# Supplementary material for: Human Population Genetic History and Evolutionary Dynamics on the Eastern Tibetan Plateau
Source: Mol Biol Evol. 2025 Nov 17;42(11):msaf258. doi: 10.1093/molbev/msaf258 (PMC12620650; doi:10.1093/molbev/msaf258)
Supplement: msaf258_Supplementary_Data [file msaf258_supplementary_data.zip › Table S7.xlsx]

## Sheet: Figure S7a
Figure S7a. Admixture proportion of East Asians in our successfully tested two-way admixture models with one northern eastern Eurasian source and one southern eastern Eurasian source.
Studied populations	Language family	Northern East Asians	Southern East Asians	Source1	Source2	SE	p_rank1	Groups	Groups	Number	Outgroups
Achang_China	Studied_Tibeto-Burman	Banlashan_MN	Liangdao1_EN	0.574	0.426	0.062	0.146536	Banlashan_MN_Liangdao1_EN	Miaozigou_MN_PhaFaen_Hoabinhian	63	Mbuti
Achang_China	Studied_Tibeto-Burman	Banlashan_MN	Liangdao2_EN	0.51	0.49	0.067	0.16657	Banlashan_MN_Liangdao2_EN	Miaozigou_MN_GuaCha_Hoabinhian	62	Russia_MA1_HG
Achang_China	Studied_Tibeto-Burman	Bianbian_EN	GuaCha_Hoabinhian	0.843	0.157	0.045	0.110014	Bianbian_EN_GuaCha_Hoabinhian	Boshan_EN_GuaCha_Hoabinhian	54	Luxembourg_Loschbour_published
Achang_China	Studied_Tibeto-Burman	Bianbian_EN	PhaFaen_Hoabinhian	0.853	0.147	0.033	0.11935	Bianbian_EN_PhaFaen_Hoabinhian	Lajia_LN_Liangdao2_EN	54	China_Tianyuan
Achang_China	Studied_Tibeto-Burman	Boisman_MN	GuaCha_Hoabinhian	0.737	0.263	0.03	0.107254	Boisman_MN_GuaCha_Hoabinhian	Jinchankou_LN_Liangdao2_EN	52	Papuan
Achang_China	Studied_Tibeto-Burman	Boshan_EN	GuaCha_Hoabinhian	0.875	0.125	0.045	0.229189	Boshan_EN_GuaCha_Hoabinhian	Boshan_EN_PhaFaen_Hoabinhian	51	Onge
Achang_China	Studied_Tibeto-Burman	Boshan_EN	Liangdao1_EN	0.721	0.279	0.1	0.221932	Boshan_EN_Liangdao1_EN	Dacaozi_IA_PhaFaen_Hoabinhian	51	Wuqi_EN
Achang_China	Studied_Tibeto-Burman	Boshan_EN	Liangdao2_EN	0.661	0.339	0.1	0.383166	Boshan_EN_Liangdao2_EN	Longtoushan_BA_PhaFaen_Hoabinhian	51	Qihe_EN
Achang_China	Studied_Tibeto-Burman	Boshan_EN	PhaFaen_Hoabinhian	0.883	0.117	0.033	0.308914	Boshan_EN_PhaFaen_Hoabinhian	Miaozigou_MN_Liangdao1_EN	51	Mongolia_N_East
Achang_China	Studied_Tibeto-Burman	Boshan_EN	Taiwan_Hanben	0.676	0.324	0.106	0.0726177	Boshan_EN_Taiwan_Hanben	Longtoushan_BA_GuaCha_Hoabinhian	50
Achang_China	Studied_Tibeto-Burman	Chokhopani	GuaCha_Hoabinhian	0.837	0.163	0.134	0.516993	Chokhopani_GuaCha_Hoabinhian	Longtoushan_BA_Liangdao2_EN	50
Achang_China	Studied_Tibeto-Burman	Dacaozi_IA	GuaCha_Hoabinhian	0.907	0.093	0.027	0.628199	Dacaozi_IA_GuaCha_Hoabinhian	Miaozigou_MN_Liangdao2_EN	50
Achang_China	Studied_Tibeto-Burman	Dacaozi_IA	Liangdao1_EN	0.781	0.219	0.093	0.113024	Dacaozi_IA_Liangdao1_EN	Boisman_MN_GuaCha_Hoabinhian	48
Achang_China	Studied_Tibeto-Burman	Dacaozi_IA	Liangdao2_EN	0.765	0.235	0.169	0.0819176	Dacaozi_IA_Liangdao2_EN	Dacaozi_IA_GuaCha_Hoabinhian	48
Achang_China	Studied_Tibeto-Burman	Dacaozi_IA	PhaFaen_Hoabinhian	0.917	0.083	0.025	0.398323	Dacaozi_IA_PhaFaen_Hoabinhian	Miaozigou_MN_Taiwan_Hanben	47
Achang_China	Studied_Tibeto-Burman	Fofonovo_EN	Liangdao1_EN	0.44	0.56	0.051	0.0952243	Fofonovo_EN_Liangdao1_EN	Erdaojingzi_LN_GuaCha_Hoabinhian	45
Achang_China	Studied_Tibeto-Burman	Haojiatai_LBIA	GuaCha_Hoabinhian	0.925	0.075	0.044	0.361202	Haojiatai_LBIA_GuaCha_Hoabinhian	Lajia_LN_Liangdao1_EN	42
Achang_China	Studied_Tibeto-Burman	Haojiatai_LBIA	Liangdao1_EN	0.788	0.212	0.125	0.399049	Haojiatai_LBIA_Liangdao1_EN	Banlashan_MN_Liangdao2_EN	41
Achang_China	Studied_Tibeto-Burman	Haojiatai_LBIA	PhaFaen_Hoabinhian	0.935	0.065	0.038	0.253448	Haojiatai_LBIA_PhaFaen_Hoabinhian	Haojiatai_LBIA_PhaFaen_Hoabinhian	41
Achang_China	Studied_Tibeto-Burman	Jinchankou_LN	Liangdao1_EN	0.631	0.369	0.087	0.118933	Jinchankou_LN_Liangdao1_EN	Luoheguxiang_LBIA_GuaCha_Hoabinhian	41
Achang_China	Studied_Tibeto-Burman	Jinchankou_LN	Liangdao2_EN	0.571	0.429	0.086	0.324204	Jinchankou_LN_Liangdao2_EN	Luoheguxiang_LBIA_PhaFaen_Hoabinhian	41
Achang_China	Studied_Tibeto-Burman	Lajia_LN	Liangdao1_EN	0.711	0.289	0.071	0.242925	Lajia_LN_Liangdao1_EN	Wadian_LN_GuaCha_Hoabinhian	41
Achang_China	Studied_Tibeto-Burman	Lajia_LN	Taiwan_Hanben	0.63	0.37	0.058	0.138727	Lajia_LN_Taiwan_Hanben	Haojiatai_LBIA_GuaCha_Hoabinhian	40
Achang_China	Studied_Tibeto-Burman	Longtoushan_BA	GuaCha_Hoabinhian	0.918	0.082	0.053	0.241188	Longtoushan_BA_GuaCha_Hoabinhian	Erdaojingzi_LN_PhaFaen_Hoabinhian	40
Achang_China	Studied_Tibeto-Burman	Longtoushan_BA	Liangdao1_EN	0.733	0.267	0.089	0.893819	Longtoushan_BA_Liangdao1_EN	Longtoushan_BA_Liangdao1_EN	37
Achang_China	Studied_Tibeto-Burman	Longtoushan_BA	Liangdao2_EN	0.655	0.345	0.097	0.987288	Longtoushan_BA_Liangdao2_EN	Russia_Lokomotiv_Eneolithic_Liangdao2_EN	37
Achang_China	Studied_Tibeto-Burman	Longtoushan_BA	PhaFaen_Hoabinhian	0.912	0.088	0.038	0.483241	Longtoushan_BA_PhaFaen_Hoabinhian	Wanggou_MN_PhaFaen_Hoabinhian	37
Achang_China	Studied_Tibeto-Burman	Longtoushan_BA	Taiwan_Hanben	0.614	0.386	0.096	0.837638	Longtoushan_BA_Taiwan_Hanben	Shimao_LN_PhaFaen_Hoabinhian	36
Achang_China	Studied_Tibeto-Burman	Longtoushan_BA	Tanshishan_LN	0.758	0.242	0.113	0.499425	Longtoushan_BA_Tanshishan_LN	Longtoushan_BA_Taiwan_Hanben	35
Achang_China	Studied_Tibeto-Burman	Luoheguxiang_LBIA	GuaCha_Hoabinhian	0.958	0.042	0.032	0.996189	Luoheguxiang_LBIA_GuaCha_Hoabinhian	Shimao_LN_GuaCha_Hoabinhian	35
Achang_China	Studied_Tibeto-Burman	Luoheguxiang_LBIA	PhaFaen_Hoabinhian	0.963	0.037	0.03	0.996061	Luoheguxiang_LBIA_PhaFaen_Hoabinhian	Boshan_EN_Liangdao2_EN	34
Achang_China	Studied_Tibeto-Burman	Miaozigou_MN	GuaCha_Hoabinhian	0.905	0.095	0.079	0.194461	Miaozigou_MN_GuaCha_Hoabinhian	Lajia_LN_Taiwan_Hanben	34
Achang_China	Studied_Tibeto-Burman	Miaozigou_MN	Liangdao1_EN	0.655	0.345	0.149	0.527633	Miaozigou_MN_Liangdao1_EN	Wadian_LN_PhaFaen_Hoabinhian	34
Achang_China	Studied_Tibeto-Burman	Miaozigou_MN	Liangdao2_EN	0.669	0.331	0.316	0.216473	Miaozigou_MN_Liangdao2_EN	Miaozigou_MN_Tanshishan_LN	33
Achang_China	Studied_Tibeto-Burman	Miaozigou_MN	PhaFaen_Hoabinhian	0.911	0.089	0.059	0.177404	Miaozigou_MN_PhaFaen_Hoabinhian	Pingliangtai_LN_PhaFaen_Hoabinhian	33
Achang_China	Studied_Tibeto-Burman	Miaozigou_MN	Taiwan_Hanben	0.579	0.421	0.173	0.388017	Miaozigou_MN_Taiwan_Hanben	Wanggou_MN_GuaCha_Hoabinhian	33
Achang_China	Studied_Tibeto-Burman	Miaozigou_MN	Tanshishan_LN	0.721	0.279	0.238	0.26657	Miaozigou_MN_Tanshishan_LN	Wadian_LN_Liangdao1_EN	32
Achang_China	Studied_Tibeto-Burman	Pingliangtai_LN	GuaCha_Hoabinhian	0.963	0.037	0.028	0.387935	Pingliangtai_LN_GuaCha_Hoabinhian	Xiaogao_EN_GuaCha_Hoabinhian	30
Achang_China	Studied_Tibeto-Burman	Pingliangtai_LN	Liangdao1_EN	0.887	0.113	0.076	0.502741	Pingliangtai_LN_Liangdao1_EN	Xiaojingshan_EN_PhaFaen_Hoabinhian	30
Achang_China	Studied_Tibeto-Burman	Pingliangtai_LN	PhaFaen_Hoabinhian	0.961	0.039	0.023	0.424426	Pingliangtai_LN_PhaFaen_Hoabinhian	Shimao_LN_Liangdao2_EN	30
Achang_China	Studied_Tibeto-Burman	Russia_Lokomotiv_Eneolithic	Liangdao1_EN	0.462	0.538	0.05	0.0784516	Russia_Lokomotiv_Eneolithic_Liangdao1_EN	Wadian_LN_Liangdao2_EN	29
Achang_China	Studied_Tibeto-Burman	Russia_Lokomotiv_Eneolithic	Liangdao2_EN	0.394	0.606	0.056	0.0516139	Russia_Lokomotiv_Eneolithic_Liangdao2_EN	Xiaojingshan_EN_GuaCha_Hoabinhian	29
Achang_China	Studied_Tibeto-Burman	Shimao_LN	GuaCha_Hoabinhian	0.957	0.043	0.035	0.378277	Shimao_LN_GuaCha_Hoabinhian	Pingliangtai_LN_GuaCha_Hoabinhian	28
Achang_China	Studied_Tibeto-Burman	Shimao_LN	Liangdao1_EN	0.881	0.119	0.09	0.381967	Shimao_LN_Liangdao1_EN	Xiaogao_EN_PhaFaen_Hoabinhian	28
Achang_China	Studied_Tibeto-Burman	Shimao_LN	PhaFaen_Hoabinhian	0.96	0.04	0.028	0.365007	Shimao_LN_PhaFaen_Hoabinhian	Chokhopani_GuaCha_Hoabinhian	27
Achang_China	Studied_Tibeto-Burman	Shimao_LN	Taiwan_Hanben	0.866	0.134	0.121	0.327872	Shimao_LN_Taiwan_Hanben	Lajia_LN_GuaCha_Hoabinhian	27
Achang_China	Studied_Tibeto-Burman	Wadian_LN	GuaCha_Hoabinhian	0.95	0.05	0.04	0.126331	Wadian_LN_GuaCha_Hoabinhian	Longtoushan_BA_Tanshishan_LN	26
Achang_China	Studied_Tibeto-Burman	Wadian_LN	Liangdao1_EN	0.83	0.17	0.082	0.386175	Wadian_LN_Liangdao1_EN	Jinchankou_LN_Liangdao1_EN	25
Achang_China	Studied_Tibeto-Burman	Wadian_LN	Liangdao2_EN	0.792	0.208	0.131	0.239163	Wadian_LN_Liangdao2_EN	Wanggou_MN_Liangdao1_EN	25
Achang_China	Studied_Tibeto-Burman	Wadian_LN	PhaFaen_Hoabinhian	0.951	0.049	0.028	0.195448	Wadian_LN_PhaFaen_Hoabinhian	Banlashan_MN_PhaFaen_Hoabinhian	25
Achang_China	Studied_Tibeto-Burman	Wadian_LN	Taiwan_Hanben	0.76	0.24	0.1	0.262138	Wadian_LN_Taiwan_Hanben	Banlashan_MN_Liangdao1_EN	24
Achang_China	Studied_Tibeto-Burman	Wadian_LN	Tanshishan_LN	0.871	0.129	0.106	0.220567	Wadian_LN_Tanshishan_LN	Haojiatai_LBIA_Liangdao1_EN	24
Achang_China	Studied_Tibeto-Burman	Wanggou_MN	Liangdao1_EN	0.87	0.13	0.088	0.929408	Wanggou_MN_Liangdao1_EN	Banlashan_MN_Liangdao1_EN	24
Achang_China	Studied_Tibeto-Burman	Wanggou_MN	Taiwan_Hanben	0.833	0.167	0.119	0.871138	Wanggou_MN_Taiwan_Hanben	Haojiatai_LN_GuaCha_Hoabinhian	24
Achang_China	Studied_Tibeto-Burman	Wanggou_MN	Tanshishan_LN	0.87	0.13	0.088	0.853838	Wanggou_MN_Tanshishan_LN	Bianbian_EN_GuaCha_Hoabinhian	23
Achang_China	Studied_Tibeto-Burman	Xiaogao_EN	GuaCha_Hoabinhian	0.844	0.156	0.04	0.676565	Xiaogao_EN_GuaCha_Hoabinhian	Fofonovo_EN_Liangdao1_EN	23
Achang_China	Studied_Tibeto-Burman	Xiaogao_EN	Liangdao1_EN	0.699	0.301	0.112	0.0618811	Xiaogao_EN_Liangdao1_EN	Russia_Lokomotiv_Eneolithic_Liangdao1_EN	23
Achang_China	Studied_Tibeto-Burman	Xiaogao_EN	PhaFaen_Hoabinhian	0.85	0.15	0.033	0.546971	Xiaogao_EN_PhaFaen_Hoabinhian	Shimao_LN_Liangdao1_EN	23
Achang_China	Studied_Tibeto-Burman	Xiaojingshan_EN	GuaCha_Hoabinhian	0.842	0.158	0.038	0.403775	Xiaojingshan_EN_GuaCha_Hoabinhian	Haojiatai_LN_PhaFaen_Hoabinhian	23
Achang_China	Studied_Tibeto-Burman	Xiaojingshan_EN	PhaFaen_Hoabinhian	0.858	0.142	0.029	0.263973	Xiaojingshan_EN_PhaFaen_Hoabinhian	Lajia_LN_PhaFaen_Hoabinhian	23
Bai_Dali	Studied_Tibeto-Burman	Banlashan_MN	Liangdao1_EN	0.562	0.438	0.057	0.109323	Banlashan_MN_Liangdao1_EN	Bianbian_EN_PhaFaen_Hoabinhian	22
Bai_Dali	Studied_Tibeto-Burman	Banlashan_MN	Liangdao2_EN	0.488	0.512	0.065	0.297208	Banlashan_MN_Liangdao2_EN	Boshan_EN_Liangdao1_EN	22
Bai_Dali	Studied_Tibeto-Burman	Bianbian_EN	GuaCha_Hoabinhian	0.827	0.173	0.045	0.110284	Bianbian_EN_GuaCha_Hoabinhian	Boisman_MN_PhaFaen_Hoabinhian	22
Bai_Dali	Studied_Tibeto-Burman	Bianbian_EN	PhaFaen_Hoabinhian	0.835	0.165	0.032	0.155004	Bianbian_EN_PhaFaen_Hoabinhian	Wanggou_MN_Liangdao2_EN	22
Bai_Dali	Studied_Tibeto-Burman	Boisman_MN	GuaCha_Hoabinhian	0.729	0.271	0.029	0.238624	Boisman_MN_GuaCha_Hoabinhian	Pingliangtai_LN_Liangdao1_EN	21
Bai_Dali	Studied_Tibeto-Burman	Boisman_MN	PhaFaen_Hoabinhian	0.744	0.256	0.019	0.149359	Boisman_MN_PhaFaen_Hoabinhian	Lajia_LN_Tanshishan_LN	21
Bai_Dali	Studied_Tibeto-Burman	Boshan_EN	GuaCha_Hoabinhian	0.855	0.145	0.044	0.24458	Boshan_EN_GuaCha_Hoabinhian	Jinchankou_LN_GuaCha_Hoabinhian	21
Bai_Dali	Studied_Tibeto-Burman	Boshan_EN	Liangdao1_EN	0.713	0.287	0.116	0.12542	Boshan_EN_Liangdao1_EN	Erdaojingzi_LN_Liangdao1_EN	20
Bai_Dali	Studied_Tibeto-Burman	Boshan_EN	Liangdao2_EN	0.631	0.369	0.103	0.352541	Boshan_EN_Liangdao2_EN	Banlashan_MN_GuaCha_Hoabinhian	20
Bai_Dali	Studied_Tibeto-Burman	Boshan_EN	PhaFaen_Hoabinhian	0.862	0.138	0.032	0.430793	Boshan_EN_PhaFaen_Hoabinhian	Wanggou_MN_Taiwan_Hanben	19
Bai_Dali	Studied_Tibeto-Burman	Chokhopani	GuaCha_Hoabinhian	0.828	0.172	0.129	0.590008	Chokhopani_GuaCha_Hoabinhian	Russia_Shamanka_Eneolithic_Liangdao1_EN	19
Bai_Dali	Studied_Tibeto-Burman	Dacaozi_IA	GuaCha_Hoabinhian	0.893	0.107	0.027	0.759426	Dacaozi_IA_GuaCha_Hoabinhian	Jinchankou_LN_PhaFaen_Hoabinhian	19
Bai_Dali	Studied_Tibeto-Burman	Dacaozi_IA	Liangdao1_EN	0.781	0.219	0.098	0.0505063	Dacaozi_IA_Liangdao1_EN	Wadian_LN_Taiwan_Hanben	18
Bai_Dali	Studied_Tibeto-Burman	Dacaozi_IA	PhaFaen_Hoabinhian	0.899	0.101	0.024	0.699666	Dacaozi_IA_PhaFaen_Hoabinhian	Fofonovo_EN_Liangdao2_EN	18
Bai_Dali	Studied_Tibeto-Burman	Erdaojingzi_LN	GuaCha_Hoabinhian	0.907	0.093	0.044	0.205102	Erdaojingzi_LN_GuaCha_Hoabinhian	Tibetan_Lhasa_Liangdao1_EN	18
Bai_Dali	Studied_Tibeto-Burman	Erdaojingzi_LN	PhaFaen_Hoabinhian	0.937	0.063	0.034	0.0921206	Erdaojingzi_LN_PhaFaen_Hoabinhian	Dacaozi_IA_Liangdao1_EN	17
Bai_Dali	Studied_Tibeto-Burman	Fofonovo_EN	Liangdao1_EN	0.44	0.56	0.049	0.0952418	Fofonovo_EN_Liangdao1_EN	Tibetan_Lhasa_Tanshishan_LN	17
Bai_Dali	Studied_Tibeto-Burman	Haojiatai_LBIA	GuaCha_Hoabinhian	0.91	0.09	0.043	0.461207	Haojiatai_LBIA_GuaCha_Hoabinhian	Erdaojingzi_LN_Liangdao2_EN	17
Bai_Dali	Studied_Tibeto-Burman	Haojiatai_LBIA	Liangdao1_EN	0.789	0.211	0.119	0.383181	Haojiatai_LBIA_Liangdao1_EN	Xiaowu_MN_GuaCha_Hoabinhian	17
Bai_Dali	Studied_Tibeto-Burman	Haojiatai_LBIA	PhaFaen_Hoabinhian	0.915	0.085	0.037	0.382699	Haojiatai_LBIA_PhaFaen_Hoabinhian	Wanggou_MN_Tanshishan_LN	15
Bai_Dali	Studied_Tibeto-Burman	Haojiatai_LN	GuaCha_Hoabinhian	0.954	0.046	0.043	0.158259	Haojiatai_LN_GuaCha_Hoabinhian	DevilsCave_N_Liangdao2_EN	15
Bai_Dali	Studied_Tibeto-Burman	Jinchankou_LN	Liangdao1_EN	0.625	0.375	0.108	0.0582631	Jinchankou_LN_Liangdao1_EN	Xiaowu_MN_PhaFaen_Hoabinhian	15
Bai_Dali	Studied_Tibeto-Burman	Jinchankou_LN	Liangdao2_EN	0.544	0.456	0.088	0.317497	Jinchankou_LN_Liangdao2_EN	Chokhopani_2700BP_Liangdao1_EN	15
Bai_Dali	Studied_Tibeto-Burman	Lajia_LN	GuaCha_Hoabinhian	0.884	0.116	0.032	0.0894988	Lajia_LN_GuaCha_Hoabinhian	Shimao_LN_Taiwan_Hanben	14
Bai_Dali	Studied_Tibeto-Burman	Lajia_LN	Liangdao1_EN	0.72	0.28	0.064	0.484923	Lajia_LN_Liangdao1_EN	Tibetan_Lhasa_Taiwan_Hanben	14
Bai_Dali	Studied_Tibeto-Burman	Lajia_LN	Liangdao2_EN	0.648	0.352	0.075	0.43328	Lajia_LN_Liangdao2_EN	Tibetan_Lhasa_Liangdao2_EN	14
Bai_Dali	Studied_Tibeto-Burman	Lajia_LN	Taiwan_Hanben	0.646	0.354	0.059	0.129803	Lajia_LN_Taiwan_Hanben	Erdaojingzi_LN_Taiwan_Hanben	13
Bai_Dali	Studied_Tibeto-Burman	Longtoushan_BA	GuaCha_Hoabinhian	0.892	0.108	0.055	0.198402	Longtoushan_BA_GuaCha_Hoabinhian	Jiaozuoniecun_LBIA_PhaFaen_Hoabinhian	13
Bai_Dali	Studied_Tibeto-Burman	Longtoushan_BA	Liangdao1_EN	0.723	0.277	0.087	0.749674	Longtoushan_BA_Liangdao1_EN	Pingliangtai_LN_Liangdao2_EN	13
Bai_Dali	Studied_Tibeto-Burman	Longtoushan_BA	Liangdao2_EN	0.626	0.374	0.095	0.972033	Longtoushan_BA_Liangdao2_EN	Jiaozuoniecun_LBIA_GuaCha_Hoabinhian	13
Bai_Dali	Studied_Tibeto-Burman	Longtoushan_BA	PhaFaen_Hoabinhian	0.891	0.109	0.037	0.462056	Longtoushan_BA_PhaFaen_Hoabinhian	Dacaozi_IA_Liangdao2_EN	12
Bai_Dali	Studied_Tibeto-Burman	Longtoushan_BA	Taiwan_Hanben	0.639	0.361	0.101	0.416104	Longtoushan_BA_Taiwan_Hanben	Wadian_LN_Tanshishan_LN	11
Bai_Dali	Studied_Tibeto-Burman	Longtoushan_BA	Tanshishan_LN	0.78	0.22	0.132	0.190049	Longtoushan_BA_Tanshishan_LN	Russia_Shamanka_Eneolithic_Liangdao2_EN	11
Bai_Dali	Studied_Tibeto-Burman	Luoheguxiang_LBIA	GuaCha_Hoabinhian	0.939	0.061	0.033	0.943096	Luoheguxiang_LBIA_GuaCha_Hoabinhian	Luoheguxiang_LBIA_Liangdao2_EN	11
Bai_Dali	Studied_Tibeto-Burman	Luoheguxiang_LBIA	PhaFaen_Hoabinhian	0.942	0.058	0.029	0.976665	Luoheguxiang_LBIA_PhaFaen_Hoabinhian	Ulaanzuukh_SlabGrave_Liangdao2_EN	10
Bai_Dali	Studied_Tibeto-Burman	Miaozigou_MN	GuaCha_Hoabinhian	0.888	0.112	0.074	0.308992	Miaozigou_MN_GuaCha_Hoabinhian	Haojiatai_LBIA_Liangdao2_EN	10
Bai_Dali	Studied_Tibeto-Burman	Miaozigou_MN	Liangdao1_EN	0.646	0.354	0.131	0.720688	Miaozigou_MN_Liangdao1_EN	Ulaanzuukh_SlabGrave_Liangdao1_EN	9
Bai_Dali	Studied_Tibeto-Burman	Miaozigou_MN	Liangdao2_EN	0.624	0.376	0.238	0.362868	Miaozigou_MN_Liangdao2_EN	DevilsCave_N_GuaCha_Hoabinhian	9
Bai_Dali	Studied_Tibeto-Burman	Miaozigou_MN	PhaFaen_Hoabinhian	0.891	0.109	0.056	0.33066	Miaozigou_MN_PhaFaen_Hoabinhian	Ulaanzuukh_SlabGrave_GuaCha_Hoabinhian	9
Bai_Dali	Studied_Tibeto-Burman	Miaozigou_MN	Taiwan_Hanben	0.609	0.391	0.165	0.413516	Miaozigou_MN_Taiwan_Hanben	Xiaowu_MN_Liangdao2_EN	9
Bai_Dali	Studied_Tibeto-Burman	Miaozigou_MN	Tanshishan_LN	0.757	0.243	0.232	0.27705	Miaozigou_MN_Tanshishan_LN	Chokhopani_2700BP_Liangdao2_EN	9
Bai_Dali	Studied_Tibeto-Burman	Pingliangtai_LN	GuaCha_Hoabinhian	0.949	0.051	0.029	0.473509	Pingliangtai_LN_GuaCha_Hoabinhian	Jinchankou_LN_Tanshishan_LN	9
Bai_Dali	Studied_Tibeto-Burman	Pingliangtai_LN	Liangdao1_EN	0.882	0.118	0.077	0.408276	Pingliangtai_LN_Liangdao1_EN	Mongolia_N_North_Liangdao2_EN	9
Bai_Dali	Studied_Tibeto-Burman	Pingliangtai_LN	PhaFaen_Hoabinhian	0.943	0.057	0.023	0.710634	Pingliangtai_LN_PhaFaen_Hoabinhian	Xiaogao_EN_Liangdao1_EN	8
Bai_Dali	Studied_Tibeto-Burman	Russia_Lokomotiv_Eneolithic	Liangdao1_EN	0.459	0.541	0.048	0.0840948	Russia_Lokomotiv_Eneolithic_Liangdao1_EN	Yumin_EN_Liangdao2_EN	8
Bai_Dali	Studied_Tibeto-Burman	Russia_Lokomotiv_Eneolithic	Liangdao2_EN	0.379	0.621	0.057	0.141442	Russia_Lokomotiv_Eneolithic_Liangdao2_EN	Jinchankou_LN_Taiwan_Hanben	8
Bai_Dali	Studied_Tibeto-Burman	Shimao_LN	GuaCha_Hoabinhian	0.938	0.062	0.033	0.558705	Shimao_LN_GuaCha_Hoabinhian	Fofonovo_EN_GuaCha_Hoabinhian	8
Bai_Dali	Studied_Tibeto-Burman	Shimao_LN	Liangdao1_EN	0.863	0.137	0.087	0.354565	Shimao_LN_Liangdao1_EN	Erdaojingzi_LN_Tanshishan_LN	8
Bai_Dali	Studied_Tibeto-Burman	Shimao_LN	Liangdao2_EN	0.842	0.158	0.13	0.366564	Shimao_LN_Liangdao2_EN	Chokhopani_2700BP_Taiwan_Hanben	8
Bai_Dali	Studied_Tibeto-Burman	Shimao_LN	PhaFaen_Hoabinhian	0.939	0.061	0.026	0.594016	Shimao_LN_PhaFaen_Hoabinhian	Xiaogao_EN_Liangdao2_EN	7
Bai_Dali	Studied_Tibeto-Burman	Wadian_LN	GuaCha_Hoabinhian	0.93	0.07	0.037	0.275807	Wadian_LN_GuaCha_Hoabinhian	Yumin_EN_GuaCha_Hoabinhian	7
Bai_Dali	Studied_Tibeto-Burman	Wadian_LN	Liangdao1_EN	0.821	0.179	0.076	0.440468	Wadian_LN_Liangdao1_EN	Luoheguxiang_LBIA_Liangdao1_EN	7
Bai_Dali	Studied_Tibeto-Burman	Wadian_LN	Liangdao2_EN	0.762	0.238	0.129	0.310181	Wadian_LN_Liangdao2_EN	Chokhopani_2700BP_Tanshishan_LN	7
Bai_Dali	Studied_Tibeto-Burman	Wadian_LN	PhaFaen_Hoabinhian	0.928	0.072	0.027	0.478793	Wadian_LN_PhaFaen_Hoabinhian	Jiaozuoniecun_LBIA_Liangdao2_EN	7
Bai_Dali	Studied_Tibeto-Burman	Wadian_LN	Taiwan_Hanben	0.806	0.194	0.101	0.161317	Wadian_LN_Taiwan_Hanben	Mongolia_North_N_Liangdao1_EN	6
Bai_Dali	Studied_Tibeto-Burman	Wanggou_MN	Liangdao1_EN	0.864	0.136	0.079	0.997125	Wanggou_MN_Liangdao1_EN	Chokhopani_PhaFaen_Hoabinhian	6
Bai_Dali	Studied_Tibeto-Burman	Wanggou_MN	Liangdao2_EN	0.856	0.144	0.106	0.923477	Wanggou_MN_Liangdao2_EN	Boshan_EN_Taiwan_Hanben	5
Bai_Dali	Studied_Tibeto-Burman	Wanggou_MN	PhaFaen_Hoabinhian	0.962	0.038	0.03	0.921944	Wanggou_MN_PhaFaen_Hoabinhian	DevilsCave_N_Liangdao1_EN	5
Bai_Dali	Studied_Tibeto-Burman	Wanggou_MN	Taiwan_Hanben	0.847	0.153	0.115	0.949163	Wanggou_MN_Taiwan_Hanben	EastMongolia_preBA_Liangdao2_EN	5
Bai_Dali	Studied_Tibeto-Burman	Wanggou_MN	Tanshishan_LN	0.89	0.11	0.085	0.905891	Wanggou_MN_Tanshishan_LN	Pingliangtai_LN_Taiwan_Hanben	5
Bai_Dali	Studied_Tibeto-Burman	Xiaogao_EN	GuaCha_Hoabinhian	0.828	0.172	0.039	0.859922	Xiaogao_EN_GuaCha_Hoabinhian	Fofonovo_EN_PhaFaen_Hoabinhian	5
Bai_Dali	Studied_Tibeto-Burman	Xiaogao_EN	PhaFaen_Hoabinhian	0.832	0.168	0.032	0.858717	Xiaogao_EN_PhaFaen_Hoabinhian	Mongolia_North_N_Liangdao2_EN	4
Bai_Dali	Studied_Tibeto-Burman	Xiaojingshan_EN	GuaCha_Hoabinhian	0.821	0.179	0.038	0.390588	Xiaojingshan_EN_GuaCha_Hoabinhian	Haojiatai_LBIA_Taiwan_Hanben	4
Bai_Dali	Studied_Tibeto-Burman	Xiaojingshan_EN	PhaFaen_Hoabinhian	0.841	0.159	0.028	0.253289	Xiaojingshan_EN_PhaFaen_Hoabinhian	Luoheguxiang_LBIA_Taiwan_Hanben	4
Bai_Guizhou	Studied_Tibeto-Burman	Banlashan_MN	Liangdao1_EN	0.573	0.427	0.056	0.699497	Banlashan_MN_Liangdao1_EN	Dacaozi_IA_Taiwan_Hanben	3
Bai_Guizhou	Studied_Tibeto-Burman	Banlashan_MN	Liangdao2_EN	0.5	0.5	0.07	0.393354	Banlashan_MN_Liangdao2_EN	Boisman_MN_Liangdao2_EN	3
Bai_Guizhou	Studied_Tibeto-Burman	Bianbian_EN	GuaCha_Hoabinhian	0.848	0.152	0.044	0.285774	Bianbian_EN_GuaCha_Hoabinhian	Mongolia_North_N_GuaCha_Hoabinhian	3
Bai_Guizhou	Studied_Tibeto-Burman	Bianbian_EN	PhaFaen_Hoabinhian	0.849	0.151	0.033	0.477327	Bianbian_EN_PhaFaen_Hoabinhian	Jiaozuoniecun_LBIA_Liangdao1_EN	3
Bai_Guizhou	Studied_Tibeto-Burman	Boisman_MN	GuaCha_Hoabinhian	0.739	0.261	0.033	0.10743	Boisman_MN_GuaCha_Hoabinhian	Xiaowu_MN_Liangdao1_EN	3
Bai_Guizhou	Studied_Tibeto-Burman	Boisman_MN	PhaFaen_Hoabinhian	0.758	0.242	0.022	0.062971	Boisman_MN_PhaFaen_Hoabinhian	Xiaojingshan_EN_Liangdao2_EN	2
Bai_Guizhou	Studied_Tibeto-Burman	Boshan_EN	GuaCha_Hoabinhian	0.872	0.128	0.05	0.223253	Boshan_EN_GuaCha_Hoabinhian	Dacaozi_IA_Tanshishan_LN	2
Bai_Guizhou	Studied_Tibeto-Burman	Boshan_EN	Liangdao1_EN	0.692	0.308	0.093	0.500189	Boshan_EN_Liangdao1_EN	Shimao_LN_Tanshishan_LN	2
Bai_Guizhou	Studied_Tibeto-Burman	Boshan_EN	Liangdao2_EN	0.642	0.358	0.102	0.578964	Boshan_EN_Liangdao2_EN	Jiaozuoniecun_LBIA_Tanshishan_LN	2
Bai_Guizhou	Studied_Tibeto-Burman	Boshan_EN	PhaFaen_Hoabinhian	0.876	0.124	0.034	0.45635	Boshan_EN_PhaFaen_Hoabinhian	Jiaozuoniecun_LBIA_Taiwan_Hanben	2
Bai_Guizhou	Studied_Tibeto-Burman	Boshan_EN	Taiwan_Hanben	0.643	0.357	0.11	0.143712	Boshan_EN_Taiwan_Hanben	DevilsCave_N_PhaFaen_Hoabinhian	1
Bai_Guizhou	Studied_Tibeto-Burman	Chokhopani	GuaCha_Hoabinhian	0.848	0.152	0.129	0.58847	Chokhopani_GuaCha_Hoabinhian	Banlashan_MN_Taiwan_Hanben	1
Bai_Guizhou	Studied_Tibeto-Burman	Dacaozi_IA	GuaCha_Hoabinhian	0.909	0.091	0.028	0.892754	Dacaozi_IA_GuaCha_Hoabinhian	Bianbian_EN_Liangdao2_EN	1
Bai_Guizhou	Studied_Tibeto-Burman	Dacaozi_IA	Liangdao1_EN	0.775	0.225	0.078	0.576234	Dacaozi_IA_Liangdao1_EN	Boisman_MN_Liangdao1_EN	1
Bai_Guizhou	Studied_Tibeto-Burman	Dacaozi_IA	Liangdao2_EN	0.76	0.24	0.153	0.247885	Dacaozi_IA_Liangdao2_EN	Fofonovo_EN_Taiwan_Hanben	1
Bai_Guizhou	Studied_Tibeto-Burman	Dacaozi_IA	PhaFaen_Hoabinhian	0.915	0.085	0.026	0.850323	Dacaozi_IA_PhaFaen_Hoabinhian	Khovsgol_LBA_Liangdao1_EN	1
Bai_Guizhou	Studied_Tibeto-Burman	Dacaozi_IA	Taiwan_Hanben	0.808	0.192	0.13	0.0881001	Dacaozi_IA_Taiwan_Hanben	Khovsgol_LBA_Liangdao2_EN	1
Bai_Guizhou	Studied_Tibeto-Burman	DevilsCave_N	Liangdao1_EN	0.51	0.49	0.053	0.111542	DevilsCave_N_Liangdao1_EN	Pingliangtai_LN_Tanshishan_LN	1
Bai_Guizhou	Studied_Tibeto-Burman	DevilsCave_N	Liangdao2_EN	0.439	0.561	0.063	0.124839	DevilsCave_N_Liangdao2_EN	Russia_Lokomotiv_Eneolithic_Taiwan_Hanben	1
Bai_Guizhou	Studied_Tibeto-Burman	Erdaojingzi_LN	GuaCha_Hoabinhian	0.928	0.072	0.045	0.342912	Erdaojingzi_LN_GuaCha_Hoabinhian	Russia_Shamanka_EBA_Liangdao1_EN	1
Bai_Guizhou	Studied_Tibeto-Burman	Erdaojingzi_LN	Liangdao1_EN	0.796	0.204	0.122	0.292517	Erdaojingzi_LN_Liangdao1_EN	Russia_Shamanka_EBA_Liangdao2_EN	1
Bai_Guizhou	Studied_Tibeto-Burman	Erdaojingzi_LN	PhaFaen_Hoabinhian	0.952	0.048	0.036	0.221221	Erdaojingzi_LN_PhaFaen_Hoabinhian	Russia_Shamanka_EBA_Taiwan_Hanben	1
Bai_Guizhou	Studied_Tibeto-Burman	Erdaojingzi_LN	Taiwan_Hanben	0.732	0.268	0.141	0.247099	Erdaojingzi_LN_Taiwan_Hanben	Russia_Shamanka_Eneolithic_Taiwan_Hanben	1
Bai_Guizhou	Studied_Tibeto-Burman	Fofonovo_EN	Liangdao1_EN	0.45	0.55	0.049	0.589589	Fofonovo_EN_Liangdao1_EN	Russia_UstBelaya_Angara_Liangdao1_EN	1
Bai_Guizhou	Studied_Tibeto-Burman	Fofonovo_EN	Liangdao2_EN	0.372	0.628	0.067	0.065269	Fofonovo_EN_Liangdao2_EN	Russia_UstBelaya_Angara_Liangdao2_EN	1
Bai_Guizhou	Studied_Tibeto-Burman	Haojiatai_LBIA	GuaCha_Hoabinhian	0.924	0.076	0.044	0.546347	Haojiatai_LBIA_GuaCha_Hoabinhian	Russia_UstIda_EBA_Liangdao1_EN	1
Bai_Guizhou	Studied_Tibeto-Burman	Haojiatai_LBIA	Liangdao1_EN	0.773	0.227	0.11	0.708561	Haojiatai_LBIA_Liangdao1_EN	Russia_UstIda_EBA_Liangdao2_EN	1
Bai_Guizhou	Studied_Tibeto-Burman	Haojiatai_LBIA	PhaFaen_Hoabinhian	0.929	0.071	0.039	0.463875	Haojiatai_LBIA_PhaFaen_Hoabinhian	Russia_UstIda_EBA_Taiwan_Hanben	1
Bai_Guizhou	Studied_Tibeto-Burman	Jinchankou_LN	Liangdao1_EN	0.607	0.393	0.088	0.177764	Jinchankou_LN_Liangdao1_EN	Russia_UstIda_LN_Liangdao1_EN	1
Bai_Guizhou	Studied_Tibeto-Burman	Jinchankou_LN	Liangdao2_EN	0.551	0.449	0.09	0.417259	Jinchankou_LN_Liangdao2_EN	Russia_UstIda_LN_Taiwan_Hanben	1
Bai_Guizhou	Studied_Tibeto-Burman	Lajia_LN	Liangdao1_EN	0.7	0.3	0.069	0.730823	Lajia_LN_Liangdao1_EN	Xiaojingshan_EN_Liangdao1_EN	1
Bai_Guizhou	Studied_Tibeto-Burman	Lajia_LN	Liangdao2_EN	0.65	0.35	0.084	0.356783	Lajia_LN_Liangdao2_EN	Yumin_EN_Liangdao1_EN	1
Bai_Guizhou	Studied_Tibeto-Burman	Lajia_LN	Taiwan_Hanben	0.608	0.392	0.067	0.475503	Lajia_LN_Taiwan_Hanben	Chokhopani_Liangdao1_EN	1
Bai_Guizhou	Studied_Tibeto-Burman	Lajia_LN	Tanshishan_LN	0.734	0.266	0.072	0.199188	Lajia_LN_Tanshishan_LN	Chokhopani_2700BP_PhaFaen_Hoabinhian	1
Bai_Guizhou	Studied_Tibeto-Burman	Longtoushan_BA	GuaCha_Hoabinhian	0.913	0.087	0.058	0.20523	Longtoushan_BA_GuaCha_Hoabinhian	Tibetan_Lhasa_GuaCha_Hoabinhian	1
Bai_Guizhou	Studied_Tibeto-Burman	Longtoushan_BA	Liangdao1_EN	0.71	0.29	0.088	0.952361	Longtoushan_BA_Liangdao1_EN	Chokhopani_2700BP_GuaCha_Hoabinhian	1
Bai_Guizhou	Studied_Tibeto-Burman	Longtoushan_BA	Liangdao2_EN	0.641	0.359	0.107	0.959299	Longtoushan_BA_Liangdao2_EN	Haojiatai_LN_Liangdao2_EN	1
Bai_Guizhou	Studied_Tibeto-Burman	Longtoushan_BA	PhaFaen_Hoabinhian	0.905	0.095	0.041	0.479266	Longtoushan_BA_PhaFaen_Hoabinhian	Luoheguxiang_LBIA_Tanshishan_LN	1
Bai_Guizhou	Studied_Tibeto-Burman	Longtoushan_BA	Taiwan_Hanben	0.604	0.396	0.101	0.810664	Longtoushan_BA_Taiwan_Hanben	Haojiatai_LN_Liangdao1_EN	1
Bai_Guizhou	Studied_Tibeto-Burman	Longtoushan_BA	Tanshishan_LN	0.739	0.261	0.106	0.596954	Longtoushan_BA_Tanshishan_LN	Xiaowu_MN_Tanshishan_LN	1
Bai_Guizhou	Studied_Tibeto-Burman	Luoheguxiang_LBIA	GuaCha_Hoabinhian	0.958	0.042	0.035	0.929	Luoheguxiang_LBIA_GuaCha_Hoabinhian	Haojiatai_LBIA_Tanshishan_LN	1
Bai_Guizhou	Studied_Tibeto-Burman	Luoheguxiang_LBIA	PhaFaen_Hoabinhian	0.961	0.039	0.031	0.944984	Luoheguxiang_LBIA_PhaFaen_Hoabinhian	Xiaowu_MN_Taiwan_Hanben	1
Bai_Guizhou	Studied_Tibeto-Burman	Miaozigou_MN	GuaCha_Hoabinhian	0.912	0.088	0.076	0.252701	Miaozigou_MN_GuaCha_Hoabinhian	Yumin_EN_PhaFaen_Hoabinhian	1
Bai_Guizhou	Studied_Tibeto-Burman	Miaozigou_MN	Liangdao1_EN	0.642	0.358	0.132	0.802689	Miaozigou_MN_Liangdao1_EN	Ulaanzuukh_SlabGrave_PhaFaen_Hoabinhian	1
Bai_Guizhou	Studied_Tibeto-Burman	Miaozigou_MN	Liangdao2_EN	0.631	0.369	0.286	0.37908	Miaozigou_MN_Liangdao2_EN
Bai_Guizhou	Studied_Tibeto-Burman	Miaozigou_MN	PhaFaen_Hoabinhian	0.911	0.089	0.058	0.279107	Miaozigou_MN_PhaFaen_Hoabinhian
Bai_Guizhou	Studied_Tibeto-Burman	Miaozigou_MN	Taiwan_Hanben	0.556	0.444	0.175	0.574985	Miaozigou_MN_Taiwan_Hanben
Bai_Guizhou	Studied_Tibeto-Burman	Miaozigou_MN	Tanshishan_LN	0.697	0.303	0.258	0.423781	Miaozigou_MN_Tanshishan_LN
Bai_Guizhou	Studied_Tibeto-Burman	Mongolia_North_N	Liangdao1_EN	0.431	0.569	0.048	0.154688	Mongolia_North_N_Liangdao1_EN
Bai_Guizhou	Studied_Tibeto-Burman	Pingliangtai_LN	Liangdao1_EN	0.856	0.144	0.076	0.782053	Pingliangtai_LN_Liangdao1_EN
Bai_Guizhou	Studied_Tibeto-Burman	Pingliangtai_LN	PhaFaen_Hoabinhian	0.96	0.04	0.026	0.625028	Pingliangtai_LN_PhaFaen_Hoabinhian
Bai_Guizhou	Studied_Tibeto-Burman	Russia_Lokomotiv_Eneolithic	Liangdao1_EN	0.47	0.53	0.049	0.537639	Russia_Lokomotiv_Eneolithic_Liangdao1_EN
Bai_Guizhou	Studied_Tibeto-Burman	Russia_Lokomotiv_Eneolithic	Liangdao2_EN	0.398	0.602	0.062	0.207593	Russia_Lokomotiv_Eneolithic_Liangdao2_EN
Bai_Guizhou	Studied_Tibeto-Burman	Russia_Shamanka_Eneolithic	Liangdao1_EN	0.448	0.552	0.045	0.429513	Russia_Shamanka_Eneolithic_Liangdao1_EN
Bai_Guizhou	Studied_Tibeto-Burman	Shimao_LN	GuaCha_Hoabinhian	0.955	0.045	0.041	0.332316	Shimao_LN_GuaCha_Hoabinhian
Bai_Guizhou	Studied_Tibeto-Burman	Shimao_LN	Liangdao1_EN	0.84	0.16	0.097	0.488333	Shimao_LN_Liangdao1_EN
Bai_Guizhou	Studied_Tibeto-Burman	Shimao_LN	PhaFaen_Hoabinhian	0.955	0.045	0.031	0.348029	Shimao_LN_PhaFaen_Hoabinhian
Bai_Guizhou	Studied_Tibeto-Burman	Shimao_LN	Taiwan_Hanben	0.811	0.189	0.131	0.401798	Shimao_LN_Taiwan_Hanben
Bai_Guizhou	Studied_Tibeto-Burman	Tibetan_Lhasa	Liangdao1_EN	0.785	0.215	0.067	0.0634671	Tibetan_Lhasa_Liangdao1_EN
Bai_Guizhou	Studied_Tibeto-Burman	Tibetan_Lhasa	Taiwan_Hanben	0.689	0.311	0.062	0.377746	Tibetan_Lhasa_Taiwan_Hanben
Bai_Guizhou	Studied_Tibeto-Burman	Tibetan_Lhasa	Tanshishan_LN	0.777	0.223	0.052	0.635078	Tibetan_Lhasa_Tanshishan_LN
Bai_Guizhou	Studied_Tibeto-Burman	Ulaanzuukh_SlabGrave	Liangdao1_EN	0.465	0.535	0.046	0.272796	Ulaanzuukh_SlabGrave_Liangdao1_EN
Bai_Guizhou	Studied_Tibeto-Burman	Wadian_LN	GuaCha_Hoabinhian	0.946	0.054	0.044	0.161047	Wadian_LN_GuaCha_Hoabinhian
Bai_Guizhou	Studied_Tibeto-Burman	Wadian_LN	Liangdao1_EN	0.794	0.206	0.077	0.707947	Wadian_LN_Liangdao1_EN
Bai_Guizhou	Studied_Tibeto-Burman	Wadian_LN	Liangdao2_EN	0.749	0.251	0.132	0.406053	Wadian_LN_Liangdao2_EN
Bai_Guizhou	Studied_Tibeto-Burman	Wadian_LN	PhaFaen_Hoabinhian	0.942	0.058	0.029	0.275673	Wadian_LN_PhaFaen_Hoabinhian
Bai_Guizhou	Studied_Tibeto-Burman	Wadian_LN	Taiwan_Hanben	0.729	0.271	0.103	0.425955	Wadian_LN_Taiwan_Hanben
Bai_Guizhou	Studied_Tibeto-Burman	Wadian_LN	Tanshishan_LN	0.837	0.163	0.098	0.386016	Wadian_LN_Tanshishan_LN
Bai_Guizhou	Studied_Tibeto-Burman	Wanggou_MN	Liangdao1_EN	0.846	0.154	0.089	0.989654	Wanggou_MN_Liangdao1_EN
Bai_Guizhou	Studied_Tibeto-Burman	Wanggou_MN	Taiwan_Hanben	0.801	0.199	0.125	0.942229	Wanggou_MN_Taiwan_Hanben
Bai_Guizhou	Studied_Tibeto-Burman	Wanggou_MN	Tanshishan_LN	0.843	0.157	0.089	0.951256	Wanggou_MN_Tanshishan_LN
Bai_Guizhou	Studied_Tibeto-Burman	Xiaogao_EN	GuaCha_Hoabinhian	0.845	0.155	0.044	0.687537	Xiaogao_EN_GuaCha_Hoabinhian
Bai_Guizhou	Studied_Tibeto-Burman	Xiaogao_EN	Liangdao1_EN	0.683	0.317	0.115	0.223099	Xiaogao_EN_Liangdao1_EN
Bai_Guizhou	Studied_Tibeto-Burman	Xiaogao_EN	Liangdao2_EN	0.678	0.322	0.165	0.0688365	Xiaogao_EN_Liangdao2_EN
Bai_Guizhou	Studied_Tibeto-Burman	Xiaogao_EN	PhaFaen_Hoabinhian	0.85	0.15	0.034	0.726949	Xiaogao_EN_PhaFaen_Hoabinhian
Bai_Guizhou	Studied_Tibeto-Burman	Xiaojingshan_EN	GuaCha_Hoabinhian	0.845	0.155	0.042	0.484241	Xiaojingshan_EN_GuaCha_Hoabinhian
Bai_Guizhou	Studied_Tibeto-Burman	Xiaojingshan_EN	PhaFaen_Hoabinhian	0.863	0.137	0.03	0.392304	Xiaojingshan_EN_PhaFaen_Hoabinhian
Hani_Puer	Studied_Tibeto-Burman	Banlashan_MN	Liangdao1_EN	0.499	0.501	0.061	0.209831	Banlashan_MN_Liangdao1_EN
Hani_Puer	Studied_Tibeto-Burman	Banlashan_MN	Liangdao2_EN	0.419	0.581	0.067	0.73301	Banlashan_MN_Liangdao2_EN
Hani_Puer	Studied_Tibeto-Burman	Bianbian_EN	GuaCha_Hoabinhian	0.809	0.191	0.053	0.0524105	Bianbian_EN_GuaCha_Hoabinhian
Hani_Puer	Studied_Tibeto-Burman	Bianbian_EN	PhaFaen_Hoabinhian	0.821	0.179	0.033	0.117555	Bianbian_EN_PhaFaen_Hoabinhian
Hani_Puer	Studied_Tibeto-Burman	Boisman_MN	GuaCha_Hoabinhian	0.699	0.301	0.033	0.0561204	Boisman_MN_GuaCha_Hoabinhian
Hani_Puer	Studied_Tibeto-Burman	Boshan_EN	Liangdao1_EN	0.626	0.374	0.113	0.0760812	Boshan_EN_Liangdao1_EN
Hani_Puer	Studied_Tibeto-Burman	Boshan_EN	Liangdao2_EN	0.517	0.483	0.106	0.455866	Boshan_EN_Liangdao2_EN
Hani_Puer	Studied_Tibeto-Burman	Boshan_EN	PhaFaen_Hoabinhian	0.844	0.156	0.033	0.127515	Boshan_EN_PhaFaen_Hoabinhian
Hani_Puer	Studied_Tibeto-Burman	Chokhopani	GuaCha_Hoabinhian	0.805	0.195	0.128	0.569482	Chokhopani_GuaCha_Hoabinhian
Hani_Puer	Studied_Tibeto-Burman	Chokhopani	PhaFaen_Hoabinhian	0.864	0.136	0.118	0.528692	Chokhopani_PhaFaen_Hoabinhian
Hani_Puer	Studied_Tibeto-Burman	Dacaozi_IA	GuaCha_Hoabinhian	0.871	0.129	0.031	0.44641	Dacaozi_IA_GuaCha_Hoabinhian
Hani_Puer	Studied_Tibeto-Burman	Dacaozi_IA	Liangdao1_EN	0.673	0.327	0.093	0.0917095	Dacaozi_IA_Liangdao1_EN
Hani_Puer	Studied_Tibeto-Burman	Dacaozi_IA	Liangdao2_EN	0.576	0.424	0.248	0.207365	Dacaozi_IA_Liangdao2_EN
Hani_Puer	Studied_Tibeto-Burman	Dacaozi_IA	PhaFaen_Hoabinhian	0.876	0.124	0.025	0.557692	Dacaozi_IA_PhaFaen_Hoabinhian
Hani_Puer	Studied_Tibeto-Burman	DevilsCave_N	Liangdao2_EN	0.34	0.66	0.066	0.133652	DevilsCave_N_Liangdao2_EN
Hani_Puer	Studied_Tibeto-Burman	EastMongolia_preBA	Liangdao2_EN	0.051	0.949	0.013	0.0754859	EastMongolia_preBA_Liangdao2_EN
Hani_Puer	Studied_Tibeto-Burman	Erdaojingzi_LN	GuaCha_Hoabinhian	0.884	0.116	0.051	0.133029	Erdaojingzi_LN_GuaCha_Hoabinhian
Hani_Puer	Studied_Tibeto-Burman	Erdaojingzi_LN	Liangdao1_EN	0.708	0.292	0.166	0.102219	Erdaojingzi_LN_Liangdao1_EN
Hani_Puer	Studied_Tibeto-Burman	Erdaojingzi_LN	Liangdao2_EN	0.615	0.385	0.288	0.2017	Erdaojingzi_LN_Liangdao2_EN
Hani_Puer	Studied_Tibeto-Burman	Erdaojingzi_LN	PhaFaen_Hoabinhian	0.914	0.086	0.035	0.069023	Erdaojingzi_LN_PhaFaen_Hoabinhian
Hani_Puer	Studied_Tibeto-Burman	Fofonovo_EN	Liangdao1_EN	0.395	0.605	0.051	0.252917	Fofonovo_EN_Liangdao1_EN
Hani_Puer	Studied_Tibeto-Burman	Fofonovo_EN	Liangdao2_EN	0.312	0.688	0.064	0.233651	Fofonovo_EN_Liangdao2_EN
Hani_Puer	Studied_Tibeto-Burman	Haojiatai_LBIA	GuaCha_Hoabinhian	0.893	0.107	0.047	0.29779	Haojiatai_LBIA_GuaCha_Hoabinhian
Hani_Puer	Studied_Tibeto-Burman	Haojiatai_LBIA	Liangdao1_EN	0.697	0.303	0.122	0.489696	Haojiatai_LBIA_Liangdao1_EN
Hani_Puer	Studied_Tibeto-Burman	Haojiatai_LBIA	PhaFaen_Hoabinhian	0.892	0.108	0.037	0.327767	Haojiatai_LBIA_PhaFaen_Hoabinhian
Hani_Puer	Studied_Tibeto-Burman	Haojiatai_LN	GuaCha_Hoabinhian	0.937	0.063	0.044	0.282516	Haojiatai_LN_GuaCha_Hoabinhian
Hani_Puer	Studied_Tibeto-Burman	Haojiatai_LN	PhaFaen_Hoabinhian	0.938	0.062	0.035	0.322682	Haojiatai_LN_PhaFaen_Hoabinhian
Hani_Puer	Studied_Tibeto-Burman	Jiaozuoniecun_LBIA	PhaFaen_Hoabinhian	0.964	0.036	0.034	0.525261	Jiaozuoniecun_LBIA_PhaFaen_Hoabinhian
Hani_Puer	Studied_Tibeto-Burman	Jinchankou_LN	Liangdao2_EN	0.433	0.567	0.094	0.293802	Jinchankou_LN_Liangdao2_EN
Hani_Puer	Studied_Tibeto-Burman	Lajia_LN	Liangdao1_EN	0.626	0.374	0.069	0.442332	Lajia_LN_Liangdao1_EN
Hani_Puer	Studied_Tibeto-Burman	Lajia_LN	Liangdao2_EN	0.546	0.454	0.081	0.614792	Lajia_LN_Liangdao2_EN
Hani_Puer	Studied_Tibeto-Burman	Longtoushan_BA	Liangdao1_EN	0.639	0.361	0.098	0.383452	Longtoushan_BA_Liangdao1_EN
Hani_Puer	Studied_Tibeto-Burman	Longtoushan_BA	Liangdao2_EN	0.515	0.485	0.102	0.843602	Longtoushan_BA_Liangdao2_EN
Hani_Puer	Studied_Tibeto-Burman	Longtoushan_BA	PhaFaen_Hoabinhian	0.872	0.128	0.039	0.0851418	Longtoushan_BA_PhaFaen_Hoabinhian
Hani_Puer	Studied_Tibeto-Burman	Longtoushan_BA	Taiwan_Hanben	0.568	0.432	0.115	0.0536919	Longtoushan_BA_Taiwan_Hanben
Hani_Puer	Studied_Tibeto-Burman	Luoheguxiang_LBIA	GuaCha_Hoabinhian	0.921	0.079	0.036	0.804208	Luoheguxiang_LBIA_GuaCha_Hoabinhian
Hani_Puer	Studied_Tibeto-Burman	Luoheguxiang_LBIA	PhaFaen_Hoabinhian	0.919	0.081	0.03	0.907542	Luoheguxiang_LBIA_PhaFaen_Hoabinhian
Hani_Puer	Studied_Tibeto-Burman	Miaozigou_MN	GuaCha_Hoabinhian	0.873	0.127	0.083	0.120179	Miaozigou_MN_GuaCha_Hoabinhian
Hani_Puer	Studied_Tibeto-Burman	Miaozigou_MN	Liangdao1_EN	0.565	0.435	0.151	0.56298	Miaozigou_MN_Liangdao1_EN
Hani_Puer	Studied_Tibeto-Burman	Miaozigou_MN	PhaFaen_Hoabinhian	0.874	0.126	0.057	0.135837	Miaozigou_MN_PhaFaen_Hoabinhian
Hani_Puer	Studied_Tibeto-Burman	Miaozigou_MN	Taiwan_Hanben	0.535	0.465	0.227	0.155873	Miaozigou_MN_Taiwan_Hanben
Hani_Puer	Studied_Tibeto-Burman	Mongolia_North_N	Liangdao1_EN	0.372	0.628	0.049	0.0517774	Mongolia_North_N_Liangdao1_EN
Hani_Puer	Studied_Tibeto-Burman	Mongolia_North_N	Liangdao2_EN	0.284	0.716	0.059	0.114978	Mongolia_North_N_Liangdao2_EN
Hani_Puer	Studied_Tibeto-Burman	Pingliangtai_LN	GuaCha_Hoabinhian	0.929	0.071	0.04	0.115624	Pingliangtai_LN_GuaCha_Hoabinhian
Hani_Puer	Studied_Tibeto-Burman	Pingliangtai_LN	Liangdao1_EN	0.778	0.222	0.096	0.306715	Pingliangtai_LN_Liangdao1_EN
Hani_Puer	Studied_Tibeto-Burman	Pingliangtai_LN	Liangdao2_EN	0.684	0.316	0.135	0.379125	Pingliangtai_LN_Liangdao2_EN
Hani_Puer	Studied_Tibeto-Burman	Pingliangtai_LN	PhaFaen_Hoabinhian	0.919	0.081	0.025	0.400729	Pingliangtai_LN_PhaFaen_Hoabinhian
Hani_Puer	Studied_Tibeto-Burman	Russia_Lokomotiv_Eneolithic	Liangdao1_EN	0.414	0.586	0.052	0.223007	Russia_Lokomotiv_Eneolithic_Liangdao1_EN
Hani_Puer	Studied_Tibeto-Burman	Russia_Lokomotiv_Eneolithic	Liangdao2_EN	0.329	0.671	0.058	0.551226	Russia_Lokomotiv_Eneolithic_Liangdao2_EN
Hani_Puer	Studied_Tibeto-Burman	Russia_Shamanka_Eneolithic	Liangdao1_EN	0.394	0.606	0.045	0.230709	Russia_Shamanka_Eneolithic_Liangdao1_EN
Hani_Puer	Studied_Tibeto-Burman	Russia_Shamanka_Eneolithic	Liangdao2_EN	0.309	0.691	0.056	0.256354	Russia_Shamanka_Eneolithic_Liangdao2_EN
Hani_Puer	Studied_Tibeto-Burman	Shimao_LN	GuaCha_Hoabinhian	0.913	0.087	0.039	0.186244	Shimao_LN_GuaCha_Hoabinhian
Hani_Puer	Studied_Tibeto-Burman	Shimao_LN	Liangdao2_EN	0.687	0.313	0.146	0.380504	Shimao_LN_Liangdao2_EN
Hani_Puer	Studied_Tibeto-Burman	Shimao_LN	PhaFaen_Hoabinhian	0.912	0.088	0.029	0.237062	Shimao_LN_PhaFaen_Hoabinhian
Hani_Puer	Studied_Tibeto-Burman	Tibetan_Lhasa	Liangdao1_EN	0.736	0.264	0.062	0.22007	Tibetan_Lhasa_Liangdao1_EN
Hani_Puer	Studied_Tibeto-Burman	Tibetan_Lhasa	Liangdao2_EN	0.67	0.33	0.078	0.486764	Tibetan_Lhasa_Liangdao2_EN
Hani_Puer	Studied_Tibeto-Burman	Tibetan_Lhasa	Taiwan_Hanben	0.64	0.36	0.05	0.602194	Tibetan_Lhasa_Taiwan_Hanben
Hani_Puer	Studied_Tibeto-Burman	Tibetan_Lhasa	Tanshishan_LN	0.762	0.238	0.049	0.32595	Tibetan_Lhasa_Tanshishan_LN
Hani_Puer	Studied_Tibeto-Burman	Ulaanzuukh_SlabGrave	Liangdao1_EN	0.397	0.603	0.048	0.0680528	Ulaanzuukh_SlabGrave_Liangdao1_EN
Hani_Puer	Studied_Tibeto-Burman	Ulaanzuukh_SlabGrave	Liangdao2_EN	0.3	0.7	0.059	0.108761	Ulaanzuukh_SlabGrave_Liangdao2_EN
Hani_Puer	Studied_Tibeto-Burman	Wadian_LN	Liangdao1_EN	0.725	0.275	0.083	0.372599	Wadian_LN_Liangdao1_EN
Hani_Puer	Studied_Tibeto-Burman	Wadian_LN	Liangdao2_EN	0.61	0.39	0.122	0.445269	Wadian_LN_Liangdao2_EN
Hani_Puer	Studied_Tibeto-Burman	Wadian_LN	PhaFaen_Hoabinhian	0.904	0.096	0.028	0.128299	Wadian_LN_PhaFaen_Hoabinhian
Hani_Puer	Studied_Tibeto-Burman	Wanggou_MN	GuaCha_Hoabinhian	0.941	0.059	0.04	0.5582	Wanggou_MN_GuaCha_Hoabinhian
Hani_Puer	Studied_Tibeto-Burman	Wanggou_MN	Liangdao1_EN	0.78	0.22	0.08	0.994715	Wanggou_MN_Liangdao1_EN
Hani_Puer	Studied_Tibeto-Burman	Wanggou_MN	Liangdao2_EN	0.724	0.276	0.118	0.944746	Wanggou_MN_Liangdao2_EN
Hani_Puer	Studied_Tibeto-Burman	Wanggou_MN	PhaFaen_Hoabinhian	0.935	0.065	0.031	0.688672	Wanggou_MN_PhaFaen_Hoabinhian
Hani_Puer	Studied_Tibeto-Burman	Wanggou_MN	Taiwan_Hanben	0.74	0.26	0.115	0.741209	Wanggou_MN_Taiwan_Hanben
Hani_Puer	Studied_Tibeto-Burman	Wanggou_MN	Tanshishan_LN	0.829	0.171	0.105	0.619592	Wanggou_MN_Tanshishan_LN
Hani_Puer	Studied_Tibeto-Burman	Xiaogao_EN	GuaCha_Hoabinhian	0.809	0.191	0.044	0.458479	Xiaogao_EN_GuaCha_Hoabinhian
Hani_Puer	Studied_Tibeto-Burman	Xiaogao_EN	Liangdao2_EN	0.502	0.498	0.167	0.0558641	Xiaogao_EN_Liangdao2_EN
Hani_Puer	Studied_Tibeto-Burman	Xiaogao_EN	PhaFaen_Hoabinhian	0.814	0.186	0.032	0.54721	Xiaogao_EN_PhaFaen_Hoabinhian
Hani_Puer	Studied_Tibeto-Burman	Xiaojingshan_EN	GuaCha_Hoabinhian	0.808	0.192	0.041	0.454294	Xiaojingshan_EN_GuaCha_Hoabinhian
Hani_Puer	Studied_Tibeto-Burman	Xiaojingshan_EN	PhaFaen_Hoabinhian	0.819	0.181	0.029	0.630897	Xiaojingshan_EN_PhaFaen_Hoabinhian
Hani_Puer	Studied_Tibeto-Burman	Xiaowu_MN	GuaCha_Hoabinhian	0.935	0.065	0.049	0.617287	Xiaowu_MN_GuaCha_Hoabinhian
Hani_Puer	Studied_Tibeto-Burman	Xiaowu_MN	PhaFaen_Hoabinhian	0.944	0.056	0.039	0.711175	Xiaowu_MN_PhaFaen_Hoabinhian
Lahu_Puer	Studied_Tibeto-Burman	Banlashan_MN	GuaCha_Hoabinhian	0.744	0.256	0.05	0.0918415	Banlashan_MN_GuaCha_Hoabinhian
Lahu_Puer	Studied_Tibeto-Burman	Banlashan_MN	Liangdao1_EN	0.501	0.499	0.085	0.109509	Banlashan_MN_Liangdao1_EN
Lahu_Puer	Studied_Tibeto-Burman	Banlashan_MN	Liangdao2_EN	0.406	0.594	0.094	0.459494	Banlashan_MN_Liangdao2_EN
Lahu_Puer	Studied_Tibeto-Burman	Bianbian_EN	GuaCha_Hoabinhian	0.798	0.202	0.057	0.185975	Bianbian_EN_GuaCha_Hoabinhian
Lahu_Puer	Studied_Tibeto-Burman	Bianbian_EN	PhaFaen_Hoabinhian	0.809	0.191	0.044	0.163654	Bianbian_EN_PhaFaen_Hoabinhian
Lahu_Puer	Studied_Tibeto-Burman	Boisman_MN	GuaCha_Hoabinhian	0.704	0.296	0.041	0.526612	Boisman_MN_GuaCha_Hoabinhian
Lahu_Puer	Studied_Tibeto-Burman	Boisman_MN	Liangdao2_EN	0.31	0.69	0.094	0.0690269	Boisman_MN_Liangdao2_EN
Lahu_Puer	Studied_Tibeto-Burman	Boisman_MN	PhaFaen_Hoabinhian	0.716	0.284	0.032	0.23415	Boisman_MN_PhaFaen_Hoabinhian
Lahu_Puer	Studied_Tibeto-Burman	Boshan_EN	GuaCha_Hoabinhian	0.833	0.167	0.057	0.430517	Boshan_EN_GuaCha_Hoabinhian
Lahu_Puer	Studied_Tibeto-Burman	Boshan_EN	Liangdao1_EN	0.665	0.335	0.146	0.138549	Boshan_EN_Liangdao1_EN
Lahu_Puer	Studied_Tibeto-Burman	Boshan_EN	Liangdao2_EN	0.555	0.445	0.149	0.500033	Boshan_EN_Liangdao2_EN
Lahu_Puer	Studied_Tibeto-Burman	Boshan_EN	PhaFaen_Hoabinhian	0.84	0.16	0.044	0.440796	Boshan_EN_PhaFaen_Hoabinhian
Lahu_Puer	Studied_Tibeto-Burman	Boshan_EN	Taiwan_Hanben	0.623	0.377	0.175	0.0610767	Boshan_EN_Taiwan_Hanben
Lahu_Puer	Studied_Tibeto-Burman	Chokhopani	GuaCha_Hoabinhian	0.81	0.19	0.153	0.335408	Chokhopani_GuaCha_Hoabinhian
Lahu_Puer	Studied_Tibeto-Burman	Dacaozi_IA	GuaCha_Hoabinhian	0.853	0.147	0.042	0.524853	Dacaozi_IA_GuaCha_Hoabinhian
Lahu_Puer	Studied_Tibeto-Burman	Dacaozi_IA	PhaFaen_Hoabinhian	0.861	0.139	0.037	0.382676	Dacaozi_IA_PhaFaen_Hoabinhian
Lahu_Puer	Studied_Tibeto-Burman	DevilsCave_N	GuaCha_Hoabinhian	0.726	0.274	0.051	0.0640252	DevilsCave_N_GuaCha_Hoabinhian
Lahu_Puer	Studied_Tibeto-Burman	DevilsCave_N	Liangdao1_EN	0.467	0.533	0.082	0.0508314	DevilsCave_N_Liangdao1_EN
Lahu_Puer	Studied_Tibeto-Burman	DevilsCave_N	Liangdao2_EN	0.381	0.619	0.09	0.351632	DevilsCave_N_Liangdao2_EN
Lahu_Puer	Studied_Tibeto-Burman	DevilsCave_N	PhaFaen_Hoabinhian	0.752	0.248	0.036	0.0532909	DevilsCave_N_PhaFaen_Hoabinhian
Lahu_Puer	Studied_Tibeto-Burman	EastMongolia_preBA	Liangdao2_EN	0.052	0.948	0.017	0.101466	EastMongolia_preBA_Liangdao2_EN
Lahu_Puer	Studied_Tibeto-Burman	Erdaojingzi_LN	GuaCha_Hoabinhian	0.861	0.139	0.06	0.178604	Erdaojingzi_LN_GuaCha_Hoabinhian
Lahu_Puer	Studied_Tibeto-Burman	Erdaojingzi_LN	PhaFaen_Hoabinhian	0.905	0.095	0.049	0.0586319	Erdaojingzi_LN_PhaFaen_Hoabinhian
Lahu_Puer	Studied_Tibeto-Burman	Fofonovo_EN	Liangdao1_EN	0.404	0.596	0.073	0.0721683	Fofonovo_EN_Liangdao1_EN
Lahu_Puer	Studied_Tibeto-Burman	Fofonovo_EN	Liangdao2_EN	0.308	0.692	0.082	0.229603	Fofonovo_EN_Liangdao2_EN
Lahu_Puer	Studied_Tibeto-Burman	Haojiatai_LBIA	GuaCha_Hoabinhian	0.868	0.132	0.051	0.546797	Haojiatai_LBIA_GuaCha_Hoabinhian
Lahu_Puer	Studied_Tibeto-Burman	Haojiatai_LBIA	PhaFaen_Hoabinhian	0.872	0.128	0.046	0.503422	Haojiatai_LBIA_PhaFaen_Hoabinhian
Lahu_Puer	Studied_Tibeto-Burman	Haojiatai_LN	GuaCha_Hoabinhian	0.909	0.091	0.053	0.436648	Haojiatai_LN_GuaCha_Hoabinhian
Lahu_Puer	Studied_Tibeto-Burman	Haojiatai_LN	PhaFaen_Hoabinhian	0.925	0.075	0.048	0.369662	Haojiatai_LN_PhaFaen_Hoabinhian
Lahu_Puer	Studied_Tibeto-Burman	Jinchankou_LN	Liangdao1_EN	0.547	0.453	0.12	0.135405	Jinchankou_LN_Liangdao1_EN
Lahu_Puer	Studied_Tibeto-Burman	Jinchankou_LN	Liangdao2_EN	0.459	0.541	0.106	0.599089	Jinchankou_LN_Liangdao2_EN
Lahu_Puer	Studied_Tibeto-Burman	Lajia_LN	GuaCha_Hoabinhian	0.844	0.156	0.049	0.2799	Lajia_LN_GuaCha_Hoabinhian
Lahu_Puer	Studied_Tibeto-Burman	Lajia_LN	Liangdao1_EN	0.647	0.353	0.115	0.226427	Lajia_LN_Liangdao1_EN
Lahu_Puer	Studied_Tibeto-Burman	Lajia_LN	Liangdao2_EN	0.56	0.44	0.13	0.492347	Lajia_LN_Liangdao2_EN
Lahu_Puer	Studied_Tibeto-Burman	Lajia_LN	PhaFaen_Hoabinhian	0.869	0.131	0.041	0.0755482	Lajia_LN_PhaFaen_Hoabinhian
Lahu_Puer	Studied_Tibeto-Burman	Lajia_LN	Taiwan_Hanben	0.589	0.411	0.116	0.117343	Lajia_LN_Taiwan_Hanben
Lahu_Puer	Studied_Tibeto-Burman	Longtoushan_BA	GuaCha_Hoabinhian	0.852	0.148	0.063	0.34958	Longtoushan_BA_GuaCha_Hoabinhian
Lahu_Puer	Studied_Tibeto-Burman	Longtoushan_BA	Liangdao1_EN	0.686	0.314	0.135	0.379707	Longtoushan_BA_Liangdao1_EN
Lahu_Puer	Studied_Tibeto-Burman	Longtoushan_BA	Liangdao2_EN	0.566	0.434	0.145	0.785552	Longtoushan_BA_Liangdao2_EN
Lahu_Puer	Studied_Tibeto-Burman	Longtoushan_BA	PhaFaen_Hoabinhian	0.86	0.14	0.047	0.430373	Longtoushan_BA_PhaFaen_Hoabinhian
Lahu_Puer	Studied_Tibeto-Burman	Longtoushan_BA	Taiwan_Hanben	0.618	0.382	0.167	0.22108	Longtoushan_BA_Taiwan_Hanben
Lahu_Puer	Studied_Tibeto-Burman	Luoheguxiang_LBIA	GuaCha_Hoabinhian	0.904	0.096	0.043	0.967609	Luoheguxiang_LBIA_GuaCha_Hoabinhian
Lahu_Puer	Studied_Tibeto-Burman	Luoheguxiang_LBIA	PhaFaen_Hoabinhian	0.908	0.092	0.039	0.954527	Luoheguxiang_LBIA_PhaFaen_Hoabinhian
Lahu_Puer	Studied_Tibeto-Burman	Miaozigou_MN	GuaCha_Hoabinhian	0.846	0.154	0.08	0.328519	Miaozigou_MN_GuaCha_Hoabinhian
Lahu_Puer	Studied_Tibeto-Burman	Miaozigou_MN	Liangdao1_EN	0.575	0.425	0.233	0.431289	Miaozigou_MN_Liangdao1_EN
Lahu_Puer	Studied_Tibeto-Burman	Miaozigou_MN	PhaFaen_Hoabinhian	0.863	0.137	0.063	0.203579	Miaozigou_MN_PhaFaen_Hoabinhian
Lahu_Puer	Studied_Tibeto-Burman	Mongolia_North_N	GuaCha_Hoabinhian	0.651	0.349	0.043	0.0942989	Mongolia_North_N_GuaCha_Hoabinhian
Lahu_Puer	Studied_Tibeto-Burman	Mongolia_North_N	Liangdao2_EN	0.29	0.71	0.078	0.133858	Mongolia_North_N_Liangdao2_EN
Lahu_Puer	Studied_Tibeto-Burman	Pingliangtai_LN	GuaCha_Hoabinhian	0.909	0.091	0.043	0.778746	Pingliangtai_LN_GuaCha_Hoabinhian
Lahu_Puer	Studied_Tibeto-Burman	Pingliangtai_LN	Liangdao1_EN	0.825	0.175	0.129	0.462927	Pingliangtai_LN_Liangdao1_EN
Lahu_Puer	Studied_Tibeto-Burman	Pingliangtai_LN	Liangdao2_EN	0.728	0.272	0.225	0.537723	Pingliangtai_LN_Liangdao2_EN
Lahu_Puer	Studied_Tibeto-Burman	Pingliangtai_LN	PhaFaen_Hoabinhian	0.908	0.092	0.038	0.747836	Pingliangtai_LN_PhaFaen_Hoabinhian
Lahu_Puer	Studied_Tibeto-Burman	Russia_Lokomotiv_Eneolithic	Liangdao1_EN	0.422	0.578	0.073	0.092885	Russia_Lokomotiv_Eneolithic_Liangdao1_EN
Lahu_Puer	Studied_Tibeto-Burman	Russia_Lokomotiv_Eneolithic	Liangdao2_EN	0.331	0.669	0.081	0.383439	Russia_Lokomotiv_Eneolithic_Liangdao2_EN
Lahu_Puer	Studied_Tibeto-Burman	Russia_Shamanka_Eneolithic	Liangdao1_EN	0.388	0.612	0.067	0.0591714	Russia_Shamanka_Eneolithic_Liangdao1_EN
Lahu_Puer	Studied_Tibeto-Burman	Russia_Shamanka_Eneolithic	Liangdao2_EN	0.301	0.699	0.076	0.207858	Russia_Shamanka_Eneolithic_Liangdao2_EN
Lahu_Puer	Studied_Tibeto-Burman	Shimao_LN	GuaCha_Hoabinhian	0.909	0.091	0.043	0.949084	Shimao_LN_GuaCha_Hoabinhian
Lahu_Puer	Studied_Tibeto-Burman	Shimao_LN	Liangdao1_EN	0.818	0.182	0.127	0.558673	Shimao_LN_Liangdao1_EN
Lahu_Puer	Studied_Tibeto-Burman	Shimao_LN	Liangdao2_EN	0.737	0.263	0.175	0.792158	Shimao_LN_Liangdao2_EN
Lahu_Puer	Studied_Tibeto-Burman	Shimao_LN	PhaFaen_Hoabinhian	0.912	0.088	0.038	0.913004	Shimao_LN_PhaFaen_Hoabinhian
Lahu_Puer	Studied_Tibeto-Burman	Tibetan_Lhasa	Liangdao1_EN	0.753	0.247	0.112	0.176347	Tibetan_Lhasa_Liangdao1_EN
Lahu_Puer	Studied_Tibeto-Burman	Tibetan_Lhasa	Liangdao2_EN	0.675	0.325	0.156	0.393323	Tibetan_Lhasa_Liangdao2_EN
Lahu_Puer	Studied_Tibeto-Burman	Tibetan_Lhasa	Taiwan_Hanben	0.678	0.322	0.106	0.265336	Tibetan_Lhasa_Taiwan_Hanben
Lahu_Puer	Studied_Tibeto-Burman	Tibetan_Lhasa	Tanshishan_LN	0.781	0.219	0.097	0.202683	Tibetan_Lhasa_Tanshishan_LN
Lahu_Puer	Studied_Tibeto-Burman	Ulaanzuukh_SlabGrave	GuaCha_Hoabinhian	0.669	0.331	0.04	0.0957883	Ulaanzuukh_SlabGrave_GuaCha_Hoabinhian
Lahu_Puer	Studied_Tibeto-Burman	Ulaanzuukh_SlabGrave	Liangdao2_EN	0.305	0.695	0.079	0.145881	Ulaanzuukh_SlabGrave_Liangdao2_EN
Lahu_Puer	Studied_Tibeto-Burman	Wadian_LN	GuaCha_Hoabinhian	0.897	0.103	0.05	0.774383	Wadian_LN_GuaCha_Hoabinhian
Lahu_Puer	Studied_Tibeto-Burman	Wadian_LN	Liangdao1_EN	0.781	0.219	0.126	0.597396	Wadian_LN_Liangdao1_EN
Lahu_Puer	Studied_Tibeto-Burman	Wadian_LN	Liangdao2_EN	0.67	0.33	0.183	0.782547	Wadian_LN_Liangdao2_EN
Lahu_Puer	Studied_Tibeto-Burman	Wadian_LN	PhaFaen_Hoabinhian	0.9	0.1	0.041	0.792461	Wadian_LN_PhaFaen_Hoabinhian
Lahu_Puer	Studied_Tibeto-Burman	Wadian_LN	Taiwan_Hanben	0.771	0.229	0.168	0.369599	Wadian_LN_Taiwan_Hanben
Lahu_Puer	Studied_Tibeto-Burman	Wanggou_MN	GuaCha_Hoabinhian	0.928	0.072	0.055	0.725189	Wanggou_MN_GuaCha_Hoabinhian
Lahu_Puer	Studied_Tibeto-Burman	Wanggou_MN	Liangdao1_EN	0.824	0.176	0.126	0.737706	Wanggou_MN_Liangdao1_EN
Lahu_Puer	Studied_Tibeto-Burman	Wanggou_MN	PhaFaen_Hoabinhian	0.933	0.067	0.043	0.699781	Wanggou_MN_PhaFaen_Hoabinhian
Lahu_Puer	Studied_Tibeto-Burman	Wanggou_MN	Taiwan_Hanben	0.823	0.177	0.174	0.589319	Wanggou_MN_Taiwan_Hanben
Lahu_Puer	Studied_Tibeto-Burman	Xiaogao_EN	GuaCha_Hoabinhian	0.799	0.201	0.051	0.892273	Xiaogao_EN_GuaCha_Hoabinhian
Lahu_Puer	Studied_Tibeto-Burman	Xiaogao_EN	Liangdao1_EN	0.644	0.356	0.153	0.0713256	Xiaogao_EN_Liangdao1_EN
Lahu_Puer	Studied_Tibeto-Burman	Xiaogao_EN	Liangdao2_EN	0.512	0.488	0.197	0.157127	Xiaogao_EN_Liangdao2_EN
Lahu_Puer	Studied_Tibeto-Burman	Xiaogao_EN	PhaFaen_Hoabinhian	0.805	0.195	0.043	0.76294	Xiaogao_EN_PhaFaen_Hoabinhian
Lahu_Puer	Studied_Tibeto-Burman	Xiaojingshan_EN	GuaCha_Hoabinhian	0.808	0.192	0.046	0.930989	Xiaojingshan_EN_GuaCha_Hoabinhian
Lahu_Puer	Studied_Tibeto-Burman	Xiaojingshan_EN	Liangdao2_EN	0.501	0.499	0.248	0.0592751	Xiaojingshan_EN_Liangdao2_EN
Lahu_Puer	Studied_Tibeto-Burman	Xiaojingshan_EN	PhaFaen_Hoabinhian	0.812	0.188	0.039	0.841473	Xiaojingshan_EN_PhaFaen_Hoabinhian
Lahu_Puer	Studied_Tibeto-Burman	Xiaowu_MN	GuaCha_Hoabinhian	0.914	0.086	0.059	0.502933	Xiaowu_MN_GuaCha_Hoabinhian
Lahu_Puer	Studied_Tibeto-Burman	Xiaowu_MN	PhaFaen_Hoabinhian	0.935	0.065	0.049	0.493878	Xiaowu_MN_PhaFaen_Hoabinhian
Lahu_Puer	Studied_Tibeto-Burman	Yumin_EN	GuaCha_Hoabinhian	0.676	0.324	0.049	0.1142	Yumin_EN_GuaCha_Hoabinhian
Lahu_Puer	Studied_Tibeto-Burman	Yumin_EN	Liangdao2_EN	0.301	0.699	0.088	0.13906	Yumin_EN_Liangdao2_EN
Menba_Nanning	Studied_Tibeto-Burman	Banlashan_MN	Liangdao1_EN	0.476	0.524	0.089	0.507058	Banlashan_MN_Liangdao1_EN
Menba_Nanning	Studied_Tibeto-Burman	Banlashan_MN	Liangdao2_EN	0.387	0.613	0.093	0.632518	Banlashan_MN_Liangdao2_EN
Menba_Nanning	Studied_Tibeto-Burman	Banlashan_MN	Taiwan_Hanben	0.342	0.658	0.089	0.175914	Banlashan_MN_Taiwan_Hanben
Menba_Nanning	Studied_Tibeto-Burman	Bianbian_EN	GuaCha_Hoabinhian	0.807	0.193	0.055	0.416701	Bianbian_EN_GuaCha_Hoabinhian
Menba_Nanning	Studied_Tibeto-Burman	Bianbian_EN	Liangdao2_EN	0.449	0.551	0.206	0.314031	Bianbian_EN_Liangdao2_EN
Menba_Nanning	Studied_Tibeto-Burman	Bianbian_EN	PhaFaen_Hoabinhian	0.811	0.189	0.042	0.632843	Bianbian_EN_PhaFaen_Hoabinhian
Menba_Nanning	Studied_Tibeto-Burman	Boisman_MN	GuaCha_Hoabinhian	0.705	0.295	0.041	0.119646	Boisman_MN_GuaCha_Hoabinhian
Menba_Nanning	Studied_Tibeto-Burman	Boisman_MN	Liangdao1_EN	0.363	0.637	0.079	0.0953389	Boisman_MN_Liangdao1_EN
Menba_Nanning	Studied_Tibeto-Burman	Boisman_MN	Liangdao2_EN	0.289	0.711	0.087	0.167469	Boisman_MN_Liangdao2_EN
Menba_Nanning	Studied_Tibeto-Burman	Boshan_EN	GuaCha_Hoabinhian	0.835	0.165	0.059	0.241803	Boshan_EN_GuaCha_Hoabinhian
Menba_Nanning	Studied_Tibeto-Burman	Boshan_EN	Liangdao1_EN	0.591	0.409	0.131	0.432362	Boshan_EN_Liangdao1_EN
Menba_Nanning	Studied_Tibeto-Burman	Boshan_EN	Liangdao2_EN	0.499	0.501	0.128	0.785698	Boshan_EN_Liangdao2_EN
Menba_Nanning	Studied_Tibeto-Burman	Boshan_EN	PhaFaen_Hoabinhian	0.843	0.157	0.043	0.403476	Boshan_EN_PhaFaen_Hoabinhian
Menba_Nanning	Studied_Tibeto-Burman	Boshan_EN	Taiwan_Hanben	0.456	0.544	0.139	0.288701	Boshan_EN_Taiwan_Hanben
Menba_Nanning	Studied_Tibeto-Burman	Chokhopani	GuaCha_Hoabinhian	0.802	0.198	0.126	0.630201	Chokhopani_GuaCha_Hoabinhian
Menba_Nanning	Studied_Tibeto-Burman	Chokhopani	PhaFaen_Hoabinhian	0.853	0.147	0.119	0.57522	Chokhopani_PhaFaen_Hoabinhian
Menba_Nanning	Studied_Tibeto-Burman	Dacaozi_IA	GuaCha_Hoabinhian	0.871	0.129	0.042	0.810618	Dacaozi_IA_GuaCha_Hoabinhian
Menba_Nanning	Studied_Tibeto-Burman	Dacaozi_IA	Liangdao1_EN	0.659	0.341	0.128	0.611883	Dacaozi_IA_Liangdao1_EN
Menba_Nanning	Studied_Tibeto-Burman	Dacaozi_IA	PhaFaen_Hoabinhian	0.876	0.124	0.039	0.783544	Dacaozi_IA_PhaFaen_Hoabinhian
Menba_Nanning	Studied_Tibeto-Burman	Dacaozi_IA	Taiwan_Hanben	0.578	0.422	0.167	0.274038	Dacaozi_IA_Taiwan_Hanben
Menba_Nanning	Studied_Tibeto-Burman	Dacaozi_IA	Tanshishan_LN	0.789	0.211	0.191	0.0965858	Dacaozi_IA_Tanshishan_LN
Menba_Nanning	Studied_Tibeto-Burman	DevilsCave_N	Liangdao1_EN	0.399	0.601	0.083	0.137858	DevilsCave_N_Liangdao1_EN
Menba_Nanning	Studied_Tibeto-Burman	DevilsCave_N	Liangdao2_EN	0.333	0.667	0.086	0.367415	DevilsCave_N_Liangdao2_EN
Menba_Nanning	Studied_Tibeto-Burman	EastMongolia_preBA	Liangdao2_EN	0.044	0.956	0.015	0.13928	EastMongolia_preBA_Liangdao2_EN
Menba_Nanning	Studied_Tibeto-Burman	Erdaojingzi_LN	GuaCha_Hoabinhian	0.88	0.12	0.052	0.56548	Erdaojingzi_LN_GuaCha_Hoabinhian
Menba_Nanning	Studied_Tibeto-Burman	Erdaojingzi_LN	Liangdao1_EN	0.682	0.318	0.16	0.435374	Erdaojingzi_LN_Liangdao1_EN
Menba_Nanning	Studied_Tibeto-Burman	Erdaojingzi_LN	PhaFaen_Hoabinhian	0.907	0.093	0.043	0.338868	Erdaojingzi_LN_PhaFaen_Hoabinhian
Menba_Nanning	Studied_Tibeto-Burman	Erdaojingzi_LN	Taiwan_Hanben	0.563	0.437	0.248	0.423969	Erdaojingzi_LN_Taiwan_Hanben
Menba_Nanning	Studied_Tibeto-Burman	Fofonovo_EN	Liangdao1_EN	0.367	0.633	0.069	0.572959	Fofonovo_EN_Liangdao1_EN
Menba_Nanning	Studied_Tibeto-Burman	Fofonovo_EN	Liangdao2_EN	0.291	0.709	0.075	0.431159	Fofonovo_EN_Liangdao2_EN
Menba_Nanning	Studied_Tibeto-Burman	Fofonovo_EN	Taiwan_Hanben	0.231	0.769	0.064	0.102807	Fofonovo_EN_Taiwan_Hanben
Menba_Nanning	Studied_Tibeto-Burman	Haojiatai_LBIA	GuaCha_Hoabinhian	0.891	0.109	0.05	0.788286	Haojiatai_LBIA_GuaCha_Hoabinhian
Menba_Nanning	Studied_Tibeto-Burman	Haojiatai_LBIA	Liangdao1_EN	0.686	0.314	0.133	0.919184	Haojiatai_LBIA_Liangdao1_EN
Menba_Nanning	Studied_Tibeto-Burman	Haojiatai_LBIA	Liangdao2_EN	0.634	0.366	0.329	0.77574	Haojiatai_LBIA_Liangdao2_EN
Menba_Nanning	Studied_Tibeto-Burman	Haojiatai_LBIA	PhaFaen_Hoabinhian	0.889	0.111	0.045	0.868259	Haojiatai_LBIA_PhaFaen_Hoabinhian
Menba_Nanning	Studied_Tibeto-Burman	Haojiatai_LBIA	Taiwan_Hanben	0.602	0.398	0.323	0.578665	Haojiatai_LBIA_Taiwan_Hanben
Menba_Nanning	Studied_Tibeto-Burman	Haojiatai_LN	GuaCha_Hoabinhian	0.924	0.076	0.052	0.769204	Haojiatai_LN_GuaCha_Hoabinhian
Menba_Nanning	Studied_Tibeto-Burman	Haojiatai_LN	PhaFaen_Hoabinhian	0.935	0.065	0.044	0.707523	Haojiatai_LN_PhaFaen_Hoabinhian
Menba_Nanning	Studied_Tibeto-Burman	Jinchankou_LN	Liangdao1_EN	0.478	0.522	0.122	0.198306	Jinchankou_LN_Liangdao1_EN
Menba_Nanning	Studied_Tibeto-Burman	Jinchankou_LN	Liangdao2_EN	0.405	0.595	0.121	0.454536	Jinchankou_LN_Liangdao2_EN
Menba_Nanning	Studied_Tibeto-Burman	Jinchankou_LN	Taiwan_Hanben	0.354	0.646	0.118	0.124485	Jinchankou_LN_Taiwan_Hanben
Menba_Nanning	Studied_Tibeto-Burman	Khovsgol_LBA	Liangdao1_EN	0.318	0.682	0.068	0.0790228	Khovsgol_LBA_Liangdao1_EN
Menba_Nanning	Studied_Tibeto-Burman	Khovsgol_LBA	Liangdao2_EN	0.211	0.789	0.081	0.0549664	Khovsgol_LBA_Liangdao2_EN
Menba_Nanning	Studied_Tibeto-Burman	Lajia_LN	Liangdao1_EN	0.583	0.417	0.12	0.386792	Lajia_LN_Liangdao1_EN
Menba_Nanning	Studied_Tibeto-Burman	Lajia_LN	Liangdao2_EN	0.471	0.529	0.127	0.40082	Lajia_LN_Liangdao2_EN
Menba_Nanning	Studied_Tibeto-Burman	Lajia_LN	Taiwan_Hanben	0.444	0.556	0.108	0.345387	Lajia_LN_Taiwan_Hanben
Menba_Nanning	Studied_Tibeto-Burman	Lajia_LN	Tanshishan_LN	0.616	0.384	0.115	0.121918	Lajia_LN_Tanshishan_LN
Menba_Nanning	Studied_Tibeto-Burman	Longtoushan_BA	GuaCha_Hoabinhian	0.857	0.143	0.063	0.120914	Longtoushan_BA_GuaCha_Hoabinhian
Menba_Nanning	Studied_Tibeto-Burman	Longtoushan_BA	Liangdao1_EN	0.598	0.402	0.119	0.65201	Longtoushan_BA_Liangdao1_EN
Menba_Nanning	Studied_Tibeto-Burman	Longtoushan_BA	Liangdao2_EN	0.479	0.521	0.134	0.835745	Longtoushan_BA_Liangdao2_EN
Menba_Nanning	Studied_Tibeto-Burman	Longtoushan_BA	PhaFaen_Hoabinhian	0.862	0.138	0.046	0.252565	Longtoushan_BA_PhaFaen_Hoabinhian
Menba_Nanning	Studied_Tibeto-Burman	Longtoushan_BA	Taiwan_Hanben	0.457	0.543	0.136	0.393219	Longtoushan_BA_Taiwan_Hanben
Menba_Nanning	Studied_Tibeto-Burman	Longtoushan_BA	Tanshishan_LN	0.634	0.366	0.295	0.189551	Longtoushan_BA_Tanshishan_LN
Menba_Nanning	Studied_Tibeto-Burman	Luoheguxiang_LBIA	GuaCha_Hoabinhian	0.92	0.08	0.048	0.759783	Luoheguxiang_LBIA_GuaCha_Hoabinhian
Menba_Nanning	Studied_Tibeto-Burman	Luoheguxiang_LBIA	PhaFaen_Hoabinhian	0.921	0.079	0.041	0.811726	Luoheguxiang_LBIA_PhaFaen_Hoabinhian
Menba_Nanning	Studied_Tibeto-Burman	Miaozigou_MN	GuaCha_Hoabinhian	0.854	0.146	0.092	0.085813	Miaozigou_MN_GuaCha_Hoabinhian
Menba_Nanning	Studied_Tibeto-Burman	Miaozigou_MN	Liangdao1_EN	0.504	0.496	0.284	0.555785	Miaozigou_MN_Liangdao1_EN
Menba_Nanning	Studied_Tibeto-Burman	Miaozigou_MN	PhaFaen_Hoabinhian	0.864	0.136	0.063	0.0841433	Miaozigou_MN_PhaFaen_Hoabinhian
Menba_Nanning	Studied_Tibeto-Burman	Mongolia_North_N	Liangdao1_EN	0.338	0.662	0.069	0.176085	Mongolia_North_N_Liangdao1_EN
Menba_Nanning	Studied_Tibeto-Burman	Mongolia_North_N	Liangdao2_EN	0.265	0.735	0.073	0.273645	Mongolia_North_N_Liangdao2_EN
Menba_Nanning	Studied_Tibeto-Burman	Pingliangtai_LN	GuaCha_Hoabinhian	0.92	0.08	0.046	0.513085	Pingliangtai_LN_GuaCha_Hoabinhian
Menba_Nanning	Studied_Tibeto-Burman	Pingliangtai_LN	Liangdao1_EN	0.744	0.256	0.125	0.809607	Pingliangtai_LN_Liangdao1_EN
Menba_Nanning	Studied_Tibeto-Burman	Pingliangtai_LN	Liangdao2_EN	0.668	0.332	0.213	0.697864	Pingliangtai_LN_Liangdao2_EN
Menba_Nanning	Studied_Tibeto-Burman	Pingliangtai_LN	PhaFaen_Hoabinhian	0.919	0.081	0.038	0.648539	Pingliangtai_LN_PhaFaen_Hoabinhian
Menba_Nanning	Studied_Tibeto-Burman	Pingliangtai_LN	Taiwan_Hanben	0.666	0.334	0.159	0.539128	Pingliangtai_LN_Taiwan_Hanben
Menba_Nanning	Studied_Tibeto-Burman	Pingliangtai_LN	Tanshishan_LN	0.825	0.175	0.144	0.448309	Pingliangtai_LN_Tanshishan_LN
Menba_Nanning	Studied_Tibeto-Burman	Russia_Lokomotiv_Eneolithic	Liangdao1_EN	0.394	0.606	0.07	0.688871	Russia_Lokomotiv_Eneolithic_Liangdao1_EN
Menba_Nanning	Studied_Tibeto-Burman	Russia_Lokomotiv_Eneolithic	Liangdao2_EN	0.308	0.692	0.074	0.681962	Russia_Lokomotiv_Eneolithic_Liangdao2_EN
Menba_Nanning	Studied_Tibeto-Burman	Russia_Lokomotiv_Eneolithic	Taiwan_Hanben	0.259	0.741	0.063	0.262389	Russia_Lokomotiv_Eneolithic_Taiwan_Hanben
Menba_Nanning	Studied_Tibeto-Burman	Russia_Shamanka_EBA	Liangdao1_EN	0.356	0.644	0.076	0.197156	Russia_Shamanka_EBA_Liangdao1_EN
Menba_Nanning	Studied_Tibeto-Burman	Russia_Shamanka_EBA	Liangdao2_EN	0.236	0.764	0.09	0.0608709	Russia_Shamanka_EBA_Liangdao2_EN
Menba_Nanning	Studied_Tibeto-Burman	Russia_Shamanka_EBA	Taiwan_Hanben	0.232	0.768	0.068	0.0717825	Russia_Shamanka_EBA_Taiwan_Hanben
Menba_Nanning	Studied_Tibeto-Burman	Russia_Shamanka_Eneolithic	Liangdao1_EN	0.376	0.624	0.064	0.624515	Russia_Shamanka_Eneolithic_Liangdao1_EN
Menba_Nanning	Studied_Tibeto-Burman	Russia_Shamanka_Eneolithic	Liangdao2_EN	0.297	0.703	0.071	0.485023	Russia_Shamanka_Eneolithic_Liangdao2_EN
Menba_Nanning	Studied_Tibeto-Burman	Russia_Shamanka_Eneolithic	Taiwan_Hanben	0.242	0.758	0.06	0.141084	Russia_Shamanka_Eneolithic_Taiwan_Hanben
Menba_Nanning	Studied_Tibeto-Burman	Russia_UstBelaya_Angara	Liangdao1_EN	0.338	0.662	0.068	0.14604	Russia_UstBelaya_Angara_Liangdao1_EN
Menba_Nanning	Studied_Tibeto-Burman	Russia_UstBelaya_Angara	Liangdao2_EN	0.226	0.774	0.082	0.0739788	Russia_UstBelaya_Angara_Liangdao2_EN
Menba_Nanning	Studied_Tibeto-Burman	Russia_UstIda_EBA	Liangdao1_EN	0.353	0.647	0.081	0.138282	Russia_UstIda_EBA_Liangdao1_EN
Menba_Nanning	Studied_Tibeto-Burman	Russia_UstIda_EBA	Liangdao2_EN	0.223	0.777	0.098	0.0701172	Russia_UstIda_EBA_Liangdao2_EN
Menba_Nanning	Studied_Tibeto-Burman	Russia_UstIda_EBA	Taiwan_Hanben	0.242	0.758	0.066	0.161426	Russia_UstIda_EBA_Taiwan_Hanben
Menba_Nanning	Studied_Tibeto-Burman	Russia_UstIda_LN	Liangdao1_EN	0.283	0.717	0.071	0.0650918	Russia_UstIda_LN_Liangdao1_EN
Menba_Nanning	Studied_Tibeto-Burman	Russia_UstIda_LN	Taiwan_Hanben	0.202	0.798	0.053	0.136388	Russia_UstIda_LN_Taiwan_Hanben
Menba_Nanning	Studied_Tibeto-Burman	Shimao_LN	GuaCha_Hoabinhian	0.903	0.097	0.051	0.304306	Shimao_LN_GuaCha_Hoabinhian
Menba_Nanning	Studied_Tibeto-Burman	Shimao_LN	Liangdao1_EN	0.72	0.28	0.139	0.397214	Shimao_LN_Liangdao1_EN
Menba_Nanning	Studied_Tibeto-Burman	Shimao_LN	Liangdao2_EN	0.623	0.377	0.238	0.459232	Shimao_LN_Liangdao2_EN
Menba_Nanning	Studied_Tibeto-Burman	Shimao_LN	PhaFaen_Hoabinhian	0.908	0.092	0.041	0.331908	Shimao_LN_PhaFaen_Hoabinhian
Menba_Nanning	Studied_Tibeto-Burman	Shimao_LN	Taiwan_Hanben	0.595	0.405	0.286	0.377501	Shimao_LN_Taiwan_Hanben
Menba_Nanning	Studied_Tibeto-Burman	Tibetan_Lhasa	Liangdao1_EN	0.713	0.287	0.11	0.714736	Tibetan_Lhasa_Liangdao1_EN
Menba_Nanning	Studied_Tibeto-Burman	Tibetan_Lhasa	Liangdao2_EN	0.612	0.388	0.139	0.579777	Tibetan_Lhasa_Liangdao2_EN
Menba_Nanning	Studied_Tibeto-Burman	Tibetan_Lhasa	Taiwan_Hanben	0.559	0.441	0.107	0.954377	Tibetan_Lhasa_Taiwan_Hanben
Menba_Nanning	Studied_Tibeto-Burman	Tibetan_Lhasa	Tanshishan_LN	0.703	0.297	0.085	0.945437	Tibetan_Lhasa_Tanshishan_LN
Menba_Nanning	Studied_Tibeto-Burman	Ulaanzuukh_SlabGrave	Liangdao1_EN	0.371	0.629	0.07	0.26625	Ulaanzuukh_SlabGrave_Liangdao1_EN
Menba_Nanning	Studied_Tibeto-Burman	Ulaanzuukh_SlabGrave	Liangdao2_EN	0.29	0.71	0.076	0.306714	Ulaanzuukh_SlabGrave_Liangdao2_EN
Menba_Nanning	Studied_Tibeto-Burman	Wadian_LN	GuaCha_Hoabinhian	0.894	0.106	0.053	0.12362	Wadian_LN_GuaCha_Hoabinhian
Menba_Nanning	Studied_Tibeto-Burman	Wadian_LN	Liangdao1_EN	0.671	0.329	0.116	0.603408	Wadian_LN_Liangdao1_EN
Menba_Nanning	Studied_Tibeto-Burman	Wadian_LN	Liangdao2_EN	0.556	0.444	0.163	0.558239	Wadian_LN_Liangdao2_EN
Menba_Nanning	Studied_Tibeto-Burman	Wadian_LN	PhaFaen_Hoabinhian	0.899	0.101	0.038	0.184632	Wadian_LN_PhaFaen_Hoabinhian
Menba_Nanning	Studied_Tibeto-Burman	Wadian_LN	Taiwan_Hanben	0.527	0.473	0.16	0.42077	Wadian_LN_Taiwan_Hanben
Menba_Nanning	Studied_Tibeto-Burman	Wadian_LN	Tanshishan_LN	0.702	0.298	0.141	0.263164	Wadian_LN_Tanshishan_LN
Menba_Nanning	Studied_Tibeto-Burman	Wanggou_MN	GuaCha_Hoabinhian	0.929	0.071	0.055	0.442006	Wanggou_MN_GuaCha_Hoabinhian
Menba_Nanning	Studied_Tibeto-Burman	Wanggou_MN	Liangdao1_EN	0.738	0.262	0.122	0.934279	Wanggou_MN_Liangdao1_EN
Menba_Nanning	Studied_Tibeto-Burman	Wanggou_MN	PhaFaen_Hoabinhian	0.934	0.066	0.043	0.499396	Wanggou_MN_PhaFaen_Hoabinhian
Menba_Nanning	Studied_Tibeto-Burman	Wanggou_MN	Taiwan_Hanben	0.61	0.39	0.155	0.820013	Wanggou_MN_Taiwan_Hanben
Menba_Nanning	Studied_Tibeto-Burman	Xiaogao_EN	GuaCha_Hoabinhian	0.803	0.197	0.052	0.503887	Xiaogao_EN_GuaCha_Hoabinhian
Menba_Nanning	Studied_Tibeto-Burman	Xiaogao_EN	Liangdao1_EN	0.551	0.449	0.131	0.246575	Xiaogao_EN_Liangdao1_EN
Menba_Nanning	Studied_Tibeto-Burman	Xiaogao_EN	Liangdao2_EN	0.462	0.538	0.155	0.265411	Xiaogao_EN_Liangdao2_EN
Menba_Nanning	Studied_Tibeto-Burman	Xiaogao_EN	PhaFaen_Hoabinhian	0.81	0.19	0.041	0.581724	Xiaogao_EN_PhaFaen_Hoabinhian
Menba_Nanning	Studied_Tibeto-Burman	Xiaojingshan_EN	GuaCha_Hoabinhian	0.823	0.177	0.049	0.787647	Xiaojingshan_EN_GuaCha_Hoabinhian
Menba_Nanning	Studied_Tibeto-Burman	Xiaojingshan_EN	Liangdao1_EN	0.594	0.406	0.173	0.0879123	Xiaojingshan_EN_Liangdao1_EN
Menba_Nanning	Studied_Tibeto-Burman	Xiaojingshan_EN	Liangdao2_EN	0.476	0.524	0.234	0.206807	Xiaojingshan_EN_Liangdao2_EN
Menba_Nanning	Studied_Tibeto-Burman	Xiaojingshan_EN	PhaFaen_Hoabinhian	0.828	0.172	0.039	0.824885	Xiaojingshan_EN_PhaFaen_Hoabinhian
Menba_Nanning	Studied_Tibeto-Burman	Xiaowu_MN	GuaCha_Hoabinhian	0.926	0.074	0.056	0.820605	Xiaowu_MN_GuaCha_Hoabinhian
Menba_Nanning	Studied_Tibeto-Burman	Xiaowu_MN	PhaFaen_Hoabinhian	0.94	0.06	0.048	0.83055	Xiaowu_MN_PhaFaen_Hoabinhian
Menba_Nanning	Studied_Tibeto-Burman	Yumin_EN	Liangdao1_EN	0.319	0.681	0.082	0.0732999	Yumin_EN_Liangdao1_EN
Menba_Nanning	Studied_Tibeto-Burman	Yumin_EN	Liangdao2_EN	0.248	0.752	0.086	0.123318	Yumin_EN_Liangdao2_EN
Mosuo_Yanyuan	Studied_Tibeto-Burman	Banlashan_MN	GuaCha_Hoabinhian	0.817	0.183	0.037	0.0570706	Banlashan_MN_GuaCha_Hoabinhian
Mosuo_Yanyuan	Studied_Tibeto-Burman	Banlashan_MN	Liangdao1_EN	0.639	0.361	0.057	0.060367	Banlashan_MN_Liangdao1_EN
Mosuo_Yanyuan	Studied_Tibeto-Burman	Banlashan_MN	Liangdao2_EN	0.579	0.421	0.064	0.21939	Banlashan_MN_Liangdao2_EN
Mosuo_Yanyuan	Studied_Tibeto-Burman	Banlashan_MN	PhaFaen_Hoabinhian	0.829	0.171	0.026	0.0506707	Banlashan_MN_PhaFaen_Hoabinhian
Mosuo_Yanyuan	Studied_Tibeto-Burman	Boisman_MN	GuaCha_Hoabinhian	0.749	0.251	0.029	0.265958	Boisman_MN_GuaCha_Hoabinhian
Mosuo_Yanyuan	Studied_Tibeto-Burman	Boisman_MN	PhaFaen_Hoabinhian	0.762	0.238	0.018	0.487781	Boisman_MN_PhaFaen_Hoabinhian
Mosuo_Yanyuan	Studied_Tibeto-Burman	Boshan_EN	GuaCha_Hoabinhian	0.884	0.116	0.047	0.197053	Boshan_EN_GuaCha_Hoabinhian
Mosuo_Yanyuan	Studied_Tibeto-Burman	Boshan_EN	Liangdao1_EN	0.819	0.181	0.12	0.0500721	Boshan_EN_Liangdao1_EN
Mosuo_Yanyuan	Studied_Tibeto-Burman	Boshan_EN	Liangdao2_EN	0.75	0.25	0.123	0.102098	Boshan_EN_Liangdao2_EN
Mosuo_Yanyuan	Studied_Tibeto-Burman	Boshan_EN	PhaFaen_Hoabinhian	0.883	0.117	0.033	0.373894	Boshan_EN_PhaFaen_Hoabinhian
Mosuo_Yanyuan	Studied_Tibeto-Burman	Chokhopani	GuaCha_Hoabinhian	0.844	0.156	0.125	0.673956	Chokhopani_GuaCha_Hoabinhian
Mosuo_Yanyuan	Studied_Tibeto-Burman	Dacaozi_IA	GuaCha_Hoabinhian	0.908	0.092	0.027	0.382823	Dacaozi_IA_GuaCha_Hoabinhian
Mosuo_Yanyuan	Studied_Tibeto-Burman	Dacaozi_IA	PhaFaen_Hoabinhian	0.916	0.084	0.024	0.317606	Dacaozi_IA_PhaFaen_Hoabinhian
Mosuo_Yanyuan	Studied_Tibeto-Burman	Erdaojingzi_LN	GuaCha_Hoabinhian	0.932	0.068	0.047	0.103133	Erdaojingzi_LN_GuaCha_Hoabinhian
Mosuo_Yanyuan	Studied_Tibeto-Burman	Erdaojingzi_LN	PhaFaen_Hoabinhian	0.957	0.043	0.034	0.0596423	Erdaojingzi_LN_PhaFaen_Hoabinhian
Mosuo_Yanyuan	Studied_Tibeto-Burman	Haojiatai_LBIA	GuaCha_Hoabinhian	0.932	0.068	0.048	0.258118	Haojiatai_LBIA_GuaCha_Hoabinhian
Mosuo_Yanyuan	Studied_Tibeto-Burman	Haojiatai_LBIA	PhaFaen_Hoabinhian	0.935	0.065	0.04	0.165145	Haojiatai_LBIA_PhaFaen_Hoabinhian
Mosuo_Yanyuan	Studied_Tibeto-Burman	Jinchankou_LN	Liangdao2_EN	0.634	0.366	0.099	0.121355	Jinchankou_LN_Liangdao2_EN
Mosuo_Yanyuan	Studied_Tibeto-Burman	Lajia_LN	GuaCha_Hoabinhian	0.916	0.084	0.027	0.699762	Lajia_LN_GuaCha_Hoabinhian
Mosuo_Yanyuan	Studied_Tibeto-Burman	Lajia_LN	Liangdao1_EN	0.812	0.188	0.058	0.757281	Lajia_LN_Liangdao1_EN
Mosuo_Yanyuan	Studied_Tibeto-Burman	Lajia_LN	Liangdao2_EN	0.77	0.23	0.072	0.60918	Lajia_LN_Liangdao2_EN
Mosuo_Yanyuan	Studied_Tibeto-Burman	Lajia_LN	PhaFaen_Hoabinhian	0.92	0.08	0.023	0.654838	Lajia_LN_PhaFaen_Hoabinhian
Mosuo_Yanyuan	Studied_Tibeto-Burman	Lajia_LN	Taiwan_Hanben	0.775	0.225	0.066	0.350416	Lajia_LN_Taiwan_Hanben
Mosuo_Yanyuan	Studied_Tibeto-Burman	Lajia_LN	Tanshishan_LN	0.874	0.126	0.065	0.119601	Lajia_LN_Tanshishan_LN
Mosuo_Yanyuan	Studied_Tibeto-Burman	Longtoushan_BA	GuaCha_Hoabinhian	0.921	0.079	0.052	0.394043	Longtoushan_BA_GuaCha_Hoabinhian
Mosuo_Yanyuan	Studied_Tibeto-Burman	Longtoushan_BA	Liangdao1_EN	0.805	0.195	0.092	0.734764	Longtoushan_BA_Liangdao1_EN
Mosuo_Yanyuan	Studied_Tibeto-Burman	Longtoushan_BA	Liangdao2_EN	0.727	0.273	0.104	0.863741	Longtoushan_BA_Liangdao2_EN
Mosuo_Yanyuan	Studied_Tibeto-Burman	Longtoushan_BA	PhaFaen_Hoabinhian	0.908	0.092	0.037	0.734334	Longtoushan_BA_PhaFaen_Hoabinhian
Mosuo_Yanyuan	Studied_Tibeto-Burman	Longtoushan_BA	Taiwan_Hanben	0.773	0.227	0.119	0.449512	Longtoushan_BA_Taiwan_Hanben
Mosuo_Yanyuan	Studied_Tibeto-Burman	Luoheguxiang_LBIA	GuaCha_Hoabinhian	0.956	0.044	0.038	0.441151	Luoheguxiang_LBIA_GuaCha_Hoabinhian
Mosuo_Yanyuan	Studied_Tibeto-Burman	Luoheguxiang_LBIA	PhaFaen_Hoabinhian	0.959	0.041	0.031	0.504633	Luoheguxiang_LBIA_PhaFaen_Hoabinhian
Mosuo_Yanyuan	Studied_Tibeto-Burman	Miaozigou_MN	GuaCha_Hoabinhian	0.909	0.091	0.073	0.490217	Miaozigou_MN_GuaCha_Hoabinhian
Mosuo_Yanyuan	Studied_Tibeto-Burman	Miaozigou_MN	Liangdao1_EN	0.726	0.274	0.135	0.764515	Miaozigou_MN_Liangdao1_EN
Mosuo_Yanyuan	Studied_Tibeto-Burman	Miaozigou_MN	Liangdao2_EN	0.707	0.293	0.211	0.513545	Miaozigou_MN_Liangdao2_EN
Mosuo_Yanyuan	Studied_Tibeto-Burman	Miaozigou_MN	PhaFaen_Hoabinhian	0.906	0.094	0.057	0.561436	Miaozigou_MN_PhaFaen_Hoabinhian
Mosuo_Yanyuan	Studied_Tibeto-Burman	Miaozigou_MN	Taiwan_Hanben	0.704	0.296	0.179	0.570551	Miaozigou_MN_Taiwan_Hanben
Mosuo_Yanyuan	Studied_Tibeto-Burman	Pingliangtai_LN	PhaFaen_Hoabinhian	0.964	0.036	0.025	0.259817	Pingliangtai_LN_PhaFaen_Hoabinhian
Mosuo_Yanyuan	Studied_Tibeto-Burman	Shimao_LN	GuaCha_Hoabinhian	0.962	0.038	0.036	0.409085	Shimao_LN_GuaCha_Hoabinhian
Mosuo_Yanyuan	Studied_Tibeto-Burman	Shimao_LN	PhaFaen_Hoabinhian	0.959	0.041	0.027	0.421316	Shimao_LN_PhaFaen_Hoabinhian
Mosuo_Yanyuan	Studied_Tibeto-Burman	Ulaanzuukh_SlabGrave	GuaCha_Hoabinhian	0.726	0.274	0.027	0.0537982	Ulaanzuukh_SlabGrave_GuaCha_Hoabinhian
Mosuo_Yanyuan	Studied_Tibeto-Burman	Wadian_LN	GuaCha_Hoabinhian	0.955	0.045	0.033	0.548372	Wadian_LN_GuaCha_Hoabinhian
Mosuo_Yanyuan	Studied_Tibeto-Burman	Wadian_LN	Liangdao1_EN	0.92	0.08	0.079	0.408201	Wadian_LN_Liangdao1_EN
Mosuo_Yanyuan	Studied_Tibeto-Burman	Wadian_LN	PhaFaen_Hoabinhian	0.945	0.055	0.027	0.721498	Wadian_LN_PhaFaen_Hoabinhian
Mosuo_Yanyuan	Studied_Tibeto-Burman	Xiaogao_EN	GuaCha_Hoabinhian	0.847	0.153	0.041	0.689029	Xiaogao_EN_GuaCha_Hoabinhian
Mosuo_Yanyuan	Studied_Tibeto-Burman	Xiaogao_EN	PhaFaen_Hoabinhian	0.851	0.149	0.033	0.590494	Xiaogao_EN_PhaFaen_Hoabinhian
Mosuo_Yanyuan	Studied_Tibeto-Burman	Xiaojingshan_EN	GuaCha_Hoabinhian	0.827	0.173	0.042	0.0826888	Xiaojingshan_EN_GuaCha_Hoabinhian
Nakhi_Lijiang	Studied_Tibeto-Burman	Banlashan_MN	GuaCha_Hoabinhian	0.78	0.22	0.038	0.0645995	Banlashan_MN_GuaCha_Hoabinhian
Nakhi_Lijiang	Studied_Tibeto-Burman	Banlashan_MN	Liangdao1_EN	0.57	0.43	0.058	0.131874	Banlashan_MN_Liangdao1_EN
Nakhi_Lijiang	Studied_Tibeto-Burman	Banlashan_MN	Liangdao2_EN	0.497	0.503	0.072	0.142864	Banlashan_MN_Liangdao2_EN
Nakhi_Lijiang	Studied_Tibeto-Burman	Bianbian_EN	GuaCha_Hoabinhian	0.817	0.183	0.047	0.138333	Bianbian_EN_GuaCha_Hoabinhian
Nakhi_Lijiang	Studied_Tibeto-Burman	Bianbian_EN	PhaFaen_Hoabinhian	0.829	0.171	0.033	0.154918	Bianbian_EN_PhaFaen_Hoabinhian
Nakhi_Lijiang	Studied_Tibeto-Burman	Boisman_MN	GuaCha_Hoabinhian	0.723	0.277	0.031	0.330023	Boisman_MN_GuaCha_Hoabinhian
Nakhi_Lijiang	Studied_Tibeto-Burman	Boisman_MN	PhaFaen_Hoabinhian	0.737	0.263	0.02	0.119716	Boisman_MN_PhaFaen_Hoabinhian
Nakhi_Lijiang	Studied_Tibeto-Burman	Boshan_EN	GuaCha_Hoabinhian	0.85	0.15	0.048	0.246255	Boshan_EN_GuaCha_Hoabinhian
Nakhi_Lijiang	Studied_Tibeto-Burman	Boshan_EN	Liangdao1_EN	0.73	0.27	0.116	0.0605122	Boshan_EN_Liangdao1_EN
Nakhi_Lijiang	Studied_Tibeto-Burman	Boshan_EN	Liangdao2_EN	0.67	0.33	0.123	0.120953	Boshan_EN_Liangdao2_EN
Nakhi_Lijiang	Studied_Tibeto-Burman	Boshan_EN	PhaFaen_Hoabinhian	0.86	0.14	0.034	0.370764	Boshan_EN_PhaFaen_Hoabinhian
Nakhi_Lijiang	Studied_Tibeto-Burman	Chokhopani	GuaCha_Hoabinhian	0.815	0.185	0.128	0.588877	Chokhopani_GuaCha_Hoabinhian
Nakhi_Lijiang	Studied_Tibeto-Burman	Dacaozi_IA	GuaCha_Hoabinhian	0.881	0.119	0.028	0.729767	Dacaozi_IA_GuaCha_Hoabinhian
Nakhi_Lijiang	Studied_Tibeto-Burman	Dacaozi_IA	PhaFaen_Hoabinhian	0.893	0.107	0.025	0.498932	Dacaozi_IA_PhaFaen_Hoabinhian
Nakhi_Lijiang	Studied_Tibeto-Burman	Erdaojingzi_LN	GuaCha_Hoabinhian	0.897	0.103	0.045	0.149913	Erdaojingzi_LN_GuaCha_Hoabinhian
Nakhi_Lijiang	Studied_Tibeto-Burman	Fofonovo_EN	Liangdao1_EN	0.452	0.548	0.05	0.0944449	Fofonovo_EN_Liangdao1_EN
Nakhi_Lijiang	Studied_Tibeto-Burman	Haojiatai_LBIA	GuaCha_Hoabinhian	0.899	0.101	0.044	0.476176	Haojiatai_LBIA_GuaCha_Hoabinhian
Nakhi_Lijiang	Studied_Tibeto-Burman	Haojiatai_LBIA	Liangdao1_EN	0.797	0.203	0.14	0.255112	Haojiatai_LBIA_Liangdao1_EN
Nakhi_Lijiang	Studied_Tibeto-Burman	Haojiatai_LBIA	PhaFaen_Hoabinhian	0.906	0.094	0.038	0.400814	Haojiatai_LBIA_PhaFaen_Hoabinhian
Nakhi_Lijiang	Studied_Tibeto-Burman	Haojiatai_LN	GuaCha_Hoabinhian	0.942	0.058	0.043	0.256765	Haojiatai_LN_GuaCha_Hoabinhian
Nakhi_Lijiang	Studied_Tibeto-Burman	Haojiatai_LN	PhaFaen_Hoabinhian	0.959	0.041	0.036	0.198352	Haojiatai_LN_PhaFaen_Hoabinhian
Nakhi_Lijiang	Studied_Tibeto-Burman	Jinchankou_LN	Liangdao1_EN	0.623	0.377	0.086	0.0806819	Jinchankou_LN_Liangdao1_EN
Nakhi_Lijiang	Studied_Tibeto-Burman	Jinchankou_LN	Liangdao2_EN	0.547	0.453	0.087	0.33892	Jinchankou_LN_Liangdao2_EN
Nakhi_Lijiang	Studied_Tibeto-Burman	Lajia_LN	GuaCha_Hoabinhian	0.874	0.126	0.032	0.16935	Lajia_LN_GuaCha_Hoabinhian
Nakhi_Lijiang	Studied_Tibeto-Burman	Lajia_LN	Liangdao1_EN	0.709	0.291	0.069	0.249409	Lajia_LN_Liangdao1_EN
Nakhi_Lijiang	Studied_Tibeto-Burman	Lajia_LN	Liangdao2_EN	0.661	0.339	0.101	0.0815804	Lajia_LN_Liangdao2_EN
Nakhi_Lijiang	Studied_Tibeto-Burman	Longtoushan_BA	GuaCha_Hoabinhian	0.879	0.121	0.054	0.246011	Longtoushan_BA_GuaCha_Hoabinhian
Nakhi_Lijiang	Studied_Tibeto-Burman	Longtoushan_BA	Liangdao1_EN	0.721	0.279	0.09	0.637458	Longtoushan_BA_Liangdao1_EN
Nakhi_Lijiang	Studied_Tibeto-Burman	Longtoushan_BA	Liangdao2_EN	0.637	0.363	0.106	0.770297	Longtoushan_BA_Liangdao2_EN
Nakhi_Lijiang	Studied_Tibeto-Burman	Longtoushan_BA	PhaFaen_Hoabinhian	0.881	0.119	0.038	0.492096	Longtoushan_BA_PhaFaen_Hoabinhian
Nakhi_Lijiang	Studied_Tibeto-Burman	Longtoushan_BA	Taiwan_Hanben	0.668	0.332	0.114	0.231036	Longtoushan_BA_Taiwan_Hanben
Nakhi_Lijiang	Studied_Tibeto-Burman	Longtoushan_BA	Tanshishan_LN	0.801	0.199	0.146	0.128057	Longtoushan_BA_Tanshishan_LN
Nakhi_Lijiang	Studied_Tibeto-Burman	Luoheguxiang_LBIA	GuaCha_Hoabinhian	0.929	0.071	0.034	0.917882	Luoheguxiang_LBIA_GuaCha_Hoabinhian
Nakhi_Lijiang	Studied_Tibeto-Burman	Luoheguxiang_LBIA	PhaFaen_Hoabinhian	0.935	0.065	0.03	0.908286	Luoheguxiang_LBIA_PhaFaen_Hoabinhian
Nakhi_Lijiang	Studied_Tibeto-Burman	Miaozigou_MN	GuaCha_Hoabinhian	0.88	0.12	0.074	0.385749	Miaozigou_MN_GuaCha_Hoabinhian
Nakhi_Lijiang	Studied_Tibeto-Burman	Miaozigou_MN	Liangdao1_EN	0.652	0.348	0.136	0.723213	Miaozigou_MN_Liangdao1_EN
Nakhi_Lijiang	Studied_Tibeto-Burman	Miaozigou_MN	Liangdao2_EN	0.648	0.352	0.295	0.339379	Miaozigou_MN_Liangdao2_EN
Nakhi_Lijiang	Studied_Tibeto-Burman	Miaozigou_MN	PhaFaen_Hoabinhian	0.89	0.11	0.057	0.351079	Miaozigou_MN_PhaFaen_Hoabinhian
Nakhi_Lijiang	Studied_Tibeto-Burman	Miaozigou_MN	Taiwan_Hanben	0.629	0.371	0.208	0.385726	Miaozigou_MN_Taiwan_Hanben
Nakhi_Lijiang	Studied_Tibeto-Burman	Pingliangtai_LN	GuaCha_Hoabinhian	0.938	0.062	0.03	0.747739	Pingliangtai_LN_GuaCha_Hoabinhian
Nakhi_Lijiang	Studied_Tibeto-Burman	Pingliangtai_LN	Liangdao1_EN	0.893	0.107	0.077	0.511458	Pingliangtai_LN_Liangdao1_EN
Nakhi_Lijiang	Studied_Tibeto-Burman	Pingliangtai_LN	PhaFaen_Hoabinhian	0.934	0.066	0.025	0.920534	Pingliangtai_LN_PhaFaen_Hoabinhian
Nakhi_Lijiang	Studied_Tibeto-Burman	Russia_Lokomotiv_Eneolithic	Liangdao1_EN	0.474	0.526	0.048	0.139818	Russia_Lokomotiv_Eneolithic_Liangdao1_EN
Nakhi_Lijiang	Studied_Tibeto-Burman	Russia_Lokomotiv_Eneolithic	Liangdao2_EN	0.386	0.614	0.064	0.0501207	Russia_Lokomotiv_Eneolithic_Liangdao2_EN
Nakhi_Lijiang	Studied_Tibeto-Burman	Shimao_LN	GuaCha_Hoabinhian	0.927	0.073	0.036	0.563129	Shimao_LN_GuaCha_Hoabinhian
Nakhi_Lijiang	Studied_Tibeto-Burman	Shimao_LN	Liangdao1_EN	0.868	0.132	0.094	0.231796	Shimao_LN_Liangdao1_EN
Nakhi_Lijiang	Studied_Tibeto-Burman	Shimao_LN	PhaFaen_Hoabinhian	0.931	0.069	0.028	0.536778	Shimao_LN_PhaFaen_Hoabinhian
Nakhi_Lijiang	Studied_Tibeto-Burman	Tibetan_Lhasa	Liangdao1_EN	0.827	0.173	0.056	0.064518	Tibetan_Lhasa_Liangdao1_EN
Nakhi_Lijiang	Studied_Tibeto-Burman	Tibetan_Lhasa	Taiwan_Hanben	0.783	0.217	0.047	0.121954	Tibetan_Lhasa_Taiwan_Hanben
Nakhi_Lijiang	Studied_Tibeto-Burman	Tibetan_Lhasa	Tanshishan_LN	0.838	0.162	0.045	0.107001	Tibetan_Lhasa_Tanshishan_LN
Nakhi_Lijiang	Studied_Tibeto-Burman	Wadian_LN	GuaCha_Hoabinhian	0.921	0.079	0.035	0.634697	Wadian_LN_GuaCha_Hoabinhian
Nakhi_Lijiang	Studied_Tibeto-Burman	Wadian_LN	Liangdao1_EN	0.824	0.176	0.073	0.659116	Wadian_LN_Liangdao1_EN
Nakhi_Lijiang	Studied_Tibeto-Burman	Wadian_LN	Liangdao2_EN	0.775	0.225	0.125	0.413105	Wadian_LN_Liangdao2_EN
Nakhi_Lijiang	Studied_Tibeto-Burman	Wadian_LN	PhaFaen_Hoabinhian	0.92	0.08	0.027	0.816117	Wadian_LN_PhaFaen_Hoabinhian
Nakhi_Lijiang	Studied_Tibeto-Burman	Wadian_LN	Taiwan_Hanben	0.82	0.18	0.113	0.222491	Wadian_LN_Taiwan_Hanben
Nakhi_Lijiang	Studied_Tibeto-Burman	Wanggou_MN	GuaCha_Hoabinhian	0.952	0.048	0.037	0.955699	Wanggou_MN_GuaCha_Hoabinhian
Nakhi_Lijiang	Studied_Tibeto-Burman	Wanggou_MN	Liangdao1_EN	0.862	0.138	0.083	0.9945	Wanggou_MN_Liangdao1_EN
Nakhi_Lijiang	Studied_Tibeto-Burman	Wanggou_MN	Liangdao2_EN	0.87	0.13	0.116	0.888066	Wanggou_MN_Liangdao2_EN
Nakhi_Lijiang	Studied_Tibeto-Burman	Wanggou_MN	PhaFaen_Hoabinhian	0.952	0.048	0.031	0.957436	Wanggou_MN_PhaFaen_Hoabinhian
Nakhi_Lijiang	Studied_Tibeto-Burman	Wanggou_MN	Taiwan_Hanben	0.872	0.128	0.126	0.886461	Wanggou_MN_Taiwan_Hanben
Nakhi_Lijiang	Studied_Tibeto-Burman	Wanggou_MN	Tanshishan_LN	0.904	0.096	0.095	0.846247	Wanggou_MN_Tanshishan_LN
Nakhi_Lijiang	Studied_Tibeto-Burman	Xiaogao_EN	GuaCha_Hoabinhian	0.818	0.182	0.042	0.786315	Xiaogao_EN_GuaCha_Hoabinhian
Nakhi_Lijiang	Studied_Tibeto-Burman	Xiaogao_EN	PhaFaen_Hoabinhian	0.825	0.175	0.034	0.65873	Xiaogao_EN_PhaFaen_Hoabinhian
Nakhi_Lijiang	Studied_Tibeto-Burman	Xiaojingshan_EN	GuaCha_Hoabinhian	0.815	0.185	0.037	0.506267	Xiaojingshan_EN_GuaCha_Hoabinhian
Nakhi_Lijiang	Studied_Tibeto-Burman	Xiaojingshan_EN	PhaFaen_Hoabinhian	0.836	0.164	0.028	0.282627	Xiaojingshan_EN_PhaFaen_Hoabinhian
Nakhi_Lijiang	Studied_Tibeto-Burman	Xiaowu_MN	GuaCha_Hoabinhian	0.944	0.056	0.048	0.662025	Xiaowu_MN_GuaCha_Hoabinhian
Qiang_Aba	Studied_Tibeto-Burman	Banlashan_MN	Liangdao1_EN	0.646	0.354	0.056	0.421027	Banlashan_MN_Liangdao1_EN
Qiang_Aba	Studied_Tibeto-Burman	Banlashan_MN	Liangdao2_EN	0.591	0.409	0.065	0.485383	Banlashan_MN_Liangdao2_EN
Qiang_Aba	Studied_Tibeto-Burman	Bianbian_EN	GuaCha_Hoabinhian	0.86	0.14	0.047	0.0892611	Bianbian_EN_GuaCha_Hoabinhian
Qiang_Aba	Studied_Tibeto-Burman	Bianbian_EN	PhaFaen_Hoabinhian	0.857	0.143	0.035	0.163665	Bianbian_EN_PhaFaen_Hoabinhian
Qiang_Aba	Studied_Tibeto-Burman	Boisman_MN	GuaCha_Hoabinhian	0.756	0.244	0.031	0.102563	Boisman_MN_GuaCha_Hoabinhian
Qiang_Aba	Studied_Tibeto-Burman	Boisman_MN	PhaFaen_Hoabinhian	0.771	0.229	0.021	0.318283	Boisman_MN_PhaFaen_Hoabinhian
Qiang_Aba	Studied_Tibeto-Burman	Boshan_EN	GuaCha_Hoabinhian	0.899	0.101	0.054	0.103034	Boshan_EN_GuaCha_Hoabinhian
Qiang_Aba	Studied_Tibeto-Burman	Boshan_EN	Liangdao1_EN	0.799	0.201	0.117	0.0980331	Boshan_EN_Liangdao1_EN
Qiang_Aba	Studied_Tibeto-Burman	Boshan_EN	Liangdao2_EN	0.757	0.243	0.128	0.134107	Boshan_EN_Liangdao2_EN
Qiang_Aba	Studied_Tibeto-Burman	Boshan_EN	PhaFaen_Hoabinhian	0.888	0.112	0.037	0.249636	Boshan_EN_PhaFaen_Hoabinhian
Qiang_Aba	Studied_Tibeto-Burman	Chokhopani	GuaCha_Hoabinhian	0.861	0.139	0.129	0.660682	Chokhopani_GuaCha_Hoabinhian
Qiang_Aba	Studied_Tibeto-Burman	Dacaozi_IA	GuaCha_Hoabinhian	0.927	0.073	0.031	0.24635	Dacaozi_IA_GuaCha_Hoabinhian
Qiang_Aba	Studied_Tibeto-Burman	Dacaozi_IA	PhaFaen_Hoabinhian	0.932	0.068	0.027	0.242395	Dacaozi_IA_PhaFaen_Hoabinhian
Qiang_Aba	Studied_Tibeto-Burman	DevilsCave_N	Liangdao2_EN	0.523	0.477	0.067	0.0599725	DevilsCave_N_Liangdao2_EN
Qiang_Aba	Studied_Tibeto-Burman	Fofonovo_EN	Liangdao1_EN	0.507	0.493	0.048	0.348415	Fofonovo_EN_Liangdao1_EN
Qiang_Aba	Studied_Tibeto-Burman	Fofonovo_EN	Liangdao2_EN	0.444	0.556	0.066	0.0580565	Fofonovo_EN_Liangdao2_EN
Qiang_Aba	Studied_Tibeto-Burman	Haojiatai_LBIA	PhaFaen_Hoabinhian	0.951	0.049	0.042	0.13428	Haojiatai_LBIA_PhaFaen_Hoabinhian
Qiang_Aba	Studied_Tibeto-Burman	Jinchankou_LN	Liangdao1_EN	0.694	0.306	0.107	0.0706739	Jinchankou_LN_Liangdao1_EN
Qiang_Aba	Studied_Tibeto-Burman	Jinchankou_LN	Liangdao2_EN	0.632	0.368	0.115	0.159965	Jinchankou_LN_Liangdao2_EN
Qiang_Aba	Studied_Tibeto-Burman	Lajia_LN	GuaCha_Hoabinhian	0.93	0.07	0.033	0.26186	Lajia_LN_GuaCha_Hoabinhian
Qiang_Aba	Studied_Tibeto-Burman	Lajia_LN	Liangdao1_EN	0.805	0.195	0.061	0.890888	Lajia_LN_Liangdao1_EN
Qiang_Aba	Studied_Tibeto-Burman	Lajia_LN	Liangdao2_EN	0.778	0.222	0.078	0.61992	Lajia_LN_Liangdao2_EN
Qiang_Aba	Studied_Tibeto-Burman	Lajia_LN	PhaFaen_Hoabinhian	0.931	0.069	0.027	0.334194	Lajia_LN_PhaFaen_Hoabinhian
Qiang_Aba	Studied_Tibeto-Burman	Lajia_LN	Taiwan_Hanben	0.76	0.24	0.072	0.522446	Lajia_LN_Taiwan_Hanben
Qiang_Aba	Studied_Tibeto-Burman	Lajia_LN	Tanshishan_LN	0.853	0.147	0.062	0.317121	Lajia_LN_Tanshishan_LN
Qiang_Aba	Studied_Tibeto-Burman	Longtoushan_BA	Liangdao1_EN	0.79	0.21	0.102	0.558021	Longtoushan_BA_Liangdao1_EN
Qiang_Aba	Studied_Tibeto-Burman	Longtoushan_BA	Liangdao2_EN	0.72	0.28	0.127	0.609521	Longtoushan_BA_Liangdao2_EN
Qiang_Aba	Studied_Tibeto-Burman	Longtoushan_BA	PhaFaen_Hoabinhian	0.918	0.082	0.041	0.341381	Longtoushan_BA_PhaFaen_Hoabinhian
Qiang_Aba	Studied_Tibeto-Burman	Longtoushan_BA	Taiwan_Hanben	0.766	0.234	0.134	0.291353	Longtoushan_BA_Taiwan_Hanben
Qiang_Aba	Studied_Tibeto-Burman	Miaozigou_MN	Liangdao1_EN	0.718	0.282	0.128	0.92642	Miaozigou_MN_Liangdao1_EN
Qiang_Aba	Studied_Tibeto-Burman	Miaozigou_MN	Liangdao2_EN	0.731	0.269	0.218	0.548705	Miaozigou_MN_Liangdao2_EN
Qiang_Aba	Studied_Tibeto-Burman	Miaozigou_MN	PhaFaen_Hoabinhian	0.926	0.074	0.06	0.564096	Miaozigou_MN_PhaFaen_Hoabinhian
Qiang_Aba	Studied_Tibeto-Burman	Miaozigou_MN	Taiwan_Hanben	0.697	0.303	0.188	0.647756	Miaozigou_MN_Taiwan_Hanben
Qiang_Aba	Studied_Tibeto-Burman	Miaozigou_MN	Tanshishan_LN	0.778	0.222	0.195	0.557183	Miaozigou_MN_Tanshishan_LN
Qiang_Aba	Studied_Tibeto-Burman	Mongolia_North_N	Liangdao1_EN	0.494	0.506	0.045	0.0551892	Mongolia_North_N_Liangdao1_EN
Qiang_Aba	Studied_Tibeto-Burman	Russia_Lokomotiv_Eneolithic	Liangdao1_EN	0.534	0.466	0.049	0.375806	Russia_Lokomotiv_Eneolithic_Liangdao1_EN
Qiang_Aba	Studied_Tibeto-Burman	Russia_Lokomotiv_Eneolithic	Liangdao2_EN	0.468	0.532	0.062	0.170238	Russia_Lokomotiv_Eneolithic_Liangdao2_EN
Qiang_Aba	Studied_Tibeto-Burman	Russia_Shamanka_Eneolithic	Liangdao1_EN	0.503	0.497	0.042	0.146419	Russia_Shamanka_Eneolithic_Liangdao1_EN
Qiang_Aba	Studied_Tibeto-Burman	Ulaanzuukh_SlabGrave	Liangdao1_EN	0.528	0.472	0.043	0.108277	Ulaanzuukh_SlabGrave_Liangdao1_EN
Qiang_Aba	Studied_Tibeto-Burman	Wadian_LN	Liangdao1_EN	0.885	0.115	0.085	0.751108	Wadian_LN_Liangdao1_EN
Qiang_Aba	Studied_Tibeto-Burman	Wadian_LN	PhaFaen_Hoabinhian	0.957	0.043	0.029	0.702287	Wadian_LN_PhaFaen_Hoabinhian
Qiang_Aba	Studied_Tibeto-Burman	Xiaogao_EN	GuaCha_Hoabinhian	0.857	0.143	0.043	0.549044	Xiaogao_EN_GuaCha_Hoabinhian
Qiang_Aba	Studied_Tibeto-Burman	Xiaogao_EN	PhaFaen_Hoabinhian	0.859	0.141	0.033	0.532558	Xiaogao_EN_PhaFaen_Hoabinhian
Qiang_Aba	Studied_Tibeto-Burman	Xiaojingshan_EN	GuaCha_Hoabinhian	0.842	0.158	0.045	0.109506	Xiaojingshan_EN_GuaCha_Hoabinhian
Qiang_Aba	Studied_Tibeto-Burman	Xiaojingshan_EN	PhaFaen_Hoabinhian	0.863	0.137	0.033	0.068162	Xiaojingshan_EN_PhaFaen_Hoabinhian
Qiang_Mianyang	Studied_Tibeto-Burman	Banlashan_MN	Liangdao1_EN	0.562	0.438	0.059	0.296369	Banlashan_MN_Liangdao1_EN
Qiang_Mianyang	Studied_Tibeto-Burman	Banlashan_MN	Liangdao2_EN	0.498	0.502	0.068	0.223173	Banlashan_MN_Liangdao2_EN
Qiang_Mianyang	Studied_Tibeto-Burman	Bianbian_EN	GuaCha_Hoabinhian	0.835	0.165	0.048	0.0559757	Bianbian_EN_GuaCha_Hoabinhian
Qiang_Mianyang	Studied_Tibeto-Burman	Bianbian_EN	PhaFaen_Hoabinhian	0.849	0.151	0.033	0.0656712	Bianbian_EN_PhaFaen_Hoabinhian
Qiang_Mianyang	Studied_Tibeto-Burman	Boisman_MN	GuaCha_Hoabinhian	0.73	0.27	0.032	0.0502832	Boisman_MN_GuaCha_Hoabinhian
Qiang_Mianyang	Studied_Tibeto-Burman	Boshan_EN	GuaCha_Hoabinhian	0.867	0.133	0.049	0.114902	Boshan_EN_GuaCha_Hoabinhian
Qiang_Mianyang	Studied_Tibeto-Burman	Boshan_EN	Liangdao1_EN	0.69	0.31	0.096	0.233225	Boshan_EN_Liangdao1_EN
Qiang_Mianyang	Studied_Tibeto-Burman	Boshan_EN	Liangdao2_EN	0.63	0.37	0.106	0.321266	Boshan_EN_Liangdao2_EN
Qiang_Mianyang	Studied_Tibeto-Burman	Boshan_EN	PhaFaen_Hoabinhian	0.876	0.124	0.034	0.214672	Boshan_EN_PhaFaen_Hoabinhian
Qiang_Mianyang	Studied_Tibeto-Burman	Chokhopani	GuaCha_Hoabinhian	0.848	0.152	0.142	0.468232	Chokhopani_GuaCha_Hoabinhian
Qiang_Mianyang	Studied_Tibeto-Burman	Dacaozi_IA	GuaCha_Hoabinhian	0.904	0.096	0.029	0.273181	Dacaozi_IA_GuaCha_Hoabinhian
Qiang_Mianyang	Studied_Tibeto-Burman	Dacaozi_IA	Liangdao1_EN	0.759	0.241	0.096	0.0753157	Dacaozi_IA_Liangdao1_EN
Qiang_Mianyang	Studied_Tibeto-Burman	Dacaozi_IA	PhaFaen_Hoabinhian	0.913	0.087	0.026	0.201912	Dacaozi_IA_PhaFaen_Hoabinhian
Qiang_Mianyang	Studied_Tibeto-Burman	Fofonovo_EN	Liangdao1_EN	0.434	0.566	0.049	0.195148	Fofonovo_EN_Liangdao1_EN
Qiang_Mianyang	Studied_Tibeto-Burman	Haojiatai_LBIA	GuaCha_Hoabinhian	0.923	0.077	0.045	0.201969	Haojiatai_LBIA_GuaCha_Hoabinhian
Qiang_Mianyang	Studied_Tibeto-Burman	Haojiatai_LBIA	Liangdao1_EN	0.765	0.235	0.135	0.279223	Haojiatai_LBIA_Liangdao1_EN
Qiang_Mianyang	Studied_Tibeto-Burman	Haojiatai_LBIA	PhaFaen_Hoabinhian	0.932	0.068	0.038	0.149013	Haojiatai_LBIA_PhaFaen_Hoabinhian
Qiang_Mianyang	Studied_Tibeto-Burman	Jinchankou_LN	Liangdao1_EN	0.609	0.391	0.087	0.10129	Jinchankou_LN_Liangdao1_EN
Qiang_Mianyang	Studied_Tibeto-Burman	Jinchankou_LN	Liangdao2_EN	0.551	0.449	0.091	0.232866	Jinchankou_LN_Liangdao2_EN
Qiang_Mianyang	Studied_Tibeto-Burman	Lajia_LN	Liangdao1_EN	0.691	0.309	0.066	0.586006	Lajia_LN_Liangdao1_EN
Qiang_Mianyang	Studied_Tibeto-Burman	Lajia_LN	Liangdao2_EN	0.643	0.357	0.09	0.213593	Lajia_LN_Liangdao2_EN
Qiang_Mianyang	Studied_Tibeto-Burman	Lajia_LN	Taiwan_Hanben	0.606	0.394	0.061	0.222061	Lajia_LN_Taiwan_Hanben
Qiang_Mianyang	Studied_Tibeto-Burman	Lajia_LN	Tanshishan_LN	0.724	0.276	0.075	0.0605271	Lajia_LN_Tanshishan_LN
Qiang_Mianyang	Studied_Tibeto-Burman	Longtoushan_BA	GuaCha_Hoabinhian	0.914	0.086	0.058	0.103439	Longtoushan_BA_GuaCha_Hoabinhian
Qiang_Mianyang	Studied_Tibeto-Burman	Longtoushan_BA	Liangdao1_EN	0.702	0.298	0.09	0.807224	Longtoushan_BA_Liangdao1_EN
Qiang_Mianyang	Studied_Tibeto-Burman	Longtoushan_BA	Liangdao2_EN	0.63	0.37	0.1	0.921663	Longtoushan_BA_Liangdao2_EN
Qiang_Mianyang	Studied_Tibeto-Burman	Longtoushan_BA	PhaFaen_Hoabinhian	0.91	0.09	0.038	0.266828	Longtoushan_BA_PhaFaen_Hoabinhian
Qiang_Mianyang	Studied_Tibeto-Burman	Longtoushan_BA	Taiwan_Hanben	0.606	0.394	0.098	0.54222	Longtoushan_BA_Taiwan_Hanben
Qiang_Mianyang	Studied_Tibeto-Burman	Longtoushan_BA	Tanshishan_LN	0.739	0.261	0.119	0.338645	Longtoushan_BA_Tanshishan_LN
Qiang_Mianyang	Studied_Tibeto-Burman	Luoheguxiang_LBIA	GuaCha_Hoabinhian	0.952	0.048	0.034	0.971323	Luoheguxiang_LBIA_GuaCha_Hoabinhian
Qiang_Mianyang	Studied_Tibeto-Burman	Luoheguxiang_LBIA	PhaFaen_Hoabinhian	0.955	0.045	0.03	0.973307	Luoheguxiang_LBIA_PhaFaen_Hoabinhian
Qiang_Mianyang	Studied_Tibeto-Burman	Miaozigou_MN	GuaCha_Hoabinhian	0.904	0.096	0.081	0.167148	Miaozigou_MN_GuaCha_Hoabinhian
Qiang_Mianyang	Studied_Tibeto-Burman	Miaozigou_MN	Liangdao1_EN	0.627	0.373	0.147	0.579314	Miaozigou_MN_Liangdao1_EN
Qiang_Mianyang	Studied_Tibeto-Burman	Miaozigou_MN	Liangdao2_EN	0.647	0.353	0.328	0.200089	Miaozigou_MN_Liangdao2_EN
Qiang_Mianyang	Studied_Tibeto-Burman	Miaozigou_MN	PhaFaen_Hoabinhian	0.909	0.091	0.058	0.182579	Miaozigou_MN_PhaFaen_Hoabinhian
Qiang_Mianyang	Studied_Tibeto-Burman	Miaozigou_MN	Taiwan_Hanben	0.578	0.422	0.183	0.328014	Miaozigou_MN_Taiwan_Hanben
Qiang_Mianyang	Studied_Tibeto-Burman	Pingliangtai_LN	GuaCha_Hoabinhian	0.96	0.04	0.031	0.136707	Pingliangtai_LN_GuaCha_Hoabinhian
Qiang_Mianyang	Studied_Tibeto-Burman	Pingliangtai_LN	Liangdao1_EN	0.848	0.152	0.088	0.251057	Pingliangtai_LN_Liangdao1_EN
Qiang_Mianyang	Studied_Tibeto-Burman	Pingliangtai_LN	PhaFaen_Hoabinhian	0.956	0.044	0.024	0.186495	Pingliangtai_LN_PhaFaen_Hoabinhian
Qiang_Mianyang	Studied_Tibeto-Burman	Russia_Lokomotiv_Eneolithic	Liangdao1_EN	0.455	0.545	0.051	0.150814	Russia_Lokomotiv_Eneolithic_Liangdao1_EN
Qiang_Mianyang	Studied_Tibeto-Burman	Russia_Lokomotiv_Eneolithic	Liangdao2_EN	0.378	0.622	0.061	0.06456	Russia_Lokomotiv_Eneolithic_Liangdao2_EN
Qiang_Mianyang	Studied_Tibeto-Burman	Russia_Shamanka_Eneolithic	Liangdao1_EN	0.422	0.578	0.043	0.0865408	Russia_Shamanka_Eneolithic_Liangdao1_EN
Qiang_Mianyang	Studied_Tibeto-Burman	Shimao_LN	GuaCha_Hoabinhian	0.955	0.045	0.034	0.406381	Shimao_LN_GuaCha_Hoabinhian
Qiang_Mianyang	Studied_Tibeto-Burman	Shimao_LN	Liangdao1_EN	0.843	0.157	0.084	0.574403	Shimao_LN_Liangdao1_EN
Qiang_Mianyang	Studied_Tibeto-Burman	Shimao_LN	Liangdao2_EN	0.853	0.147	0.143	0.404741	Shimao_LN_Liangdao2_EN
Qiang_Mianyang	Studied_Tibeto-Burman	Shimao_LN	PhaFaen_Hoabinhian	0.954	0.046	0.028	0.487752	Shimao_LN_PhaFaen_Hoabinhian
Qiang_Mianyang	Studied_Tibeto-Burman	Shimao_LN	Taiwan_Hanben	0.841	0.159	0.122	0.370904	Shimao_LN_Taiwan_Hanben
Qiang_Mianyang	Studied_Tibeto-Burman	Wadian_LN	GuaCha_Hoabinhian	0.949	0.051	0.041	0.107056	Wadian_LN_GuaCha_Hoabinhian
Qiang_Mianyang	Studied_Tibeto-Burman	Wadian_LN	Liangdao1_EN	0.8	0.2	0.079	0.538083	Wadian_LN_Liangdao1_EN
Qiang_Mianyang	Studied_Tibeto-Burman	Wadian_LN	Liangdao2_EN	0.766	0.234	0.134	0.243866	Wadian_LN_Liangdao2_EN
Qiang_Mianyang	Studied_Tibeto-Burman	Wadian_LN	PhaFaen_Hoabinhian	0.947	0.053	0.028	0.195822	Wadian_LN_PhaFaen_Hoabinhian
Qiang_Mianyang	Studied_Tibeto-Burman	Wadian_LN	Taiwan_Hanben	0.746	0.254	0.1	0.247445	Wadian_LN_Taiwan_Hanben
Qiang_Mianyang	Studied_Tibeto-Burman	Wadian_LN	Tanshishan_LN	0.85	0.15	0.104	0.228252	Wadian_LN_Tanshishan_LN
Qiang_Mianyang	Studied_Tibeto-Burman	Wanggou_MN	Liangdao1_EN	0.851	0.149	0.09	0.883923	Wanggou_MN_Liangdao1_EN
Qiang_Mianyang	Studied_Tibeto-Burman	Wanggou_MN	Taiwan_Hanben	0.842	0.158	0.127	0.735038	Wanggou_MN_Taiwan_Hanben
Qiang_Mianyang	Studied_Tibeto-Burman	Wanggou_MN	Tanshishan_LN	0.865	0.135	0.096	0.774919	Wanggou_MN_Tanshishan_LN
Qiang_Mianyang	Studied_Tibeto-Burman	Xiaogao_EN	GuaCha_Hoabinhian	0.837	0.163	0.041	0.579014	Xiaogao_EN_GuaCha_Hoabinhian
Qiang_Mianyang	Studied_Tibeto-Burman	Xiaogao_EN	Liangdao1_EN	0.67	0.33	0.108	0.106601	Xiaogao_EN_Liangdao1_EN
Qiang_Mianyang	Studied_Tibeto-Burman	Xiaogao_EN	PhaFaen_Hoabinhian	0.844	0.156	0.034	0.498735	Xiaogao_EN_PhaFaen_Hoabinhian
Qiang_Mianyang	Studied_Tibeto-Burman	Xiaojingshan_EN	GuaCha_Hoabinhian	0.844	0.156	0.038	0.456497	Xiaojingshan_EN_GuaCha_Hoabinhian
Qiang_Mianyang	Studied_Tibeto-Burman	Xiaojingshan_EN	PhaFaen_Hoabinhian	0.857	0.143	0.029	0.439231	Xiaojingshan_EN_PhaFaen_Hoabinhian
Tibetan_Aba	Studied_Tibeto-Burman	Banlashan_MN	Liangdao1_EN	0.531	0.469	0.066	0.190186	Banlashan_MN_Liangdao1_EN
Tibetan_Aba	Studied_Tibeto-Burman	Banlashan_MN	Liangdao2_EN	0.468	0.532	0.069	0.937075	Banlashan_MN_Liangdao2_EN
Tibetan_Aba	Studied_Tibeto-Burman	Bianbian_EN	PhaFaen_Hoabinhian	0.843	0.157	0.036	0.0510161	Bianbian_EN_PhaFaen_Hoabinhian
Tibetan_Aba	Studied_Tibeto-Burman	Boshan_EN	Liangdao1_EN	0.667	0.333	0.263	0.065889	Boshan_EN_Liangdao1_EN
Tibetan_Aba	Studied_Tibeto-Burman	Boshan_EN	Liangdao2_EN	0.554	0.446	0.111	0.501014	Boshan_EN_Liangdao2_EN
Tibetan_Aba	Studied_Tibeto-Burman	Boshan_EN	PhaFaen_Hoabinhian	0.86	0.14	0.036	0.133657	Boshan_EN_PhaFaen_Hoabinhian
Tibetan_Aba	Studied_Tibeto-Burman	Chokhopani	GuaCha_Hoabinhian	0.828	0.172	0.124	0.63979	Chokhopani_GuaCha_Hoabinhian
Tibetan_Aba	Studied_Tibeto-Burman	Chokhopani	Liangdao1_EN	0.617	0.383	0.378	0.591962	Chokhopani_Liangdao1_EN
Tibetan_Aba	Studied_Tibeto-Burman	Chokhopani	PhaFaen_Hoabinhian	0.879	0.121	0.117	0.642407	Chokhopani_PhaFaen_Hoabinhian
Tibetan_Aba	Studied_Tibeto-Burman	Dacaozi_IA	GuaCha_Hoabinhian	0.895	0.105	0.032	0.307745	Dacaozi_IA_GuaCha_Hoabinhian
Tibetan_Aba	Studied_Tibeto-Burman	Dacaozi_IA	Liangdao1_EN	0.725	0.275	0.118	0.0967046	Dacaozi_IA_Liangdao1_EN
Tibetan_Aba	Studied_Tibeto-Burman	Dacaozi_IA	PhaFaen_Hoabinhian	0.897	0.103	0.027	0.481208	Dacaozi_IA_PhaFaen_Hoabinhian
Tibetan_Aba	Studied_Tibeto-Burman	DevilsCave_N	Liangdao2_EN	0.389	0.611	0.072	0.175944	DevilsCave_N_Liangdao2_EN
Tibetan_Aba	Studied_Tibeto-Burman	EastMongolia_preBA	Liangdao2_EN	0.058	0.942	0.014	0.143013	EastMongolia_preBA_Liangdao2_EN
Tibetan_Aba	Studied_Tibeto-Burman	Erdaojingzi_LN	GuaCha_Hoabinhian	0.923	0.077	0.049	0.230823	Erdaojingzi_LN_GuaCha_Hoabinhian
Tibetan_Aba	Studied_Tibeto-Burman	Erdaojingzi_LN	Liangdao1_EN	0.781	0.219	0.154	0.204369	Erdaojingzi_LN_Liangdao1_EN
Tibetan_Aba	Studied_Tibeto-Burman	Erdaojingzi_LN	PhaFaen_Hoabinhian	0.94	0.06	0.037	0.201672	Erdaojingzi_LN_PhaFaen_Hoabinhian
Tibetan_Aba	Studied_Tibeto-Burman	Erdaojingzi_LN	Taiwan_Hanben	0.725	0.275	0.161	0.17505	Erdaojingzi_LN_Taiwan_Hanben
Tibetan_Aba	Studied_Tibeto-Burman	Fofonovo_EN	Liangdao1_EN	0.43	0.57	0.053	0.30049	Fofonovo_EN_Liangdao1_EN
Tibetan_Aba	Studied_Tibeto-Burman	Fofonovo_EN	Liangdao2_EN	0.361	0.639	0.064	0.552159	Fofonovo_EN_Liangdao2_EN
Tibetan_Aba	Studied_Tibeto-Burman	Haojiatai_LBIA	GuaCha_Hoabinhian	0.922	0.078	0.047	0.293751	Haojiatai_LBIA_GuaCha_Hoabinhian
Tibetan_Aba	Studied_Tibeto-Burman	Haojiatai_LBIA	PhaFaen_Hoabinhian	0.916	0.084	0.04	0.287748	Haojiatai_LBIA_PhaFaen_Hoabinhian
Tibetan_Aba	Studied_Tibeto-Burman	Haojiatai_LN	PhaFaen_Hoabinhian	0.963	0.037	0.036	0.507091	Haojiatai_LN_PhaFaen_Hoabinhian
Tibetan_Aba	Studied_Tibeto-Burman	Jinchankou_LN	Liangdao2_EN	0.456	0.544	0.111	0.154884	Jinchankou_LN_Liangdao2_EN
Tibetan_Aba	Studied_Tibeto-Burman	Lajia_LN	Liangdao1_EN	0.692	0.308	0.073	0.621604	Lajia_LN_Liangdao1_EN
Tibetan_Aba	Studied_Tibeto-Burman	Lajia_LN	Liangdao2_EN	0.61	0.39	0.081	0.945543	Lajia_LN_Liangdao2_EN
Tibetan_Aba	Studied_Tibeto-Burman	Lajia_LN	PhaFaen_Hoabinhian	0.898	0.102	0.03	0.057527	Lajia_LN_PhaFaen_Hoabinhian
Tibetan_Aba	Studied_Tibeto-Burman	Lajia_LN	Taiwan_Hanben	0.611	0.389	0.079	0.262671	Lajia_LN_Taiwan_Hanben
Tibetan_Aba	Studied_Tibeto-Burman	Lajia_LN	Tanshishan_LN	0.726	0.274	0.082	0.114799	Lajia_LN_Tanshishan_LN
Tibetan_Aba	Studied_Tibeto-Burman	Longtoushan_BA	Liangdao1_EN	0.67	0.33	0.134	0.187007	Longtoushan_BA_Liangdao1_EN
Tibetan_Aba	Studied_Tibeto-Burman	Longtoushan_BA	Liangdao2_EN	0.549	0.451	0.11	0.775875	Longtoushan_BA_Liangdao2_EN
Tibetan_Aba	Studied_Tibeto-Burman	Longtoushan_BA	PhaFaen_Hoabinhian	0.899	0.101	0.041	0.0503131	Longtoushan_BA_PhaFaen_Hoabinhian
Tibetan_Aba	Studied_Tibeto-Burman	Longtoushan_BA	Taiwan_Hanben	0.6	0.4	0.138	0.0689121	Longtoushan_BA_Taiwan_Hanben
Tibetan_Aba	Studied_Tibeto-Burman	Luoheguxiang_LBIA	GuaCha_Hoabinhian	0.95	0.05	0.04	0.608783	Luoheguxiang_LBIA_GuaCha_Hoabinhian
Tibetan_Aba	Studied_Tibeto-Burman	Luoheguxiang_LBIA	PhaFaen_Hoabinhian	0.946	0.054	0.034	0.679128	Luoheguxiang_LBIA_PhaFaen_Hoabinhian
Tibetan_Aba	Studied_Tibeto-Burman	Miaozigou_MN	GuaCha_Hoabinhian	0.905	0.095	0.078	0.214974	Miaozigou_MN_GuaCha_Hoabinhian
Tibetan_Aba	Studied_Tibeto-Burman	Miaozigou_MN	Liangdao1_EN	0.635	0.365	0.152	0.638401	Miaozigou_MN_Liangdao1_EN
Tibetan_Aba	Studied_Tibeto-Burman	Miaozigou_MN	PhaFaen_Hoabinhian	0.898	0.102	0.058	0.258996	Miaozigou_MN_PhaFaen_Hoabinhian
Tibetan_Aba	Studied_Tibeto-Burman	Miaozigou_MN	Taiwan_Hanben	0.59	0.41	0.203	0.348108	Miaozigou_MN_Taiwan_Hanben
Tibetan_Aba	Studied_Tibeto-Burman	Mongolia_North_N	Liangdao1_EN	0.414	0.586	0.05	0.0900403	Mongolia_North_N_Liangdao1_EN
Tibetan_Aba	Studied_Tibeto-Burman	Mongolia_North_N	Liangdao2_EN	0.339	0.661	0.06	0.328517	Mongolia_North_N_Liangdao2_EN
Tibetan_Aba	Studied_Tibeto-Burman	Pingliangtai_LN	Liangdao1_EN	0.826	0.174	0.112	0.288023	Pingliangtai_LN_Liangdao1_EN
Tibetan_Aba	Studied_Tibeto-Burman	Pingliangtai_LN	Liangdao2_EN	0.738	0.262	0.169	0.392382	Pingliangtai_LN_Liangdao2_EN
Tibetan_Aba	Studied_Tibeto-Burman	Pingliangtai_LN	PhaFaen_Hoabinhian	0.941	0.059	0.029	0.346274	Pingliangtai_LN_PhaFaen_Hoabinhian
Tibetan_Aba	Studied_Tibeto-Burman	Russia_Lokomotiv_Eneolithic	Liangdao1_EN	0.451	0.549	0.054	0.283494	Russia_Lokomotiv_Eneolithic_Liangdao1_EN
Tibetan_Aba	Studied_Tibeto-Burman	Russia_Lokomotiv_Eneolithic	Liangdao2_EN	0.385	0.615	0.06	0.918242	Russia_Lokomotiv_Eneolithic_Liangdao2_EN
Tibetan_Aba	Studied_Tibeto-Burman	Russia_Shamanka_Eneolithic	Liangdao1_EN	0.431	0.569	0.046	0.29586	Russia_Shamanka_Eneolithic_Liangdao1_EN
Tibetan_Aba	Studied_Tibeto-Burman	Russia_Shamanka_Eneolithic	Liangdao2_EN	0.361	0.639	0.057	0.597184	Russia_Shamanka_Eneolithic_Liangdao2_EN
Tibetan_Aba	Studied_Tibeto-Burman	Shimao_LN	GuaCha_Hoabinhian	0.946	0.054	0.041	0.285699	Shimao_LN_GuaCha_Hoabinhian
Tibetan_Aba	Studied_Tibeto-Burman	Shimao_LN	Liangdao1_EN	0.823	0.177	0.114	0.260363	Shimao_LN_Liangdao1_EN
Tibetan_Aba	Studied_Tibeto-Burman	Shimao_LN	Liangdao2_EN	0.745	0.255	0.228	0.568252	Shimao_LN_Liangdao2_EN
Tibetan_Aba	Studied_Tibeto-Burman	Shimao_LN	PhaFaen_Hoabinhian	0.936	0.064	0.032	0.34194	Shimao_LN_PhaFaen_Hoabinhian
Tibetan_Aba	Studied_Tibeto-Burman	Tibetan_Lhasa	Liangdao1_EN	0.79	0.21	0.075	0.102565	Tibetan_Lhasa_Liangdao1_EN
Tibetan_Aba	Studied_Tibeto-Burman	Tibetan_Lhasa	Liangdao2_EN	0.717	0.283	0.093	0.421915	Tibetan_Lhasa_Liangdao2_EN
Tibetan_Aba	Studied_Tibeto-Burman	Tibetan_Lhasa	Taiwan_Hanben	0.693	0.307	0.073	0.299277	Tibetan_Lhasa_Taiwan_Hanben
Tibetan_Aba	Studied_Tibeto-Burman	Tibetan_Lhasa	Tanshishan_LN	0.779	0.221	0.062	0.486755	Tibetan_Lhasa_Tanshishan_LN
Tibetan_Aba	Studied_Tibeto-Burman	Ulaanzuukh_SlabGrave	Liangdao1_EN	0.444	0.556	0.05	0.120903	Ulaanzuukh_SlabGrave_Liangdao1_EN
Tibetan_Aba	Studied_Tibeto-Burman	Ulaanzuukh_SlabGrave	Liangdao2_EN	0.36	0.64	0.061	0.326495	Ulaanzuukh_SlabGrave_Liangdao2_EN
Tibetan_Aba	Studied_Tibeto-Burman	Wadian_LN	GuaCha_Hoabinhian	0.946	0.054	0.042	0.161276	Wadian_LN_GuaCha_Hoabinhian
Tibetan_Aba	Studied_Tibeto-Burman	Wadian_LN	Liangdao1_EN	0.779	0.221	0.09	0.531793	Wadian_LN_Liangdao1_EN
Tibetan_Aba	Studied_Tibeto-Burman	Wadian_LN	Liangdao2_EN	0.692	0.308	0.144	0.684951	Wadian_LN_Liangdao2_EN
Tibetan_Aba	Studied_Tibeto-Burman	Wadian_LN	PhaFaen_Hoabinhian	0.928	0.072	0.03	0.356642	Wadian_LN_PhaFaen_Hoabinhian
Tibetan_Aba	Studied_Tibeto-Burman	Wadian_LN	Taiwan_Hanben	0.763	0.237	0.127	0.201467	Wadian_LN_Taiwan_Hanben
Tibetan_Aba	Studied_Tibeto-Burman	Wadian_LN	Tanshishan_LN	0.858	0.142	0.118	0.203626	Wadian_LN_Tanshishan_LN
Tibetan_Aba	Studied_Tibeto-Burman	Wanggou_MN	Liangdao1_EN	0.835	0.165	0.096	0.942698	Wanggou_MN_Liangdao1_EN
Tibetan_Aba	Studied_Tibeto-Burman	Wanggou_MN	Liangdao2_EN	0.77	0.23	0.137	0.963252	Wanggou_MN_Liangdao2_EN
Tibetan_Aba	Studied_Tibeto-Burman	Wanggou_MN	PhaFaen_Hoabinhian	0.96	0.04	0.035	0.733117	Wanggou_MN_PhaFaen_Hoabinhian
Tibetan_Aba	Studied_Tibeto-Burman	Wanggou_MN	Taiwan_Hanben	0.822	0.178	0.137	0.845725	Wanggou_MN_Taiwan_Hanben
Tibetan_Aba	Studied_Tibeto-Burman	Wanggou_MN	Tanshishan_LN	0.85	0.15	0.105	0.858562	Wanggou_MN_Tanshishan_LN
Tibetan_Aba	Studied_Tibeto-Burman	Xiaogao_EN	GuaCha_Hoabinhian	0.831	0.169	0.045	0.413981	Xiaogao_EN_GuaCha_Hoabinhian
Tibetan_Aba	Studied_Tibeto-Burman	Xiaogao_EN	Liangdao2_EN	0.56	0.44	0.211	0.0956662	Xiaogao_EN_Liangdao2_EN
Tibetan_Aba	Studied_Tibeto-Burman	Xiaogao_EN	PhaFaen_Hoabinhian	0.833	0.167	0.034	0.518782	Xiaogao_EN_PhaFaen_Hoabinhian
Tibetan_Aba	Studied_Tibeto-Burman	Xiaojingshan_EN	GuaCha_Hoabinhian	0.842	0.158	0.041	0.413741	Xiaojingshan_EN_GuaCha_Hoabinhian
Tibetan_Aba	Studied_Tibeto-Burman	Xiaojingshan_EN	PhaFaen_Hoabinhian	0.849	0.151	0.031	0.643039	Xiaojingshan_EN_PhaFaen_Hoabinhian
Tibetan_Aba	Studied_Tibeto-Burman	Yumin_EN	Liangdao2_EN	0.32	0.68	0.078	0.056825	Yumin_EN_Liangdao2_EN
Tibetan_Diqing	Studied_Tibeto-Burman	Banlashan_MN	GuaCha_Hoabinhian	0.802	0.198	0.038	0.0624605	Banlashan_MN_GuaCha_Hoabinhian
Tibetan_Diqing	Studied_Tibeto-Burman	Banlashan_MN	Liangdao1_EN	0.604	0.396	0.059	0.134805	Banlashan_MN_Liangdao1_EN
Tibetan_Diqing	Studied_Tibeto-Burman	Banlashan_MN	Liangdao2_EN	0.53	0.47	0.068	0.612624	Banlashan_MN_Liangdao2_EN
Tibetan_Diqing	Studied_Tibeto-Burman	Banlashan_MN	PhaFaen_Hoabinhian	0.811	0.189	0.027	0.0856506	Banlashan_MN_PhaFaen_Hoabinhian
Tibetan_Diqing	Studied_Tibeto-Burman	Boisman_MN	GuaCha_Hoabinhian	0.734	0.266	0.032	0.124739	Boisman_MN_GuaCha_Hoabinhian
Tibetan_Diqing	Studied_Tibeto-Burman	Boisman_MN	PhaFaen_Hoabinhian	0.746	0.254	0.021	0.282251	Boisman_MN_PhaFaen_Hoabinhian
Tibetan_Diqing	Studied_Tibeto-Burman	Boshan_EN	GuaCha_Hoabinhian	0.871	0.129	0.05	0.108593	Boshan_EN_GuaCha_Hoabinhian
Tibetan_Diqing	Studied_Tibeto-Burman	Boshan_EN	Liangdao2_EN	0.655	0.345	0.133	0.140714	Boshan_EN_Liangdao2_EN
Tibetan_Diqing	Studied_Tibeto-Burman	Boshan_EN	PhaFaen_Hoabinhian	0.866	0.134	0.034	0.249618	Boshan_EN_PhaFaen_Hoabinhian
Tibetan_Diqing	Studied_Tibeto-Burman	Chokhopani	GuaCha_Hoabinhian	0.842	0.158	0.124	0.720133	Chokhopani_GuaCha_Hoabinhian
Tibetan_Diqing	Studied_Tibeto-Burman	Dacaozi_IA	GuaCha_Hoabinhian	0.896	0.104	0.031	0.268974	Dacaozi_IA_GuaCha_Hoabinhian
Tibetan_Diqing	Studied_Tibeto-Burman	Dacaozi_IA	PhaFaen_Hoabinhian	0.896	0.104	0.026	0.354606	Dacaozi_IA_PhaFaen_Hoabinhian
Tibetan_Diqing	Studied_Tibeto-Burman	Erdaojingzi_LN	GuaCha_Hoabinhian	0.926	0.074	0.046	0.187212	Erdaojingzi_LN_GuaCha_Hoabinhian
Tibetan_Diqing	Studied_Tibeto-Burman	Erdaojingzi_LN	PhaFaen_Hoabinhian	0.94	0.06	0.035	0.129302	Erdaojingzi_LN_PhaFaen_Hoabinhian
Tibetan_Diqing	Studied_Tibeto-Burman	Fofonovo_EN	Liangdao1_EN	0.483	0.517	0.05	0.132714	Fofonovo_EN_Liangdao1_EN
Tibetan_Diqing	Studied_Tibeto-Burman	Fofonovo_EN	Liangdao2_EN	0.403	0.597	0.067	0.13855	Fofonovo_EN_Liangdao2_EN
Tibetan_Diqing	Studied_Tibeto-Burman	Haojiatai_LBIA	GuaCha_Hoabinhian	0.926	0.074	0.047	0.279948	Haojiatai_LBIA_GuaCha_Hoabinhian
Tibetan_Diqing	Studied_Tibeto-Burman	Haojiatai_LBIA	PhaFaen_Hoabinhian	0.918	0.082	0.04	0.267306	Haojiatai_LBIA_PhaFaen_Hoabinhian
Tibetan_Diqing	Studied_Tibeto-Burman	Haojiatai_LN	PhaFaen_Hoabinhian	0.963	0.037	0.036	0.246803	Haojiatai_LN_PhaFaen_Hoabinhian
Tibetan_Diqing	Studied_Tibeto-Burman	Jinchankou_LN	Liangdao2_EN	0.551	0.449	0.115	0.0793793	Jinchankou_LN_Liangdao2_EN
Tibetan_Diqing	Studied_Tibeto-Burman	Lajia_LN	GuaCha_Hoabinhian	0.9	0.1	0.031	0.281658	Lajia_LN_GuaCha_Hoabinhian
Tibetan_Diqing	Studied_Tibeto-Burman	Lajia_LN	Liangdao1_EN	0.766	0.234	0.066	0.451645	Lajia_LN_Liangdao1_EN
Tibetan_Diqing	Studied_Tibeto-Burman	Lajia_LN	Liangdao2_EN	0.691	0.309	0.08	0.614549	Lajia_LN_Liangdao2_EN
Tibetan_Diqing	Studied_Tibeto-Burman	Lajia_LN	PhaFaen_Hoabinhian	0.899	0.101	0.026	0.31776	Lajia_LN_PhaFaen_Hoabinhian
Tibetan_Diqing	Studied_Tibeto-Burman	Lajia_LN	Taiwan_Hanben	0.718	0.282	0.075	0.103772	Lajia_LN_Taiwan_Hanben
Tibetan_Diqing	Studied_Tibeto-Burman	Longtoushan_BA	GuaCha_Hoabinhian	0.909	0.091	0.065	0.0542529	Longtoushan_BA_GuaCha_Hoabinhian
Tibetan_Diqing	Studied_Tibeto-Burman	Longtoushan_BA	Liangdao1_EN	0.772	0.228	0.122	0.160111	Longtoushan_BA_Liangdao1_EN
Tibetan_Diqing	Studied_Tibeto-Burman	Longtoushan_BA	Liangdao2_EN	0.649	0.351	0.137	0.406429	Longtoushan_BA_Liangdao2_EN
Tibetan_Diqing	Studied_Tibeto-Burman	Longtoushan_BA	PhaFaen_Hoabinhian	0.896	0.104	0.039	0.160566	Longtoushan_BA_PhaFaen_Hoabinhian
Tibetan_Diqing	Studied_Tibeto-Burman	Longtoushan_BA	Taiwan_Hanben	0.743	0.257	0.147	0.065962	Longtoushan_BA_Taiwan_Hanben
Tibetan_Diqing	Studied_Tibeto-Burman	Luoheguxiang_LBIA	GuaCha_Hoabinhian	0.949	0.051	0.04	0.397925	Luoheguxiang_LBIA_GuaCha_Hoabinhian
Tibetan_Diqing	Studied_Tibeto-Burman	Luoheguxiang_LBIA	PhaFaen_Hoabinhian	0.945	0.055	0.032	0.467905	Luoheguxiang_LBIA_PhaFaen_Hoabinhian
Tibetan_Diqing	Studied_Tibeto-Burman	Miaozigou_MN	GuaCha_Hoabinhian	0.898	0.102	0.076	0.321643	Miaozigou_MN_GuaCha_Hoabinhian
Tibetan_Diqing	Studied_Tibeto-Burman	Miaozigou_MN	Liangdao1_EN	0.691	0.309	0.146	0.635469	Miaozigou_MN_Liangdao1_EN
Tibetan_Diqing	Studied_Tibeto-Burman	Miaozigou_MN	Liangdao2_EN	0.631	0.369	0.346	0.411198	Miaozigou_MN_Liangdao2_EN
Tibetan_Diqing	Studied_Tibeto-Burman	Miaozigou_MN	PhaFaen_Hoabinhian	0.885	0.115	0.057	0.446796	Miaozigou_MN_PhaFaen_Hoabinhian
Tibetan_Diqing	Studied_Tibeto-Burman	Miaozigou_MN	Taiwan_Hanben	0.676	0.324	0.213	0.337061	Miaozigou_MN_Taiwan_Hanben
Tibetan_Diqing	Studied_Tibeto-Burman	Pingliangtai_LN	GuaCha_Hoabinhian	0.96	0.04	0.036	0.195644	Pingliangtai_LN_GuaCha_Hoabinhian
Tibetan_Diqing	Studied_Tibeto-Burman	Pingliangtai_LN	PhaFaen_Hoabinhian	0.941	0.059	0.027	0.516321	Pingliangtai_LN_PhaFaen_Hoabinhian
Tibetan_Diqing	Studied_Tibeto-Burman	Russia_Lokomotiv_Eneolithic	Liangdao1_EN	0.502	0.498	0.05	0.173214	Russia_Lokomotiv_Eneolithic_Liangdao1_EN
Tibetan_Diqing	Studied_Tibeto-Burman	Russia_Lokomotiv_Eneolithic	Liangdao2_EN	0.424	0.576	0.061	0.480612	Russia_Lokomotiv_Eneolithic_Liangdao2_EN
Tibetan_Diqing	Studied_Tibeto-Burman	Russia_Shamanka_Eneolithic	Liangdao1_EN	0.479	0.521	0.042	0.10261	Russia_Shamanka_Eneolithic_Liangdao1_EN
Tibetan_Diqing	Studied_Tibeto-Burman	Russia_Shamanka_Eneolithic	Liangdao2_EN	0.393	0.607	0.057	0.116812	Russia_Shamanka_Eneolithic_Liangdao2_EN
Tibetan_Diqing	Studied_Tibeto-Burman	Shimao_LN	GuaCha_Hoabinhian	0.952	0.048	0.04	0.39087	Shimao_LN_GuaCha_Hoabinhian
Tibetan_Diqing	Studied_Tibeto-Burman	Shimao_LN	PhaFaen_Hoabinhian	0.94	0.06	0.03	0.443914	Shimao_LN_PhaFaen_Hoabinhian
Tibetan_Diqing	Studied_Tibeto-Burman	Tibetan_Lhasa	Liangdao2_EN	0.831	0.169	0.088	0.125043	Tibetan_Lhasa_Liangdao2_EN
Tibetan_Diqing	Studied_Tibeto-Burman	Tibetan_Lhasa	Taiwan_Hanben	0.831	0.169	0.063	0.0856299	Tibetan_Lhasa_Taiwan_Hanben
Tibetan_Diqing	Studied_Tibeto-Burman	Tibetan_Lhasa	Tanshishan_LN	0.871	0.129	0.052	0.191619	Tibetan_Lhasa_Tanshishan_LN
Tibetan_Diqing	Studied_Tibeto-Burman	Wadian_LN	GuaCha_Hoabinhian	0.946	0.054	0.038	0.510719	Wadian_LN_GuaCha_Hoabinhian
Tibetan_Diqing	Studied_Tibeto-Burman	Wadian_LN	Liangdao1_EN	0.855	0.145	0.083	0.602259	Wadian_LN_Liangdao1_EN
Tibetan_Diqing	Studied_Tibeto-Burman	Wadian_LN	Liangdao2_EN	0.803	0.197	0.129	0.468028	Wadian_LN_Liangdao2_EN
Tibetan_Diqing	Studied_Tibeto-Burman	Wadian_LN	PhaFaen_Hoabinhian	0.926	0.074	0.028	0.837721	Wadian_LN_PhaFaen_Hoabinhian
Tibetan_Diqing	Studied_Tibeto-Burman	Wanggou_MN	PhaFaen_Hoabinhian	0.962	0.038	0.031	0.942528	Wanggou_MN_PhaFaen_Hoabinhian
Tibetan_Diqing	Studied_Tibeto-Burman	Xiaogao_EN	GuaCha_Hoabinhian	0.835	0.165	0.043	0.518817	Xiaogao_EN_GuaCha_Hoabinhian
Tibetan_Diqing	Studied_Tibeto-Burman	Xiaogao_EN	PhaFaen_Hoabinhian	0.834	0.166	0.033	0.57001	Xiaogao_EN_PhaFaen_Hoabinhian
Tibetan_Diqing	Studied_Tibeto-Burman	Xiaojingshan_EN	GuaCha_Hoabinhian	0.836	0.164	0.041	0.254942	Xiaojingshan_EN_GuaCha_Hoabinhian
Tibetan_Diqing	Studied_Tibeto-Burman	Xiaojingshan_EN	PhaFaen_Hoabinhian	0.847	0.153	0.03	0.224747	Xiaojingshan_EN_PhaFaen_Hoabinhian
Tibetan_Dujiangyan	Studied_Tibeto-Burman	Banlashan_MN	GuaCha_Hoabinhian	0.833	0.167	0.036	0.124677	Banlashan_MN_GuaCha_Hoabinhian
Tibetan_Dujiangyan	Studied_Tibeto-Burman	Banlashan_MN	Liangdao2_EN	0.623	0.377	0.068	0.153869	Banlashan_MN_Liangdao2_EN
Tibetan_Dujiangyan	Studied_Tibeto-Burman	Banlashan_MN	PhaFaen_Hoabinhian	0.839	0.161	0.026	0.197432	Banlashan_MN_PhaFaen_Hoabinhian
Tibetan_Dujiangyan	Studied_Tibeto-Burman	Boisman_MN	GuaCha_Hoabinhian	0.758	0.242	0.027	0.312727	Boisman_MN_GuaCha_Hoabinhian
Tibetan_Dujiangyan	Studied_Tibeto-Burman	Boisman_MN	PhaFaen_Hoabinhian	0.769	0.231	0.018	0.663597	Boisman_MN_PhaFaen_Hoabinhian
Tibetan_Dujiangyan	Studied_Tibeto-Burman	Boshan_EN	GuaCha_Hoabinhian	0.889	0.111	0.048	0.174533	Boshan_EN_GuaCha_Hoabinhian
Tibetan_Dujiangyan	Studied_Tibeto-Burman	Boshan_EN	Liangdao2_EN	0.796	0.204	0.127	0.0630662	Boshan_EN_Liangdao2_EN
Tibetan_Dujiangyan	Studied_Tibeto-Burman	Boshan_EN	PhaFaen_Hoabinhian	0.887	0.113	0.033	0.349955	Boshan_EN_PhaFaen_Hoabinhian
Tibetan_Dujiangyan	Studied_Tibeto-Burman	Chokhopani	GuaCha_Hoabinhian	0.856	0.144	0.124	0.754521	Chokhopani_GuaCha_Hoabinhian
Tibetan_Dujiangyan	Studied_Tibeto-Burman	Dacaozi_IA	GuaCha_Hoabinhian	0.913	0.087	0.026	0.423949	Dacaozi_IA_GuaCha_Hoabinhian
Tibetan_Dujiangyan	Studied_Tibeto-Burman	Dacaozi_IA	PhaFaen_Hoabinhian	0.922	0.078	0.023	0.375926	Dacaozi_IA_PhaFaen_Hoabinhian
Tibetan_Dujiangyan	Studied_Tibeto-Burman	Erdaojingzi_LN	GuaCha_Hoabinhian	0.945	0.055	0.042	0.32601	Erdaojingzi_LN_GuaCha_Hoabinhian
Tibetan_Dujiangyan	Studied_Tibeto-Burman	Erdaojingzi_LN	PhaFaen_Hoabinhian	0.963	0.037	0.033	0.238748	Erdaojingzi_LN_PhaFaen_Hoabinhian
Tibetan_Dujiangyan	Studied_Tibeto-Burman	Fofonovo_EN	GuaCha_Hoabinhian	0.72	0.28	0.04	0.0637354	Fofonovo_EN_GuaCha_Hoabinhian
Tibetan_Dujiangyan	Studied_Tibeto-Burman	Haojiatai_LBIA	GuaCha_Hoabinhian	0.945	0.055	0.046	0.407019	Haojiatai_LBIA_GuaCha_Hoabinhian
Tibetan_Dujiangyan	Studied_Tibeto-Burman	Haojiatai_LBIA	PhaFaen_Hoabinhian	0.946	0.054	0.039	0.284963	Haojiatai_LBIA_PhaFaen_Hoabinhian
Tibetan_Dujiangyan	Studied_Tibeto-Burman	Lajia_LN	GuaCha_Hoabinhian	0.929	0.071	0.026	0.835119	Lajia_LN_GuaCha_Hoabinhian
Tibetan_Dujiangyan	Studied_Tibeto-Burman	Lajia_LN	Liangdao1_EN	0.869	0.131	0.061	0.545332	Lajia_LN_Liangdao1_EN
Tibetan_Dujiangyan	Studied_Tibeto-Burman	Lajia_LN	Liangdao2_EN	0.826	0.174	0.073	0.559617	Lajia_LN_Liangdao2_EN
Tibetan_Dujiangyan	Studied_Tibeto-Burman	Lajia_LN	PhaFaen_Hoabinhian	0.929	0.071	0.023	0.85196	Lajia_LN_PhaFaen_Hoabinhian
Tibetan_Dujiangyan	Studied_Tibeto-Burman	Lajia_LN	Taiwan_Hanben	0.847	0.153	0.071	0.30586	Lajia_LN_Taiwan_Hanben
Tibetan_Dujiangyan	Studied_Tibeto-Burman	Lajia_LN	Tanshishan_LN	0.925	0.075	0.068	0.188573	Lajia_LN_Tanshishan_LN
Tibetan_Dujiangyan	Studied_Tibeto-Burman	Longtoushan_BA	GuaCha_Hoabinhian	0.93	0.07	0.053	0.346556	Longtoushan_BA_GuaCha_Hoabinhian
Tibetan_Dujiangyan	Studied_Tibeto-Burman	Longtoushan_BA	Liangdao1_EN	0.857	0.143	0.104	0.483648	Longtoushan_BA_Liangdao1_EN
Tibetan_Dujiangyan	Studied_Tibeto-Burman	Longtoushan_BA	Liangdao2_EN	0.771	0.229	0.113	0.642164	Longtoushan_BA_Liangdao2_EN
Tibetan_Dujiangyan	Studied_Tibeto-Burman	Longtoushan_BA	PhaFaen_Hoabinhian	0.913	0.087	0.038	0.663093	Longtoushan_BA_PhaFaen_Hoabinhian
Tibetan_Dujiangyan	Studied_Tibeto-Burman	Longtoushan_BA	Taiwan_Hanben	0.849	0.151	0.134	0.312306	Longtoushan_BA_Taiwan_Hanben
Tibetan_Dujiangyan	Studied_Tibeto-Burman	Miaozigou_MN	GuaCha_Hoabinhian	0.918	0.082	0.069	0.672017	Miaozigou_MN_GuaCha_Hoabinhian
Tibetan_Dujiangyan	Studied_Tibeto-Burman	Miaozigou_MN	Liangdao1_EN	0.783	0.217	0.137	0.811641	Miaozigou_MN_Liangdao1_EN
Tibetan_Dujiangyan	Studied_Tibeto-Burman	Miaozigou_MN	Liangdao2_EN	0.756	0.244	0.199	0.641257	Miaozigou_MN_Liangdao2_EN
Tibetan_Dujiangyan	Studied_Tibeto-Burman	Miaozigou_MN	PhaFaen_Hoabinhian	0.912	0.088	0.057	0.716667	Miaozigou_MN_PhaFaen_Hoabinhian
Tibetan_Dujiangyan	Studied_Tibeto-Burman	Miaozigou_MN	Taiwan_Hanben	0.767	0.233	0.189	0.677977	Miaozigou_MN_Taiwan_Hanben
Tibetan_Dujiangyan	Studied_Tibeto-Burman	Mongolia_North_N	GuaCha_Hoabinhian	0.727	0.273	0.028	0.14574	Mongolia_North_N_GuaCha_Hoabinhian
Tibetan_Dujiangyan	Studied_Tibeto-Burman	Pingliangtai_LN	PhaFaen_Hoabinhian	0.968	0.032	0.025	0.12045	Pingliangtai_LN_PhaFaen_Hoabinhian
Tibetan_Dujiangyan	Studied_Tibeto-Burman	Russia_Lokomotiv_Eneolithic	Liangdao2_EN	0.492	0.508	0.059	0.0664338	Russia_Lokomotiv_Eneolithic_Liangdao2_EN
Tibetan_Dujiangyan	Studied_Tibeto-Burman	Shimao_LN	PhaFaen_Hoabinhian	0.972	0.028	0.027	0.0925817	Shimao_LN_PhaFaen_Hoabinhian
Tibetan_Dujiangyan	Studied_Tibeto-Burman	Ulaanzuukh_SlabGrave	GuaCha_Hoabinhian	0.746	0.254	0.024	0.220877	Ulaanzuukh_SlabGrave_GuaCha_Hoabinhian
Tibetan_Dujiangyan	Studied_Tibeto-Burman	Wadian_LN	GuaCha_Hoabinhian	0.963	0.037	0.033	0.346376	Wadian_LN_GuaCha_Hoabinhian
Tibetan_Dujiangyan	Studied_Tibeto-Burman	Wadian_LN	PhaFaen_Hoabinhian	0.953	0.047	0.027	0.45075	Wadian_LN_PhaFaen_Hoabinhian
Tibetan_Dujiangyan	Studied_Tibeto-Burman	Xiaogao_EN	GuaCha_Hoabinhian	0.852	0.148	0.041	0.623837	Xiaogao_EN_GuaCha_Hoabinhian
Tibetan_Dujiangyan	Studied_Tibeto-Burman	Xiaogao_EN	PhaFaen_Hoabinhian	0.858	0.142	0.033	0.485249	Xiaogao_EN_PhaFaen_Hoabinhian
Tibetan_Dujiangyan	Studied_Tibeto-Burman	Yumin_EN	GuaCha_Hoabinhian	0.743	0.257	0.04	0.0556416	Yumin_EN_GuaCha_Hoabinhian
Tibetan_Ganzi	Studied_Tibeto-Burman	Banlashan_MN	GuaCha_Hoabinhian	0.823	0.177	0.036	0.0977339	Banlashan_MN_GuaCha_Hoabinhian
Tibetan_Ganzi	Studied_Tibeto-Burman	Banlashan_MN	Liangdao1_EN	0.644	0.356	0.055	0.355222	Banlashan_MN_Liangdao1_EN
Tibetan_Ganzi	Studied_Tibeto-Burman	Banlashan_MN	Liangdao2_EN	0.572	0.428	0.062	0.684856	Banlashan_MN_Liangdao2_EN
Tibetan_Ganzi	Studied_Tibeto-Burman	Banlashan_MN	PhaFaen_Hoabinhian	0.834	0.166	0.027	0.0793411	Banlashan_MN_PhaFaen_Hoabinhian
Tibetan_Ganzi	Studied_Tibeto-Burman	Bianbian_EN	GuaCha_Hoabinhian	0.852	0.148	0.048	0.0561222	Bianbian_EN_GuaCha_Hoabinhian
Tibetan_Ganzi	Studied_Tibeto-Burman	Bianbian_EN	PhaFaen_Hoabinhian	0.857	0.143	0.034	0.0823076	Bianbian_EN_PhaFaen_Hoabinhian
Tibetan_Ganzi	Studied_Tibeto-Burman	Boisman_MN	GuaCha_Hoabinhian	0.752	0.248	0.029	0.206476	Boisman_MN_GuaCha_Hoabinhian
Tibetan_Ganzi	Studied_Tibeto-Burman	Boisman_MN	PhaFaen_Hoabinhian	0.763	0.237	0.02	0.20514	Boisman_MN_PhaFaen_Hoabinhian
Tibetan_Ganzi	Studied_Tibeto-Burman	Boshan_EN	GuaCha_Hoabinhian	0.887	0.113	0.047	0.207596	Boshan_EN_GuaCha_Hoabinhian
Tibetan_Ganzi	Studied_Tibeto-Burman	Boshan_EN	Liangdao1_EN	0.79	0.21	0.105	0.122653	Boshan_EN_Liangdao1_EN
Tibetan_Ganzi	Studied_Tibeto-Burman	Boshan_EN	Liangdao2_EN	0.725	0.275	0.11	0.218979	Boshan_EN_Liangdao2_EN
Tibetan_Ganzi	Studied_Tibeto-Burman	Boshan_EN	PhaFaen_Hoabinhian	0.886	0.114	0.033	0.342634	Boshan_EN_PhaFaen_Hoabinhian
Tibetan_Ganzi	Studied_Tibeto-Burman	Chokhopani	GuaCha_Hoabinhian	0.841	0.159	0.128	0.609552	Chokhopani_GuaCha_Hoabinhian
Tibetan_Ganzi	Studied_Tibeto-Burman	Dacaozi_IA	GuaCha_Hoabinhian	0.914	0.086	0.027	0.714333	Dacaozi_IA_GuaCha_Hoabinhian
Tibetan_Ganzi	Studied_Tibeto-Burman	Dacaozi_IA	Liangdao1_EN	0.861	0.139	0.092	0.0938811	Dacaozi_IA_Liangdao1_EN
Tibetan_Ganzi	Studied_Tibeto-Burman	Dacaozi_IA	PhaFaen_Hoabinhian	0.921	0.079	0.025	0.652443	Dacaozi_IA_PhaFaen_Hoabinhian
Tibetan_Ganzi	Studied_Tibeto-Burman	Erdaojingzi_LN	GuaCha_Hoabinhian	0.941	0.059	0.042	0.269138	Erdaojingzi_LN_GuaCha_Hoabinhian
Tibetan_Ganzi	Studied_Tibeto-Burman	Erdaojingzi_LN	PhaFaen_Hoabinhian	0.961	0.039	0.034	0.177011	Erdaojingzi_LN_PhaFaen_Hoabinhian
Tibetan_Ganzi	Studied_Tibeto-Burman	Fofonovo_EN	Liangdao1_EN	0.507	0.493	0.047	0.270961	Fofonovo_EN_Liangdao1_EN
Tibetan_Ganzi	Studied_Tibeto-Burman	Fofonovo_EN	Liangdao2_EN	0.436	0.564	0.062	0.0901777	Fofonovo_EN_Liangdao2_EN
Tibetan_Ganzi	Studied_Tibeto-Burman	Haojiatai_LBIA	GuaCha_Hoabinhian	0.94	0.06	0.044	0.530849	Haojiatai_LBIA_GuaCha_Hoabinhian
Tibetan_Ganzi	Studied_Tibeto-Burman	Haojiatai_LBIA	PhaFaen_Hoabinhian	0.942	0.058	0.039	0.41206	Haojiatai_LBIA_PhaFaen_Hoabinhian
Tibetan_Ganzi	Studied_Tibeto-Burman	Jinchankou_LN	Liangdao2_EN	0.617	0.383	0.096	0.160996	Jinchankou_LN_Liangdao2_EN
Tibetan_Ganzi	Studied_Tibeto-Burman	Lajia_LN	GuaCha_Hoabinhian	0.915	0.085	0.031	0.249285	Lajia_LN_GuaCha_Hoabinhian
Tibetan_Ganzi	Studied_Tibeto-Burman	Lajia_LN	Liangdao1_EN	0.796	0.204	0.062	0.548054	Lajia_LN_Liangdao1_EN
Tibetan_Ganzi	Studied_Tibeto-Burman	Lajia_LN	Liangdao2_EN	0.742	0.258	0.08	0.415126	Lajia_LN_Liangdao2_EN
Tibetan_Ganzi	Studied_Tibeto-Burman	Lajia_LN	PhaFaen_Hoabinhian	0.922	0.078	0.026	0.176823	Lajia_LN_PhaFaen_Hoabinhian
Tibetan_Ganzi	Studied_Tibeto-Burman	Lajia_LN	Taiwan_Hanben	0.727	0.273	0.068	0.314713	Lajia_LN_Taiwan_Hanben
Tibetan_Ganzi	Studied_Tibeto-Burman	Lajia_LN	Tanshishan_LN	0.827	0.173	0.07	0.136709	Lajia_LN_Tanshishan_LN
Tibetan_Ganzi	Studied_Tibeto-Burman	Longtoushan_BA	GuaCha_Hoabinhian	0.926	0.074	0.056	0.217531	Longtoushan_BA_GuaCha_Hoabinhian
Tibetan_Ganzi	Studied_Tibeto-Burman	Longtoushan_BA	Liangdao1_EN	0.792	0.208	0.094	0.64192	Longtoushan_BA_Liangdao1_EN
Tibetan_Ganzi	Studied_Tibeto-Burman	Longtoushan_BA	Liangdao2_EN	0.707	0.293	0.11	0.786383	Longtoushan_BA_Liangdao2_EN
Tibetan_Ganzi	Studied_Tibeto-Burman	Longtoushan_BA	PhaFaen_Hoabinhian	0.914	0.086	0.039	0.409089	Longtoushan_BA_PhaFaen_Hoabinhian
Tibetan_Ganzi	Studied_Tibeto-Burman	Longtoushan_BA	Taiwan_Hanben	0.724	0.276	0.119	0.418873	Longtoushan_BA_Taiwan_Hanben
Tibetan_Ganzi	Studied_Tibeto-Burman	Longtoushan_BA	Tanshishan_LN	0.823	0.177	0.136	0.323239	Longtoushan_BA_Tanshishan_LN
Tibetan_Ganzi	Studied_Tibeto-Burman	Miaozigou_MN	GuaCha_Hoabinhian	0.922	0.078	0.075	0.398739	Miaozigou_MN_GuaCha_Hoabinhian
Tibetan_Ganzi	Studied_Tibeto-Burman	Miaozigou_MN	Liangdao1_EN	0.732	0.268	0.142	0.716337	Miaozigou_MN_Liangdao1_EN
Tibetan_Ganzi	Studied_Tibeto-Burman	Miaozigou_MN	Liangdao2_EN	0.74	0.26	0.246	0.398556	Miaozigou_MN_Liangdao2_EN
Tibetan_Ganzi	Studied_Tibeto-Burman	Miaozigou_MN	PhaFaen_Hoabinhian	0.921	0.079	0.058	0.411467	Miaozigou_MN_PhaFaen_Hoabinhian
Tibetan_Ganzi	Studied_Tibeto-Burman	Miaozigou_MN	Taiwan_Hanben	0.69	0.31	0.195	0.514558	Miaozigou_MN_Taiwan_Hanben
Tibetan_Ganzi	Studied_Tibeto-Burman	Pingliangtai_LN	PhaFaen_Hoabinhian	0.967	0.033	0.025	0.721446	Pingliangtai_LN_PhaFaen_Hoabinhian
Tibetan_Ganzi	Studied_Tibeto-Burman	Russia_Lokomotiv_Eneolithic	Liangdao1_EN	0.529	0.471	0.047	0.317327	Russia_Lokomotiv_Eneolithic_Liangdao1_EN
Tibetan_Ganzi	Studied_Tibeto-Burman	Russia_Lokomotiv_Eneolithic	Liangdao2_EN	0.455	0.545	0.056	0.341264	Russia_Lokomotiv_Eneolithic_Liangdao2_EN
Tibetan_Ganzi	Studied_Tibeto-Burman	Russia_Shamanka_Eneolithic	Liangdao1_EN	0.499	0.501	0.038	0.145252	Russia_Shamanka_Eneolithic_Liangdao1_EN
Tibetan_Ganzi	Studied_Tibeto-Burman	Shimao_LN	PhaFaen_Hoabinhian	0.965	0.035	0.029	0.404473	Shimao_LN_PhaFaen_Hoabinhian
Tibetan_Ganzi	Studied_Tibeto-Burman	Tibetan_Lhasa	Tanshishan_LN	0.871	0.129	0.042	0.0958023	Tibetan_Lhasa_Tanshishan_LN
Tibetan_Ganzi	Studied_Tibeto-Burman	Wadian_LN	GuaCha_Hoabinhian	0.962	0.038	0.033	0.738539	Wadian_LN_GuaCha_Hoabinhian
Tibetan_Ganzi	Studied_Tibeto-Burman	Wadian_LN	Liangdao1_EN	0.899	0.101	0.071	0.830765	Wadian_LN_Liangdao1_EN
Tibetan_Ganzi	Studied_Tibeto-Burman	Wadian_LN	Liangdao2_EN	0.871	0.129	0.106	0.723312	Wadian_LN_Liangdao2_EN
Tibetan_Ganzi	Studied_Tibeto-Burman	Wadian_LN	PhaFaen_Hoabinhian	0.952	0.048	0.027	0.856459	Wadian_LN_PhaFaen_Hoabinhian
Tibetan_Ganzi	Studied_Tibeto-Burman	Wadian_LN	Taiwan_Hanben	0.891	0.109	0.108	0.655259	Wadian_LN_Taiwan_Hanben
Tibetan_Ganzi	Studied_Tibeto-Burman	Xiaogao_EN	GuaCha_Hoabinhian	0.854	0.146	0.04	0.680166	Xiaogao_EN_GuaCha_Hoabinhian
Tibetan_Ganzi	Studied_Tibeto-Burman	Xiaogao_EN	PhaFaen_Hoabinhian	0.857	0.143	0.033	0.568696	Xiaogao_EN_PhaFaen_Hoabinhian
Tibetan_Ganzi	Studied_Tibeto-Burman	Xiaojingshan_EN	GuaCha_Hoabinhian	0.847	0.153	0.043	0.185036	Xiaojingshan_EN_GuaCha_Hoabinhian
Tibetan_Ganzi	Studied_Tibeto-Burman	Xiaojingshan_EN	PhaFaen_Hoabinhian	0.868	0.132	0.031	0.105765	Xiaojingshan_EN_PhaFaen_Hoabinhian
Tibetan_Muli	Studied_Tibeto-Burman	Banlashan_MN	GuaCha_Hoabinhian	0.821	0.179	0.036	0.100408	Banlashan_MN_GuaCha_Hoabinhian
Tibetan_Muli	Studied_Tibeto-Burman	Banlashan_MN	Liangdao2_EN	0.595	0.405	0.07	0.110578	Banlashan_MN_Liangdao2_EN
Tibetan_Muli	Studied_Tibeto-Burman	Banlashan_MN	PhaFaen_Hoabinhian	0.83	0.17	0.026	0.110637	Banlashan_MN_PhaFaen_Hoabinhian
Tibetan_Muli	Studied_Tibeto-Burman	Boisman_MN	GuaCha_Hoabinhian	0.75	0.25	0.029	0.229993	Boisman_MN_GuaCha_Hoabinhian
Tibetan_Muli	Studied_Tibeto-Burman	Boisman_MN	PhaFaen_Hoabinhian	0.764	0.236	0.018	0.486748	Boisman_MN_PhaFaen_Hoabinhian
Tibetan_Muli	Studied_Tibeto-Burman	Boshan_EN	GuaCha_Hoabinhian	0.883	0.117	0.046	0.187964	Boshan_EN_GuaCha_Hoabinhian
Tibetan_Muli	Studied_Tibeto-Burman	Boshan_EN	Liangdao2_EN	0.774	0.226	0.133	0.0535563	Boshan_EN_Liangdao2_EN
Tibetan_Muli	Studied_Tibeto-Burman	Boshan_EN	PhaFaen_Hoabinhian	0.882	0.118	0.032	0.34975	Boshan_EN_PhaFaen_Hoabinhian
Tibetan_Muli	Studied_Tibeto-Burman	Chokhopani	GuaCha_Hoabinhian	0.848	0.152	0.125	0.715375	Chokhopani_GuaCha_Hoabinhian
Tibetan_Muli	Studied_Tibeto-Burman	Dacaozi_IA	GuaCha_Hoabinhian	0.906	0.094	0.027	0.316614	Dacaozi_IA_GuaCha_Hoabinhian
Tibetan_Muli	Studied_Tibeto-Burman	Dacaozi_IA	PhaFaen_Hoabinhian	0.915	0.085	0.024	0.257598	Dacaozi_IA_PhaFaen_Hoabinhian
Tibetan_Muli	Studied_Tibeto-Burman	Erdaojingzi_LN	GuaCha_Hoabinhian	0.934	0.066	0.044	0.166933	Erdaojingzi_LN_GuaCha_Hoabinhian
Tibetan_Muli	Studied_Tibeto-Burman	Erdaojingzi_LN	PhaFaen_Hoabinhian	0.954	0.046	0.033	0.106238	Erdaojingzi_LN_PhaFaen_Hoabinhian
Tibetan_Muli	Studied_Tibeto-Burman	Haojiatai_LBIA	GuaCha_Hoabinhian	0.936	0.064	0.049	0.207455	Haojiatai_LBIA_GuaCha_Hoabinhian
Tibetan_Muli	Studied_Tibeto-Burman	Haojiatai_LBIA	PhaFaen_Hoabinhian	0.939	0.061	0.04	0.124257	Haojiatai_LBIA_PhaFaen_Hoabinhian
Tibetan_Muli	Studied_Tibeto-Burman	Jinchankou_LN	Liangdao2_EN	0.661	0.339	0.105	0.0761794	Jinchankou_LN_Liangdao2_EN
Tibetan_Muli	Studied_Tibeto-Burman	Lajia_LN	GuaCha_Hoabinhian	0.92	0.08	0.026	0.833304	Lajia_LN_GuaCha_Hoabinhian
Tibetan_Muli	Studied_Tibeto-Burman	Lajia_LN	Liangdao1_EN	0.83	0.17	0.058	0.786427	Lajia_LN_Liangdao1_EN
Tibetan_Muli	Studied_Tibeto-Burman	Lajia_LN	Liangdao2_EN	0.8	0.2	0.072	0.586969	Lajia_LN_Liangdao2_EN
Tibetan_Muli	Studied_Tibeto-Burman	Lajia_LN	PhaFaen_Hoabinhian	0.921	0.079	0.023	0.839434	Lajia_LN_PhaFaen_Hoabinhian
Tibetan_Muli	Studied_Tibeto-Burman	Lajia_LN	Taiwan_Hanben	0.814	0.186	0.068	0.313458	Lajia_LN_Taiwan_Hanben
Tibetan_Muli	Studied_Tibeto-Burman	Lajia_LN	Tanshishan_LN	0.903	0.097	0.064	0.142677	Lajia_LN_Tanshishan_LN
Tibetan_Muli	Studied_Tibeto-Burman	Longtoushan_BA	GuaCha_Hoabinhian	0.921	0.079	0.051	0.428496	Longtoushan_BA_GuaCha_Hoabinhian
Tibetan_Muli	Studied_Tibeto-Burman	Longtoushan_BA	Liangdao1_EN	0.815	0.185	0.093	0.704681	Longtoushan_BA_Liangdao1_EN
Tibetan_Muli	Studied_Tibeto-Burman	Longtoushan_BA	Liangdao2_EN	0.75	0.25	0.108	0.756866	Longtoushan_BA_Liangdao2_EN
Tibetan_Muli	Studied_Tibeto-Burman	Longtoushan_BA	PhaFaen_Hoabinhian	0.906	0.094	0.037	0.771255	Longtoushan_BA_PhaFaen_Hoabinhian
Tibetan_Muli	Studied_Tibeto-Burman	Longtoushan_BA	Taiwan_Hanben	0.805	0.195	0.125	0.388035	Longtoushan_BA_Taiwan_Hanben
Tibetan_Muli	Studied_Tibeto-Burman	Luoheguxiang_LBIA	GuaCha_Hoabinhian	0.957	0.043	0.04	0.20856	Luoheguxiang_LBIA_GuaCha_Hoabinhian
Tibetan_Muli	Studied_Tibeto-Burman	Luoheguxiang_LBIA	PhaFaen_Hoabinhian	0.96	0.04	0.031	0.259703	Luoheguxiang_LBIA_PhaFaen_Hoabinhian
Tibetan_Muli	Studied_Tibeto-Burman	Miaozigou_MN	GuaCha_Hoabinhian	0.911	0.089	0.071	0.54245	Miaozigou_MN_GuaCha_Hoabinhian
Tibetan_Muli	Studied_Tibeto-Burman	Miaozigou_MN	Liangdao1_EN	0.742	0.258	0.137	0.772536	Miaozigou_MN_Liangdao1_EN
Tibetan_Muli	Studied_Tibeto-Burman	Miaozigou_MN	Liangdao2_EN	0.743	0.257	0.226	0.500214	Miaozigou_MN_Liangdao2_EN
Tibetan_Muli	Studied_Tibeto-Burman	Miaozigou_MN	PhaFaen_Hoabinhian	0.905	0.095	0.057	0.641772	Miaozigou_MN_PhaFaen_Hoabinhian
Tibetan_Muli	Studied_Tibeto-Burman	Miaozigou_MN	Taiwan_Hanben	0.754	0.246	0.193	0.541167	Miaozigou_MN_Taiwan_Hanben
Tibetan_Muli	Studied_Tibeto-Burman	Mongolia_North_N	GuaCha_Hoabinhian	0.714	0.286	0.029	0.0784515	Mongolia_North_N_GuaCha_Hoabinhian
Tibetan_Muli	Studied_Tibeto-Burman	Pingliangtai_LN	PhaFaen_Hoabinhian	0.962	0.038	0.025	0.102032	Pingliangtai_LN_PhaFaen_Hoabinhian
Tibetan_Muli	Studied_Tibeto-Burman	Shimao_LN	PhaFaen_Hoabinhian	0.96	0.04	0.027	0.242581	Shimao_LN_PhaFaen_Hoabinhian
Tibetan_Muli	Studied_Tibeto-Burman	Ulaanzuukh_SlabGrave	GuaCha_Hoabinhian	0.731	0.269	0.026	0.0885272	Ulaanzuukh_SlabGrave_GuaCha_Hoabinhian
Tibetan_Muli	Studied_Tibeto-Burman	Wadian_LN	GuaCha_Hoabinhian	0.956	0.044	0.034	0.397756	Wadian_LN_GuaCha_Hoabinhian
Tibetan_Muli	Studied_Tibeto-Burman	Wadian_LN	PhaFaen_Hoabinhian	0.944	0.056	0.026	0.557939	Wadian_LN_PhaFaen_Hoabinhian
Tibetan_Muli	Studied_Tibeto-Burman	Xiaogao_EN	GuaCha_Hoabinhian	0.848	0.152	0.041	0.615403	Xiaogao_EN_GuaCha_Hoabinhian
Tibetan_Muli	Studied_Tibeto-Burman	Xiaogao_EN	PhaFaen_Hoabinhian	0.851	0.149	0.033	0.490138	Xiaogao_EN_PhaFaen_Hoabinhian
Tibetan_Xining	Studied_Tibeto-Burman	Banlashan_MN	GuaCha_Hoabinhian	0.803	0.197	0.033	0.202244	Banlashan_MN_GuaCha_Hoabinhian
Tibetan_Xining	Studied_Tibeto-Burman	Banlashan_MN	PhaFaen_Hoabinhian	0.81	0.19	0.025	0.29276	Banlashan_MN_PhaFaen_Hoabinhian
Tibetan_Xining	Studied_Tibeto-Burman	Boshan_EN	PhaFaen_Hoabinhian	0.864	0.136	0.033	0.106445	Boshan_EN_PhaFaen_Hoabinhian
Tibetan_Xining	Studied_Tibeto-Burman	Chokhopani	GuaCha_Hoabinhian	0.82	0.18	0.117	0.790974	Chokhopani_GuaCha_Hoabinhian
Tibetan_Xining	Studied_Tibeto-Burman	Chokhopani	PhaFaen_Hoabinhian	0.877	0.123	0.117	0.709353	Chokhopani_PhaFaen_Hoabinhian
Tibetan_Xining	Studied_Tibeto-Burman	Dacaozi_IA	GuaCha_Hoabinhian	0.888	0.112	0.028	0.374383	Dacaozi_IA_GuaCha_Hoabinhian
Tibetan_Xining	Studied_Tibeto-Burman	Dacaozi_IA	PhaFaen_Hoabinhian	0.894	0.106	0.024	0.458149	Dacaozi_IA_PhaFaen_Hoabinhian
Tibetan_Xining	Studied_Tibeto-Burman	Erdaojingzi_LN	GuaCha_Hoabinhian	0.916	0.084	0.038	0.581714	Erdaojingzi_LN_GuaCha_Hoabinhian
Tibetan_Xining	Studied_Tibeto-Burman	Erdaojingzi_LN	PhaFaen_Hoabinhian	0.927	0.073	0.032	0.404531	Erdaojingzi_LN_PhaFaen_Hoabinhian
Tibetan_Xining	Studied_Tibeto-Burman	Fofonovo_EN	GuaCha_Hoabinhian	0.702	0.298	0.04	0.0673966	Fofonovo_EN_GuaCha_Hoabinhian
Tibetan_Xining	Studied_Tibeto-Burman	Fofonovo_EN	PhaFaen_Hoabinhian	0.723	0.277	0.028	0.0641511	Fofonovo_EN_PhaFaen_Hoabinhian
Tibetan_Xining	Studied_Tibeto-Burman	Haojiatai_LBIA	GuaCha_Hoabinhian	0.92	0.08	0.045	0.305004	Haojiatai_LBIA_GuaCha_Hoabinhian
Tibetan_Xining	Studied_Tibeto-Burman	Haojiatai_LBIA	PhaFaen_Hoabinhian	0.911	0.089	0.038	0.29686	Haojiatai_LBIA_PhaFaen_Hoabinhian
Tibetan_Xining	Studied_Tibeto-Burman	Haojiatai_LN	GuaCha_Hoabinhian	0.951	0.049	0.045	0.147716	Haojiatai_LN_GuaCha_Hoabinhian
Tibetan_Xining	Studied_Tibeto-Burman	Haojiatai_LN	PhaFaen_Hoabinhian	0.956	0.044	0.037	0.0929062	Haojiatai_LN_PhaFaen_Hoabinhian
Tibetan_Xining	Studied_Tibeto-Burman	Longtoushan_BA	PhaFaen_Hoabinhian	0.891	0.109	0.039	0.0792328	Longtoushan_BA_PhaFaen_Hoabinhian
Tibetan_Xining	Studied_Tibeto-Burman	Miaozigou_MN	GuaCha_Hoabinhian	0.896	0.104	0.085	0.124417	Miaozigou_MN_GuaCha_Hoabinhian
Tibetan_Xining	Studied_Tibeto-Burman	Miaozigou_MN	Liangdao1_EN	0.746	0.254	0.182	0.210652	Miaozigou_MN_Liangdao1_EN
Tibetan_Xining	Studied_Tibeto-Burman	Miaozigou_MN	PhaFaen_Hoabinhian	0.89	0.11	0.06	0.159421	Miaozigou_MN_PhaFaen_Hoabinhian
Tibetan_Xining	Studied_Tibeto-Burman	Russia_Lokomotiv_Eneolithic	Liangdao1_EN	0.531	0.469	0.048	0.135389	Russia_Lokomotiv_Eneolithic_Liangdao1_EN
Tibetan_Xining	Studied_Tibeto-Burman	Russia_Lokomotiv_Eneolithic	Liangdao2_EN	0.456	0.544	0.063	0.0610208	Russia_Lokomotiv_Eneolithic_Liangdao2_EN
Tibetan_Xining	Studied_Tibeto-Burman	Russia_Shamanka_Eneolithic	Liangdao1_EN	0.494	0.506	0.04	0.052654	Russia_Shamanka_Eneolithic_Liangdao1_EN
Tibetan_Xining	Studied_Tibeto-Burman	Tibetan_Lhasa	Liangdao1_EN	0.943	0.057	0.048	0.14091	Tibetan_Lhasa_Liangdao1_EN
Tibetan_Xining	Studied_Tibeto-Burman	Tibetan_Lhasa	Taiwan_Hanben	0.921	0.079	0.05	0.141098	Tibetan_Lhasa_Taiwan_Hanben
Tibetan_Xining	Studied_Tibeto-Burman	Tibetan_Lhasa	Tanshishan_LN	0.92	0.08	0.037	0.36964	Tibetan_Lhasa_Tanshishan_LN
Tibetan_Xining	Studied_Tibeto-Burman	Wanggou_MN	PhaFaen_Hoabinhian	0.958	0.042	0.032	0.540694	Wanggou_MN_PhaFaen_Hoabinhian
Tibetan_Xining	Studied_Tibeto-Burman	Xiaogao_EN	GuaCha_Hoabinhian	0.822	0.178	0.046	0.118296	Xiaogao_EN_GuaCha_Hoabinhian
Tibetan_Xining	Studied_Tibeto-Burman	Xiaogao_EN	PhaFaen_Hoabinhian	0.828	0.172	0.034	0.0792926	Xiaogao_EN_PhaFaen_Hoabinhian
Yi_Chuxiong	Studied_Tibeto-Burman	Banlashan_MN	Liangdao1_EN	0.561	0.439	0.059	0.231214	Banlashan_MN_Liangdao1_EN
Yi_Chuxiong	Studied_Tibeto-Burman	Banlashan_MN	Liangdao2_EN	0.481	0.519	0.063	0.584272	Banlashan_MN_Liangdao2_EN
Yi_Chuxiong	Studied_Tibeto-Burman	Bianbian_EN	GuaCha_Hoabinhian	0.828	0.172	0.048	0.0786293	Bianbian_EN_GuaCha_Hoabinhian
Yi_Chuxiong	Studied_Tibeto-Burman	Bianbian_EN	PhaFaen_Hoabinhian	0.832	0.168	0.033	0.146489	Bianbian_EN_PhaFaen_Hoabinhian
Yi_Chuxiong	Studied_Tibeto-Burman	Boisman_MN	GuaCha_Hoabinhian	0.725	0.275	0.032	0.165856	Boisman_MN_GuaCha_Hoabinhian
Yi_Chuxiong	Studied_Tibeto-Burman	Boisman_MN	PhaFaen_Hoabinhian	0.738	0.262	0.021	0.158653	Boisman_MN_PhaFaen_Hoabinhian
Yi_Chuxiong	Studied_Tibeto-Burman	Boshan_EN	GuaCha_Hoabinhian	0.85	0.15	0.046	0.13793	Boshan_EN_GuaCha_Hoabinhian
Yi_Chuxiong	Studied_Tibeto-Burman	Boshan_EN	Liangdao1_EN	0.684	0.316	0.145	0.128083	Boshan_EN_Liangdao1_EN
Yi_Chuxiong	Studied_Tibeto-Burman	Boshan_EN	Liangdao2_EN	0.601	0.399	0.097	0.359152	Boshan_EN_Liangdao2_EN
Yi_Chuxiong	Studied_Tibeto-Burman	Boshan_EN	PhaFaen_Hoabinhian	0.856	0.144	0.032	0.266931	Boshan_EN_PhaFaen_Hoabinhian
Yi_Chuxiong	Studied_Tibeto-Burman	Chokhopani	GuaCha_Hoabinhian	0.829	0.171	0.133	0.536591	Chokhopani_GuaCha_Hoabinhian
Yi_Chuxiong	Studied_Tibeto-Burman	Dacaozi_IA	GuaCha_Hoabinhian	0.891	0.109	0.029	0.656085	Dacaozi_IA_GuaCha_Hoabinhian
Yi_Chuxiong	Studied_Tibeto-Burman	Dacaozi_IA	Liangdao1_EN	0.76	0.24	0.097	0.0666043	Dacaozi_IA_Liangdao1_EN
Yi_Chuxiong	Studied_Tibeto-Burman	Dacaozi_IA	PhaFaen_Hoabinhian	0.892	0.108	0.025	0.676174	Dacaozi_IA_PhaFaen_Hoabinhian
Yi_Chuxiong	Studied_Tibeto-Burman	DevilsCave_N	Liangdao2_EN	0.414	0.586	0.061	0.103887	DevilsCave_N_Liangdao2_EN
Yi_Chuxiong	Studied_Tibeto-Burman	Erdaojingzi_LN	GuaCha_Hoabinhian	0.904	0.096	0.045	0.264373	Erdaojingzi_LN_GuaCha_Hoabinhian
Yi_Chuxiong	Studied_Tibeto-Burman	Erdaojingzi_LN	Liangdao1_EN	0.794	0.206	0.199	0.0834576	Erdaojingzi_LN_Liangdao1_EN
Yi_Chuxiong	Studied_Tibeto-Burman	Erdaojingzi_LN	PhaFaen_Hoabinhian	0.929	0.071	0.035	0.119287	Erdaojingzi_LN_PhaFaen_Hoabinhian
Yi_Chuxiong	Studied_Tibeto-Burman	Fofonovo_EN	Liangdao1_EN	0.442	0.558	0.049	0.207822	Fofonovo_EN_Liangdao1_EN
Yi_Chuxiong	Studied_Tibeto-Burman	Fofonovo_EN	Liangdao2_EN	0.36	0.64	0.061	0.105834	Fofonovo_EN_Liangdao2_EN
Yi_Chuxiong	Studied_Tibeto-Burman	Haojiatai_LBIA	GuaCha_Hoabinhian	0.906	0.094	0.045	0.372076	Haojiatai_LBIA_GuaCha_Hoabinhian
Yi_Chuxiong	Studied_Tibeto-Burman	Haojiatai_LBIA	Liangdao1_EN	0.758	0.242	0.121	0.383803	Haojiatai_LBIA_Liangdao1_EN
Yi_Chuxiong	Studied_Tibeto-Burman	Haojiatai_LBIA	PhaFaen_Hoabinhian	0.907	0.093	0.038	0.318798	Haojiatai_LBIA_PhaFaen_Hoabinhian
Yi_Chuxiong	Studied_Tibeto-Burman	Haojiatai_LN	GuaCha_Hoabinhian	0.952	0.048	0.043	0.282598	Haojiatai_LN_GuaCha_Hoabinhian
Yi_Chuxiong	Studied_Tibeto-Burman	Haojiatai_LN	PhaFaen_Hoabinhian	0.958	0.042	0.036	0.269731	Haojiatai_LN_PhaFaen_Hoabinhian
Yi_Chuxiong	Studied_Tibeto-Burman	Jinchankou_LN	Liangdao1_EN	0.597	0.403	0.11	0.0715569	Jinchankou_LN_Liangdao1_EN
Yi_Chuxiong	Studied_Tibeto-Burman	Jinchankou_LN	Liangdao2_EN	0.517	0.483	0.086	0.344363	Jinchankou_LN_Liangdao2_EN
Yi_Chuxiong	Studied_Tibeto-Burman	Lajia_LN	GuaCha_Hoabinhian	0.879	0.121	0.034	0.0999618	Lajia_LN_GuaCha_Hoabinhian
Yi_Chuxiong	Studied_Tibeto-Burman	Lajia_LN	Liangdao1_EN	0.704	0.296	0.062	0.765225	Lajia_LN_Liangdao1_EN
Yi_Chuxiong	Studied_Tibeto-Burman	Lajia_LN	Liangdao2_EN	0.63	0.37	0.07	0.721046	Lajia_LN_Liangdao2_EN
Yi_Chuxiong	Studied_Tibeto-Burman	Lajia_LN	Taiwan_Hanben	0.624	0.376	0.064	0.190086	Lajia_LN_Taiwan_Hanben
Yi_Chuxiong	Studied_Tibeto-Burman	Longtoushan_BA	GuaCha_Hoabinhian	0.894	0.106	0.059	0.127726	Longtoushan_BA_GuaCha_Hoabinhian
Yi_Chuxiong	Studied_Tibeto-Burman	Longtoushan_BA	Liangdao1_EN	0.709	0.291	0.086	0.727993	Longtoushan_BA_Liangdao1_EN
Yi_Chuxiong	Studied_Tibeto-Burman	Longtoushan_BA	Liangdao2_EN	0.614	0.386	0.096	0.936692	Longtoushan_BA_Liangdao2_EN
Yi_Chuxiong	Studied_Tibeto-Burman	Longtoushan_BA	PhaFaen_Hoabinhian	0.887	0.113	0.039	0.331466	Longtoushan_BA_PhaFaen_Hoabinhian
Yi_Chuxiong	Studied_Tibeto-Burman	Longtoushan_BA	Taiwan_Hanben	0.636	0.364	0.101	0.329568	Longtoushan_BA_Taiwan_Hanben
Yi_Chuxiong	Studied_Tibeto-Burman	Longtoushan_BA	Tanshishan_LN	0.755	0.245	0.128	0.203024	Longtoushan_BA_Tanshishan_LN
Yi_Chuxiong	Studied_Tibeto-Burman	Luoheguxiang_LBIA	GuaCha_Hoabinhian	0.94	0.06	0.036	0.894841	Luoheguxiang_LBIA_GuaCha_Hoabinhian
Yi_Chuxiong	Studied_Tibeto-Burman	Luoheguxiang_LBIA	PhaFaen_Hoabinhian	0.937	0.063	0.031	0.948836	Luoheguxiang_LBIA_PhaFaen_Hoabinhian
Yi_Chuxiong	Studied_Tibeto-Burman	Miaozigou_MN	GuaCha_Hoabinhian	0.895	0.105	0.08	0.221738	Miaozigou_MN_GuaCha_Hoabinhian
Yi_Chuxiong	Studied_Tibeto-Burman	Miaozigou_MN	Liangdao1_EN	0.626	0.374	0.136	0.725088	Miaozigou_MN_Liangdao1_EN
Yi_Chuxiong	Studied_Tibeto-Burman	Miaozigou_MN	Liangdao2_EN	0.579	0.421	0.253	0.362201	Miaozigou_MN_Liangdao2_EN
Yi_Chuxiong	Studied_Tibeto-Burman	Miaozigou_MN	PhaFaen_Hoabinhian	0.888	0.112	0.059	0.259639	Miaozigou_MN_PhaFaen_Hoabinhian
Yi_Chuxiong	Studied_Tibeto-Burman	Miaozigou_MN	Taiwan_Hanben	0.587	0.413	0.186	0.365803	Miaozigou_MN_Taiwan_Hanben
Yi_Chuxiong	Studied_Tibeto-Burman	Miaozigou_MN	Tanshishan_LN	0.719	0.281	0.22	0.2521	Miaozigou_MN_Tanshishan_LN
Yi_Chuxiong	Studied_Tibeto-Burman	Pingliangtai_LN	GuaCha_Hoabinhian	0.951	0.049	0.033	0.387613	Pingliangtai_LN_GuaCha_Hoabinhian
Yi_Chuxiong	Studied_Tibeto-Burman	Pingliangtai_LN	Liangdao1_EN	0.858	0.142	0.081	0.470762	Pingliangtai_LN_Liangdao1_EN
Yi_Chuxiong	Studied_Tibeto-Burman	Pingliangtai_LN	Liangdao2_EN	0.831	0.169	0.14	0.36027	Pingliangtai_LN_Liangdao2_EN
Yi_Chuxiong	Studied_Tibeto-Burman	Pingliangtai_LN	PhaFaen_Hoabinhian	0.936	0.064	0.025	0.713924	Pingliangtai_LN_PhaFaen_Hoabinhian
Yi_Chuxiong	Studied_Tibeto-Burman	Russia_Lokomotiv_Eneolithic	Liangdao1_EN	0.463	0.537	0.048	0.18221	Russia_Lokomotiv_Eneolithic_Liangdao1_EN
Yi_Chuxiong	Studied_Tibeto-Burman	Russia_Lokomotiv_Eneolithic	Liangdao2_EN	0.382	0.618	0.055	0.325022	Russia_Lokomotiv_Eneolithic_Liangdao2_EN
Yi_Chuxiong	Studied_Tibeto-Burman	Russia_Shamanka_Eneolithic	Liangdao1_EN	0.433	0.567	0.043	0.109295	Russia_Shamanka_Eneolithic_Liangdao1_EN
Yi_Chuxiong	Studied_Tibeto-Burman	Russia_Shamanka_Eneolithic	Liangdao2_EN	0.349	0.651	0.053	0.0702015	Russia_Shamanka_Eneolithic_Liangdao2_EN
Yi_Chuxiong	Studied_Tibeto-Burman	Shimao_LN	GuaCha_Hoabinhian	0.934	0.066	0.036	0.55599	Shimao_LN_GuaCha_Hoabinhian
Yi_Chuxiong	Studied_Tibeto-Burman	Shimao_LN	Liangdao1_EN	0.827	0.173	0.09	0.499333	Shimao_LN_Liangdao1_EN
Yi_Chuxiong	Studied_Tibeto-Burman	Shimao_LN	Liangdao2_EN	0.793	0.207	0.121	0.534795	Shimao_LN_Liangdao2_EN
Yi_Chuxiong	Studied_Tibeto-Burman	Shimao_LN	PhaFaen_Hoabinhian	0.929	0.071	0.029	0.621583	Shimao_LN_PhaFaen_Hoabinhian
Yi_Chuxiong	Studied_Tibeto-Burman	Shimao_LN	Taiwan_Hanben	0.842	0.158	0.128	0.273097	Shimao_LN_Taiwan_Hanben
Yi_Chuxiong	Studied_Tibeto-Burman	Tibetan_Lhasa	Liangdao1_EN	0.818	0.182	0.058	0.113329	Tibetan_Lhasa_Liangdao1_EN
Yi_Chuxiong	Studied_Tibeto-Burman	Tibetan_Lhasa	Liangdao2_EN	0.772	0.228	0.074	0.178567	Tibetan_Lhasa_Liangdao2_EN
Yi_Chuxiong	Studied_Tibeto-Burman	Tibetan_Lhasa	Taiwan_Hanben	0.727	0.273	0.055	0.342053	Tibetan_Lhasa_Taiwan_Hanben
Yi_Chuxiong	Studied_Tibeto-Burman	Tibetan_Lhasa	Tanshishan_LN	0.81	0.19	0.049	0.348108	Tibetan_Lhasa_Tanshishan_LN
Yi_Chuxiong	Studied_Tibeto-Burman	Wadian_LN	GuaCha_Hoabinhian	0.932	0.068	0.038	0.277849	Wadian_LN_GuaCha_Hoabinhian
Yi_Chuxiong	Studied_Tibeto-Burman	Wadian_LN	Liangdao1_EN	0.798	0.202	0.074	0.639003	Wadian_LN_Liangdao1_EN
Yi_Chuxiong	Studied_Tibeto-Burman	Wadian_LN	Liangdao2_EN	0.726	0.274	0.116	0.512113	Wadian_LN_Liangdao2_EN
Yi_Chuxiong	Studied_Tibeto-Burman	Wadian_LN	PhaFaen_Hoabinhian	0.922	0.078	0.027	0.536891	Wadian_LN_PhaFaen_Hoabinhian
Yi_Chuxiong	Studied_Tibeto-Burman	Wadian_LN	Taiwan_Hanben	0.774	0.226	0.108	0.2115	Wadian_LN_Taiwan_Hanben
Yi_Chuxiong	Studied_Tibeto-Burman	Wadian_LN	Tanshishan_LN	0.881	0.119	0.109	0.225154	Wadian_LN_Tanshishan_LN
Yi_Chuxiong	Studied_Tibeto-Burman	Wanggou_MN	GuaCha_Hoabinhian	0.96	0.04	0.038	0.851516	Wanggou_MN_GuaCha_Hoabinhian
Yi_Chuxiong	Studied_Tibeto-Burman	Wanggou_MN	Liangdao1_EN	0.84	0.16	0.079	0.99806	Wanggou_MN_Liangdao1_EN
Yi_Chuxiong	Studied_Tibeto-Burman	Wanggou_MN	Liangdao2_EN	0.818	0.182	0.11	0.949245	Wanggou_MN_Liangdao2_EN
Yi_Chuxiong	Studied_Tibeto-Burman	Wanggou_MN	PhaFaen_Hoabinhian	0.951	0.049	0.032	0.897417	Wanggou_MN_PhaFaen_Hoabinhian
Yi_Chuxiong	Studied_Tibeto-Burman	Wanggou_MN	Taiwan_Hanben	0.816	0.184	0.121	0.930836	Wanggou_MN_Taiwan_Hanben
Yi_Chuxiong	Studied_Tibeto-Burman	Wanggou_MN	Tanshishan_LN	0.868	0.132	0.091	0.896817	Wanggou_MN_Tanshishan_LN
Yi_Chuxiong	Studied_Tibeto-Burman	Xiaogao_EN	GuaCha_Hoabinhian	0.825	0.175	0.042	0.725756	Xiaogao_EN_GuaCha_Hoabinhian
Yi_Chuxiong	Studied_Tibeto-Burman	Xiaogao_EN	PhaFaen_Hoabinhian	0.827	0.173	0.033	0.731843	Xiaogao_EN_PhaFaen_Hoabinhian
Yi_Chuxiong	Studied_Tibeto-Burman	Xiaojingshan_EN	GuaCha_Hoabinhian	0.821	0.179	0.04	0.401395	Xiaojingshan_EN_GuaCha_Hoabinhian
Yi_Chuxiong	Studied_Tibeto-Burman	Xiaojingshan_EN	PhaFaen_Hoabinhian	0.836	0.164	0.029	0.419053	Xiaojingshan_EN_PhaFaen_Hoabinhian
Yi_Guizhou	Studied_Tibeto-Burman	Banlashan_MN	Liangdao1_EN	0.531	0.469	0.06	0.16298	Banlashan_MN_Liangdao1_EN
Yi_Guizhou	Studied_Tibeto-Burman	Banlashan_MN	Liangdao2_EN	0.452	0.548	0.068	0.259959	Banlashan_MN_Liangdao2_EN
Yi_Guizhou	Studied_Tibeto-Burman	Bianbian_EN	GuaCha_Hoabinhian	0.83	0.17	0.046	0.120175	Bianbian_EN_GuaCha_Hoabinhian
Yi_Guizhou	Studied_Tibeto-Burman	Bianbian_EN	PhaFaen_Hoabinhian	0.839	0.161	0.032	0.156415	Bianbian_EN_PhaFaen_Hoabinhian
Yi_Guizhou	Studied_Tibeto-Burman	Boisman_MN	GuaCha_Hoabinhian	0.726	0.274	0.031	0.122149	Boisman_MN_GuaCha_Hoabinhian
Yi_Guizhou	Studied_Tibeto-Burman	Boshan_EN	GuaCha_Hoabinhian	0.856	0.144	0.047	0.160377	Boshan_EN_GuaCha_Hoabinhian
Yi_Guizhou	Studied_Tibeto-Burman	Boshan_EN	Liangdao1_EN	0.684	0.316	0.097	0.196479	Boshan_EN_Liangdao1_EN
Yi_Guizhou	Studied_Tibeto-Burman	Boshan_EN	Liangdao2_EN	0.594	0.406	0.102	0.473409	Boshan_EN_Liangdao2_EN
Yi_Guizhou	Studied_Tibeto-Burman	Boshan_EN	PhaFaen_Hoabinhian	0.864	0.136	0.033	0.274329	Boshan_EN_PhaFaen_Hoabinhian
Yi_Guizhou	Studied_Tibeto-Burman	Chokhopani	GuaCha_Hoabinhian	0.83	0.17	0.135	0.512941	Chokhopani_GuaCha_Hoabinhian
Yi_Guizhou	Studied_Tibeto-Burman	Dacaozi_IA	GuaCha_Hoabinhian	0.89	0.11	0.028	0.430949	Dacaozi_IA_GuaCha_Hoabinhian
Yi_Guizhou	Studied_Tibeto-Burman	Dacaozi_IA	Liangdao1_EN	0.721	0.279	0.101	0.0696639	Dacaozi_IA_Liangdao1_EN
Yi_Guizhou	Studied_Tibeto-Burman	Dacaozi_IA	PhaFaen_Hoabinhian	0.898	0.102	0.025	0.284493	Dacaozi_IA_PhaFaen_Hoabinhian
Yi_Guizhou	Studied_Tibeto-Burman	DevilsCave_N	Liangdao1_EN	0.488	0.512	0.051	0.0645948	DevilsCave_N_Liangdao1_EN
Yi_Guizhou	Studied_Tibeto-Burman	DevilsCave_N	Liangdao2_EN	0.413	0.587	0.06	0.150718	DevilsCave_N_Liangdao2_EN
Yi_Guizhou	Studied_Tibeto-Burman	Erdaojingzi_LN	GuaCha_Hoabinhian	0.903	0.097	0.049	0.0776947	Erdaojingzi_LN_GuaCha_Hoabinhian
Yi_Guizhou	Studied_Tibeto-Burman	Fofonovo_EN	Liangdao1_EN	0.415	0.585	0.048	0.156095	Fofonovo_EN_Liangdao1_EN
Yi_Guizhou	Studied_Tibeto-Burman	Haojiatai_LBIA	GuaCha_Hoabinhian	0.907	0.093	0.044	0.302081	Haojiatai_LBIA_GuaCha_Hoabinhian
Yi_Guizhou	Studied_Tibeto-Burman	Haojiatai_LBIA	Liangdao1_EN	0.743	0.257	0.126	0.356698	Haojiatai_LBIA_Liangdao1_EN
Yi_Guizhou	Studied_Tibeto-Burman	Haojiatai_LBIA	PhaFaen_Hoabinhian	0.913	0.087	0.038	0.26151	Haojiatai_LBIA_PhaFaen_Hoabinhian
Yi_Guizhou	Studied_Tibeto-Burman	Haojiatai_LN	GuaCha_Hoabinhian	0.954	0.046	0.043	0.153618	Haojiatai_LN_GuaCha_Hoabinhian
Yi_Guizhou	Studied_Tibeto-Burman	Jinchankou_LN	Liangdao1_EN	0.59	0.41	0.08	0.190558	Jinchankou_LN_Liangdao1_EN
Yi_Guizhou	Studied_Tibeto-Burman	Jinchankou_LN	Liangdao2_EN	0.526	0.474	0.082	0.569491	Jinchankou_LN_Liangdao2_EN
Yi_Guizhou	Studied_Tibeto-Burman	Lajia_LN	Liangdao1_EN	0.675	0.325	0.065	0.643138	Lajia_LN_Liangdao1_EN
Yi_Guizhou	Studied_Tibeto-Burman	Lajia_LN	Liangdao2_EN	0.61	0.39	0.096	0.39315	Lajia_LN_Liangdao2_EN
Yi_Guizhou	Studied_Tibeto-Burman	Lajia_LN	Taiwan_Hanben	0.587	0.413	0.063	0.16433	Lajia_LN_Taiwan_Hanben
Yi_Guizhou	Studied_Tibeto-Burman	Longtoushan_BA	GuaCha_Hoabinhian	0.893	0.107	0.058	0.118898	Longtoushan_BA_GuaCha_Hoabinhian
Yi_Guizhou	Studied_Tibeto-Burman	Longtoushan_BA	Liangdao1_EN	0.678	0.322	0.087	0.859616	Longtoushan_BA_Liangdao1_EN
Yi_Guizhou	Studied_Tibeto-Burman	Longtoushan_BA	Liangdao2_EN	0.596	0.404	0.094	0.990969	Longtoushan_BA_Liangdao2_EN
Yi_Guizhou	Studied_Tibeto-Burman	Longtoushan_BA	PhaFaen_Hoabinhian	0.893	0.107	0.038	0.294857	Longtoushan_BA_PhaFaen_Hoabinhian
Yi_Guizhou	Studied_Tibeto-Burman	Longtoushan_BA	Taiwan_Hanben	0.586	0.414	0.096	0.501441	Longtoushan_BA_Taiwan_Hanben
Yi_Guizhou	Studied_Tibeto-Burman	Longtoushan_BA	Tanshishan_LN	0.735	0.265	0.125	0.214861	Longtoushan_BA_Tanshishan_LN
Yi_Guizhou	Studied_Tibeto-Burman	Luoheguxiang_LBIA	GuaCha_Hoabinhian	0.944	0.056	0.033	0.997017	Luoheguxiang_LBIA_GuaCha_Hoabinhian
Yi_Guizhou	Studied_Tibeto-Burman	Luoheguxiang_LBIA	PhaFaen_Hoabinhian	0.945	0.055	0.03	0.999419	Luoheguxiang_LBIA_PhaFaen_Hoabinhian
Yi_Guizhou	Studied_Tibeto-Burman	Miaozigou_MN	GuaCha_Hoabinhian	0.896	0.104	0.079	0.199533	Miaozigou_MN_GuaCha_Hoabinhian
Yi_Guizhou	Studied_Tibeto-Burman	Miaozigou_MN	Liangdao1_EN	0.604	0.396	0.132	0.768371	Miaozigou_MN_Liangdao1_EN
Yi_Guizhou	Studied_Tibeto-Burman	Miaozigou_MN	Liangdao2_EN	0.585	0.415	0.344	0.371014	Miaozigou_MN_Liangdao2_EN
Yi_Guizhou	Studied_Tibeto-Burman	Miaozigou_MN	PhaFaen_Hoabinhian	0.898	0.102	0.058	0.207201	Miaozigou_MN_PhaFaen_Hoabinhian
Yi_Guizhou	Studied_Tibeto-Burman	Miaozigou_MN	Taiwan_Hanben	0.539	0.461	0.144	0.492314	Miaozigou_MN_Taiwan_Hanben
Yi_Guizhou	Studied_Tibeto-Burman	Miaozigou_MN	Tanshishan_LN	0.704	0.296	0.187	0.30229	Miaozigou_MN_Tanshishan_LN
Yi_Guizhou	Studied_Tibeto-Burman	Pingliangtai_LN	GuaCha_Hoabinhian	0.95	0.05	0.03	0.299162	Pingliangtai_LN_GuaCha_Hoabinhian
Yi_Guizhou	Studied_Tibeto-Burman	Pingliangtai_LN	Liangdao1_EN	0.832	0.168	0.08	0.499459	Pingliangtai_LN_Liangdao1_EN
Yi_Guizhou	Studied_Tibeto-Burman	Pingliangtai_LN	PhaFaen_Hoabinhian	0.943	0.057	0.024	0.446489	Pingliangtai_LN_PhaFaen_Hoabinhian
Yi_Guizhou	Studied_Tibeto-Burman	Pingliangtai_LN	Taiwan_Hanben	0.878	0.122	0.119	0.125717	Pingliangtai_LN_Taiwan_Hanben
Yi_Guizhou	Studied_Tibeto-Burman	Russia_Lokomotiv_Eneolithic	Liangdao1_EN	0.429	0.571	0.049	0.112468	Russia_Lokomotiv_Eneolithic_Liangdao1_EN
Yi_Guizhou	Studied_Tibeto-Burman	Russia_Lokomotiv_Eneolithic	Liangdao2_EN	0.35	0.65	0.058	0.115837	Russia_Lokomotiv_Eneolithic_Liangdao2_EN
Yi_Guizhou	Studied_Tibeto-Burman	Russia_Shamanka_Eneolithic	Liangdao1_EN	0.402	0.598	0.042	0.0627685	Russia_Shamanka_Eneolithic_Liangdao1_EN
Yi_Guizhou	Studied_Tibeto-Burman	Shimao_LN	GuaCha_Hoabinhian	0.942	0.058	0.036	0.539379	Shimao_LN_GuaCha_Hoabinhian
Yi_Guizhou	Studied_Tibeto-Burman	Shimao_LN	Liangdao1_EN	0.821	0.179	0.081	0.733657	Shimao_LN_Liangdao1_EN
Yi_Guizhou	Studied_Tibeto-Burman	Shimao_LN	Liangdao2_EN	0.805	0.195	0.117	0.614761	Shimao_LN_Liangdao2_EN
Yi_Guizhou	Studied_Tibeto-Burman	Shimao_LN	PhaFaen_Hoabinhian	0.94	0.06	0.029	0.657739	Shimao_LN_PhaFaen_Hoabinhian
Yi_Guizhou	Studied_Tibeto-Burman	Shimao_LN	Taiwan_Hanben	0.799	0.201	0.112	0.494789	Shimao_LN_Taiwan_Hanben
Yi_Guizhou	Studied_Tibeto-Burman	Ulaanzuukh_SlabGrave	Liangdao1_EN	0.425	0.575	0.043	0.0565566	Ulaanzuukh_SlabGrave_Liangdao1_EN
Yi_Guizhou	Studied_Tibeto-Burman	Wadian_LN	GuaCha_Hoabinhian	0.932	0.068	0.041	0.145431	Wadian_LN_GuaCha_Hoabinhian
Yi_Guizhou	Studied_Tibeto-Burman	Wadian_LN	Liangdao1_EN	0.774	0.226	0.079	0.63301	Wadian_LN_Liangdao1_EN
Yi_Guizhou	Studied_Tibeto-Burman	Wadian_LN	Liangdao2_EN	0.708	0.292	0.119	0.462065	Wadian_LN_Liangdao2_EN
Yi_Guizhou	Studied_Tibeto-Burman	Wadian_LN	PhaFaen_Hoabinhian	0.932	0.068	0.027	0.310047	Wadian_LN_PhaFaen_Hoabinhian
Yi_Guizhou	Studied_Tibeto-Burman	Wadian_LN	Taiwan_Hanben	0.725	0.275	0.099	0.245895	Wadian_LN_Taiwan_Hanben
Yi_Guizhou	Studied_Tibeto-Burman	Wadian_LN	Tanshishan_LN	0.847	0.153	0.106	0.192582	Wadian_LN_Tanshishan_LN
Yi_Guizhou	Studied_Tibeto-Burman	Wanggou_MN	Liangdao1_EN	0.819	0.181	0.086	0.94364	Wanggou_MN_Liangdao1_EN
Yi_Guizhou	Studied_Tibeto-Burman	Wanggou_MN	PhaFaen_Hoabinhian	0.964	0.036	0.031	0.564406	Wanggou_MN_PhaFaen_Hoabinhian
Yi_Guizhou	Studied_Tibeto-Burman	Wanggou_MN	Taiwan_Hanben	0.786	0.214	0.122	0.764026	Wanggou_MN_Taiwan_Hanben
Yi_Guizhou	Studied_Tibeto-Burman	Wanggou_MN	Tanshishan_LN	0.846	0.154	0.094	0.691114	Wanggou_MN_Tanshishan_LN
Yi_Guizhou	Studied_Tibeto-Burman	Xiaogao_EN	GuaCha_Hoabinhian	0.83	0.17	0.04	0.79294	Xiaogao_EN_GuaCha_Hoabinhian
Yi_Guizhou	Studied_Tibeto-Burman	Xiaogao_EN	Liangdao1_EN	0.66	0.34	0.115	0.105563	Xiaogao_EN_Liangdao1_EN
Yi_Guizhou	Studied_Tibeto-Burman	Xiaogao_EN	Liangdao2_EN	0.601	0.399	0.154	0.0656005	Xiaogao_EN_Liangdao2_EN
Yi_Guizhou	Studied_Tibeto-Burman	Xiaogao_EN	PhaFaen_Hoabinhian	0.835	0.165	0.032	0.777615	Xiaogao_EN_PhaFaen_Hoabinhian
Yi_Guizhou	Studied_Tibeto-Burman	Xiaojingshan_EN	GuaCha_Hoabinhian	0.825	0.175	0.038	0.526866	Xiaojingshan_EN_GuaCha_Hoabinhian
Yi_Guizhou	Studied_Tibeto-Burman	Xiaojingshan_EN	PhaFaen_Hoabinhian	0.84	0.16	0.029	0.513756	Xiaojingshan_EN_PhaFaen_Hoabinhian
Yi_Honghe	Studied_Tibeto-Burman	Banlashan_MN	Liangdao1_EN	0.512	0.488	0.06	0.113422	Banlashan_MN_Liangdao1_EN
Yi_Honghe	Studied_Tibeto-Burman	Banlashan_MN	Liangdao2_EN	0.426	0.574	0.067	0.285024	Banlashan_MN_Liangdao2_EN
Yi_Honghe	Studied_Tibeto-Burman	Bianbian_EN	GuaCha_Hoabinhian	0.819	0.181	0.044	0.233037	Bianbian_EN_GuaCha_Hoabinhian
Yi_Honghe	Studied_Tibeto-Burman	Bianbian_EN	PhaFaen_Hoabinhian	0.824	0.176	0.032	0.387645	Bianbian_EN_PhaFaen_Hoabinhian
Yi_Honghe	Studied_Tibeto-Burman	Boisman_MN	GuaCha_Hoabinhian	0.714	0.286	0.031	0.143279	Boisman_MN_GuaCha_Hoabinhian
Yi_Honghe	Studied_Tibeto-Burman	Boshan_EN	GuaCha_Hoabinhian	0.838	0.162	0.047	0.130661	Boshan_EN_GuaCha_Hoabinhian
Yi_Honghe	Studied_Tibeto-Burman	Boshan_EN	Liangdao1_EN	0.646	0.354	0.103	0.115958	Boshan_EN_Liangdao1_EN
Yi_Honghe	Studied_Tibeto-Burman	Boshan_EN	Liangdao2_EN	0.563	0.437	0.103	0.385351	Boshan_EN_Liangdao2_EN
Yi_Honghe	Studied_Tibeto-Burman	Boshan_EN	PhaFaen_Hoabinhian	0.849	0.151	0.033	0.236945	Boshan_EN_PhaFaen_Hoabinhian
Yi_Honghe	Studied_Tibeto-Burman	Chokhopani	GuaCha_Hoabinhian	0.814	0.186	0.127	0.566984	Chokhopani_GuaCha_Hoabinhian
Yi_Honghe	Studied_Tibeto-Burman	Dacaozi_IA	GuaCha_Hoabinhian	0.881	0.119	0.028	0.776423	Dacaozi_IA_GuaCha_Hoabinhian
Yi_Honghe	Studied_Tibeto-Burman	Dacaozi_IA	Liangdao1_EN	0.703	0.297	0.092	0.120065	Dacaozi_IA_Liangdao1_EN
Yi_Honghe	Studied_Tibeto-Burman	Dacaozi_IA	Liangdao2_EN	0.636	0.364	0.149	0.148783	Dacaozi_IA_Liangdao2_EN
Yi_Honghe	Studied_Tibeto-Burman	Dacaozi_IA	PhaFaen_Hoabinhian	0.887	0.113	0.025	0.614803	Dacaozi_IA_PhaFaen_Hoabinhian
Yi_Honghe	Studied_Tibeto-Burman	DevilsCave_N	Liangdao2_EN	0.381	0.619	0.061	0.132034	DevilsCave_N_Liangdao2_EN
Yi_Honghe	Studied_Tibeto-Burman	Erdaojingzi_LN	GuaCha_Hoabinhian	0.885	0.115	0.046	0.192748	Erdaojingzi_LN_GuaCha_Hoabinhian
Yi_Honghe	Studied_Tibeto-Burman	Erdaojingzi_LN	Liangdao1_EN	0.713	0.287	0.201	0.0575512	Erdaojingzi_LN_Liangdao1_EN
Yi_Honghe	Studied_Tibeto-Burman	Erdaojingzi_LN	PhaFaen_Hoabinhian	0.92	0.08	0.035	0.0563337	Erdaojingzi_LN_PhaFaen_Hoabinhian
Yi_Honghe	Studied_Tibeto-Burman	Fofonovo_EN	Liangdao1_EN	0.402	0.598	0.048	0.139923	Fofonovo_EN_Liangdao1_EN
Yi_Honghe	Studied_Tibeto-Burman	Fofonovo_EN	Liangdao2_EN	0.316	0.684	0.062	0.0641723	Fofonovo_EN_Liangdao2_EN
Yi_Honghe	Studied_Tibeto-Burman	Haojiatai_LBIA	GuaCha_Hoabinhian	0.897	0.103	0.042	0.573892	Haojiatai_LBIA_GuaCha_Hoabinhian
Yi_Honghe	Studied_Tibeto-Burman	Haojiatai_LBIA	Liangdao1_EN	0.726	0.274	0.104	0.66299	Haojiatai_LBIA_Liangdao1_EN
Yi_Honghe	Studied_Tibeto-Burman	Haojiatai_LBIA	PhaFaen_Hoabinhian	0.901	0.099	0.036	0.609616	Haojiatai_LBIA_PhaFaen_Hoabinhian
Yi_Honghe	Studied_Tibeto-Burman	Haojiatai_LN	GuaCha_Hoabinhian	0.933	0.067	0.041	0.368265	Haojiatai_LN_GuaCha_Hoabinhian
Yi_Honghe	Studied_Tibeto-Burman	Haojiatai_LN	PhaFaen_Hoabinhian	0.948	0.052	0.034	0.282076	Haojiatai_LN_PhaFaen_Hoabinhian
Yi_Honghe	Studied_Tibeto-Burman	Jiaozuoniecun_LBIA	GuaCha_Hoabinhian	0.964	0.036	0.035	0.768282	Jiaozuoniecun_LBIA_GuaCha_Hoabinhian
Yi_Honghe	Studied_Tibeto-Burman	Jinchankou_LN	Liangdao1_EN	0.578	0.422	0.091	0.0858879	Jinchankou_LN_Liangdao1_EN
Yi_Honghe	Studied_Tibeto-Burman	Jinchankou_LN	Liangdao2_EN	0.491	0.509	0.083	0.494488	Jinchankou_LN_Liangdao2_EN
Yi_Honghe	Studied_Tibeto-Burman	Lajia_LN	Liangdao1_EN	0.639	0.361	0.073	0.203355	Lajia_LN_Liangdao1_EN
Yi_Honghe	Studied_Tibeto-Burman	Lajia_LN	Liangdao2_EN	0.571	0.429	0.085	0.244269	Lajia_LN_Liangdao2_EN
Yi_Honghe	Studied_Tibeto-Burman	Longtoushan_BA	GuaCha_Hoabinhian	0.879	0.121	0.058	0.0826724	Longtoushan_BA_GuaCha_Hoabinhian
Yi_Honghe	Studied_Tibeto-Burman	Longtoushan_BA	Liangdao1_EN	0.673	0.327	0.089	0.618686	Longtoushan_BA_Liangdao1_EN
Yi_Honghe	Studied_Tibeto-Burman	Longtoushan_BA	Liangdao2_EN	0.559	0.441	0.097	0.95006	Longtoushan_BA_Liangdao2_EN
Yi_Honghe	Studied_Tibeto-Burman	Longtoushan_BA	PhaFaen_Hoabinhian	0.88	0.12	0.038	0.235254	Longtoushan_BA_PhaFaen_Hoabinhian
Yi_Honghe	Studied_Tibeto-Burman	Longtoushan_BA	Taiwan_Hanben	0.575	0.425	0.099	0.242601	Longtoushan_BA_Taiwan_Hanben
Yi_Honghe	Studied_Tibeto-Burman	Longtoushan_BA	Tanshishan_LN	0.734	0.266	0.154	0.0830127	Longtoushan_BA_Tanshishan_LN
Yi_Honghe	Studied_Tibeto-Burman	Luoheguxiang_LBIA	GuaCha_Hoabinhian	0.926	0.074	0.035	0.944218	Luoheguxiang_LBIA_GuaCha_Hoabinhian
Yi_Honghe	Studied_Tibeto-Burman	Luoheguxiang_LBIA	PhaFaen_Hoabinhian	0.93	0.07	0.03	0.985064	Luoheguxiang_LBIA_PhaFaen_Hoabinhian
Yi_Honghe	Studied_Tibeto-Burman	Miaozigou_MN	GuaCha_Hoabinhian	0.875	0.125	0.075	0.264226	Miaozigou_MN_GuaCha_Hoabinhian
Yi_Honghe	Studied_Tibeto-Burman	Miaozigou_MN	Liangdao1_EN	0.601	0.399	0.124	0.773656	Miaozigou_MN_Liangdao1_EN
Yi_Honghe	Studied_Tibeto-Burman	Miaozigou_MN	Liangdao2_EN	0.547	0.453	0.271	0.433541	Miaozigou_MN_Liangdao2_EN
Yi_Honghe	Studied_Tibeto-Burman	Miaozigou_MN	PhaFaen_Hoabinhian	0.88	0.12	0.056	0.258093	Miaozigou_MN_PhaFaen_Hoabinhian
Yi_Honghe	Studied_Tibeto-Burman	Miaozigou_MN	Taiwan_Hanben	0.535	0.465	0.156	0.410046	Miaozigou_MN_Taiwan_Hanben
Yi_Honghe	Studied_Tibeto-Burman	Miaozigou_MN	Tanshishan_LN	0.716	0.284	0.219	0.215864	Miaozigou_MN_Tanshishan_LN
Yi_Honghe	Studied_Tibeto-Burman	Pingliangtai_LN	GuaCha_Hoabinhian	0.933	0.067	0.029	0.518575	Pingliangtai_LN_GuaCha_Hoabinhian
Yi_Honghe	Studied_Tibeto-Burman	Pingliangtai_LN	Liangdao1_EN	0.818	0.182	0.072	0.638068	Pingliangtai_LN_Liangdao1_EN
Yi_Honghe	Studied_Tibeto-Burman	Pingliangtai_LN	PhaFaen_Hoabinhian	0.928	0.072	0.023	0.836831	Pingliangtai_LN_PhaFaen_Hoabinhian
Yi_Honghe	Studied_Tibeto-Burman	Pingliangtai_LN	Taiwan_Hanben	0.833	0.167	0.106	0.137394	Pingliangtai_LN_Taiwan_Hanben
Yi_Honghe	Studied_Tibeto-Burman	Russia_Lokomotiv_Eneolithic	Liangdao1_EN	0.421	0.579	0.049	0.131268	Russia_Lokomotiv_Eneolithic_Liangdao1_EN
Yi_Honghe	Studied_Tibeto-Burman	Russia_Lokomotiv_Eneolithic	Liangdao2_EN	0.336	0.664	0.058	0.172196	Russia_Lokomotiv_Eneolithic_Liangdao2_EN
Yi_Honghe	Studied_Tibeto-Burman	Russia_Shamanka_Eneolithic	Liangdao1_EN	0.392	0.608	0.043	0.0884229	Russia_Shamanka_Eneolithic_Liangdao1_EN
Yi_Honghe	Studied_Tibeto-Burman	Shimao_LN	GuaCha_Hoabinhian	0.92	0.08	0.038	0.279729	Shimao_LN_GuaCha_Hoabinhian
Yi_Honghe	Studied_Tibeto-Burman	Shimao_LN	Liangdao1_EN	0.792	0.208	0.121	0.246397	Shimao_LN_Liangdao1_EN
Yi_Honghe	Studied_Tibeto-Burman	Shimao_LN	Liangdao2_EN	0.75	0.25	0.14	0.270743	Shimao_LN_Liangdao2_EN
Yi_Honghe	Studied_Tibeto-Burman	Shimao_LN	PhaFaen_Hoabinhian	0.925	0.075	0.029	0.290165	Shimao_LN_PhaFaen_Hoabinhian
Yi_Honghe	Studied_Tibeto-Burman	Shimao_LN	Taiwan_Hanben	0.775	0.225	0.12	0.121167	Shimao_LN_Taiwan_Hanben
Yi_Honghe	Studied_Tibeto-Burman	Tibetan_Lhasa	Taiwan_Hanben	0.649	0.351	0.044	0.211603	Tibetan_Lhasa_Taiwan_Hanben
Yi_Honghe	Studied_Tibeto-Burman	Tibetan_Lhasa	Tanshishan_LN	0.755	0.245	0.05	0.115124	Tibetan_Lhasa_Tanshishan_LN
Yi_Honghe	Studied_Tibeto-Burman	Wadian_LN	GuaCha_Hoabinhian	0.916	0.084	0.039	0.116394	Wadian_LN_GuaCha_Hoabinhian
Yi_Honghe	Studied_Tibeto-Burman	Wadian_LN	Liangdao1_EN	0.754	0.246	0.081	0.361586	Wadian_LN_Liangdao1_EN
Yi_Honghe	Studied_Tibeto-Burman	Wadian_LN	Liangdao2_EN	0.669	0.331	0.124	0.336253	Wadian_LN_Liangdao2_EN
Yi_Honghe	Studied_Tibeto-Burman	Wadian_LN	PhaFaen_Hoabinhian	0.918	0.082	0.026	0.229942	Wadian_LN_PhaFaen_Hoabinhian
Yi_Honghe	Studied_Tibeto-Burman	Wadian_LN	Taiwan_Hanben	0.713	0.287	0.105	0.0756191	Wadian_LN_Taiwan_Hanben
Yi_Honghe	Studied_Tibeto-Burman	Wadian_LN	Tanshishan_LN	0.853	0.147	0.123	0.0547037	Wadian_LN_Tanshishan_LN
Yi_Honghe	Studied_Tibeto-Burman	Wanggou_MN	GuaCha_Hoabinhian	0.945	0.055	0.039	0.588332	Wanggou_MN_GuaCha_Hoabinhian
Yi_Honghe	Studied_Tibeto-Burman	Wanggou_MN	Liangdao1_EN	0.79	0.21	0.078	0.993285	Wanggou_MN_Liangdao1_EN
Yi_Honghe	Studied_Tibeto-Burman	Wanggou_MN	Liangdao2_EN	0.757	0.243	0.116	0.852956	Wanggou_MN_Liangdao2_EN
Yi_Honghe	Studied_Tibeto-Burman	Wanggou_MN	PhaFaen_Hoabinhian	0.943	0.057	0.031	0.63978	Wanggou_MN_PhaFaen_Hoabinhian
Yi_Honghe	Studied_Tibeto-Burman	Wanggou_MN	Taiwan_Hanben	0.729	0.271	0.104	0.862986	Wanggou_MN_Taiwan_Hanben
Yi_Honghe	Studied_Tibeto-Burman	Wanggou_MN	Tanshishan_LN	0.817	0.183	0.087	0.713263	Wanggou_MN_Tanshishan_LN
Yi_Honghe	Studied_Tibeto-Burman	Xiaogao_EN	GuaCha_Hoabinhian	0.813	0.187	0.041	0.731595	Xiaogao_EN_GuaCha_Hoabinhian
Yi_Honghe	Studied_Tibeto-Burman	Xiaogao_EN	PhaFaen_Hoabinhian	0.818	0.182	0.032	0.768926	Xiaogao_EN_PhaFaen_Hoabinhian
Yi_Honghe	Studied_Tibeto-Burman	Xiaojingshan_EN	GuaCha_Hoabinhian	0.811	0.189	0.038	0.467619	Xiaojingshan_EN_GuaCha_Hoabinhian
Yi_Honghe	Studied_Tibeto-Burman	Xiaojingshan_EN	PhaFaen_Hoabinhian	0.832	0.168	0.028	0.329468	Xiaojingshan_EN_PhaFaen_Hoabinhian
Yi_Honghe	Studied_Tibeto-Burman	Xiaowu_MN	GuaCha_Hoabinhian	0.938	0.062	0.043	0.927677	Xiaowu_MN_GuaCha_Hoabinhian
Yi_Honghe	Studied_Tibeto-Burman	Xiaowu_MN	PhaFaen_Hoabinhian	0.953	0.047	0.037	0.912621	Xiaowu_MN_PhaFaen_Hoabinhian
Yi_Kunming	Studied_Tibeto-Burman	Banlashan_MN	Liangdao1_EN	0.529	0.471	0.061	0.229922	Banlashan_MN_Liangdao1_EN
Yi_Kunming	Studied_Tibeto-Burman	Banlashan_MN	Liangdao2_EN	0.445	0.555	0.069	0.395406	Banlashan_MN_Liangdao2_EN
Yi_Kunming	Studied_Tibeto-Burman	Bianbian_EN	GuaCha_Hoabinhian	0.818	0.182	0.05	0.0562121	Bianbian_EN_GuaCha_Hoabinhian
Yi_Kunming	Studied_Tibeto-Burman	Bianbian_EN	PhaFaen_Hoabinhian	0.825	0.175	0.034	0.110933	Bianbian_EN_PhaFaen_Hoabinhian
Yi_Kunming	Studied_Tibeto-Burman	Boisman_MN	GuaCha_Hoabinhian	0.708	0.292	0.033	0.0670816	Boisman_MN_GuaCha_Hoabinhian
Yi_Kunming	Studied_Tibeto-Burman	Boshan_EN	GuaCha_Hoabinhian	0.839	0.161	0.048	0.103712	Boshan_EN_GuaCha_Hoabinhian
Yi_Kunming	Studied_Tibeto-Burman	Boshan_EN	Liangdao1_EN	0.647	0.353	0.105	0.117717	Boshan_EN_Liangdao1_EN
Yi_Kunming	Studied_Tibeto-Burman	Boshan_EN	Liangdao2_EN	0.56	0.44	0.112	0.293997	Boshan_EN_Liangdao2_EN
Yi_Kunming	Studied_Tibeto-Burman	Boshan_EN	PhaFaen_Hoabinhian	0.852	0.148	0.033	0.214369	Boshan_EN_PhaFaen_Hoabinhian
Yi_Kunming	Studied_Tibeto-Burman	Chokhopani	GuaCha_Hoabinhian	0.818	0.182	0.133	0.602662	Chokhopani_GuaCha_Hoabinhian
Yi_Kunming	Studied_Tibeto-Burman	Dacaozi_IA	GuaCha_Hoabinhian	0.882	0.118	0.029	0.486951	Dacaozi_IA_GuaCha_Hoabinhian
Yi_Kunming	Studied_Tibeto-Burman	Dacaozi_IA	Liangdao1_EN	0.706	0.294	0.175	0.127221	Dacaozi_IA_Liangdao1_EN
Yi_Kunming	Studied_Tibeto-Burman	Dacaozi_IA	PhaFaen_Hoabinhian	0.887	0.113	0.025	0.493468	Dacaozi_IA_PhaFaen_Hoabinhian
Yi_Kunming	Studied_Tibeto-Burman	DevilsCave_N	Liangdao2_EN	0.373	0.627	0.067	0.060845	DevilsCave_N_Liangdao2_EN
Yi_Kunming	Studied_Tibeto-Burman	Erdaojingzi_LN	GuaCha_Hoabinhian	0.894	0.106	0.047	0.124714	Erdaojingzi_LN_GuaCha_Hoabinhian
Yi_Kunming	Studied_Tibeto-Burman	Erdaojingzi_LN	PhaFaen_Hoabinhian	0.923	0.077	0.035	0.0551799	Erdaojingzi_LN_PhaFaen_Hoabinhian
Yi_Kunming	Studied_Tibeto-Burman	Fofonovo_EN	Liangdao1_EN	0.409	0.591	0.051	0.191559	Fofonovo_EN_Liangdao1_EN
Yi_Kunming	Studied_Tibeto-Burman	Fofonovo_EN	Liangdao2_EN	0.322	0.678	0.065	0.0686963	Fofonovo_EN_Liangdao2_EN
Yi_Kunming	Studied_Tibeto-Burman	Haojiatai_LBIA	GuaCha_Hoabinhian	0.899	0.101	0.046	0.248611	Haojiatai_LBIA_GuaCha_Hoabinhian
Yi_Kunming	Studied_Tibeto-Burman	Haojiatai_LBIA	Liangdao1_EN	0.734	0.266	0.119	0.355703	Haojiatai_LBIA_Liangdao1_EN
Yi_Kunming	Studied_Tibeto-Burman	Haojiatai_LBIA	PhaFaen_Hoabinhian	0.904	0.096	0.037	0.21245	Haojiatai_LBIA_PhaFaen_Hoabinhian
Yi_Kunming	Studied_Tibeto-Burman	Haojiatai_LN	GuaCha_Hoabinhian	0.945	0.055	0.044	0.128647	Haojiatai_LN_GuaCha_Hoabinhian
Yi_Kunming	Studied_Tibeto-Burman	Haojiatai_LN	PhaFaen_Hoabinhian	0.953	0.047	0.035	0.12273	Haojiatai_LN_PhaFaen_Hoabinhian
Yi_Kunming	Studied_Tibeto-Burman	Jinchankou_LN	Liangdao1_EN	0.557	0.443	0.093	0.056908	Jinchankou_LN_Liangdao1_EN
Yi_Kunming	Studied_Tibeto-Burman	Jinchankou_LN	Liangdao2_EN	0.491	0.509	0.089	0.268898	Jinchankou_LN_Liangdao2_EN
Yi_Kunming	Studied_Tibeto-Burman	Lajia_LN	Liangdao1_EN	0.659	0.341	0.067	0.570453	Lajia_LN_Liangdao1_EN
Yi_Kunming	Studied_Tibeto-Burman	Lajia_LN	Liangdao2_EN	0.588	0.412	0.078	0.464659	Lajia_LN_Liangdao2_EN
Yi_Kunming	Studied_Tibeto-Burman	Lajia_LN	Taiwan_Hanben	0.581	0.419	0.066	0.0584036	Lajia_LN_Taiwan_Hanben
Yi_Kunming	Studied_Tibeto-Burman	Longtoushan_BA	GuaCha_Hoabinhian	0.884	0.116	0.06	0.070059	Longtoushan_BA_GuaCha_Hoabinhian
Yi_Kunming	Studied_Tibeto-Burman	Longtoushan_BA	Liangdao1_EN	0.672	0.328	0.086	0.713822	Longtoushan_BA_Liangdao1_EN
Yi_Kunming	Studied_Tibeto-Burman	Longtoushan_BA	Liangdao2_EN	0.576	0.424	0.097	0.918185	Longtoushan_BA_Liangdao2_EN
Yi_Kunming	Studied_Tibeto-Burman	Longtoushan_BA	PhaFaen_Hoabinhian	0.882	0.118	0.038	0.249976	Longtoushan_BA_PhaFaen_Hoabinhian
Yi_Kunming	Studied_Tibeto-Burman	Longtoushan_BA	Taiwan_Hanben	0.586	0.414	0.103	0.230916	Longtoushan_BA_Taiwan_Hanben
Yi_Kunming	Studied_Tibeto-Burman	Longtoushan_BA	Tanshishan_LN	0.726	0.274	0.14	0.108495	Longtoushan_BA_Tanshishan_LN
Yi_Kunming	Studied_Tibeto-Burman	Luoheguxiang_LBIA	GuaCha_Hoabinhian	0.93	0.07	0.036	0.94194	Luoheguxiang_LBIA_GuaCha_Hoabinhian
Yi_Kunming	Studied_Tibeto-Burman	Luoheguxiang_LBIA	PhaFaen_Hoabinhian	0.93	0.07	0.03	0.986299	Luoheguxiang_LBIA_PhaFaen_Hoabinhian
Yi_Kunming	Studied_Tibeto-Burman	Miaozigou_MN	GuaCha_Hoabinhian	0.881	0.119	0.08	0.142533	Miaozigou_MN_GuaCha_Hoabinhian
Yi_Kunming	Studied_Tibeto-Burman	Miaozigou_MN	Liangdao1_EN	0.59	0.41	0.142	0.574986	Miaozigou_MN_Liangdao1_EN
Yi_Kunming	Studied_Tibeto-Burman	Miaozigou_MN	PhaFaen_Hoabinhian	0.886	0.114	0.057	0.151161	Miaozigou_MN_PhaFaen_Hoabinhian
Yi_Kunming	Studied_Tibeto-Burman	Miaozigou_MN	Taiwan_Hanben	0.568	0.432	0.22	0.207037	Miaozigou_MN_Taiwan_Hanben
Yi_Kunming	Studied_Tibeto-Burman	Miaozigou_MN	Tanshishan_LN	0.714	0.286	0.249	0.141754	Miaozigou_MN_Tanshishan_LN
Yi_Kunming	Studied_Tibeto-Burman	Pingliangtai_LN	GuaCha_Hoabinhian	0.937	0.063	0.036	0.129231	Pingliangtai_LN_GuaCha_Hoabinhian
Yi_Kunming	Studied_Tibeto-Burman	Pingliangtai_LN	Liangdao1_EN	0.814	0.186	0.085	0.312756	Pingliangtai_LN_Liangdao1_EN
Yi_Kunming	Studied_Tibeto-Burman	Pingliangtai_LN	Liangdao2_EN	0.747	0.253	0.202	0.172576	Pingliangtai_LN_Liangdao2_EN
Yi_Kunming	Studied_Tibeto-Burman	Pingliangtai_LN	PhaFaen_Hoabinhian	0.929	0.071	0.025	0.307597	Pingliangtai_LN_PhaFaen_Hoabinhian
Yi_Kunming	Studied_Tibeto-Burman	Russia_Lokomotiv_Eneolithic	Liangdao1_EN	0.428	0.572	0.049	0.156242	Russia_Lokomotiv_Eneolithic_Liangdao1_EN
Yi_Kunming	Studied_Tibeto-Burman	Russia_Lokomotiv_Eneolithic	Liangdao2_EN	0.342	0.658	0.058	0.211969	Russia_Lokomotiv_Eneolithic_Liangdao2_EN
Yi_Kunming	Studied_Tibeto-Burman	Russia_Shamanka_Eneolithic	Liangdao1_EN	0.405	0.595	0.045	0.120556	Russia_Shamanka_Eneolithic_Liangdao1_EN
Yi_Kunming	Studied_Tibeto-Burman	Russia_Shamanka_Eneolithic	Liangdao2_EN	0.315	0.685	0.058	0.0512385	Russia_Shamanka_Eneolithic_Liangdao2_EN
Yi_Kunming	Studied_Tibeto-Burman	Shimao_LN	GuaCha_Hoabinhian	0.928	0.072	0.037	0.247483	Shimao_LN_GuaCha_Hoabinhian
Yi_Kunming	Studied_Tibeto-Burman	Shimao_LN	Liangdao2_EN	0.758	0.242	0.151	0.280497	Shimao_LN_Liangdao2_EN
Yi_Kunming	Studied_Tibeto-Burman	Shimao_LN	PhaFaen_Hoabinhian	0.928	0.072	0.028	0.317242	Shimao_LN_PhaFaen_Hoabinhian
Yi_Kunming	Studied_Tibeto-Burman	Shimao_LN	Taiwan_Hanben	0.796	0.204	0.13	0.114625	Shimao_LN_Taiwan_Hanben
Yi_Kunming	Studied_Tibeto-Burman	Tibetan_Lhasa	Liangdao1_EN	0.747	0.253	0.062	0.0539488	Tibetan_Lhasa_Liangdao1_EN
Yi_Kunming	Studied_Tibeto-Burman	Tibetan_Lhasa	Liangdao2_EN	0.692	0.308	0.095	0.0579285	Tibetan_Lhasa_Liangdao2_EN
Yi_Kunming	Studied_Tibeto-Burman	Tibetan_Lhasa	Taiwan_Hanben	0.667	0.333	0.051	0.131769	Tibetan_Lhasa_Taiwan_Hanben
Yi_Kunming	Studied_Tibeto-Burman	Tibetan_Lhasa	Tanshishan_LN	0.765	0.235	0.048	0.16678	Tibetan_Lhasa_Tanshishan_LN
Yi_Kunming	Studied_Tibeto-Burman	Wadian_LN	GuaCha_Hoabinhian	0.918	0.082	0.044	0.0678571	Wadian_LN_GuaCha_Hoabinhian
Yi_Kunming	Studied_Tibeto-Burman	Wadian_LN	Liangdao1_EN	0.758	0.242	0.081	0.408737	Wadian_LN_Liangdao1_EN
Yi_Kunming	Studied_Tibeto-Burman	Wadian_LN	Liangdao2_EN	0.669	0.331	0.141	0.227554	Wadian_LN_Liangdao2_EN
Yi_Kunming	Studied_Tibeto-Burman	Wadian_LN	PhaFaen_Hoabinhian	0.916	0.084	0.029	0.157558	Wadian_LN_PhaFaen_Hoabinhian
Yi_Kunming	Studied_Tibeto-Burman	Wadian_LN	Taiwan_Hanben	0.723	0.277	0.11	0.0636494	Wadian_LN_Taiwan_Hanben
Yi_Kunming	Studied_Tibeto-Burman	Wadian_LN	Tanshishan_LN	0.842	0.158	0.117	0.0749986	Wadian_LN_Tanshishan_LN
Yi_Kunming	Studied_Tibeto-Burman	Wanggou_MN	GuaCha_Hoabinhian	0.947	0.053	0.04	0.641033	Wanggou_MN_GuaCha_Hoabinhian
Yi_Kunming	Studied_Tibeto-Burman	Wanggou_MN	Liangdao1_EN	0.804	0.196	0.081	0.990033	Wanggou_MN_Liangdao1_EN
Yi_Kunming	Studied_Tibeto-Burman	Wanggou_MN	PhaFaen_Hoabinhian	0.944	0.056	0.033	0.725577	Wanggou_MN_PhaFaen_Hoabinhian
Yi_Kunming	Studied_Tibeto-Burman	Wanggou_MN	Taiwan_Hanben	0.777	0.223	0.122	0.779296	Wanggou_MN_Taiwan_Hanben
Yi_Kunming	Studied_Tibeto-Burman	Wanggou_MN	Tanshishan_LN	0.844	0.156	0.099	0.740961	Wanggou_MN_Tanshishan_LN
Yi_Kunming	Studied_Tibeto-Burman	Xiaogao_EN	GuaCha_Hoabinhian	0.815	0.185	0.044	0.552175	Xiaogao_EN_GuaCha_Hoabinhian
Yi_Kunming	Studied_Tibeto-Burman	Xiaogao_EN	Liangdao1_EN	0.637	0.363	0.109	0.0618165	Xiaogao_EN_Liangdao1_EN
Yi_Kunming	Studied_Tibeto-Burman	Xiaogao_EN	PhaFaen_Hoabinhian	0.821	0.179	0.034	0.584693	Xiaogao_EN_PhaFaen_Hoabinhian
Yi_Kunming	Studied_Tibeto-Burman	Xiaojingshan_EN	GuaCha_Hoabinhian	0.813	0.187	0.039	0.385516	Xiaojingshan_EN_GuaCha_Hoabinhian
Yi_Kunming	Studied_Tibeto-Burman	Xiaojingshan_EN	PhaFaen_Hoabinhian	0.828	0.172	0.029	0.409022	Xiaojingshan_EN_PhaFaen_Hoabinhian
Yi_Kunming	Studied_Tibeto-Burman	Xiaowu_MN	GuaCha_Hoabinhian	0.945	0.055	0.046	0.698621	Xiaowu_MN_GuaCha_Hoabinhian
Yi_Kunming	Studied_Tibeto-Burman	Xiaowu_MN	PhaFaen_Hoabinhian	0.955	0.045	0.038	0.774746	Xiaowu_MN_PhaFaen_Hoabinhian
Yi_Liangshan	Studied_Tibeto-Burman	Banlashan_MN	Liangdao1_EN	0.565	0.435	0.059	0.0688822	Banlashan_MN_Liangdao1_EN
Yi_Liangshan	Studied_Tibeto-Burman	Banlashan_MN	Liangdao2_EN	0.496	0.504	0.065	0.286669	Banlashan_MN_Liangdao2_EN
Yi_Liangshan	Studied_Tibeto-Burman	Bianbian_EN	PhaFaen_Hoabinhian	0.832	0.168	0.031	0.106464	Bianbian_EN_PhaFaen_Hoabinhian
Yi_Liangshan	Studied_Tibeto-Burman	Boisman_MN	GuaCha_Hoabinhian	0.731	0.269	0.03	0.144783	Boisman_MN_GuaCha_Hoabinhian
Yi_Liangshan	Studied_Tibeto-Burman	Boisman_MN	PhaFaen_Hoabinhian	0.743	0.257	0.02	0.234846	Boisman_MN_PhaFaen_Hoabinhian
Yi_Liangshan	Studied_Tibeto-Burman	Boshan_EN	GuaCha_Hoabinhian	0.854	0.146	0.048	0.0875426	Boshan_EN_GuaCha_Hoabinhian
Yi_Liangshan	Studied_Tibeto-Burman	Boshan_EN	Liangdao2_EN	0.63	0.37	0.127	0.101859	Boshan_EN_Liangdao2_EN
Yi_Liangshan	Studied_Tibeto-Burman	Boshan_EN	PhaFaen_Hoabinhian	0.858	0.142	0.033	0.208497	Boshan_EN_PhaFaen_Hoabinhian
Yi_Liangshan	Studied_Tibeto-Burman	Chokhopani	GuaCha_Hoabinhian	0.821	0.179	0.121	0.741268	Chokhopani_GuaCha_Hoabinhian
Yi_Liangshan	Studied_Tibeto-Burman	Chokhopani	PhaFaen_Hoabinhian	0.879	0.121	0.117	0.682417	Chokhopani_PhaFaen_Hoabinhian
Yi_Liangshan	Studied_Tibeto-Burman	Dacaozi_IA	GuaCha_Hoabinhian	0.891	0.109	0.027	0.626435	Dacaozi_IA_GuaCha_Hoabinhian
Yi_Liangshan	Studied_Tibeto-Burman	Dacaozi_IA	PhaFaen_Hoabinhian	0.894	0.106	0.024	0.694683	Dacaozi_IA_PhaFaen_Hoabinhian
Yi_Liangshan	Studied_Tibeto-Burman	Erdaojingzi_LN	GuaCha_Hoabinhian	0.908	0.092	0.043	0.184051	Erdaojingzi_LN_GuaCha_Hoabinhian
Yi_Liangshan	Studied_Tibeto-Burman	Erdaojingzi_LN	PhaFaen_Hoabinhian	0.93	0.07	0.033	0.109336	Erdaojingzi_LN_PhaFaen_Hoabinhian
Yi_Liangshan	Studied_Tibeto-Burman	Fofonovo_EN	Liangdao1_EN	0.446	0.554	0.051	0.0593948	Fofonovo_EN_Liangdao1_EN
Yi_Liangshan	Studied_Tibeto-Burman	Haojiatai_LBIA	GuaCha_Hoabinhian	0.914	0.086	0.043	0.322809	Haojiatai_LBIA_GuaCha_Hoabinhian
Yi_Liangshan	Studied_Tibeto-Burman	Haojiatai_LBIA	Liangdao1_EN	0.81	0.19	0.146	0.219256	Haojiatai_LBIA_Liangdao1_EN
Yi_Liangshan	Studied_Tibeto-Burman	Haojiatai_LBIA	PhaFaen_Hoabinhian	0.916	0.084	0.037	0.275043	Haojiatai_LBIA_PhaFaen_Hoabinhian
Yi_Liangshan	Studied_Tibeto-Burman	Jinchankou_LN	Liangdao2_EN	0.541	0.459	0.091	0.250716	Jinchankou_LN_Liangdao2_EN
Yi_Liangshan	Studied_Tibeto-Burman	Lajia_LN	GuaCha_Hoabinhian	0.892	0.108	0.032	0.112735	Lajia_LN_GuaCha_Hoabinhian
Yi_Liangshan	Studied_Tibeto-Burman	Lajia_LN	Liangdao1_EN	0.732	0.268	0.066	0.479588	Lajia_LN_Liangdao1_EN
Yi_Liangshan	Studied_Tibeto-Burman	Lajia_LN	Liangdao2_EN	0.675	0.325	0.071	0.551453	Lajia_LN_Liangdao2_EN
Yi_Liangshan	Studied_Tibeto-Burman	Lajia_LN	PhaFaen_Hoabinhian	0.898	0.102	0.025	0.142752	Lajia_LN_PhaFaen_Hoabinhian
Yi_Liangshan	Studied_Tibeto-Burman	Lajia_LN	Taiwan_Hanben	0.678	0.322	0.066	0.0931974	Lajia_LN_Taiwan_Hanben
Yi_Liangshan	Studied_Tibeto-Burman	Longtoushan_BA	GuaCha_Hoabinhian	0.893	0.107	0.056	0.140131	Longtoushan_BA_GuaCha_Hoabinhian
Yi_Liangshan	Studied_Tibeto-Burman	Longtoushan_BA	Liangdao1_EN	0.73	0.27	0.093	0.533206	Longtoushan_BA_Liangdao1_EN
Yi_Liangshan	Studied_Tibeto-Burman	Longtoushan_BA	Liangdao2_EN	0.627	0.373	0.098	0.867823	Longtoushan_BA_Liangdao2_EN
Yi_Liangshan	Studied_Tibeto-Burman	Longtoushan_BA	PhaFaen_Hoabinhian	0.884	0.116	0.038	0.450625	Longtoushan_BA_PhaFaen_Hoabinhian
Yi_Liangshan	Studied_Tibeto-Burman	Longtoushan_BA	Taiwan_Hanben	0.676	0.324	0.114	0.197018	Longtoushan_BA_Taiwan_Hanben
Yi_Liangshan	Studied_Tibeto-Burman	Longtoushan_BA	Tanshishan_LN	0.816	0.184	0.154	0.0870887	Longtoushan_BA_Tanshishan_LN
Yi_Liangshan	Studied_Tibeto-Burman	Luoheguxiang_LBIA	GuaCha_Hoabinhian	0.939	0.061	0.037	0.690969	Luoheguxiang_LBIA_GuaCha_Hoabinhian
Yi_Liangshan	Studied_Tibeto-Burman	Luoheguxiang_LBIA	PhaFaen_Hoabinhian	0.941	0.059	0.031	0.783294	Luoheguxiang_LBIA_PhaFaen_Hoabinhian
Yi_Liangshan	Studied_Tibeto-Burman	Miaozigou_MN	GuaCha_Hoabinhian	0.887	0.113	0.073	0.34955	Miaozigou_MN_GuaCha_Hoabinhian
Yi_Liangshan	Studied_Tibeto-Burman	Miaozigou_MN	Liangdao1_EN	0.654	0.346	0.129	0.744764	Miaozigou_MN_Liangdao1_EN
Yi_Liangshan	Studied_Tibeto-Burman	Miaozigou_MN	Liangdao2_EN	0.598	0.402	0.235	0.507429	Miaozigou_MN_Liangdao2_EN
Yi_Liangshan	Studied_Tibeto-Burman	Miaozigou_MN	PhaFaen_Hoabinhian	0.883	0.117	0.056	0.428987	Miaozigou_MN_PhaFaen_Hoabinhian
Yi_Liangshan	Studied_Tibeto-Burman	Miaozigou_MN	Taiwan_Hanben	0.615	0.385	0.169	0.45083	Miaozigou_MN_Taiwan_Hanben
Yi_Liangshan	Studied_Tibeto-Burman	Pingliangtai_LN	GuaCha_Hoabinhian	0.952	0.048	0.03	0.248579	Pingliangtai_LN_GuaCha_Hoabinhian
Yi_Liangshan	Studied_Tibeto-Burman	Pingliangtai_LN	Liangdao1_EN	0.897	0.103	0.096	0.16855	Pingliangtai_LN_Liangdao1_EN
Yi_Liangshan	Studied_Tibeto-Burman	Pingliangtai_LN	PhaFaen_Hoabinhian	0.94	0.06	0.024	0.534559	Pingliangtai_LN_PhaFaen_Hoabinhian
Yi_Liangshan	Studied_Tibeto-Burman	Russia_Lokomotiv_Eneolithic	Liangdao2_EN	0.394	0.606	0.06	0.103029	Russia_Lokomotiv_Eneolithic_Liangdao2_EN
Yi_Liangshan	Studied_Tibeto-Burman	Shimao_LN	GuaCha_Hoabinhian	0.939	0.061	0.038	0.226883	Shimao_LN_GuaCha_Hoabinhian
Yi_Liangshan	Studied_Tibeto-Burman	Shimao_LN	Liangdao1_EN	0.875	0.125	0.11	0.105317	Shimao_LN_Liangdao1_EN
Yi_Liangshan	Studied_Tibeto-Burman	Shimao_LN	PhaFaen_Hoabinhian	0.937	0.063	0.028	0.250311	Shimao_LN_PhaFaen_Hoabinhian
Yi_Liangshan	Studied_Tibeto-Burman	Wadian_LN	GuaCha_Hoabinhian	0.936	0.064	0.038	0.162223	Wadian_LN_GuaCha_Hoabinhian
Yi_Liangshan	Studied_Tibeto-Burman	Wadian_LN	Liangdao1_EN	0.832	0.168	0.092	0.191575	Wadian_LN_Liangdao1_EN
Yi_Liangshan	Studied_Tibeto-Burman	Wadian_LN	Liangdao2_EN	0.766	0.234	0.138	0.190818	Wadian_LN_Liangdao2_EN
Yi_Liangshan	Studied_Tibeto-Burman	Wadian_LN	PhaFaen_Hoabinhian	0.925	0.075	0.027	0.359909	Wadian_LN_PhaFaen_Hoabinhian
Yi_Liangshan	Studied_Tibeto-Burman	Wadian_LN	Taiwan_Hanben	0.85	0.15	0.119	0.0669983	Wadian_LN_Taiwan_Hanben
Yi_Liangshan	Studied_Tibeto-Burman	Wanggou_MN	Liangdao1_EN	0.874	0.126	0.084	0.98368	Wanggou_MN_Liangdao1_EN
Yi_Liangshan	Studied_Tibeto-Burman	Wanggou_MN	Liangdao2_EN	0.853	0.147	0.104	0.943291	Wanggou_MN_Liangdao2_EN
Yi_Liangshan	Studied_Tibeto-Burman	Wanggou_MN	PhaFaen_Hoabinhian	0.958	0.042	0.031	0.938476	Wanggou_MN_PhaFaen_Hoabinhian
Yi_Liangshan	Studied_Tibeto-Burman	Wanggou_MN	Taiwan_Hanben	0.871	0.129	0.122	0.933888	Wanggou_MN_Taiwan_Hanben
Yi_Liangshan	Studied_Tibeto-Burman	Xiaogao_EN	GuaCha_Hoabinhian	0.827	0.173	0.04	0.656097	Xiaogao_EN_GuaCha_Hoabinhian
Yi_Liangshan	Studied_Tibeto-Burman	Xiaogao_EN	PhaFaen_Hoabinhian	0.83	0.17	0.032	0.65913	Xiaogao_EN_PhaFaen_Hoabinhian
Yi_Liangshan	Studied_Tibeto-Burman	Xiaojingshan_EN	GuaCha_Hoabinhian	0.816	0.184	0.041	0.116285	Xiaojingshan_EN_GuaCha_Hoabinhian
Yi_Liangshan	Studied_Tibeto-Burman	Xiaojingshan_EN	PhaFaen_Hoabinhian	0.839	0.161	0.03	0.0543627	Xiaojingshan_EN_PhaFaen_Hoabinhian
Yi_Lincang	Studied_Tibeto-Burman	Banlashan_MN	Liangdao1_EN	0.486	0.514	0.063	0.360958	Banlashan_MN_Liangdao1_EN
Yi_Lincang	Studied_Tibeto-Burman	Banlashan_MN	Liangdao2_EN	0.396	0.604	0.078	0.173912	Banlashan_MN_Liangdao2_EN
Yi_Lincang	Studied_Tibeto-Burman	Bianbian_EN	GuaCha_Hoabinhian	0.799	0.201	0.049	0.282408	Bianbian_EN_GuaCha_Hoabinhian
Yi_Lincang	Studied_Tibeto-Burman	Bianbian_EN	PhaFaen_Hoabinhian	0.809	0.191	0.034	0.501872	Bianbian_EN_PhaFaen_Hoabinhian
Yi_Lincang	Studied_Tibeto-Burman	Boisman_MN	GuaCha_Hoabinhian	0.696	0.304	0.034	0.187184	Boisman_MN_GuaCha_Hoabinhian
Yi_Lincang	Studied_Tibeto-Burman	Boisman_MN	PhaFaen_Hoabinhian	0.713	0.287	0.022	0.112451	Boisman_MN_PhaFaen_Hoabinhian
Yi_Lincang	Studied_Tibeto-Burman	Boshan_EN	GuaCha_Hoabinhian	0.814	0.186	0.05	0.146822	Boshan_EN_GuaCha_Hoabinhian
Yi_Lincang	Studied_Tibeto-Burman	Boshan_EN	Liangdao1_EN	0.595	0.405	0.101	0.17273	Boshan_EN_Liangdao1_EN
Yi_Lincang	Studied_Tibeto-Burman	Boshan_EN	Liangdao2_EN	0.545	0.455	0.133	0.168893	Boshan_EN_Liangdao2_EN
Yi_Lincang	Studied_Tibeto-Burman	Boshan_EN	PhaFaen_Hoabinhian	0.827	0.173	0.034	0.313167	Boshan_EN_PhaFaen_Hoabinhian
Yi_Lincang	Studied_Tibeto-Burman	Chokhopani	GuaCha_Hoabinhian	0.789	0.211	0.125	0.609513	Chokhopani_GuaCha_Hoabinhian
Yi_Lincang	Studied_Tibeto-Burman	Chokhopani	PhaFaen_Hoabinhian	0.857	0.143	0.117	0.542996	Chokhopani_PhaFaen_Hoabinhian
Yi_Lincang	Studied_Tibeto-Burman	Dacaozi_IA	GuaCha_Hoabinhian	0.857	0.143	0.03	0.608946	Dacaozi_IA_GuaCha_Hoabinhian
Yi_Lincang	Studied_Tibeto-Burman	Dacaozi_IA	Liangdao1_EN	0.641	0.359	0.084	0.141749	Dacaozi_IA_Liangdao1_EN
Yi_Lincang	Studied_Tibeto-Burman	Dacaozi_IA	PhaFaen_Hoabinhian	0.865	0.135	0.026	0.597373	Dacaozi_IA_PhaFaen_Hoabinhian
Yi_Lincang	Studied_Tibeto-Burman	DevilsCave_N	Liangdao1_EN	0.437	0.563	0.059	0.074713	DevilsCave_N_Liangdao1_EN
Yi_Lincang	Studied_Tibeto-Burman	Erdaojingzi_LN	GuaCha_Hoabinhian	0.863	0.137	0.046	0.257069	Erdaojingzi_LN_GuaCha_Hoabinhian
Yi_Lincang	Studied_Tibeto-Burman	Erdaojingzi_LN	PhaFaen_Hoabinhian	0.891	0.109	0.036	0.110983	Erdaojingzi_LN_PhaFaen_Hoabinhian
Yi_Lincang	Studied_Tibeto-Burman	Fofonovo_EN	Liangdao1_EN	0.381	0.619	0.052	0.248247	Fofonovo_EN_Liangdao1_EN
Yi_Lincang	Studied_Tibeto-Burman	Haojiatai_LBIA	GuaCha_Hoabinhian	0.873	0.127	0.046	0.294364	Haojiatai_LBIA_GuaCha_Hoabinhian
Yi_Lincang	Studied_Tibeto-Burman	Haojiatai_LBIA	Liangdao1_EN	0.671	0.329	0.146	0.405155	Haojiatai_LBIA_Liangdao1_EN
Yi_Lincang	Studied_Tibeto-Burman	Haojiatai_LBIA	PhaFaen_Hoabinhian	0.878	0.122	0.038	0.346094	Haojiatai_LBIA_PhaFaen_Hoabinhian
Yi_Lincang	Studied_Tibeto-Burman	Haojiatai_LN	GuaCha_Hoabinhian	0.91	0.09	0.043	0.413866	Haojiatai_LN_GuaCha_Hoabinhian
Yi_Lincang	Studied_Tibeto-Burman	Haojiatai_LN	PhaFaen_Hoabinhian	0.922	0.078	0.036	0.3721	Haojiatai_LN_PhaFaen_Hoabinhian
Yi_Lincang	Studied_Tibeto-Burman	Jiaozuoniecun_LBIA	GuaCha_Hoabinhian	0.944	0.056	0.038	0.830578	Jiaozuoniecun_LBIA_GuaCha_Hoabinhian
Yi_Lincang	Studied_Tibeto-Burman	Jiaozuoniecun_LBIA	PhaFaen_Hoabinhian	0.949	0.051	0.033	0.846166	Jiaozuoniecun_LBIA_PhaFaen_Hoabinhian
Yi_Lincang	Studied_Tibeto-Burman	Jinchankou_LN	Liangdao1_EN	0.539	0.461	0.081	0.27791	Jinchankou_LN_Liangdao1_EN
Yi_Lincang	Studied_Tibeto-Burman	Jinchankou_LN	Liangdao2_EN	0.474	0.526	0.089	0.435173	Jinchankou_LN_Liangdao2_EN
Yi_Lincang	Studied_Tibeto-Burman	Lajia_LN	Liangdao1_EN	0.61	0.39	0.071	0.581784	Lajia_LN_Liangdao1_EN
Yi_Lincang	Studied_Tibeto-Burman	Lajia_LN	Liangdao2_EN	0.538	0.462	0.099	0.191127	Lajia_LN_Liangdao2_EN
Yi_Lincang	Studied_Tibeto-Burman	Longtoushan_BA	GuaCha_Hoabinhian	0.853	0.147	0.06	0.106954	Longtoushan_BA_GuaCha_Hoabinhian
Yi_Lincang	Studied_Tibeto-Burman	Longtoushan_BA	Liangdao1_EN	0.622	0.378	0.087	0.811078	Longtoushan_BA_Liangdao1_EN
Yi_Lincang	Studied_Tibeto-Burman	Longtoushan_BA	Liangdao2_EN	0.538	0.462	0.118	0.719678	Longtoushan_BA_Liangdao2_EN
Yi_Lincang	Studied_Tibeto-Burman	Longtoushan_BA	PhaFaen_Hoabinhian	0.86	0.14	0.04	0.299977	Longtoushan_BA_PhaFaen_Hoabinhian
Yi_Lincang	Studied_Tibeto-Burman	Longtoushan_BA	Taiwan_Hanben	0.568	0.432	0.118	0.130589	Longtoushan_BA_Taiwan_Hanben
Yi_Lincang	Studied_Tibeto-Burman	Luoheguxiang_LBIA	GuaCha_Hoabinhian	0.906	0.094	0.037	0.916272	Luoheguxiang_LBIA_GuaCha_Hoabinhian
Yi_Lincang	Studied_Tibeto-Burman	Luoheguxiang_LBIA	Liangdao1_EN	0.802	0.198	0.18	0.428731	Luoheguxiang_LBIA_Liangdao1_EN
Yi_Lincang	Studied_Tibeto-Burman	Luoheguxiang_LBIA	PhaFaen_Hoabinhian	0.909	0.091	0.031	0.968621	Luoheguxiang_LBIA_PhaFaen_Hoabinhian
Yi_Lincang	Studied_Tibeto-Burman	Miaozigou_MN	GuaCha_Hoabinhian	0.843	0.157	0.079	0.215368	Miaozigou_MN_GuaCha_Hoabinhian
Yi_Lincang	Studied_Tibeto-Burman	Miaozigou_MN	Liangdao1_EN	0.551	0.449	0.122	0.797477	Miaozigou_MN_Liangdao1_EN
Yi_Lincang	Studied_Tibeto-Burman	Miaozigou_MN	PhaFaen_Hoabinhian	0.857	0.143	0.056	0.251545	Miaozigou_MN_PhaFaen_Hoabinhian
Yi_Lincang	Studied_Tibeto-Burman	Miaozigou_MN	Taiwan_Hanben	0.551	0.449	0.236	0.152918	Miaozigou_MN_Taiwan_Hanben
Yi_Lincang	Studied_Tibeto-Burman	Mongolia_North_N	Liangdao1_EN	0.361	0.639	0.052	0.0640013	Mongolia_North_N_Liangdao1_EN
Yi_Lincang	Studied_Tibeto-Burman	Pingliangtai_LN	GuaCha_Hoabinhian	0.91	0.09	0.033	0.360703	Pingliangtai_LN_GuaCha_Hoabinhian
Yi_Lincang	Studied_Tibeto-Burman	Pingliangtai_LN	Liangdao1_EN	0.749	0.251	0.08	0.632892	Pingliangtai_LN_Liangdao1_EN
Yi_Lincang	Studied_Tibeto-Burman	Pingliangtai_LN	Liangdao2_EN	0.717	0.283	0.182	0.145253	Pingliangtai_LN_Liangdao2_EN
Yi_Lincang	Studied_Tibeto-Burman	Pingliangtai_LN	PhaFaen_Hoabinhian	0.908	0.092	0.025	0.752229	Pingliangtai_LN_PhaFaen_Hoabinhian
Yi_Lincang	Studied_Tibeto-Burman	Russia_Lokomotiv_Eneolithic	Liangdao1_EN	0.403	0.597	0.052	0.331826	Russia_Lokomotiv_Eneolithic_Liangdao1_EN
Yi_Lincang	Studied_Tibeto-Burman	Russia_Lokomotiv_Eneolithic	Liangdao2_EN	0.308	0.692	0.065	0.0987066	Russia_Lokomotiv_Eneolithic_Liangdao2_EN
Yi_Lincang	Studied_Tibeto-Burman	Russia_Shamanka_Eneolithic	Liangdao1_EN	0.375	0.625	0.047	0.229015	Russia_Shamanka_Eneolithic_Liangdao1_EN
Yi_Lincang	Studied_Tibeto-Burman	Shimao_LN	GuaCha_Hoabinhian	0.9	0.1	0.039	0.392065	Shimao_LN_GuaCha_Hoabinhian
Yi_Lincang	Studied_Tibeto-Burman	Shimao_LN	Liangdao1_EN	0.743	0.257	0.102	0.377011	Shimao_LN_Liangdao1_EN
Yi_Lincang	Studied_Tibeto-Burman	Shimao_LN	Liangdao2_EN	0.749	0.251	0.192	0.124903	Shimao_LN_Liangdao2_EN
Yi_Lincang	Studied_Tibeto-Burman	Shimao_LN	PhaFaen_Hoabinhian	0.903	0.097	0.031	0.509567	Shimao_LN_PhaFaen_Hoabinhian
Yi_Lincang	Studied_Tibeto-Burman	Shimao_LN	Taiwan_Hanben	0.815	0.185	0.143	0.0547827	Shimao_LN_Taiwan_Hanben
Yi_Lincang	Studied_Tibeto-Burman	Tibetan_Lhasa	Liangdao1_EN	0.723	0.277	0.059	0.772735	Tibetan_Lhasa_Liangdao1_EN
Yi_Lincang	Studied_Tibeto-Burman	Tibetan_Lhasa	Liangdao2_EN	0.678	0.322	0.086	0.292208	Tibetan_Lhasa_Liangdao2_EN
Yi_Lincang	Studied_Tibeto-Burman	Tibetan_Lhasa	Taiwan_Hanben	0.642	0.358	0.06	0.492115	Tibetan_Lhasa_Taiwan_Hanben
Yi_Lincang	Studied_Tibeto-Burman	Tibetan_Lhasa	Tanshishan_LN	0.757	0.243	0.055	0.286969	Tibetan_Lhasa_Tanshishan_LN
Yi_Lincang	Studied_Tibeto-Burman	Ulaanzuukh_SlabGrave	Liangdao1_EN	0.388	0.612	0.051	0.0981147	Ulaanzuukh_SlabGrave_Liangdao1_EN
Yi_Lincang	Studied_Tibeto-Burman	Wadian_LN	GuaCha_Hoabinhian	0.891	0.109	0.041	0.182191	Wadian_LN_GuaCha_Hoabinhian
Yi_Lincang	Studied_Tibeto-Burman	Wadian_LN	Liangdao1_EN	0.699	0.301	0.08	0.704483	Wadian_LN_Liangdao1_EN
Yi_Lincang	Studied_Tibeto-Burman	Wadian_LN	Liangdao2_EN	0.635	0.365	0.148	0.21696	Wadian_LN_Liangdao2_EN
Yi_Lincang	Studied_Tibeto-Burman	Wadian_LN	PhaFaen_Hoabinhian	0.895	0.105	0.028	0.43789	Wadian_LN_PhaFaen_Hoabinhian
Yi_Lincang	Studied_Tibeto-Burman	Wanggou_MN	GuaCha_Hoabinhian	0.919	0.081	0.043	0.571679	Wanggou_MN_GuaCha_Hoabinhian
Yi_Lincang	Studied_Tibeto-Burman	Wanggou_MN	Liangdao1_EN	0.743	0.257	0.081	0.995139	Wanggou_MN_Liangdao1_EN
Yi_Lincang	Studied_Tibeto-Burman	Wanggou_MN	PhaFaen_Hoabinhian	0.923	0.077	0.032	0.681018	Wanggou_MN_PhaFaen_Hoabinhian
Yi_Lincang	Studied_Tibeto-Burman	Wanggou_MN	Taiwan_Hanben	0.746	0.254	0.131	0.440918	Wanggou_MN_Taiwan_Hanben
Yi_Lincang	Studied_Tibeto-Burman	Wanggou_MN	Tanshishan_LN	0.817	0.183	0.124	0.386063	Wanggou_MN_Tanshishan_LN
Yi_Lincang	Studied_Tibeto-Burman	Xiaogao_EN	GuaCha_Hoabinhian	0.787	0.213	0.044	0.702547	Xiaogao_EN_GuaCha_Hoabinhian
Yi_Lincang	Studied_Tibeto-Burman	Xiaogao_EN	PhaFaen_Hoabinhian	0.796	0.204	0.034	0.753407	Xiaogao_EN_PhaFaen_Hoabinhian
Yi_Lincang	Studied_Tibeto-Burman	Xiaojingshan_EN	GuaCha_Hoabinhian	0.797	0.203	0.042	0.554638	Xiaojingshan_EN_GuaCha_Hoabinhian
Yi_Lincang	Studied_Tibeto-Burman	Xiaojingshan_EN	PhaFaen_Hoabinhian	0.815	0.185	0.031	0.489353	Xiaojingshan_EN_PhaFaen_Hoabinhian
Yi_Lincang	Studied_Tibeto-Burman	Xiaowu_MN	GuaCha_Hoabinhian	0.921	0.079	0.044	0.946793	Xiaowu_MN_GuaCha_Hoabinhian
Yi_Lincang	Studied_Tibeto-Burman	Xiaowu_MN	PhaFaen_Hoabinhian	0.934	0.066	0.037	0.958984	Xiaowu_MN_PhaFaen_Hoabinhian
Yi_Xichang	Studied_Tibeto-Burman	Banlashan_MN	Liangdao2_EN	0.534	0.466	0.065	0.203717	Banlashan_MN_Liangdao2_EN
Yi_Xichang	Studied_Tibeto-Burman	Bianbian_EN	PhaFaen_Hoabinhian	0.839	0.161	0.033	0.0655297	Bianbian_EN_PhaFaen_Hoabinhian
Yi_Xichang	Studied_Tibeto-Burman	Boisman_MN	GuaCha_Hoabinhian	0.739	0.261	0.029	0.291648	Boisman_MN_GuaCha_Hoabinhian
Yi_Xichang	Studied_Tibeto-Burman	Boisman_MN	PhaFaen_Hoabinhian	0.751	0.249	0.019	0.323804	Boisman_MN_PhaFaen_Hoabinhian
Yi_Xichang	Studied_Tibeto-Burman	Boshan_EN	GuaCha_Hoabinhian	0.867	0.133	0.045	0.215967	Boshan_EN_GuaCha_Hoabinhian
Yi_Xichang	Studied_Tibeto-Burman	Boshan_EN	Liangdao2_EN	0.685	0.315	0.115	0.13831	Boshan_EN_Liangdao2_EN
Yi_Xichang	Studied_Tibeto-Burman	Boshan_EN	PhaFaen_Hoabinhian	0.871	0.129	0.032	0.384462	Boshan_EN_PhaFaen_Hoabinhian
Yi_Xichang	Studied_Tibeto-Burman	Chokhopani	GuaCha_Hoabinhian	0.836	0.164	0.127	0.662284	Chokhopani_GuaCha_Hoabinhian
Yi_Xichang	Studied_Tibeto-Burman	Dacaozi_IA	GuaCha_Hoabinhian	0.898	0.102	0.026	0.770693	Dacaozi_IA_GuaCha_Hoabinhian
Yi_Xichang	Studied_Tibeto-Burman	Dacaozi_IA	PhaFaen_Hoabinhian	0.904	0.096	0.024	0.721727	Dacaozi_IA_PhaFaen_Hoabinhian
Yi_Xichang	Studied_Tibeto-Burman	Erdaojingzi_LN	GuaCha_Hoabinhian	0.917	0.083	0.044	0.191245	Erdaojingzi_LN_GuaCha_Hoabinhian
Yi_Xichang	Studied_Tibeto-Burman	Erdaojingzi_LN	PhaFaen_Hoabinhian	0.945	0.055	0.034	0.100182	Erdaojingzi_LN_PhaFaen_Hoabinhian
Yi_Xichang	Studied_Tibeto-Burman	Haojiatai_LBIA	GuaCha_Hoabinhian	0.921	0.079	0.044	0.429786	Haojiatai_LBIA_GuaCha_Hoabinhian
Yi_Xichang	Studied_Tibeto-Burman	Haojiatai_LBIA	Liangdao1_EN	0.85	0.15	0.137	0.25173	Haojiatai_LBIA_Liangdao1_EN
Yi_Xichang	Studied_Tibeto-Burman	Haojiatai_LBIA	PhaFaen_Hoabinhian	0.926	0.074	0.038	0.329228	Haojiatai_LBIA_PhaFaen_Hoabinhian
Yi_Xichang	Studied_Tibeto-Burman	Jinchankou_LN	Liangdao2_EN	0.584	0.416	0.091	0.18985	Jinchankou_LN_Liangdao2_EN
Yi_Xichang	Studied_Tibeto-Burman	Lajia_LN	GuaCha_Hoabinhian	0.9	0.1	0.029	0.29836	Lajia_LN_GuaCha_Hoabinhian
Yi_Xichang	Studied_Tibeto-Burman	Lajia_LN	Liangdao1_EN	0.767	0.233	0.062	0.422616	Lajia_LN_Liangdao1_EN
Yi_Xichang	Studied_Tibeto-Burman	Lajia_LN	Liangdao2_EN	0.71	0.29	0.071	0.414031	Lajia_LN_Liangdao2_EN
Yi_Xichang	Studied_Tibeto-Burman	Lajia_LN	PhaFaen_Hoabinhian	0.909	0.091	0.024	0.194119	Lajia_LN_PhaFaen_Hoabinhian
Yi_Xichang	Studied_Tibeto-Burman	Lajia_LN	Taiwan_Hanben	0.712	0.288	0.062	0.125641	Lajia_LN_Taiwan_Hanben
Yi_Xichang	Studied_Tibeto-Burman	Longtoushan_BA	GuaCha_Hoabinhian	0.905	0.095	0.053	0.294423	Longtoushan_BA_GuaCha_Hoabinhian
Yi_Xichang	Studied_Tibeto-Burman	Longtoushan_BA	Liangdao1_EN	0.769	0.231	0.089	0.685386	Longtoushan_BA_Liangdao1_EN
Yi_Xichang	Studied_Tibeto-Burman	Longtoushan_BA	Liangdao2_EN	0.674	0.326	0.097	0.926306	Longtoushan_BA_Liangdao2_EN
Yi_Xichang	Studied_Tibeto-Burman	Longtoushan_BA	PhaFaen_Hoabinhian	0.897	0.103	0.037	0.625995	Longtoushan_BA_PhaFaen_Hoabinhian
Yi_Xichang	Studied_Tibeto-Burman	Longtoushan_BA	Taiwan_Hanben	0.706	0.294	0.108	0.406583	Longtoushan_BA_Taiwan_Hanben
Yi_Xichang	Studied_Tibeto-Burman	Longtoushan_BA	Tanshishan_LN	0.831	0.169	0.135	0.225362	Longtoushan_BA_Tanshishan_LN
Yi_Xichang	Studied_Tibeto-Burman	Luoheguxiang_LBIA	GuaCha_Hoabinhian	0.946	0.054	0.035	0.713861	Luoheguxiang_LBIA_GuaCha_Hoabinhian
Yi_Xichang	Studied_Tibeto-Burman	Luoheguxiang_LBIA	PhaFaen_Hoabinhian	0.951	0.049	0.029	0.79648	Luoheguxiang_LBIA_PhaFaen_Hoabinhian
Yi_Xichang	Studied_Tibeto-Burman	Miaozigou_MN	GuaCha_Hoabinhian	0.894	0.106	0.072	0.427639	Miaozigou_MN_GuaCha_Hoabinhian
Yi_Xichang	Studied_Tibeto-Burman	Miaozigou_MN	Liangdao1_EN	0.695	0.305	0.135	0.692151	Miaozigou_MN_Liangdao1_EN
Yi_Xichang	Studied_Tibeto-Burman	Miaozigou_MN	Liangdao2_EN	0.665	0.335	0.226	0.439402	Miaozigou_MN_Liangdao2_EN
Yi_Xichang	Studied_Tibeto-Burman	Miaozigou_MN	PhaFaen_Hoabinhian	0.897	0.103	0.057	0.437903	Miaozigou_MN_PhaFaen_Hoabinhian
Yi_Xichang	Studied_Tibeto-Burman	Miaozigou_MN	Taiwan_Hanben	0.661	0.339	0.173	0.481207	Miaozigou_MN_Taiwan_Hanben
Yi_Xichang	Studied_Tibeto-Burman	Pingliangtai_LN	GuaCha_Hoabinhian	0.956	0.044	0.029	0.379385	Pingliangtai_LN_GuaCha_Hoabinhian
Yi_Xichang	Studied_Tibeto-Burman	Pingliangtai_LN	PhaFaen_Hoabinhian	0.949	0.051	0.024	0.596883	Pingliangtai_LN_PhaFaen_Hoabinhian
Yi_Xichang	Studied_Tibeto-Burman	Russia_Lokomotiv_Eneolithic	Liangdao2_EN	0.411	0.589	0.059	0.0656244	Russia_Lokomotiv_Eneolithic_Liangdao2_EN
Yi_Xichang	Studied_Tibeto-Burman	Shimao_LN	GuaCha_Hoabinhian	0.946	0.054	0.034	0.404699	Shimao_LN_GuaCha_Hoabinhian
Yi_Xichang	Studied_Tibeto-Burman	Shimao_LN	PhaFaen_Hoabinhian	0.948	0.052	0.026	0.384618	Shimao_LN_PhaFaen_Hoabinhian
Yi_Xichang	Studied_Tibeto-Burman	Wadian_LN	GuaCha_Hoabinhian	0.94	0.06	0.034	0.394597	Wadian_LN_GuaCha_Hoabinhian
Yi_Xichang	Studied_Tibeto-Burman	Wadian_LN	Liangdao1_EN	0.877	0.123	0.08	0.299489	Wadian_LN_Liangdao1_EN
Yi_Xichang	Studied_Tibeto-Burman	Wadian_LN	Liangdao2_EN	0.838	0.162	0.129	0.229452	Wadian_LN_Liangdao2_EN
Yi_Xichang	Studied_Tibeto-Burman	Wadian_LN	PhaFaen_Hoabinhian	0.935	0.065	0.027	0.590974	Wadian_LN_PhaFaen_Hoabinhian
Yi_Xichang	Studied_Tibeto-Burman	Wanggou_MN	Liangdao1_EN	0.913	0.087	0.081	0.993729	Wanggou_MN_Liangdao1_EN
Yi_Xichang	Studied_Tibeto-Burman	Wanggou_MN	PhaFaen_Hoabinhian	0.969	0.031	0.03	0.986545	Wanggou_MN_PhaFaen_Hoabinhian
Yi_Xichang	Studied_Tibeto-Burman	Xiaogao_EN	GuaCha_Hoabinhian	0.835	0.165	0.039	0.773789	Xiaogao_EN_GuaCha_Hoabinhian
Yi_Xichang	Studied_Tibeto-Burman	Xiaogao_EN	PhaFaen_Hoabinhian	0.84	0.16	0.032	0.695809	Xiaogao_EN_PhaFaen_Hoabinhian
Yi_Xichang	Studied_Tibeto-Burman	Xiaojingshan_EN	GuaCha_Hoabinhian	0.819	0.181	0.04	0.152938	Xiaojingshan_EN_GuaCha_Hoabinhian
Yi_Xichang	Studied_Tibeto-Burman	Xiaojingshan_EN	PhaFaen_Hoabinhian	0.845	0.155	0.029	0.0626903	Xiaojingshan_EN_PhaFaen_Hoabinhian
Yi_Yuxi	Studied_Tibeto-Burman	Banlashan_MN	Liangdao1_EN	0.489	0.511	0.063	0.0862915	Banlashan_MN_Liangdao1_EN
Yi_Yuxi	Studied_Tibeto-Burman	Banlashan_MN	Liangdao2_EN	0.412	0.588	0.07	0.218032	Banlashan_MN_Liangdao2_EN
Yi_Yuxi	Studied_Tibeto-Burman	Bianbian_EN	GuaCha_Hoabinhian	0.809	0.191	0.048	0.114435	Bianbian_EN_GuaCha_Hoabinhian
Yi_Yuxi	Studied_Tibeto-Burman	Bianbian_EN	PhaFaen_Hoabinhian	0.817	0.183	0.033	0.209507	Bianbian_EN_PhaFaen_Hoabinhian
Yi_Yuxi	Studied_Tibeto-Burman	Boisman_MN	GuaCha_Hoabinhian	0.707	0.293	0.032	0.140122	Boisman_MN_GuaCha_Hoabinhian
Yi_Yuxi	Studied_Tibeto-Burman	Boshan_EN	GuaCha_Hoabinhian	0.825	0.175	0.047	0.0936977	Boshan_EN_GuaCha_Hoabinhian
Yi_Yuxi	Studied_Tibeto-Burman	Boshan_EN	Liangdao1_EN	0.606	0.394	0.12	0.0549207	Boshan_EN_Liangdao1_EN
Yi_Yuxi	Studied_Tibeto-Burman	Boshan_EN	Liangdao2_EN	0.535	0.465	0.116	0.220295	Boshan_EN_Liangdao2_EN
Yi_Yuxi	Studied_Tibeto-Burman	Boshan_EN	PhaFaen_Hoabinhian	0.839	0.161	0.033	0.194295	Boshan_EN_PhaFaen_Hoabinhian
Yi_Yuxi	Studied_Tibeto-Burman	Chokhopani	GuaCha_Hoabinhian	0.81	0.19	0.132	0.506472	Chokhopani_GuaCha_Hoabinhian
Yi_Yuxi	Studied_Tibeto-Burman	Dacaozi_IA	GuaCha_Hoabinhian	0.868	0.132	0.03	0.475983	Dacaozi_IA_GuaCha_Hoabinhian
Yi_Yuxi	Studied_Tibeto-Burman	Dacaozi_IA	Liangdao2_EN	0.591	0.409	0.275	0.050125	Dacaozi_IA_Liangdao2_EN
Yi_Yuxi	Studied_Tibeto-Burman	Dacaozi_IA	PhaFaen_Hoabinhian	0.873	0.127	0.026	0.356296	Dacaozi_IA_PhaFaen_Hoabinhian
Yi_Yuxi	Studied_Tibeto-Burman	DevilsCave_N	Liangdao2_EN	0.367	0.633	0.065	0.0989609	DevilsCave_N_Liangdao2_EN
Yi_Yuxi	Studied_Tibeto-Burman	Erdaojingzi_LN	GuaCha_Hoabinhian	0.879	0.121	0.05	0.0812706	Erdaojingzi_LN_GuaCha_Hoabinhian
Yi_Yuxi	Studied_Tibeto-Burman	Fofonovo_EN	Liangdao1_EN	0.378	0.622	0.053	0.0707298	Fofonovo_EN_Liangdao1_EN
Yi_Yuxi	Studied_Tibeto-Burman	Haojiatai_LBIA	GuaCha_Hoabinhian	0.888	0.112	0.045	0.307231	Haojiatai_LBIA_GuaCha_Hoabinhian
Yi_Yuxi	Studied_Tibeto-Burman	Haojiatai_LBIA	Liangdao1_EN	0.718	0.282	0.15	0.287171	Haojiatai_LBIA_Liangdao1_EN
Yi_Yuxi	Studied_Tibeto-Burman	Haojiatai_LBIA	PhaFaen_Hoabinhian	0.893	0.107	0.038	0.280878	Haojiatai_LBIA_PhaFaen_Hoabinhian
Yi_Yuxi	Studied_Tibeto-Burman	Haojiatai_LN	GuaCha_Hoabinhian	0.926	0.074	0.045	0.130193	Haojiatai_LN_GuaCha_Hoabinhian
Yi_Yuxi	Studied_Tibeto-Burman	Haojiatai_LN	PhaFaen_Hoabinhian	0.942	0.058	0.036	0.105779	Haojiatai_LN_PhaFaen_Hoabinhian
Yi_Yuxi	Studied_Tibeto-Burman	Jiaozuoniecun_LBIA	GuaCha_Hoabinhian	0.957	0.043	0.037	0.754945	Jiaozuoniecun_LBIA_GuaCha_Hoabinhian
Yi_Yuxi	Studied_Tibeto-Burman	Jiaozuoniecun_LBIA	PhaFaen_Hoabinhian	0.963	0.037	0.034	0.661526	Jiaozuoniecun_LBIA_PhaFaen_Hoabinhian
Yi_Yuxi	Studied_Tibeto-Burman	Jinchankou_LN	Liangdao1_EN	0.548	0.452	0.086	0.146851	Jinchankou_LN_Liangdao1_EN
Yi_Yuxi	Studied_Tibeto-Burman	Jinchankou_LN	Liangdao2_EN	0.484	0.516	0.083	0.57043	Jinchankou_LN_Liangdao2_EN
Yi_Yuxi	Studied_Tibeto-Burman	Lajia_LN	Liangdao1_EN	0.628	0.372	0.074	0.349783	Lajia_LN_Liangdao1_EN
Yi_Yuxi	Studied_Tibeto-Burman	Lajia_LN	Liangdao2_EN	0.564	0.436	0.084	0.336182	Lajia_LN_Liangdao2_EN
Yi_Yuxi	Studied_Tibeto-Burman	Longtoushan_BA	GuaCha_Hoabinhian	0.865	0.135	0.06	0.0783183	Longtoushan_BA_GuaCha_Hoabinhian
Yi_Yuxi	Studied_Tibeto-Burman	Longtoushan_BA	Liangdao1_EN	0.649	0.351	0.09	0.654531	Longtoushan_BA_Liangdao1_EN
Yi_Yuxi	Studied_Tibeto-Burman	Longtoushan_BA	Liangdao2_EN	0.552	0.448	0.094	0.952141	Longtoushan_BA_Liangdao2_EN
Yi_Yuxi	Studied_Tibeto-Burman	Longtoushan_BA	PhaFaen_Hoabinhian	0.868	0.132	0.039	0.266633	Longtoushan_BA_PhaFaen_Hoabinhian
Yi_Yuxi	Studied_Tibeto-Burman	Longtoushan_BA	Taiwan_Hanben	0.578	0.422	0.105	0.161228	Longtoushan_BA_Taiwan_Hanben
Yi_Yuxi	Studied_Tibeto-Burman	Luoheguxiang_LBIA	GuaCha_Hoabinhian	0.917	0.083	0.036	0.978318	Luoheguxiang_LBIA_GuaCha_Hoabinhian
Yi_Yuxi	Studied_Tibeto-Burman	Luoheguxiang_LBIA	PhaFaen_Hoabinhian	0.92	0.08	0.03	0.999259	Luoheguxiang_LBIA_PhaFaen_Hoabinhian
Yi_Yuxi	Studied_Tibeto-Burman	Miaozigou_MN	GuaCha_Hoabinhian	0.868	0.132	0.076	0.233842	Miaozigou_MN_GuaCha_Hoabinhian
Yi_Yuxi	Studied_Tibeto-Burman	Miaozigou_MN	Liangdao1_EN	0.575	0.425	0.13	0.742006	Miaozigou_MN_Liangdao1_EN
Yi_Yuxi	Studied_Tibeto-Burman	Miaozigou_MN	PhaFaen_Hoabinhian	0.87	0.13	0.057	0.23637	Miaozigou_MN_PhaFaen_Hoabinhian
Yi_Yuxi	Studied_Tibeto-Burman	Miaozigou_MN	Taiwan_Hanben	0.541	0.459	0.184	0.297295	Miaozigou_MN_Taiwan_Hanben
Yi_Yuxi	Studied_Tibeto-Burman	Miaozigou_MN	Tanshishan_LN	0.732	0.268	0.231	0.16247	Miaozigou_MN_Tanshishan_LN
Yi_Yuxi	Studied_Tibeto-Burman	Pingliangtai_LN	GuaCha_Hoabinhian	0.924	0.076	0.033	0.318913	Pingliangtai_LN_GuaCha_Hoabinhian
Yi_Yuxi	Studied_Tibeto-Burman	Pingliangtai_LN	Liangdao1_EN	0.803	0.197	0.088	0.364088	Pingliangtai_LN_Liangdao1_EN
Yi_Yuxi	Studied_Tibeto-Burman	Pingliangtai_LN	Liangdao2_EN	0.753	0.247	0.136	0.256054	Pingliangtai_LN_Liangdao2_EN
Yi_Yuxi	Studied_Tibeto-Burman	Pingliangtai_LN	PhaFaen_Hoabinhian	0.921	0.079	0.025	0.500369	Pingliangtai_LN_PhaFaen_Hoabinhian
Yi_Yuxi	Studied_Tibeto-Burman	Russia_Lokomotiv_Eneolithic	Liangdao1_EN	0.396	0.604	0.053	0.0622398	Russia_Lokomotiv_Eneolithic_Liangdao1_EN
Yi_Yuxi	Studied_Tibeto-Burman	Russia_Lokomotiv_Eneolithic	Liangdao2_EN	0.317	0.683	0.062	0.100123	Russia_Lokomotiv_Eneolithic_Liangdao2_EN
Yi_Yuxi	Studied_Tibeto-Burman	Shimao_LN	GuaCha_Hoabinhian	0.911	0.089	0.036	0.308039	Shimao_LN_GuaCha_Hoabinhian
Yi_Yuxi	Studied_Tibeto-Burman	Shimao_LN	Liangdao1_EN	0.768	0.232	0.204	0.327652	Shimao_LN_Liangdao1_EN
Yi_Yuxi	Studied_Tibeto-Burman	Shimao_LN	Liangdao2_EN	0.731	0.269	0.134	0.294018	Shimao_LN_Liangdao2_EN
Yi_Yuxi	Studied_Tibeto-Burman	Shimao_LN	PhaFaen_Hoabinhian	0.916	0.084	0.027	0.38799	Shimao_LN_PhaFaen_Hoabinhian
Yi_Yuxi	Studied_Tibeto-Burman	Shimao_LN	Taiwan_Hanben	0.781	0.219	0.126	0.0765491	Shimao_LN_Taiwan_Hanben
Yi_Yuxi	Studied_Tibeto-Burman	Wadian_LN	GuaCha_Hoabinhian	0.905	0.095	0.043	0.0939939	Wadian_LN_GuaCha_Hoabinhian
Yi_Yuxi	Studied_Tibeto-Burman	Wadian_LN	Liangdao1_EN	0.741	0.259	0.091	0.328943	Wadian_LN_Liangdao1_EN
Yi_Yuxi	Studied_Tibeto-Burman	Wadian_LN	Liangdao2_EN	0.654	0.346	0.128	0.313672	Wadian_LN_Liangdao2_EN
Yi_Yuxi	Studied_Tibeto-Burman	Wadian_LN	PhaFaen_Hoabinhian	0.908	0.092	0.028	0.208067	Wadian_LN_PhaFaen_Hoabinhian
Yi_Yuxi	Studied_Tibeto-Burman	Wanggou_MN	GuaCha_Hoabinhian	0.939	0.061	0.04	0.59551	Wanggou_MN_GuaCha_Hoabinhian
Yi_Yuxi	Studied_Tibeto-Burman	Wanggou_MN	Liangdao1_EN	0.786	0.214	0.083	0.968001	Wanggou_MN_Liangdao1_EN
Yi_Yuxi	Studied_Tibeto-Burman	Wanggou_MN	Liangdao2_EN	0.754	0.246	0.112	0.796532	Wanggou_MN_Liangdao2_EN
Yi_Yuxi	Studied_Tibeto-Burman	Wanggou_MN	PhaFaen_Hoabinhian	0.937	0.063	0.032	0.633147	Wanggou_MN_PhaFaen_Hoabinhian
Yi_Yuxi	Studied_Tibeto-Burman	Wanggou_MN	Taiwan_Hanben	0.755	0.245	0.113	0.695603	Wanggou_MN_Taiwan_Hanben
Yi_Yuxi	Studied_Tibeto-Burman	Wanggou_MN	Tanshishan_LN	0.847	0.153	0.099	0.484481	Wanggou_MN_Tanshishan_LN
Yi_Yuxi	Studied_Tibeto-Burman	Xiaogao_EN	GuaCha_Hoabinhian	0.803	0.197	0.041	0.68153	Xiaogao_EN_GuaCha_Hoabinhian
Yi_Yuxi	Studied_Tibeto-Burman	Xiaogao_EN	PhaFaen_Hoabinhian	0.808	0.192	0.033	0.707588	Xiaogao_EN_PhaFaen_Hoabinhian
Yi_Yuxi	Studied_Tibeto-Burman	Xiaojingshan_EN	GuaCha_Hoabinhian	0.799	0.201	0.039	0.376797	Xiaojingshan_EN_GuaCha_Hoabinhian
Yi_Yuxi	Studied_Tibeto-Burman	Xiaojingshan_EN	PhaFaen_Hoabinhian	0.82	0.18	0.028	0.304103	Xiaojingshan_EN_PhaFaen_Hoabinhian
Yi_Yuxi	Studied_Tibeto-Burman	Xiaowu_MN	GuaCha_Hoabinhian	0.932	0.068	0.046	0.818064	Xiaowu_MN_GuaCha_Hoabinhian
Yi_Yuxi	Studied_Tibeto-Burman	Xiaowu_MN	PhaFaen_Hoabinhian	0.947	0.053	0.039	0.839108	Xiaowu_MN_PhaFaen_Hoabinhian
Han_Gansu	Studied_Sinitic	Banlashan_MN	GuaCha_Hoabinhian	0.826	0.174	0.035	0.0645162	Banlashan_MN_GuaCha_Hoabinhian
Han_Gansu	Studied_Sinitic	Banlashan_MN	Liangdao1_EN	0.639	0.361	0.052	0.333652	Banlashan_MN_Liangdao1_EN
Han_Gansu	Studied_Sinitic	Banlashan_MN	Liangdao2_EN	0.579	0.421	0.059	0.494306	Banlashan_MN_Liangdao2_EN
Han_Gansu	Studied_Sinitic	Banlashan_MN	PhaFaen_Hoabinhian	0.838	0.162	0.025	0.057086	Banlashan_MN_PhaFaen_Hoabinhian
Han_Gansu	Studied_Sinitic	Bianbian_EN	PhaFaen_Hoabinhian	0.857	0.143	0.032	0.0635492	Bianbian_EN_PhaFaen_Hoabinhian
Han_Gansu	Studied_Sinitic	Boisman_MN	GuaCha_Hoabinhian	0.749	0.251	0.028	0.0815256	Boisman_MN_GuaCha_Hoabinhian
Han_Gansu	Studied_Sinitic	Boshan_EN	GuaCha_Hoabinhian	0.893	0.107	0.046	0.202583	Boshan_EN_GuaCha_Hoabinhian
Han_Gansu	Studied_Sinitic	Boshan_EN	Liangdao1_EN	0.803	0.197	0.104	0.109894	Boshan_EN_Liangdao1_EN
Han_Gansu	Studied_Sinitic	Boshan_EN	Liangdao2_EN	0.737	0.263	0.106	0.218226	Boshan_EN_Liangdao2_EN
Han_Gansu	Studied_Sinitic	Boshan_EN	PhaFaen_Hoabinhian	0.892	0.108	0.032	0.385594	Boshan_EN_PhaFaen_Hoabinhian
Han_Gansu	Studied_Sinitic	Chokhopani	GuaCha_Hoabinhian	0.851	0.149	0.124	0.712103	Chokhopani_GuaCha_Hoabinhian
Han_Gansu	Studied_Sinitic	Dacaozi_IA	GuaCha_Hoabinhian	0.919	0.081	0.024	0.93462	Dacaozi_IA_GuaCha_Hoabinhian
Han_Gansu	Studied_Sinitic	Dacaozi_IA	Liangdao1_EN	0.872	0.128	0.096	0.100381	Dacaozi_IA_Liangdao1_EN
Han_Gansu	Studied_Sinitic	Dacaozi_IA	PhaFaen_Hoabinhian	0.925	0.075	0.022	0.950361	Dacaozi_IA_PhaFaen_Hoabinhian
Han_Gansu	Studied_Sinitic	Erdaojingzi_LN	GuaCha_Hoabinhian	0.943	0.057	0.04	0.454731	Erdaojingzi_LN_GuaCha_Hoabinhian
Han_Gansu	Studied_Sinitic	Erdaojingzi_LN	PhaFaen_Hoabinhian	0.961	0.039	0.032	0.337717	Erdaojingzi_LN_PhaFaen_Hoabinhian
Han_Gansu	Studied_Sinitic	Fofonovo_EN	Liangdao1_EN	0.507	0.493	0.045	0.277241	Fofonovo_EN_Liangdao1_EN
Han_Gansu	Studied_Sinitic	Haojiatai_LBIA	GuaCha_Hoabinhian	0.945	0.055	0.042	0.569552	Haojiatai_LBIA_GuaCha_Hoabinhian
Han_Gansu	Studied_Sinitic	Haojiatai_LBIA	PhaFaen_Hoabinhian	0.944	0.056	0.037	0.442951	Haojiatai_LBIA_PhaFaen_Hoabinhian
Han_Gansu	Studied_Sinitic	Lajia_LN	GuaCha_Hoabinhian	0.914	0.086	0.03	0.0954109	Lajia_LN_GuaCha_Hoabinhian
Han_Gansu	Studied_Sinitic	Lajia_LN	Liangdao1_EN	0.795	0.205	0.063	0.253691	Lajia_LN_Liangdao1_EN
Han_Gansu	Studied_Sinitic	Lajia_LN	Liangdao2_EN	0.753	0.247	0.084	0.114109	Lajia_LN_Liangdao2_EN
Han_Gansu	Studied_Sinitic	Lajia_LN	PhaFaen_Hoabinhian	0.924	0.076	0.024	0.069171	Lajia_LN_PhaFaen_Hoabinhian
Han_Gansu	Studied_Sinitic	Lajia_LN	Taiwan_Hanben	0.75	0.25	0.064	0.0647427	Lajia_LN_Taiwan_Hanben
Han_Gansu	Studied_Sinitic	Longtoushan_BA	GuaCha_Hoabinhian	0.929	0.071	0.053	0.187115	Longtoushan_BA_GuaCha_Hoabinhian
Han_Gansu	Studied_Sinitic	Longtoushan_BA	Liangdao1_EN	0.797	0.203	0.095	0.544244	Longtoushan_BA_Liangdao1_EN
Han_Gansu	Studied_Sinitic	Longtoushan_BA	Liangdao2_EN	0.726	0.274	0.114	0.63326	Longtoushan_BA_Liangdao2_EN
Han_Gansu	Studied_Sinitic	Longtoushan_BA	PhaFaen_Hoabinhian	0.917	0.083	0.038	0.379459	Longtoushan_BA_PhaFaen_Hoabinhian
Han_Gansu	Studied_Sinitic	Longtoushan_BA	Taiwan_Hanben	0.742	0.258	0.115	0.329957	Longtoushan_BA_Taiwan_Hanben
Han_Gansu	Studied_Sinitic	Longtoushan_BA	Tanshishan_LN	0.829	0.171	0.127	0.283995	Longtoushan_BA_Tanshishan_LN
Han_Gansu	Studied_Sinitic	Miaozigou_MN	Liangdao1_EN	0.733	0.267	0.15	0.509328	Miaozigou_MN_Liangdao1_EN
Han_Gansu	Studied_Sinitic	Miaozigou_MN	PhaFaen_Hoabinhian	0.919	0.081	0.058	0.269914	Miaozigou_MN_PhaFaen_Hoabinhian
Han_Gansu	Studied_Sinitic	Miaozigou_MN	Taiwan_Hanben	0.719	0.281	0.213	0.306313	Miaozigou_MN_Taiwan_Hanben
Han_Gansu	Studied_Sinitic	Pingliangtai_LN	PhaFaen_Hoabinhian	0.971	0.029	0.023	0.376425	Pingliangtai_LN_PhaFaen_Hoabinhian
Han_Gansu	Studied_Sinitic	Russia_Lokomotiv_Eneolithic	Liangdao1_EN	0.534	0.466	0.044	0.344344	Russia_Lokomotiv_Eneolithic_Liangdao1_EN
Han_Gansu	Studied_Sinitic	Russia_Lokomotiv_Eneolithic	Liangdao2_EN	0.462	0.538	0.053	0.258301	Russia_Lokomotiv_Eneolithic_Liangdao2_EN
Han_Gansu	Studied_Sinitic	Russia_Shamanka_Eneolithic	Liangdao1_EN	0.499	0.501	0.036	0.168784	Russia_Shamanka_Eneolithic_Liangdao1_EN
Han_Gansu	Studied_Sinitic	Shimao_LN	PhaFaen_Hoabinhian	0.969	0.031	0.028	0.100589	Shimao_LN_PhaFaen_Hoabinhian
Han_Gansu	Studied_Sinitic	Tibetan_Lhasa	Tanshishan_LN	0.875	0.125	0.034	0.075455	Tibetan_Lhasa_Tanshishan_LN
Han_Gansu	Studied_Sinitic	Wadian_LN	Liangdao1_EN	0.903	0.097	0.078	0.272115	Wadian_LN_Liangdao1_EN
Han_Gansu	Studied_Sinitic	Wadian_LN	PhaFaen_Hoabinhian	0.955	0.045	0.026	0.296422	Wadian_LN_PhaFaen_Hoabinhian
Han_Gansu	Studied_Sinitic	Xiaogao_EN	GuaCha_Hoabinhian	0.856	0.144	0.041	0.514378	Xiaogao_EN_GuaCha_Hoabinhian
Han_Gansu	Studied_Sinitic	Xiaogao_EN	PhaFaen_Hoabinhian	0.859	0.141	0.032	0.438966	Xiaogao_EN_PhaFaen_Hoabinhian
Han_Gansu	Studied_Sinitic	Xiaojingshan_EN	GuaCha_Hoabinhian	0.848	0.152	0.041	0.107907	Xiaojingshan_EN_GuaCha_Hoabinhian
Han_Gansu	Studied_Sinitic	Xiaojingshan_EN	PhaFaen_Hoabinhian	0.87	0.13	0.029	0.0633844	Xiaojingshan_EN_PhaFaen_Hoabinhian
Han_Sichuan	Studied_Sinitic	Banlashan_MN	Liangdao1_EN	0.544	0.456	0.055	0.24141	Banlashan_MN_Liangdao1_EN
Han_Sichuan	Studied_Sinitic	Banlashan_MN	Liangdao2_EN	0.465	0.535	0.062	0.410313	Banlashan_MN_Liangdao2_EN
Han_Sichuan	Studied_Sinitic	Bianbian_EN	GuaCha_Hoabinhian	0.84	0.16	0.046	0.0794543	Bianbian_EN_GuaCha_Hoabinhian
Han_Sichuan	Studied_Sinitic	Bianbian_EN	PhaFaen_Hoabinhian	0.847	0.153	0.032	0.11737	Bianbian_EN_PhaFaen_Hoabinhian
Han_Sichuan	Studied_Sinitic	Boisman_MN	GuaCha_Hoabinhian	0.729	0.271	0.03	0.0581805	Boisman_MN_GuaCha_Hoabinhian
Han_Sichuan	Studied_Sinitic	Boshan_EN	GuaCha_Hoabinhian	0.864	0.136	0.048	0.0843156	Boshan_EN_GuaCha_Hoabinhian
Han_Sichuan	Studied_Sinitic	Boshan_EN	Liangdao1_EN	0.676	0.324	0.096	0.181104	Boshan_EN_Liangdao1_EN
Han_Sichuan	Studied_Sinitic	Boshan_EN	Liangdao2_EN	0.596	0.404	0.092	0.518623	Boshan_EN_Liangdao2_EN
Han_Sichuan	Studied_Sinitic	Boshan_EN	PhaFaen_Hoabinhian	0.873	0.127	0.032	0.142686	Boshan_EN_PhaFaen_Hoabinhian
Han_Sichuan	Studied_Sinitic	Chokhopani	GuaCha_Hoabinhian	0.836	0.164	0.135	0.486122	Chokhopani_GuaCha_Hoabinhian
Han_Sichuan	Studied_Sinitic	Dacaozi_IA	GuaCha_Hoabinhian	0.901	0.099	0.026	0.453985	Dacaozi_IA_GuaCha_Hoabinhian
Han_Sichuan	Studied_Sinitic	Dacaozi_IA	Liangdao1_EN	0.736	0.264	0.08	0.180007	Dacaozi_IA_Liangdao1_EN
Han_Sichuan	Studied_Sinitic	Dacaozi_IA	Liangdao2_EN	0.684	0.316	0.183	0.169296	Dacaozi_IA_Liangdao2_EN
Han_Sichuan	Studied_Sinitic	Dacaozi_IA	PhaFaen_Hoabinhian	0.908	0.092	0.024	0.324191	Dacaozi_IA_PhaFaen_Hoabinhian
Han_Sichuan	Studied_Sinitic	DevilsCave_N	Liangdao2_EN	0.414	0.586	0.057	0.123835	DevilsCave_N_Liangdao2_EN
Han_Sichuan	Studied_Sinitic	Fofonovo_EN	Liangdao1_EN	0.425	0.575	0.047	0.215457	Fofonovo_EN_Liangdao1_EN
Han_Sichuan	Studied_Sinitic	Fofonovo_EN	Liangdao2_EN	0.349	0.651	0.06	0.0744836	Fofonovo_EN_Liangdao2_EN
Han_Sichuan	Studied_Sinitic	Haojiatai_LBIA	GuaCha_Hoabinhian	0.919	0.081	0.043	0.325478	Haojiatai_LBIA_GuaCha_Hoabinhian
Han_Sichuan	Studied_Sinitic	Haojiatai_LBIA	Liangdao1_EN	0.751	0.249	0.107	0.55323	Haojiatai_LBIA_Liangdao1_EN
Han_Sichuan	Studied_Sinitic	Haojiatai_LBIA	PhaFaen_Hoabinhian	0.924	0.076	0.037	0.284856	Haojiatai_LBIA_PhaFaen_Hoabinhian
Han_Sichuan	Studied_Sinitic	Haojiatai_LBIA	Taiwan_Hanben	0.762	0.238	0.233	0.156342	Haojiatai_LBIA_Taiwan_Hanben
Han_Sichuan	Studied_Sinitic	Jinchankou_LN	Liangdao1_EN	0.59	0.41	0.089	0.0685912	Jinchankou_LN_Liangdao1_EN
Han_Sichuan	Studied_Sinitic	Jinchankou_LN	Liangdao2_EN	0.517	0.483	0.083	0.39439	Jinchankou_LN_Liangdao2_EN
Han_Sichuan	Studied_Sinitic	Lajia_LN	Liangdao1_EN	0.674	0.326	0.064	0.355531	Lajia_LN_Liangdao1_EN
Han_Sichuan	Studied_Sinitic	Lajia_LN	Liangdao2_EN	0.607	0.393	0.083	0.263023	Lajia_LN_Liangdao2_EN
Han_Sichuan	Studied_Sinitic	Lajia_LN	Taiwan_Hanben	0.565	0.435	0.051	0.201621	Lajia_LN_Taiwan_Hanben
Han_Sichuan	Studied_Sinitic	Longtoushan_BA	GuaCha_Hoabinhian	0.908	0.092	0.058	0.0604247	Longtoushan_BA_GuaCha_Hoabinhian
Han_Sichuan	Studied_Sinitic	Longtoushan_BA	Liangdao1_EN	0.689	0.311	0.086	0.729717	Longtoushan_BA_Liangdao1_EN
Han_Sichuan	Studied_Sinitic	Longtoushan_BA	Liangdao2_EN	0.594	0.406	0.09	0.988002	Longtoushan_BA_Liangdao2_EN
Han_Sichuan	Studied_Sinitic	Longtoushan_BA	PhaFaen_Hoabinhian	0.904	0.096	0.038	0.16455	Longtoushan_BA_PhaFaen_Hoabinhian
Han_Sichuan	Studied_Sinitic	Longtoushan_BA	Taiwan_Hanben	0.559	0.441	0.085	0.592172	Longtoushan_BA_Taiwan_Hanben
Han_Sichuan	Studied_Sinitic	Longtoushan_BA	Tanshishan_LN	0.71	0.29	0.12	0.251521	Longtoushan_BA_Tanshishan_LN
Han_Sichuan	Studied_Sinitic	Luoheguxiang_LBIA	GuaCha_Hoabinhian	0.952	0.048	0.032	0.988617	Luoheguxiang_LBIA_GuaCha_Hoabinhian
Han_Sichuan	Studied_Sinitic	Luoheguxiang_LBIA	PhaFaen_Hoabinhian	0.953	0.047	0.029	0.9939	Luoheguxiang_LBIA_PhaFaen_Hoabinhian
Han_Sichuan	Studied_Sinitic	Miaozigou_MN	GuaCha_Hoabinhian	0.903	0.097	0.079	0.163094	Miaozigou_MN_GuaCha_Hoabinhian
Han_Sichuan	Studied_Sinitic	Miaozigou_MN	Liangdao1_EN	0.622	0.378	0.14	0.593445	Miaozigou_MN_Liangdao1_EN
Han_Sichuan	Studied_Sinitic	Miaozigou_MN	PhaFaen_Hoabinhian	0.907	0.093	0.058	0.151273	Miaozigou_MN_PhaFaen_Hoabinhian
Han_Sichuan	Studied_Sinitic	Miaozigou_MN	Taiwan_Hanben	0.527	0.473	0.145	0.431507	Miaozigou_MN_Taiwan_Hanben
Han_Sichuan	Studied_Sinitic	Miaozigou_MN	Tanshishan_LN	0.69	0.31	0.243	0.263436	Miaozigou_MN_Tanshishan_LN
Han_Sichuan	Studied_Sinitic	Pingliangtai_LN	GuaCha_Hoabinhian	0.96	0.04	0.028	0.285323	Pingliangtai_LN_GuaCha_Hoabinhian
Han_Sichuan	Studied_Sinitic	Pingliangtai_LN	Liangdao1_EN	0.837	0.163	0.067	0.708023	Pingliangtai_LN_Liangdao1_EN
Han_Sichuan	Studied_Sinitic	Pingliangtai_LN	Liangdao2_EN	0.804	0.196	0.115	0.443038	Pingliangtai_LN_Liangdao2_EN
Han_Sichuan	Studied_Sinitic	Pingliangtai_LN	PhaFaen_Hoabinhian	0.952	0.048	0.023	0.422742	Pingliangtai_LN_PhaFaen_Hoabinhian
Han_Sichuan	Studied_Sinitic	Pingliangtai_LN	Taiwan_Hanben	0.836	0.164	0.098	0.243186	Pingliangtai_LN_Taiwan_Hanben
Han_Sichuan	Studied_Sinitic	Russia_Lokomotiv_Eneolithic	Liangdao1_EN	0.441	0.559	0.047	0.1517	Russia_Lokomotiv_Eneolithic_Liangdao1_EN
Han_Sichuan	Studied_Sinitic	Russia_Lokomotiv_Eneolithic	Liangdao2_EN	0.362	0.638	0.055	0.17124	Russia_Lokomotiv_Eneolithic_Liangdao2_EN
Han_Sichuan	Studied_Sinitic	Russia_Shamanka_Eneolithic	Liangdao1_EN	0.412	0.588	0.04	0.101144	Russia_Shamanka_Eneolithic_Liangdao1_EN
Han_Sichuan	Studied_Sinitic	Shimao_LN	GuaCha_Hoabinhian	0.948	0.052	0.034	0.294334	Shimao_LN_GuaCha_Hoabinhian
Han_Sichuan	Studied_Sinitic	Shimao_LN	Liangdao1_EN	0.827	0.173	0.082	0.432795	Shimao_LN_Liangdao1_EN
Han_Sichuan	Studied_Sinitic	Shimao_LN	Liangdao2_EN	0.797	0.203	0.124	0.429611	Shimao_LN_Liangdao2_EN
Han_Sichuan	Studied_Sinitic	Shimao_LN	PhaFaen_Hoabinhian	0.948	0.052	0.027	0.282979	Shimao_LN_PhaFaen_Hoabinhian
Han_Sichuan	Studied_Sinitic	Shimao_LN	Taiwan_Hanben	0.779	0.221	0.105	0.330443	Shimao_LN_Taiwan_Hanben
Han_Sichuan	Studied_Sinitic	Ulaanzuukh_SlabGrave	Liangdao1_EN	0.429	0.571	0.042	0.0575862	Ulaanzuukh_SlabGrave_Liangdao1_EN
Han_Sichuan	Studied_Sinitic	Wadian_LN	GuaCha_Hoabinhian	0.942	0.058	0.042	0.0647724	Wadian_LN_GuaCha_Hoabinhian
Han_Sichuan	Studied_Sinitic	Wadian_LN	Liangdao1_EN	0.786	0.214	0.073	0.522471	Wadian_LN_Liangdao1_EN
Han_Sichuan	Studied_Sinitic	Wadian_LN	Liangdao2_EN	0.705	0.295	0.114	0.409034	Wadian_LN_Liangdao2_EN
Han_Sichuan	Studied_Sinitic	Wadian_LN	PhaFaen_Hoabinhian	0.94	0.06	0.027	0.121728	Wadian_LN_PhaFaen_Hoabinhian
Han_Sichuan	Studied_Sinitic	Wadian_LN	Taiwan_Hanben	0.693	0.307	0.086	0.299431	Wadian_LN_Taiwan_Hanben
Han_Sichuan	Studied_Sinitic	Wadian_LN	Tanshishan_LN	0.825	0.175	0.099	0.196498	Wadian_LN_Tanshishan_LN
Han_Sichuan	Studied_Sinitic	Wanggou_MN	Liangdao1_EN	0.822	0.178	0.076	0.992592	Wanggou_MN_Liangdao1_EN
Han_Sichuan	Studied_Sinitic	Wanggou_MN	Liangdao2_EN	0.81	0.19	0.108	0.830703	Wanggou_MN_Liangdao2_EN
Han_Sichuan	Studied_Sinitic	Wanggou_MN	PhaFaen_Hoabinhian	0.968	0.032	0.03	0.596526	Wanggou_MN_PhaFaen_Hoabinhian
Han_Sichuan	Studied_Sinitic	Wanggou_MN	Taiwan_Hanben	0.745	0.255	0.101	0.964689	Wanggou_MN_Taiwan_Hanben
Han_Sichuan	Studied_Sinitic	Wanggou_MN	Tanshishan_LN	0.821	0.179	0.08	0.919513	Wanggou_MN_Tanshishan_LN
Han_Sichuan	Studied_Sinitic	Xiaogao_EN	GuaCha_Hoabinhian	0.838	0.162	0.041	0.595445	Xiaogao_EN_GuaCha_Hoabinhian
Han_Sichuan	Studied_Sinitic	Xiaogao_EN	Liangdao1_EN	0.66	0.34	0.153	0.120516	Xiaogao_EN_Liangdao1_EN
Han_Sichuan	Studied_Sinitic	Xiaogao_EN	Liangdao2_EN	0.609	0.391	0.139	0.069641	Xiaogao_EN_Liangdao2_EN
Han_Sichuan	Studied_Sinitic	Xiaogao_EN	PhaFaen_Hoabinhian	0.842	0.158	0.032	0.567643	Xiaogao_EN_PhaFaen_Hoabinhian
Han_Sichuan	Studied_Sinitic	Xiaojingshan_EN	GuaCha_Hoabinhian	0.838	0.162	0.037	0.456272	Xiaojingshan_EN_GuaCha_Hoabinhian
Han_Sichuan	Studied_Sinitic	Xiaojingshan_EN	PhaFaen_Hoabinhian	0.852	0.148	0.028	0.427712	Xiaojingshan_EN_PhaFaen_Hoabinhian
Han_Yunnan	Studied_Sinitic	Banlashan_MN	Liangdao1_EN	0.565	0.435	0.055	0.236415	Banlashan_MN_Liangdao1_EN
Han_Yunnan	Studied_Sinitic	Banlashan_MN	Liangdao2_EN	0.493	0.507	0.062	0.359999	Banlashan_MN_Liangdao2_EN
Han_Yunnan	Studied_Sinitic	Bianbian_EN	GuaCha_Hoabinhian	0.836	0.164	0.046	0.0903343	Bianbian_EN_GuaCha_Hoabinhian
Han_Yunnan	Studied_Sinitic	Bianbian_EN	PhaFaen_Hoabinhian	0.841	0.159	0.032	0.155117	Bianbian_EN_PhaFaen_Hoabinhian
Han_Yunnan	Studied_Sinitic	Boisman_MN	GuaCha_Hoabinhian	0.729	0.271	0.029	0.108953	Boisman_MN_GuaCha_Hoabinhian
Han_Yunnan	Studied_Sinitic	Boshan_EN	GuaCha_Hoabinhian	0.863	0.137	0.047	0.142848	Boshan_EN_GuaCha_Hoabinhian
Han_Yunnan	Studied_Sinitic	Boshan_EN	Liangdao1_EN	0.708	0.292	0.107	0.126852	Boshan_EN_Liangdao1_EN
Han_Yunnan	Studied_Sinitic	Boshan_EN	Liangdao2_EN	0.633	0.367	0.099	0.324942	Boshan_EN_Liangdao2_EN
Han_Yunnan	Studied_Sinitic	Boshan_EN	PhaFaen_Hoabinhian	0.868	0.132	0.032	0.295946	Boshan_EN_PhaFaen_Hoabinhian
Han_Yunnan	Studied_Sinitic	Chokhopani	GuaCha_Hoabinhian	0.83	0.17	0.128	0.594015	Chokhopani_GuaCha_Hoabinhian
Han_Yunnan	Studied_Sinitic	Dacaozi_IA	GuaCha_Hoabinhian	0.897	0.103	0.025	0.80638	Dacaozi_IA_GuaCha_Hoabinhian
Han_Yunnan	Studied_Sinitic	Dacaozi_IA	Liangdao1_EN	0.767	0.233	0.088	0.101592	Dacaozi_IA_Liangdao1_EN
Han_Yunnan	Studied_Sinitic	Dacaozi_IA	PhaFaen_Hoabinhian	0.902	0.098	0.023	0.770703	Dacaozi_IA_PhaFaen_Hoabinhian
Han_Yunnan	Studied_Sinitic	Erdaojingzi_LN	GuaCha_Hoabinhian	0.912	0.088	0.043	0.194797	Erdaojingzi_LN_GuaCha_Hoabinhian
Han_Yunnan	Studied_Sinitic	Erdaojingzi_LN	PhaFaen_Hoabinhian	0.939	0.061	0.033	0.0897748	Erdaojingzi_LN_PhaFaen_Hoabinhian
Han_Yunnan	Studied_Sinitic	Fofonovo_EN	Liangdao1_EN	0.444	0.556	0.047	0.181362	Fofonovo_EN_Liangdao1_EN
Han_Yunnan	Studied_Sinitic	Haojiatai_LBIA	GuaCha_Hoabinhian	0.917	0.083	0.042	0.450645	Haojiatai_LBIA_GuaCha_Hoabinhian
Han_Yunnan	Studied_Sinitic	Haojiatai_LBIA	Liangdao1_EN	0.779	0.221	0.113	0.480804	Haojiatai_LBIA_Liangdao1_EN
Han_Yunnan	Studied_Sinitic	Haojiatai_LBIA	PhaFaen_Hoabinhian	0.92	0.08	0.036	0.397672	Haojiatai_LBIA_PhaFaen_Hoabinhian
Han_Yunnan	Studied_Sinitic	Jinchankou_LN	Liangdao2_EN	0.538	0.462	0.088	0.221077	Jinchankou_LN_Liangdao2_EN
Han_Yunnan	Studied_Sinitic	Lajia_LN	Liangdao1_EN	0.704	0.296	0.061	0.440852	Lajia_LN_Liangdao1_EN
Han_Yunnan	Studied_Sinitic	Lajia_LN	Liangdao2_EN	0.64	0.36	0.073	0.256615	Lajia_LN_Liangdao2_EN
Han_Yunnan	Studied_Sinitic	Lajia_LN	Taiwan_Hanben	0.624	0.376	0.056	0.0748264	Lajia_LN_Taiwan_Hanben
Han_Yunnan	Studied_Sinitic	Longtoushan_BA	GuaCha_Hoabinhian	0.902	0.098	0.056	0.114072	Longtoushan_BA_GuaCha_Hoabinhian
Han_Yunnan	Studied_Sinitic	Longtoushan_BA	Liangdao1_EN	0.712	0.288	0.084	0.731023	Longtoushan_BA_Liangdao1_EN
Han_Yunnan	Studied_Sinitic	Longtoushan_BA	Liangdao2_EN	0.622	0.378	0.096	0.925188	Longtoushan_BA_Liangdao2_EN
Han_Yunnan	Studied_Sinitic	Longtoushan_BA	PhaFaen_Hoabinhian	0.896	0.104	0.037	0.311461	Longtoushan_BA_PhaFaen_Hoabinhian
Han_Yunnan	Studied_Sinitic	Longtoushan_BA	Taiwan_Hanben	0.62	0.38	0.095	0.410037	Longtoushan_BA_Taiwan_Hanben
Han_Yunnan	Studied_Sinitic	Longtoushan_BA	Tanshishan_LN	0.758	0.242	0.126	0.199472	Longtoushan_BA_Tanshishan_LN
Han_Yunnan	Studied_Sinitic	Luoheguxiang_LBIA	GuaCha_Hoabinhian	0.945	0.055	0.033	0.900796	Luoheguxiang_LBIA_GuaCha_Hoabinhian
Han_Yunnan	Studied_Sinitic	Luoheguxiang_LBIA	PhaFaen_Hoabinhian	0.947	0.053	0.029	0.937626	Luoheguxiang_LBIA_PhaFaen_Hoabinhian
Han_Yunnan	Studied_Sinitic	Miaozigou_MN	GuaCha_Hoabinhian	0.895	0.105	0.077	0.227636	Miaozigou_MN_GuaCha_Hoabinhian
Han_Yunnan	Studied_Sinitic	Miaozigou_MN	Liangdao1_EN	0.64	0.36	0.135	0.646969	Miaozigou_MN_Liangdao1_EN
Han_Yunnan	Studied_Sinitic	Miaozigou_MN	Liangdao2_EN	0.632	0.368	0.294	0.266625	Miaozigou_MN_Liangdao2_EN
Han_Yunnan	Studied_Sinitic	Miaozigou_MN	PhaFaen_Hoabinhian	0.898	0.102	0.057	0.228156	Miaozigou_MN_PhaFaen_Hoabinhian
Han_Yunnan	Studied_Sinitic	Miaozigou_MN	Taiwan_Hanben	0.591	0.409	0.17	0.356188	Miaozigou_MN_Taiwan_Hanben
Han_Yunnan	Studied_Sinitic	Pingliangtai_LN	GuaCha_Hoabinhian	0.956	0.044	0.028	0.374226	Pingliangtai_LN_GuaCha_Hoabinhian
Han_Yunnan	Studied_Sinitic	Pingliangtai_LN	Liangdao1_EN	0.871	0.129	0.071	0.504643	Pingliangtai_LN_Liangdao1_EN
Han_Yunnan	Studied_Sinitic	Pingliangtai_LN	PhaFaen_Hoabinhian	0.947	0.053	0.022	0.682207	Pingliangtai_LN_PhaFaen_Hoabinhian
Han_Yunnan	Studied_Sinitic	Russia_Lokomotiv_Eneolithic	Liangdao1_EN	0.465	0.535	0.047	0.184081	Russia_Lokomotiv_Eneolithic_Liangdao1_EN
Han_Yunnan	Studied_Sinitic	Russia_Lokomotiv_Eneolithic	Liangdao2_EN	0.387	0.613	0.055	0.161963	Russia_Lokomotiv_Eneolithic_Liangdao2_EN
Han_Yunnan	Studied_Sinitic	Russia_Shamanka_Eneolithic	Liangdao1_EN	0.432	0.568	0.039	0.102636	Russia_Shamanka_Eneolithic_Liangdao1_EN
Han_Yunnan	Studied_Sinitic	Shimao_LN	GuaCha_Hoabinhian	0.944	0.056	0.035	0.313066	Shimao_LN_GuaCha_Hoabinhian
Han_Yunnan	Studied_Sinitic	Shimao_LN	Liangdao1_EN	0.858	0.142	0.09	0.248195	Shimao_LN_Liangdao1_EN
Han_Yunnan	Studied_Sinitic	Shimao_LN	Liangdao2_EN	0.846	0.154	0.143	0.227428	Shimao_LN_Liangdao2_EN
Han_Yunnan	Studied_Sinitic	Shimao_LN	PhaFaen_Hoabinhian	0.944	0.056	0.027	0.32025	Shimao_LN_PhaFaen_Hoabinhian
Han_Yunnan	Studied_Sinitic	Shimao_LN	Taiwan_Hanben	0.872	0.128	0.123	0.164712	Shimao_LN_Taiwan_Hanben
Han_Yunnan	Studied_Sinitic	Tibetan_Lhasa	Tanshishan_LN	0.796	0.204	0.039	0.151396	Tibetan_Lhasa_Tanshishan_LN
Han_Yunnan	Studied_Sinitic	Wadian_LN	GuaCha_Hoabinhian	0.936	0.064	0.038	0.164688	Wadian_LN_GuaCha_Hoabinhian
Han_Yunnan	Studied_Sinitic	Wadian_LN	Liangdao1_EN	0.813	0.187	0.073	0.457099	Wadian_LN_Liangdao1_EN
Han_Yunnan	Studied_Sinitic	Wadian_LN	Liangdao2_EN	0.755	0.245	0.127	0.271178	Wadian_LN_Liangdao2_EN
Han_Yunnan	Studied_Sinitic	Wadian_LN	PhaFaen_Hoabinhian	0.932	0.068	0.026	0.309832	Wadian_LN_PhaFaen_Hoabinhian
Han_Yunnan	Studied_Sinitic	Wadian_LN	Taiwan_Hanben	0.774	0.226	0.099	0.163529	Wadian_LN_Taiwan_Hanben
Han_Yunnan	Studied_Sinitic	Wadian_LN	Tanshishan_LN	0.881	0.119	0.102	0.164162	Wadian_LN_Tanshishan_LN
Han_Yunnan	Studied_Sinitic	Wanggou_MN	Liangdao1_EN	0.85	0.15	0.075	0.999903	Wanggou_MN_Liangdao1_EN
Han_Yunnan	Studied_Sinitic	Wanggou_MN	Liangdao2_EN	0.848	0.152	0.1	0.929007	Wanggou_MN_Liangdao2_EN
Han_Yunnan	Studied_Sinitic	Wanggou_MN	PhaFaen_Hoabinhian	0.964	0.036	0.03	0.894574	Wanggou_MN_PhaFaen_Hoabinhian
Han_Yunnan	Studied_Sinitic	Wanggou_MN	Taiwan_Hanben	0.814	0.186	0.109	0.973807	Wanggou_MN_Taiwan_Hanben
Han_Yunnan	Studied_Sinitic	Wanggou_MN	Tanshishan_LN	0.865	0.135	0.081	0.952862	Wanggou_MN_Tanshishan_LN
Han_Yunnan	Studied_Sinitic	Xiaogao_EN	GuaCha_Hoabinhian	0.834	0.166	0.04	0.680731	Xiaogao_EN_GuaCha_Hoabinhian
Han_Yunnan	Studied_Sinitic	Xiaogao_EN	PhaFaen_Hoabinhian	0.837	0.163	0.032	0.669996	Xiaogao_EN_PhaFaen_Hoabinhian
Han_Yunnan	Studied_Sinitic	Xiaojingshan_EN	GuaCha_Hoabinhian	0.829	0.171	0.038	0.354602	Xiaojingshan_EN_GuaCha_Hoabinhian
Han_Yunnan	Studied_Sinitic	Xiaojingshan_EN	PhaFaen_Hoabinhian	0.846	0.154	0.028	0.290568	Xiaojingshan_EN_PhaFaen_Hoabinhian
Han_Shanxi	Sinitic	Luoheguxiang_LBIA	PhaFaen_Hoabinhian	0.971	0.029	0.028	0.0986912	Luoheguxiang_LBIA_PhaFaen_Hoabinhian
Han_Henan	Sinitic	Wanggou_MN	PhaFaen_Hoabinhian	0.97	0.03	0.026	0.486821	Wanggou_MN_PhaFaen_Hoabinhian
Tibetan_Dujiangyan.DG	Tibeto-Burman	Erdaojingzi_LN	PhaFaen_Hoabinhian	0.969	0.031	0.029	0.499403	Erdaojingzi_LN_PhaFaen_Hoabinhian
Han_Shanghai	Sinitic	Dacaozi_IA	PhaFaen_Hoabinhian	0.968	0.032	0.031	0.458193	Dacaozi_IA_PhaFaen_Hoabinhian
Naxi_HGDP	Tibeto-Burman	Jiaozuoniecun_LBIA	PhaFaen_Hoabinhian	0.968	0.032	0.031	0.0774163	Jiaozuoniecun_LBIA_PhaFaen_Hoabinhian
Tibetan_Chamdo	Tibeto-Burman	Erdaojingzi_LN	PhaFaen_Hoabinhian	0.968	0.032	0.031	0.0615281	Erdaojingzi_LN_PhaFaen_Hoabinhian
Han_Guangdong	Sinitic	Jiaozuoniecun_LBIA	PhaFaen_Hoabinhian	0.967	0.033	0.032	0.168168	Jiaozuoniecun_LBIA_PhaFaen_Hoabinhian
Han_Zhejiang	Sinitic	Wadian_LN	PhaFaen_Hoabinhian	0.966	0.034	0.028	0.300351	Wadian_LN_PhaFaen_Hoabinhian
Xibo_HGDP	Tungusic	Miaozigou_MN	PhaFaen_Hoabinhian	0.966	0.034	0.031	0.200738	Miaozigou_MN_PhaFaen_Hoabinhian
Han_Zhejiang	Sinitic	Luoheguxiang_LBIA	PhaFaen_Hoabinhian	0.965	0.035	0.028	0.67069	Luoheguxiang_LBIA_PhaFaen_Hoabinhian
Han_Fujian	Sinitic	Jiaozuoniecun_LBIA	PhaFaen_Hoabinhian	0.964	0.036	0.034	0.118458	Jiaozuoniecun_LBIA_PhaFaen_Hoabinhian
Yi_HGDP	Tibeto-Burman	Jiaozuoniecun_LBIA	PhaFaen_Hoabinhian	0.964	0.036	0.03	0.168762	Jiaozuoniecun_LBIA_PhaFaen_Hoabinhian
Daur_HGDP	Mongolic	Jinchankou_LN	PhaFaen_Hoabinhian	0.963	0.037	0.034	0.0695119	Jinchankou_LN_PhaFaen_Hoabinhian
Han_Jiangsu	Sinitic	Wanggou_MN	PhaFaen_Hoabinhian	0.963	0.037	0.026	0.415045	Wanggou_MN_PhaFaen_Hoabinhian
Han_SichuanHO	Sinitic	Haojiatai_LN	PhaFaen_Hoabinhian	0.963	0.037	0.031	0.396972	Haojiatai_LN_PhaFaen_Hoabinhian
Oroqen_HGDP	Tungusic	Banlashan_MN	PhaFaen_Hoabinhian	0.96	0.04	0.029	0.0695385	Banlashan_MN_PhaFaen_Hoabinhian
TibetanHO_Yunnan	Tibeto-Burman	Erdaojingzi_LN	PhaFaen_Hoabinhian	0.96	0.04	0.032	0.746551	Erdaojingzi_LN_PhaFaen_Hoabinhian
Han_Shanghai	Sinitic	Longtoushan_BA	PhaFaen_Hoabinhian	0.959	0.041	0.036	0.0832619	Longtoushan_BA_PhaFaen_Hoabinhian
Tujia_HGDP	Tibeto-Burman	Haojiatai_LN	PhaFaen_Hoabinhian	0.958	0.042	0.03	0.0623101	Haojiatai_LN_PhaFaen_Hoabinhian
Han_Henan	Sinitic	Dacaozi_IA	PhaFaen_Hoabinhian	0.956	0.044	0.025	0.335555	Dacaozi_IA_PhaFaen_Hoabinhian
Han_Henan	Sinitic	Shimao_LN	PhaFaen_Hoabinhian	0.956	0.044	0.029	0.0874345	Shimao_LN_PhaFaen_Hoabinhian
HaNhi	Tibeto-Burman	Chokhopani_2700BP	PhaFaen_Hoabinhian	0.956	0.044	0.042	0.156334	Chokhopani_2700BP_PhaFaen_Hoabinhian
Yi_Xichang.DG	Tibeto-Burman	Jiaozuoniecun_LBIA	PhaFaen_Hoabinhian	0.956	0.044	0.03	0.161778	Jiaozuoniecun_LBIA_PhaFaen_Hoabinhian
Han_Jiangsu	Sinitic	Shimao_LN	PhaFaen_Hoabinhian	0.953	0.047	0.027	0.277761	Shimao_LN_PhaFaen_Hoabinhian
Han_SichuanHO	Sinitic	Erdaojingzi_LN	PhaFaen_Hoabinhian	0.953	0.047	0.031	0.253215	Erdaojingzi_LN_PhaFaen_Hoabinhian
Tibetan_Xinlong	Tibeto-Burman	Haojiatai_LN	PhaFaen_Hoabinhian	0.953	0.047	0.032	0.0716842	Haojiatai_LN_PhaFaen_Hoabinhian
Sherpa_Nepal	Tibeto-Burman	Tibetan_Lhasa	Liangdao1_EN	0.952	0.048	0.038	0.466101	Tibetan_Lhasa_Liangdao1_EN
Han_Shanxi	Sinitic	Wanggou_MN	PhaFaen_Hoabinhian	0.951	0.049	0.025	0.0956058	Wanggou_MN_PhaFaen_Hoabinhian
Qiang_Danba	Tibeto-Burman	Haojiatai_LBIA	PhaFaen_Hoabinhian	0.951	0.049	0.037	0.275206	Haojiatai_LBIA_PhaFaen_Hoabinhian
Tibetan_Shannan	Tibeto-Burman	Tibetan_Lhasa	GuaCha_Hoabinhian	0.951	0.049	0.035	0.153372	Tibetan_Lhasa_GuaCha_Hoabinhian
Tujia_HGDP	Tibeto-Burman	Erdaojingzi_LN	PhaFaen_Hoabinhian	0.951	0.049	0.03	0.138782	Erdaojingzi_LN_PhaFaen_Hoabinhian
Xibo_HGDP	Tungusic	Longtoushan_BA	PhaFaen_Hoabinhian	0.95	0.05	0.028	0.340771	Longtoushan_BA_PhaFaen_Hoabinhian
Yi_HGDP	Tibeto-Burman	Haojiatai_LN	PhaFaen_Hoabinhian	0.95	0.05	0.03	0.104176	Haojiatai_LN_PhaFaen_Hoabinhian
Han_Hubei	Sinitic	Wadian_LN	PhaFaen_Hoabinhian	0.949	0.051	0.027	0.0622581	Wadian_LN_PhaFaen_Hoabinhian
Sherpa_Nepal	Tibeto-Burman	Xiaowu_MN	PhaFaen_Hoabinhian	0.949	0.051	0.04	0.0609882	Xiaowu_MN_PhaFaen_Hoabinhian
Han_Henan	Sinitic	Miaozigou_MN	PhaFaen_Hoabinhian	0.948	0.052	0.031	0.611476	Miaozigou_MN_PhaFaen_Hoabinhian
Han_Jiangsu	Sinitic	Miaozigou_MN	PhaFaen_Hoabinhian	0.948	0.052	0.029	0.638165	Miaozigou_MN_PhaFaen_Hoabinhian
Han_Shanxi	Sinitic	Miaozigou_MN	PhaFaen_Hoabinhian	0.948	0.052	0.029	0.617755	Miaozigou_MN_PhaFaen_Hoabinhian
Tibetan_Muli.DG	Tibeto-Burman	Erdaojingzi_LN	PhaFaen_Hoabinhian	0.948	0.052	0.028	0.401916	Erdaojingzi_LN_PhaFaen_Hoabinhian
Tujia_HGDP	Tibeto-Burman	Pingliangtai_LN	PhaFaen_Hoabinhian	0.948	0.052	0.024	0.073921	Pingliangtai_LN_PhaFaen_Hoabinhian
Han_Jiangsu	Sinitic	Dacaozi_IA	PhaFaen_Hoabinhian	0.947	0.053	0.024	0.67712	Dacaozi_IA_PhaFaen_Hoabinhian
Han_SichuanHO	Sinitic	Pingliangtai_LN	PhaFaen_Hoabinhian	0.947	0.053	0.025	0.266583	Pingliangtai_LN_PhaFaen_Hoabinhian
Tibetan_Yajiang	Tibeto-Burman	Erdaojingzi_LN	PhaFaen_Hoabinhian	0.947	0.053	0.031	0.145931	Erdaojingzi_LN_PhaFaen_Hoabinhian
Han_Shanghai	Sinitic	Miaozigou_MN	PhaFaen_Hoabinhian	0.946	0.054	0.032	0.151411	Miaozigou_MN_PhaFaen_Hoabinhian
Han_Shanxi	Sinitic	Dacaozi_IA	PhaFaen_Hoabinhian	0.946	0.054	0.025	0.242635	Dacaozi_IA_PhaFaen_Hoabinhian
Han_Zhejiang	Sinitic	Wanggou_MN	PhaFaen_Hoabinhian	0.946	0.054	0.025	0.231241	Wanggou_MN_PhaFaen_Hoabinhian
Tibetan_Xinlong	Tibeto-Burman	Erdaojingzi_LN	PhaFaen_Hoabinhian	0.946	0.054	0.032	0.45786	Erdaojingzi_LN_PhaFaen_Hoabinhian
Yugur_Sunan	Mongolic	Erdaojingzi_LN	PhaFaen_Hoabinhian	0.946	0.054	0.029	0.15571	Erdaojingzi_LN_PhaFaen_Hoabinhian
Han_Shandong	Sinitic	Luoheguxiang_LBIA	PhaFaen_Hoabinhian	0.945	0.055	0.027	0.171843	Luoheguxiang_LBIA_PhaFaen_Hoabinhian
Han_Hubei	Sinitic	Luoheguxiang_LBIA	PhaFaen_Hoabinhian	0.944	0.056	0.029	0.173243	Luoheguxiang_LBIA_PhaFaen_Hoabinhian
Mogolian_HGDP	Mongolic	Haojiatai_LBIA	PhaFaen_Hoabinhian	0.943	0.057	0.036	0.127952	Haojiatai_LBIA_PhaFaen_Hoabinhian
Qiang_Danba	Tibeto-Burman	Wanggou_MN	PhaFaen_Hoabinhian	0.943	0.057	0.027	0.174417	Wanggou_MN_PhaFaen_Hoabinhian
Mosuo_Yanyuan.DG	Tibeto-Burman	Erdaojingzi_LN	PhaFaen_Hoabinhian	0.942	0.058	0.031	0.739096	Erdaojingzi_LN_PhaFaen_Hoabinhian
Han_Guangdong	Sinitic	Haojiatai_LN	PhaFaen_Hoabinhian	0.941	0.059	0.03	0.145012	Haojiatai_LN_PhaFaen_Hoabinhian
Yi_HGDP	Tibeto-Burman	Erdaojingzi_LN	PhaFaen_Hoabinhian	0.941	0.059	0.029	0.390449	Erdaojingzi_LN_PhaFaen_Hoabinhian
Han_Jiangsu	Sinitic	Wanggou_MN	Liangdao2_EN	0.94	0.06	0.058	0.318255	Wanggou_MN_Liangdao2_EN
Negidal	Tungusic	Fofonovo_EN	PhaFaen_Hoabinhian	0.94	0.06	0.029	0.0696945	Fofonovo_EN_PhaFaen_Hoabinhian
Qiang_Danba	Tibeto-Burman	Lajia_LN	PhaFaen_Hoabinhian	0.94	0.06	0.026	0.276406	Lajia_LN_PhaFaen_Hoabinhian
Han_Zhejiang	Sinitic	Shimao_LN	PhaFaen_Hoabinhian	0.939	0.061	0.029	0.284673	Shimao_LN_PhaFaen_Hoabinhian
Naxi_HGDP	Tibeto-Burman	Erdaojingzi_LN	PhaFaen_Hoabinhian	0.939	0.061	0.029	0.440913	Erdaojingzi_LN_PhaFaen_Hoabinhian
Han_Chongqing	Sinitic	Haojiatai_LBIA	PhaFaen_Hoabinhian	0.938	0.062	0.038	0.0502118	Haojiatai_LBIA_PhaFaen_Hoabinhian
Han_Chongqing	Sinitic	Luoheguxiang_LBIA	PhaFaen_Hoabinhian	0.937	0.063	0.03	0.272783	Luoheguxiang_LBIA_PhaFaen_Hoabinhian
Han_Zhejiang	Sinitic	Dacaozi_IA	PhaFaen_Hoabinhian	0.937	0.063	0.026	0.10289	Dacaozi_IA_PhaFaen_Hoabinhian
Han_Henan	Sinitic	Longtoushan_BA	PhaFaen_Hoabinhian	0.936	0.064	0.029	0.430034	Longtoushan_BA_PhaFaen_Hoabinhian
Han_Shandong	Sinitic	Wanggou_MN	PhaFaen_Hoabinhian	0.936	0.064	0.024	0.132072	Wanggou_MN_PhaFaen_Hoabinhian
Han_Fujian	Sinitic	Haojiatai_LN	PhaFaen_Hoabinhian	0.934	0.066	0.031	0.110088	Haojiatai_LN_PhaFaen_Hoabinhian
Tibetan_Xinlong	Tibeto-Burman	Pingliangtai_LN	PhaFaen_Hoabinhian	0.934	0.066	0.026	0.0955628	Pingliangtai_LN_PhaFaen_Hoabinhian
Han_Chongqing	Sinitic	Miaozigou_MN	PhaFaen_Hoabinhian	0.933	0.067	0.031	0.103556	Miaozigou_MN_PhaFaen_Hoabinhian
Tibetan_Dujiangyan.DG	Tibeto-Burman	Haojiatai_LBIA	PhaFaen_Hoabinhian	0.933	0.067	0.035	0.0941353	Haojiatai_LBIA_PhaFaen_Hoabinhian
Han_Henan	Sinitic	Wadian_LN	GuaCha_Hoabinhian	0.932	0.068	0.06	0.118053	Wadian_LN_GuaCha_Hoabinhian
Tibetan_Nagqu	Tibeto-Burman	Erdaojingzi_LN	PhaFaen_Hoabinhian	0.932	0.068	0.03	0.135817	Erdaojingzi_LN_PhaFaen_Hoabinhian
Han_Zhejiang	Sinitic	Luoheguxiang_LBIA	GuaCha_Hoabinhian	0.931	0.069	0.062	0.636844	Luoheguxiang_LBIA_GuaCha_Hoabinhian
Yi_HGDP	Tibeto-Burman	Pingliangtai_LN	PhaFaen_Hoabinhian	0.931	0.069	0.023	0.0501039	Pingliangtai_LN_PhaFaen_Hoabinhian
Han_Shandong	Sinitic	Miaozigou_MN	PhaFaen_Hoabinhian	0.93	0.07	0.028	0.356657	Miaozigou_MN_PhaFaen_Hoabinhian
Han_Zhejiang	Sinitic	Miaozigou_MN	PhaFaen_Hoabinhian	0.93	0.07	0.03	0.381677	Miaozigou_MN_PhaFaen_Hoabinhian
Qiang_Danba	Tibeto-Burman	Dacaozi_IA	PhaFaen_Hoabinhian	0.93	0.07	0.026	0.25384	Dacaozi_IA_PhaFaen_Hoabinhian
Han_Jiangsu	Sinitic	Wadian_LN	Liangdao1_EN	0.929	0.071	0.066	0.145055	Wadian_LN_Liangdao1_EN
Han_Shanghai	Sinitic	Dacaozi_IA	Liangdao2_EN	0.928	0.072	0.069	0.460035	Dacaozi_IA_Liangdao2_EN
Han_Shanxi	Sinitic	Longtoushan_BA	PhaFaen_Hoabinhian	0.928	0.072	0.028	0.629149	Longtoushan_BA_PhaFaen_Hoabinhian
Han_Fujian	Sinitic	Pingliangtai_LN	PhaFaen_Hoabinhian	0.927	0.073	0.026	0.130846	Pingliangtai_LN_PhaFaen_Hoabinhian
Han_Guangdong	Sinitic	Pingliangtai_LN	PhaFaen_Hoabinhian	0.927	0.073	0.024	0.103773	Pingliangtai_LN_PhaFaen_Hoabinhian
Han_Chongqing	Sinitic	Wanggou_MN	PhaFaen_Hoabinhian	0.926	0.074	0.027	0.0562222	Wanggou_MN_PhaFaen_Hoabinhian
Han_Shanghai	Sinitic	Wanggou_MN	GuaCha_Hoabinhian	0.926	0.074	0.067	0.116305	Wanggou_MN_GuaCha_Hoabinhian
Han_Henan	Sinitic	Wanggou_MN	GuaCha_Hoabinhian	0.925	0.075	0.056	0.52733	Wanggou_MN_GuaCha_Hoabinhian
Han_Shanxi	Sinitic	Luoheguxiang_LBIA	GuaCha_Hoabinhian	0.925	0.075	0.063	0.106336	Luoheguxiang_LBIA_GuaCha_Hoabinhian
Qiang_Daofu	Tibeto-Burman	Erdaojingzi_LN	GuaCha_Hoabinhian	0.925	0.075	0.066	0.416399	Erdaojingzi_LN_GuaCha_Hoabinhian
Yi_Xichang.DG	Tibeto-Burman	Erdaojingzi_LN	PhaFaen_Hoabinhian	0.925	0.075	0.03	0.56317	Erdaojingzi_LN_PhaFaen_Hoabinhian
Han_Shandong	Sinitic	Dacaozi_IA	PhaFaen_Hoabinhian	0.924	0.076	0.023	0.46006	Dacaozi_IA_PhaFaen_Hoabinhian
Qiang_Daofu	Tibeto-Burman	Miaozigou_MN	PhaFaen_Hoabinhian	0.924	0.076	0.029	0.692651	Miaozigou_MN_PhaFaen_Hoabinhian
Tibetan_Xunhua	Tibeto-Burman	Erdaojingzi_LN	PhaFaen_Hoabinhian	0.924	0.076	0.033	0.125735	Erdaojingzi_LN_PhaFaen_Hoabinhian
Han_Shandong	Sinitic	Erdaojingzi_LN	Liangdao1_EN	0.922	0.078	0.068	0.281844	Erdaojingzi_LN_Liangdao1_EN
Han_SichuanHO	Sinitic	Wadian_LN	PhaFaen_Hoabinhian	0.922	0.078	0.027	0.0917509	Wadian_LN_PhaFaen_Hoabinhian
Han_Chongqing	Sinitic	Dacaozi_IA	PhaFaen_Hoabinhian	0.921	0.079	0.028	0.575312	Dacaozi_IA_PhaFaen_Hoabinhian
Han_Jiangsu	Sinitic	Erdaojingzi_LN	Liangdao1_EN	0.921	0.079	0.067	0.53627	Erdaojingzi_LN_Liangdao1_EN
Han_Jiangsu	Sinitic	Longtoushan_BA	PhaFaen_Hoabinhian	0.921	0.079	0.028	0.262859	Longtoushan_BA_PhaFaen_Hoabinhian
Sherpa_Nepal	Tibeto-Burman	Erdaojingzi_LN	PhaFaen_Hoabinhian	0.921	0.079	0.031	0.356563	Erdaojingzi_LN_PhaFaen_Hoabinhian
Han_Jiangsu	Sinitic	Wadian_LN	GuaCha_Hoabinhian	0.92	0.08	0.059	0.170478	Wadian_LN_GuaCha_Hoabinhian
Han_Zhejiang	Sinitic	Erdaojingzi_LN	Liangdao2_EN	0.92	0.08	0.072	0.184957	Erdaojingzi_LN_Liangdao2_EN
Tibetan_Chamdo	Tibeto-Burman	Miaozigou_MN	PhaFaen_Hoabinhian	0.92	0.08	0.028	0.802428	Miaozigou_MN_PhaFaen_Hoabinhian
Xibo_HGDP	Tungusic	Jinchankou_LN	PhaFaen_Hoabinhian	0.92	0.08	0.032	0.0824044	Jinchankou_LN_PhaFaen_Hoabinhian
Han_Hubei	Sinitic	Dacaozi_IA	PhaFaen_Hoabinhian	0.919	0.081	0.025	0.0973949	Dacaozi_IA_PhaFaen_Hoabinhian
TibetanHO_Yunnan	Tibeto-Burman	Luoheguxiang_LBIA	PhaFaen_Hoabinhian	0.919	0.081	0.031	0.0548668	Luoheguxiang_LBIA_PhaFaen_Hoabinhian
Han_Jiangsu	Sinitic	Haojiatai_LBIA	Liangdao2_EN	0.918	0.082	0.08	0.0996041	Haojiatai_LBIA_Liangdao2_EN
Qiang_Daofu	Tibeto-Burman	Lajia_LN	PhaFaen_Hoabinhian	0.918	0.082	0.023	0.427143	Lajia_LN_PhaFaen_Hoabinhian
Han_Henan	Sinitic	Dacaozi_IA	GuaCha_Hoabinhian	0.917	0.083	0.06	0.262996	Dacaozi_IA_GuaCha_Hoabinhian
Naxi_HGDP	Tibeto-Burman	Jiaozuoniecun_LBIA	GuaCha_Hoabinhian	0.917	0.083	0.069	0.0847889	Jiaozuoniecun_LBIA_GuaCha_Hoabinhian
Tibetan_Yajiang	Tibeto-Burman	Jiaozuoniecun_LBIA	GuaCha_Hoabinhian	0.917	0.083	0.071	0.0985135	Jiaozuoniecun_LBIA_GuaCha_Hoabinhian
Tujia_HGDP	Tibeto-Burman	Luoheguxiang_LBIA	PhaFaen_Hoabinhian	0.916	0.084	0.027	0.379529	Luoheguxiang_LBIA_PhaFaen_Hoabinhian
Yi_HGDP	Tibeto-Burman	Jiaozuoniecun_LBIA	GuaCha_Hoabinhian	0.916	0.084	0.064	0.175924	Jiaozuoniecun_LBIA_GuaCha_Hoabinhian
Yi_Xichang.DG	Tibeto-Burman	Erdaojingzi_LN	Liangdao1_EN	0.916	0.084	0.079	0.187021	Erdaojingzi_LN_Liangdao1_EN
Han_Jiangsu	Sinitic	Wanggou_MN	GuaCha_Hoabinhian	0.915	0.085	0.055	0.419811	Wanggou_MN_GuaCha_Hoabinhian
Han_SichuanHO	Sinitic	Luoheguxiang_LBIA	PhaFaen_Hoabinhian	0.915	0.085	0.027	0.330807	Luoheguxiang_LBIA_PhaFaen_Hoabinhian
Qiang_Danba	Tibeto-Burman	Miaozigou_MN	PhaFaen_Hoabinhian	0.915	0.085	0.029	0.902717	Miaozigou_MN_PhaFaen_Hoabinhian
Tibetan_Muli.DG	Tibeto-Burman	Haojiatai_LBIA	PhaFaen_Hoabinhian	0.915	0.085	0.033	0.0630871	Haojiatai_LBIA_PhaFaen_Hoabinhian
Han_Henan	Sinitic	Shimao_LN	Liangdao2_EN	0.914	0.086	0.062	0.0816177	Shimao_LN_Liangdao2_EN
Mogolian_HGDP	Mongolic	Longtoushan_BA	PhaFaen_Hoabinhian	0.914	0.086	0.028	0.150793	Longtoushan_BA_PhaFaen_Hoabinhian
TibetanHO_Yunnan	Tibeto-Burman	Wanggou_MN	PhaFaen_Hoabinhian	0.914	0.086	0.026	0.268705	Wanggou_MN_PhaFaen_Hoabinhian
TibetanHO_Yunnan	Tibeto-Burman	Haojiatai_LBIA	PhaFaen_Hoabinhian	0.914	0.086	0.035	0.253555	Haojiatai_LBIA_PhaFaen_Hoabinhian
TibetanHO_Yunnan	Tibeto-Burman	Miaozigou_MN	PhaFaen_Hoabinhian	0.913	0.087	0.03	0.865393	Miaozigou_MN_PhaFaen_Hoabinhian
Daur_HGDP	Mongolic	Jinchankou_LN	GuaCha_Hoabinhian	0.912	0.088	0.072	0.0743185	Jinchankou_LN_GuaCha_Hoabinhian
Han_Hubei	Sinitic	Luoheguxiang_LBIA	Liangdao1_EN	0.912	0.088	0.084	0.0800469	Luoheguxiang_LBIA_Liangdao1_EN
Han_Shanghai	Sinitic	Longtoushan_BA	GuaCha_Hoabinhian	0.912	0.088	0.08	0.0800491	Longtoushan_BA_GuaCha_Hoabinhian
Han_SichuanHO	Sinitic	Haojiatai_LN	GuaCha_Hoabinhian	0.912	0.088	0.065	0.42278	Haojiatai_LN_GuaCha_Hoabinhian
Han_SichuanHO	Sinitic	Haojiatai_LBIA	PhaFaen_Hoabinhian	0.912	0.088	0.034	0.0814708	Haojiatai_LBIA_PhaFaen_Hoabinhian
Mosuo_Yanyuan.DG	Tibeto-Burman	Haojiatai_LBIA	PhaFaen_Hoabinhian	0.912	0.088	0.035	0.0983375	Haojiatai_LBIA_PhaFaen_Hoabinhian
Daur_HGDP	Mongolic	Banlashan_MN	PhaFaen_Hoabinhian	0.911	0.089	0.029	0.137065	Banlashan_MN_PhaFaen_Hoabinhian
Mosuo_Yanyuan.DG	Tibeto-Burman	Tibetan_Lhasa	Liangdao1_EN	0.911	0.089	0.041	0.099597	Tibetan_Lhasa_Liangdao1_EN
Tibetan_Muli.DG	Tibeto-Burman	Miaozigou_MN	Tanshishan_LN	0.911	0.089	0.086	0.0852969	Miaozigou_MN_Tanshishan_LN
Han_SichuanHO	Sinitic	Erdaojingzi_LN	GuaCha_Hoabinhian	0.91	0.09	0.072	0.211761	Erdaojingzi_LN_GuaCha_Hoabinhian
Han_Zhejiang	Sinitic	Wadian_LN	Liangdao2_EN	0.91	0.09	0.064	0.350518	Wadian_LN_Liangdao2_EN
Tibetan_Chamdo	Tibeto-Burman	Lajia_LN	PhaFaen_Hoabinhian	0.91	0.09	0.021	0.20473	Lajia_LN_PhaFaen_Hoabinhian
Tibetan_Dujiangyan.DG	Tibeto-Burman	Erdaojingzi_LN	GuaCha_Hoabinhian	0.91	0.09	0.061	0.591522	Erdaojingzi_LN_GuaCha_Hoabinhian
Yi_Xichang.DG	Tibeto-Burman	Xiaowu_MN	GuaCha_Hoabinhian	0.91	0.09	0.083	0.868416	Xiaowu_MN_GuaCha_Hoabinhian
Han_Shanghai	Sinitic	Haojiatai_LBIA	Liangdao2_EN	0.909	0.091	0.085	0.217999	Haojiatai_LBIA_Liangdao2_EN
Tujia_HGDP	Tibeto-Burman	Wanggou_MN	PhaFaen_Hoabinhian	0.909	0.091	0.024	0.177721	Wanggou_MN_PhaFaen_Hoabinhian
Yi_HGDP	Tibeto-Burman	Wadian_LN	PhaFaen_Hoabinhian	0.909	0.091	0.026	0.113497	Wadian_LN_PhaFaen_Hoabinhian
Han_Hubei	Sinitic	Miaozigou_MN	PhaFaen_Hoabinhian	0.908	0.092	0.029	0.186805	Miaozigou_MN_PhaFaen_Hoabinhian
Mosuo_Yanyuan.DG	Tibeto-Burman	Wadian_LN	PhaFaen_Hoabinhian	0.908	0.092	0.027	0.0592531	Wadian_LN_PhaFaen_Hoabinhian
Qiang_Daofu	Tibeto-Burman	Miaozigou_MN	Tanshishan_LN	0.908	0.092	0.075	0.215943	Miaozigou_MN_Tanshishan_LN
Tibetan_Dujiangyan.DG	Tibeto-Burman	Miaozigou_MN	PhaFaen_Hoabinhian	0.907	0.093	0.028	0.826145	Miaozigou_MN_PhaFaen_Hoabinhian
Han_Shanghai	Sinitic	Erdaojingzi_LN	Tanshishan_LN	0.906	0.094	0.084	0.273833	Erdaojingzi_LN_Tanshishan_LN
Tibetan_Xinlong	Tibeto-Burman	Luoheguxiang_LBIA	PhaFaen_Hoabinhian	0.906	0.094	0.027	0.736152	Luoheguxiang_LBIA_PhaFaen_Hoabinhian
Tibetan_Xinlong	Tibeto-Burman	Chokhopani_2700BP	Tanshishan_LN	0.906	0.094	0.082	0.306919	Chokhopani_2700BP_Tanshishan_LN
Tibetan_Xinlong	Tibeto-Burman	Haojiatai_LBIA	PhaFaen_Hoabinhian	0.906	0.094	0.035	0.214357	Haojiatai_LBIA_PhaFaen_Hoabinhian
Tujia_HGDP	Tibeto-Burman	Miaozigou_MN	PhaFaen_Hoabinhian	0.906	0.094	0.028	0.206618	Miaozigou_MN_PhaFaen_Hoabinhian
Han_Henan	Sinitic	Jinchankou_LN	PhaFaen_Hoabinhian	0.905	0.095	0.033	0.0590734	Jinchankou_LN_PhaFaen_Hoabinhian
Qiang_Danba	Tibeto-Burman	Longtoushan_BA	PhaFaen_Hoabinhian	0.905	0.095	0.03	0.129768	Longtoushan_BA_PhaFaen_Hoabinhian
Tibetan_Muli.DG	Tibeto-Burman	Wanggou_MN	PhaFaen_Hoabinhian	0.905	0.095	0.022	0.0592345	Wanggou_MN_PhaFaen_Hoabinhian
Han_Henan	Sinitic	Shimao_LN	GuaCha_Hoabinhian	0.904	0.096	0.059	0.0921261	Shimao_LN_GuaCha_Hoabinhian
Han_Shandong	Sinitic	Longtoushan_BA	PhaFaen_Hoabinhian	0.904	0.096	0.028	0.366123	Longtoushan_BA_PhaFaen_Hoabinhian
Han_Shanghai	Sinitic	Wanggou_MN	Liangdao2_EN	0.904	0.096	0.073	0.140651	Wanggou_MN_Liangdao2_EN
Tibetan_Dujiangyan.DG	Tibeto-Burman	Lajia_LN	PhaFaen_Hoabinhian	0.904	0.096	0.022	0.245726	Lajia_LN_PhaFaen_Hoabinhian
Tibetan_Xinlong	Tibeto-Burman	Wadian_LN	PhaFaen_Hoabinhian	0.904	0.096	0.028	0.104618	Wadian_LN_PhaFaen_Hoabinhian
TibetanHO_Yunnan	Tibeto-Burman	Shimao_LN	PhaFaen_Hoabinhian	0.904	0.096	0.029	0.0634797	Shimao_LN_PhaFaen_Hoabinhian
Yi_HGDP	Tibeto-Burman	Luoheguxiang_LBIA	PhaFaen_Hoabinhian	0.904	0.096	0.026	0.21674	Luoheguxiang_LBIA_PhaFaen_Hoabinhian
Han_Fujian	Sinitic	Luoheguxiang_LBIA	PhaFaen_Hoabinhian	0.903	0.097	0.029	0.219595	Luoheguxiang_LBIA_PhaFaen_Hoabinhian
Han_SichuanHO	Sinitic	Wanggou_MN	PhaFaen_Hoabinhian	0.903	0.097	0.025	0.246817	Wanggou_MN_PhaFaen_Hoabinhian
Han_SichuanHO	Sinitic	Pingliangtai_LN	Liangdao1_EN	0.903	0.097	0.067	0.151703	Pingliangtai_LN_Liangdao1_EN
HaNhi	Tibeto-Burman	Chokhopani_2700BP	GuaCha_Hoabinhian	0.903	0.097	0.093	0.155535	Chokhopani_2700BP_GuaCha_Hoabinhian
Naxi_HGDP	Tibeto-Burman	Luoheguxiang_LBIA	PhaFaen_Hoabinhian	0.903	0.097	0.027	0.105015	Luoheguxiang_LBIA_PhaFaen_Hoabinhian
Tibetan_Muli.DG	Tibeto-Burman	Miaozigou_MN	PhaFaen_Hoabinhian	0.903	0.097	0.027	0.912193	Miaozigou_MN_PhaFaen_Hoabinhian
Tibetan_Shigatse	Tibeto-Burman	Erdaojingzi_LN	PhaFaen_Hoabinhian	0.903	0.097	0.029	0.157959	Erdaojingzi_LN_PhaFaen_Hoabinhian
Tibetan_Yajiang	Tibeto-Burman	Miaozigou_MN	PhaFaen_Hoabinhian	0.902	0.098	0.029	0.563237	Miaozigou_MN_PhaFaen_Hoabinhian
Han_Chongqing	Sinitic	Jiaozuoniecun_LBIA	Liangdao1_EN	0.901	0.099	0.093	0.0556604	Jiaozuoniecun_LBIA_Liangdao1_EN
Han_Jiangsu	Sinitic	Dacaozi_IA	GuaCha_Hoabinhian	0.901	0.099	0.058	0.491591	Dacaozi_IA_GuaCha_Hoabinhian
Han_Zhejiang	Sinitic	Wadian_LN	GuaCha_Hoabinhian	0.901	0.099	0.06	0.400722	Wadian_LN_GuaCha_Hoabinhian
Naxi_HGDP	Tibeto-Burman	Haojiatai_LBIA	PhaFaen_Hoabinhian	0.901	0.099	0.033	0.089126	Haojiatai_LBIA_PhaFaen_Hoabinhian
Tibetan_Xinlong	Tibeto-Burman	Erdaojingzi_LN	Tanshishan_LN	0.901	0.099	0.072	0.358701	Erdaojingzi_LN_Tanshishan_LN
TibetanHO_Yunnan	Tibeto-Burman	Lajia_LN	PhaFaen_Hoabinhian	0.901	0.099	0.024	0.54339	Lajia_LN_PhaFaen_Hoabinhian
TibetanHO_Yunnan	Tibeto-Burman	Miaozigou_MN	Tanshishan_LN	0.901	0.099	0.081	0.235261	Miaozigou_MN_Tanshishan_LN
Han_SichuanHO	Sinitic	Miaozigou_MN	PhaFaen_Hoabinhian	0.9	0.1	0.028	0.313389	Miaozigou_MN_PhaFaen_Hoabinhian
Mosuo_Yanyuan.DG	Tibeto-Burman	Tibetan_Lhasa	Tanshishan_LN	0.9	0.1	0.043	0.123888	Tibetan_Lhasa_Tanshishan_LN
Qiang_Danba	Tibeto-Burman	Wadian_LN	GuaCha_Hoabinhian	0.9	0.1	0.061	0.0638752	Wadian_LN_GuaCha_Hoabinhian
Tibetan_Muli.DG	Tibeto-Burman	Miaozigou_MN	Taiwan_Hanben	0.9	0.1	0.09	0.0838772	Miaozigou_MN_Taiwan_Hanben
TibetanHO_Yunnan	Tibeto-Burman	Dacaozi_IA	PhaFaen_Hoabinhian	0.9	0.1	0.026	0.427777	Dacaozi_IA_PhaFaen_Hoabinhian
Han_SouthChina1K	Sinitic	Miaozigou_MN	PhaFaen_Hoabinhian	0.899	0.101	0.027	0.0527287	Miaozigou_MN_PhaFaen_Hoabinhian
Naxi_HGDP	Tibeto-Burman	Miaozigou_MN	PhaFaen_Hoabinhian	0.899	0.101	0.029	0.67886	Miaozigou_MN_PhaFaen_Hoabinhian
Tibetan_Chamdo	Tibeto-Burman	Miaozigou_MN	Liangdao2_EN	0.899	0.101	0.06	0.316485	Miaozigou_MN_Liangdao2_EN
TibetanHO_Yunnan	Tibeto-Burman	Miaozigou_MN	Liangdao1_EN	0.899	0.101	0.081	0.243367	Miaozigou_MN_Liangdao1_EN
TibetanHO_Yunnan	Tibeto-Burman	Longtoushan_BA	PhaFaen_Hoabinhian	0.899	0.101	0.03	0.162109	Longtoushan_BA_PhaFaen_Hoabinhian
Yugur_Sunan	Mongolic	Haojiatai_LBIA	PhaFaen_Hoabinhian	0.899	0.101	0.033	0.0618513	Haojiatai_LBIA_PhaFaen_Hoabinhian
Han_Hubei	Sinitic	Luoheguxiang_LBIA	GuaCha_Hoabinhian	0.898	0.102	0.061	0.127789	Luoheguxiang_LBIA_GuaCha_Hoabinhian
Han_Jiangsu	Sinitic	Shimao_LN	GuaCha_Hoabinhian	0.898	0.102	0.057	0.281383	Shimao_LN_GuaCha_Hoabinhian
Qiang_Daofu	Tibeto-Burman	Longtoushan_BA	PhaFaen_Hoabinhian	0.898	0.102	0.028	0.367304	Longtoushan_BA_PhaFaen_Hoabinhian
Xibo_HGDP	Tungusic	Boshan_EN	PhaFaen_Hoabinhian	0.898	0.102	0.03	0.113696	Boshan_EN_PhaFaen_Hoabinhian
Han_Shanghai	Sinitic	Erdaojingzi_LN	Taiwan_Hanben	0.897	0.103	0.099	0.258451	Erdaojingzi_LN_Taiwan_Hanben
Han_SichuanHO	Sinitic	Dacaozi_IA	PhaFaen_Hoabinhian	0.897	0.103	0.025	0.614005	Dacaozi_IA_PhaFaen_Hoabinhian
Tibetan_Dujiangyan.DG	Tibeto-Burman	Miaozigou_MN	Tanshishan_LN	0.897	0.103	0.082	0.111303	Miaozigou_MN_Tanshishan_LN
Tujia_HGDP	Tibeto-Burman	Dacaozi_IA	PhaFaen_Hoabinhian	0.897	0.103	0.023	0.626768	Dacaozi_IA_PhaFaen_Hoabinhian
Tujia_HGDP	Tibeto-Burman	Erdaojingzi_LN	GuaCha_Hoabinhian	0.897	0.103	0.066	0.127335	Erdaojingzi_LN_GuaCha_Hoabinhian
Yi_HGDP	Tibeto-Burman	Wanggou_MN	PhaFaen_Hoabinhian	0.897	0.103	0.023	0.192708	Wanggou_MN_PhaFaen_Hoabinhian
Yi_Xichang.DG	Tibeto-Burman	Luoheguxiang_LBIA	PhaFaen_Hoabinhian	0.897	0.103	0.028	0.0972136	Luoheguxiang_LBIA_PhaFaen_Hoabinhian
Han_Guangdong	Sinitic	Luoheguxiang_LBIA	PhaFaen_Hoabinhian	0.896	0.104	0.027	0.176254	Luoheguxiang_LBIA_PhaFaen_Hoabinhian
Naxi_HGDP	Tibeto-Burman	Wanggou_MN	PhaFaen_Hoabinhian	0.896	0.104	0.023	0.175921	Wanggou_MN_PhaFaen_Hoabinhian
Qiang_Daofu	Tibeto-Burman	Miaozigou_MN	Taiwan_Hanben	0.896	0.104	0.083	0.211106	Miaozigou_MN_Taiwan_Hanben
Tibetan_Xinlong	Tibeto-Burman	Wanggou_MN	PhaFaen_Hoabinhian	0.896	0.104	0.025	0.508412	Wanggou_MN_PhaFaen_Hoabinhian
TibetanHO_Yunnan	Tibeto-Burman	Erdaojingzi_LN	GuaCha_Hoabinhian	0.896	0.104	0.063	0.839188	Erdaojingzi_LN_GuaCha_Hoabinhian
Han_Jiangsu	Sinitic	Haojiatai_LBIA	Liangdao1_EN	0.895	0.105	0.087	0.112119	Haojiatai_LBIA_Liangdao1_EN
Han_Jiangsu	Sinitic	Jinchankou_LN	PhaFaen_Hoabinhian	0.895	0.105	0.031	0.0901363	Jinchankou_LN_PhaFaen_Hoabinhian
Tibetan_Muli.DG	Tibeto-Burman	Shimao_LN	PhaFaen_Hoabinhian	0.895	0.105	0.025	0.0529076	Shimao_LN_PhaFaen_Hoabinhian
Tibetan_Nagqu	Tibeto-Burman	Miaozigou_MN	PhaFaen_Hoabinhian	0.895	0.105	0.028	0.451828	Miaozigou_MN_PhaFaen_Hoabinhian
Han_Zhejiang	Sinitic	Wadian_LN	Taiwan_Hanben	0.894	0.106	0.08	0.312462	Wadian_LN_Taiwan_Hanben
Qiang_Danba	Tibeto-Burman	Haojiatai_LBIA	GuaCha_Hoabinhian	0.894	0.106	0.084	0.259783	Haojiatai_LBIA_GuaCha_Hoabinhian
Tibetan_Dujiangyan.DG	Tibeto-Burman	Longtoushan_BA	PhaFaen_Hoabinhian	0.894	0.106	0.027	0.326454	Longtoushan_BA_PhaFaen_Hoabinhian
Tibetan_Lhasa	Tibeto-Burman	Erdaojingzi_LN	PhaFaen_Hoabinhian	0.894	0.106	0.029	0.278281	Erdaojingzi_LN_PhaFaen_Hoabinhian
Yi_HGDP	Tibeto-Burman	Miaozigou_MN	PhaFaen_Hoabinhian	0.894	0.106	0.027	0.753443	Miaozigou_MN_PhaFaen_Hoabinhian
Yi_Xichang.DG	Tibeto-Burman	Miaozigou_MN	PhaFaen_Hoabinhian	0.894	0.106	0.03	0.672085	Miaozigou_MN_PhaFaen_Hoabinhian
Han_Jiangsu	Sinitic	Shimao_LN	Tanshishan_LN	0.893	0.107	0.064	0.263873	Shimao_LN_Tanshishan_LN
Han_Zhejiang	Sinitic	Erdaojingzi_LN	Tanshishan_LN	0.893	0.107	0.077	0.213378	Erdaojingzi_LN_Tanshishan_LN
Mosuo_Yanyuan.DG	Tibeto-Burman	Wanggou_MN	PhaFaen_Hoabinhian	0.893	0.107	0.024	0.292145	Wanggou_MN_PhaFaen_Hoabinhian
Mosuo_Yanyuan.DG	Tibeto-Burman	Jiaozuoniecun_LBIA	GuaCha_Hoabinhian	0.893	0.107	0.07	0.0571407	Jiaozuoniecun_LBIA_GuaCha_Hoabinhian
Sila	Tibeto-Burman	Xiaowu_MN	PhaFaen_Hoabinhian	0.893	0.107	0.035	0.99174	Xiaowu_MN_PhaFaen_Hoabinhian
Sila	Tibeto-Burman	Jiaozuoniecun_LBIA	PhaFaen_Hoabinhian	0.893	0.107	0.029	0.468575	Jiaozuoniecun_LBIA_PhaFaen_Hoabinhian
Tibetan_Xinlong	Tibeto-Burman	Miaozigou_MN	PhaFaen_Hoabinhian	0.893	0.107	0.028	0.373774	Miaozigou_MN_PhaFaen_Hoabinhian
Xibo_HGDP	Tungusic	Miaozigou_MN	GuaCha_Hoabinhian	0.893	0.107	0.067	0.267709	Miaozigou_MN_GuaCha_Hoabinhian
Tibetan_Muli.DG	Tibeto-Burman	Miaozigou_MN	Liangdao1_EN	0.892	0.108	0.082	0.107597	Miaozigou_MN_Liangdao1_EN
Tibetan_Yajiang	Tibeto-Burman	Shimao_LN	PhaFaen_Hoabinhian	0.892	0.108	0.027	0.110229	Shimao_LN_PhaFaen_Hoabinhian
Qiang_Daofu	Tibeto-Burman	Miaozigou_MN	Liangdao1_EN	0.891	0.109	0.072	0.266409	Miaozigou_MN_Liangdao1_EN
Tibetan_Chamdo	Tibeto-Burman	Erdaojingzi_LN	GuaCha_Hoabinhian	0.891	0.109	0.063	0.101726	Erdaojingzi_LN_GuaCha_Hoabinhian
Han_Shanghai	Sinitic	Boshan_EN	PhaFaen_Hoabinhian	0.89	0.11	0.034	0.207374	Boshan_EN_PhaFaen_Hoabinhian
Tibetan_Dujiangyan.DG	Tibeto-Burman	Miaozigou_MN	Taiwan_Hanben	0.89	0.11	0.087	0.104477	Miaozigou_MN_Taiwan_Hanben
TibetanHO_Yunnan	Tibeto-Burman	Miaozigou_MN	Taiwan_Hanben	0.89	0.11	0.093	0.221711	Miaozigou_MN_Taiwan_Hanben
Yi_Xichang.DG	Tibeto-Burman	Haojiatai_LBIA	PhaFaen_Hoabinhian	0.89	0.11	0.035	0.0800703	Haojiatai_LBIA_PhaFaen_Hoabinhian
Han_Zhejiang	Sinitic	Wanggou_MN	Liangdao2_EN	0.889	0.111	0.06	0.17332	Wanggou_MN_Liangdao2_EN
Tibetan_Dujiangyan.DG	Tibeto-Burman	Miaozigou_MN	Liangdao1_EN	0.889	0.111	0.073	0.137034	Miaozigou_MN_Liangdao1_EN
Tibetan_Muli.DG	Tibeto-Burman	Lajia_LN	PhaFaen_Hoabinhian	0.889	0.111	0.02	0.468315	Lajia_LN_PhaFaen_Hoabinhian
Tibetan_Muli.DG	Tibeto-Burman	Dacaozi_IA	PhaFaen_Hoabinhian	0.889	0.111	0.022	0.064829	Dacaozi_IA_PhaFaen_Hoabinhian
Tujia_HGDP	Tibeto-Burman	Haojiatai_LN	GuaCha_Hoabinhian	0.889	0.111	0.062	0.0845269	Haojiatai_LN_GuaCha_Hoabinhian
Yi_HGDP	Tibeto-Burman	Chokhopani_2700BP	Liangdao1_EN	0.889	0.111	0.073	0.358459	Chokhopani_2700BP_Liangdao1_EN
Han_Chongqing	Sinitic	Dacaozi_IA	Tanshishan_LN	0.888	0.112	0.087	0.124199	Dacaozi_IA_Tanshishan_LN
Han_Guangdong	Sinitic	Miaozigou_MN	PhaFaen_Hoabinhian	0.888	0.112	0.029	0.140314	Miaozigou_MN_PhaFaen_Hoabinhian
Mosuo_Yanyuan.DG	Tibeto-Burman	Miaozigou_MN	PhaFaen_Hoabinhian	0.888	0.112	0.027	0.78528	Miaozigou_MN_PhaFaen_Hoabinhian
Tibetan_Yajiang	Tibeto-Burman	Lajia_LN	PhaFaen_Hoabinhian	0.888	0.112	0.024	0.307839	Lajia_LN_PhaFaen_Hoabinhian
Yi_HGDP	Tibeto-Burman	Erdaojingzi_LN	Taiwan_Hanben	0.888	0.112	0.087	0.192904	Erdaojingzi_LN_Taiwan_Hanben
Mosuo_Yanyuan.DG	Tibeto-Burman	Shimao_LN	PhaFaen_Hoabinhian	0.887	0.113	0.028	0.0949819	Shimao_LN_PhaFaen_Hoabinhian
Naxi_HGDP	Tibeto-Burman	Shimao_LN	PhaFaen_Hoabinhian	0.887	0.113	0.028	0.224867	Shimao_LN_PhaFaen_Hoabinhian
Tibetan_Xinlong	Tibeto-Burman	Dacaozi_IA	PhaFaen_Hoabinhian	0.887	0.113	0.025	0.737386	Dacaozi_IA_PhaFaen_Hoabinhian
Tibetan_Xinlong	Tibeto-Burman	Shimao_LN	PhaFaen_Hoabinhian	0.886	0.114	0.028	0.212621	Shimao_LN_PhaFaen_Hoabinhian
Han_Zhejiang	Sinitic	Wadian_LN	Liangdao1_EN	0.885	0.115	0.063	0.474362	Wadian_LN_Liangdao1_EN
Yi_HGDP	Tibeto-Burman	Shimao_LN	PhaFaen_Hoabinhian	0.885	0.115	0.027	0.076314	Shimao_LN_PhaFaen_Hoabinhian
Han_Fujian	Sinitic	Wanggou_MN	PhaFaen_Hoabinhian	0.884	0.116	0.025	0.0500863	Wanggou_MN_PhaFaen_Hoabinhian
Han_Henan	Sinitic	Miaozigou_MN	Liangdao2_EN	0.884	0.116	0.061	0.677844	Miaozigou_MN_Liangdao2_EN
Han_SichuanHO	Sinitic	Pingliangtai_LN	Liangdao2_EN	0.884	0.116	0.065	0.217226	Pingliangtai_LN_Liangdao2_EN
Han_Zhejiang	Sinitic	Wanggou_MN	GuaCha_Hoabinhian	0.884	0.116	0.054	0.215903	Wanggou_MN_GuaCha_Hoabinhian
Naxi_HGDP	Tibeto-Burman	Lajia_LN	PhaFaen_Hoabinhian	0.884	0.116	0.024	0.424823	Lajia_LN_PhaFaen_Hoabinhian
Sherpa_Nepal	Tibeto-Burman	Miaozigou_MN	PhaFaen_Hoabinhian	0.884	0.116	0.03	0.462099	Miaozigou_MN_PhaFaen_Hoabinhian
Tibetan_Yajiang	Tibeto-Burman	Miaozigou_MN	Tanshishan_LN	0.884	0.116	0.081	0.0576107	Miaozigou_MN_Tanshishan_LN
Vietnam_Lahu	Tibeto-Burman	Xiaowu_MN	Liangdao1_EN	0.884	0.116	0.113	0.114996	Xiaowu_MN_Liangdao1_EN
Yi_HGDP	Tibeto-Burman	Dacaozi_IA	PhaFaen_Hoabinhian	0.884	0.116	0.022	0.739613	Dacaozi_IA_PhaFaen_Hoabinhian
Han_Henan	Sinitic	Boshan_EN	PhaFaen_Hoabinhian	0.883	0.117	0.031	0.349595	Boshan_EN_PhaFaen_Hoabinhian
Han_Henan	Sinitic	Longtoushan_BA	Liangdao1_EN	0.883	0.117	0.071	0.264859	Longtoushan_BA_Liangdao1_EN
Han_Shanxi	Sinitic	Miaozigou_MN	Tanshishan_LN	0.883	0.117	0.074	0.518159	Miaozigou_MN_Tanshishan_LN
Han_Shanxi	Sinitic	Jinchankou_LN	PhaFaen_Hoabinhian	0.883	0.117	0.031	0.359321	Jinchankou_LN_PhaFaen_Hoabinhian
Han_Zhejiang	Sinitic	Wanggou_MN	Taiwan_Hanben	0.883	0.117	0.078	0.107143	Wanggou_MN_Taiwan_Hanben
Tibetan_Xinlong	Tibeto-Burman	Chokhopani_2700BP	Liangdao1_EN	0.883	0.117	0.073	0.401158	Chokhopani_2700BP_Liangdao1_EN
Yi_Xichang.DG	Tibeto-Burman	Wanggou_MN	PhaFaen_Hoabinhian	0.883	0.117	0.025	0.422276	Wanggou_MN_PhaFaen_Hoabinhian
Yi_Xichang.DG	Tibeto-Burman	Jiaozuoniecun_LBIA	GuaCha_Hoabinhian	0.883	0.117	0.059	0.234816	Jiaozuoniecun_LBIA_GuaCha_Hoabinhian
Han_Fujian	Sinitic	Xiaowu_MN	Liangdao2_EN	0.882	0.118	0.093	0.794072	Xiaowu_MN_Liangdao2_EN
Mosuo_Yanyuan.DG	Tibeto-Burman	Lajia_LN	PhaFaen_Hoabinhian	0.882	0.118	0.023	0.52117	Lajia_LN_PhaFaen_Hoabinhian
Naxi_HGDP	Tibeto-Burman	Dacaozi_IA	PhaFaen_Hoabinhian	0.882	0.118	0.023	0.154917	Dacaozi_IA_PhaFaen_Hoabinhian
Han_Guangdong	Sinitic	Haojiatai_LN	Liangdao2_EN	0.881	0.119	0.099	0.0814138	Haojiatai_LN_Liangdao2_EN
Han_Fujian	Sinitic	Jiaozuoniecun_LBIA	Tanshishan_LN	0.88	0.12	0.094	0.132437	Jiaozuoniecun_LBIA_Tanshishan_LN
Han_Shanxi	Sinitic	Wanggou_MN	GuaCha_Hoabinhian	0.88	0.12	0.053	0.120759	Wanggou_MN_GuaCha_Hoabinhian
Han_SichuanHO	Sinitic	Pingliangtai_LN	GuaCha_Hoabinhian	0.88	0.12	0.051	0.326907	Pingliangtai_LN_GuaCha_Hoabinhian
Mosuo_Yanyuan.DG	Tibeto-Burman	Dacaozi_IA	PhaFaen_Hoabinhian	0.88	0.12	0.024	0.144321	Dacaozi_IA_PhaFaen_Hoabinhian
Tibetan_Xinlong	Tibeto-Burman	Erdaojingzi_LN	GuaCha_Hoabinhian	0.88	0.12	0.069	0.449343	Erdaojingzi_LN_GuaCha_Hoabinhian
Han_Hubei	Sinitic	Luoheguxiang_LBIA	Liangdao2_EN	0.879	0.121	0.075	0.129712	Luoheguxiang_LBIA_Liangdao2_EN
Han_Shanghai	Sinitic	Wanggou_MN	Liangdao1_EN	0.879	0.121	0.08	0.163286	Wanggou_MN_Liangdao1_EN
Sila	Tibeto-Burman	Haojiatai_LN	PhaFaen_Hoabinhian	0.879	0.121	0.029	0.0926416	Haojiatai_LN_PhaFaen_Hoabinhian
Tibetan_Muli.DG	Tibeto-Burman	Longtoushan_BA	PhaFaen_Hoabinhian	0.879	0.121	0.026	0.195629	Longtoushan_BA_PhaFaen_Hoabinhian
Tibetan_Nagqu	Tibeto-Burman	Lajia_LN	PhaFaen_Hoabinhian	0.879	0.121	0.022	0.252546	Lajia_LN_PhaFaen_Hoabinhian
Yi_HGDP	Tibeto-Burman	Chokhopani_2700BP	Taiwan_Hanben	0.879	0.121	0.098	0.289755	Chokhopani_2700BP_Taiwan_Hanben
Han_Hubei	Sinitic	Wadian_LN	GuaCha_Hoabinhian	0.878	0.122	0.056	0.0881863	Wadian_LN_GuaCha_Hoabinhian
Han_Jiangsu	Sinitic	Boshan_EN	PhaFaen_Hoabinhian	0.878	0.122	0.03	0.488463	Boshan_EN_PhaFaen_Hoabinhian
Han_Shanxi	Sinitic	Miaozigou_MN	Liangdao2_EN	0.878	0.122	0.062	0.677074	Miaozigou_MN_Liangdao2_EN
Han_Zhejiang	Sinitic	Shimao_LN	GuaCha_Hoabinhian	0.878	0.122	0.063	0.235253	Shimao_LN_GuaCha_Hoabinhian
Han_Zhejiang	Sinitic	Wanggou_MN	Liangdao1_EN	0.878	0.122	0.068	0.165275	Wanggou_MN_Liangdao1_EN
Tujia_HGDP	Tibeto-Burman	Luoheguxiang_LBIA	Liangdao1_EN	0.878	0.122	0.078	0.0607627	Luoheguxiang_LBIA_Liangdao1_EN
Yi_HGDP	Tibeto-Burman	Haojiatai_LN	GuaCha_Hoabinhian	0.878	0.122	0.06	0.134448	Haojiatai_LN_GuaCha_Hoabinhian
Qiang_Daofu	Tibeto-Burman	Miaozigou_MN	Liangdao2_EN	0.877	0.123	0.059	0.417613	Miaozigou_MN_Liangdao2_EN
[truncated: 1,018 more rows]

## Sheet: Figure S7b
Figure S7b. Admixture proportion of East Asians in our successfully tested three-way admixture models with three sources from the extremes of the PCA (Tibetan Plateau, Amur River and South China), which were attested among 9784 three-way admixture models.
Studied populations	Source1 from Tibetan Plateau	Source2 from Amur river	Source3 from South East Asia	Source1	Source2	Source3	SE1	SE2	SE3	p_rank2	Group	Group	Number	Outgroups
BoY	Tibetan_Lhasa	Russia_Lokomotiv_Eneolithic	Liangdao2_EN	0.235	0.209	0.556	0.213	0.117	0.107	0.345212	Tibetan_Lhasa_Russia_Lokomotiv_Eneolithic_Liangdao2_EN	Tibetan_Lhasa_Yumin_EN_Ami	16	Mbuti
BoY	Tibetan_Lhasa	Mongolia_N_North	Liangdao2_EN	0.319	0.149	0.532	0.145	0.07	0.086	0.419567	Tibetan_Lhasa_Mongolia_N_North_Liangdao2_EN	Tibetan_Lhasa_DevilsCave_N_Ami	16	Russia_MA1_HG
BoY	Tibetan_Lhasa	Russia_Shamanka_Eneolithic	Liangdao2_EN	0.332	0.14	0.528	0.184	0.091	0.102	0.181889	Tibetan_Lhasa_Russia_Shamanka_Eneolithic_Liangdao2_EN	Tibetan_Lhasa_Boisman_MN_Ami	16	Luxembourg_Loschbour_published
BoY	Tibetan_Lhasa	DevilsCave_N	Liangdao2_EN	0.338	0.192	0.47	0.114	0.074	0.061	0.631646	Tibetan_Lhasa_DevilsCave_N_Liangdao2_EN	Tibetan_Lhasa_DevilsCave_N_Liangdao2_EN	15	China_Tianyuan
BoY	Tibetan_Lhasa	Fofonovo_EN	Liangdao2_EN	0.342	0.14	0.518	0.19	0.1	0.101	0.167872	Tibetan_Lhasa_Fofonovo_EN_Liangdao2_EN	Chokhopani_2700BP_DevilsCave_N_Ami	14	Papuan
BoY	Tibetan_Lhasa	Yumin_EN	Liangdao2_EN	0.352	0.149	0.5	0.137	0.075	0.076	0.345417	Tibetan_Lhasa_Yumin_EN_Liangdao2_EN	Chokhopani_2700BP_Boisman_MN_Ami	14	Onge
BoY	Tibetan_Lhasa	Boisman_MN	Liangdao2_EN	0.415	0.121	0.464	0.098	0.053	0.062	0.373871	Tibetan_Lhasa_Boisman_MN_Liangdao2_EN	Tibetan_Lhasa_DevilsCave_N_Liangdao1_EN	14	Wuqi_EN
BoY	Tibetan_Lhasa	EastMongolia_preBA	Liangdao2_EN	0.463	0.021	0.516	0.092	0.011	0.084	0.247328	Tibetan_Lhasa_EastMongolia_preBA_Liangdao2_EN	Chokhopani_2700BP_DevilsCave_N_Liangdao1_EN	13	Qihe_EN
BoY	Chokhopani_2700BP	DevilsCave_N	Liangdao2_EN	0.498	0.124	0.378	0.159	0.093	0.083	0.918375	Chokhopani_2700BP_DevilsCave_N_Liangdao2_EN	Chokhopani_2700BP_Boisman_MN_Liangdao1_EN	13	Mongolia_N_East
BoY	Chokhopani_2700BP	Boisman_MN	Liangdao2_EN	0.572	0.072	0.357	0.134	0.069	0.083	0.85862	Chokhopani_2700BP_Boisman_MN_Liangdao2_EN	Tibetan_Lhasa_Mongolia_N_North_Ami	12
Dao	Tibetan_Lhasa	Mongolia_N_North	Liangdao2_EN	0.19	0.161	0.649	0.16	0.071	0.101	0.17197	Tibetan_Lhasa_Mongolia_N_North_Liangdao2_EN	Chokhopani_2700BP_EastMongolia_preBA_Ami	12
Dao	Tibetan_Lhasa	Yumin_EN	Liangdao2_EN	0.217	0.166	0.616	0.15	0.075	0.09	0.164863	Tibetan_Lhasa_Yumin_EN_Liangdao2_EN	Chokhopani_2700BP_Russia_Shamanka_Eneolithic_Liangdao1_EN	12
Dao	Tibetan_Lhasa	DevilsCave_N	Liangdao2_EN	0.224	0.203	0.573	0.124	0.074	0.071	0.311502	Tibetan_Lhasa_DevilsCave_N_Liangdao2_EN	Tibetan_Lhasa_Boisman_MN_Liangdao2_EN	11
Dao	Chokhopani_2700BP	DevilsCave_N	Liangdao2_EN	0.269	0.191	0.541	0.256	0.125	0.143	0.232147	Chokhopani_2700BP_DevilsCave_N_Liangdao2_EN	Chokhopani_2700BP_Russia_Lokomotiv_Eneolithic_Liangdao1_EN	11
Dao	Tibetan_Lhasa	Boisman_MN	Liangdao2_EN	0.285	0.142	0.573	0.108	0.053	0.072	0.217165	Tibetan_Lhasa_Boisman_MN_Liangdao2_EN	Chokhopani_2700BP_Mongolia_N_North_Ami	11
Dao	Tibetan_Lhasa	EastMongolia_preBA	Liangdao2_EN	0.33	0.025	0.645	0.11	0.011	0.102	0.121345	Tibetan_Lhasa_EastMongolia_preBA_Liangdao2_EN	Chokhopani_2700BP_Boisman_MN_Liangdao2_EN	9
Dao	Chokhopani_2700BP	Boisman_MN	Liangdao2_EN	0.376	0.117	0.507	0.204	0.083	0.132	0.175514	Chokhopani_2700BP_Boisman_MN_Liangdao2_EN	Tibetan_Lhasa_Boisman_MN_Liangdao1_EN	9
Han_Chongqing	Tibetan_Lhasa	Mongolia_N_North	Ami	0.1	0.243	0.657	0.097	0.044	0.073	0.435364	Tibetan_Lhasa_Mongolia_N_North_Ami	Chokhopani_2700BP_Fofonovo_EN_Liangdao1_EN	9
Han_Chongqing	Tibetan_Lhasa	Yumin_EN	Ami	0.117	0.269	0.614	0.109	0.056	0.079	0.19633	Tibetan_Lhasa_Yumin_EN_Ami	Chokhopani_2700BP_Mongolia_N_North_Liangdao1_EN	9
Han_Chongqing	Tibetan_Lhasa	DevilsCave_N	Ami	0.187	0.301	0.512	0.095	0.059	0.071	0.121795	Tibetan_Lhasa_DevilsCave_N_Ami	Chokhopani_2700BP_EastMongolia_preBA_Liangdao1_EN	9
Han_Chongqing	Tibetan_Lhasa	Boisman_MN	Ami	0.259	0.227	0.514	0.081	0.041	0.068	0.15394	Tibetan_Lhasa_Boisman_MN_Ami	Tibetan_Lhasa_Yumin_EN_Liangdao2_EN	8
Han_Chongqing	Tibetan_Lhasa	EastMongolia_preBA	Ami	0.284	0.041	0.675	0.081	0.007	0.078	0.345299	Tibetan_Lhasa_EastMongolia_preBA_Ami	Chokhopani_2700BP_DevilsCave_N_Liangdao2_EN	8
Han_Chongqing	Chokhopani_2700BP	DevilsCave_N	Ami	0.287	0.273	0.44	0.195	0.088	0.129	0.159304	Chokhopani_2700BP_DevilsCave_N_Ami	Chokhopani_2700BP_DevilsCave_N_Taiwan_Hanben	8
Han_Chongqing	Tibetan_Lhasa	Russia_Lokomotiv_Eneolithic	Liangdao1_EN	0.296	0.269	0.435	0.124	0.071	0.074	0.0933878	Tibetan_Lhasa_Russia_Lokomotiv_Eneolithic_Liangdao1_EN	Chokhopani_2700BP_DevilsCave_N_Tanshishan_LN	7
Han_Chongqing	Chokhopani_2700BP	Boisman_MN	Ami	0.378	0.205	0.417	0.158	0.058	0.122	0.240294	Chokhopani_2700BP_Boisman_MN_Ami	Chokhopani_2700BP_Mongolia_N_North_Taiwan_Hanben	7
Han_Chongqing	Tibetan_Lhasa	EastMongolia_preBA	Liangdao2_EN	0.379	0.062	0.559	0.109	0.012	0.101	0.0878287	Tibetan_Lhasa_EastMongolia_preBA_Liangdao2_EN	Chokhopani_2700BP_EastMongolia_preBA_Taiwan_Hanben	7
Han_Chongqing	Tibetan_Lhasa	Mongolia_N_North	Liangdao1_EN	0.385	0.204	0.411	0.094	0.047	0.065	0.159427	Tibetan_Lhasa_Mongolia_N_North_Liangdao1_EN	Chokhopani_2700BP_Yumin_EN_Ami	7
Han_Chongqing	Tibetan_Lhasa	DevilsCave_N	Liangdao1_EN	0.389	0.281	0.33	0.088	0.062	0.054	0.179529	Tibetan_Lhasa_DevilsCave_N_Liangdao1_EN	Chokhopani_2700BP_Fofonovo_EN_Ami	7
Han_Chongqing	Tibetan_Lhasa	Yumin_EN	Liangdao1_EN	0.393	0.228	0.379	0.102	0.062	0.064	0.0708007	Tibetan_Lhasa_Yumin_EN_Liangdao1_EN	Tibetan_Lhasa_Mongolia_N_North_Liangdao2_EN	6
Han_Chongqing	Chokhopani_2700BP	EastMongolia_preBA	Ami	0.412	0.038	0.55	0.125	0.009	0.12	0.656354	Chokhopani_2700BP_EastMongolia_preBA_Ami	Tibetan_Lhasa_EastMongolia_preBA_Liangdao2_EN	6
Han_Chongqing	Chokhopani_2700BP	Russia_Lokomotiv_Eneolithic	Liangdao1_EN	0.448	0.233	0.319	0.151	0.081	0.088	0.332181	Chokhopani_2700BP_Russia_Lokomotiv_Eneolithic_Liangdao1_EN	Tibetan_Lhasa_Mongolia_N_North_Liangdao1_EN	6
Han_Chongqing	Tibetan_Lhasa	Boisman_MN	Liangdao1_EN	0.466	0.205	0.329	0.073	0.044	0.055	0.130146	Tibetan_Lhasa_Boisman_MN_Liangdao1_EN	Tibetan_Lhasa_Yumin_EN_Liangdao1_EN	6
Han_Chongqing	Chokhopani_2700BP	Russia_Shamanka_Eneolithic	Liangdao1_EN	0.488	0.195	0.317	0.153	0.075	0.093	0.24458	Chokhopani_2700BP_Russia_Shamanka_Eneolithic_Liangdao1_EN	Chokhopani_2700BP_Mongolia_N_North_Tanshishan_LN	6
Han_Chongqing	Chokhopani_2700BP	Russia_Lokomotiv_Eneolithic	Taiwan_Hanben	0.503	0.17	0.327	0.194	0.095	0.116	0.0605629	Chokhopani_2700BP_Russia_Lokomotiv_Eneolithic_Taiwan_Hanben	Chokhopani_2700BP_Boisman_MN_Tanshishan_LN	6
Han_Chongqing	Chokhopani_2700BP	Fofonovo_EN	Liangdao1_EN	0.507	0.197	0.296	0.155	0.082	0.09	0.225197	Chokhopani_2700BP_Fofonovo_EN_Liangdao1_EN	Chokhopani_2700BP_EastMongolia_preBA_Tanshishan_LN	6
Han_Chongqing	Chokhopani_2700BP	DevilsCave_N	Liangdao1_EN	0.508	0.24	0.253	0.136	0.09	0.073	0.258559	Chokhopani_2700BP_DevilsCave_N_Liangdao1_EN	Chokhopani_2700BP_Russia_Shamanka_Eneolithic_Ami	6
Han_Chongqing	Chokhopani_2700BP	Mongolia_N_North	Liangdao1_EN	0.524	0.175	0.301	0.132	0.064	0.085	0.288309	Chokhopani_2700BP_Mongolia_N_North_Liangdao1_EN	Chokhopani_2700BP_Russia_Lokomotiv_Eneolithic_Ami	6
Han_Chongqing	Chokhopani_2700BP	Boisman_MN	Liangdao2_EN	0.535	0.23	0.235	0.228	0.101	0.14	0.0542507	Chokhopani_2700BP_Boisman_MN_Liangdao2_EN	Tibetan_Lhasa_DevilsCave_N_Tanshishan_LN	6
Han_Chongqing	Chokhopani_2700BP	DevilsCave_N	Taiwan_Hanben	0.547	0.187	0.266	0.171	0.102	0.098	0.0630225	Chokhopani_2700BP_DevilsCave_N_Taiwan_Hanben	Chokhopani_2700BP_Yumin_EN_Liangdao1_EN	5
Han_Chongqing	Tibetan_Lhasa	EastMongolia_preBA	Liangdao1_EN	0.548	0.034	0.418	0.072	0.008	0.069	0.101831	Tibetan_Lhasa_EastMongolia_preBA_Liangdao1_EN	Chokhopani_2700BP_Boisman_MN_Taiwan_Hanben	5
Han_Chongqing	Chokhopani_2700BP	DevilsCave_N	Tanshishan_LN	0.557	0.21	0.234	0.161	0.107	0.08	0.0800812	Chokhopani_2700BP_DevilsCave_N_Tanshishan_LN	Tibetan_Lhasa_DevilsCave_N_Taiwan_Hanben	5
Han_Chongqing	Chokhopani_2700BP	Mongolia_N_North	Taiwan_Hanben	0.569	0.125	0.306	0.161	0.067	0.111	0.0598142	Chokhopani_2700BP_Mongolia_N_North_Taiwan_Hanben	Tibetan_Lhasa_Boisman_MN_Taiwan_Hanben	5
Han_Chongqing	Chokhopani_2700BP	Yumin_EN	Liangdao1_EN	0.57	0.163	0.267	0.171	0.098	0.092	0.126827	Chokhopani_2700BP_Yumin_EN_Liangdao1_EN	Tibetan_Lhasa_Yumin_EN_Taiwan_Hanben	5
Han_Chongqing	Chokhopani_2700BP	EastMongolia_preBA	Liangdao2_EN	0.593	0.048	0.36	0.152	0.015	0.14	0.176404	Chokhopani_2700BP_EastMongolia_preBA_Liangdao2_EN	Tibetan_Lhasa_EastMongolia_preBA_Ami	4
Han_Chongqing	Chokhopani_2700BP	Boisman_MN	Liangdao1_EN	0.595	0.174	0.231	0.107	0.064	0.072	0.274212	Chokhopani_2700BP_Boisman_MN_Liangdao1_EN	Tibetan_Lhasa_Russia_Lokomotiv_Eneolithic_Liangdao1_EN	4
Han_Chongqing	Chokhopani_2700BP	Russia_Lokomotiv_Eneolithic	Tanshishan_LN	0.597	0.148	0.255	0.17	0.095	0.095	0.0510385	Chokhopani_2700BP_Russia_Lokomotiv_Eneolithic_Tanshishan_LN	Chokhopani_2700BP_Russia_Lokomotiv_Eneolithic_Taiwan_Hanben	4
Han_Chongqing	Chokhopani_2700BP	Boisman_MN	Taiwan_Hanben	0.616	0.142	0.242	0.127	0.066	0.094	0.081359	Chokhopani_2700BP_Boisman_MN_Taiwan_Hanben	Chokhopani_2700BP_EastMongolia_preBA_Liangdao2_EN	4
Han_Chongqing	Chokhopani_2700BP	EastMongolia_preBA	Taiwan_Hanben	0.64	0.029	0.332	0.1	0.01	0.097	0.213944	Chokhopani_2700BP_EastMongolia_preBA_Taiwan_Hanben	Tibetan_Lhasa_Boisman_MN_Tanshishan_LN	4
Han_Chongqing	Chokhopani_2700BP	Mongolia_N_North	Tanshishan_LN	0.648	0.111	0.241	0.141	0.069	0.091	0.0516156	Chokhopani_2700BP_Mongolia_N_North_Tanshishan_LN	Tibetan_Lhasa_Russia_Lokomotiv_Eneolithic_Liangdao2_EN	3
Han_Chongqing	Chokhopani_2700BP	Boisman_MN	Tanshishan_LN	0.65	0.146	0.204	0.116	0.069	0.079	0.0852118	Chokhopani_2700BP_Boisman_MN_Tanshishan_LN	Chokhopani_2700BP_Russia_Lokomotiv_Eneolithic_Tanshishan_LN	3
Han_Chongqing	Chokhopani_2700BP	EastMongolia_preBA	Liangdao1_EN	0.689	0.03	0.28	0.088	0.011	0.083	0.411269	Chokhopani_2700BP_EastMongolia_preBA_Liangdao1_EN	Tibetan_Lhasa_Russia_Lokomotiv_Eneolithic_Ami	3
Han_Chongqing	Chokhopani_2700BP	EastMongolia_preBA	Tanshishan_LN	0.72	0.026	0.255	0.094	0.01	0.09	0.148235	Chokhopani_2700BP_EastMongolia_preBA_Tanshishan_LN	Tibetan_Lhasa_Fofonovo_EN_Ami	3
Han_Fujian	Tibetan_Lhasa	Yumin_EN	Ami	0.113	0.193	0.694	0.088	0.046	0.059	0.146866	Tibetan_Lhasa_Yumin_EN_Ami	Chokhopani_2700BP_Yumin_EN_Taiwan_Hanben	3
Han_Fujian	Tibetan_Lhasa	Mongolia_N_North	Ami	0.114	0.167	0.719	0.089	0.041	0.061	0.0578936	Tibetan_Lhasa_Mongolia_N_North_Ami	Chokhopani_2700BP_Yumin_EN_Tanshishan_LN	3
Han_Fujian	Tibetan_Lhasa	DevilsCave_N	Ami	0.151	0.232	0.616	0.069	0.046	0.051	0.735759	Tibetan_Lhasa_DevilsCave_N_Ami	Tibetan_Lhasa_Russia_Shamanka_Eneolithic_Liangdao2_EN	2
Han_Fujian	Tibetan_Lhasa	DevilsCave_N	Liangdao2_EN	0.168	0.374	0.458	0.111	0.071	0.062	0.292311	Tibetan_Lhasa_DevilsCave_N_Liangdao2_EN	Tibetan_Lhasa_EastMongolia_preBA_Liangdao1_EN	2
Han_Fujian	Tibetan_Lhasa	Boisman_MN	Ami	0.223	0.165	0.612	0.061	0.035	0.05	0.16253	Tibetan_Lhasa_Boisman_MN_Ami	Chokhopani_2700BP_Russia_Shamanka_Eneolithic_Taiwan_Hanben	2
Han_Fujian	Chokhopani_2700BP	DevilsCave_N	Ami	0.231	0.207	0.562	0.108	0.056	0.073	0.915698	Chokhopani_2700BP_DevilsCave_N_Ami	Chokhopani_2700BP_Fofonovo_EN_Taiwan_Hanben	2
Han_Fujian	Chokhopani_2700BP	Yumin_EN	Ami	0.296	0.129	0.575	0.229	0.089	0.147	0.295141	Chokhopani_2700BP_Yumin_EN_Ami	Chokhopani_2700BP_Russia_Shamanka_Eneolithic_Tanshishan_LN	2
Han_Fujian	Chokhopani_2700BP	Mongolia_N_North	Ami	0.34	0.1	0.56	0.21	0.071	0.147	0.251834	Chokhopani_2700BP_Mongolia_N_North_Ami	Chokhopani_2700BP_Fofonovo_EN_Tanshishan_LN	2
Han_Fujian	Tibetan_Lhasa	DevilsCave_N	Liangdao1_EN	0.35	0.239	0.411	0.085	0.06	0.053	0.0506359	Tibetan_Lhasa_DevilsCave_N_Liangdao1_EN	Tibetan_Lhasa_Russia_Shamanka_Eneolithic_Liangdao1_EN	2
Han_Fujian	Chokhopani_2700BP	Boisman_MN	Ami	0.352	0.131	0.517	0.112	0.048	0.083	0.590908	Chokhopani_2700BP_Boisman_MN_Ami	Tibetan_Lhasa_Fofonovo_EN_Liangdao1_EN	2
Han_Fujian	Chokhopani_2700BP	Russia_Shamanka_Eneolithic	Ami	0.411	0.079	0.51	0.212	0.077	0.145	0.175066	Chokhopani_2700BP_Russia_Shamanka_Eneolithic_Ami	Chokhopani_2700BP_Fofonovo_EN_Liangdao2_EN	2
Han_Fujian	Chokhopani_2700BP	EastMongolia_preBA	Ami	0.512	0.011	0.478	0.128	0.009	0.122	0.162709	Chokhopani_2700BP_EastMongolia_preBA_Ami	Tibetan_Lhasa_Yumin_EN_Tanshishan_LN	2
Han_Fujian	Chokhopani_2700BP	Boisman_MN	Liangdao2_EN	0.517	0.174	0.31	0.192	0.089	0.113	0.112446	Chokhopani_2700BP_Boisman_MN_Liangdao2_EN	Chokhopani_2700BP_Russia_UstBelaya_Angara_Liangdao1_EN	2
Han_Fujian	Chokhopani_2700BP	DevilsCave_N	Liangdao1_EN	0.545	0.165	0.29	0.138	0.085	0.076	0.313561	Chokhopani_2700BP_DevilsCave_N_Liangdao1_EN	Tibetan_Lhasa_Fofonovo_EN_Liangdao2_EN	1
Han_Fujian	Chokhopani_2700BP	DevilsCave_N	Taiwan_Hanben	0.571	0.1	0.329	0.142	0.085	0.084	0.157215	Chokhopani_2700BP_DevilsCave_N_Taiwan_Hanben	Tibetan_Lhasa_Russia_Shamanka_Eneolithic_Ami	1
Han_Fujian	Chokhopani_2700BP	Boisman_MN	Liangdao1_EN	0.641	0.096	0.263	0.113	0.063	0.075	0.227658	Chokhopani_2700BP_Boisman_MN_Liangdao1_EN	Chokhopani_2700BP_Mongolia_N_North_Liangdao2_EN	1
Han_Guangdong	Tibetan_Lhasa	Yumin_EN	Ami	0.123	0.18	0.697	0.074	0.037	0.053	0.645368	Tibetan_Lhasa_Yumin_EN_Ami	Chokhopani_2700BP_Russia_Shamanka_Eneolithic_Liangdao2_EN	1
Han_Guangdong	Tibetan_Lhasa	Mongolia_N_North	Ami	0.125	0.155	0.72	0.072	0.032	0.052	0.28612	Tibetan_Lhasa_Mongolia_N_North_Ami	Tibetan_Lhasa_Mongolia_N_North_Taiwan_Hanben	1
Han_Guangdong	Tibetan_Lhasa	DevilsCave_N	Ami	0.175	0.195	0.63	0.062	0.039	0.046	0.410369	Tibetan_Lhasa_DevilsCave_N_Ami	Tibetan_Lhasa_EastMongolia_preBA_Taiwan_Hanben	1
Han_Guangdong	Tibetan_Lhasa	DevilsCave_N	Liangdao2_EN	0.187	0.345	0.468	0.112	0.07	0.062	0.212977	Tibetan_Lhasa_DevilsCave_N_Liangdao2_EN	Chokhopani_2700BP_Russia_Shamanka_Eneolithic_Japan_Jomon	1
Han_Guangdong	Tibetan_Lhasa	Boisman_MN	Ami	0.228	0.146	0.626	0.054	0.029	0.045	0.228859	Tibetan_Lhasa_Boisman_MN_Ami	Tibetan_Lhasa_Russia_Lokomotiv_Eneolithic_Taiwan_Hanben	1
Han_Guangdong	Chokhopani_2700BP	Yumin_EN	Ami	0.241	0.145	0.614	0.11	0.045	0.079	0.966471	Chokhopani_2700BP_Yumin_EN_Ami	Tibetan_Lhasa_Russia_Lokomotiv_Eneolithic_Tanshishan_LN	1
Han_Guangdong	Chokhopani_2700BP	Mongolia_N_North	Ami	0.269	0.119	0.612	0.11	0.039	0.082	0.912719	Chokhopani_2700BP_Mongolia_N_North_Ami	Tibetan_Lhasa_Russia_Shamanka_Eneolithic_Tanshishan_LN	1
Han_Guangdong	Tibetan_Lhasa	Boisman_MN	Liangdao2_EN	0.275	0.257	0.468	0.097	0.05	0.063	0.1141	Tibetan_Lhasa_Boisman_MN_Liangdao2_EN	Chokhopani_2700BP_Yumin_EN_Liangdao2_EN	1
Han_Guangdong	Chokhopani_2700BP	DevilsCave_N	Ami	0.284	0.162	0.553	0.093	0.048	0.068	0.976293	Chokhopani_2700BP_DevilsCave_N_Ami	Chokhopani_2700BP_EastMongolia_preBA_Japan_Jomon	1
Han_Guangdong	Chokhopani_2700BP	Fofonovo_EN	Ami	0.329	0.108	0.563	0.143	0.055	0.101	0.596892	Chokhopani_2700BP_Fofonovo_EN_Ami	Tibetan_Lhasa_Russia_UstBelaya_Angara_Tanshishan_LN	1
Han_Guangdong	Chokhopani_2700BP	Russia_Lokomotiv_Eneolithic	Ami	0.336	0.105	0.559	0.156	0.061	0.107	0.515294	Chokhopani_2700BP_Russia_Lokomotiv_Eneolithic_Ami	Tibetan_Lhasa_Mongolia_N_North_Tanshishan_LN	1
Han_Guangdong	Chokhopani_2700BP	Boisman_MN	Ami	0.34	0.124	0.536	0.085	0.037	0.07	0.986563	Chokhopani_2700BP_Boisman_MN_Ami
Han_Guangdong	Chokhopani_2700BP	DevilsCave_N	Liangdao2_EN	0.346	0.276	0.378	0.187	0.099	0.101	0.354869	Chokhopani_2700BP_DevilsCave_N_Liangdao2_EN
Han_Guangdong	Chokhopani_2700BP	Russia_Shamanka_Eneolithic	Ami	0.373	0.085	0.542	0.147	0.054	0.106	0.465366	Chokhopani_2700BP_Russia_Shamanka_Eneolithic_Ami
Han_Guangdong	Tibetan_Lhasa	DevilsCave_N	Taiwan_Hanben	0.375	0.13	0.494	0.053	0.041	0.035	0.143008	Tibetan_Lhasa_DevilsCave_N_Taiwan_Hanben
Han_Guangdong	Tibetan_Lhasa	Yumin_EN	Liangdao1_EN	0.379	0.16	0.461	0.096	0.054	0.06	0.105795	Tibetan_Lhasa_Yumin_EN_Liangdao1_EN
Han_Guangdong	Tibetan_Lhasa	DevilsCave_N	Liangdao1_EN	0.381	0.201	0.418	0.086	0.06	0.05	0.160785	Tibetan_Lhasa_DevilsCave_N_Liangdao1_EN
Han_Guangdong	Tibetan_Lhasa	Mongolia_N_North	Liangdao1_EN	0.388	0.131	0.481	0.097	0.045	0.064	0.0675257	Tibetan_Lhasa_Mongolia_N_North_Liangdao1_EN
Han_Guangdong	Chokhopani_2700BP	EastMongolia_preBA	Ami	0.406	0.018	0.576	0.091	0.007	0.088	0.789108	Chokhopani_2700BP_EastMongolia_preBA_Ami
Han_Guangdong	Tibetan_Lhasa	Boisman_MN	Taiwan_Hanben	0.426	0.084	0.49	0.044	0.03	0.036	0.0511277	Tibetan_Lhasa_Boisman_MN_Taiwan_Hanben
Han_Guangdong	Tibetan_Lhasa	Boisman_MN	Liangdao1_EN	0.448	0.133	0.42	0.073	0.042	0.052	0.067784	Tibetan_Lhasa_Boisman_MN_Liangdao1_EN
Han_Guangdong	Chokhopani_2700BP	Boisman_MN	Liangdao2_EN	0.457	0.197	0.345	0.142	0.066	0.09	0.387191	Chokhopani_2700BP_Boisman_MN_Liangdao2_EN
Han_Guangdong	Chokhopani_2700BP	DevilsCave_N	Taiwan_Hanben	0.506	0.103	0.391	0.105	0.065	0.069	0.647411	Chokhopani_2700BP_DevilsCave_N_Taiwan_Hanben
Han_Guangdong	Chokhopani_2700BP	Russia_Lokomotiv_Eneolithic	Taiwan_Hanben	0.52	0.071	0.409	0.126	0.063	0.081	0.529862	Chokhopani_2700BP_Russia_Lokomotiv_Eneolithic_Taiwan_Hanben
Han_Guangdong	Chokhopani_2700BP	DevilsCave_N	Liangdao1_EN	0.535	0.15	0.315	0.111	0.073	0.065	0.850664	Chokhopani_2700BP_DevilsCave_N_Liangdao1_EN
Han_Guangdong	Chokhopani_2700BP	Mongolia_N_North	Taiwan_Hanben	0.548	0.053	0.399	0.108	0.049	0.079	0.522373	Chokhopani_2700BP_Mongolia_N_North_Taiwan_Hanben
Han_Guangdong	Chokhopani_2700BP	Boisman_MN	Taiwan_Hanben	0.557	0.069	0.374	0.09	0.05	0.072	0.602758	Chokhopani_2700BP_Boisman_MN_Taiwan_Hanben
Han_Guangdong	Chokhopani_2700BP	Russia_Lokomotiv_Eneolithic	Liangdao1_EN	0.558	0.107	0.335	0.133	0.072	0.078	0.687687	Chokhopani_2700BP_Russia_Lokomotiv_Eneolithic_Liangdao1_EN
Han_Guangdong	Chokhopani_2700BP	Russia_Shamanka_Eneolithic	Liangdao1_EN	0.576	0.093	0.332	0.124	0.064	0.078	0.673541	Chokhopani_2700BP_Russia_Shamanka_Eneolithic_Liangdao1_EN
Han_Guangdong	Chokhopani_2700BP	Mongolia_N_North	Liangdao1_EN	0.577	0.09	0.333	0.118	0.057	0.078	0.713221	Chokhopani_2700BP_Mongolia_N_North_Liangdao1_EN
Han_Guangdong	Chokhopani_2700BP	Fofonovo_EN	Liangdao1_EN	0.577	0.096	0.326	0.129	0.07	0.078	0.663972	Chokhopani_2700BP_Fofonovo_EN_Liangdao1_EN
Han_Guangdong	Chokhopani_2700BP	EastMongolia_preBA	Taiwan_Hanben	0.584	0.011	0.405	0.081	0.008	0.078	0.597959	Chokhopani_2700BP_EastMongolia_preBA_Taiwan_Hanben
Han_Guangdong	Chokhopani_2700BP	Yumin_EN	Liangdao1_EN	0.586	0.092	0.322	0.128	0.071	0.077	0.651943	Chokhopani_2700BP_Yumin_EN_Liangdao1_EN
Han_Guangdong	Chokhopani_2700BP	EastMongolia_preBA	Liangdao2_EN	0.591	0.03	0.379	0.141	0.015	0.129	0.223802	Chokhopani_2700BP_EastMongolia_preBA_Liangdao2_EN
Han_Guangdong	Chokhopani_2700BP	DevilsCave_N	Tanshishan_LN	0.593	0.11	0.297	0.125	0.085	0.069	0.338299	Chokhopani_2700BP_DevilsCave_N_Tanshishan_LN
Han_Guangdong	Chokhopani_2700BP	Boisman_MN	Liangdao1_EN	0.594	0.105	0.301	0.094	0.056	0.066	0.817086	Chokhopani_2700BP_Boisman_MN_Liangdao1_EN
Han_Guangdong	Chokhopani_2700BP	Boisman_MN	Tanshishan_LN	0.65	0.07	0.28	0.096	0.059	0.07	0.313612	Chokhopani_2700BP_Boisman_MN_Tanshishan_LN
Han_Guangdong	Chokhopani_2700BP	EastMongolia_preBA	Liangdao1_EN	0.666	0.014	0.32	0.085	0.01	0.08	0.66719	Chokhopani_2700BP_EastMongolia_preBA_Liangdao1_EN
Han_Henan	Tibetan_Lhasa	Russia_Lokomotiv_Eneolithic	Ami	0.157	0.384	0.459	0.103	0.052	0.068	0.350826	Tibetan_Lhasa_Russia_Lokomotiv_Eneolithic_Ami
Han_Henan	Tibetan_Lhasa	Russia_Shamanka_Eneolithic	Ami	0.163	0.353	0.484	0.092	0.043	0.064	0.128807	Tibetan_Lhasa_Russia_Shamanka_Eneolithic_Ami
Han_Henan	Tibetan_Lhasa	Fofonovo_EN	Ami	0.184	0.355	0.461	0.116	0.054	0.078	0.17198	Tibetan_Lhasa_Fofonovo_EN_Ami
Han_Henan	Chokhopani_2700BP	Russia_Lokomotiv_Eneolithic	Ami	0.249	0.366	0.385	0.129	0.051	0.095	0.664914	Chokhopani_2700BP_Russia_Lokomotiv_Eneolithic_Ami
Han_Henan	Tibetan_Lhasa	Mongolia_N_North	Ami	0.274	0.293	0.433	0.077	0.034	0.058	0.567663	Tibetan_Lhasa_Mongolia_N_North_Ami
Han_Henan	Chokhopani_2700BP	Russia_Shamanka_Eneolithic	Ami	0.287	0.326	0.387	0.158	0.055	0.115	0.375723	Chokhopani_2700BP_Russia_Shamanka_Eneolithic_Ami
Han_Henan	Tibetan_Lhasa	Yumin_EN	Ami	0.304	0.309	0.387	0.095	0.045	0.07	0.0756086	Tibetan_Lhasa_Yumin_EN_Ami
Han_Henan	Chokhopani_2700BP	Fofonovo_EN	Ami	0.313	0.329	0.358	0.218	0.072	0.157	0.285565	Chokhopani_2700BP_Fofonovo_EN_Ami
Han_Henan	Chokhopani_2700BP	Mongolia_N_North	Ami	0.345	0.283	0.371	0.171	0.054	0.128	0.26532	Chokhopani_2700BP_Mongolia_N_North_Ami
Han_Henan	Tibetan_Lhasa	DevilsCave_N	Ami	0.376	0.369	0.255	0.077	0.047	0.06	0.168766	Tibetan_Lhasa_DevilsCave_N_Ami
Han_Henan	Tibetan_Lhasa	Boisman_MN	Ami	0.462	0.285	0.253	0.064	0.032	0.053	0.333513	Tibetan_Lhasa_Boisman_MN_Ami
Han_Henan	Tibetan_Lhasa	DevilsCave_N	Taiwan_Hanben	0.467	0.346	0.187	0.063	0.048	0.045	0.0938848	Tibetan_Lhasa_DevilsCave_N_Taiwan_Hanben
Han_Henan	Chokhopani_2700BP	Russia_Lokomotiv_Eneolithic	Taiwan_Hanben	0.482	0.313	0.205	0.128	0.064	0.083	0.22086	Chokhopani_2700BP_Russia_Lokomotiv_Eneolithic_Taiwan_Hanben
Han_Henan	Tibetan_Lhasa	DevilsCave_N	Tanshishan_LN	0.485	0.348	0.168	0.064	0.049	0.041	0.151133	Tibetan_Lhasa_DevilsCave_N_Tanshishan_LN
Han_Henan	Tibetan_Lhasa	DevilsCave_N	Liangdao1_EN	0.486	0.36	0.154	0.065	0.049	0.04	0.112723	Tibetan_Lhasa_DevilsCave_N_Liangdao1_EN
Han_Henan	Chokhopani_2700BP	Russia_Lokomotiv_Eneolithic	Liangdao1_EN	0.499	0.325	0.175	0.113	0.065	0.067	0.34017	Chokhopani_2700BP_Russia_Lokomotiv_Eneolithic_Liangdao1_EN
Han_Henan	Chokhopani_2700BP	DevilsCave_N	Ami	0.503	0.336	0.162	0.189	0.086	0.128	0.115163	Chokhopani_2700BP_DevilsCave_N_Ami
Han_Henan	Chokhopani_2700BP	Russia_Shamanka_Eneolithic	Liangdao1_EN	0.531	0.287	0.182	0.113	0.059	0.07	0.2655	Chokhopani_2700BP_Russia_Shamanka_Eneolithic_Liangdao1_EN
Han_Henan	Chokhopani_2700BP	Russia_Shamanka_Eneolithic	Taiwan_Hanben	0.543	0.263	0.193	0.141	0.063	0.094	0.129382	Chokhopani_2700BP_Russia_Shamanka_Eneolithic_Taiwan_Hanben
Han_Henan	Chokhopani_2700BP	Russia_Lokomotiv_Eneolithic	Tanshishan_LN	0.562	0.291	0.147	0.125	0.07	0.076	0.14661	Chokhopani_2700BP_Russia_Lokomotiv_Eneolithic_Tanshishan_LN
Han_Henan	Tibetan_Lhasa	Boisman_MN	Taiwan_Hanben	0.566	0.261	0.173	0.051	0.032	0.041	0.0805489	Tibetan_Lhasa_Boisman_MN_Taiwan_Hanben
Han_Henan	Tibetan_Lhasa	Boisman_MN	Liangdao1_EN	0.586	0.271	0.143	0.052	0.033	0.039	0.0767457	Tibetan_Lhasa_Boisman_MN_Liangdao1_EN
Han_Henan	Chokhopani_2700BP	Fofonovo_EN	Liangdao1_EN	0.588	0.272	0.14	0.128	0.071	0.076	0.153007	Chokhopani_2700BP_Fofonovo_EN_Liangdao1_EN
Han_Henan	Tibetan_Lhasa	Boisman_MN	Tanshishan_LN	0.592	0.259	0.15	0.05	0.034	0.039	0.0766596	Tibetan_Lhasa_Boisman_MN_Tanshishan_LN
Han_Henan	Chokhopani_2700BP	DevilsCave_N	Liangdao1_EN	0.597	0.317	0.085	0.124	0.084	0.066	0.117394	Chokhopani_2700BP_DevilsCave_N_Liangdao1_EN
Han_Henan	Chokhopani_2700BP	Fofonovo_EN	Taiwan_Hanben	0.609	0.252	0.139	0.151	0.073	0.099	0.0917688	Chokhopani_2700BP_Fofonovo_EN_Taiwan_Hanben
Han_Henan	Chokhopani_2700BP	Russia_Shamanka_Eneolithic	Tanshishan_LN	0.619	0.243	0.137	0.133	0.067	0.085	0.0939658	Chokhopani_2700BP_Russia_Shamanka_Eneolithic_Tanshishan_LN
Han_Henan	Chokhopani_2700BP	Mongolia_N_North	Liangdao1_EN	0.645	0.222	0.133	0.117	0.06	0.075	0.111456	Chokhopani_2700BP_Mongolia_N_North_Liangdao1_EN
Han_Henan	Chokhopani_2700BP	Fofonovo_EN	Tanshishan_LN	0.657	0.241	0.103	0.137	0.074	0.086	0.0793552	Chokhopani_2700BP_Fofonovo_EN_Tanshishan_LN
Han_Henan	Chokhopani_2700BP	Mongolia_N_North	Taiwan_Hanben	0.661	0.206	0.133	0.139	0.061	0.098	0.0704715	Chokhopani_2700BP_Mongolia_N_North_Taiwan_Hanben
Han_Henan	Chokhopani_2700BP	Mongolia_N_North	Tanshishan_LN	0.708	0.195	0.097	0.129	0.062	0.088	0.060399	Chokhopani_2700BP_Mongolia_N_North_Tanshishan_LN
Han_Henan	Chokhopani_2700BP	EastMongolia_preBA	Ami	0.775	0.037	0.187	0.161	0.011	0.155	0.0976007	Chokhopani_2700BP_EastMongolia_preBA_Ami
Han_Hubei	Tibetan_Lhasa	Yumin_EN	Ami	0.117	0.264	0.619	0.105	0.049	0.075	0.120409	Tibetan_Lhasa_Yumin_EN_Ami
Han_Hubei	Tibetan_Lhasa	DevilsCave_N	Ami	0.182	0.306	0.512	0.08	0.049	0.06	0.223812	Tibetan_Lhasa_DevilsCave_N_Ami
Han_Hubei	Chokhopani_2700BP	DevilsCave_N	Ami	0.248	0.291	0.461	0.135	0.062	0.095	0.231837	Chokhopani_2700BP_DevilsCave_N_Ami
Han_Hubei	Chokhopani_2700BP	Mongolia_N_North	Ami	0.254	0.198	0.548	0.19	0.058	0.141	0.0830134	Chokhopani_2700BP_Mongolia_N_North_Ami
Han_Hubei	Tibetan_Lhasa	Boisman_MN	Ami	0.275	0.224	0.501	0.068	0.034	0.056	0.14691	Tibetan_Lhasa_Boisman_MN_Ami
Han_Hubei	Chokhopani_2700BP	Boisman_MN	Ami	0.381	0.205	0.414	0.117	0.045	0.094	0.234254	Chokhopani_2700BP_Boisman_MN_Ami
Han_Hubei	Chokhopani_2700BP	DevilsCave_N	Liangdao1_EN	0.538	0.237	0.225	0.126	0.083	0.068	0.0937064	Chokhopani_2700BP_DevilsCave_N_Liangdao1_EN
Han_Hubei	Chokhopani_2700BP	Boisman_MN	Liangdao1_EN	0.632	0.168	0.2	0.098	0.059	0.067	0.103351	Chokhopani_2700BP_Boisman_MN_Liangdao1_EN
Han_Jiangsu	Tibetan_Lhasa	Mongolia_N_North	Liangdao2_EN	0.163	0.403	0.433	0.138	0.064	0.084	0.0506309	Tibetan_Lhasa_Mongolia_N_North_Liangdao2_EN
Han_Jiangsu	Tibetan_Lhasa	Mongolia_N_North	Ami	0.182	0.297	0.521	0.077	0.036	0.054	0.131924	Tibetan_Lhasa_Mongolia_N_North_Ami
Han_Jiangsu	Tibetan_Lhasa	Yumin_EN	Ami	0.198	0.328	0.473	0.09	0.044	0.063	0.624714	Tibetan_Lhasa_Yumin_EN_Ami
Han_Jiangsu	Tibetan_Lhasa	Yumin_EN	Liangdao2_EN	0.223	0.419	0.358	0.136	0.071	0.079	0.100357	Tibetan_Lhasa_Yumin_EN_Liangdao2_EN
Han_Jiangsu	Chokhopani_2700BP	Yumin_EN	Ami	0.235	0.323	0.442	0.176	0.068	0.12	0.453991	Chokhopani_2700BP_Yumin_EN_Ami
Han_Jiangsu	Tibetan_Lhasa	DevilsCave_N	Ami	0.264	0.388	0.347	0.075	0.049	0.052	0.540149	Tibetan_Lhasa_DevilsCave_N_Ami
Han_Jiangsu	Tibetan_Lhasa	DevilsCave_N	Liangdao2_EN	0.282	0.47	0.248	0.094	0.062	0.05	0.270507	Tibetan_Lhasa_DevilsCave_N_Liangdao2_EN
Han_Jiangsu	Chokhopani_2700BP	Mongolia_N_North	Ami	0.308	0.269	0.423	0.179	0.059	0.128	0.226224	Chokhopani_2700BP_Mongolia_N_North_Ami
Han_Jiangsu	Chokhopani_2700BP	DevilsCave_N	Ami	0.332	0.375	0.293	0.129	0.067	0.086	0.523358	Chokhopani_2700BP_DevilsCave_N_Ami
Han_Jiangsu	Tibetan_Lhasa	Boisman_MN	Ami	0.377	0.284	0.339	0.057	0.031	0.046	0.314651	Tibetan_Lhasa_Boisman_MN_Ami
Han_Jiangsu	Tibetan_Lhasa	DevilsCave_N	Taiwan_Hanben	0.38	0.351	0.268	0.062	0.048	0.039	0.365923	Tibetan_Lhasa_DevilsCave_N_Taiwan_Hanben
Han_Jiangsu	Tibetan_Lhasa	DevilsCave_N	Liangdao1_EN	0.393	0.378	0.229	0.07	0.053	0.04	0.633169	Tibetan_Lhasa_DevilsCave_N_Liangdao1_EN
Han_Jiangsu	Chokhopani_2700BP	DevilsCave_N	Liangdao2_EN	0.4	0.42	0.18	0.189	0.108	0.094	0.238164	Chokhopani_2700BP_DevilsCave_N_Liangdao2_EN
Han_Jiangsu	Tibetan_Lhasa	Yumin_EN	Liangdao1_EN	0.407	0.293	0.299	0.085	0.051	0.053	0.123399	Tibetan_Lhasa_Yumin_EN_Liangdao1_EN
Han_Jiangsu	Tibetan_Lhasa	DevilsCave_N	Tanshishan_LN	0.417	0.364	0.22	0.066	0.053	0.038	0.226665	Tibetan_Lhasa_DevilsCave_N_Tanshishan_LN
Han_Jiangsu	Chokhopani_2700BP	Fofonovo_EN	Ami	0.417	0.264	0.319	0.274	0.096	0.188	0.0565352	Chokhopani_2700BP_Fofonovo_EN_Ami
Han_Jiangsu	Tibetan_Lhasa	Boisman_MN	Liangdao2_EN	0.419	0.338	0.243	0.073	0.04	0.046	0.115015	Tibetan_Lhasa_Boisman_MN_Liangdao2_EN
Han_Jiangsu	Chokhopani_2700BP	DevilsCave_N	Liangdao1_EN	0.476	0.354	0.17	0.108	0.075	0.059	0.510095	Chokhopani_2700BP_DevilsCave_N_Liangdao1_EN
Han_Jiangsu	Chokhopani_2700BP	DevilsCave_N	Taiwan_Hanben	0.487	0.331	0.183	0.122	0.077	0.073	0.276321	Chokhopani_2700BP_DevilsCave_N_Taiwan_Hanben
Han_Jiangsu	Chokhopani_2700BP	Boisman_MN	Ami	0.489	0.267	0.244	0.114	0.048	0.091	0.521784	Chokhopani_2700BP_Boisman_MN_Ami
Han_Jiangsu	Chokhopani_2700BP	Russia_Lokomotiv_Eneolithic	Liangdao1_EN	0.499	0.273	0.228	0.152	0.08	0.087	0.126494	Chokhopani_2700BP_Russia_Lokomotiv_Eneolithic_Liangdao1_EN
Han_Jiangsu	Tibetan_Lhasa	Boisman_MN	Taiwan_Hanben	0.499	0.246	0.255	0.046	0.031	0.037	0.0726926	Tibetan_Lhasa_Boisman_MN_Taiwan_Hanben
Han_Jiangsu	Tibetan_Lhasa	Boisman_MN	Liangdao1_EN	0.514	0.265	0.221	0.054	0.035	0.039	0.186319	Tibetan_Lhasa_Boisman_MN_Liangdao1_EN
Han_Jiangsu	Chokhopani_2700BP	DevilsCave_N	Tanshishan_LN	0.531	0.332	0.137	0.123	0.085	0.064	0.209318	Chokhopani_2700BP_DevilsCave_N_Tanshishan_LN
Han_Jiangsu	Chokhopani_2700BP	Fofonovo_EN	Liangdao1_EN	0.547	0.25	0.203	0.143	0.076	0.084	0.127489	Chokhopani_2700BP_Fofonovo_EN_Liangdao1_EN
Han_Jiangsu	Chokhopani_2700BP	Yumin_EN	Liangdao1_EN	0.554	0.249	0.197	0.135	0.075	0.078	0.175498	Chokhopani_2700BP_Yumin_EN_Liangdao1_EN
Han_Jiangsu	Chokhopani_2700BP	Russia_Shamanka_Eneolithic	Liangdao1_EN	0.565	0.225	0.21	0.14	0.07	0.085	0.088223	Chokhopani_2700BP_Russia_Shamanka_Eneolithic_Liangdao1_EN
Han_Jiangsu	Chokhopani_2700BP	Yumin_EN	Taiwan_Hanben	0.565	0.225	0.21	0.152	0.075	0.097	0.0845368	Chokhopani_2700BP_Yumin_EN_Taiwan_Hanben
Han_Jiangsu	Chokhopani_2700BP	Mongolia_N_North	Liangdao1_EN	0.569	0.22	0.211	0.115	0.057	0.075	0.193446	Chokhopani_2700BP_Mongolia_N_North_Liangdao1_EN
Han_Jiangsu	Chokhopani_2700BP	Boisman_MN	Liangdao2_EN	0.591	0.283	0.126	0.137	0.067	0.086	0.274345	Chokhopani_2700BP_Boisman_MN_Liangdao2_EN
Han_Jiangsu	Chokhopani_2700BP	Mongolia_N_North	Taiwan_Hanben	0.595	0.192	0.213	0.13	0.057	0.091	0.0775192	Chokhopani_2700BP_Mongolia_N_North_Taiwan_Hanben
Han_Jiangsu	Chokhopani_2700BP	Boisman_MN	Liangdao1_EN	0.621	0.248	0.131	0.086	0.055	0.061	0.444874	Chokhopani_2700BP_Boisman_MN_Liangdao1_EN
Han_Jiangsu	Chokhopani_2700BP	Boisman_MN	Taiwan_Hanben	0.632	0.235	0.133	0.099	0.056	0.079	0.285082	Chokhopani_2700BP_Boisman_MN_Taiwan_Hanben
Han_Jiangsu	Chokhopani_2700BP	Yumin_EN	Tanshishan_LN	0.648	0.209	0.143	0.149	0.083	0.087	0.0534009	Chokhopani_2700BP_Yumin_EN_Tanshishan_LN
Han_Jiangsu	Chokhopani_2700BP	Boisman_MN	Tanshishan_LN	0.676	0.234	0.09	0.094	0.059	0.07	0.226368	Chokhopani_2700BP_Boisman_MN_Tanshishan_LN
Han_Jiangsu	Chokhopani_2700BP	EastMongolia_preBA	Ami	0.681	0.037	0.282	0.134	0.01	0.129	0.142943	Chokhopani_2700BP_EastMongolia_preBA_Ami
Han_Jiangsu	Chokhopani_2700BP	EastMongolia_preBA	Taiwan_Hanben	0.765	0.033	0.202	0.1	0.01	0.096	0.139981	Chokhopani_2700BP_EastMongolia_preBA_Taiwan_Hanben
Han_Jiangsu	Chokhopani_2700BP	EastMongolia_preBA	Liangdao1_EN	0.796	0.034	0.17	0.091	0.011	0.086	0.170137	Chokhopani_2700BP_EastMongolia_preBA_Liangdao1_EN
Han_Jiangsu	Chokhopani_2700BP	EastMongolia_preBA	Tanshishan_LN	0.841	0.031	0.128	0.1	0.011	0.096	0.0887506	Chokhopani_2700BP_EastMongolia_preBA_Tanshishan_LN
Han_Shandong	Tibetan_Lhasa	Mongolia_N_North	Ami	0.343	0.219	0.438	0.067	0.029	0.048	0.0948939	Tibetan_Lhasa_Mongolia_N_North_Ami
Han_Shandong	Tibetan_Lhasa	Yumin_EN	Ami	0.366	0.239	0.395	0.079	0.038	0.055	0.065609	Tibetan_Lhasa_Yumin_EN_Ami
Han_Shandong	Chokhopani_2700BP	Russia_Lokomotiv_Eneolithic	Ami	0.401	0.26	0.339	0.249	0.09	0.17	0.060877	Chokhopani_2700BP_Russia_Lokomotiv_Eneolithic_Ami
Han_Shandong	Tibetan_Lhasa	DevilsCave_N	Ami	0.431	0.282	0.287	0.069	0.042	0.048	0.0702121	Tibetan_Lhasa_DevilsCave_N_Ami
Han_Shandong	Tibetan_Lhasa	Boisman_MN	Ami	0.5	0.208	0.292	0.055	0.027	0.043	0.0680516	Tibetan_Lhasa_Boisman_MN_Ami
Han_Shandong	Tibetan_Lhasa	DevilsCave_N	Liangdao1_EN	0.549	0.271	0.18	0.059	0.043	0.033	0.130606	Tibetan_Lhasa_DevilsCave_N_Liangdao1_EN
Han_Shandong	Chokhopani_2700BP	Russia_Lokomotiv_Eneolithic	Liangdao1_EN	0.576	0.241	0.183	0.146	0.082	0.08	0.0957647	Chokhopani_2700BP_Russia_Lokomotiv_Eneolithic_Liangdao1_EN
Han_Shandong	Chokhopani_2700BP	Russia_Shamanka_Eneolithic	Liangdao1_EN	0.642	0.192	0.166	0.142	0.075	0.083	0.0586776	Chokhopani_2700BP_Russia_Shamanka_Eneolithic_Liangdao1_EN
Han_Shandong	Chokhopani_2700BP	EastMongolia_preBA	Ami	0.72	0.031	0.249	0.166	0.011	0.159	0.0705351	Chokhopani_2700BP_EastMongolia_preBA_Ami
Han_Shandong	Chokhopani_2700BP	Boisman_MN	Liangdao1_EN	0.764	0.159	0.077	0.107	0.067	0.073	0.0535485	Chokhopani_2700BP_Boisman_MN_Liangdao1_EN
Han_Shandong	Chokhopani_2700BP	EastMongolia_preBA	Liangdao1_EN	0.843	0.028	0.13	0.09	0.011	0.086	0.0779854	Chokhopani_2700BP_EastMongolia_preBA_Liangdao1_EN
Han_Shanghai	Tibetan_Lhasa	DevilsCave_N	Ami	0.158	0.412	0.43	0.115	0.073	0.082	0.058062	Tibetan_Lhasa_DevilsCave_N_Ami
Han_Shanghai	Tibetan_Lhasa	Russia_Lokomotiv_Eneolithic	Liangdao1_EN	0.183	0.395	0.422	0.125	0.075	0.073	0.327888	Tibetan_Lhasa_Russia_Lokomotiv_Eneolithic_Liangdao1_EN
Han_Shanghai	Tibetan_Lhasa	Russia_Shamanka_Eneolithic	Liangdao1_EN	0.209	0.352	0.439	0.124	0.065	0.078	0.252696	Tibetan_Lhasa_Russia_Shamanka_Eneolithic_Liangdao1_EN
Han_Shanghai	Chokhopani_2700BP	Russia_Lokomotiv_Eneolithic	Liangdao1_EN	0.216	0.4	0.384	0.175	0.084	0.109	0.314304	Chokhopani_2700BP_Russia_Lokomotiv_Eneolithic_Liangdao1_EN
Han_Shanghai	Tibetan_Lhasa	Fofonovo_EN	Liangdao1_EN	0.234	0.353	0.413	0.136	0.074	0.082	0.11319	Tibetan_Lhasa_Fofonovo_EN_Liangdao1_EN
Han_Shanghai	Chokhopani_2700BP	Russia_Shamanka_Eneolithic	Liangdao1_EN	0.247	0.357	0.396	0.169	0.074	0.11	0.250621	Chokhopani_2700BP_Russia_Shamanka_Eneolithic_Liangdao1_EN
Han_Shanghai	Tibetan_Lhasa	Boisman_MN	Ami	0.261	0.318	0.421	0.092	0.049	0.075	0.200645	Tibetan_Lhasa_Boisman_MN_Ami
Han_Shanghai	Chokhopani_2700BP	Fofonovo_EN	Liangdao1_EN	0.28	0.358	0.362	0.227	0.1	0.141	0.0974711	Chokhopani_2700BP_Fofonovo_EN_Liangdao1_EN
Han_Shanghai	Tibetan_Lhasa	Boisman_MN	Liangdao2_EN	0.298	0.393	0.309	0.1	0.059	0.064	0.116592	Tibetan_Lhasa_Boisman_MN_Liangdao2_EN
Han_Shanghai	Tibetan_Lhasa	Mongolia_N_North	Liangdao1_EN	0.306	0.292	0.402	0.103	0.053	0.069	0.203481	Tibetan_Lhasa_Mongolia_N_North_Liangdao1_EN
Han_Shanghai	Chokhopani_2700BP	Boisman_MN	Ami	0.315	0.31	0.375	0.199	0.074	0.148	0.0586824	Chokhopani_2700BP_Boisman_MN_Ami
Han_Shanghai	Tibetan_Lhasa	DevilsCave_N	Liangdao1_EN	0.336	0.381	0.283	0.097	0.073	0.056	0.0919307	Tibetan_Lhasa_DevilsCave_N_Liangdao1_EN
Han_Shanghai	Chokhopani_2700BP	Mongolia_N_North	Liangdao1_EN	0.364	0.289	0.347	0.204	0.086	0.13	0.0673906	Chokhopani_2700BP_Mongolia_N_North_Liangdao1_EN
Han_Shanghai	Tibetan_Lhasa	Boisman_MN	Liangdao1_EN	0.429	0.294	0.277	0.077	0.051	0.054	0.194839	Tibetan_Lhasa_Boisman_MN_Liangdao1_EN
Han_Shanxi	Tibetan_Lhasa	DevilsCave_N	Ami	0.444	0.353	0.203	0.073	0.046	0.054	0.173744	Tibetan_Lhasa_DevilsCave_N_Ami
Han_Shanxi	Tibetan_Lhasa	DevilsCave_N	Liangdao2_EN	0.461	0.398	0.142	0.082	0.054	0.046	0.0972407	Tibetan_Lhasa_DevilsCave_N_Liangdao2_EN
Han_Shanxi	Tibetan_Lhasa	DevilsCave_N	Liangdao1_EN	0.509	0.344	0.147	0.06	0.045	0.038	0.374291	Tibetan_Lhasa_DevilsCave_N_Liangdao1_EN
Han_Shanxi	Tibetan_Lhasa	DevilsCave_N	Taiwan_Hanben	0.523	0.333	0.144	0.058	0.047	0.04	0.0834432	Tibetan_Lhasa_DevilsCave_N_Taiwan_Hanben
Han_Shanxi	Tibetan_Lhasa	DevilsCave_N	Tanshishan_LN	0.528	0.348	0.124	0.061	0.048	0.038	0.0654025	Tibetan_Lhasa_DevilsCave_N_Tanshishan_LN
Han_Shanxi	Tibetan_Lhasa	Boisman_MN	Ami	0.552	0.259	0.19	0.054	0.03	0.046	0.0678458	Tibetan_Lhasa_Boisman_MN_Ami
Han_Shanxi	Tibetan_Lhasa	Boisman_MN	Liangdao1_EN	0.612	0.254	0.134	0.047	0.031	0.035	0.101557	Tibetan_Lhasa_Boisman_MN_Liangdao1_EN
Han_SichuanHO	Tibetan_Lhasa	Fofonovo_EN	Ami	0.175	0.223	0.602	0.107	0.052	0.069	0.184094	Tibetan_Lhasa_Fofonovo_EN_Ami
Han_SichuanHO	Tibetan_Lhasa	Mongolia_N_North	Liangdao2_EN	0.209	0.309	0.482	0.123	0.058	0.076	0.389881	Tibetan_Lhasa_Mongolia_N_North_Liangdao2_EN
Han_SichuanHO	Tibetan_Lhasa	Yumin_EN	Ami	0.224	0.211	0.564	0.078	0.038	0.056	0.972857	Tibetan_Lhasa_Yumin_EN_Ami
Han_SichuanHO	Tibetan_Lhasa	Mongolia_N_North	Ami	0.225	0.188	0.587	0.074	0.033	0.054	0.602741	Tibetan_Lhasa_Mongolia_N_North_Ami
Han_SichuanHO	Tibetan_Lhasa	Yumin_EN	Liangdao2_EN	0.253	0.317	0.43	0.126	0.066	0.075	0.251155	Tibetan_Lhasa_Yumin_EN_Liangdao2_EN
Han_SichuanHO	Chokhopani_2700BP	Yumin_EN	Ami	0.281	0.201	0.518	0.121	0.049	0.086	0.942809	Chokhopani_2700BP_Yumin_EN_Ami
Han_SichuanHO	Tibetan_Lhasa	DevilsCave_N	Ami	0.283	0.231	0.486	0.066	0.041	0.049	0.614912	Tibetan_Lhasa_DevilsCave_N_Ami
Han_SichuanHO	Tibetan_Lhasa	DevilsCave_N	Liangdao2_EN	0.302	0.345	0.354	0.096	0.06	0.055	0.279831	Tibetan_Lhasa_DevilsCave_N_Liangdao2_EN
Han_SichuanHO	Chokhopani_2700BP	Mongolia_N_North	Ami	0.313	0.171	0.516	0.109	0.04	0.081	0.921943	Chokhopani_2700BP_Mongolia_N_North_Ami
Han_SichuanHO	Chokhopani_2700BP	Fofonovo_EN	Ami	0.333	0.183	0.484	0.121	0.048	0.087	0.817343	Chokhopani_2700BP_Fofonovo_EN_Ami
Han_SichuanHO	Chokhopani_2700BP	Mongolia_N_North	Liangdao2_EN	0.345	0.263	0.392	0.31	0.126	0.189	0.342001	Chokhopani_2700BP_Mongolia_N_North_Liangdao2_EN
Han_SichuanHO	Chokhopani_2700BP	Russia_Lokomotiv_Eneolithic	Ami	0.346	0.179	0.475	0.132	0.055	0.091	0.578129	Chokhopani_2700BP_Russia_Lokomotiv_Eneolithic_Ami
Han_SichuanHO	Tibetan_Lhasa	Boisman_MN	Ami	0.347	0.178	0.475	0.056	0.029	0.047	0.804061	Tibetan_Lhasa_Boisman_MN_Ami
Han_SichuanHO	Chokhopani_2700BP	DevilsCave_N	Ami	0.363	0.216	0.421	0.11	0.055	0.078	0.817357	Chokhopani_2700BP_DevilsCave_N_Ami
Han_SichuanHO	Chokhopani_2700BP	Russia_Shamanka_Eneolithic	Ami	0.365	0.16	0.475	0.125	0.047	0.091	0.625637	Chokhopani_2700BP_Russia_Shamanka_Eneolithic_Ami
Han_SichuanHO	Tibetan_Lhasa	Boisman_MN	Liangdao2_EN	0.385	0.267	0.348	0.079	0.042	0.051	0.46009	Tibetan_Lhasa_Boisman_MN_Liangdao2_EN
Han_SichuanHO	Chokhopani_2700BP	Fofonovo_EN	Liangdao2_EN	0.389	0.27	0.341	0.275	0.127	0.155	0.259136	Chokhopani_2700BP_Fofonovo_EN_Liangdao2_EN
Han_SichuanHO	Tibetan_Lhasa	Fofonovo_EN	Liangdao1_EN	0.415	0.194	0.391	0.107	0.059	0.061	0.0725092	Tibetan_Lhasa_Fofonovo_EN_Liangdao1_EN
Han_SichuanHO	Chokhopani_2700BP	Russia_Shamanka_Eneolithic	Liangdao2_EN	0.418	0.245	0.337	0.275	0.125	0.155	0.185707	Chokhopani_2700BP_Russia_Shamanka_Eneolithic_Liangdao2_EN
Han_SichuanHO	Chokhopani_2700BP	Boisman_MN	Ami	0.422	0.172	0.406	0.092	0.041	0.075	0.971584	Chokhopani_2700BP_Boisman_MN_Ami
Han_SichuanHO	Tibetan_Lhasa	DevilsCave_N	Taiwan_Hanben	0.443	0.18	0.377	0.052	0.04	0.036	0.571444	Tibetan_Lhasa_DevilsCave_N_Taiwan_Hanben
Han_SichuanHO	Tibetan_Lhasa	Yumin_EN	Liangdao1_EN	0.451	0.191	0.358	0.081	0.048	0.049	0.290958	Tibetan_Lhasa_Yumin_EN_Liangdao1_EN
Han_SichuanHO	Tibetan_Lhasa	Yumin_EN	Taiwan_Hanben	0.454	0.14	0.406	0.057	0.036	0.039	0.272135	Tibetan_Lhasa_Yumin_EN_Taiwan_Hanben
Han_SichuanHO	Chokhopani_2700BP	DevilsCave_N	Liangdao2_EN	0.455	0.282	0.263	0.181	0.099	0.094	0.305519	Chokhopani_2700BP_DevilsCave_N_Liangdao2_EN
Han_SichuanHO	Tibetan_Lhasa	Mongolia_N_North	Liangdao1_EN	0.455	0.165	0.38	0.08	0.04	0.051	0.199486	Tibetan_Lhasa_Mongolia_N_North_Liangdao1_EN
Han_SichuanHO	Tibetan_Lhasa	DevilsCave_N	Liangdao1_EN	0.457	0.231	0.312	0.072	0.052	0.04	0.361912	Tibetan_Lhasa_DevilsCave_N_Liangdao1_EN
Han_SichuanHO	Tibetan_Lhasa	Mongolia_N_North	Taiwan_Hanben	0.46	0.12	0.42	0.053	0.03	0.037	0.189882	Tibetan_Lhasa_Mongolia_N_North_Taiwan_Hanben
Han_SichuanHO	Tibetan_Lhasa	DevilsCave_N	Tanshishan_LN	0.488	0.194	0.318	0.063	0.05	0.041	0.268263	Tibetan_Lhasa_DevilsCave_N_Tanshishan_LN
Han_SichuanHO	Tibetan_Lhasa	Boisman_MN	Taiwan_Hanben	0.5	0.132	0.367	0.044	0.03	0.036	0.435171	Tibetan_Lhasa_Boisman_MN_Taiwan_Hanben
Han_SichuanHO	Tibetan_Lhasa	Boisman_MN	Liangdao1_EN	0.521	0.17	0.309	0.059	0.037	0.041	0.323553	Tibetan_Lhasa_Boisman_MN_Liangdao1_EN
Han_SichuanHO	Tibetan_Lhasa	Yumin_EN	Tanshishan_LN	0.522	0.133	0.345	0.064	0.042	0.045	0.0863768	Tibetan_Lhasa_Yumin_EN_Tanshishan_LN
Han_SichuanHO	Chokhopani_2700BP	Russia_Lokomotiv_Eneolithic	Taiwan_Hanben	0.527	0.143	0.33	0.124	0.063	0.079	0.433592	Chokhopani_2700BP_Russia_Lokomotiv_Eneolithic_Taiwan_Hanben
Han_SichuanHO	Chokhopani_2700BP	Boisman_MN	Liangdao2_EN	0.531	0.221	0.247	0.131	0.064	0.081	0.512601	Chokhopani_2700BP_Boisman_MN_Liangdao2_EN
Han_SichuanHO	Chokhopani_2700BP	Russia_Lokomotiv_Eneolithic	Liangdao1_EN	0.537	0.181	0.282	0.129	0.071	0.074	0.60611	Chokhopani_2700BP_Russia_Lokomotiv_Eneolithic_Liangdao1_EN
Han_SichuanHO	Chokhopani_2700BP	Russia_Shamanka_Eneolithic	Taiwan_Hanben	0.548	0.126	0.327	0.117	0.054	0.079	0.440793	Chokhopani_2700BP_Russia_Shamanka_Eneolithic_Taiwan_Hanben
Han_SichuanHO	Chokhopani_2700BP	Russia_Shamanka_Eneolithic	Liangdao1_EN	0.549	0.165	0.286	0.119	0.061	0.073	0.662672	Chokhopani_2700BP_Russia_Shamanka_Eneolithic_Liangdao1_EN
Han_SichuanHO	Chokhopani_2700BP	DevilsCave_N	Taiwan_Hanben	0.554	0.165	0.281	0.112	0.07	0.071	0.478351	Chokhopani_2700BP_DevilsCave_N_Taiwan_Hanben
Han_SichuanHO	Chokhopani_2700BP	EastMongolia_preBA	Ami	0.555	0.022	0.423	0.106	0.008	0.102	0.49848	Chokhopani_2700BP_EastMongolia_preBA_Ami
Han_SichuanHO	Tibetan_Lhasa	Boisman_MN	Tanshishan_LN	0.556	0.133	0.311	0.052	0.035	0.042	0.137522	Tibetan_Lhasa_Boisman_MN_Tanshishan_LN
Han_SichuanHO	Tibetan_Lhasa	EastMongolia_preBA	Taiwan_Hanben	0.558	0.018	0.424	0.041	0.005	0.04	0.0524679	Tibetan_Lhasa_EastMongolia_preBA_Taiwan_Hanben
Han_SichuanHO	Chokhopani_2700BP	Fofonovo_EN	Liangdao1_EN	0.56	0.169	0.271	0.123	0.067	0.073	0.626121	Chokhopani_2700BP_Fofonovo_EN_Liangdao1_EN
Han_SichuanHO	Chokhopani_2700BP	Fofonovo_EN	Taiwan_Hanben	0.566	0.126	0.308	0.117	0.059	0.078	0.413944	Chokhopani_2700BP_Fofonovo_EN_Taiwan_Hanben
Han_SichuanHO	Chokhopani_2700BP	DevilsCave_N	Liangdao1_EN	0.572	0.196	0.232	0.111	0.074	0.061	0.623719	Chokhopani_2700BP_DevilsCave_N_Liangdao1_EN
Han_SichuanHO	Chokhopani_2700BP	Mongolia_N_North	Taiwan_Hanben	0.589	0.105	0.307	0.11	0.05	0.079	0.392019	Chokhopani_2700BP_Mongolia_N_North_Taiwan_Hanben
Han_SichuanHO	Chokhopani_2700BP	Mongolia_N_North	Liangdao1_EN	0.591	0.14	0.269	0.116	0.057	0.074	0.577252	Chokhopani_2700BP_Mongolia_N_North_Liangdao1_EN
Han_SichuanHO	Chokhopani_2700BP	Yumin_EN	Taiwan_Hanben	0.599	0.109	0.292	0.129	0.066	0.084	0.326959	Chokhopani_2700BP_Yumin_EN_Taiwan_Hanben
Han_SichuanHO	Chokhopani_2700BP	Yumin_EN	Liangdao1_EN	0.606	0.143	0.251	0.133	0.074	0.076	0.457555	Chokhopani_2700BP_Yumin_EN_Liangdao1_EN
Han_SichuanHO	Chokhopani_2700BP	Boisman_MN	Taiwan_Hanben	0.613	0.128	0.26	0.093	0.053	0.073	0.5446	Chokhopani_2700BP_Boisman_MN_Taiwan_Hanben
Han_SichuanHO	Chokhopani_2700BP	DevilsCave_N	Tanshishan_LN	0.614	0.167	0.219	0.121	0.082	0.067	0.319146	Chokhopani_2700BP_DevilsCave_N_Tanshishan_LN
Han_SichuanHO	Chokhopani_2700BP	Boisman_MN	Liangdao1_EN	0.63	0.153	0.217	0.091	0.056	0.062	0.71732	Chokhopani_2700BP_Boisman_MN_Liangdao1_EN
Han_SichuanHO	Chokhopani_2700BP	Russia_Lokomotiv_Eneolithic	Tanshishan_LN	0.651	0.112	0.237	0.145	0.079	0.085	0.208761	Chokhopani_2700BP_Russia_Lokomotiv_Eneolithic_Tanshishan_LN
Han_SichuanHO	Chokhopani_2700BP	Russia_Shamanka_Eneolithic	Tanshishan_LN	0.664	0.101	0.235	0.13	0.066	0.083	0.219964	Chokhopani_2700BP_Russia_Shamanka_Eneolithic_Tanshishan_LN
Han_SichuanHO	Chokhopani_2700BP	Fofonovo_EN	Tanshishan_LN	0.666	0.107	0.226	0.128	0.071	0.079	0.224914	Chokhopani_2700BP_Fofonovo_EN_Tanshishan_LN
Han_SichuanHO	Chokhopani_2700BP	Boisman_MN	Tanshishan_LN	0.674	0.128	0.198	0.095	0.059	0.068	0.367594	Chokhopani_2700BP_Boisman_MN_Tanshishan_LN
Han_SichuanHO	Chokhopani_2700BP	Yumin_EN	Tanshishan_LN	0.686	0.096	0.219	0.136	0.076	0.082	0.19736	Chokhopani_2700BP_Yumin_EN_Tanshishan_LN
Han_SichuanHO	Chokhopani_2700BP	EastMongolia_preBA	Taiwan_Hanben	0.689	0.017	0.293	0.087	0.009	0.084	0.398543	Chokhopani_2700BP_EastMongolia_preBA_Taiwan_Hanben
Han_SichuanHO	Chokhopani_2700BP	Mongolia_N_North	Tanshishan_LN	0.691	0.086	0.223	0.118	0.059	0.08	0.209414	Chokhopani_2700BP_Mongolia_N_North_Tanshishan_LN
Han_SichuanHO	Chokhopani_2700BP	EastMongolia_preBA	Liangdao2_EN	0.714	0.029	0.257	0.13	0.014	0.119	0.197835	Chokhopani_2700BP_EastMongolia_preBA_Liangdao2_EN
Han_SichuanHO	Chokhopani_2700BP	Russia_UstBelaya_Angara	Liangdao1_EN	0.729	0.066	0.205	0.111	0.058	0.073	0.249907	Chokhopani_2700BP_Russia_UstBelaya_Angara_Liangdao1_EN
Han_SichuanHO	Chokhopani_2700BP	EastMongolia_preBA	Liangdao1_EN	0.745	0.019	0.236	0.083	0.01	0.079	0.440326	Chokhopani_2700BP_EastMongolia_preBA_Liangdao1_EN
Han_SichuanHO	Chokhopani_2700BP	EastMongolia_preBA	Tanshishan_LN	0.768	0.016	0.217	0.088	0.01	0.084	0.23948	Chokhopani_2700BP_EastMongolia_preBA_Tanshishan_LN
Han_SouthChina1K	Tibetan_Lhasa	Yumin_EN	Ami	0.076	0.217	0.707	0.065	0.031	0.047	0.200189	Tibetan_Lhasa_Yumin_EN_Ami
Han_SouthChina1K	Tibetan_Lhasa	DevilsCave_N	Ami	0.13	0.243	0.627	0.052	0.032	0.038	0.319601	Tibetan_Lhasa_DevilsCave_N_Ami
Han_SouthChina1K	Chokhopani_2700BP	DevilsCave_N	Ami	0.142	0.244	0.614	0.096	0.042	0.066	0.212175	Chokhopani_2700BP_DevilsCave_N_Ami
Han_SouthChina1K	Tibetan_Lhasa	Boisman_MN	Ami	0.205	0.185	0.61	0.039	0.02	0.033	0.18223	Tibetan_Lhasa_Boisman_MN_Ami
Han_SouthChina1K	Chokhopani_2700BP	Boisman_MN	Ami	0.26	0.177	0.564	0.082	0.03	0.065	0.193948	Chokhopani_2700BP_Boisman_MN_Ami
Han_SouthChina1K	Chokhopani_2700BP	DevilsCave_N	Liangdao1_EN	0.512	0.184	0.304	0.123	0.077	0.067	0.0599745	Chokhopani_2700BP_DevilsCave_N_Liangdao1_EN
Han_SouthChina1K	Chokhopani_2700BP	Boisman_MN	Liangdao1_EN	0.586	0.132	0.282	0.094	0.054	0.064	0.0633633	Chokhopani_2700BP_Boisman_MN_Liangdao1_EN
Han_Zhejiang	Tibetan_Lhasa	Yumin_EN	Ami	0.11	0.315	0.575	0.102	0.048	0.071	0.108615	Tibetan_Lhasa_Yumin_EN_Ami
Han_Zhejiang	Tibetan_Lhasa	DevilsCave_N	Ami	0.188	0.357	0.455	0.083	0.048	0.061	0.157635	Tibetan_Lhasa_DevilsCave_N_Ami
Han_Zhejiang	Chokhopani_2700BP	DevilsCave_N	Ami	0.325	0.32	0.355	0.142	0.061	0.102	0.417413	Chokhopani_2700BP_DevilsCave_N_Ami
Han_Zhejiang	Chokhopani_2700BP	Mongolia_N_North	Ami	0.326	0.225	0.448	0.216	0.067	0.157	0.126887	Chokhopani_2700BP_Mongolia_N_North_Ami
Han_Zhejiang	Chokhopani_2700BP	DevilsCave_N	Liangdao2_EN	0.464	0.35	0.186	0.243	0.126	0.128	0.101819	Chokhopani_2700BP_DevilsCave_N_Liangdao2_EN
Han_Zhejiang	Chokhopani_2700BP	Boisman_MN	Ami	0.476	0.23	0.294	0.127	0.05	0.1	0.348326	Chokhopani_2700BP_Boisman_MN_Ami
Han_Zhejiang	Chokhopani_2700BP	DevilsCave_N	Taiwan_Hanben	0.516	0.27	0.214	0.12	0.072	0.078	0.215301	Chokhopani_2700BP_DevilsCave_N_Taiwan_Hanben
Han_Zhejiang	Chokhopani_2700BP	DevilsCave_N	Liangdao1_EN	0.525	0.294	0.18	0.117	0.076	0.065	0.306217	Chokhopani_2700BP_DevilsCave_N_Liangdao1_EN
Han_Zhejiang	Chokhopani_2700BP	DevilsCave_N	Tanshishan_LN	0.567	0.268	0.165	0.114	0.078	0.065	0.182727	Chokhopani_2700BP_DevilsCave_N_Tanshishan_LN
Han_Zhejiang	Chokhopani_2700BP	Russia_Lokomotiv_Eneolithic	Liangdao1_EN	0.587	0.21	0.203	0.177	0.102	0.091	0.0649983	Chokhopani_2700BP_Russia_Lokomotiv_Eneolithic_Liangdao1_EN
Han_Zhejiang	Chokhopani_2700BP	Mongolia_N_North	Liangdao1_EN	0.614	0.177	0.208	0.136	0.067	0.084	0.108163	Chokhopani_2700BP_Mongolia_N_North_Liangdao1_EN
Han_Zhejiang	Chokhopani_2700BP	Yumin_EN	Liangdao1_EN	0.619	0.192	0.189	0.162	0.091	0.088	0.0846222	Chokhopani_2700BP_Yumin_EN_Liangdao1_EN
Han_Zhejiang	Chokhopani_2700BP	Fofonovo_EN	Liangdao1_EN	0.621	0.19	0.19	0.158	0.089	0.086	0.0697216	Chokhopani_2700BP_Fofonovo_EN_Liangdao1_EN
Han_Zhejiang	Chokhopani_2700BP	Mongolia_N_North	Taiwan_Hanben	0.625	0.147	0.227	0.142	0.062	0.098	0.0619616	Chokhopani_2700BP_Mongolia_N_North_Taiwan_Hanben
Han_Zhejiang	Chokhopani_2700BP	Yumin_EN	Taiwan_Hanben	0.63	0.161	0.209	0.165	0.082	0.104	0.0528607	Chokhopani_2700BP_Yumin_EN_Taiwan_Hanben
Han_Zhejiang	Chokhopani_2700BP	Russia_Shamanka_Eneolithic	Liangdao1_EN	0.631	0.173	0.196	0.158	0.084	0.089	0.0580709	Chokhopani_2700BP_Russia_Shamanka_Eneolithic_Liangdao1_EN
Han_Zhejiang	Chokhopani_2700BP	Boisman_MN	Liangdao2_EN	0.632	0.237	0.131	0.163	0.077	0.101	0.119353	Chokhopani_2700BP_Boisman_MN_Liangdao2_EN
Han_Zhejiang	Chokhopani_2700BP	Boisman_MN	Taiwan_Hanben	0.644	0.19	0.166	0.105	0.058	0.082	0.18221	Chokhopani_2700BP_Boisman_MN_Taiwan_Hanben
Han_Zhejiang	Chokhopani_2700BP	Boisman_MN	Liangdao1_EN	0.647	0.207	0.146	0.097	0.06	0.065	0.257674	Chokhopani_2700BP_Boisman_MN_Liangdao1_EN
Han_Zhejiang	Chokhopani_2700BP	EastMongolia_preBA	Ami	0.664	0.03	0.306	0.155	0.01	0.149	0.0700898	Chokhopani_2700BP_EastMongolia_preBA_Ami
Han_Zhejiang	Chokhopani_2700BP	Yumin_EN	Tanshishan_LN	0.672	0.159	0.169	0.149	0.083	0.088	0.0515315	Chokhopani_2700BP_Yumin_EN_Tanshishan_LN
Han_Zhejiang	Chokhopani_2700BP	Boisman_MN	Tanshishan_LN	0.685	0.188	0.127	0.096	0.061	0.071	0.159527	Chokhopani_2700BP_Boisman_MN_Tanshishan_LN
Han_Zhejiang	Chokhopani_2700BP	Mongolia_N_North	Tanshishan_LN	0.694	0.135	0.171	0.13	0.064	0.087	0.0506622	Chokhopani_2700BP_Mongolia_N_North_Tanshishan_LN
Han_Zhejiang	Chokhopani_2700BP	EastMongolia_preBA	Taiwan_Hanben	0.758	0.026	0.216	0.106	0.01	0.102	0.0823875	Chokhopani_2700BP_EastMongolia_preBA_Taiwan_Hanben
Han_Zhejiang	Chokhopani_2700BP	EastMongolia_preBA	Liangdao1_EN	0.798	0.027	0.175	0.095	0.011	0.089	0.0965128	Chokhopani_2700BP_EastMongolia_preBA_Liangdao1_EN
Han_Zhejiang	Chokhopani_2700BP	EastMongolia_preBA	Tanshishan_LN	0.805	0.025	0.17	0.101	0.011	0.096	0.0755678	Chokhopani_2700BP_EastMongolia_preBA_Tanshishan_LN
Hmong	Tibetan_Lhasa	Yumin_EN	Ami	0.146	0.099	0.755	0.085	0.044	0.058	0.198776	Tibetan_Lhasa_Yumin_EN_Ami
Hmong	Tibetan_Lhasa	DevilsCave_N	Liangdao2_EN	0.17	0.273	0.557	0.135	0.083	0.074	0.0834339	Tibetan_Lhasa_DevilsCave_N_Liangdao2_EN
Hmong	Tibetan_Lhasa	Mongolia_N_North	Ami	0.182	0.063	0.755	0.084	0.037	0.06	0.0674279	Tibetan_Lhasa_Mongolia_N_North_Ami
Hmong	Tibetan_Lhasa	DevilsCave_N	Ami	0.198	0.084	0.718	0.074	0.045	0.052	0.0799847	Tibetan_Lhasa_DevilsCave_N_Ami
Hmong	Chokhopani_2700BP	Yumin_EN	Ami	0.224	0.077	0.699	0.132	0.055	0.09	0.279467	Chokhopani_2700BP_Yumin_EN_Ami
Hmong	Tibetan_Lhasa	Boisman_MN	Ami	0.224	0.062	0.714	0.063	0.032	0.052	0.0766424	Tibetan_Lhasa_Boisman_MN_Ami
Hmong	Tibetan_Lhasa	EastMongolia_preBA	Ami	0.242	0.009	0.749	0.062	0.006	0.059	0.051748	Tibetan_Lhasa_EastMongolia_preBA_Ami
Hmong	Tibetan_Lhasa	Boisman_MN	Liangdao2_EN	0.246	0.198	0.557	0.114	0.057	0.073	0.0722017	Tibetan_Lhasa_Boisman_MN_Liangdao2_EN
Hmong	Chokhopani_2700BP	DevilsCave_N	Ami	0.283	0.061	0.656	0.117	0.057	0.08	0.196749	Chokhopani_2700BP_DevilsCave_N_Ami
Hmong	Chokhopani_2700BP	Boisman_MN	Ami	0.301	0.05	0.649	0.096	0.04	0.077	0.214914	Chokhopani_2700BP_Boisman_MN_Ami
Hmong	Chokhopani_2700BP	EastMongolia_preBA	Ami	0.322	0.008	0.67	0.093	0.007	0.09	0.192972	Chokhopani_2700BP_EastMongolia_preBA_Ami
Hmong	Tibetan_Lhasa	Yumin_EN	Liangdao1_EN	0.424	0.073	0.503	0.102	0.057	0.063	0.0505482	Tibetan_Lhasa_Yumin_EN_Liangdao1_EN
Hmong	Tibetan_Lhasa	DevilsCave_N	Liangdao1_EN	0.428	0.086	0.487	0.094	0.062	0.056	0.050807	Tibetan_Lhasa_DevilsCave_N_Liangdao1_EN
Japanese_HGDP	Tibetan_Lhasa	Yumin_EN	Ami	0.191	0.368	0.441	0.088	0.042	0.062	0.0664276	Tibetan_Lhasa_Yumin_EN_Ami
Japanese_HGDP	Tibetan_Lhasa	DevilsCave_N	Ami	0.255	0.443	0.303	0.07	0.043	0.049	0.0884367	Tibetan_Lhasa_DevilsCave_N_Ami
Japanese_HGDP	Chokhopani_2700BP	DevilsCave_N	Ami	0.359	0.414	0.227	0.155	0.073	0.1	0.124752	Chokhopani_2700BP_DevilsCave_N_Ami
Japanese_HGDP	Tibetan_Lhasa	DevilsCave_N	Liangdao1_EN	0.386	0.422	0.193	0.062	0.046	0.036	0.053022	Tibetan_Lhasa_DevilsCave_N_Liangdao1_EN
Japanese_HGDP	Chokhopani_2700BP	DevilsCave_N	Liangdao1_EN	0.494	0.384	0.122	0.107	0.074	0.056	0.129678	Chokhopani_2700BP_DevilsCave_N_Liangdao1_EN
Japanese_HGDP	Chokhopani_2700BP	DevilsCave_N	Taiwan_Hanben	0.519	0.367	0.114	0.131	0.082	0.076	0.0611267	Chokhopani_2700BP_DevilsCave_N_Taiwan_Hanben
Japanese_HGDP	Chokhopani_2700BP	DevilsCave_N	Tanshishan_LN	0.544	0.365	0.091	0.127	0.086	0.067	0.0559278	Chokhopani_2700BP_DevilsCave_N_Tanshishan_LN
Japanese_HGDP	Chokhopani_2700BP	Boisman_MN	Ami	0.558	0.286	0.156	0.129	0.051	0.103	0.138657	Chokhopani_2700BP_Boisman_MN_Ami
Japanese_HGDP	Chokhopani_2700BP	Boisman_MN	Liangdao1_EN	0.65	0.271	0.079	0.086	0.055	0.06	0.129681	Chokhopani_2700BP_Boisman_MN_Liangdao1_EN
Kankanaey	Tibetan_Lhasa	EastMongolia_preBA	Liangdao2_EN	0.173	0.031	0.796	0.137	0.014	0.126	0.0755055	Tibetan_Lhasa_EastMongolia_preBA_Liangdao2_EN
Kinh_HGDP	Tibetan_Lhasa	DevilsCave_N	Liangdao2_EN	0.335	0.1	0.566	0.124	0.078	0.068	0.256263	Tibetan_Lhasa_DevilsCave_N_Liangdao2_EN
Kinh_Vietnam	Tibetan_Lhasa	DevilsCave_N	Liangdao2_EN	0.334	0.113	0.553	0.116	0.072	0.064	0.535363	Tibetan_Lhasa_DevilsCave_N_Liangdao2_EN
Kinh_Vietnam	Tibetan_Lhasa	Mongolia_N_North	Liangdao2_EN	0.343	0.076	0.581	0.14	0.065	0.086	0.39407	Tibetan_Lhasa_Mongolia_N_North_Liangdao2_EN
Kinh_Vietnam	Tibetan_Lhasa	Yumin_EN	Liangdao2_EN	0.363	0.074	0.563	0.132	0.07	0.077	0.37005	Tibetan_Lhasa_Yumin_EN_Liangdao2_EN
Kinh_Vietnam	Tibetan_Lhasa	Boisman_MN	Liangdao2_EN	0.377	0.073	0.55	0.102	0.053	0.065	0.442949	Tibetan_Lhasa_Boisman_MN_Liangdao2_EN
Kinh_Vietnam	Tibetan_Lhasa	EastMongolia_preBA	Liangdao2_EN	0.411	0.012	0.577	0.093	0.011	0.086	0.370191	Tibetan_Lhasa_EastMongolia_preBA_Liangdao2_EN
Korean	Chokhopani_2700BP	Mongolia_N_North	Ami	0.142	0.404	0.454	0.139	0.045	0.103	0.520147	Chokhopani_2700BP_Mongolia_N_North_Ami
Korean	Tibetan_Lhasa	DevilsCave_N	Tanshishan_LN	0.328	0.491	0.181	0.068	0.054	0.039	0.0669176	Tibetan_Lhasa_DevilsCave_N_Tanshishan_LN
Korean	Tibetan_Lhasa	Boisman_MN	Ami	0.357	0.392	0.251	0.063	0.032	0.049	0.105923	Tibetan_Lhasa_Boisman_MN_Ami
Korean	Chokhopani_2700BP	Russia_Lokomotiv_Eneolithic	Liangdao1_EN	0.36	0.423	0.218	0.127	0.069	0.073	0.0664251	Chokhopani_2700BP_Russia_Lokomotiv_Eneolithic_Liangdao1_EN
Korean	Chokhopani_2700BP	DevilsCave_N	Tanshishan_LN	0.404	0.472	0.124	0.112	0.077	0.057	0.0924966	Chokhopani_2700BP_DevilsCave_N_Tanshishan_LN
Korean	Chokhopani_2700BP	Fofonovo_EN	Liangdao1_EN	0.404	0.396	0.2	0.14	0.071	0.084	0.0877163	Chokhopani_2700BP_Fofonovo_EN_Liangdao1_EN
Korean	Chokhopani_2700BP	Russia_Shamanka_Eneolithic	Liangdao1_EN	0.422	0.367	0.211	0.122	0.062	0.072	0.0508365	Chokhopani_2700BP_Russia_Shamanka_Eneolithic_Liangdao1_EN
Korean	Chokhopani_2700BP	DevilsCave_N	Liangdao1_EN	0.426	0.464	0.111	0.112	0.078	0.057	0.0785097	Chokhopani_2700BP_DevilsCave_N_Liangdao1_EN
Korean	Chokhopani_2700BP	Mongolia_N_North	Taiwan_Hanben	0.437	0.331	0.232	0.111	0.049	0.077	0.102278	Chokhopani_2700BP_Mongolia_N_North_Taiwan_Hanben
Korean	Chokhopani_2700BP	Mongolia_N_North	Liangdao1_EN	0.443	0.349	0.209	0.099	0.05	0.064	0.236077	Chokhopani_2700BP_Mongolia_N_North_Liangdao1_EN
Korean	Tibetan_Lhasa	Boisman_MN	Tanshishan_LN	0.486	0.36	0.154	0.046	0.032	0.034	0.0511635	Tibetan_Lhasa_Boisman_MN_Tanshishan_LN
Korean	Chokhopani_2700BP	Boisman_MN	Ami	0.493	0.368	0.139	0.125	0.05	0.099	0.348699	Chokhopani_2700BP_Boisman_MN_Ami
Korean	Chokhopani_2700BP	Mongolia_N_North	Tanshishan_LN	0.509	0.315	0.176	0.099	0.05	0.066	0.0816011	Chokhopani_2700BP_Mongolia_N_North_Tanshishan_LN
Korean	Chokhopani_2700BP	Boisman_MN	Liangdao1_EN	0.575	0.355	0.07	0.08	0.052	0.055	0.320098	Chokhopani_2700BP_Boisman_MN_Liangdao1_EN
Korean	Chokhopani_2700BP	Boisman_MN	Tanshishan_LN	0.585	0.351	0.064	0.083	0.053	0.06	0.285514	Chokhopani_2700BP_Boisman_MN_Tanshishan_LN
Korean	Chokhopani_2700BP	EastMongolia_preBA	Taiwan_Hanben	0.797	0.05	0.154	0.103	0.01	0.099	0.0591107	Chokhopani_2700BP_EastMongolia_preBA_Taiwan_Hanben
Korean	Chokhopani_2700BP	EastMongolia_preBA	Tanshishan_LN	0.831	0.048	0.12	0.101	0.011	0.097	0.0553197	Chokhopani_2700BP_EastMongolia_preBA_Tanshishan_LN
Korean	Chokhopani_2700BP	EastMongolia_preBA	Liangdao1_EN	0.841	0.048	0.11	0.094	0.011	0.089	0.0552588	Chokhopani_2700BP_EastMongolia_preBA_Liangdao1_EN
Miao_HGDP	Tibetan_Lhasa	Russia_Lokomotiv_Eneolithic	Ami	0.149	0.186	0.665	0.098	0.05	0.06	0.0861025	Tibetan_Lhasa_Russia_Lokomotiv_Eneolithic_Ami
Miao_HGDP	Tibetan_Lhasa	Mongolia_N_North	Ami	0.218	0.136	0.646	0.072	0.032	0.051	0.138942	Tibetan_Lhasa_Mongolia_N_North_Ami
Miao_HGDP	Tibetan_Lhasa	Yumin_EN	Ami	0.227	0.15	0.623	0.073	0.036	0.052	0.188095	Tibetan_Lhasa_Yumin_EN_Ami
Miao_HGDP	Tibetan_Lhasa	DevilsCave_N	Ami	0.25	0.19	0.56	0.059	0.037	0.046	0.913195	Tibetan_Lhasa_DevilsCave_N_Ami
Miao_HGDP	Chokhopani_2700BP	Russia_Lokomotiv_Eneolithic	Ami	0.277	0.151	0.572	0.158	0.062	0.106	0.296627	Chokhopani_2700BP_Russia_Lokomotiv_Eneolithic_Ami
Miao_HGDP	Chokhopani_2700BP	DevilsCave_N	Ami	0.292	0.184	0.524	0.109	0.052	0.078	0.571419	Chokhopani_2700BP_DevilsCave_N_Ami
Miao_HGDP	Tibetan_Lhasa	DevilsCave_N	Liangdao2_EN	0.294	0.319	0.386	0.099	0.063	0.055	0.140372	Tibetan_Lhasa_DevilsCave_N_Liangdao2_EN
Miao_HGDP	Tibetan_Lhasa	Boisman_MN	Ami	0.307	0.136	0.558	0.053	0.028	0.044	0.317687	Tibetan_Lhasa_Boisman_MN_Ami
Miao_HGDP	Chokhopani_2700BP	Mongolia_N_North	Ami	0.338	0.109	0.553	0.16	0.051	0.117	0.220121	Chokhopani_2700BP_Mongolia_N_North_Ami
Miao_HGDP	Chokhopani_2700BP	Russia_Shamanka_Eneolithic	Ami	0.344	0.116	0.54	0.16	0.057	0.114	0.200064	Chokhopani_2700BP_Russia_Shamanka_Eneolithic_Ami
Miao_HGDP	Chokhopani_2700BP	Yumin_EN	Ami	0.352	0.115	0.533	0.195	0.071	0.134	0.167986	Chokhopani_2700BP_Yumin_EN_Ami
Miao_HGDP	Chokhopani_2700BP	Fofonovo_EN	Ami	0.369	0.112	0.52	0.194	0.071	0.133	0.158687	Chokhopani_2700BP_Fofonovo_EN_Ami
Miao_HGDP	Chokhopani_2700BP	Boisman_MN	Ami	0.403	0.115	0.482	0.113	0.044	0.089	0.321655	Chokhopani_2700BP_Boisman_MN_Ami
Miao_HGDP	Chokhopani_2700BP	DevilsCave_N	Liangdao2_EN	0.437	0.26	0.303	0.335	0.178	0.164	0.0504586	Chokhopani_2700BP_DevilsCave_N_Liangdao2_EN
Miao_HGDP	Tibetan_Lhasa	DevilsCave_N	Liangdao1_EN	0.465	0.185	0.35	0.069	0.05	0.042	0.151142	Tibetan_Lhasa_DevilsCave_N_Liangdao1_EN
Miao_HGDP	Chokhopani_2700BP	EastMongolia_preBA	Ami	0.491	0.015	0.494	0.115	0.008	0.111	0.165214	Chokhopani_2700BP_EastMongolia_preBA_Ami
Miao_HGDP	Chokhopani_2700BP	DevilsCave_N	Liangdao1_EN	0.623	0.132	0.245	0.127	0.085	0.068	0.186053	Chokhopani_2700BP_DevilsCave_N_Liangdao1_EN
Miao_HGDP	Chokhopani_2700BP	Russia_Lokomotiv_Eneolithic	Liangdao1_EN	0.633	0.101	0.266	0.158	0.087	0.087	0.146242	Chokhopani_2700BP_Russia_Lokomotiv_Eneolithic_Liangdao1_EN
Miao_HGDP	Chokhopani_2700BP	Russia_Shamanka_Eneolithic	Liangdao1_EN	0.65	0.085	0.264	0.147	0.075	0.087	0.141093	Chokhopani_2700BP_Russia_Shamanka_Eneolithic_Liangdao1_EN
Miao_HGDP	Chokhopani_2700BP	Boisman_MN	Liangdao1_EN	0.696	0.077	0.227	0.102	0.061	0.069	0.149669	Chokhopani_2700BP_Boisman_MN_Liangdao1_EN
Mogolian_HGDP	Tibetan_Lhasa	Russia_Lokomotiv_Eneolithic	Liangdao2_EN	0.382	0.388	0.23	0.14	0.075	0.073	0.42468	Tibetan_Lhasa_Russia_Lokomotiv_Eneolithic_Liangdao2_EN
Mogolian_HGDP	Chokhopani_2700BP	Russia_Shamanka_Eneolithic	Japan_Jomon	0.382	0.404	0.214	0.336	0.177	0.161	0.0927892	Chokhopani_2700BP_Russia_Shamanka_Eneolithic_Japan_Jomon
Mogolian_HGDP	Tibetan_Lhasa	Russia_Shamanka_Eneolithic	Liangdao2_EN	0.453	0.332	0.214	0.125	0.063	0.069	0.135386	Tibetan_Lhasa_Russia_Shamanka_Eneolithic_Liangdao2_EN
Mogolian_HGDP	Tibetan_Lhasa	Russia_Lokomotiv_Eneolithic	Ami	0.482	0.292	0.227	0.109	0.054	0.068	0.0754806	Tibetan_Lhasa_Russia_Lokomotiv_Eneolithic_Ami
Mogolian_HGDP	Tibetan_Lhasa	Russia_Lokomotiv_Eneolithic	Liangdao1_EN	0.561	0.283	0.155	0.082	0.049	0.046	0.217748	Tibetan_Lhasa_Russia_Lokomotiv_Eneolithic_Liangdao1_EN
Mogolian_HGDP	Tibetan_Lhasa	Russia_Lokomotiv_Eneolithic	Taiwan_Hanben	0.57	0.265	0.164	0.078	0.047	0.044	0.103054	Tibetan_Lhasa_Russia_Lokomotiv_Eneolithic_Taiwan_Hanben
Mogolian_HGDP	Tibetan_Lhasa	Russia_Shamanka_Eneolithic	Liangdao1_EN	0.583	0.256	0.161	0.079	0.043	0.046	0.130993	Tibetan_Lhasa_Russia_Shamanka_Eneolithic_Liangdao1_EN
Mogolian_HGDP	Tibetan_Lhasa	Russia_Lokomotiv_Eneolithic	Tanshishan_LN	0.62	0.254	0.126	0.066	0.044	0.036	0.106613	Tibetan_Lhasa_Russia_Lokomotiv_Eneolithic_Tanshishan_LN
Mogolian_HGDP	Tibetan_Lhasa	Russia_Shamanka_Eneolithic	Tanshishan_LN	0.651	0.223	0.126	0.06	0.039	0.035	0.0539001	Tibetan_Lhasa_Russia_Shamanka_Eneolithic_Tanshishan_LN
Mosuo_Yanyuan.DG	Tibetan_Lhasa	Boisman_MN	Tanshishan_LN	0.801	0.106	0.094	0.052	0.037	0.04	0.69248	Tibetan_Lhasa_Boisman_MN_Tanshishan_LN
Muong	Tibetan_Lhasa	Mongolia_N_North	Liangdao2_EN	0.196	0.092	0.711	0.163	0.076	0.1	0.393437	Tibetan_Lhasa_Mongolia_N_North_Liangdao2_EN
Muong	Tibetan_Lhasa	DevilsCave_N	Liangdao2_EN	0.201	0.126	0.673	0.133	0.082	0.075	0.495243	Tibetan_Lhasa_DevilsCave_N_Liangdao2_EN
Muong	Tibetan_Lhasa	Yumin_EN	Liangdao2_EN	0.232	0.083	0.685	0.153	0.08	0.09	0.347918	Tibetan_Lhasa_Yumin_EN_Liangdao2_EN
Muong	Tibetan_Lhasa	Boisman_MN	Liangdao2_EN	0.253	0.078	0.669	0.117	0.062	0.076	0.386944	Tibetan_Lhasa_Boisman_MN_Liangdao2_EN
PaThen	Tibetan_Lhasa	Yumin_EN	Ami	0.147	0.109	0.743	0.087	0.046	0.058	0.173376	Tibetan_Lhasa_Yumin_EN_Ami
PaThen	Tibetan_Lhasa	Yumin_EN	Liangdao2_EN	0.163	0.245	0.592	0.145	0.079	0.083	0.393145	Tibetan_Lhasa_Yumin_EN_Liangdao2_EN
PaThen	Tibetan_Lhasa	Mongolia_N_North	Ami	0.184	0.074	0.742	0.083	0.038	0.059	0.0664354	Tibetan_Lhasa_Mongolia_N_North_Ami
PaThen	Tibetan_Lhasa	DevilsCave_N	Liangdao2_EN	0.203	0.264	0.534	0.122	0.078	0.066	0.338276	Tibetan_Lhasa_DevilsCave_N_Liangdao2_EN
PaThen	Tibetan_Lhasa	EastMongolia_preBA	Ami	0.241	0.013	0.746	0.062	0.006	0.059	0.0766083	Tibetan_Lhasa_EastMongolia_preBA_Ami
PaThen	Tibetan_Lhasa	Boisman_MN	Liangdao2_EN	0.269	0.193	0.538	0.107	0.057	0.067	0.275601	Tibetan_Lhasa_Boisman_MN_Liangdao2_EN
PaThen	Chokhopani_2700BP	Yumin_EN	Liangdao2_EN	0.302	0.191	0.507	0.29	0.132	0.165	0.441039	Chokhopani_2700BP_Yumin_EN_Liangdao2_EN
PaThen	Tibetan_Lhasa	EastMongolia_preBA	Liangdao2_EN	0.321	0.038	0.641	0.106	0.012	0.097	0.363925	Tibetan_Lhasa_EastMongolia_preBA_Liangdao2_EN
PaThen	Chokhopani_2700BP	EastMongolia_preBA	Ami	0.345	0.01	0.645	0.087	0.007	0.083	0.728148	Chokhopani_2700BP_EastMongolia_preBA_Ami
PaThen	Chokhopani_2700BP	DevilsCave_N	Liangdao2_EN	0.351	0.199	0.45	0.199	0.107	0.104	0.458662	Chokhopani_2700BP_DevilsCave_N_Liangdao2_EN
PaThen	Chokhopani_2700BP	Fofonovo_EN	Liangdao2_EN	0.363	0.16	0.477	0.261	0.119	0.15	0.311944	Chokhopani_2700BP_Fofonovo_EN_Liangdao2_EN
PaThen	Chokhopani_2700BP	Boisman_MN	Liangdao2_EN	0.415	0.148	0.437	0.147	0.068	0.092	0.525226	Chokhopani_2700BP_Boisman_MN_Liangdao2_EN
PaThen	Tibetan_Lhasa	Yumin_EN	Liangdao1_EN	0.425	0.089	0.486	0.096	0.057	0.057	0.364834	Tibetan_Lhasa_Yumin_EN_Liangdao1_EN
PaThen	Tibetan_Lhasa	DevilsCave_N	Liangdao1_EN	0.432	0.1	0.468	0.095	0.067	0.052	0.325822	Tibetan_Lhasa_DevilsCave_N_Liangdao1_EN
PaThen	Tibetan_Lhasa	Mongolia_N_North	Liangdao1_EN	0.444	0.063	0.493	0.095	0.047	0.062	0.279991	Tibetan_Lhasa_Mongolia_N_North_Liangdao1_EN
PaThen	Chokhopani_2700BP	EastMongolia_preBA	Liangdao2_EN	0.452	0.03	0.518	0.129	0.013	0.118	0.640812	Chokhopani_2700BP_EastMongolia_preBA_Liangdao2_EN
PaThen	Tibetan_Lhasa	Boisman_MN	Liangdao1_EN	0.473	0.061	0.467	0.077	0.046	0.053	0.261253	Tibetan_Lhasa_Boisman_MN_Liangdao1_EN
PaThen	Tibetan_Lhasa	EastMongolia_preBA	Liangdao1_EN	0.502	0.01	0.489	0.066	0.008	0.062	0.241192	Tibetan_Lhasa_EastMongolia_preBA_Liangdao1_EN
Qiang_Danba	Tibetan_Lhasa	Yumin_EN	Taiwan_Hanben	0.54	0.251	0.209	0.076	0.048	0.05	0.500377	Tibetan_Lhasa_Yumin_EN_Taiwan_Hanben
Qiang_Daofu	Tibetan_Lhasa	Yumin_EN	Ami	0.649	0.2	0.152	0.077	0.039	0.053	0.394702	Tibetan_Lhasa_Yumin_EN_Ami
Qiang_Daofu	Tibetan_Lhasa	Yumin_EN	Taiwan_Hanben	0.722	0.179	0.099	0.058	0.037	0.038	0.231417	Tibetan_Lhasa_Yumin_EN_Taiwan_Hanben
Qiang_Daofu	Tibetan_Lhasa	DevilsCave_N	Tanshishan_LN	0.737	0.22	0.044	0.053	0.044	0.032	0.209159	Tibetan_Lhasa_DevilsCave_N_Tanshishan_LN
She_HGDP	Tibetan_Lhasa	Mongolia_N_North	Ami	0.118	0.156	0.726	0.07	0.031	0.051	0.448864	Tibetan_Lhasa_Mongolia_N_North_Ami
She_HGDP	Tibetan_Lhasa	Yumin_EN	Ami	0.124	0.174	0.703	0.075	0.036	0.054	0.656132	Tibetan_Lhasa_Yumin_EN_Ami
She_HGDP	Chokhopani_2700BP	Yumin_EN	Ami	0.141	0.171	0.688	0.134	0.051	0.093	0.556954	Chokhopani_2700BP_Yumin_EN_Ami
She_HGDP	Chokhopani_2700BP	Mongolia_N_North	Ami	0.162	0.146	0.692	0.119	0.042	0.086	0.488483	Chokhopani_2700BP_Mongolia_N_North_Ami
She_HGDP	Tibetan_Lhasa	DevilsCave_N	Ami	0.167	0.193	0.64	0.064	0.038	0.048	0.641419	Tibetan_Lhasa_DevilsCave_N_Ami
She_HGDP	Tibetan_Lhasa	DevilsCave_N	Liangdao2_EN	0.176	0.358	0.466	0.119	0.074	0.065	0.130134	Tibetan_Lhasa_DevilsCave_N_Liangdao2_EN
She_HGDP	Chokhopani_2700BP	Fofonovo_EN	Ami	0.189	0.151	0.659	0.188	0.067	0.129	0.217908	Chokhopani_2700BP_Fofonovo_EN_Ami
She_HGDP	Chokhopani_2700BP	DevilsCave_N	Ami	0.206	0.187	0.607	0.097	0.046	0.07	0.635536	Chokhopani_2700BP_DevilsCave_N_Ami
She_HGDP	Tibetan_Lhasa	Boisman_MN	Ami	0.224	0.148	0.628	0.054	0.028	0.045	0.479766	Tibetan_Lhasa_Boisman_MN_Ami
She_HGDP	Tibetan_Lhasa	EastMongolia_preBA	Ami	0.249	0.025	0.727	0.058	0.006	0.055	0.0783553	Tibetan_Lhasa_EastMongolia_preBA_Ami
She_HGDP	Chokhopani_2700BP	Russia_Shamanka_Eneolithic	Ami	0.259	0.117	0.624	0.201	0.07	0.138	0.113923	Chokhopani_2700BP_Russia_Shamanka_Eneolithic_Ami
She_HGDP	Tibetan_Lhasa	Boisman_MN	Liangdao2_EN	0.27	0.263	0.467	0.102	0.053	0.065	0.0550444	Tibetan_Lhasa_Boisman_MN_Liangdao2_EN
She_HGDP	Chokhopani_2700BP	Boisman_MN	Ami	0.28	0.139	0.581	0.091	0.037	0.072	0.540671	Chokhopani_2700BP_Boisman_MN_Ami
She_HGDP	Chokhopani_2700BP	EastMongolia_preBA	Ami	0.341	0.022	0.637	0.089	0.007	0.086	0.420077	Chokhopani_2700BP_EastMongolia_preBA_Ami
She_HGDP	Tibetan_Lhasa	DevilsCave_N	Liangdao1_EN	0.393	0.206	0.401	0.079	0.056	0.046	0.190856	Tibetan_Lhasa_DevilsCave_N_Liangdao1_EN
She_HGDP	Tibetan_Lhasa	Boisman_MN	Liangdao1_EN	0.457	0.14	0.403	0.068	0.041	0.048	0.0659518	Tibetan_Lhasa_Boisman_MN_Liangdao1_EN
She_HGDP	Chokhopani_2700BP	DevilsCave_N	Liangdao1_EN	0.526	0.163	0.311	0.124	0.08	0.067	0.29909	Chokhopani_2700BP_DevilsCave_N_Liangdao1_EN
She_HGDP	Chokhopani_2700BP	Russia_Lokomotiv_Eneolithic	Liangdao1_EN	0.551	0.116	0.333	0.166	0.089	0.091	0.184372	Chokhopani_2700BP_Russia_Lokomotiv_Eneolithic_Liangdao1_EN
She_HGDP	Chokhopani_2700BP	DevilsCave_N	Taiwan_Hanben	0.555	0.086	0.359	0.142	0.083	0.084	0.0578718	Chokhopani_2700BP_DevilsCave_N_Taiwan_Hanben
She_HGDP	Chokhopani_2700BP	Russia_Shamanka_Eneolithic	Liangdao1_EN	0.568	0.1	0.331	0.153	0.075	0.09	0.182793	Chokhopani_2700BP_Russia_Shamanka_Eneolithic_Liangdao1_EN
She_HGDP	Chokhopani_2700BP	Fofonovo_EN	Liangdao1_EN	0.58	0.1	0.32	0.159	0.085	0.089	0.168201	Chokhopani_2700BP_Fofonovo_EN_Liangdao1_EN
She_HGDP	Chokhopani_2700BP	Mongolia_N_North	Liangdao1_EN	0.59	0.087	0.323	0.137	0.065	0.086	0.180739	Chokhopani_2700BP_Mongolia_N_North_Liangdao1_EN
She_HGDP	Chokhopani_2700BP	Boisman_MN	Liangdao1_EN	0.598	0.109	0.293	0.101	0.06	0.066	0.25101	Chokhopani_2700BP_Boisman_MN_Liangdao1_EN
She_HGDP	Chokhopani_2700BP	EastMongolia_preBA	Taiwan_Hanben	0.616	0.011	0.374	0.091	0.008	0.088	0.0643123	Chokhopani_2700BP_EastMongolia_preBA_Taiwan_Hanben
She_HGDP	Chokhopani_2700BP	EastMongolia_preBA	Liangdao1_EN	0.667	0.016	0.317	0.087	0.01	0.081	0.209557	Chokhopani_2700BP_EastMongolia_preBA_Liangdao1_EN
Tagalog	Chokhopani_2700BP	EastMongolia_preBA	Japan_Jomon	0.256	0.029	0.715	0.218	0.028	0.192	0.0666421	Chokhopani_2700BP_EastMongolia_preBA_Japan_Jomon
Tibetan_Xinlong	Tibetan_Lhasa	Mongolia_N_North	Ami	0.352	0.164	0.484	0.08	0.035	0.058	0.426108	Tibetan_Lhasa_Mongolia_N_North_Ami
Tibetan_Xinlong	Chokhopani_2700BP	DevilsCave_N	Ami	0.522	0.182	0.296	0.139	0.074	0.096	0.661931	Chokhopani_2700BP_DevilsCave_N_Ami
Tibetan_Xinlong	Tibetan_Lhasa	Mongolia_N_North	Liangdao1_EN	0.576	0.138	0.286	0.077	0.04	0.049	0.0752649	Tibetan_Lhasa_Mongolia_N_North_Liangdao1_EN
Tibetan_Xunhua	Tibetan_Lhasa	Russia_UstBelaya_Angara	Tanshishan_LN	0.89	0.053	0.057	0.076	0.048	0.046	0.0614588	Tibetan_Lhasa_Russia_UstBelaya_Angara_Tanshishan_LN
TibetanHO_Yunnan	Tibetan_Lhasa	Yumin_EN	Taiwan_Hanben	0.682	0.172	0.146	0.068	0.044	0.047	0.966448	Tibetan_Lhasa_Yumin_EN_Taiwan_Hanben
Tujia_HGDP	Chokhopani_2700BP	Mongolia_N_North	Tanshishan_LN	0.726	0.077	0.197	0.123	0.062	0.082	0.106548	Chokhopani_2700BP_Mongolia_N_North_Tanshishan_LN
Vietnamese	Tibetan_Lhasa	DevilsCave_N	Liangdao2_EN	0.281	0.105	0.614	0.129	0.079	0.072	0.286569	Tibetan_Lhasa_DevilsCave_N_Liangdao2_EN
Yi_HGDP	Chokhopani_2700BP	Mongolia_N_North	Ami	0.556	0.113	0.332	0.152	0.054	0.113	0.451053	Chokhopani_2700BP_Mongolia_N_North_Ami
Yi_HGDP	Chokhopani_2700BP	Russia_Lokomotiv_Eneolithic	Ami	0.562	0.126	0.313	0.18	0.074	0.123	0.379489	Chokhopani_2700BP_Russia_Lokomotiv_Eneolithic_Ami
Yi_HGDP	Chokhopani_2700BP	EastMongolia_preBA	Tanshishan_LN	0.88	0.012	0.109	0.092	0.011	0.088	0.238761	Chokhopani_2700BP_EastMongolia_preBA_Tanshishan_LN
Yi_Xichang.DG	Tibetan_Lhasa	Fofonovo_EN	Ami	0.562	0.116	0.322	0.105	0.049	0.071	0.394458	Tibetan_Lhasa_Fofonovo_EN_Ami
Yi_Xichang.DG	Tibetan_Lhasa	Yumin_EN	Liangdao2_EN	0.569	0.19	0.24	0.108	0.058	0.061	0.606091	Tibetan_Lhasa_Yumin_EN_Liangdao2_EN
Yi_Xichang.DG	Tibetan_Lhasa	Boisman_MN	Ami	0.623	0.11	0.267	0.071	0.036	0.058	0.763638	Tibetan_Lhasa_Boisman_MN_Ami
Yi_Xichang.DG	Chokhopani_2700BP	Fofonovo_EN	Ami	0.665	0.12	0.215	0.22	0.089	0.151	0.259147	Chokhopani_2700BP_Fofonovo_EN_Ami
Yi_Xichang.DG	Tibetan_Lhasa	Yumin_EN	Taiwan_Hanben	0.695	0.087	0.218	0.068	0.041	0.046	0.521402	Tibetan_Lhasa_Yumin_EN_Taiwan_Hanben
Yi_Xichang.DG	Tibetan_Lhasa	Russia_Lokomotiv_Eneolithic	Liangdao1_EN	0.701	0.101	0.198	0.086	0.053	0.048	0.356387	Tibetan_Lhasa_Russia_Lokomotiv_Eneolithic_Liangdao1_EN
Yi_Xichang.DG	Tibetan_Lhasa	Boisman_MN	Taiwan_Hanben	0.72	0.084	0.196	0.056	0.036	0.045	0.603303	Tibetan_Lhasa_Boisman_MN_Taiwan_Hanben
Yi_Xichang.DG	Tibetan_Lhasa	Yumin_EN	Tanshishan_LN	0.744	0.09	0.166	0.066	0.043	0.042	0.276396	Tibetan_Lhasa_Yumin_EN_Tanshishan_LN
Yi_Xichang.DG	Chokhopani_2700BP	Russia_Shamanka_Eneolithic	Liangdao1_EN	0.758	0.109	0.133	0.144	0.079	0.083	0.293449	Chokhopani_2700BP_Russia_Shamanka_Eneolithic_Liangdao1_EN
Yi_Xichang.DG	Tibetan_Lhasa	Mongolia_N_North	Tanshishan_LN	0.77	0.062	0.168	0.063	0.035	0.043	0.16126	Tibetan_Lhasa_Mongolia_N_North_Tanshishan_LN
Yi_Xichang.DG	Chokhopani_2700BP	EastMongolia_preBA	Liangdao1_EN	0.882	0.013	0.104	0.085	0.012	0.08	0.262027	Chokhopani_2700BP_EastMongolia_preBA_Liangdao1_EN
Yugur_Sunan	Tibetan_Lhasa	Russia_Lokomotiv_Eneolithic	Liangdao2_EN	0.426	0.306	0.268	0.147	0.078	0.076	0.126698	Tibetan_Lhasa_Russia_Lokomotiv_Eneolithic_Liangdao2_EN
Yugur_Sunan	Chokhopani_2700BP	Russia_UstBelaya_Angara	Liangdao1_EN	0.759	0.165	0.076	0.115	0.062	0.075	0.0718993	Chokhopani_2700BP_Russia_UstBelaya_Angara_Liangdao1_EN

## Sheet: Figure S7c
Figure S7c. Admixture proportions of Tibeto-Burman groups based on three-way admixture models involving one northern East Asian and two southern East Asian sources.
Studied Populations	Northern East Asian	Coastal southern East Asian	Inland southern East Asian	Source1	Source2	Source3	SE1	SE2	SE3	p_rank2	Target-Source-Group	Group	Number	Outgroups
Achang_China	Banlashan_MN	Ami	ManBac_LN	0.492	0.411	0.097	0.043	0.032	0.065	0.0550151	Banlashan_MN-Ami-ManBac_LN	Xiaogao_EN-Ami-PhaFaen_Hoabinhian	81	Mbuti
Achang_China	Xiaojingshan_EN	Ami	PhaFaen_Hoabinhian	0.629	0.341	0.03	0.037	0.03	0.016	0.209384	Xiaojingshan_EN-Ami-PhaFaen_Hoabinhian	Banlashan_MN-Ami-PhaFaen_Hoabinhian	78	Russia_Ust_Ishim_HG_published
Achang_China	Banlashan_MN	Ami	PhaFaen_Hoabinhian	0.499	0.461	0.04	0.025	0.019	0.014	0.218695	Banlashan_MN-Ami-PhaFaen_Hoabinhian	Xiaojingshan_EN-Ami-PhaFaen_Hoabinhian	75	Russia_Kostenki14
Achang_China	Xiaogao_EN	Ami	PhaFaen_Hoabinhian	0.591	0.386	0.023	0.037	0.028	0.018	0.226901	Xiaogao_EN-Ami-PhaFaen_Hoabinhian	Bianbian_EN-Ami-PhaFaen_Hoabinhian	66	Papuan
Achang_China	Pingliangtai_LN	Ami	ManBac_LN	0.737	0.192	0.071	0.06	0.029	0.06	0.425124	Pingliangtai_LN-Ami-ManBac_LN	Longtoushan_BA-Taiwan_Hanben-PhaFaen_Hoabinhian	64	Australian
Achang_China	Longtoushan_BA	Taiwan_Hanben	PhaFaen_Hoabinhian	0.659	0.319	0.022	0.046	0.036	0.019	0.74741	Longtoushan_BA-Taiwan_Hanben-PhaFaen_Hoabinhian	Miaozigou_MN-Ami-PhaFaen_Hoabinhian	63	Mixe
Achang_China	Miaozigou_MN	Taiwan_Hanben	PhaFaen_Hoabinhian	0.741	0.231	0.028	0.071	0.056	0.026	0.889923	Miaozigou_MN-Taiwan_Hanben-PhaFaen_Hoabinhian	Miaozigou_MN-Taiwan_Hanben-PhaFaen_Hoabinhian	62	Russia_MA1_HG
Achang_China	Longtoushan_BA	Ami	PhaFaen_Hoabinhian	0.656	0.323	0.02	0.046	0.036	0.019	0.901389	Longtoushan_BA-Ami-PhaFaen_Hoabinhian	Longtoushan_BA-Ami-PhaFaen_Hoabinhian	62	Onge
Achang_China	Miaozigou_MN	Ami	PhaFaen_Hoabinhian	0.735	0.237	0.028	0.069	0.055	0.026	0.957704	Miaozigou_MN-Ami-PhaFaen_Hoabinhian	Wadian_LN-Taiwan_Hanben-PhaFaen_Hoabinhian	59	Atayal
Bai_Dali	Bianbian_EN	Taiwan_Hanben	ManBac_LN	0.61	0.233	0.157	0.071	0.046	0.097	0.0567477	Bianbian_EN-Taiwan_Hanben-ManBac_LN	Wadian_LN-Ami-PhaFaen_Hoabinhian	58	Mongolia_N_East
Bai_Dali	Banlashan_MN	Taiwan_Hanben	PhaFaen_Hoabinhian	0.518	0.4	0.082	0.026	0.019	0.014	0.0571524	Banlashan_MN-Taiwan_Hanben-PhaFaen_Hoabinhian	Xiaojingshan_EN-Taiwan_Hanben-PhaFaen_Hoabinhian	54
Bai_Dali	Boshan_EN	Ami	PhaFaen_Hoabinhian	0.704	0.239	0.057	0.051	0.039	0.022	0.0678477	Boshan_EN-Ami-PhaFaen_Hoabinhian	Bianbian_EN-Taiwan_Hanben-PhaFaen_Hoabinhian	54
Bai_Dali	Xiaojingshan_EN	Ami	ManBac_LN	0.657	0.186	0.157	0.07	0.039	0.086	0.0722821	Xiaojingshan_EN-Ami-ManBac_LN	Pingliangtai_LN-Taiwan_Hanben-PhaFaen_Hoabinhian	52
Bai_Dali	Lajia_LN	Taiwan_Hanben	PhaFaen_Hoabinhian	0.662	0.314	0.024	0.033	0.023	0.015	0.0931706	Lajia_LN-Taiwan_Hanben-PhaFaen_Hoabinhian	Xiaogao_EN-Taiwan_Hanben-PhaFaen_Hoabinhian	52
Bai_Dali	Bianbian_EN	Taiwan_Hanben	PhaFaen_Hoabinhian	0.636	0.313	0.05	0.044	0.033	0.021	0.0988147	Bianbian_EN-Taiwan_Hanben-PhaFaen_Hoabinhian	Pingliangtai_LN-Ami-PhaFaen_Hoabinhian	50
Bai_Dali	Xiaogao_EN	Ami	ManBac_LN	0.593	0.231	0.176	0.064	0.043	0.089	0.132595	Xiaogao_EN-Ami-ManBac_LN	Pingliangtai_LN-Ami-ManBac_LN	48
Bai_Dali	Xiaogao_EN	Taiwan_Hanben	PhaFaen_Hoabinhian	0.619	0.319	0.063	0.04	0.03	0.019	0.136322	Xiaogao_EN-Taiwan_Hanben-PhaFaen_Hoabinhian	Shimao_LN-Ami-PhaFaen_Hoabinhian	48
Bai_Dali	Bianbian_EN	Ami	ManBac_LN	0.6	0.239	0.161	0.066	0.043	0.088	0.145355	Bianbian_EN-Ami-ManBac_LN	Shimao_LN-Taiwan_Hanben-PhaFaen_Hoabinhian	48
Bai_Dali	Bianbian_EN	Ami	PhaFaen_Hoabinhian	0.634	0.317	0.05	0.043	0.032	0.02	0.209037	Bianbian_EN-Ami-PhaFaen_Hoabinhian	Shimao_LN-Ami-ManBac_LN	43
Bai_Dali	Xiaojingshan_EN	Taiwan_Hanben	PhaFaen_Hoabinhian	0.664	0.27	0.066	0.042	0.033	0.017	0.265711	Xiaojingshan_EN-Taiwan_Hanben-PhaFaen_Hoabinhian	Longtoushan_BA-Ami-ManBac_LN	42
Bai_Dali	Wadian_LN	Tanshishan_LN	ManBac_LN	0.756	0.144	0.1	0.077	0.08	0.094	0.323073	Wadian_LN-Tanshishan_LN-ManBac_LN	Banlashan_MN-Taiwan_Hanben-PhaFaen_Hoabinhian	41
Bai_Dali	Longtoushan_BA	Tanshishan_LN	PhaFaen_Hoabinhian	0.64	0.334	0.026	0.068	0.061	0.021	0.361907	Longtoushan_BA-Tanshishan_LN-PhaFaen_Hoabinhian	Pingliangtai_LN-Taiwan_Hanben-ManBac_LN	40
Bai_Dali	Banlashan_MN	Ami	PhaFaen_Hoabinhian	0.522	0.399	0.079	0.025	0.019	0.014	0.365197	Banlashan_MN-Ami-PhaFaen_Hoabinhian	Lajia_LN-Ami-PhaFaen_Hoabinhian	35
Bai_Dali	Lajia_LN	Ami	PhaFaen_Hoabinhian	0.661	0.316	0.023	0.032	0.022	0.015	0.392546	Lajia_LN-Ami-PhaFaen_Hoabinhian	Longtoushan_BA-Taiwan_Hanben-ManBac_LN	35
Bai_Dali	Xiaogao_EN	Ami	PhaFaen_Hoabinhian	0.619	0.321	0.06	0.039	0.029	0.018	0.418933	Xiaogao_EN-Ami-PhaFaen_Hoabinhian	Lajia_LN-Taiwan_Hanben-PhaFaen_Hoabinhian	30
Bai_Dali	Longtoushan_BA	Taiwan_Hanben	ManBac_LN	0.668	0.15	0.182	0.068	0.044	0.082	0.460876	Longtoushan_BA-Taiwan_Hanben-ManBac_LN	Shimao_LN-Taiwan_Hanben-ManBac_LN	30
Bai_Dali	Wadian_LN	Taiwan_Hanben	ManBac_LN	0.759	0.086	0.155	0.073	0.036	0.075	0.47241	Wadian_LN-Taiwan_Hanben-ManBac_LN	Wadian_LN-Ami-ManBac_LN	28
Bai_Dali	Wadian_LN	Tanshishan_LN	PhaFaen_Hoabinhian	0.748	0.221	0.031	0.07	0.063	0.017	0.477765	Wadian_LN-Tanshishan_LN-PhaFaen_Hoabinhian	Pingliangtai_LN-Tanshishan_LN-PhaFaen_Hoabinhian	28
Bai_Dali	Pingliangtai_LN	Ami	PhaFaen_Hoabinhian	0.812	0.137	0.051	0.044	0.034	0.015	0.492539	Pingliangtai_LN-Ami-PhaFaen_Hoabinhian	Longtoushan_BA-Tanshishan_LN-PhaFaen_Hoabinhian	28
Bai_Dali	Pingliangtai_LN	Tanshishan_LN	PhaFaen_Hoabinhian	0.752	0.212	0.036	0.059	0.054	0.015	0.533055	Pingliangtai_LN-Tanshishan_LN-PhaFaen_Hoabinhian	Boshan_EN-Ami-PhaFaen_Hoabinhian	27
Bai_Dali	Wadian_LN	Ami	ManBac_LN	0.752	0.091	0.157	0.071	0.035	0.071	0.569798	Wadian_LN-Ami-ManBac_LN	Wadian_LN-Tanshishan_LN-PhaFaen_Hoabinhian	24
Bai_Dali	Pingliangtai_LN	Taiwan_Hanben	PhaFaen_Hoabinhian	0.804	0.143	0.053	0.043	0.034	0.015	0.572911	Pingliangtai_LN-Taiwan_Hanben-PhaFaen_Hoabinhian	Xiaogao_EN-Ami-ManBac_LN	23
Bai_Dali	Longtoushan_BA	Ami	ManBac_LN	0.659	0.156	0.184	0.067	0.043	0.078	0.583948	Longtoushan_BA-Ami-ManBac_LN	Miaozigou_MN-Ami-ManBac_LN	22
Bai_Dali	Xiaojingshan_EN	Ami	PhaFaen_Hoabinhian	0.664	0.272	0.064	0.04	0.031	0.017	0.585904	Xiaojingshan_EN-Ami-PhaFaen_Hoabinhian	Bianbian_EN-Ami-ManBac_LN	22
Bai_Dali	Shimao_LN	Taiwan_Hanben	PhaFaen_Hoabinhian	0.756	0.201	0.043	0.046	0.034	0.018	0.676101	Shimao_LN-Taiwan_Hanben-PhaFaen_Hoabinhian	Banlashan_MN-Tanshishan_LN-PhaFaen_Hoabinhian	22
Bai_Dali	Shimao_LN	Ami	PhaFaen_Hoabinhian	0.759	0.199	0.042	0.045	0.034	0.018	0.68357	Shimao_LN-Ami-PhaFaen_Hoabinhian	Wadian_LN-Taiwan_Hanben-ManBac_LN	19
Bai_Dali	Longtoushan_BA	Taiwan_Hanben	PhaFaen_Hoabinhian	0.691	0.25	0.059	0.05	0.038	0.021	0.684171	Longtoushan_BA-Taiwan_Hanben-PhaFaen_Hoabinhian	Banlashan_MN-Ami-ManBac_LN	18
Bai_Dali	Shimao_LN	Taiwan_Hanben	ManBac_LN	0.719	0.128	0.153	0.059	0.036	0.068	0.705406	Shimao_LN-Taiwan_Hanben-ManBac_LN	Wanggou_MN-Ami-PhaFaen_Hoabinhian	18
Bai_Dali	Pingliangtai_LN	Tanshishan_LN	ManBac_LN	0.737	0.08	0.183	0.058	0.075	0.079	0.722531	Pingliangtai_LN-Tanshishan_LN-ManBac_LN	Shimao_LN-Tanshishan_LN-PhaFaen_Hoabinhian	18
Bai_Dali	Longtoushan_BA	Ami	PhaFaen_Hoabinhian	0.691	0.251	0.057	0.049	0.038	0.02	0.741974	Longtoushan_BA-Ami-PhaFaen_Hoabinhian	Wanggou_MN-Taiwan_Hanben-PhaFaen_Hoabinhian	18
Bai_Dali	Shimao_LN	Ami	ManBac_LN	0.712	0.131	0.157	0.057	0.035	0.064	0.804305	Shimao_LN-Ami-ManBac_LN	Miaozigou_MN-Tanshishan_LN-PhaFaen_Hoabinhian	18
Bai_Dali	Miaozigou_MN	Taiwan_Hanben	ManBac_LN	0.767	0.075	0.158	0.092	0.057	0.096	0.814796	Miaozigou_MN-Taiwan_Hanben-ManBac_LN	Wanggou_MN-Ami-ManBac_LN	15
Bai_Dali	Wadian_LN	Taiwan_Hanben	PhaFaen_Hoabinhian	0.779	0.166	0.055	0.048	0.037	0.018	0.834419	Wadian_LN-Taiwan_Hanben-PhaFaen_Hoabinhian	Jinchankou_LN-Ami-PhaFaen_Hoabinhian	15
Bai_Dali	Miaozigou_MN	Tanshishan_LN	PhaFaen_Hoabinhian	0.748	0.214	0.038	0.095	0.088	0.025	0.845562	Miaozigou_MN-Tanshishan_LN-PhaFaen_Hoabinhian	Xiaojingshan_EN-Tanshishan_LN-PhaFaen_Hoabinhian	15
Bai_Dali	Pingliangtai_LN	Taiwan_Hanben	ManBac_LN	0.74	0.056	0.203	0.056	0.035	0.059	0.846319	Pingliangtai_LN-Taiwan_Hanben-ManBac_LN	Bianbian_EN-Tanshishan_LN-PhaFaen_Hoabinhian	15
Bai_Dali	Miaozigou_MN	Ami	ManBac_LN	0.757	0.084	0.159	0.091	0.055	0.093	0.861138	Miaozigou_MN-Ami-ManBac_LN	Xiaogao_EN-Tanshishan_LN-PhaFaen_Hoabinhian	15
Bai_Dali	Pingliangtai_LN	Ami	ManBac_LN	0.738	0.059	0.204	0.055	0.034	0.057	0.873318	Pingliangtai_LN-Ami-ManBac_LN	Miaozigou_MN-Taiwan_Hanben-ManBac_LN	14
Bai_Dali	Wadian_LN	Ami	PhaFaen_Hoabinhian	0.779	0.166	0.055	0.047	0.036	0.017	0.890345	Wadian_LN-Ami-PhaFaen_Hoabinhian	Lajia_LN-Tanshishan_LN-PhaFaen_Hoabinhian	14
Bai_Dali	Miaozigou_MN	Taiwan_Hanben	PhaFaen_Hoabinhian	0.767	0.17	0.063	0.071	0.056	0.027	0.975516	Miaozigou_MN-Taiwan_Hanben-PhaFaen_Hoabinhian	Lajia_LN-Ami-ManBac_LN	14
Bai_Dali	Miaozigou_MN	Ami	PhaFaen_Hoabinhian	0.763	0.174	0.063	0.07	0.055	0.026	0.990364	Miaozigou_MN-Ami-PhaFaen_Hoabinhian	Yumin_EN-Ami-PhaFaen_Hoabinhian	12
Bai_Guizhou	Boshan_EN	Ami	PhaFaen_Hoabinhian	0.639	0.318	0.043	0.053	0.041	0.023	0.0767641	Boshan_EN-Ami-PhaFaen_Hoabinhian	Pingliangtai_LN-Tanshishan_LN-ManBac_LN	12
Bai_Guizhou	Jinchankou_LN	Taiwan_Hanben	PhaFaen_Hoabinhian	0.61	0.361	0.029	0.054	0.04	0.023	0.0836531	Jinchankou_LN-Taiwan_Hanben-PhaFaen_Hoabinhian	Xiaowu_MN-Ami-PhaFaen_Hoabinhian	11
Bai_Guizhou	Xiaojingshan_EN	Ami	ManBac_LN	0.606	0.272	0.122	0.068	0.042	0.084	0.0900067	Xiaojingshan_EN-Ami-ManBac_LN	Wanggou_MN-Taiwan_Hanben-ManBac_LN	11
Bai_Guizhou	Haojiatai_LN	Taiwan_Hanben	PhaFaen_Hoabinhian	0.81	0.165	0.026	0.07	0.057	0.023	0.0941542	Haojiatai_LN-Taiwan_Hanben-PhaFaen_Hoabinhian	Xiaowu_MN-Taiwan_Hanben-PhaFaen_Hoabinhian	11
Bai_Guizhou	Banlashan_MN	Ami	ManBac_LN	0.44	0.356	0.204	0.043	0.042	0.069	0.121354	Banlashan_MN-Ami-ManBac_LN	Haojiatai_LN-Ami-PhaFaen_Hoabinhian	10
Bai_Guizhou	Banlashan_MN	Taiwan_Hanben	PhaFaen_Hoabinhian	0.47	0.462	0.068	0.03	0.024	0.016	0.135272	Banlashan_MN-Taiwan_Hanben-PhaFaen_Hoabinhian	Haojiatai_LN-Taiwan_Hanben-PhaFaen_Hoabinhian	10
Bai_Guizhou	Jinchankou_LN	Ami	PhaFaen_Hoabinhian	0.617	0.358	0.025	0.052	0.038	0.023	0.14065	Jinchankou_LN-Ami-PhaFaen_Hoabinhian	Xiaojingshan_EN-Ami-ManBac_LN	9
Bai_Guizhou	Xiaojingshan_EN	Taiwan_Hanben	PhaFaen_Hoabinhian	0.611	0.336	0.053	0.045	0.036	0.019	0.153403	Xiaojingshan_EN-Taiwan_Hanben-PhaFaen_Hoabinhian	Wanggou_MN-Tanshishan_LN-PhaFaen_Hoabinhian	9
Bai_Guizhou	Xiaogao_EN	Taiwan_Hanben	ManBac_LN	0.536	0.314	0.151	0.06	0.045	0.083	0.162575	Xiaogao_EN-Taiwan_Hanben-ManBac_LN	Jinchankou_LN-Taiwan_Hanben-PhaFaen_Hoabinhian	8
Bai_Guizhou	Pingliangtai_LN	Ami	PhaFaen_Hoabinhian	0.754	0.211	0.035	0.048	0.038	0.018	0.177648	Pingliangtai_LN-Ami-PhaFaen_Hoabinhian	Lajia_LN-Taiwan_Hanben-ManBac_LN	8
Bai_Guizhou	Bianbian_EN	Taiwan_Hanben	ManBac_LN	0.544	0.326	0.13	0.069	0.048	0.096	0.178536	Bianbian_EN-Taiwan_Hanben-ManBac_LN	Bianbian_EN-Taiwan_Hanben-ManBac_LN	7
Bai_Guizhou	Bianbian_EN	Taiwan_Hanben	PhaFaen_Hoabinhian	0.574	0.389	0.037	0.046	0.035	0.022	0.205367	Bianbian_EN-Taiwan_Hanben-PhaFaen_Hoabinhian	Xiaogao_EN-Taiwan_Hanben-ManBac_LN	6
Bai_Guizhou	Xiaojingshan_EN	Ami	PhaFaen_Hoabinhian	0.617	0.334	0.049	0.044	0.035	0.019	0.280403	Xiaojingshan_EN-Ami-PhaFaen_Hoabinhian	Boshan_EN-Taiwan_Hanben-PhaFaen_Hoabinhian	6
Bai_Guizhou	Pingliangtai_LN	Taiwan_Hanben	PhaFaen_Hoabinhian	0.738	0.223	0.039	0.048	0.038	0.018	0.288673	Pingliangtai_LN-Taiwan_Hanben-PhaFaen_Hoabinhian	Chokhopani_2700BP-Ami-PhaFaen_Hoabinhian	5
Bai_Guizhou	Banlashan_MN	Ami	PhaFaen_Hoabinhian	0.481	0.456	0.063	0.029	0.023	0.016	0.298603	Banlashan_MN-Ami-PhaFaen_Hoabinhian	Chokhopani_2700BP-Taiwan_Hanben-PhaFaen_Hoabinhian	5
Bai_Guizhou	Xiaogao_EN	Taiwan_Hanben	PhaFaen_Hoabinhian	0.56	0.391	0.049	0.042	0.033	0.019	0.307678	Xiaogao_EN-Taiwan_Hanben-PhaFaen_Hoabinhian	Yumin_EN-Taiwan_Hanben-PhaFaen_Hoabinhian	4
Bai_Guizhou	Bianbian_EN	Ami	PhaFaen_Hoabinhian	0.581	0.386	0.033	0.044	0.034	0.022	0.323017	Bianbian_EN-Ami-PhaFaen_Hoabinhian	Haojiatai_LN-Ami-ManBac_LN	3
Bai_Guizhou	Bianbian_EN	Ami	ManBac_LN	0.542	0.327	0.131	0.066	0.046	0.091	0.334359	Bianbian_EN-Ami-ManBac_LN	Jinchankou_LN-Ami-ManBac_LN	3
Bai_Guizhou	Wadian_LN	Taiwan_Hanben	ManBac_LN	0.693	0.185	0.121	0.081	0.038	0.085	0.346379	Wadian_LN-Taiwan_Hanben-ManBac_LN	Banlashan_MN-Taiwan_Hanben-ManBac_LN	3
Bai_Guizhou	Pingliangtai_LN	Ami	ManBac_LN	0.673	0.157	0.169	0.07	0.038	0.076	0.359953	Pingliangtai_LN-Ami-ManBac_LN	Jinchankou_LN-Tanshishan_LN-PhaFaen_Hoabinhian	3
Bai_Guizhou	Xiaogao_EN	Ami	ManBac_LN	0.539	0.319	0.143	0.057	0.042	0.077	0.384255	Xiaogao_EN-Ami-ManBac_LN	Wadian_LN-Tanshishan_LN-ManBac_LN	3
Bai_Guizhou	Pingliangtai_LN	Taiwan_Hanben	ManBac_LN	0.675	0.162	0.163	0.069	0.038	0.075	0.400639	Pingliangtai_LN-Taiwan_Hanben-ManBac_LN	Shimao_LN-Tanshishan_LN-ManBac_LN	3
Bai_Guizhou	Wadian_LN	Ami	ManBac_LN	0.688	0.184	0.128	0.078	0.037	0.081	0.417062	Wadian_LN-Ami-ManBac_LN	Xiaowu_MN-Ami-ManBac_LN	2
Bai_Guizhou	Lajia_LN	Taiwan_Hanben	PhaFaen_Hoabinhian	0.597	0.384	0.019	0.038	0.027	0.017	0.427029	Lajia_LN-Taiwan_Hanben-PhaFaen_Hoabinhian	Lajia_LN-Tanshishan_LN-ManBac_LN	1
Bai_Guizhou	Xiaogao_EN	Ami	PhaFaen_Hoabinhian	0.568	0.387	0.045	0.041	0.032	0.019	0.539731	Xiaogao_EN-Ami-PhaFaen_Hoabinhian	Xiaojingshan_EN-Taiwan_Hanben-ManBac_LN	1
Bai_Guizhou	Wadian_LN	Ami	PhaFaen_Hoabinhian	0.719	0.24	0.042	0.051	0.039	0.02	0.562427	Wadian_LN-Ami-PhaFaen_Hoabinhian	Wanggou_MN-Tanshishan_LN-ManBac_LN	1
Bai_Guizhou	Wadian_LN	Taiwan_Hanben	PhaFaen_Hoabinhian	0.711	0.245	0.044	0.052	0.04	0.02	0.568594	Wadian_LN-Taiwan_Hanben-PhaFaen_Hoabinhian	Yumin_EN-Tanshishan_LN-PhaFaen_Hoabinhian	1
Bai_Guizhou	Miaozigou_MN	Taiwan_Hanben	PhaFaen_Hoabinhian	0.696	0.26	0.044	0.071	0.056	0.027	0.806498	Miaozigou_MN-Taiwan_Hanben-PhaFaen_Hoabinhian	Yumin_EN-Taiwan_Hanben-ManBac_LN	1
Bai_Guizhou	Shimao_LN	Ami	PhaFaen_Hoabinhian	0.698	0.272	0.03	0.047	0.037	0.019	0.807882	Shimao_LN-Ami-PhaFaen_Hoabinhian	Jinchankou_LN-Taiwan_Hanben-ManBac_LN	1
Bai_Guizhou	Miaozigou_MN	Ami	PhaFaen_Hoabinhian	0.701	0.257	0.042	0.071	0.055	0.027	0.823296	Miaozigou_MN-Ami-PhaFaen_Hoabinhian	Xiaowu_MN-Tanshishan_LN-PhaFaen_Hoabinhian	1
Bai_Guizhou	Shimao_LN	Taiwan_Hanben	PhaFaen_Hoabinhian	0.69	0.277	0.032	0.047	0.037	0.019	0.885544	Shimao_LN-Taiwan_Hanben-PhaFaen_Hoabinhian	Yumin_EN-Ami-ManBac_LN	1
Bai_Guizhou	Shimao_LN	Taiwan_Hanben	ManBac_LN	0.658	0.225	0.117	0.063	0.038	0.072	0.886185	Shimao_LN-Taiwan_Hanben-ManBac_LN
Bai_Guizhou	Shimao_LN	Ami	ManBac_LN	0.652	0.223	0.126	0.062	0.037	0.07	0.892401	Shimao_LN-Ami-ManBac_LN
Bai_Guizhou	Longtoushan_BA	Taiwan_Hanben	ManBac_LN	0.614	0.249	0.137	0.067	0.045	0.077	0.952174	Longtoushan_BA-Taiwan_Hanben-ManBac_LN
Bai_Guizhou	Longtoushan_BA	Ami	PhaFaen_Hoabinhian	0.647	0.314	0.04	0.053	0.041	0.022	0.979735	Longtoushan_BA-Ami-PhaFaen_Hoabinhian
Bai_Guizhou	Longtoushan_BA	Taiwan_Hanben	PhaFaen_Hoabinhian	0.64	0.318	0.042	0.053	0.042	0.022	0.979868	Longtoushan_BA-Taiwan_Hanben-PhaFaen_Hoabinhian
Bai_Guizhou	Longtoushan_BA	Ami	ManBac_LN	0.608	0.249	0.143	0.066	0.044	0.075	0.98318	Longtoushan_BA-Ami-ManBac_LN
Cong	Wanggou_MN	Tanshishan_LN	PhaFaen_Hoabinhian	0.461	0.46	0.079	0.08	0.066	0.022	0.068161	Wanggou_MN-Tanshishan_LN-PhaFaen_Hoabinhian
Cong	Pingliangtai_LN	Tanshishan_LN	PhaFaen_Hoabinhian	0.479	0.412	0.11	0.07	0.063	0.017	0.0753292	Pingliangtai_LN-Tanshishan_LN-PhaFaen_Hoabinhian
Cong	Pingliangtai_LN	Ami	ManBac_LN	0.442	0.056	0.502	0.071	0.054	0.084	0.0781027	Pingliangtai_LN-Ami-ManBac_LN
Cong	Bianbian_EN	Ami	PhaFaen_Hoabinhian	0.425	0.427	0.148	0.038	0.028	0.019	0.0923498	Bianbian_EN-Ami-PhaFaen_Hoabinhian
Cong	Lajia_LN	Ami	PhaFaen_Hoabinhian	0.427	0.438	0.135	0.031	0.022	0.015	0.0985955	Lajia_LN-Ami-PhaFaen_Hoabinhian
Cong	Chokhopani_2700BP	Taiwan_Hanben	PhaFaen_Hoabinhian	0.522	0.41	0.068	0.052	0.031	0.027	0.0994735	Chokhopani_2700BP-Taiwan_Hanben-PhaFaen_Hoabinhian
Cong	Xiaogao_EN	Ami	PhaFaen_Hoabinhian	0.41	0.433	0.157	0.035	0.026	0.016	0.102596	Xiaogao_EN-Ami-PhaFaen_Hoabinhian
Cong	Haojiatai_LN	Taiwan_Hanben	PhaFaen_Hoabinhian	0.625	0.241	0.133	0.062	0.048	0.02	0.10528	Haojiatai_LN-Taiwan_Hanben-PhaFaen_Hoabinhian
Cong	Xiaowu_MN	Taiwan_Hanben	PhaFaen_Hoabinhian	0.611	0.269	0.121	0.069	0.052	0.023	0.116817	Xiaowu_MN-Taiwan_Hanben-PhaFaen_Hoabinhian
Cong	Longtoushan_BA	Taiwan_Hanben	PhaFaen_Hoabinhian	0.488	0.363	0.149	0.047	0.036	0.019	0.168783	Longtoushan_BA-Taiwan_Hanben-PhaFaen_Hoabinhian
Cong	Banlashan_MN	Ami	PhaFaen_Hoabinhian	0.344	0.487	0.169	0.027	0.02	0.014	0.195352	Banlashan_MN-Ami-PhaFaen_Hoabinhian
Cong	Xiaowu_MN	Ami	PhaFaen_Hoabinhian	0.603	0.275	0.122	0.065	0.05	0.022	0.200509	Xiaowu_MN-Ami-PhaFaen_Hoabinhian
Cong	Haojiatai_LN	Ami	PhaFaen_Hoabinhian	0.616	0.25	0.134	0.058	0.046	0.02	0.211126	Haojiatai_LN-Ami-PhaFaen_Hoabinhian
Cong	Shimao_LN	Taiwan_Hanben	PhaFaen_Hoabinhian	0.508	0.348	0.144	0.044	0.032	0.018	0.231116	Shimao_LN-Taiwan_Hanben-PhaFaen_Hoabinhian
Cong	Xiaojingshan_EN	Ami	PhaFaen_Hoabinhian	0.449	0.396	0.155	0.036	0.028	0.016	0.309576	Xiaojingshan_EN-Ami-PhaFaen_Hoabinhian
Cong	Longtoushan_BA	Ami	PhaFaen_Hoabinhian	0.482	0.369	0.148	0.045	0.035	0.018	0.406852	Longtoushan_BA-Ami-PhaFaen_Hoabinhian
Cong	Chokhopani_2700BP	Ami	PhaFaen_Hoabinhian	0.514	0.416	0.07	0.048	0.029	0.025	0.417406	Chokhopani_2700BP-Ami-PhaFaen_Hoabinhian
Cong	Wadian_LN	Taiwan_Hanben	PhaFaen_Hoabinhian	0.526	0.323	0.151	0.044	0.034	0.017	0.421137	Wadian_LN-Taiwan_Hanben-PhaFaen_Hoabinhian
Cong	Wanggou_MN	Taiwan_Hanben	PhaFaen_Hoabinhian	0.531	0.348	0.121	0.047	0.034	0.019	0.477857	Wanggou_MN-Taiwan_Hanben-PhaFaen_Hoabinhian
Cong	Pingliangtai_LN	Taiwan_Hanben	PhaFaen_Hoabinhian	0.545	0.305	0.15	0.042	0.032	0.015	0.518747	Pingliangtai_LN-Taiwan_Hanben-PhaFaen_Hoabinhian
Cong	Miaozigou_MN	Taiwan_Hanben	PhaFaen_Hoabinhian	0.556	0.303	0.14	0.064	0.048	0.024	0.526335	Miaozigou_MN-Taiwan_Hanben-PhaFaen_Hoabinhian
Cong	Shimao_LN	Ami	PhaFaen_Hoabinhian	0.506	0.352	0.142	0.042	0.031	0.017	0.649633	Shimao_LN-Ami-PhaFaen_Hoabinhian
Cong	Miaozigou_MN	Ami	PhaFaen_Hoabinhian	0.545	0.314	0.142	0.06	0.046	0.023	0.795744	Miaozigou_MN-Ami-PhaFaen_Hoabinhian
Cong	Pingliangtai_LN	Ami	PhaFaen_Hoabinhian	0.544	0.307	0.149	0.041	0.032	0.015	0.811323	Pingliangtai_LN-Ami-PhaFaen_Hoabinhian
Cong	Wanggou_MN	Ami	PhaFaen_Hoabinhian	0.529	0.351	0.12	0.045	0.033	0.018	0.845703	Wanggou_MN-Ami-PhaFaen_Hoabinhian
Cong	Wadian_LN	Ami	PhaFaen_Hoabinhian	0.522	0.327	0.151	0.042	0.033	0.016	0.914983	Wadian_LN-Ami-PhaFaen_Hoabinhian
HanG_Baiyin	Banlashan_MN	Ami	PhaFaen_Hoabinhian	0.607	0.324	0.069	0.029	0.022	0.016	0.0866873	Banlashan_MN-Ami-PhaFaen_Hoabinhian
HanG_Baiyin	Xiaogao_EN	Ami	ManBac_LN	0.708	0.183	0.108	0.077	0.042	0.097	0.13773	Xiaogao_EN-Ami-ManBac_LN
HanG_Baiyin	Xiaojingshan_EN	Taiwan_Hanben	PhaFaen_Hoabinhian	0.771	0.175	0.053	0.046	0.036	0.019	0.143096	Xiaojingshan_EN-Taiwan_Hanben-PhaFaen_Hoabinhian
HanG_Baiyin	Xiaogao_EN	Taiwan_Hanben	PhaFaen_Hoabinhian	0.719	0.233	0.048	0.045	0.034	0.021	0.165784	Xiaogao_EN-Taiwan_Hanben-PhaFaen_Hoabinhian
HanG_Baiyin	Xiaojingshan_EN	Ami	PhaFaen_Hoabinhian	0.77	0.179	0.052	0.044	0.035	0.019	0.230489	Xiaojingshan_EN-Ami-PhaFaen_Hoabinhian
HanG_Baiyin	Bianbian_EN	Taiwan_Hanben	PhaFaen_Hoabinhian	0.738	0.229	0.033	0.05	0.038	0.024	0.233924	Bianbian_EN-Taiwan_Hanben-PhaFaen_Hoabinhian
HanG_Baiyin	Xiaogao_EN	Ami	PhaFaen_Hoabinhian	0.718	0.236	0.046	0.044	0.033	0.021	0.307953	Xiaogao_EN-Ami-PhaFaen_Hoabinhian
HanG_Baiyin	Bianbian_EN	Ami	PhaFaen_Hoabinhian	0.738	0.23	0.032	0.048	0.037	0.024	0.316907	Bianbian_EN-Ami-PhaFaen_Hoabinhian
HanG_Baiyin	Longtoushan_BA	Taiwan_Hanben	ManBac_LN	0.775	0.084	0.142	0.087	0.047	0.099	0.388398	Longtoushan_BA-Taiwan_Hanben-ManBac_LN
HanG_Baiyin	Longtoushan_BA	Tanshishan_LN	PhaFaen_Hoabinhian	0.769	0.206	0.026	0.075	0.069	0.022	0.397724	Longtoushan_BA-Tanshishan_LN-PhaFaen_Hoabinhian
HanG_Baiyin	Longtoushan_BA	Ami	ManBac_LN	0.77	0.086	0.144	0.087	0.046	0.097	0.408537	Longtoushan_BA-Ami-ManBac_LN
HanG_Baiyin	Longtoushan_BA	Ami	PhaFaen_Hoabinhian	0.812	0.145	0.042	0.057	0.045	0.023	0.471168	Longtoushan_BA-Ami-PhaFaen_Hoabinhian
HanG_Baiyin	Longtoushan_BA	Taiwan_Hanben	PhaFaen_Hoabinhian	0.809	0.147	0.044	0.057	0.044	0.023	0.479026	Longtoushan_BA-Taiwan_Hanben-PhaFaen_Hoabinhian
HanG_Baiyin	Wadian_LN	Taiwan_Hanben	PhaFaen_Hoabinhian	0.907	0.05	0.043	0.056	0.043	0.021	0.734125	Wadian_LN-Taiwan_Hanben-PhaFaen_Hoabinhian
HanG_Baiyin	Wadian_LN	Ami	PhaFaen_Hoabinhian	0.907	0.051	0.043	0.055	0.043	0.021	0.741704	Wadian_LN-Ami-PhaFaen_Hoabinhian
HanG_Baiyin	Shimao_LN	Tanshishan_LN	ManBac_LN	0.826	0.09	0.084	0.071	0.068	0.081	0.900304	Shimao_LN-Tanshishan_LN-ManBac_LN
HanG_Baiyin	Shimao_LN	Ami	PhaFaen_Hoabinhian	0.872	0.097	0.031	0.051	0.038	0.02	0.929096	Shimao_LN-Ami-PhaFaen_Hoabinhian
HanG_Baiyin	Shimao_LN	Taiwan_Hanben	PhaFaen_Hoabinhian	0.869	0.1	0.032	0.051	0.039	0.02	0.940667	Shimao_LN-Taiwan_Hanben-PhaFaen_Hoabinhian
HanG_Baiyin	Shimao_LN	Taiwan_Hanben	ManBac_LN	0.833	0.057	0.11	0.068	0.036	0.07	0.945063	Shimao_LN-Taiwan_Hanben-ManBac_LN
HanG_Baiyin	Shimao_LN	Ami	ManBac_LN	0.83	0.057	0.113	0.069	0.035	0.069	0.950358	Shimao_LN-Ami-ManBac_LN
HanG_Baiyin	Miaozigou_MN	Taiwan_Hanben	PhaFaen_Hoabinhian	0.87	0.074	0.056	0.082	0.064	0.031	0.96047	Miaozigou_MN-Taiwan_Hanben-PhaFaen_Hoabinhian
HanG_Baiyin	Miaozigou_MN	Ami	PhaFaen_Hoabinhian	0.871	0.073	0.055	0.08	0.063	0.03	0.961562	Miaozigou_MN-Ami-PhaFaen_Hoabinhian
HanG_Dingxi	Banlashan_MN	Taiwan_Hanben	PhaFaen_Hoabinhian	0.583	0.342	0.075	0.029	0.022	0.016	0.0637003	Banlashan_MN-Taiwan_Hanben-PhaFaen_Hoabinhian
HanG_Dingxi	Xiaojingshan_EN	Tanshishan_LN	PhaFaen_Hoabinhian	0.703	0.263	0.034	0.073	0.068	0.019	0.0637179	Xiaojingshan_EN-Tanshishan_LN-PhaFaen_Hoabinhian
HanG_Dingxi	Xiaojingshan_EN	Ami	ManBac_LN	0.748	0.129	0.123	0.078	0.04	0.09	0.0706462	Xiaojingshan_EN-Ami-ManBac_LN
HanG_Dingxi	Xiaogao_EN	Ami	ManBac_LN	0.672	0.188	0.14	0.074	0.042	0.095	0.16441	Xiaogao_EN-Ami-ManBac_LN
HanG_Dingxi	Bianbian_EN	Taiwan_Hanben	PhaFaen_Hoabinhian	0.715	0.243	0.042	0.049	0.037	0.023	0.188757	Bianbian_EN-Taiwan_Hanben-PhaFaen_Hoabinhian
HanG_Dingxi	Banlashan_MN	Ami	PhaFaen_Hoabinhian	0.587	0.341	0.073	0.028	0.021	0.015	0.204639	Banlashan_MN-Ami-PhaFaen_Hoabinhian
HanG_Dingxi	Xiaojingshan_EN	Taiwan_Hanben	PhaFaen_Hoabinhian	0.753	0.19	0.058	0.046	0.036	0.019	0.245886	Xiaojingshan_EN-Taiwan_Hanben-PhaFaen_Hoabinhian
HanG_Dingxi	Xiaogao_EN	Taiwan_Hanben	PhaFaen_Hoabinhian	0.69	0.253	0.057	0.044	0.034	0.021	0.246038	Xiaogao_EN-Taiwan_Hanben-PhaFaen_Hoabinhian
HanG_Dingxi	Bianbian_EN	Ami	PhaFaen_Hoabinhian	0.715	0.244	0.041	0.048	0.036	0.023	0.266008	Bianbian_EN-Ami-PhaFaen_Hoabinhian
HanG_Dingxi	Xiaojingshan_EN	Ami	PhaFaen_Hoabinhian	0.752	0.192	0.056	0.044	0.035	0.019	0.37025	Xiaojingshan_EN-Ami-PhaFaen_Hoabinhian
HanG_Dingxi	Xiaogao_EN	Ami	PhaFaen_Hoabinhian	0.691	0.255	0.055	0.042	0.033	0.02	0.445288	Xiaogao_EN-Ami-PhaFaen_Hoabinhian
HanG_Dingxi	Pingliangtai_LN	Ami	PhaFaen_Hoabinhian	0.914	0.042	0.044	0.047	0.037	0.017	0.588528	Pingliangtai_LN-Ami-PhaFaen_Hoabinhian
HanG_Dingxi	Longtoushan_BA	Taiwan_Hanben	ManBac_LN	0.766	0.1	0.134	0.083	0.045	0.093	0.589318	Longtoushan_BA-Taiwan_Hanben-ManBac_LN
HanG_Dingxi	Longtoushan_BA	Ami	ManBac_LN	0.76	0.103	0.137	0.082	0.044	0.091	0.630448	Longtoushan_BA-Ami-ManBac_LN
HanG_Dingxi	Longtoushan_BA	Tanshishan_LN	PhaFaen_Hoabinhian	0.75	0.227	0.023	0.071	0.066	0.021	0.636153	Longtoushan_BA-Tanshishan_LN-PhaFaen_Hoabinhian
HanG_Dingxi	Pingliangtai_LN	Taiwan_Hanben	PhaFaen_Hoabinhian	0.904	0.05	0.046	0.048	0.037	0.017	0.640098	Pingliangtai_LN-Taiwan_Hanben-PhaFaen_Hoabinhian
HanG_Dingxi	Wadian_LN	Tanshishan_LN	PhaFaen_Hoabinhian	0.862	0.101	0.036	0.074	0.068	0.018	0.673057	Wadian_LN-Tanshishan_LN-PhaFaen_Hoabinhian
HanG_Dingxi	Pingliangtai_LN	Tanshishan_LN	PhaFaen_Hoabinhian	0.874	0.086	0.04	0.063	0.058	0.015	0.706671	Pingliangtai_LN-Tanshishan_LN-PhaFaen_Hoabinhian
HanG_Dingxi	Longtoushan_BA	Taiwan_Hanben	PhaFaen_Hoabinhian	0.788	0.166	0.046	0.056	0.043	0.023	0.757954	Longtoushan_BA-Taiwan_Hanben-PhaFaen_Hoabinhian
HanG_Dingxi	Wadian_LN	Taiwan_Hanben	PhaFaen_Hoabinhian	0.874	0.077	0.048	0.054	0.042	0.02	0.766541	Wadian_LN-Taiwan_Hanben-PhaFaen_Hoabinhian
HanG_Dingxi	Longtoushan_BA	Ami	PhaFaen_Hoabinhian	0.79	0.166	0.045	0.056	0.043	0.023	0.766638	Longtoushan_BA-Ami-PhaFaen_Hoabinhian
HanG_Dingxi	Wadian_LN	Ami	PhaFaen_Hoabinhian	0.876	0.076	0.048	0.053	0.041	0.02	0.770112	Wadian_LN-Ami-PhaFaen_Hoabinhian
HanG_Dingxi	Shimao_LN	Tanshishan_LN	PhaFaen_Hoabinhian	0.811	0.169	0.02	0.066	0.059	0.018	0.862852	Shimao_LN-Tanshishan_LN-PhaFaen_Hoabinhian
HanG_Dingxi	Shimao_LN	Tanshishan_LN	ManBac_LN	0.797	0.114	0.089	0.071	0.071	0.083	0.86922	Shimao_LN-Tanshishan_LN-ManBac_LN
HanG_Dingxi	Miaozigou_MN	Taiwan_Hanben	PhaFaen_Hoabinhian	0.851	0.091	0.058	0.08	0.062	0.03	0.910371	Miaozigou_MN-Taiwan_Hanben-PhaFaen_Hoabinhian
HanG_Dingxi	Miaozigou_MN	Ami	PhaFaen_Hoabinhian	0.851	0.092	0.058	0.079	0.062	0.029	0.91568	Miaozigou_MN-Ami-PhaFaen_Hoabinhian
HanG_Dingxi	Shimao_LN	Ami	PhaFaen_Hoabinhian	0.847	0.118	0.035	0.05	0.038	0.02	0.931263	Shimao_LN-Ami-PhaFaen_Hoabinhian
HanG_Dingxi	Shimao_LN	Taiwan_Hanben	ManBac_LN	0.804	0.07	0.125	0.067	0.036	0.07	0.944557	Shimao_LN-Taiwan_Hanben-ManBac_LN
HanG_Dingxi	Shimao_LN	Taiwan_Hanben	PhaFaen_Hoabinhian	0.842	0.122	0.036	0.051	0.039	0.02	0.948493	Shimao_LN-Taiwan_Hanben-PhaFaen_Hoabinhian
HanG_Dingxi	Shimao_LN	Ami	ManBac_LN	0.801	0.071	0.129	0.067	0.035	0.069	0.951826	Shimao_LN-Ami-ManBac_LN
HanG_Jinchang	Xiaogao_EN	Ami	PhaFaen_Hoabinhian	0.731	0.24	0.029	0.051	0.038	0.025	0.121458	Xiaogao_EN-Ami-PhaFaen_Hoabinhian
HanG_Jiuquan	Banlashan_MN	Taiwan_Hanben	PhaFaen_Hoabinhian	0.635	0.307	0.057	0.031	0.023	0.016	0.066116	Banlashan_MN-Taiwan_Hanben-PhaFaen_Hoabinhian
HanG_Jiuquan	Xiaojingshan_EN	Taiwan_Hanben	PhaFaen_Hoabinhian	0.813	0.148	0.04	0.05	0.039	0.02	0.134602	Xiaojingshan_EN-Taiwan_Hanben-PhaFaen_Hoabinhian
HanG_Jiuquan	Banlashan_MN	Ami	PhaFaen_Hoabinhian	0.637	0.307	0.056	0.03	0.022	0.016	0.192818	Banlashan_MN-Ami-PhaFaen_Hoabinhian
HanG_Jiuquan	Xiaojingshan_EN	Ami	PhaFaen_Hoabinhian	0.809	0.152	0.039	0.048	0.037	0.02	0.194245	Xiaojingshan_EN-Ami-PhaFaen_Hoabinhian
HanG_Jiuquan	Longtoushan_BA	Tanshishan_LN	PhaFaen_Hoabinhian	0.799	0.178	0.023	0.079	0.072	0.022	0.227379	Longtoushan_BA-Tanshishan_LN-PhaFaen_Hoabinhian
HanG_Jiuquan	Xiaogao_EN	Taiwan_Hanben	PhaFaen_Hoabinhian	0.759	0.206	0.034	0.049	0.037	0.023	0.232059	Xiaogao_EN-Taiwan_Hanben-PhaFaen_Hoabinhian
HanG_Jiuquan	Longtoushan_BA	Ami	ManBac_LN	0.8	0.065	0.135	0.088	0.048	0.1	0.239893	Longtoushan_BA-Ami-ManBac_LN
HanG_Jiuquan	Longtoushan_BA	Ami	PhaFaen_Hoabinhian	0.838	0.124	0.038	0.059	0.046	0.024	0.258426	Longtoushan_BA-Ami-PhaFaen_Hoabinhian
HanG_Jiuquan	Longtoushan_BA	Taiwan_Hanben	PhaFaen_Hoabinhian	0.834	0.126	0.039	0.059	0.046	0.024	0.265557	Longtoushan_BA-Taiwan_Hanben-PhaFaen_Hoabinhian
HanG_Jiuquan	Xiaogao_EN	Ami	PhaFaen_Hoabinhian	0.757	0.21	0.034	0.047	0.035	0.022	0.383636	Xiaogao_EN-Ami-PhaFaen_Hoabinhian
HanG_Lanzhou	Boshan_EN	Ami	PhaFaen_Hoabinhian	0.796	0.16	0.044	0.058	0.044	0.025	0.0585099	Boshan_EN-Ami-PhaFaen_Hoabinhian
HanG_Lanzhou	Banlashan_MN	Taiwan_Hanben	PhaFaen_Hoabinhian	0.591	0.341	0.069	0.029	0.022	0.016	0.067603	Banlashan_MN-Taiwan_Hanben-PhaFaen_Hoabinhian
HanG_Lanzhou	Xiaojingshan_EN	Taiwan_Hanben	PhaFaen_Hoabinhian	0.749	0.194	0.057	0.047	0.037	0.019	0.101474	Xiaojingshan_EN-Taiwan_Hanben-PhaFaen_Hoabinhian
HanG_Lanzhou	Xiaogao_EN	Ami	ManBac_LN	0.698	0.198	0.104	0.077	0.044	0.1	0.148668	Xiaogao_EN-Ami-ManBac_LN
HanG_Lanzhou	Xiaojingshan_EN	Ami	PhaFaen_Hoabinhian	0.746	0.198	0.056	0.044	0.035	0.019	0.198569	Xiaojingshan_EN-Ami-PhaFaen_Hoabinhian
HanG_Lanzhou	Xiaogao_EN	Taiwan_Hanben	PhaFaen_Hoabinhian	0.696	0.252	0.052	0.046	0.034	0.021	0.206321	Xiaogao_EN-Taiwan_Hanben-PhaFaen_Hoabinhian
HanG_Lanzhou	Longtoushan_BA	Taiwan_Hanben	ManBac_LN	0.756	0.1	0.143	0.085	0.048	0.1	0.246404	Longtoushan_BA-Taiwan_Hanben-ManBac_LN
HanG_Lanzhou	Bianbian_EN	Taiwan_Hanben	PhaFaen_Hoabinhian	0.716	0.247	0.037	0.049	0.037	0.023	0.2532	Bianbian_EN-Taiwan_Hanben-PhaFaen_Hoabinhian
HanG_Lanzhou	Banlashan_MN	Ami	PhaFaen_Hoabinhian	0.59	0.342	0.068	0.029	0.021	0.015	0.257298	Banlashan_MN-Ami-PhaFaen_Hoabinhian
HanG_Lanzhou	Longtoushan_BA	Ami	ManBac_LN	0.75	0.104	0.146	0.084	0.047	0.097	0.27696	Longtoushan_BA-Ami-ManBac_LN
HanG_Lanzhou	Bianbian_EN	Ami	ManBac_LN	0.7	0.204	0.096	0.075	0.045	0.094	0.287052	Bianbian_EN-Ami-ManBac_LN
HanG_Lanzhou	Longtoushan_BA	Tanshishan_LN	PhaFaen_Hoabinhian	0.735	0.238	0.027	0.07	0.065	0.022	0.303857	Longtoushan_BA-Tanshishan_LN-PhaFaen_Hoabinhian
HanG_Lanzhou	Bianbian_EN	Ami	PhaFaen_Hoabinhian	0.713	0.25	0.036	0.048	0.036	0.023	0.392863	Bianbian_EN-Ami-PhaFaen_Hoabinhian
HanG_Lanzhou	Xiaogao_EN	Ami	PhaFaen_Hoabinhian	0.695	0.255	0.051	0.044	0.033	0.021	0.41968	Xiaogao_EN-Ami-PhaFaen_Hoabinhian
HanG_Lanzhou	Longtoushan_BA	Taiwan_Hanben	PhaFaen_Hoabinhian	0.774	0.175	0.051	0.054	0.042	0.023	0.420436	Longtoushan_BA-Taiwan_Hanben-PhaFaen_Hoabinhian
HanG_Lanzhou	Longtoushan_BA	Ami	PhaFaen_Hoabinhian	0.775	0.175	0.05	0.054	0.042	0.023	0.429436	Longtoushan_BA-Ami-PhaFaen_Hoabinhian
HanG_Lanzhou	Wadian_LN	Tanshishan_LN	PhaFaen_Hoabinhian	0.869	0.098	0.033	0.072	0.065	0.018	0.730026	Wadian_LN-Tanshishan_LN-PhaFaen_Hoabinhian
HanG_Lanzhou	Wadian_LN	Taiwan_Hanben	PhaFaen_Hoabinhian	0.878	0.077	0.045	0.054	0.041	0.02	0.830031	Wadian_LN-Taiwan_Hanben-PhaFaen_Hoabinhian
HanG_Lanzhou	Wadian_LN	Ami	PhaFaen_Hoabinhian	0.878	0.078	0.044	0.052	0.041	0.02	0.848468	Wadian_LN-Ami-PhaFaen_Hoabinhian
HanG_Lanzhou	Shimao_LN	Taiwan_Hanben	ManBac_LN	0.836	0.073	0.091	0.07	0.037	0.074	0.852354	Shimao_LN-Taiwan_Hanben-ManBac_LN
HanG_Lanzhou	Shimao_LN	Ami	ManBac_LN	0.831	0.074	0.095	0.07	0.036	0.073	0.874174	Shimao_LN-Ami-ManBac_LN
HanG_Lanzhou	Shimao_LN	Ami	PhaFaen_Hoabinhian	0.859	0.113	0.028	0.052	0.039	0.021	0.882575	Shimao_LN-Ami-PhaFaen_Hoabinhian
HanG_Lanzhou	Shimao_LN	Taiwan_Hanben	PhaFaen_Hoabinhian	0.856	0.115	0.029	0.053	0.04	0.021	0.883529	Shimao_LN-Taiwan_Hanben-PhaFaen_Hoabinhian
HanG_Lanzhou	Miaozigou_MN	Tanshishan_LN	PhaFaen_Hoabinhian	0.833	0.128	0.039	0.099	0.091	0.028	0.897513	Miaozigou_MN-Tanshishan_LN-PhaFaen_Hoabinhian
HanG_Lanzhou	Miaozigou_MN	Taiwan_Hanben	PhaFaen_Hoabinhian	0.84	0.105	0.055	0.077	0.06	0.03	0.954316	Miaozigou_MN-Taiwan_Hanben-PhaFaen_Hoabinhian
HanG_Lanzhou	Miaozigou_MN	Ami	PhaFaen_Hoabinhian	0.839	0.107	0.054	0.076	0.059	0.03	0.96132	Miaozigou_MN-Ami-PhaFaen_Hoabinhian
HanG_Lanzhou	Pingliangtai_LN	Ami	PhaFaen_Hoabinhian	0.915	0.046	0.038	0.048	0.038	0.017	0.963169	Pingliangtai_LN-Ami-PhaFaen_Hoabinhian
HanG_Lanzhou	Pingliangtai_LN	Taiwan_Hanben	PhaFaen_Hoabinhian	0.909	0.051	0.04	0.048	0.038	0.017	0.975381	Pingliangtai_LN-Taiwan_Hanben-PhaFaen_Hoabinhian
HanG_Lanzhou	Pingliangtai_LN	Tanshishan_LN	PhaFaen_Hoabinhian	0.882	0.085	0.034	0.062	0.056	0.015	0.987327	Pingliangtai_LN-Tanshishan_LN-PhaFaen_Hoabinhian
HanG_Longnan	Banlashan_MN	Ami	PhaFaen_Hoabinhian	0.596	0.348	0.056	0.034	0.026	0.018	0.0536301	Banlashan_MN-Ami-PhaFaen_Hoabinhian
HanG_Longnan	Xiaojingshan_EN	Taiwan_Hanben	PhaFaen_Hoabinhian	0.764	0.196	0.04	0.053	0.042	0.022	0.145326	Xiaojingshan_EN-Taiwan_Hanben-PhaFaen_Hoabinhian
HanG_Longnan	Boshan_EN	Ami	PhaFaen_Hoabinhian	0.805	0.166	0.029	0.063	0.047	0.028	0.2268	Boshan_EN-Ami-PhaFaen_Hoabinhian
HanG_Longnan	Xiaojingshan_EN	Ami	PhaFaen_Hoabinhian	0.76	0.201	0.039	0.051	0.04	0.022	0.251372	Xiaojingshan_EN-Ami-PhaFaen_Hoabinhian
HanG_Longnan	Wadian_LN	Taiwan_Hanben	PhaFaen_Hoabinhian	0.901	0.072	0.027	0.059	0.045	0.023	0.417147	Wadian_LN-Taiwan_Hanben-PhaFaen_Hoabinhian
HanG_Longnan	Wadian_LN	Ami	PhaFaen_Hoabinhian	0.902	0.072	0.027	0.058	0.044	0.023	0.4236	Wadian_LN-Ami-PhaFaen_Hoabinhian
HanG_Longnan	Longtoushan_BA	Taiwan_Hanben	PhaFaen_Hoabinhian	0.809	0.163	0.028	0.065	0.049	0.027	0.477	Longtoushan_BA-Taiwan_Hanben-PhaFaen_Hoabinhian
HanG_Longnan	Xiaogao_EN	Taiwan_Hanben	PhaFaen_Hoabinhian	0.704	0.262	0.034	0.049	0.037	0.023	0.573445	Xiaogao_EN-Taiwan_Hanben-PhaFaen_Hoabinhian
HanG_Longnan	Pingliangtai_LN	Ami	PhaFaen_Hoabinhian	0.932	0.046	0.022	0.055	0.043	0.02	0.742596	Pingliangtai_LN-Ami-PhaFaen_Hoabinhian
HanG_Longnan	Pingliangtai_LN	Taiwan_Hanben	PhaFaen_Hoabinhian	0.923	0.054	0.024	0.055	0.044	0.02	0.779532	Pingliangtai_LN-Taiwan_Hanben-PhaFaen_Hoabinhian
HanG_Longnan	Xiaogao_EN	Ami	PhaFaen_Hoabinhian	0.704	0.263	0.033	0.048	0.036	0.023	0.787535	Xiaogao_EN-Ami-PhaFaen_Hoabinhian
HanG_Longnan	Miaozigou_MN	Taiwan_Hanben	PhaFaen_Hoabinhian	0.856	0.101	0.043	0.082	0.064	0.032	0.991627	Miaozigou_MN-Taiwan_Hanben-PhaFaen_Hoabinhian
HanG_Longnan	Miaozigou_MN	Ami	PhaFaen_Hoabinhian	0.853	0.103	0.043	0.08	0.063	0.032	0.994729	Miaozigou_MN-Ami-PhaFaen_Hoabinhian
HanG_Pingliang	Bianbian_EN	Taiwan_Hanben	PhaFaen_Hoabinhian	0.722	0.242	0.036	0.049	0.037	0.023	0.0982853	Bianbian_EN-Taiwan_Hanben-PhaFaen_Hoabinhian
HanG_Pingliang	Xiaojingshan_EN	Tanshishan_LN	PhaFaen_Hoabinhian	0.712	0.255	0.032	0.074	0.067	0.02	0.109811	Xiaojingshan_EN-Tanshishan_LN-PhaFaen_Hoabinhian
HanG_Pingliang	Bianbian_EN	Ami	ManBac_LN	0.689	0.192	0.119	0.077	0.045	0.099	0.121154	Bianbian_EN-Ami-ManBac_LN
HanG_Pingliang	Banlashan_MN	Ami	PhaFaen_Hoabinhian	0.597	0.336	0.067	0.028	0.021	0.016	0.128247	Banlashan_MN-Ami-PhaFaen_Hoabinhian
HanG_Pingliang	Xiaojingshan_EN	Ami	ManBac_LN	0.766	0.131	0.103	0.083	0.04	0.096	0.140124	Xiaojingshan_EN-Ami-ManBac_LN
HanG_Pingliang	Bianbian_EN	Ami	PhaFaen_Hoabinhian	0.722	0.243	0.035	0.047	0.036	0.022	0.144228	Bianbian_EN-Ami-PhaFaen_Hoabinhian
HanG_Pingliang	Xiaogao_EN	Taiwan_Hanben	PhaFaen_Hoabinhian	0.71	0.24	0.05	0.046	0.035	0.021	0.147415	Xiaogao_EN-Taiwan_Hanben-PhaFaen_Hoabinhian
HanG_Pingliang	Longtoushan_BA	Tanshishan_LN	PhaFaen_Hoabinhian	0.752	0.222	0.026	0.075	0.069	0.022	0.21521	Longtoushan_BA-Tanshishan_LN-PhaFaen_Hoabinhian
HanG_Pingliang	Longtoushan_BA	Taiwan_Hanben	PhaFaen_Hoabinhian	0.801	0.155	0.044	0.057	0.044	0.024	0.241234	Longtoushan_BA-Taiwan_Hanben-PhaFaen_Hoabinhian
HanG_Pingliang	Longtoushan_BA	Ami	PhaFaen_Hoabinhian	0.804	0.154	0.043	0.057	0.044	0.023	0.241666	Longtoushan_BA-Ami-PhaFaen_Hoabinhian
HanG_Pingliang	Xiaogao_EN	Ami	PhaFaen_Hoabinhian	0.71	0.243	0.048	0.044	0.034	0.021	0.286659	Xiaogao_EN-Ami-PhaFaen_Hoabinhian
HanG_Pingliang	Xiaojingshan_EN	Taiwan_Hanben	PhaFaen_Hoabinhian	0.761	0.186	0.053	0.047	0.037	0.019	0.349573	Xiaojingshan_EN-Taiwan_Hanben-PhaFaen_Hoabinhian
HanG_Pingliang	Xiaojingshan_EN	Ami	PhaFaen_Hoabinhian	0.761	0.188	0.051	0.045	0.036	0.019	0.50418	Xiaojingshan_EN-Ami-PhaFaen_Hoabinhian
HanG_Pingliang	Shimao_LN	Ami	PhaFaen_Hoabinhian	0.877	0.098	0.025	0.052	0.039	0.02	0.518571	Shimao_LN-Ami-PhaFaen_Hoabinhian
HanG_Pingliang	Shimao_LN	Taiwan_Hanben	PhaFaen_Hoabinhian	0.872	0.102	0.026	0.053	0.04	0.02	0.538221	Shimao_LN-Taiwan_Hanben-PhaFaen_Hoabinhian
HanG_Pingliang	Shimao_LN	Taiwan_Hanben	ManBac_LN	0.829	0.061	0.11	0.072	0.037	0.076	0.606588	Shimao_LN-Taiwan_Hanben-ManBac_LN
HanG_Pingliang	Shimao_LN	Ami	ManBac_LN	0.825	0.061	0.113	0.072	0.036	0.075	0.619532	Shimao_LN-Ami-ManBac_LN
HanG_Pingliang	Wadian_LN	Tanshishan_LN	PhaFaen_Hoabinhian	0.885	0.083	0.032	0.075	0.068	0.018	0.74271	Wadian_LN-Tanshishan_LN-PhaFaen_Hoabinhian
HanG_Pingliang	Wadian_LN	Taiwan_Hanben	PhaFaen_Hoabinhian	0.895	0.064	0.041	0.056	0.043	0.02	0.801971	Wadian_LN-Taiwan_Hanben-PhaFaen_Hoabinhian
HanG_Pingliang	Wadian_LN	Ami	PhaFaen_Hoabinhian	0.896	0.063	0.041	0.055	0.042	0.02	0.807557	Wadian_LN-Ami-PhaFaen_Hoabinhian
HanG_Pingliang	Pingliangtai_LN	Tanshishan_LN	PhaFaen_Hoabinhian	0.902	0.063	0.035	0.065	0.059	0.015	0.869226	Pingliangtai_LN-Tanshishan_LN-PhaFaen_Hoabinhian
HanG_Pingliang	Miaozigou_MN	Taiwan_Hanben	PhaFaen_Hoabinhian	0.866	0.088	0.046	0.08	0.062	0.03	0.979725	Miaozigou_MN-Taiwan_Hanben-PhaFaen_Hoabinhian
HanG_Pingliang	Miaozigou_MN	Ami	PhaFaen_Hoabinhian	0.865	0.089	0.046	0.078	0.061	0.03	0.983736	Miaozigou_MN-Ami-PhaFaen_Hoabinhian
HanG_Qingyang	Xiaojingshan_EN	Tanshishan_LN	PhaFaen_Hoabinhian	0.712	0.252	0.036	0.074	0.069	0.019	0.0830292	Xiaojingshan_EN-Tanshishan_LN-PhaFaen_Hoabinhian
HanG_Qingyang	Banlashan_MN	Ami	PhaFaen_Hoabinhian	0.606	0.327	0.067	0.03	0.022	0.016	0.14353	Banlashan_MN-Ami-PhaFaen_Hoabinhian
HanG_Qingyang	Xiaogao_EN	Taiwan_Hanben	PhaFaen_Hoabinhian	0.718	0.235	0.047	0.046	0.035	0.022	0.147723	Xiaogao_EN-Taiwan_Hanben-PhaFaen_Hoabinhian
HanG_Qingyang	Bianbian_EN	Taiwan_Hanben	PhaFaen_Hoabinhian	0.735	0.229	0.036	0.049	0.037	0.023	0.264011	Bianbian_EN-Taiwan_Hanben-PhaFaen_Hoabinhian
HanG_Qingyang	Xiaojingshan_EN	Taiwan_Hanben	PhaFaen_Hoabinhian	0.763	0.181	0.056	0.046	0.037	0.019	0.292129	Xiaojingshan_EN-Taiwan_Hanben-PhaFaen_Hoabinhian
HanG_Qingyang	Xiaogao_EN	Ami	PhaFaen_Hoabinhian	0.717	0.238	0.045	0.044	0.034	0.021	0.297281	Xiaogao_EN-Ami-PhaFaen_Hoabinhian
HanG_Qingyang	Bianbian_EN	Ami	PhaFaen_Hoabinhian	0.735	0.231	0.035	0.047	0.036	0.023	0.371651	Bianbian_EN-Ami-PhaFaen_Hoabinhian
HanG_Qingyang	Xiaojingshan_EN	Ami	PhaFaen_Hoabinhian	0.761	0.184	0.054	0.044	0.035	0.019	0.450003	Xiaojingshan_EN-Ami-PhaFaen_Hoabinhian
HanG_Qingyang	Longtoushan_BA	Taiwan_Hanben	ManBac_LN	0.804	0.094	0.102	0.085	0.047	0.097	0.51472	Longtoushan_BA-Taiwan_Hanben-ManBac_LN
HanG_Qingyang	Longtoushan_BA	Ami	ManBac_LN	0.799	0.096	0.105	0.085	0.046	0.096	0.541517	Longtoushan_BA-Ami-ManBac_LN
HanG_Qingyang	Longtoushan_BA	Taiwan_Hanben	PhaFaen_Hoabinhian	0.812	0.149	0.039	0.058	0.045	0.024	0.644818	Longtoushan_BA-Taiwan_Hanben-PhaFaen_Hoabinhian
HanG_Qingyang	Longtoushan_BA	Ami	PhaFaen_Hoabinhian	0.814	0.149	0.037	0.058	0.045	0.024	0.647224	Longtoushan_BA-Ami-PhaFaen_Hoabinhian
HanG_Qingyang	Shimao_LN	Ami	PhaFaen_Hoabinhian	0.879	0.096	0.025	0.052	0.039	0.021	0.926711	Shimao_LN-Ami-PhaFaen_Hoabinhian
HanG_Qingyang	Miaozigou_MN	Taiwan_Hanben	PhaFaen_Hoabinhian	0.859	0.085	0.056	0.079	0.061	0.03	0.932476	Miaozigou_MN-Taiwan_Hanben-PhaFaen_Hoabinhian
HanG_Qingyang	Shimao_LN	Taiwan_Hanben	PhaFaen_Hoabinhian	0.876	0.098	0.026	0.052	0.039	0.021	0.935608	Shimao_LN-Taiwan_Hanben-PhaFaen_Hoabinhian
HanG_Qingyang	Miaozigou_MN	Ami	PhaFaen_Hoabinhian	0.857	0.087	0.056	0.077	0.06	0.03	0.939908	Miaozigou_MN-Ami-PhaFaen_Hoabinhian
HanG_Qingyang	Shimao_LN	Taiwan_Hanben	ManBac_LN	0.852	0.059	0.089	0.065	0.037	0.068	0.942427	Shimao_LN-Taiwan_Hanben-ManBac_LN
HanG_Qingyang	Wadian_LN	Tanshishan_LN	PhaFaen_Hoabinhian	0.896	0.071	0.033	0.076	0.069	0.019	0.944801	Wadian_LN-Tanshishan_LN-PhaFaen_Hoabinhian
HanG_Qingyang	Shimao_LN	Ami	ManBac_LN	0.848	0.059	0.092	0.066	0.036	0.067	0.948788	Shimao_LN-Ami-ManBac_LN
HanG_Qingyang	Wadian_LN	Taiwan_Hanben	PhaFaen_Hoabinhian	0.906	0.054	0.04	0.057	0.044	0.021	0.96443	Wadian_LN-Taiwan_Hanben-PhaFaen_Hoabinhian
HanG_Qingyang	Wadian_LN	Ami	PhaFaen_Hoabinhian	0.905	0.055	0.04	0.055	0.043	0.021	0.968968	Wadian_LN-Ami-PhaFaen_Hoabinhian
HanG_Tianshui	Xiaogao_EN	Taiwan_Hanben	PhaFaen_Hoabinhian	0.725	0.229	0.046	0.048	0.036	0.023	0.0577608	Xiaogao_EN-Taiwan_Hanben-PhaFaen_Hoabinhian
HanG_Tianshui	Bianbian_EN	Taiwan_Hanben	PhaFaen_Hoabinhian	0.745	0.226	0.029	0.051	0.038	0.024	0.117813	Bianbian_EN-Taiwan_Hanben-PhaFaen_Hoabinhian
HanG_Tianshui	Xiaogao_EN	Ami	PhaFaen_Hoabinhian	0.72	0.234	0.045	0.046	0.034	0.022	0.146837	Xiaogao_EN-Ami-PhaFaen_Hoabinhian
HanG_Tianshui	Banlashan_MN	Ami	PhaFaen_Hoabinhian	0.61	0.324	0.065	0.029	0.022	0.016	0.180922	Banlashan_MN-Ami-PhaFaen_Hoabinhian
HanG_Tianshui	Xiaojingshan_EN	Taiwan_Hanben	PhaFaen_Hoabinhian	0.768	0.181	0.05	0.046	0.036	0.019	0.195987	Xiaojingshan_EN-Taiwan_Hanben-PhaFaen_Hoabinhian
HanG_Tianshui	Bianbian_EN	Ami	PhaFaen_Hoabinhian	0.74	0.231	0.029	0.049	0.037	0.024	0.199045	Bianbian_EN-Ami-PhaFaen_Hoabinhian
HanG_Tianshui	Xiaojingshan_EN	Ami	PhaFaen_Hoabinhian	0.765	0.186	0.05	0.044	0.035	0.019	0.33755	Xiaojingshan_EN-Ami-PhaFaen_Hoabinhian
HanG_Tianshui	Longtoushan_BA	Taiwan_Hanben	ManBac_LN	0.807	0.094	0.099	0.078	0.048	0.092	0.409152	Longtoushan_BA-Taiwan_Hanben-ManBac_LN
HanG_Tianshui	Longtoushan_BA	Ami	ManBac_LN	0.802	0.098	0.101	0.078	0.047	0.09	0.454534	Longtoushan_BA-Ami-ManBac_LN
HanG_Tianshui	Longtoushan_BA	Taiwan_Hanben	PhaFaen_Hoabinhian	0.813	0.148	0.039	0.056	0.043	0.024	0.534037	Longtoushan_BA-Taiwan_Hanben-PhaFaen_Hoabinhian
HanG_Tianshui	Longtoushan_BA	Ami	PhaFaen_Hoabinhian	0.81	0.151	0.039	0.055	0.043	0.024	0.576984	Longtoushan_BA-Ami-PhaFaen_Hoabinhian
HanG_Tianshui	Wadian_LN	Taiwan_Hanben	PhaFaen_Hoabinhian	0.913	0.052	0.035	0.057	0.044	0.021	0.726584	Wadian_LN-Taiwan_Hanben-PhaFaen_Hoabinhian
HanG_Tianshui	Wadian_LN	Ami	PhaFaen_Hoabinhian	0.909	0.055	0.036	0.056	0.043	0.02	0.750681	Wadian_LN-Ami-PhaFaen_Hoabinhian
HanG_Tianshui	Shimao_LN	Taiwan_Hanben	PhaFaen_Hoabinhian	0.88	0.097	0.024	0.054	0.04	0.021	0.807019	Shimao_LN-Taiwan_Hanben-PhaFaen_Hoabinhian
HanG_Tianshui	Shimao_LN	Ami	PhaFaen_Hoabinhian	0.88	0.097	0.024	0.053	0.04	0.021	0.822548	Shimao_LN-Ami-PhaFaen_Hoabinhian
HanG_Tianshui	Shimao_LN	Taiwan_Hanben	ManBac_LN	0.856	0.06	0.084	0.069	0.037	0.073	0.82456	Shimao_LN-Taiwan_Hanben-ManBac_LN
HanG_Tianshui	Shimao_LN	Ami	ManBac_LN	0.851	0.062	0.087	0.069	0.037	0.072	0.850907	Shimao_LN-Ami-ManBac_LN
HanG_Tianshui	Miaozigou_MN	Taiwan_Hanben	PhaFaen_Hoabinhian	0.869	0.081	0.05	0.079	0.062	0.03	0.928996	Miaozigou_MN-Taiwan_Hanben-PhaFaen_Hoabinhian
HanG_Tianshui	Miaozigou_MN	Ami	PhaFaen_Hoabinhian	0.864	0.085	0.051	0.078	0.061	0.03	0.943101	Miaozigou_MN-Ami-PhaFaen_Hoabinhian
HanG_Wuwei	Xiaojingshan_EN	Tanshishan_LN	PhaFaen_Hoabinhian	0.736	0.242	0.021	0.076	0.07	0.02	0.0532121	Xiaojingshan_EN-Tanshishan_LN-PhaFaen_Hoabinhian
HanG_Wuwei	Boshan_EN	Ami	PhaFaen_Hoabinhian	0.843	0.13	0.027	0.06	0.045	0.026	0.0541966	Boshan_EN-Ami-PhaFaen_Hoabinhian
HanG_Wuwei	Banlashan_MN	Ami	PhaFaen_Hoabinhian	0.622	0.323	0.055	0.029	0.022	0.016	0.0924413	Banlashan_MN-Ami-PhaFaen_Hoabinhian
HanG_Wuwei	Xiaojingshan_EN	Taiwan_Hanben	PhaFaen_Hoabinhian	0.778	0.178	0.044	0.048	0.038	0.02	0.19179	Xiaojingshan_EN-Taiwan_Hanben-PhaFaen_Hoabinhian
HanG_Wuwei	Xiaogao_EN	Taiwan_Hanben	PhaFaen_Hoabinhian	0.736	0.227	0.036	0.046	0.034	0.022	0.281061	Xiaogao_EN-Taiwan_Hanben-PhaFaen_Hoabinhian
HanG_Wuwei	Xiaojingshan_EN	Ami	PhaFaen_Hoabinhian	0.776	0.181	0.043	0.046	0.036	0.019	0.30457	Xiaojingshan_EN-Ami-PhaFaen_Hoabinhian
HanG_Wuwei	Xiaogao_EN	Ami	PhaFaen_Hoabinhian	0.735	0.23	0.035	0.044	0.033	0.021	0.482643	Xiaogao_EN-Ami-PhaFaen_Hoabinhian
HanG_Wuwei	Longtoushan_BA	Taiwan_Hanben	PhaFaen_Hoabinhian	0.824	0.149	0.027	0.059	0.045	0.025	0.5558	Longtoushan_BA-Taiwan_Hanben-PhaFaen_Hoabinhian
HanG_Wuwei	Longtoushan_BA	Ami	PhaFaen_Hoabinhian	0.825	0.149	0.026	0.058	0.044	0.025	0.567038	Longtoushan_BA-Ami-PhaFaen_Hoabinhian
HanG_Wuwei	Miaozigou_MN	Taiwan_Hanben	PhaFaen_Hoabinhian	0.899	0.066	0.034	0.084	0.065	0.032	0.976394	Miaozigou_MN-Taiwan_Hanben-PhaFaen_Hoabinhian
HanG_Wuwei	Miaozigou_MN	Ami	PhaFaen_Hoabinhian	0.896	0.069	0.035	0.082	0.064	0.032	0.980747	Miaozigou_MN-Ami-PhaFaen_Hoabinhian
HanG_Zhangye	Xiaojingshan_EN	Taiwan_Hanben	PhaFaen_Hoabinhian	0.783	0.159	0.057	0.048	0.037	0.02	0.0682227	Xiaojingshan_EN-Taiwan_Hanben-PhaFaen_Hoabinhian
HanG_Zhangye	Bianbian_EN	Taiwan_Hanben	PhaFaen_Hoabinhian	0.756	0.212	0.032	0.052	0.039	0.024	0.0786509	Bianbian_EN-Taiwan_Hanben-PhaFaen_Hoabinhian
HanG_Zhangye	Bianbian_EN	Ami	PhaFaen_Hoabinhian	0.755	0.214	0.031	0.05	0.038	0.024	0.109032	Bianbian_EN-Ami-PhaFaen_Hoabinhian
HanG_Zhangye	Xiaojingshan_EN	Ami	PhaFaen_Hoabinhian	0.781	0.163	0.056	0.045	0.036	0.019	0.109255	Xiaojingshan_EN-Ami-PhaFaen_Hoabinhian
HanG_Zhangye	Xiaogao_EN	Ami	ManBac_LN	0.723	0.158	0.119	0.077	0.043	0.096	0.118118	Xiaogao_EN-Ami-ManBac_LN
HanG_Zhangye	Longtoushan_BA	Tanshishan_LN	PhaFaen_Hoabinhian	0.817	0.159	0.024	0.082	0.076	0.023	0.126371	Longtoushan_BA-Tanshishan_LN-PhaFaen_Hoabinhian
HanG_Zhangye	Xiaogao_EN	Taiwan_Hanben	PhaFaen_Hoabinhian	0.74	0.212	0.049	0.048	0.036	0.022	0.133924	Xiaogao_EN-Taiwan_Hanben-PhaFaen_Hoabinhian
HanG_Zhangye	Longtoushan_BA	Taiwan_Hanben	PhaFaen_Hoabinhian	0.84	0.119	0.041	0.061	0.047	0.025	0.170031	Longtoushan_BA-Taiwan_Hanben-PhaFaen_Hoabinhian
HanG_Zhangye	Longtoushan_BA	Ami	PhaFaen_Hoabinhian	0.84	0.12	0.04	0.06	0.047	0.025	0.181515	Longtoushan_BA-Ami-PhaFaen_Hoabinhian
HanG_Zhangye	Xiaogao_EN	Ami	PhaFaen_Hoabinhian	0.737	0.216	0.048	0.046	0.035	0.022	0.246631	Xiaogao_EN-Ami-PhaFaen_Hoabinhian
HanG_Zhangye	Shimao_LN	Ami	PhaFaen_Hoabinhian	0.898	0.075	0.027	0.054	0.041	0.021	0.454696	Shimao_LN-Ami-PhaFaen_Hoabinhian
HanG_Zhangye	Shimao_LN	Taiwan_Hanben	PhaFaen_Hoabinhian	0.896	0.077	0.027	0.055	0.042	0.021	0.455308	Shimao_LN-Taiwan_Hanben-PhaFaen_Hoabinhian
HanG_Zhangye	Shimao_LN	Taiwan_Hanben	ManBac_LN	0.861	0.038	0.101	0.079	0.037	0.082	0.46605	Shimao_LN-Taiwan_Hanben-ManBac_LN
HanG_Zhangye	Shimao_LN	Ami	ManBac_LN	0.859	0.039	0.102	0.079	0.037	0.081	0.476469	Shimao_LN-Ami-ManBac_LN
HanG_Zhangye	Miaozigou_MN	Taiwan_Hanben	PhaFaen_Hoabinhian	0.872	0.069	0.059	0.08	0.062	0.031	0.862507	Miaozigou_MN-Taiwan_Hanben-PhaFaen_Hoabinhian
HanG_Zhangye	Miaozigou_MN	Ami	PhaFaen_Hoabinhian	0.869	0.071	0.059	0.078	0.061	0.031	0.872889	Miaozigou_MN-Ami-PhaFaen_Hoabinhian
HaNhi	Shimao_LN	Tanshishan_LN	PhaFaen_Hoabinhian	0.595	0.322	0.083	0.072	0.062	0.02	0.0762786	Shimao_LN-Tanshishan_LN-PhaFaen_Hoabinhian
HaNhi	Pingliangtai_LN	Tanshishan_LN	PhaFaen_Hoabinhian	0.638	0.265	0.096	0.066	0.059	0.016	0.0919298	Pingliangtai_LN-Tanshishan_LN-PhaFaen_Hoabinhian
HaNhi	Wadian_LN	Tanshishan_LN	PhaFaen_Hoabinhian	0.64	0.273	0.087	0.08	0.07	0.019	0.0935065	Wadian_LN-Tanshishan_LN-PhaFaen_Hoabinhian
HaNhi	Bianbian_EN	Ami	PhaFaen_Hoabinhian	0.537	0.346	0.116	0.041	0.031	0.02	0.0957206	Bianbian_EN-Ami-PhaFaen_Hoabinhian
HaNhi	Longtoushan_BA	Taiwan_Hanben	ManBac_LN	0.579	0.107	0.314	0.082	0.044	0.095	0.095863	Longtoushan_BA-Taiwan_Hanben-ManBac_LN
HaNhi	Shimao_LN	Taiwan_Hanben	ManBac_LN	0.58	0.072	0.348	0.069	0.042	0.081	0.104255	Shimao_LN-Taiwan_Hanben-ManBac_LN
HaNhi	Xiaogao_EN	Ami	PhaFaen_Hoabinhian	0.526	0.348	0.126	0.039	0.029	0.019	0.10823	Xiaogao_EN-Ami-PhaFaen_Hoabinhian
HaNhi	Shimao_LN	Ami	ManBac_LN	0.576	0.087	0.337	0.066	0.04	0.075	0.155739	Shimao_LN-Ami-ManBac_LN
HaNhi	Longtoushan_BA	Ami	ManBac_LN	0.571	0.121	0.308	0.078	0.042	0.087	0.157305	Longtoushan_BA-Ami-ManBac_LN
HaNhi	Longtoushan_BA	Tanshishan_LN	PhaFaen_Hoabinhian	0.578	0.35	0.073	0.072	0.063	0.022	0.171374	Longtoushan_BA-Tanshishan_LN-PhaFaen_Hoabinhian
HaNhi	Pingliangtai_LN	Taiwan_Hanben	PhaFaen_Hoabinhian	0.689	0.19	0.12	0.045	0.035	0.016	0.19007	Pingliangtai_LN-Taiwan_Hanben-PhaFaen_Hoabinhian
HaNhi	Pingliangtai_LN	Ami	PhaFaen_Hoabinhian	0.692	0.189	0.119	0.045	0.035	0.016	0.208635	Pingliangtai_LN-Ami-PhaFaen_Hoabinhian
HaNhi	Xiaojingshan_EN	Ami	PhaFaen_Hoabinhian	0.571	0.303	0.126	0.039	0.03	0.017	0.218727	Xiaojingshan_EN-Ami-PhaFaen_Hoabinhian
HaNhi	Banlashan_MN	Ami	PhaFaen_Hoabinhian	0.443	0.416	0.141	0.027	0.02	0.015	0.227825	Banlashan_MN-Ami-PhaFaen_Hoabinhian
HaNhi	Wanggou_MN	Taiwan_Hanben	ManBac_LN	0.649	0.125	0.226	0.078	0.038	0.09	0.260574	Wanggou_MN-Taiwan_Hanben-ManBac_LN
HaNhi	Xiaowu_MN	Taiwan_Hanben	PhaFaen_Hoabinhian	0.782	0.139	0.08	0.078	0.059	0.028	0.280451	Xiaowu_MN-Taiwan_Hanben-PhaFaen_Hoabinhian
HaNhi	Wanggou_MN	Tanshishan_LN	PhaFaen_Hoabinhian	0.627	0.32	0.053	0.07	0.057	0.021	0.282799	Wanggou_MN-Tanshishan_LN-PhaFaen_Hoabinhian
HaNhi	Lajia_LN	Ami	PhaFaen_Hoabinhian	0.556	0.347	0.096	0.034	0.024	0.016	0.301583	Lajia_LN-Ami-PhaFaen_Hoabinhian
HaNhi	Xiaowu_MN	Ami	PhaFaen_Hoabinhian	0.774	0.145	0.081	0.075	0.056	0.027	0.331572	Xiaowu_MN-Ami-PhaFaen_Hoabinhian
HaNhi	Shimao_LN	Taiwan_Hanben	PhaFaen_Hoabinhian	0.647	0.24	0.113	0.046	0.034	0.019	0.34315	Shimao_LN-Taiwan_Hanben-PhaFaen_Hoabinhian
HaNhi	Wanggou_MN	Ami	ManBac_LN	0.644	0.133	0.223	0.073	0.036	0.082	0.413181	Wanggou_MN-Ami-ManBac_LN
HaNhi	Wadian_LN	Taiwan_Hanben	PhaFaen_Hoabinhian	0.673	0.21	0.117	0.049	0.037	0.018	0.42459	Wadian_LN-Taiwan_Hanben-PhaFaen_Hoabinhian
HaNhi	Shimao_LN	Ami	PhaFaen_Hoabinhian	0.644	0.244	0.112	0.045	0.034	0.018	0.520122	Shimao_LN-Ami-PhaFaen_Hoabinhian
HaNhi	Wadian_LN	Ami	PhaFaen_Hoabinhian	0.668	0.214	0.118	0.047	0.036	0.018	0.647321	Wadian_LN-Ami-PhaFaen_Hoabinhian
HaNhi	Longtoushan_BA	Taiwan_Hanben	PhaFaen_Hoabinhian	0.612	0.277	0.111	0.049	0.037	0.021	0.674511	Longtoushan_BA-Taiwan_Hanben-PhaFaen_Hoabinhian
HaNhi	Wanggou_MN	Taiwan_Hanben	PhaFaen_Hoabinhian	0.675	0.245	0.08	0.05	0.035	0.02	0.735985	Wanggou_MN-Taiwan_Hanben-PhaFaen_Hoabinhian
HaNhi	Miaozigou_MN	Taiwan_Hanben	PhaFaen_Hoabinhian	0.691	0.192	0.117	0.07	0.054	0.027	0.774154	Miaozigou_MN-Taiwan_Hanben-PhaFaen_Hoabinhian
HaNhi	Longtoushan_BA	Ami	PhaFaen_Hoabinhian	0.608	0.282	0.11	0.049	0.037	0.02	0.840987	Longtoushan_BA-Ami-PhaFaen_Hoabinhian
HaNhi	Miaozigou_MN	Ami	PhaFaen_Hoabinhian	0.682	0.2	0.118	0.068	0.053	0.026	0.877273	Miaozigou_MN-Ami-PhaFaen_Hoabinhian
HaNhi	Wanggou_MN	Ami	PhaFaen_Hoabinhian	0.674	0.247	0.079	0.049	0.035	0.02	0.883217	Wanggou_MN-Ami-PhaFaen_Hoabinhian
Hani_Puer	Lajia_LN	Ami	PhaFaen_Hoabinhian	0.625	0.334	0.041	0.036	0.025	0.017	0.058481	Lajia_LN-Ami-PhaFaen_Hoabinhian
Hani_Puer	Longtoushan_BA	Taiwan_Hanben	ManBac_LN	0.663	0.159	0.178	0.08	0.046	0.094	0.0602029	Longtoushan_BA-Taiwan_Hanben-ManBac_LN
Hani_Puer	Banlashan_MN	Ami	PhaFaen_Hoabinhian	0.492	0.416	0.092	0.029	0.022	0.015	0.0653205	Banlashan_MN-Ami-PhaFaen_Hoabinhian
Hani_Puer	Xiaogao_EN	Ami	PhaFaen_Hoabinhian	0.59	0.335	0.075	0.042	0.031	0.02	0.0722569	Xiaogao_EN-Ami-PhaFaen_Hoabinhian
Hani_Puer	Wadian_LN	Ami	ManBac_LN	0.738	0.111	0.151	0.084	0.035	0.081	0.0784424	Wadian_LN-Ami-ManBac_LN
Hani_Puer	Longtoushan_BA	Ami	ManBac_LN	0.65	0.168	0.181	0.078	0.045	0.089	0.0971996	Longtoushan_BA-Ami-ManBac_LN
Hani_Puer	Bianbian_EN	Ami	PhaFaen_Hoabinhian	0.599	0.341	0.06	0.045	0.033	0.022	0.104397	Bianbian_EN-Ami-PhaFaen_Hoabinhian
Hani_Puer	Wadian_LN	Tanshishan_LN	PhaFaen_Hoabinhian	0.713	0.247	0.041	0.083	0.074	0.019	0.104991	Wadian_LN-Tanshishan_LN-PhaFaen_Hoabinhian
Hani_Puer	Shimao_LN	Tanshishan_LN	PhaFaen_Hoabinhian	0.676	0.297	0.027	0.081	0.07	0.021	0.11321	Shimao_LN-Tanshishan_LN-PhaFaen_Hoabinhian
Hani_Puer	Longtoushan_BA	Tanshishan_LN	PhaFaen_Hoabinhian	0.609	0.355	0.036	0.075	0.069	0.022	0.13022	Longtoushan_BA-Tanshishan_LN-PhaFaen_Hoabinhian
Hani_Puer	Haojiatai_LN	Taiwan_Hanben	PhaFaen_Hoabinhian	0.884	0.078	0.038	0.078	0.061	0.026	0.132688	Haojiatai_LN-Taiwan_Hanben-PhaFaen_Hoabinhian
Hani_Puer	Xiaojingshan_EN	Ami	PhaFaen_Hoabinhian	0.628	0.294	0.079	0.042	0.033	0.018	0.144944	Xiaojingshan_EN-Ami-PhaFaen_Hoabinhian
Hani_Puer	Haojiatai_LN	Ami	PhaFaen_Hoabinhian	0.874	0.086	0.039	0.075	0.059	0.025	0.151223	Haojiatai_LN-Ami-PhaFaen_Hoabinhian
Hani_Puer	Shimao_LN	Taiwan_Hanben	ManBac_LN	0.719	0.144	0.137	0.075	0.036	0.081	0.170098	Shimao_LN-Taiwan_Hanben-ManBac_LN
Hani_Puer	Longtoushan_BA	Taiwan_Hanben	PhaFaen_Hoabinhian	0.665	0.263	0.072	0.052	0.04	0.022	0.273482	Longtoushan_BA-Taiwan_Hanben-PhaFaen_Hoabinhian
Hani_Puer	Shimao_LN	Ami	ManBac_LN	0.706	0.152	0.143	0.071	0.035	0.074	0.293404	Shimao_LN-Ami-ManBac_LN
Hani_Puer	Wadian_LN	Taiwan_Hanben	PhaFaen_Hoabinhian	0.745	0.187	0.067	0.052	0.039	0.019	0.327947	Wadian_LN-Taiwan_Hanben-PhaFaen_Hoabinhian
Hani_Puer	Longtoushan_BA	Ami	PhaFaen_Hoabinhian	0.663	0.267	0.07	0.051	0.04	0.021	0.356119	Longtoushan_BA-Ami-PhaFaen_Hoabinhian
Hani_Puer	Shimao_LN	Taiwan_Hanben	PhaFaen_Hoabinhian	0.727	0.218	0.054	0.051	0.038	0.02	0.376868	Shimao_LN-Taiwan_Hanben-PhaFaen_Hoabinhian
Hani_Puer	Pingliangtai_LN	Tanshishan_LN	ManBac_LN	0.724	0.107	0.17	0.065	0.074	0.078	0.435575	Pingliangtai_LN-Tanshishan_LN-ManBac_LN
Hani_Puer	Wadian_LN	Ami	PhaFaen_Hoabinhian	0.739	0.193	0.068	0.05	0.038	0.019	0.507569	Wadian_LN-Ami-PhaFaen_Hoabinhian
Hani_Puer	Shimao_LN	Ami	PhaFaen_Hoabinhian	0.723	0.223	0.054	0.049	0.036	0.02	0.548739	Shimao_LN-Ami-PhaFaen_Hoabinhian
Hani_Puer	Pingliangtai_LN	Tanshishan_LN	PhaFaen_Hoabinhian	0.729	0.227	0.045	0.063	0.057	0.016	0.580419	Pingliangtai_LN-Tanshishan_LN-PhaFaen_Hoabinhian
Hani_Puer	Pingliangtai_LN	Taiwan_Hanben	ManBac_LN	0.726	0.075	0.199	0.06	0.036	0.061	0.617298	Pingliangtai_LN-Taiwan_Hanben-ManBac_LN
Hani_Puer	Pingliangtai_LN	Ami	ManBac_LN	0.719	0.082	0.199	0.059	0.035	0.058	0.719613	Pingliangtai_LN-Ami-ManBac_LN
Hani_Puer	Miaozigou_MN	Taiwan_Hanben	PhaFaen_Hoabinhian	0.756	0.175	0.068	0.078	0.06	0.029	0.776913	Miaozigou_MN-Taiwan_Hanben-PhaFaen_Hoabinhian
Hani_Puer	Miaozigou_MN	Ami	PhaFaen_Hoabinhian	0.749	0.182	0.069	0.074	0.058	0.028	0.857578	Miaozigou_MN-Ami-PhaFaen_Hoabinhian
Hani_Puer	Wanggou_MN	Taiwan_Hanben	PhaFaen_Hoabinhian	0.75	0.226	0.024	0.052	0.038	0.021	0.858223	Wanggou_MN-Taiwan_Hanben-PhaFaen_Hoabinhian
Hani_Puer	Pingliangtai_LN	Taiwan_Hanben	PhaFaen_Hoabinhian	0.763	0.171	0.067	0.047	0.036	0.017	0.893524	Pingliangtai_LN-Taiwan_Hanben-PhaFaen_Hoabinhian
Hani_Puer	Pingliangtai_LN	Ami	PhaFaen_Hoabinhian	0.765	0.17	0.066	0.046	0.036	0.016	0.913385	Pingliangtai_LN-Ami-PhaFaen_Hoabinhian
Hani_Puer	Wanggou_MN	Ami	PhaFaen_Hoabinhian	0.75	0.226	0.023	0.051	0.037	0.021	0.939446	Wanggou_MN-Ami-PhaFaen_Hoabinhian
HanS_Bazhong	Xiaojingshan_EN	Taiwan_Hanben	PhaFaen_Hoabinhian	0.66	0.298	0.041	0.042	0.033	0.018	0.0535245	Xiaojingshan_EN-Taiwan_Hanben-PhaFaen_Hoabinhian
HanS_Bazhong	Xiaogao_EN	Ami	PhaFaen_Hoabinhian	0.616	0.351	0.034	0.04	0.03	0.019	0.132964	Xiaogao_EN-Ami-PhaFaen_Hoabinhian
HanS_Bazhong	Banlashan_MN	Ami	PhaFaen_Hoabinhian	0.517	0.43	0.053	0.026	0.02	0.015	0.186562	Banlashan_MN-Ami-PhaFaen_Hoabinhian
HanS_Bazhong	Xiaojingshan_EN	Ami	PhaFaen_Hoabinhian	0.656	0.304	0.04	0.04	0.031	0.017	0.234685	Xiaojingshan_EN-Ami-PhaFaen_Hoabinhian
HanS_Bazhong	Pingliangtai_LN	Ami	PhaFaen_Hoabinhian	0.804	0.172	0.025	0.044	0.034	0.016	0.555899	Pingliangtai_LN-Ami-PhaFaen_Hoabinhian
HanS_Bazhong	Wadian_LN	Taiwan_Hanben	PhaFaen_Hoabinhian	0.776	0.196	0.028	0.049	0.038	0.018	0.557536	Wadian_LN-Taiwan_Hanben-PhaFaen_Hoabinhian
HanS_Bazhong	Pingliangtai_LN	Taiwan_Hanben	ManBac_LN	0.762	0.137	0.101	0.068	0.032	0.07	0.560273	Pingliangtai_LN-Taiwan_Hanben-ManBac_LN
HanS_Bazhong	Pingliangtai_LN	Taiwan_Hanben	PhaFaen_Hoabinhian	0.798	0.175	0.026	0.044	0.035	0.016	0.571812	Pingliangtai_LN-Taiwan_Hanben-PhaFaen_Hoabinhian
HanS_Bazhong	Longtoushan_BA	Taiwan_Hanben	PhaFaen_Hoabinhian	0.68	0.282	0.038	0.048	0.037	0.021	0.626034	Longtoushan_BA-Taiwan_Hanben-PhaFaen_Hoabinhian
HanS_Bazhong	Pingliangtai_LN	Ami	ManBac_LN	0.754	0.137	0.109	0.067	0.031	0.068	0.631435	Pingliangtai_LN-Ami-ManBac_LN
HanS_Bazhong	Wadian_LN	Ami	PhaFaen_Hoabinhian	0.772	0.201	0.028	0.048	0.037	0.018	0.736021	Wadian_LN-Ami-PhaFaen_Hoabinhian
HanS_Bazhong	Longtoushan_BA	Ami	PhaFaen_Hoabinhian	0.677	0.286	0.037	0.047	0.037	0.02	0.777167	Longtoushan_BA-Ami-PhaFaen_Hoabinhian
HanS_Bazhong	Miaozigou_MN	Taiwan_Hanben	PhaFaen_Hoabinhian	0.754	0.203	0.042	0.071	0.056	0.027	0.916523	Miaozigou_MN-Taiwan_Hanben-PhaFaen_Hoabinhian
HanS_Bazhong	Miaozigou_MN	Ami	PhaFaen_Hoabinhian	0.748	0.209	0.043	0.069	0.055	0.026	0.965577	Miaozigou_MN-Ami-PhaFaen_Hoabinhian
HanS_Chengdu	Xiaogao_EN	Ami	PhaFaen_Hoabinhian	0.582	0.389	0.029	0.038	0.029	0.018	0.0653534	Xiaogao_EN-Ami-PhaFaen_Hoabinhian
HanS_Chengdu	Bianbian_EN	Ami	PhaFaen_Hoabinhian	0.598	0.383	0.02	0.041	0.031	0.019	0.123557	Bianbian_EN-Ami-PhaFaen_Hoabinhian
HanS_Chengdu	Xiaojingshan_EN	Ami	PhaFaen_Hoabinhian	0.633	0.337	0.03	0.04	0.032	0.016	0.128784	Xiaojingshan_EN-Ami-PhaFaen_Hoabinhian
HanS_Chengdu	Banlashan_MN	Ami	PhaFaen_Hoabinhian	0.488	0.466	0.046	0.025	0.019	0.014	0.136639	Banlashan_MN-Ami-PhaFaen_Hoabinhian
HanS_Chengdu	Wadian_LN	Taiwan_Hanben	PhaFaen_Hoabinhian	0.741	0.238	0.021	0.048	0.037	0.018	0.456561	Wadian_LN-Taiwan_Hanben-PhaFaen_Hoabinhian
HanS_Chengdu	Longtoushan_BA	Taiwan_Hanben	PhaFaen_Hoabinhian	0.661	0.314	0.026	0.047	0.036	0.02	0.532569	Longtoushan_BA-Taiwan_Hanben-PhaFaen_Hoabinhian
HanS_Chengdu	Pingliangtai_LN	Taiwan_Hanben	ManBac_LN	0.751	0.186	0.062	0.059	0.031	0.061	0.545837	Pingliangtai_LN-Taiwan_Hanben-ManBac_LN
HanS_Chengdu	Pingliangtai_LN	Taiwan_Hanben	PhaFaen_Hoabinhian	0.763	0.217	0.02	0.043	0.033	0.015	0.599259	Pingliangtai_LN-Taiwan_Hanben-PhaFaen_Hoabinhian
HanS_Chengdu	Pingliangtai_LN	Ami	PhaFaen_Hoabinhian	0.766	0.215	0.019	0.042	0.033	0.015	0.673925	Pingliangtai_LN-Ami-PhaFaen_Hoabinhian
HanS_Chengdu	Pingliangtai_LN	Ami	ManBac_LN	0.744	0.188	0.068	0.057	0.031	0.058	0.683455	Pingliangtai_LN-Ami-ManBac_LN
HanS_Chengdu	Longtoushan_BA	Ami	PhaFaen_Hoabinhian	0.656	0.319	0.025	0.047	0.036	0.02	0.717879	Longtoushan_BA-Ami-PhaFaen_Hoabinhian
HanS_Chengdu	Wadian_LN	Ami	PhaFaen_Hoabinhian	0.734	0.244	0.022	0.046	0.036	0.017	0.758691	Wadian_LN-Ami-PhaFaen_Hoabinhian
HanS_Dazhou	Banlashan_MN	Ami	PhaFaen_Hoabinhian	0.484	0.47	0.046	0.026	0.019	0.014	0.0571644	Banlashan_MN-Ami-PhaFaen_Hoabinhian
HanS_Dazhou	Xiaogao_EN	Ami	PhaFaen_Hoabinhian	0.58	0.394	0.026	0.037	0.028	0.018	0.105236	Xiaogao_EN-Ami-PhaFaen_Hoabinhian
HanS_Dazhou	Xiaojingshan_EN	Ami	PhaFaen_Hoabinhian	0.627	0.343	0.03	0.039	0.031	0.016	0.243561	Xiaojingshan_EN-Ami-PhaFaen_Hoabinhian
HanS_Dazhou	Pingliangtai_LN	Ami	PhaFaen_Hoabinhian	0.755	0.224	0.02	0.042	0.033	0.015	0.363348	Pingliangtai_LN-Ami-PhaFaen_Hoabinhian
HanS_Dazhou	Pingliangtai_LN	Taiwan_Hanben	PhaFaen_Hoabinhian	0.75	0.228	0.022	0.042	0.033	0.015	0.388196	Pingliangtai_LN-Taiwan_Hanben-PhaFaen_Hoabinhian
HanS_Dazhou	Wadian_LN	Taiwan_Hanben	PhaFaen_Hoabinhian	0.73	0.248	0.023	0.047	0.037	0.017	0.416052	Wadian_LN-Taiwan_Hanben-PhaFaen_Hoabinhian
HanS_Dazhou	Pingliangtai_LN	Taiwan_Hanben	ManBac_LN	0.721	0.194	0.085	0.057	0.031	0.059	0.424212	Pingliangtai_LN-Taiwan_Hanben-ManBac_LN
HanS_Dazhou	Pingliangtai_LN	Ami	ManBac_LN	0.712	0.193	0.095	0.057	0.03	0.056	0.49535	Pingliangtai_LN-Ami-ManBac_LN
HanS_Dazhou	Wadian_LN	Ami	PhaFaen_Hoabinhian	0.727	0.25	0.023	0.046	0.035	0.017	0.640385	Wadian_LN-Ami-PhaFaen_Hoabinhian
HanS_Dazhou	Longtoushan_BA	Taiwan_Hanben	PhaFaen_Hoabinhian	0.661	0.316	0.023	0.049	0.038	0.02	0.680685	Longtoushan_BA-Taiwan_Hanben-PhaFaen_Hoabinhian
HanS_Dazhou	Miaozigou_MN	Taiwan_Hanben	PhaFaen_Hoabinhian	0.738	0.234	0.029	0.073	0.057	0.027	0.72132	Miaozigou_MN-Taiwan_Hanben-PhaFaen_Hoabinhian
HanS_Dazhou	Longtoushan_BA	Ami	PhaFaen_Hoabinhian	0.658	0.32	0.022	0.049	0.038	0.02	0.83401	Longtoushan_BA-Ami-PhaFaen_Hoabinhian
HanS_Dazhou	Miaozigou_MN	Ami	PhaFaen_Hoabinhian	0.73	0.241	0.03	0.07	0.055	0.026	0.836114	Miaozigou_MN-Ami-PhaFaen_Hoabinhian
HanS_Deyang	Banlashan_MN	Ami	PhaFaen_Hoabinhian	0.505	0.454	0.041	0.027	0.02	0.015	0.114415	Banlashan_MN-Ami-PhaFaen_Hoabinhian
HanS_Deyang	Xiaojingshan_EN	Ami	PhaFaen_Hoabinhian	0.64	0.33	0.03	0.04	0.031	0.017	0.141317	Xiaojingshan_EN-Ami-PhaFaen_Hoabinhian
HanS_Deyang	Xiaogao_EN	Ami	PhaFaen_Hoabinhian	0.598	0.378	0.024	0.038	0.029	0.018	0.252745	Xiaogao_EN-Ami-PhaFaen_Hoabinhian
HanS_Deyang	Wadian_LN	Taiwan_Hanben	PhaFaen_Hoabinhian	0.751	0.23	0.019	0.049	0.038	0.018	0.390047	Wadian_LN-Taiwan_Hanben-PhaFaen_Hoabinhian
HanS_Deyang	Miaozigou_MN	Taiwan_Hanben	PhaFaen_Hoabinhian	0.73	0.24	0.03	0.068	0.054	0.026	0.832715	Miaozigou_MN-Taiwan_Hanben-PhaFaen_Hoabinhian
HanS_Deyang	Pingliangtai_LN	Ami	ManBac_LN	0.75	0.182	0.068	0.057	0.03	0.057	0.865869	Pingliangtai_LN-Ami-ManBac_LN
HanS_Deyang	Pingliangtai_LN	Taiwan_Hanben	ManBac_LN	0.754	0.185	0.061	0.057	0.031	0.058	0.872275	Pingliangtai_LN-Taiwan_Hanben-ManBac_LN
HanS_Deyang	Miaozigou_MN	Ami	PhaFaen_Hoabinhian	0.726	0.245	0.03	0.067	0.052	0.025	0.910013	Miaozigou_MN-Ami-PhaFaen_Hoabinhian
HanS_Guangan	Bianbian_EN	Ami	ManBac_LN	0.537	0.375	0.087	0.063	0.04	0.085	0.0502061	Bianbian_EN-Ami-ManBac_LN
HanS_Guangan	Bianbian_EN	Ami	PhaFaen_Hoabinhian	0.553	0.418	0.029	0.039	0.03	0.019	0.0696841	Bianbian_EN-Ami-PhaFaen_Hoabinhian
HanS_Guangan	Xiaojingshan_EN	Taiwan_Hanben	PhaFaen_Hoabinhian	0.593	0.366	0.041	0.04	0.032	0.016	0.0887234	Xiaojingshan_EN-Taiwan_Hanben-PhaFaen_Hoabinhian
HanS_Guangan	Xiaogao_EN	Ami	PhaFaen_Hoabinhian	0.547	0.42	0.033	0.037	0.027	0.017	0.221777	Xiaogao_EN-Ami-PhaFaen_Hoabinhian
HanS_Guangan	Wadian_LN	Taiwan_Hanben	PhaFaen_Hoabinhian	0.684	0.285	0.031	0.045	0.035	0.016	0.330057	Wadian_LN-Taiwan_Hanben-PhaFaen_Hoabinhian
HanS_Guangan	Wadian_LN	Ami	ManBac_LN	0.678	0.247	0.075	0.064	0.031	0.064	0.37037	Wadian_LN-Ami-ManBac_LN
HanS_Guangan	Pingliangtai_LN	Ami	PhaFaen_Hoabinhian	0.712	0.261	0.028	0.04	0.031	0.014	0.383243	Pingliangtai_LN-Ami-PhaFaen_Hoabinhian
HanS_Guangan	Pingliangtai_LN	Taiwan_Hanben	PhaFaen_Hoabinhian	0.706	0.264	0.029	0.04	0.031	0.014	0.384619	Pingliangtai_LN-Taiwan_Hanben-PhaFaen_Hoabinhian
HanS_Guangan	Pingliangtai_LN	Taiwan_Hanben	ManBac_LN	0.673	0.217	0.11	0.055	0.03	0.059	0.398941	Pingliangtai_LN-Taiwan_Hanben-ManBac_LN
HanS_Guangan	Shimao_LN	Taiwan_Hanben	PhaFaen_Hoabinhian	0.662	0.317	0.02	0.043	0.033	0.017	0.44504	Shimao_LN-Taiwan_Hanben-PhaFaen_Hoabinhian
HanS_Guangan	Xiaojingshan_EN	Ami	PhaFaen_Hoabinhian	0.59	0.371	0.039	0.038	0.03	0.016	0.453374	Xiaojingshan_EN-Ami-PhaFaen_Hoabinhian
HanS_Guangan	Longtoushan_BA	Taiwan_Hanben	ManBac_LN	0.615	0.293	0.091	0.059	0.039	0.068	0.5453	Longtoushan_BA-Taiwan_Hanben-ManBac_LN
HanS_Guangan	Pingliangtai_LN	Ami	ManBac_LN	0.662	0.218	0.12	0.053	0.03	0.054	0.563462	Pingliangtai_LN-Ami-ManBac_LN
HanS_Guangan	Wadian_LN	Ami	PhaFaen_Hoabinhian	0.68	0.288	0.032	0.044	0.034	0.016	0.582168	Wadian_LN-Ami-PhaFaen_Hoabinhian
HanS_Guangan	Shimao_LN	Ami	PhaFaen_Hoabinhian	0.661	0.318	0.02	0.041	0.031	0.016	0.658596	Shimao_LN-Ami-PhaFaen_Hoabinhian
HanS_Guangan	Shimao_LN	Ami	ManBac_LN	0.634	0.286	0.08	0.054	0.031	0.059	0.711576	Shimao_LN-Ami-ManBac_LN
HanS_Guangan	Longtoushan_BA	Taiwan_Hanben	PhaFaen_Hoabinhian	0.617	0.347	0.036	0.045	0.035	0.018	0.737192	Longtoushan_BA-Taiwan_Hanben-PhaFaen_Hoabinhian
HanS_Guangan	Miaozigou_MN	Taiwan_Hanben	ManBac_LN	0.692	0.21	0.098	0.083	0.052	0.086	0.799856	Miaozigou_MN-Taiwan_Hanben-ManBac_LN
HanS_Guangan	Longtoushan_BA	Ami	ManBac_LN	0.599	0.298	0.103	0.056	0.037	0.064	0.816709	Longtoushan_BA-Ami-ManBac_LN
HanS_Guangan	Longtoushan_BA	Ami	PhaFaen_Hoabinhian	0.615	0.351	0.034	0.044	0.035	0.018	0.894302	Longtoushan_BA-Ami-PhaFaen_Hoabinhian
HanS_Guangan	Miaozigou_MN	Taiwan_Hanben	PhaFaen_Hoabinhian	0.689	0.27	0.04	0.066	0.052	0.024	0.910456	Miaozigou_MN-Taiwan_Hanben-PhaFaen_Hoabinhian
HanS_Guangan	Miaozigou_MN	Ami	ManBac_LN	0.674	0.217	0.109	0.08	0.05	0.08	0.916232	Miaozigou_MN-Ami-ManBac_LN
HanS_Guangan	Miaozigou_MN	Ami	PhaFaen_Hoabinhian	0.685	0.275	0.041	0.065	0.051	0.024	0.969361	Miaozigou_MN-Ami-PhaFaen_Hoabinhian
HanS_Guangyuan	Xiaojingshan_EN	Taiwan_Hanben	PhaFaen_Hoabinhian	0.698	0.27	0.032	0.044	0.035	0.018	0.090734	Xiaojingshan_EN-Taiwan_Hanben-PhaFaen_Hoabinhian
HanS_Guangyuan	Xiaogao_EN	Ami	PhaFaen_Hoabinhian	0.648	0.329	0.023	0.041	0.031	0.02	0.106474	Xiaogao_EN-Ami-PhaFaen_Hoabinhian
HanS_Guangyuan	Banlashan_MN	Ami	PhaFaen_Hoabinhian	0.543	0.412	0.045	0.027	0.02	0.015	0.126463	Banlashan_MN-Ami-PhaFaen_Hoabinhian
HanS_Guangyuan	Xiaojingshan_EN	Ami	PhaFaen_Hoabinhian	0.694	0.275	0.031	0.041	0.033	0.018	0.287177	Xiaojingshan_EN-Ami-PhaFaen_Hoabinhian
HanS_Guangyuan	Pingliangtai_LN	Ami	PhaFaen_Hoabinhian	0.841	0.142	0.017	0.043	0.034	0.016	0.592371	Pingliangtai_LN-Ami-PhaFaen_Hoabinhian
HanS_Guangyuan	Pingliangtai_LN	Taiwan_Hanben	PhaFaen_Hoabinhian	0.836	0.145	0.019	0.043	0.034	0.016	0.638963	Pingliangtai_LN-Taiwan_Hanben-PhaFaen_Hoabinhian
HanS_Guangyuan	Pingliangtai_LN	Taiwan_Hanben	ManBac_LN	0.801	0.116	0.083	0.058	0.032	0.06	0.730892	Pingliangtai_LN-Taiwan_Hanben-ManBac_LN
HanS_Guangyuan	Pingliangtai_LN	Ami	ManBac_LN	0.798	0.115	0.087	0.058	0.031	0.059	0.736984	Pingliangtai_LN-Ami-ManBac_LN
HanS_Guangyuan	Wadian_LN	Taiwan_Hanben	PhaFaen_Hoabinhian	0.81	0.17	0.021	0.05	0.039	0.019	0.7971	Wadian_LN-Taiwan_Hanben-PhaFaen_Hoabinhian
HanS_Guangyuan	Wadian_LN	Ami	PhaFaen_Hoabinhian	0.807	0.172	0.021	0.049	0.038	0.019	0.891229	Wadian_LN-Ami-PhaFaen_Hoabinhian
HanS_Guangyuan	Miaozigou_MN	Taiwan_Hanben	PhaFaen_Hoabinhian	0.789	0.179	0.032	0.073	0.057	0.028	0.906596	Miaozigou_MN-Taiwan_Hanben-PhaFaen_Hoabinhian
HanS_Guangyuan	Miaozigou_MN	Ami	PhaFaen_Hoabinhian	0.783	0.184	0.033	0.071	0.055	0.027	0.950227	Miaozigou_MN-Ami-PhaFaen_Hoabinhian
HanS_Leshan	Banlashan_MN	Ami	PhaFaen_Hoabinhian	0.471	0.486	0.043	0.025	0.018	0.014	0.0499508	Banlashan_MN-Ami-PhaFaen_Hoabinhian
HanS_Leshan	Xiaojingshan_EN	Ami	PhaFaen_Hoabinhian	0.597	0.371	0.032	0.036	0.029	0.015	0.0994478	Xiaojingshan_EN-Ami-PhaFaen_Hoabinhian
HanS_Leshan	Wadian_LN	Taiwan_Hanben	PhaFaen_Hoabinhian	0.709	0.27	0.021	0.046	0.036	0.017	0.212914	Wadian_LN-Taiwan_Hanben-PhaFaen_Hoabinhian
HanS_Leshan	Xiaogao_EN	Ami	PhaFaen_Hoabinhian	0.558	0.416	0.025	0.036	0.027	0.017	0.233583	Xiaogao_EN-Ami-PhaFaen_Hoabinhian
HanS_Leshan	Wadian_LN	Ami	PhaFaen_Hoabinhian	0.705	0.274	0.021	0.045	0.035	0.016	0.411359	Wadian_LN-Ami-PhaFaen_Hoabinhian
HanS_Leshan	Pingliangtai_LN	Taiwan_Hanben	PhaFaen_Hoabinhian	0.73	0.251	0.019	0.04	0.031	0.015	0.505154	Pingliangtai_LN-Taiwan_Hanben-PhaFaen_Hoabinhian
HanS_Leshan	Pingliangtai_LN	Ami	PhaFaen_Hoabinhian	0.735	0.248	0.017	0.04	0.031	0.015	0.519228	Pingliangtai_LN-Ami-PhaFaen_Hoabinhian
HanS_Leshan	Pingliangtai_LN	Ami	ManBac_LN	0.705	0.222	0.073	0.058	0.029	0.06	0.561315	Pingliangtai_LN-Ami-ManBac_LN
HanS_Leshan	Longtoushan_BA	Taiwan_Hanben	PhaFaen_Hoabinhian	0.638	0.338	0.023	0.045	0.036	0.019	0.797429	Longtoushan_BA-Taiwan_Hanben-PhaFaen_Hoabinhian
HanS_Leshan	Miaozigou_MN	Taiwan_Hanben	PhaFaen_Hoabinhian	0.701	0.27	0.029	0.067	0.052	0.025	0.919664	Miaozigou_MN-Taiwan_Hanben-PhaFaen_Hoabinhian
HanS_Leshan	Longtoushan_BA	Ami	PhaFaen_Hoabinhian	0.637	0.342	0.021	0.045	0.036	0.019	0.93331	Longtoushan_BA-Ami-PhaFaen_Hoabinhian
HanS_Leshan	Miaozigou_MN	Ami	PhaFaen_Hoabinhian	0.696	0.275	0.029	0.066	0.051	0.025	0.975667	Miaozigou_MN-Ami-PhaFaen_Hoabinhian
HanS_Liangshan	Xiaojingshan_EN	Taiwan_Hanben	PhaFaen_Hoabinhian	0.669	0.303	0.028	0.043	0.034	0.018	0.0570508	Xiaojingshan_EN-Taiwan_Hanben-PhaFaen_Hoabinhian
HanS_Liangshan	Xiaogao_EN	Ami	PhaFaen_Hoabinhian	0.62	0.357	0.023	0.04	0.03	0.019	0.0694412	Xiaogao_EN-Ami-PhaFaen_Hoabinhian
HanS_Liangshan	Banlashan_MN	Ami	PhaFaen_Hoabinhian	0.518	0.437	0.046	0.027	0.02	0.014	0.130357	Banlashan_MN-Ami-PhaFaen_Hoabinhian
HanS_Liangshan	Xiaojingshan_EN	Ami	PhaFaen_Hoabinhian	0.664	0.309	0.027	0.04	0.032	0.017	0.245041	Xiaojingshan_EN-Ami-PhaFaen_Hoabinhian
HanS_Liangshan	Pingliangtai_LN	Taiwan_Hanben	PhaFaen_Hoabinhian	0.806	0.177	0.017	0.045	0.035	0.016	0.610679	Pingliangtai_LN-Taiwan_Hanben-PhaFaen_Hoabinhian
HanS_Liangshan	Wadian_LN	Taiwan_Hanben	PhaFaen_Hoabinhian	0.78	0.201	0.02	0.049	0.038	0.018	0.634206	Wadian_LN-Taiwan_Hanben-PhaFaen_Hoabinhian
HanS_Liangshan	Pingliangtai_LN	Taiwan_Hanben	ManBac_LN	0.781	0.152	0.067	0.058	0.032	0.057	0.652842	Pingliangtai_LN-Taiwan_Hanben-ManBac_LN
HanS_Liangshan	Pingliangtai_LN	Ami	ManBac_LN	0.773	0.153	0.074	0.058	0.031	0.056	0.727924	Pingliangtai_LN-Ami-ManBac_LN
HanS_Liangshan	Wadian_LN	Ami	PhaFaen_Hoabinhian	0.775	0.205	0.02	0.047	0.037	0.017	0.836518	Wadian_LN-Ami-PhaFaen_Hoabinhian
HanS_Liangshan	Miaozigou_MN	Taiwan_Hanben	PhaFaen_Hoabinhian	0.763	0.207	0.03	0.073	0.056	0.027	0.889143	Miaozigou_MN-Taiwan_Hanben-PhaFaen_Hoabinhian
HanS_Liangshan	Miaozigou_MN	Ami	PhaFaen_Hoabinhian	0.757	0.212	0.03	0.071	0.055	0.027	0.938222	Miaozigou_MN-Ami-PhaFaen_Hoabinhian
HanS_Luzhou	Boshan_EN	Ami	PhaFaen_Hoabinhian	0.627	0.34	0.033	0.047	0.035	0.021	0.0507948	Boshan_EN-Ami-PhaFaen_Hoabinhian
HanS_Luzhou	Xiaojingshan_EN	Ami	PhaFaen_Hoabinhian	0.601	0.361	0.038	0.038	0.03	0.016	0.0517896	Xiaojingshan_EN-Ami-PhaFaen_Hoabinhian
HanS_Luzhou	Bianbian_EN	Taiwan_Hanben	PhaFaen_Hoabinhian	0.572	0.404	0.025	0.041	0.03	0.02	0.0658238	Bianbian_EN-Taiwan_Hanben-PhaFaen_Hoabinhian
HanS_Luzhou	Banlashan_MN	Ami	PhaFaen_Hoabinhian	0.465	0.483	0.053	0.024	0.018	0.014	0.171641	Banlashan_MN-Ami-PhaFaen_Hoabinhian
HanS_Luzhou	Xiaogao_EN	Ami	PhaFaen_Hoabinhian	0.55	0.414	0.036	0.034	0.026	0.017	0.211504	Xiaogao_EN-Ami-PhaFaen_Hoabinhian
HanS_Luzhou	Wadian_LN	Taiwan_Hanben	PhaFaen_Hoabinhian	0.7	0.269	0.031	0.045	0.035	0.017	0.261168	Wadian_LN-Taiwan_Hanben-PhaFaen_Hoabinhian
HanS_Luzhou	Bianbian_EN	Ami	PhaFaen_Hoabinhian	0.564	0.41	0.026	0.038	0.029	0.019	0.307962	Bianbian_EN-Ami-PhaFaen_Hoabinhian
HanS_Luzhou	Pingliangtai_LN	Taiwan_Hanben	ManBac_LN	0.702	0.207	0.09	0.053	0.03	0.055	0.468468	Pingliangtai_LN-Taiwan_Hanben-ManBac_LN
HanS_Luzhou	Wadian_LN	Ami	PhaFaen_Hoabinhian	0.696	0.272	0.032	0.044	0.034	0.016	0.503164	Wadian_LN-Ami-PhaFaen_Hoabinhian
HanS_Luzhou	Pingliangtai_LN	Taiwan_Hanben	PhaFaen_Hoabinhian	0.721	0.249	0.03	0.039	0.031	0.015	0.550441	Pingliangtai_LN-Taiwan_Hanben-PhaFaen_Hoabinhian
HanS_Luzhou	Pingliangtai_LN	Ami	PhaFaen_Hoabinhian	0.724	0.248	0.029	0.039	0.031	0.015	0.590972	Pingliangtai_LN-Ami-PhaFaen_Hoabinhian
HanS_Luzhou	Pingliangtai_LN	Ami	ManBac_LN	0.691	0.208	0.101	0.05	0.029	0.051	0.643508	Pingliangtai_LN-Ami-ManBac_LN
HanS_Luzhou	Longtoushan_BA	Taiwan_Hanben	PhaFaen_Hoabinhian	0.639	0.328	0.033	0.048	0.037	0.02	0.72756	Longtoushan_BA-Taiwan_Hanben-PhaFaen_Hoabinhian
HanS_Luzhou	Shimao_LN	Taiwan_Hanben	PhaFaen_Hoabinhian	0.678	0.301	0.021	0.043	0.032	0.017	0.745447	Shimao_LN-Taiwan_Hanben-PhaFaen_Hoabinhian
HanS_Luzhou	Miaozigou_MN	Taiwan_Hanben	PhaFaen_Hoabinhian	0.675	0.282	0.043	0.064	0.05	0.025	0.796228	Miaozigou_MN-Taiwan_Hanben-PhaFaen_Hoabinhian
HanS_Luzhou	Shimao_LN	Ami	ManBac_LN	0.668	0.276	0.056	0.052	0.03	0.055	0.885336	Shimao_LN-Ami-ManBac_LN
HanS_Luzhou	Longtoushan_BA	Ami	PhaFaen_Hoabinhian	0.634	0.334	0.032	0.047	0.037	0.019	0.905564	Longtoushan_BA-Ami-PhaFaen_Hoabinhian
HanS_Luzhou	Miaozigou_MN	Ami	PhaFaen_Hoabinhian	0.67	0.287	0.043	0.062	0.049	0.024	0.912498	Miaozigou_MN-Ami-PhaFaen_Hoabinhian
HanS_Luzhou	Shimao_LN	Ami	PhaFaen_Hoabinhian	0.672	0.306	0.022	0.042	0.032	0.017	0.935213	Shimao_LN-Ami-PhaFaen_Hoabinhian
HanS_Meishan	Banlashan_MN	Ami	PhaFaen_Hoabinhian	0.478	0.48	0.042	0.025	0.018	0.014	0.0506849	Banlashan_MN-Ami-PhaFaen_Hoabinhian
HanS_Meishan	Xiaogao_EN	Ami	PhaFaen_Hoabinhian	0.572	0.406	0.022	0.036	0.028	0.018	0.203001	Xiaogao_EN-Ami-PhaFaen_Hoabinhian
HanS_Meishan	Xiaojingshan_EN	Ami	PhaFaen_Hoabinhian	0.616	0.357	0.027	0.038	0.03	0.016	0.229585	Xiaojingshan_EN-Ami-PhaFaen_Hoabinhian
HanS_Meishan	Wadian_LN	Taiwan_Hanben	PhaFaen_Hoabinhian	0.727	0.254	0.019	0.046	0.036	0.017	0.368617	Wadian_LN-Taiwan_Hanben-PhaFaen_Hoabinhian
HanS_Meishan	Wadian_LN	Ami	PhaFaen_Hoabinhian	0.721	0.26	0.019	0.044	0.035	0.016	0.66611	Wadian_LN-Ami-PhaFaen_Hoabinhian
HanS_Meishan	Pingliangtai_LN	Taiwan_Hanben	PhaFaen_Hoabinhian	0.747	0.237	0.016	0.041	0.032	0.015	0.834223	Pingliangtai_LN-Taiwan_Hanben-PhaFaen_Hoabinhian
HanS_Meishan	Pingliangtai_LN	Ami	ManBac_LN	0.73	0.215	0.054	0.054	0.03	0.053	0.916155	Pingliangtai_LN-Ami-ManBac_LN
HanS_Meishan	Miaozigou_MN	Ami	PhaFaen_Hoabinhian	0.708	0.265	0.026	0.066	0.052	0.025	0.974748	Miaozigou_MN-Ami-PhaFaen_Hoabinhian
HanS_Mianyang	Banlashan_MN	Ami	ManBac_LN	0.479	0.389	0.132	0.042	0.032	0.063	0.0703673	Banlashan_MN-Ami-ManBac_LN
HanS_Mianyang	Xiaojingshan_EN	Taiwan_Hanben	PhaFaen_Hoabinhian	0.621	0.334	0.045	0.041	0.032	0.017	0.0894353	Xiaojingshan_EN-Taiwan_Hanben-PhaFaen_Hoabinhian
HanS_Mianyang	Xiaojingshan_EN	Ami	ManBac_LN	0.63	0.291	0.079	0.065	0.035	0.077	0.113811	Xiaojingshan_EN-Ami-ManBac_LN
HanS_Mianyang	Xiaogao_EN	Ami	PhaFaen_Hoabinhian	0.585	0.383	0.032	0.038	0.029	0.018	0.148992	Xiaogao_EN-Ami-PhaFaen_Hoabinhian
HanS_Mianyang	Bianbian_EN	Ami	PhaFaen_Hoabinhian	0.598	0.375	0.027	0.041	0.031	0.02	0.15553	Bianbian_EN-Ami-PhaFaen_Hoabinhian
HanS_Mianyang	Longtoushan_BA	Taiwan_Hanben	ManBac_LN	0.654	0.258	0.089	0.069	0.042	0.083	0.301791	Longtoushan_BA-Taiwan_Hanben-ManBac_LN
HanS_Mianyang	Banlashan_MN	Ami	PhaFaen_Hoabinhian	0.495	0.455	0.05	0.026	0.019	0.014	0.321062	Banlashan_MN-Ami-PhaFaen_Hoabinhian
HanS_Mianyang	Longtoushan_BA	Taiwan_Hanben	PhaFaen_Hoabinhian	0.66	0.307	0.033	0.049	0.037	0.02	0.400399	Longtoushan_BA-Taiwan_Hanben-PhaFaen_Hoabinhian
HanS_Mianyang	Xiaojingshan_EN	Ami	PhaFaen_Hoabinhian	0.618	0.339	0.043	0.039	0.031	0.016	0.449478	Xiaojingshan_EN-Ami-PhaFaen_Hoabinhian
HanS_Mianyang	Longtoushan_BA	Ami	ManBac_LN	0.64	0.262	0.098	0.068	0.04	0.08	0.465763	Longtoushan_BA-Ami-ManBac_LN
HanS_Mianyang	Pingliangtai_LN	Ami	PhaFaen_Hoabinhian	0.772	0.203	0.025	0.042	0.033	0.015	0.535748	Pingliangtai_LN-Ami-PhaFaen_Hoabinhian
HanS_Mianyang	Longtoushan_BA	Ami	PhaFaen_Hoabinhian	0.657	0.311	0.031	0.048	0.037	0.02	0.537079	Longtoushan_BA-Ami-PhaFaen_Hoabinhian
HanS_Mianyang	Pingliangtai_LN	Taiwan_Hanben	PhaFaen_Hoabinhian	0.768	0.206	0.026	0.042	0.033	0.015	0.541996	Pingliangtai_LN-Taiwan_Hanben-PhaFaen_Hoabinhian
HanS_Mianyang	Pingliangtai_LN	Taiwan_Hanben	ManBac_LN	0.728	0.166	0.106	0.055	0.03	0.057	0.660907	Pingliangtai_LN-Taiwan_Hanben-ManBac_LN
HanS_Mianyang	Pingliangtai_LN	Ami	ManBac_LN	0.72	0.167	0.113	0.054	0.03	0.055	0.766327	Pingliangtai_LN-Ami-ManBac_LN
HanS_Mianyang	Miaozigou_MN	Taiwan_Hanben	ManBac_LN	0.737	0.169	0.094	0.09	0.055	0.092	0.835692	Miaozigou_MN-Taiwan_Hanben-ManBac_LN
HanS_Mianyang	Wadian_LN	Taiwan_Hanben	PhaFaen_Hoabinhian	0.74	0.233	0.027	0.047	0.036	0.017	0.836143	Wadian_LN-Taiwan_Hanben-PhaFaen_Hoabinhian
HanS_Mianyang	Wadian_LN	Ami	ManBac_LN	0.733	0.202	0.065	0.065	0.032	0.063	0.880701	Wadian_LN-Ami-ManBac_LN
HanS_Mianyang	Miaozigou_MN	Taiwan_Hanben	PhaFaen_Hoabinhian	0.741	0.221	0.038	0.07	0.056	0.026	0.915645	Miaozigou_MN-Taiwan_Hanben-PhaFaen_Hoabinhian
HanS_Mianyang	Miaozigou_MN	Ami	ManBac_LN	0.721	0.176	0.103	0.087	0.053	0.087	0.917298	Miaozigou_MN-Ami-ManBac_LN
HanS_Mianyang	Miaozigou_MN	Ami	PhaFaen_Hoabinhian	0.736	0.226	0.038	0.069	0.055	0.026	0.961206	Miaozigou_MN-Ami-PhaFaen_Hoabinhian
HanS_Mianyang	Wadian_LN	Ami	PhaFaen_Hoabinhian	0.738	0.234	0.027	0.045	0.035	0.017	0.968487	Wadian_LN-Ami-PhaFaen_Hoabinhian
HanS_Nanchong	Bianbian_EN	Ami	PhaFaen_Hoabinhian	0.607	0.372	0.022	0.042	0.032	0.021	0.0703223	Bianbian_EN-Ami-PhaFaen_Hoabinhian
HanS_Nanchong	Xiaojingshan_EN	Taiwan_Hanben	PhaFaen_Hoabinhian	0.637	0.326	0.038	0.042	0.032	0.017	0.12004	Xiaojingshan_EN-Taiwan_Hanben-PhaFaen_Hoabinhian
HanS_Nanchong	Xiaogao_EN	Ami	PhaFaen_Hoabinhian	0.596	0.374	0.03	0.038	0.029	0.018	0.145832	Xiaogao_EN-Ami-PhaFaen_Hoabinhian
HanS_Nanchong	Longtoushan_BA	Taiwan_Hanben	PhaFaen_Hoabinhian	0.69	0.289	0.022	0.051	0.039	0.021	0.329054	Longtoushan_BA-Taiwan_Hanben-PhaFaen_Hoabinhian
HanS_Nanchong	Xiaojingshan_EN	Ami	PhaFaen_Hoabinhian	0.637	0.328	0.035	0.039	0.031	0.016	0.415688	Xiaojingshan_EN-Ami-PhaFaen_Hoabinhian
HanS_Nanchong	Wadian_LN	Taiwan_Hanben	PhaFaen_Hoabinhian	0.75	0.224	0.026	0.047	0.037	0.018	0.540864	Wadian_LN-Taiwan_Hanben-PhaFaen_Hoabinhian
HanS_Nanchong	Pingliangtai_LN	Ami	PhaFaen_Hoabinhian	0.782	0.196	0.022	0.041	0.033	0.015	0.582033	Pingliangtai_LN-Ami-PhaFaen_Hoabinhian
HanS_Nanchong	Pingliangtai_LN	Taiwan_Hanben	PhaFaen_Hoabinhian	0.777	0.199	0.024	0.041	0.032	0.015	0.62331	Pingliangtai_LN-Taiwan_Hanben-PhaFaen_Hoabinhian
HanS_Nanchong	Shimao_LN	Ami	ManBac_LN	0.692	0.238	0.069	0.061	0.032	0.065	0.64241	Shimao_LN-Ami-ManBac_LN
HanS_Nanchong	Wadian_LN	Ami	PhaFaen_Hoabinhian	0.748	0.226	0.026	0.046	0.036	0.017	0.72883	Wadian_LN-Ami-PhaFaen_Hoabinhian
HanS_Nanchong	Pingliangtai_LN	Taiwan_Hanben	ManBac_LN	0.736	0.163	0.101	0.053	0.031	0.054	0.769187	Pingliangtai_LN-Taiwan_Hanben-ManBac_LN
HanS_Nanchong	Pingliangtai_LN	Ami	ManBac_LN	0.728	0.163	0.109	0.053	0.031	0.052	0.834788	Pingliangtai_LN-Ami-ManBac_LN
HanS_Nanchong	Miaozigou_MN	Ami	ManBac_LN	0.708	0.194	0.098	0.089	0.05	0.09	0.840545	Miaozigou_MN-Ami-ManBac_LN
HanS_Nanchong	Miaozigou_MN	Taiwan_Hanben	PhaFaen_Hoabinhian	0.719	0.242	0.039	0.068	0.053	0.026	0.870783	Miaozigou_MN-Taiwan_Hanben-PhaFaen_Hoabinhian
HanS_Nanchong	Miaozigou_MN	Ami	PhaFaen_Hoabinhian	0.719	0.243	0.038	0.067	0.052	0.026	0.919291	Miaozigou_MN-Ami-PhaFaen_Hoabinhian
HanS_Neijiang	Banlashan_MN	Ami	ManBac_LN	0.443	0.413	0.144	0.035	0.031	0.055	0.0577105	Banlashan_MN-Ami-ManBac_LN
HanS_Neijiang	Bianbian_EN	Taiwan_Hanben	PhaFaen_Hoabinhian	0.565	0.407	0.028	0.041	0.03	0.02	0.060938	Bianbian_EN-Taiwan_Hanben-PhaFaen_Hoabinhian
HanS_Neijiang	Xiaojingshan_EN	Taiwan_Hanben	PhaFaen_Hoabinhian	0.59	0.369	0.042	0.039	0.031	0.016	0.0673905	Xiaojingshan_EN-Taiwan_Hanben-PhaFaen_Hoabinhian
HanS_Neijiang	Xiaogao_EN	Ami	PhaFaen_Hoabinhian	0.546	0.419	0.036	0.036	0.027	0.018	0.218089	Xiaogao_EN-Ami-PhaFaen_Hoabinhian
HanS_Neijiang	Bianbian_EN	Ami	PhaFaen_Hoabinhian	0.56	0.412	0.028	0.039	0.029	0.019	0.242169	Bianbian_EN-Ami-PhaFaen_Hoabinhian
HanS_Neijiang	Longtoushan_BA	Taiwan_Hanben	ManBac_LN	0.616	0.296	0.088	0.065	0.041	0.079	0.260482	Longtoushan_BA-Taiwan_Hanben-ManBac_LN
HanS_Neijiang	Xiaojingshan_EN	Ami	PhaFaen_Hoabinhian	0.588	0.373	0.039	0.037	0.029	0.016	0.384427	Xiaojingshan_EN-Ami-PhaFaen_Hoabinhian
HanS_Neijiang	Banlashan_MN	Ami	PhaFaen_Hoabinhian	0.457	0.489	0.054	0.024	0.018	0.013	0.407969	Banlashan_MN-Ami-PhaFaen_Hoabinhian
HanS_Neijiang	Longtoushan_BA	Taiwan_Hanben	PhaFaen_Hoabinhian	0.615	0.35	0.036	0.045	0.035	0.019	0.429905	Longtoushan_BA-Taiwan_Hanben-PhaFaen_Hoabinhian
HanS_Neijiang	Longtoushan_BA	Ami	ManBac_LN	0.601	0.3	0.099	0.062	0.039	0.074	0.456203	Longtoushan_BA-Ami-ManBac_LN
HanS_Neijiang	Longtoushan_BA	Ami	PhaFaen_Hoabinhian	0.614	0.352	0.034	0.044	0.035	0.018	0.590014	Longtoushan_BA-Ami-PhaFaen_Hoabinhian
HanS_Neijiang	Shimao_LN	Taiwan_Hanben	PhaFaen_Hoabinhian	0.674	0.306	0.02	0.042	0.031	0.017	0.622398	Shimao_LN-Taiwan_Hanben-PhaFaen_Hoabinhian
HanS_Neijiang	Wadian_LN	Taiwan_Hanben	PhaFaen_Hoabinhian	0.692	0.277	0.03	0.044	0.035	0.016	0.701381	Wadian_LN-Taiwan_Hanben-PhaFaen_Hoabinhian
HanS_Neijiang	Wadian_LN	Ami	ManBac_LN	0.689	0.242	0.069	0.058	0.033	0.058	0.757776	Wadian_LN-Ami-ManBac_LN
HanS_Neijiang	Miaozigou_MN	Ami	ManBac_LN	0.675	0.226	0.098	0.082	0.05	0.086	0.777743	Miaozigou_MN-Ami-ManBac_LN
HanS_Neijiang	Pingliangtai_LN	Taiwan_Hanben	PhaFaen_Hoabinhian	0.708	0.26	0.031	0.039	0.031	0.014	0.787995	Pingliangtai_LN-Taiwan_Hanben-PhaFaen_Hoabinhian
HanS_Neijiang	Pingliangtai_LN	Ami	PhaFaen_Hoabinhian	0.716	0.255	0.029	0.039	0.031	0.014	0.794369	Pingliangtai_LN-Ami-PhaFaen_Hoabinhian
HanS_Neijiang	Miaozigou_MN	Taiwan_Hanben	PhaFaen_Hoabinhian	0.683	0.276	0.041	0.065	0.051	0.025	0.795948	Miaozigou_MN-Taiwan_Hanben-PhaFaen_Hoabinhian
HanS_Neijiang	Shimao_LN	Ami	PhaFaen_Hoabinhian	0.671	0.309	0.02	0.041	0.031	0.017	0.817165	Shimao_LN-Ami-PhaFaen_Hoabinhian
HanS_Neijiang	Pingliangtai_LN	Taiwan_Hanben	ManBac_LN	0.674	0.212	0.114	0.05	0.03	0.051	0.831819	Pingliangtai_LN-Taiwan_Hanben-ManBac_LN
HanS_Neijiang	Shimao_LN	Ami	ManBac_LN	0.652	0.278	0.07	0.051	0.03	0.057	0.833277	Shimao_LN-Ami-ManBac_LN
HanS_Neijiang	Miaozigou_MN	Ami	PhaFaen_Hoabinhian	0.678	0.281	0.041	0.063	0.049	0.024	0.900429	Miaozigou_MN-Ami-PhaFaen_Hoabinhian
HanS_Neijiang	Wadian_LN	Ami	PhaFaen_Hoabinhian	0.688	0.281	0.031	0.043	0.034	0.016	0.941306	Wadian_LN-Ami-PhaFaen_Hoabinhian
HanS_Neijiang	Pingliangtai_LN	Ami	ManBac_LN	0.669	0.212	0.119	0.049	0.03	0.049	0.942621	Pingliangtai_LN-Ami-ManBac_LN
HanS_Suining	Xiaogao_EN	Ami	PhaFaen_Hoabinhian	0.574	0.397	0.029	0.037	0.028	0.018	0.137543	Xiaogao_EN-Ami-PhaFaen_Hoabinhian
HanS_Suining	Wadian_LN	Taiwan_Hanben	PhaFaen_Hoabinhian	0.734	0.242	0.024	0.049	0.038	0.018	0.194647	Wadian_LN-Taiwan_Hanben-PhaFaen_Hoabinhian
HanS_Suining	Pingliangtai_LN	Taiwan_Hanben	PhaFaen_Hoabinhian	0.755	0.223	0.022	0.042	0.032	0.016	0.334801	Pingliangtai_LN-Taiwan_Hanben-PhaFaen_Hoabinhian
HanS_Suining	Wadian_LN	Ami	PhaFaen_Hoabinhian	0.726	0.249	0.025	0.047	0.037	0.018	0.402423	Wadian_LN-Ami-PhaFaen_Hoabinhian
HanS_Suining	Pingliangtai_LN	Ami	ManBac_LN	0.736	0.195	0.07	0.062	0.029	0.064	0.407538	Pingliangtai_LN-Ami-ManBac_LN
HanS_Suining	Pingliangtai_LN	Ami	PhaFaen_Hoabinhian	0.758	0.222	0.02	0.041	0.031	0.015	0.425395	Pingliangtai_LN-Ami-PhaFaen_Hoabinhian
HanS_Suining	Longtoushan_BA	Taiwan_Hanben	PhaFaen_Hoabinhian	0.646	0.325	0.029	0.046	0.036	0.019	0.6442	Longtoushan_BA-Taiwan_Hanben-PhaFaen_Hoabinhian
HanS_Suining	Miaozigou_MN	Ami	ManBac_LN	0.7	0.213	0.088	0.082	0.051	0.084	0.820763	Miaozigou_MN-Ami-ManBac_LN
HanS_Suining	Longtoushan_BA	Ami	PhaFaen_Hoabinhian	0.64	0.332	0.028	0.046	0.035	0.019	0.868106	Longtoushan_BA-Ami-PhaFaen_Hoabinhian
HanS_Suining	Miaozigou_MN	Taiwan_Hanben	PhaFaen_Hoabinhian	0.692	0.263	0.045	0.064	0.051	0.024	0.89643	Miaozigou_MN-Taiwan_Hanben-PhaFaen_Hoabinhian
HanS_Suining	Miaozigou_MN	Ami	PhaFaen_Hoabinhian	0.684	0.271	0.045	0.062	0.05	0.024	0.977649	Miaozigou_MN-Ami-PhaFaen_Hoabinhian
HanS_Yaan	Xiaogao_EN	Taiwan_Hanben	PhaFaen_Hoabinhian	0.589	0.37	0.041	0.04	0.03	0.019	0.0551219	Xiaogao_EN-Taiwan_Hanben-PhaFaen_Hoabinhian
HanS_Yaan	Banlashan_MN	Ami	PhaFaen_Hoabinhian	0.498	0.447	0.055	0.027	0.02	0.015	0.0853809	Banlashan_MN-Ami-PhaFaen_Hoabinhian
HanS_Yaan	Bianbian_EN	Ami	PhaFaen_Hoabinhian	0.599	0.371	0.03	0.043	0.032	0.02	0.126081	Bianbian_EN-Ami-PhaFaen_Hoabinhian
HanS_Yaan	Xiaojingshan_EN	Ami	PhaFaen_Hoabinhian	0.636	0.321	0.043	0.041	0.032	0.018	0.142867	Xiaojingshan_EN-Ami-PhaFaen_Hoabinhian
HanS_Yaan	Xiaogao_EN	Ami	PhaFaen_Hoabinhian	0.59	0.372	0.038	0.038	0.029	0.018	0.287212	Xiaogao_EN-Ami-PhaFaen_Hoabinhian
HanS_Yaan	Wadian_LN	Taiwan_Hanben	PhaFaen_Hoabinhian	0.743	0.224	0.033	0.05	0.038	0.019	0.335102	Wadian_LN-Taiwan_Hanben-PhaFaen_Hoabinhian
HanS_Yaan	Pingliangtai_LN	Ami	PhaFaen_Hoabinhian	0.774	0.196	0.03	0.044	0.034	0.016	0.407289	Pingliangtai_LN-Ami-PhaFaen_Hoabinhian
HanS_Yaan	Pingliangtai_LN	Taiwan_Hanben	PhaFaen_Hoabinhian	0.768	0.2	0.032	0.044	0.034	0.016	0.449763	Pingliangtai_LN-Taiwan_Hanben-PhaFaen_Hoabinhian
HanS_Yaan	Pingliangtai_LN	Taiwan_Hanben	ManBac_LN	0.73	0.155	0.115	0.064	0.032	0.064	0.453639	Pingliangtai_LN-Taiwan_Hanben-ManBac_LN
HanS_Yaan	Wadian_LN	Ami	PhaFaen_Hoabinhian	0.741	0.226	0.033	0.049	0.037	0.018	0.468019	Wadian_LN-Ami-PhaFaen_Hoabinhian
HanS_Yaan	Pingliangtai_LN	Ami	ManBac_LN	0.722	0.155	0.122	0.062	0.031	0.061	0.521501	Pingliangtai_LN-Ami-ManBac_LN
HanS_Yaan	Shimao_LN	Taiwan_Hanben	PhaFaen_Hoabinhian	0.719	0.257	0.023	0.046	0.035	0.018	0.696008	Shimao_LN-Taiwan_Hanben-PhaFaen_Hoabinhian
HanS_Yaan	Longtoushan_BA	Ami	ManBac_LN	0.659	0.251	0.09	0.067	0.039	0.075	0.760153	Longtoushan_BA-Ami-ManBac_LN
HanS_Yaan	Shimao_LN	Ami	ManBac_LN	0.695	0.226	0.079	0.063	0.032	0.067	0.78813	Shimao_LN-Ami-ManBac_LN
HanS_Yaan	Longtoushan_BA	Taiwan_Hanben	PhaFaen_Hoabinhian	0.669	0.295	0.036	0.048	0.037	0.02	0.795063	Longtoushan_BA-Taiwan_Hanben-PhaFaen_Hoabinhian
HanS_Yaan	Shimao_LN	Ami	PhaFaen_Hoabinhian	0.719	0.258	0.023	0.045	0.034	0.018	0.79941	Shimao_LN-Ami-PhaFaen_Hoabinhian
HanS_Yaan	Longtoushan_BA	Ami	PhaFaen_Hoabinhian	0.667	0.298	0.035	0.048	0.037	0.02	0.897402	Longtoushan_BA-Ami-PhaFaen_Hoabinhian
HanS_Yaan	Miaozigou_MN	Taiwan_Hanben	PhaFaen_Hoabinhian	0.751	0.215	0.033	0.073	0.056	0.028	0.927159	Miaozigou_MN-Taiwan_Hanben-PhaFaen_Hoabinhian
HanS_Yaan	Miaozigou_MN	Ami	PhaFaen_Hoabinhian	0.746	0.221	0.034	0.07	0.055	0.027	0.973665	Miaozigou_MN-Ami-PhaFaen_Hoabinhian
HanS_Yibin	Xiaojingshan_EN	Taiwan_Hanben	PhaFaen_Hoabinhian	0.599	0.36	0.041	0.04	0.032	0.016	0.0564711	Xiaojingshan_EN-Taiwan_Hanben-PhaFaen_Hoabinhian
HanS_Yibin	Boshan_EN	Ami	PhaFaen_Hoabinhian	0.632	0.34	0.028	0.048	0.036	0.021	0.0665519	Boshan_EN-Ami-PhaFaen_Hoabinhian
HanS_Yibin	Bianbian_EN	Taiwan_Hanben	PhaFaen_Hoabinhian	0.569	0.401	0.031	0.042	0.031	0.02	0.107656	Bianbian_EN-Taiwan_Hanben-PhaFaen_Hoabinhian
HanS_Yibin	Xiaogao_EN	Ami	PhaFaen_Hoabinhian	0.558	0.41	0.033	0.036	0.027	0.018	0.204721	Xiaogao_EN-Ami-PhaFaen_Hoabinhian
HanS_Yibin	Bianbian_EN	Ami	ManBac_LN	0.552	0.368	0.08	0.059	0.037	0.075	0.307675	Bianbian_EN-Ami-ManBac_LN
HanS_Yibin	Banlashan_MN	Ami	PhaFaen_Hoabinhian	0.466	0.482	0.052	0.025	0.018	0.014	0.314544	Banlashan_MN-Ami-PhaFaen_Hoabinhian
HanS_Yibin	Longtoushan_BA	Taiwan_Hanben	PhaFaen_Hoabinhian	0.626	0.339	0.035	0.046	0.035	0.02	0.355908	Longtoushan_BA-Taiwan_Hanben-PhaFaen_Hoabinhian
HanS_Yibin	Xiaojingshan_EN	Ami	PhaFaen_Hoabinhian	0.596	0.365	0.039	0.037	0.03	0.016	0.37231	Xiaojingshan_EN-Ami-PhaFaen_Hoabinhian
HanS_Yibin	Longtoushan_BA	Ami	ManBac_LN	0.616	0.298	0.087	0.069	0.039	0.083	0.40566	Longtoushan_BA-Ami-ManBac_LN
HanS_Yibin	Bianbian_EN	Ami	PhaFaen_Hoabinhian	0.562	0.408	0.031	0.039	0.03	0.019	0.417188	Bianbian_EN-Ami-PhaFaen_Hoabinhian
HanS_Yibin	Longtoushan_BA	Ami	PhaFaen_Hoabinhian	0.622	0.345	0.033	0.045	0.035	0.019	0.559477	Longtoushan_BA-Ami-PhaFaen_Hoabinhian
HanS_Yibin	Wadian_LN	Taiwan_Hanben	PhaFaen_Hoabinhian	0.708	0.264	0.028	0.045	0.035	0.017	0.649864	Wadian_LN-Taiwan_Hanben-PhaFaen_Hoabinhian
HanS_Yibin	Pingliangtai_LN	Taiwan_Hanben	ManBac_LN	0.708	0.205	0.087	0.054	0.03	0.054	0.709735	Pingliangtai_LN-Taiwan_Hanben-ManBac_LN
HanS_Yibin	Pingliangtai_LN	Taiwan_Hanben	PhaFaen_Hoabinhian	0.726	0.246	0.028	0.041	0.032	0.015	0.782556	Pingliangtai_LN-Taiwan_Hanben-PhaFaen_Hoabinhian
HanS_Yibin	Pingliangtai_LN	Ami	PhaFaen_Hoabinhian	0.728	0.245	0.027	0.04	0.032	0.014	0.847216	Pingliangtai_LN-Ami-PhaFaen_Hoabinhian
HanS_Yibin	Miaozigou_MN	Taiwan_Hanben	PhaFaen_Hoabinhian	0.698	0.265	0.036	0.067	0.052	0.026	0.871975	Miaozigou_MN-Taiwan_Hanben-PhaFaen_Hoabinhian
HanS_Yibin	Pingliangtai_LN	Ami	ManBac_LN	0.696	0.208	0.096	0.052	0.029	0.05	0.884868	Pingliangtai_LN-Ami-ManBac_LN
HanS_Yibin	Wadian_LN	Ami	PhaFaen_Hoabinhian	0.703	0.268	0.029	0.044	0.034	0.016	0.916991	Wadian_LN-Ami-PhaFaen_Hoabinhian
HanS_Yibin	Miaozigou_MN	Ami	PhaFaen_Hoabinhian	0.691	0.272	0.037	0.065	0.05	0.025	0.960533	Miaozigou_MN-Ami-PhaFaen_Hoabinhian
HanS_Zigong	Xiaogao_EN	Ami	PhaFaen_Hoabinhian	0.53	0.439	0.031	0.036	0.027	0.017	0.114423	Xiaogao_EN-Ami-PhaFaen_Hoabinhian
HanS_Zigong	Xiaojingshan_EN	Ami	PhaFaen_Hoabinhian	0.582	0.387	0.03	0.037	0.029	0.015	0.131426	Xiaojingshan_EN-Ami-PhaFaen_Hoabinhian
HanS_Zigong	Banlashan_MN	Ami	PhaFaen_Hoabinhian	0.451	0.502	0.046	0.025	0.018	0.013	0.207131	Banlashan_MN-Ami-PhaFaen_Hoabinhian
HanS_Zigong	Wadian_LN	Taiwan_Hanben	PhaFaen_Hoabinhian	0.687	0.291	0.022	0.046	0.035	0.017	0.241727	Wadian_LN-Taiwan_Hanben-PhaFaen_Hoabinhian
HanS_Zigong	Pingliangtai_LN	Taiwan_Hanben	PhaFaen_Hoabinhian	0.707	0.272	0.022	0.041	0.032	0.015	0.381752	Pingliangtai_LN-Taiwan_Hanben-PhaFaen_Hoabinhian
HanS_Zigong	Pingliangtai_LN	Ami	ManBac_LN	0.688	0.241	0.07	0.059	0.029	0.059	0.506208	Pingliangtai_LN-Ami-ManBac_LN
HanS_Zigong	Pingliangtai_LN	Ami	PhaFaen_Hoabinhian	0.709	0.271	0.02	0.04	0.031	0.014	0.524148	Pingliangtai_LN-Ami-PhaFaen_Hoabinhian
HanS_Zigong	Wadian_LN	Ami	PhaFaen_Hoabinhian	0.68	0.298	0.023	0.045	0.034	0.017	0.549579	Wadian_LN-Ami-PhaFaen_Hoabinhian
HanS_Zigong	Longtoushan_BA	Taiwan_Hanben	PhaFaen_Hoabinhian	0.616	0.357	0.027	0.047	0.036	0.019	0.551103	Longtoushan_BA-Taiwan_Hanben-PhaFaen_Hoabinhian
HanS_Zigong	Miaozigou_MN	Taiwan_Hanben	PhaFaen_Hoabinhian	0.683	0.289	0.029	0.067	0.052	0.025	0.680593	Miaozigou_MN-Taiwan_Hanben-PhaFaen_Hoabinhian
[truncated: 1,371 more rows]
