# Supplementary material for: Human Population Genetic History and Evolutionary Dynamics on the Eastern Tibetan Plateau
Source: Mol Biol Evol. 2025 Nov 17;42(11):msaf258. doi: 10.1093/molbev/msaf258 (PMC12620650; doi:10.1093/molbev/msaf258)
Supplement: msaf258_Supplementary_Data [file msaf258_supplementary_data.zip › Table S8.xlsx]

## Sheet: Table S8a
Table S8a. ALDER-based inferred admixture sources and corresponding admixture dates of Sino-Tibetan from Tibetan-Yi Corridor and Tibetan Plateau included in the merged Affemetrix dataset based on around 11K SNPs.													Han_Shandong_Turkish	35
Studied populations	p_values	Source1	Source2	Z-Scores	Generations-SE	amp_exp	Generations	SE_generation	Years	SE_Years			Dong_Guizhou_Spanish	34
Achang_China	0.014	Ami	Nganasan	2.46	71.46+/-23.39	0.00003269+/-0.00001331	71.46	23.39	2072.34	678.31	Ami_Nganasan		Han_Shandong_French	34
Achang_China	0.0088	Ami	Ulchi	2.62	42.07+/-14.92	0.00001878+/-0.00000717	42.07	14.92	1220.03	432.68	Ami_Ulchi		Han_Shandong_Greek	34
Achang_China	0.038	Ami	Spanish	2.08	32.22+/-15.5	0.00003021+/-0.00000758	32.22	15.5	934.38	449.5	Ami_Spanish		Dong_Guizhou_French	33
Achang_China	0.032	Ami	Armenian	2.14	29.36+/-13.72	0.00003121+/-0.0000085	29.36	13.72	851.44	397.88	Ami_Armenian		Han_Shandong_Armenian	33
Achang_China	0.039	Ami	Greek	2.07	33.68+/-16.28	0.00003021+/-0.00000824	33.68	16.28	976.72	472.12	Ami_Greek		Han_Shandong_Sardinian	33
Achang_China	0.023	Ami	Basque	2.28	31.7+/-13.93	0.00002742+/-0.0000078	31.7	13.93	919.3	403.97	Ami_Basque		Han_Shandong_Basque	33
Achang_China	0.04	Atayal	Armenian	2.05	36.13+/-17.62	0.00002875+/-0.00001175	36.13	17.62	1047.77	510.98	Atayal_Armenian		French_Hlai_Qiongzhong	33
Achang_China	0.045	BoY	Nganasan	2.01	85.18+/-40.24	0.00003034+/-0.0000151	85.18	40.24	2470.22	1166.96	BoY_Nganasan		French_Tibetan_Lhasa	33
Achang_China	0.048	BoY	Tajik_Mountain	1.98	100.27+/-50.63	0.00005285+/-0.0000239	100.27	50.63	2907.83	1468.27	BoY_Tajik_Mountain		BoY_French	33
Achang_China	0.0053	Dao	Han_Shandong	2.79	233.17+/-49.62	0.00007506+/-0.00002693	233.17	49.62	6761.93	1438.98	Dao_Han_Shandong		Dong_Guizhou_Turkish	32
Achang_China	0.018	Dao	Nanai	2.37	223.18+/-59.95	0.00008621+/-0.00003644	223.18	59.95	6472.22	1738.55	Dao_Nanai		Han_Shandong_Spanish	32
Achang_China	0.043	Dao	Spanish	2.02	76.06+/-37.62	0.00006223+/-0.00002661	76.06	37.62	2205.74	1090.98	Dao_Spanish		Turkish_Tibetan_Lhasa	32
Achang_China	0.033	Dao	Sardinian	2.13	62.67+/-29.38	0.0000503+/-0.00001902	62.67	29.38	1817.43	852.02	Dao_Sardinian		Hmong_Greek	31
Achang_China	0.031	Dao	French	2.16	87.86+/-40.65	0.00007296+/-0.00003317	87.86	40.65	2547.94	1178.85	Dao_French		BoY_Basque	31
Achang_China	0.044	Dao	Tajik_Mountain	2.01	94.71+/-47	0.00005908+/-0.00002641	94.71	47	2746.59	1363	Dao_Tajik_Mountain		Basque_Hlai_Qiongzhong	31
Achang_China	0.023	Dao	Basque	2.28	69.96+/-30.68	0.00005414+/-0.00002225	69.96	30.68	2028.84	889.72	Dao_Basque		Dao_Spanish	30
Achang_China	0.048	Dao	Tibetan_Lhasa	1.98	163.55+/-70.52	0.00006265+/-0.00003166	163.55	70.52	4742.95	2045.08	Dao_Tibetan_Lhasa		Dao_Sardinian	30
Achang_China	0.014	Dong_Guizhou	Han_Henan	2.47	163.4+/-47.9	0.00004005+/-0.00001622	163.4	47.9	4738.6	1389.1	Dong_Guizhou_Han_Henan		Dong_Guizhou_Tajik_Mountain	30
Achang_China	0.0084	Dong_Guizhou	Han_Shandong	2.63	170.24+/-36.53	0.00003999+/-0.00001518	170.24	36.53	4936.96	1059.37	Dong_Guizhou_Han_Shandong		Hmong_Spanish	30
Achang_China	0.016	Dong_Guizhou	Nanai	2.42	123.68+/-50.38	0.00002717+/-0.00001125	123.68	50.38	3586.72	1461.02	Dong_Guizhou_Nanai		Hmong_Turkish	30
Achang_China	0.0092	Dong_Guizhou	Nganasan	2.6	139.29+/-39.11	0.00005029+/-0.00001931	139.29	39.11	4039.41	1134.19	Dong_Guizhou_Nganasan		Han_Henan_Sardinian	30
Achang_China	0.01	Dong_Guizhou	Ulchi	2.56	84.07+/-32.35	0.0000202+/-0.00000789	84.07	32.35	2438.03	938.15	Dong_Guizhou_Ulchi		Nanai_Sardinian	30
Achang_China	0.043	Dong_Guizhou	French	2.02	134.01+/-54.14	0.00009275+/-0.00004593	134.01	54.14	3886.29	1570.06	Dong_Guizhou_French		Nanai_French	30
Achang_China	0.0053	Dong_Guizhou	Tajik_Mountain	2.79	128.93+/-34.76	0.00006772+/-0.00002429	128.93	34.76	3738.97	1008.04	Dong_Guizhou_Tajik_Mountain		Ulchi_French	30
Achang_China	0.023	Hmong	Han_Henan	2.28	233+/-67.19	0.00008912+/-0.00003917	233	67.19	6757	1948.51	Hmong_Han_Henan		Spanish_Hlai_Qiongzhong	30
Achang_China	0.0035	Hmong	Han_Shandong	2.92	316.1+/-47.74	0.0001266+/-0.0000433	316.1	47.74	9166.9	1384.46	Hmong_Han_Shandong		Spanish_Tibetan_Lhasa	30
Achang_China	0.014	Hmong	Nanai	2.46	211.65+/-56.62	0.00008094+/-0.00003284	211.65	56.62	6137.85	1641.98	Hmong_Nanai		Greek_Tibetan_Lhasa	30
Achang_China	0.0091	Hmong	Nganasan	2.61	136.71+/-36.38	0.00005812+/-0.0000223	136.71	36.38	3964.59	1055.02	Hmong_Nganasan		BoY_Spanish	30
Achang_China	0.05	Han_Shandong	Armenian	1.96	44.26+/-22.57	0.00003278+/-0.00001097	44.26	22.57	1283.54	654.53	Han_Shandong_Armenian		BoY_Tajik_Mountain	29
Achang_China	0.042	Han_Shandong	Sardinian	2.03	44.43+/-21.87	0.00002743+/-0.00000964	44.43	21.87	1288.47	634.23	Han_Shandong_Sardinian		Dong_Guizhou_Armenian	29
Achang_China	0.0082	Han_Shandong	Bouyei_Longli	2.64	221.63+/-51.53	0.00006056+/-0.00002292	221.63	51.53	6427.27	1494.37	Han_Shandong_Bouyei_Longli		Dong_Guizhou_Greek	29
Achang_China	0.0028	Han_Shandong	Hlai_Qiongzhong	2.99	207.29+/-49.15	0.00005412+/-0.00001809	207.29	49.15	6011.41	1425.35	Han_Shandong_Hlai_Qiongzhong		Dong_Guizhou_Basque	29
Achang_China	0.013	Nanai	Bouyei_Longli	2.49	226+/-64.3	0.00007291+/-0.00002928	226	64.3	6554	1864.7	Nanai_Bouyei_Longli		Hmong_French	29
Achang_China	0.0029	Nanai	Hlai_Qiongzhong	2.98	220.45+/-52.91	0.00009699+/-0.0000326	220.45	52.91	6393.05	1534.39	Nanai_Hlai_Qiongzhong		Nanai_Spanish	29
Achang_China	0.05	Nganasan	Spanish	1.96	182.08+/-71.64	0.00008628+/-0.000044	182.08	71.64	5280.32	2077.56	Nganasan_Spanish		Nanai_Turkish	29
Achang_China	0.043	Nganasan	Sardinian	2.02	197.56+/-76.13	0.00009941+/-0.00004915	197.56	76.13	5729.24	2207.77	Nganasan_Sardinian		Spanish_Bouyei_Longli	29
Achang_China	0.013	Nganasan	Tajik_Mountain	2.48	238.82+/-63.78	0.00010808+/-0.00004356	238.82	63.78	6925.78	1849.62	Nganasan_Tajik_Mountain		Sardinian_Tibetan_Lhasa	29
Achang_China	0.043	Ulchi	Turkish	2.02	57.96+/-28.67	0.00002384+/-0.00000906	57.96	28.67	1680.84	831.43	Ulchi_Turkish		Greek_Bouyei_Longli	29
Achang_China	0.0051	Ulchi	Tajik_Mountain	2.8	75.23+/-24.83	0.00002795+/-0.00000997	75.23	24.83	2181.67	720.07	Ulchi_Tajik_Mountain		Basque_Bouyei_Longli	29
Achang_China	0.018	Sardinian	Tajik_Mountain	2.36	185.35+/-32.37	0.0000245+/-0.00001036	185.35	32.37	5375.15	938.73	Sardinian_Tajik_Mountain		Dao_Turkish	29
Bai_Dali	0.02	Ami	Nanai	2.33	10.78+/-4.63	0.0000068+/-0.00000169	10.78	4.63	312.62	134.27	Ami_Nanai		Turkish_Hlai_Qiongzhong	29
Bai_Dali	0.031	Ami	Tibetan_Lhasa	2.16	143.28+/-47.01	0.00005256+/-0.00002435	143.28	47.01	4155.12	1363.29	Ami_Tibetan_Lhasa		Greek_Hlai_Qiongzhong	29
Bai_Dali	0.041	Atayal	Spanish	2.05	37.08+/-16.49	0.00003512+/-0.00001716	37.08	16.49	1075.32	478.21	Atayal_Spanish		Dao_French	28
Bai_Dali	0.011	Atayal	Armenian	2.53	48.38+/-16.92	0.00004275+/-0.00001688	48.38	16.92	1403.02	490.68	Atayal_Armenian		Dao_Greek	28
Bai_Dali	0.048	Atayal	Sardinian	1.98	49.93+/-24.2	0.00004464+/-0.00002257	49.93	24.2	1447.97	701.8	Atayal_Sardinian		Hmong_Armenian	28
Bai_Dali	0.039	Atayal	French	2.06	39.74+/-18.89	0.00003554+/-0.00001724	39.74	18.89	1152.46	547.81	Atayal_French		Hmong_Basque	28
Bai_Dali	0.028	Atayal	Basque	2.2	36.91+/-13.33	0.00003435+/-0.00001559	36.91	13.33	1070.39	386.57	Atayal_Basque		Han_Henan_Armenian	28
Bai_Dali	0.049	Atayal	Tibetan_Lhasa	1.97	144.43+/-69.01	0.00007266+/-0.00003696	144.43	69.01	4188.47	2001.29	Atayal_Tibetan_Lhasa		Han_Henan_French	28
Bai_Dali	0.0092	BoY	Armenian	2.61	83.46+/-32.02	0.00005111+/-0.00001774	83.46	32.02	2420.34	928.58	BoY_Armenian		Han_Henan_Greek	28
Bai_Dali	0.031	BoY	Sardinian	2.16	65.74+/-30.46	0.00003858+/-0.00001571	65.74	30.46	1906.46	883.34	BoY_Sardinian		Ulchi_Spanish	28
Bai_Dali	0.024	BoY	Tibetan_Lhasa	2.26	69.3+/-30.65	0.00002414+/-0.00000883	69.3	30.65	2009.7	888.85	BoY_Tibetan_Lhasa		Turkish_Bouyei_Longli	28
Bai_Dali	0.047	Dao	Spanish	1.99	70.15+/-35.24	0.00004819+/-0.00002162	70.15	35.24	2034.35	1021.96	Dao_Spanish		Armenian_Bouyei_Longli	28
Bai_Dali	0.0019	Dao	Armenian	3.1	107.61+/-34.23	0.00007743+/-0.00002496	107.61	34.23	3120.69	992.67	Dao_Armenian		Armenian_Hlai_Qiongzhong	28
Bai_Dali	0.0038	Dao	Sardinian	2.89	91.88+/-31.79	0.00006333+/-0.00001674	91.88	31.79	2664.52	921.91	Dao_Sardinian		Sardinian_Hlai_Qiongzhong	28
Bai_Dali	0.049	Dao	French	1.97	77.38+/-39.29	0.00004935+/-0.00002252	77.38	39.29	2244.02	1139.41	Dao_French		Tajik_Mountain_Bouyei_Longli	28
Bai_Dali	0.023	Dao	Greek	2.28	87.85+/-38.6	0.00005825+/-0.00002527	87.85	38.6	2547.65	1119.4	Dao_Greek		Han_Shandong_Tajik_Mountain	28
Bai_Dali	0.049	Dao	Tibetan_Lhasa	1.97	88.4+/-44.92	0.00002937+/-0.00001369	88.4	44.92	2563.6	1302.68	Dao_Tibetan_Lhasa		Han_Henan_Spanish	28
Bai_Dali	0.00078	Dong_Guizhou	Spanish	3.36	64.58+/-18.59	0.00004804+/-0.0000143	64.58	18.59	1872.82	539.11	Dong_Guizhou_Spanish		Basque_Tibetan_Lhasa	28
Bai_Dali	0.011	Dong_Guizhou	Turkish	2.53	58.07+/-22.92	0.00003786+/-0.00001313	58.07	22.92	1684.03	664.68	Dong_Guizhou_Turkish		Dao_Tajik_Mountain	27
Bai_Dali	0.0013	Dong_Guizhou	Armenian	3.22	84.07+/-26.1	0.0000635+/-0.00001644	84.07	26.1	2438.03	756.9	Dong_Guizhou_Armenian		Dong_Guizhou_Sardinian	27
Bai_Dali	1.9e-05	Dong_Guizhou	Sardinian	4.28	78.28+/-17.53	0.00005835+/-0.00001363	78.28	17.53	2270.12	508.37	Dong_Guizhou_Sardinian		Hmong_Sardinian	27
Bai_Dali	0.00079	Dong_Guizhou	French	3.35	71.61+/-21.35	0.00005093+/-0.00001488	71.61	21.35	2076.69	619.15	Dong_Guizhou_French		French_Bouyei_Longli	27
Bai_Dali	0.0016	Dong_Guizhou	Greek	3.16	71.69+/-22.69	0.00004931+/-0.00001387	71.69	22.69	2079.01	658.01	Dong_Guizhou_Greek		Han_Henan_Tajik_Mountain	27
Bai_Dali	0.0024	Dong_Guizhou	Basque	3.03	63.83+/-21.04	0.00004543+/-0.00001406	63.83	21.04	1851.07	610.16	Dong_Guizhou_Basque		Dao_Basque	26
Bai_Dali	0.0083	Hmong	Han_Henan	2.64	133.7+/-33.82	0.00004023+/-0.00001525	133.7	33.82	3877.3	980.78	Hmong_Han_Henan		BoY_Armenian	26
Bai_Dali	0.02	Hmong	Ulchi	2.34	165.82+/-40.58	0.0000564+/-0.00002415	165.82	40.58	4808.78	1176.82	Hmong_Ulchi		BoY_Sardinian	26
Bai_Dali	0.0015	Hmong	Spanish	3.18	88.65+/-26.64	0.00006392+/-0.00002013	88.65	26.64	2570.85	772.56	Hmong_Spanish		Nanai_Greek	26
Bai_Dali	0.0013	Hmong	Turkish	3.22	92.46+/-27.87	0.00005651+/-0.00001753	92.46	27.87	2681.34	808.23	Hmong_Turkish		Sardinian_Bouyei_Longli	26
Bai_Dali	0.0002	Hmong	Armenian	3.72	106.28+/-27.56	0.00008318+/-0.00002234	106.28	27.56	3082.12	799.24	Hmong_Armenian		Nanai_Basque	26
Bai_Dali	0.0002	Hmong	Sardinian	3.72	93.93+/-22.52	0.00007146+/-0.0000192	93.93	22.52	2723.97	653.08	Hmong_Sardinian		Ulchi_Basque	26
Bai_Dali	0.0013	Hmong	French	3.21	97.34+/-26.22	0.0000682+/-0.00002124	97.34	26.22	2822.86	760.38	Hmong_French		Han_Henan_Turkish	26
Bai_Dali	0.0041	Hmong	Greek	2.87	101.54+/-32.92	0.00006783+/-0.00002366	101.54	32.92	2944.66	954.68	Hmong_Greek		Dao_Armenian	25
Bai_Dali	0.047	Hmong	Tajik_Mountain	1.99	106.68+/-52.95	0.0000629+/-0.0000316	106.68	52.95	3093.72	1535.55	Hmong_Tajik_Mountain		Ulchi_Greek	25
Bai_Dali	0.016	Hmong	Basque	2.41	89.08+/-33.63	0.00006117+/-0.00002537	89.08	33.63	2583.32	975.27	Hmong_Basque		Armenian_Tibetan_Lhasa	25
Bai_Dali	0.013	Hmong	Bouyei_Longli	2.49	143.29+/-39.65	0.00001951+/-0.00000785	143.29	39.65	4155.41	1149.85	Hmong_Bouyei_Longli		Tajik_Mountain_Tibetan_Lhasa	25
Bai_Dali	0.022	Hmong	Hlai_Qiongzhong	2.3	149.19+/-53.08	0.00003147+/-0.00001371	149.19	53.08	4326.51	1539.32	Hmong_Hlai_Qiongzhong		BoY_Turkish	25
Bai_Dali	0.041	Hmong	Tibetan_Lhasa	2.05	195.36+/-70.23	0.00007617+/-0.00003719	195.36	70.23	5665.44	2036.67	Hmong_Tibetan_Lhasa		Ami_Armenian	24
Bai_Dali	0.0044	Han_Henan	Armenian	2.85	90.8+/-31.88	0.00007063+/-0.00002223	90.8	31.88	2633.2	924.52	Han_Henan_Armenian		Hmong_Tajik_Mountain	24
Bai_Dali	0.021	Han_Henan	Sardinian	2.3	97.23+/-42.24	0.0000633+/-0.00002659	97.23	42.24	2819.67	1224.96	Han_Henan_Sardinian		Ami_French	24
Bai_Dali	0.012	Han_Henan	French	2.51	89.89+/-33.33	0.00005781+/-0.00002305	89.89	33.33	2606.81	966.57	Han_Henan_French		BoY_Greek	24
Bai_Dali	0.027	Han_Henan	Greek	2.22	101.2+/-42.19	0.00006573+/-0.00002967	101.2	42.19	2934.8	1223.51	Han_Henan_Greek		Ami_Spanish	23
Bai_Dali	0.00056	Han_Shandong	Spanish	3.45	68.93+/-19.99	0.0000525+/-0.00001445	68.93	19.99	1998.97	579.71	Han_Shandong_Spanish		Ami_Greek	23
Bai_Dali	0.013	Han_Shandong	Turkish	2.48	67.74+/-27.27	0.00004365+/-0.00001535	67.74	27.27	1964.46	790.83	Han_Shandong_Turkish		Ulchi_Turkish	23
Bai_Dali	0.0017	Han_Shandong	Armenian	3.14	90.36+/-28.82	0.00007096+/-0.00001812	90.36	28.82	2620.44	835.78	Han_Shandong_Armenian		Nanai_Armenian	23
Bai_Dali	0.005	Han_Shandong	Sardinian	2.81	88.09+/-31.35	0.00006413+/-0.00002095	88.09	31.35	2554.61	909.15	Han_Shandong_Sardinian		Tajik_Mountain_Hlai_Qiongzhong	23
Bai_Dali	0.00037	Han_Shandong	French	3.56	73.11+/-20.55	0.0000529+/-0.00001445	73.11	20.55	2120.19	595.95	Han_Shandong_French		Han_Henan_Basque	23
Bai_Dali	0.0007	Han_Shandong	Greek	3.39	82.33+/-24.29	0.00005869+/-0.00001701	82.33	24.29	2387.57	704.41	Han_Shandong_Greek		Ami_Turkish	23
Bai_Dali	0.0032	Han_Shandong	Basque	2.94	65.04+/-22.09	0.00004756+/-0.00001584	65.04	22.09	1886.16	640.61	Han_Shandong_Basque		Nganasan_Turkish	23
Bai_Dali	0.0029	Nanai	Ulchi	2.97	7.58+/-2.55	0.00000202+/-0.00000065	7.58	2.55	219.82	73.95	Nanai_Ulchi		Nganasan_Spanish	22
Bai_Dali	0.012	Nanai	Spanish	2.52	79.46+/-31.49	0.00004928+/-0.00001958	79.46	31.49	2304.34	913.21	Nanai_Spanish		Atayal_French	22
Bai_Dali	0.029	Nanai	Turkish	2.19	79.07+/-36.12	0.00003807+/-0.00001573	79.07	36.12	2293.03	1047.48	Nanai_Turkish		Atayal_Basque	22
Bai_Dali	7.8e-06	Nanai	Armenian	4.47	95.96+/-18.14	0.00006467+/-0.00001447	95.96	18.14	2782.84	526.06	Nanai_Armenian		Ulchi_Armenian	22
Bai_Dali	0.036	Nanai	Sardinian	2.09	95.15+/-45.44	0.00005646+/-0.00002493	95.15	45.44	2759.35	1317.76	Nanai_Sardinian		Nanai_Tajik_Mountain	22
Bai_Dali	0.0093	Nanai	French	2.6	83.24+/-31.99	0.00004804+/-0.00001815	83.24	31.99	2413.96	927.71	Nanai_French		Ulchi_Sardinian	22
Bai_Dali	0.0073	Nanai	Greek	2.68	103.93+/-34.62	0.00005988+/-0.00002231	103.93	34.62	3013.97	1003.98	Nanai_Greek		Atayal_Armenian	21
Bai_Dali	0.033	Nganasan	Armenian	2.13	136.23+/-57.78	0.00007144+/-0.00003359	136.23	57.78	3950.67	1675.62	Nganasan_Armenian		Atayal_Spanish	21
Bai_Dali	0.03	Ulchi	Spanish	2.17	83.67+/-38.64	0.00005034+/-0.00001813	83.67	38.64	2426.43	1120.56	Ulchi_Spanish		Nganasan_Basque	21
Bai_Dali	0.0027	Ulchi	Armenian	3	111.99+/-37.39	0.0000725+/-0.00002368	111.99	37.39	3247.71	1084.31	Ulchi_Armenian		Ami_Basque	20
Bai_Dali	0.034	Ulchi	French	2.12	89.75+/-42.39	0.00005027+/-0.00002091	89.75	42.39	2602.75	1229.31	Ulchi_French		Dao_Tibetan_Lhasa	20
Bai_Dali	0.026	Ulchi	Greek	2.23	113.05+/-50.69	0.00006001+/-0.00002667	113.05	50.69	3278.45	1470.01	Ulchi_Greek		Nganasan_Sardinian	20
Bai_Dali	0.028	Ulchi	Hlai_Qiongzhong	2.2	56.71+/-25.8	0.00002042+/-0.00000718	56.71	25.8	1644.59	748.2	Ulchi_Hlai_Qiongzhong		Hlai_Qiongzhong_Tibetan_Lhasa	20
Bai_Dali	0.0014	Ulchi	Tibetan_Lhasa	3.2	125.07+/-31.38	0.00002637+/-0.00000824	125.07	31.38	3627.03	910.02	Ulchi_Tibetan_Lhasa		Nganasan_Tajik_Mountain	19
Bai_Dali	0.0032	Spanish	Bouyei_Longli	2.95	52.9+/-17.94	0.00003933+/-0.00001335	52.9	17.94	1534.1	520.26	Spanish_Bouyei_Longli		Atayal_Sardinian	19
Bai_Dali	0.028	Spanish	Hlai_Qiongzhong	2.2	62.67+/-28.44	0.00004237+/-0.00001661	62.67	28.44	1817.43	824.76	Spanish_Hlai_Qiongzhong		Nganasan_Armenian	19
Bai_Dali	0.02	Spanish	Tibetan_Lhasa	2.33	74.96+/-32.24	0.00004742+/-0.00001853	74.96	32.24	2173.84	934.96	Spanish_Tibetan_Lhasa		Ulchi_Hlai_Qiongzhong	19
Bai_Dali	0.019	Turkish	Bouyei_Longli	2.34	47.26+/-20.22	0.000031+/-0.0000121	47.26	20.22	1370.54	586.38	Turkish_Bouyei_Longli		Ami_Tajik_Mountain	19
Bai_Dali	0.00059	Armenian	Bouyei_Longli	3.44	77.57+/-22.56	0.00005737+/-0.00001517	77.57	22.56	2249.53	654.24	Armenian_Bouyei_Longli		Ami_Sardinian	19
Bai_Dali	0.0058	Armenian	Hlai_Qiongzhong	2.76	86.39+/-31.3	0.00006348+/-0.00001915	86.39	31.3	2505.31	907.7	Armenian_Hlai_Qiongzhong		Atayal_Turkish	19
Bai_Dali	0.0035	Armenian	Tibetan_Lhasa	2.92	103.43+/-35.43	0.00006682+/-0.00002126	103.43	35.43	2999.47	1027.47	Armenian_Tibetan_Lhasa		Nganasan_Greek	19
Bai_Dali	0.00098	Sardinian	Bouyei_Longli	3.3	67.06+/-20.26	0.00004968+/-0.00001507	67.06	20.26	1944.74	587.54	Sardinian_Bouyei_Longli		Dao_Ulchi	18
Bai_Dali	0.0017	Sardinian	Hlai_Qiongzhong	3.13	76.21+/-24.32	0.0000521+/-0.00001252	76.21	24.32	2210.09	705.28	Sardinian_Hlai_Qiongzhong		Atayal_Greek	18
Bai_Dali	0.043	Sardinian	Tibetan_Lhasa	2.03	80.02+/-39.51	0.00004897+/-0.00002212	80.02	39.51	2320.58	1145.79	Sardinian_Tibetan_Lhasa		Nganasan_French	18
Bai_Dali	0.0057	French	Bouyei_Longli	2.76	55.27+/-20.01	0.00003999+/-0.00001318	55.27	20.01	1602.83	580.29	French_Bouyei_Longli		Ulchi_Tajik_Mountain	17
Bai_Dali	0.018	French	Hlai_Qiongzhong	2.36	70.33+/-29.83	0.00004516+/-0.00001571	70.33	29.83	2039.57	865.07	French_Hlai_Qiongzhong		Ami_Nganasan	16
Bai_Dali	0.017	French	Tibetan_Lhasa	2.38	82.25+/-34.56	0.00005171+/-0.00002071	82.25	34.56	2385.25	1002.24	French_Tibetan_Lhasa		Ami_Ulchi	16
Bai_Dali	0.022	Greek	Bouyei_Longli	2.29	57.09+/-24.93	0.00003876+/-0.00001529	57.09	24.93	1655.61	722.97	Greek_Bouyei_Longli		Dao_Nanai	16
Bai_Dali	0.026	Greek	Tibetan_Lhasa	2.23	92.41+/-38.21	0.00005614+/-0.0000252	92.41	38.21	2679.89	1108.09	Greek_Tibetan_Lhasa		Hmong_Nganasan	16
Bai_Dali	0.028	Tajik_Mountain	Bouyei_Longli	2.2	51.76+/-23.58	0.00003+/-0.0000112	51.76	23.58	1501.04	683.82	Tajik_Mountain_Bouyei_Longli		Nanai_Hlai_Qiongzhong	16
Bai_Dali	0.032	Tajik_Mountain	Tibetan_Lhasa	2.15	78.06+/-36.33	0.00003917+/-0.0000148	78.06	36.33	2263.74	1053.57	Tajik_Mountain_Tibetan_Lhasa		Hmong_Ulchi	16
Bai_Dali	0.0018	Basque	Bouyei_Longli	3.11	51.19+/-16.44	0.00003691+/-0.00001181	51.19	16.44	1484.51	476.76	Basque_Bouyei_Longli		Hmong_Tibetan_Lhasa	16
Bai_Dali	0.019	Bouyei_Longli	Tibetan_Lhasa	2.35	81.65+/-34.73	0.00002541+/-0.00000824	81.65	34.73	2367.85	1007.17	Bouyei_Longli_Tibetan_Lhasa		Dong_Guizhou_Tibetan_Lhasa	16
Bai_Dali	0.0052	Hlai_Qiongzhong	Tibetan_Lhasa	2.79	105.38+/-37.71	0.00003541+/-0.00001111	105.38	37.71	3056.02	1093.59	Hlai_Qiongzhong_Tibetan_Lhasa		Bouyei_Longli_Tibetan_Lhasa	15
Bai_Guizhou	0.013	Ami	Hmong	2.47	32.19+/-10.56	0.00002201+/-0.00000891	32.19	10.56	933.51	306.24	Ami_Hmong		Ulchi_Bouyei_Longli	15
Bai_Guizhou	0.014	Ami	Han_Shandong	2.45	34.84+/-12.04	0.00001919+/-0.00000784	34.84	12.04	1010.36	349.16	Ami_Han_Shandong		Dao_Nganasan	15
Bai_Guizhou	0.025	Ami	Ulchi	2.25	41.31+/-13.34	0.00002121+/-0.00000945	41.31	13.34	1197.99	386.86	Ami_Ulchi		Hmong_Nanai	14
Bai_Guizhou	0.035	Atayal	Nanai	2.11	40+/-10.9	0.00004352+/-0.00002065	40	10.9	1160	316.1	Atayal_Nanai		Nanai_Bouyei_Longli	14
Bai_Guizhou	0.029	BoY	Han_Shandong	2.18	56.5+/-10.64	0.00002098+/-0.00000962	56.5	10.64	1638.5	308.56	BoY_Han_Shandong		Hmong_Han_Shandong	13
Bai_Guizhou	0.012	Dao	Bouyei_Longli	2.51	292.26+/-66.72	0.00009007+/-0.00003588	292.26	66.72	8475.54	1934.88	Dao_Bouyei_Longli		Han_Shandong_Hlai_Qiongzhong	13
Bai_Guizhou	0.027	Dong_Guizhou	Hmong	2.21	44.51+/-20.17	0.00002374+/-0.00000711	44.51	20.17	1290.79	584.93	Dong_Guizhou_Hmong		Atayal_Tajik_Mountain	13
Bai_Guizhou	0.042	Dong_Guizhou	Tibetan_Lhasa	2.03	25.54+/-12.57	0.00001314+/-0.00000489	25.54	12.57	740.66	364.53	Dong_Guizhou_Tibetan_Lhasa		Ami_Han_Henan	13
Bai_Guizhou	0.013	Hmong	Nanai	2.49	25.31+/-10.15	0.00002329+/-0.00000913	25.31	10.15	733.99	294.35	Hmong_Nanai		Hmong_Han_Henan	12
Bai_Guizhou	0.0046	Hmong	Nganasan	2.83	38.66+/-11.83	0.00002875+/-0.00001015	38.66	11.83	1121.14	343.07	Hmong_Nganasan		Nganasan_Tibetan_Lhasa	12
Bai_Guizhou	0.027	Hmong	Ulchi	2.21	43.15+/-19.5	0.00002606+/-0.00001048	43.15	19.5	1251.35	565.5	Hmong_Ulchi		Han_Shandong_Bouyei_Longli	11
Bai_Guizhou	0.01	Hmong	Hlai_Qiongzhong	2.57	46+/-17.89	0.00002634+/-0.00000791	46	17.89	1334	518.81	Hmong_Hlai_Qiongzhong		BoY_Tibetan_Lhasa	11
Bai_Guizhou	0.039	Han_Shandong	Hlai_Qiongzhong	2.07	46.57+/-22.53	0.00002423+/-0.00000747	46.57	22.53	1350.53	653.37	Han_Shandong_Hlai_Qiongzhong		Nganasan_Hlai_Qiongzhong	11
Bai_Guizhou	0.047	Nganasan	Hlai_Qiongzhong	1.99	28.96+/-14.58	0.00001728+/-0.00000814	28.96	14.58	839.84	422.82	Nganasan_Hlai_Qiongzhong		Dong_Guizhou_Nanai	10
Bai_Guizhou	0.044	Ulchi	Bouyei_Longli	2.01	28.79+/-14.32	0.00001595+/-0.00000528	28.79	14.32	834.91	415.28	Ulchi_Bouyei_Longli		Dong_Guizhou_Nganasan	10
Bai_Guizhou	0.02	Bouyei_Longli	Tibetan_Lhasa	2.33	30.63+/-13.16	0.00001658+/-0.00000462	30.63	13.16	888.27	381.64	Bouyei_Longli_Tibetan_Lhasa		Atayal_Nanai	10
Hani_Puer	0.034	Ami	Armenian	2.12	56.27+/-26.53	0.00007113+/-0.00002387	56.27	26.53	1631.83	769.37	Ami_Armenian		Nganasan_Bouyei_Longli	10
Hani_Puer	0.047	Ami	French	1.99	69.49+/-34.92	0.00007099+/-0.00003008	69.49	34.92	2015.21	1012.68	Ami_French		Ami_Tibetan_Lhasa	9
Hani_Puer	0.0093	Ami	Tajik_Mountain	2.6	46.8+/-18	0.00004782+/-0.00001472	46.8	18	1357.2	522	Ami_Tajik_Mountain		Atayal_Tibetan_Lhasa	9
Hani_Puer	0.022	Ami	Hlai_Qiongzhong	2.28	16.82+/-6.97	0.00000507+/-0.00000222	16.82	6.97	487.78	202.13	Ami_Hlai_Qiongzhong		Han_Henan_Hlai_Qiongzhong	9
Hani_Puer	0.042	Atayal	Tajik_Mountain	2.04	72.28+/-35.46	0.00006268+/-0.00002535	72.28	35.46	2096.12	1028.34	Atayal_Tajik_Mountain		BoY_Nanai	9
Hani_Puer	0.013	Dao	Nganasan	2.47	55.18+/-22.32	0.00002522+/-0.00001	55.18	22.32	1600.22	647.28	Dao_Nganasan		Dao_Han_Shandong	8
Hani_Puer	0.019	Dao	Ulchi	2.34	43.8+/-18.28	0.00001565+/-0.00000669	43.8	18.28	1270.2	530.12	Dao_Ulchi		Dong_Guizhou_Ulchi	8
Hani_Puer	0.027	Dao	Armenian	2.21	14.41+/-6.52	0.00002797+/-0.00000796	14.41	6.52	417.89	189.08	Dao_Armenian		Ami_Nanai	8
Hani_Puer	0.016	Dong_Guizhou	Tajik_Mountain	2.42	49.22+/-20.35	0.00003118+/-0.00001175	49.22	20.35	1427.38	590.15	Dong_Guizhou_Tajik_Mountain		Dong_Guizhou_Hmong	8
Hani_Puer	0.019	Han_Henan	Bouyei_Longli	2.35	122.03+/-44.21	0.00003973+/-0.00001688	122.03	44.21	3538.87	1282.09	Han_Henan_Bouyei_Longli		Han_Henan_Bouyei_Longli	8
Hani_Puer	0.043	Han_Henan	Hlai_Qiongzhong	2.03	80.78+/-37.74	0.00002411+/-0.00001189	80.78	37.74	2342.62	1094.46	Han_Henan_Hlai_Qiongzhong		Dao_Han_Henan	8
Hani_Puer	0.0045	Han_Shandong	Spanish	2.84	136.9+/-33.72	0.00012467+/-0.00004385	136.9	33.72	3970.1	977.88	Han_Shandong_Spanish		Han_Henan_Tibetan_Lhasa	8
Hani_Puer	0.00076	Han_Shandong	Turkish	3.37	136.23+/-30.25	0.00010741+/-0.00003191	136.23	30.25	3950.67	877.25	Han_Shandong_Turkish		Dong_Guizhou_Han_Shandong	7
Hani_Puer	0.047	Han_Shandong	Sardinian	1.98	213+/-68.36	0.00021193+/-0.00010692	213	68.36	6177	1982.44	Han_Shandong_Sardinian		Hmong_Bouyei_Longli	7
Hani_Puer	0.003	Han_Shandong	French	2.97	132.61+/-32.1	0.00012484+/-0.00004207	132.61	32.1	3845.69	930.9	Han_Shandong_French		Hmong_Hlai_Qiongzhong	7
Hani_Puer	0.012	Han_Shandong	Greek	2.5	141.61+/-44.27	0.00014241+/-0.00005702	141.61	44.27	4106.69	1283.83	Han_Shandong_Greek		BoY_Han_Shandong	7
Hani_Puer	0.014	Han_Shandong	Tajik_Mountain	2.45	101.67+/-41.17	0.00006604+/-0.00002699	101.67	41.17	2948.43	1193.93	Han_Shandong_Tajik_Mountain		Atayal_Nganasan	7
Hani_Puer	0.016	Han_Shandong	Basque	2.41	166.57+/-49.8	0.00015672+/-0.00006491	166.57	49.8	4830.53	1444.2	Han_Shandong_Basque		Han_Shandong_Nanai	7
Hani_Puer	0.011	Ulchi	Tajik_Mountain	2.54	56.64+/-22.26	0.00002485+/-0.00000936	56.64	22.26	1642.56	645.54	Ulchi_Tajik_Mountain		Atayal_Han_Henan	7
Hani_Puer	0.012	Ulchi	Bouyei_Longli	2.52	67.59+/-21.92	0.00002549+/-0.0000101	67.59	21.92	1960.11	635.68	Ulchi_Bouyei_Longli		Dong_Guizhou_Han_Henan	6
Hani_Puer	0.017	Tajik_Mountain	Bouyei_Longli	2.39	49.27+/-20.13	0.00003395+/-0.00001421	49.27	20.13	1428.83	583.77	Tajik_Mountain_Bouyei_Longli		BoY_Ulchi	6
Hani_Puer	0.006	Tajik_Mountain	Hlai_Qiongzhong	2.75	42.79+/-15.56	0.00003736+/-0.00001105	42.79	15.56	1240.91	451.24	Tajik_Mountain_Hlai_Qiongzhong		Bouyei_Longli_Hlai_Qiongzhong	6
Hani_Puer	0.026	Bouyei_Longli	Tibetan_Lhasa	2.22	64.7+/-23.46	0.00002574+/-0.00001158	64.7	23.46	1876.3	680.34	Bouyei_Longli_Tibetan_Lhasa		Atayal_Han_Shandong	6
Hani_Puer_GSRD	0.046	Ami	Han_Henan	2	24.58+/-12.07	0.00002742+/-0.00001374	24.58	12.07	712.82	350.03	Ami_Han_Henan		Atayal_Ulchi	6
Hani_Puer_GSRD	0.026	Ami	Ulchi	2.23	71.71+/-27	0.00004413+/-0.00001978	71.71	27	2079.59	783	Ami_Ulchi		Spanish_Tajik_Mountain	6
Hani_Puer_GSRD	0.021	Dao	Nanai	2.3	216.66+/-56.3	0.00015424+/-0.000067	216.66	56.3	6283.14	1632.7	Dao_Nanai		Greek_Tajik_Mountain	6
Hani_Puer_GSRD	0.00038	Dao	Ulchi	3.55	215.25+/-38.87	0.00018188+/-0.00005117	215.25	38.87	6242.25	1127.23	Dao_Ulchi		BoY_Nganasan	5
Hani_Puer_GSRD	0.016	Dong_Guizhou	Ulchi	2.4	136.93+/-36.29	0.00005969+/-0.00002487	136.93	36.29	3970.97	1052.41	Dong_Guizhou_Ulchi		Ami_Hmong	5
Hani_Puer_GSRD	0.013	Han_Henan	Ulchi	2.48	41.4+/-10.95	0.00002774+/-0.00001119	41.4	10.95	1200.6	317.55	Han_Henan_Ulchi		Atayal_Dong_Guizhou	5
Hani_Puer_GSRD	0.023	Han_Henan	Greek	2.27	22.62+/-9.87	0.00003969+/-0.00001746	22.62	9.87	655.98	286.23	Han_Henan_Greek		Dao_Hmong	5
Hani_Puer_GSRD	0.01	Han_Henan	Tajik_Mountain	2.57	20.41+/-7.15	0.00002882+/-0.00001122	20.41	7.15	591.89	207.35	Han_Henan_Tajik_Mountain		Han_Henan_Nanai	5
Hani_Puer_GSRD	0.02	Nanai	Bouyei_Longli	2.33	133.78+/-42.23	0.00006515+/-0.00002798	133.78	42.23	3879.62	1224.67	Nanai_Bouyei_Longli		Han_Henan_Nganasan	5
Hani_Puer_GSRD	0.021	Nanai	Hlai_Qiongzhong	2.3	189.25+/-54.7	0.00007474+/-0.00003243	189.25	54.7	5488.25	1586.3	Nanai_Hlai_Qiongzhong		Ami_Han_Shandong	4
Hani_Puer_GSRD	0.03	Ulchi	Bouyei_Longli	2.17	137.35+/-35.19	0.00007004+/-0.00003231	137.35	35.19	3983.15	1020.51	Ulchi_Bouyei_Longli		Dao_Bouyei_Longli	4
Hani_Puer_GSRD	0.04	Ulchi	Hlai_Qiongzhong	2.05	189.57+/-58.24	0.00009936+/-0.00004838	189.57	58.24	5497.53	1688.96	Ulchi_Hlai_Qiongzhong		Dao_Dong_Guizhou	4
Hani_Puer_GSRD	0.013	Spanish	Greek	2.5	30.39+/-12.07	0.00000429+/-0.00000172	30.39	12.07	881.31	350.03	Spanish_Greek		Dao_Hlai_Qiongzhong	4
Hani_Puer_GSRD	0.031	French	Greek	2.16	23.54+/-10.88	0.00000525+/-0.00000187	23.54	10.88	682.66	315.52	French_Greek		BoY_Hlai_Qiongzhong	4
HanS_Bazhong	0.043	Ami	Han_Henan	2.03	138.67+/-47.15	0.00007441+/-0.0000367	138.67	47.15	4021.43	1367.35	Ami_Han_Henan		BoY_Han_Henan	4
HanS_Bazhong	0.00056	Ami	Tajik_Mountain	3.45	58.38+/-16.93	0.0000453+/-0.0000109	58.38	16.93	1693.02	490.97	Ami_Tajik_Mountain		BoY_Dao	4
HanS_Bazhong	0.037	BoY	Nanai	2.09	193.86+/-59.83	0.00008522+/-0.00004076	193.86	59.83	5621.94	1735.07	BoY_Nanai		Spanish_Basque	4
HanS_Bazhong	0.0079	BoY	Ulchi	2.66	129.49+/-47.21	0.00005404+/-0.00002033	129.49	47.21	3755.21	1369.09	BoY_Ulchi		Han_Shandong_Tibetan_Lhasa	4
HanS_Bazhong	0.0094	BoY	Greek	2.6	61.35+/-23.61	0.00005637+/-0.00001653	61.35	23.61	1779.15	684.69	BoY_Greek		French_Tajik_Mountain	4
HanS_Bazhong	0.00087	BoY	Tajik_Mountain	3.33	41.72+/-12.52	0.00003853+/-0.0000061	41.72	12.52	1209.88	363.08	BoY_Tajik_Mountain		Tajik_Mountain_Basque	4
HanS_Bazhong	0.0069	BoY	Tibetan_Lhasa	2.7	201.5+/-58.5	0.00007379+/-0.00002732	201.5	58.5	5843.5	1696.5	BoY_Tibetan_Lhasa		Sardinian_Tajik_Mountain	3
HanS_Bazhong	0.025	Dao	Dong_Guizhou	2.24	25.13+/-9.03	0.00000414+/-0.00000185	25.13	9.03	728.77	261.87	Dao_Dong_Guizhou		Ulchi_Tibetan_Lhasa	3
HanS_Bazhong	0.05	Dao	Han_Henan	1.96	96.93+/-46.89	0.00002923+/-0.00001489	96.93	46.89	2810.97	1359.81	Dao_Han_Henan		Ami_Hlai_Qiongzhong	3
HanS_Bazhong	0.0056	Dao	Ulchi	2.77	136.62+/-49.31	0.00005489+/-0.00001762	136.62	49.31	3961.98	1429.99	Dao_Ulchi		Han_Henan_Ulchi	3
HanS_Bazhong	0.00054	Dao	Tibetan_Lhasa	3.46	167.73+/-48.45	0.00006654+/-0.00001872	167.73	48.45	4864.17	1405.05	Dao_Tibetan_Lhasa		Turkish_Sardinian	3
HanS_Bazhong	0.035	Dong_Guizhou	Hmong	2.11	66.11+/-31.34	0.00001499+/-0.00000687	66.11	31.34	1917.19	908.86	Dong_Guizhou_Hmong		Atayal_Hmong	3
HanS_Bazhong	0.04	Dong_Guizhou	Greek	2.05	81.95+/-39.88	0.00005994+/-0.00002628	81.95	39.88	2376.55	1156.52	Dong_Guizhou_Greek		Turkish_French	3
HanS_Bazhong	0.0015	Dong_Guizhou	Tajik_Mountain	3.17	45.17+/-8.82	0.00003498+/-0.00001103	45.17	8.82	1309.93	255.78	Dong_Guizhou_Tajik_Mountain		Ami_Bouyei_Longli	3
HanS_Bazhong	0.00026	Hmong	Nganasan	3.65	34.8+/-9.12	0.00002318+/-0.00000634	34.8	9.12	1009.2	264.48	Hmong_Nganasan		Nanai_Tibetan_Lhasa	3
HanS_Bazhong	0.036	Hmong	Spanish	2.1	80.86+/-38.54	0.00007783+/-0.00003111	80.86	38.54	2344.94	1117.66	Hmong_Spanish		Atayal_Dao	3
HanS_Bazhong	0.05	Hmong	French	1.96	73.4+/-37.38	0.00007195+/-0.00003005	73.4	37.38	2128.6	1084.02	Hmong_French		Armenian_Tajik_Mountain	3
HanS_Bazhong	0.014	Hmong	Greek	2.46	59.57+/-24.24	0.00006089+/-0.00001911	59.57	24.24	1727.53	702.96	Hmong_Greek		Spanish_Turkish	3
HanS_Bazhong	0.0081	Hmong	Basque	2.65	69.54+/-26.25	0.00007133+/-0.00002344	69.54	26.25	2016.66	761.25	Hmong_Basque		BoY_Hmong	3
HanS_Bazhong	0.0058	Han_Henan	Tajik_Mountain	2.76	58.43+/-18.11	0.00003275+/-0.00001188	58.43	18.11	1694.47	525.19	Han_Henan_Tajik_Mountain		Han_Shandong_Nganasan	3
HanS_Bazhong	0.013	Han_Henan	Basque	2.49	96.26+/-37.47	0.00006216+/-0.00002492	96.26	37.47	2791.54	1086.63	Han_Henan_Basque		Turkish_Tajik_Mountain	3
HanS_Bazhong	0.021	Han_Henan	Bouyei_Longli	2.31	58.1+/-25.11	0.00002649+/-0.00001049	58.1	25.11	1684.9	728.19	Han_Henan_Bouyei_Longli		Dong_Guizhou_Hlai_Qiongzhong	3
HanS_Bazhong	0.014	Han_Shandong	Tajik_Mountain	2.45	47.66+/-19.42	0.00002885+/-0.00001015	47.66	19.42	1382.14	563.18	Han_Shandong_Tajik_Mountain		Nanai_Ulchi	2
HanS_Bazhong	0.017	Han_Shandong	Bouyei_Longli	2.39	164.6+/-62.06	0.00004025+/-0.00001682	164.6	62.06	4773.4	1799.74	Han_Shandong_Bouyei_Longli		Sardinian_Basque	2
HanS_Bazhong	0.049	Nanai	Spanish	1.97	219.21+/-68.25	0.00015797+/-0.0000801	219.21	68.25	6357.09	1979.25	Nanai_Spanish		Dong_Guizhou_Bouyei_Longli	2
HanS_Bazhong	0.038	Nanai	Basque	2.07	177.79+/-58.06	0.0001293+/-0.00006245	177.79	58.06	5155.91	1683.74	Nanai_Basque		Nanai_Nganasan	2
HanS_Bazhong	0.033	Nganasan	Basque	2.13	152.78+/-55.37	0.00010278+/-0.00004818	152.78	55.37	4430.62	1605.73	Nganasan_Basque		Nganasan_Ulchi	2
HanS_Bazhong	0.011	Nganasan	Bouyei_Longli	2.56	58.96+/-20.66	0.0000377+/-0.00001474	58.96	20.66	1709.84	599.14	Nganasan_Bouyei_Longli		Armenian_Sardinian	2
HanS_Bazhong	0.038	Ulchi	Spanish	2.08	190.03+/-71.83	0.00013113+/-0.00006308	190.03	71.83	5510.87	2083.07	Ulchi_Spanish		BoY_Bouyei_Longli	2
HanS_Bazhong	0.044	Ulchi	Greek	2.02	133.3+/-62.29	0.00007824+/-0.00003882	133.3	62.29	3865.7	1806.41	Ulchi_Greek		Atayal_Bouyei_Longli	2
HanS_Bazhong	0.044	Ulchi	Basque	2.01	141.28+/-56.61	0.00010266+/-0.00005095	141.28	56.61	4097.12	1641.69	Ulchi_Basque		Atayal_BoY	2
HanS_Bazhong	0.0085	Ulchi	Bouyei_Longli	2.63	68.82+/-25.92	0.00003205+/-0.00001219	68.82	25.92	1995.78	751.68	Ulchi_Bouyei_Longli		Turkish_Basque	2
HanS_Bazhong	0.0091	Ulchi	Hlai_Qiongzhong	2.61	142.73+/-47.44	0.00005162+/-0.0000198	142.73	47.44	4139.17	1375.76	Ulchi_Hlai_Qiongzhong		Greek_Basque	2
HanS_Bazhong	0.046	French	Tibetan_Lhasa	2	244.39+/-68.95	0.00017981+/-0.00009002	244.39	68.95	7087.31	1999.55	French_Tibetan_Lhasa		Turkish_Greek	2
HanS_Bazhong	1.2e-05	Tajik_Mountain	Bouyei_Longli	4.38	32.7+/-5.36	0.00003125+/-0.00000714	32.7	5.36	948.3	155.44	Tajik_Mountain_Bouyei_Longli		Ami_Dao	2
HanS_Bazhong	0.0035	Tajik_Mountain	Hlai_Qiongzhong	2.92	47.93+/-16.41	0.00002713+/-0.00000787	47.93	16.41	1389.97	475.89	Tajik_Mountain_Hlai_Qiongzhong		Spanish_Greek	1
HanS_Bazhong	0.016	Basque	Bouyei_Longli	2.4	54.19+/-22.6	0.00005089+/-0.00001401	54.19	22.6	1571.51	655.4	Basque_Bouyei_Longli		French_Greek	1
HanS_Bazhong	0.00055	Hlai_Qiongzhong	Tibetan_Lhasa	3.45	219.87+/-51.1	0.00007637+/-0.00002211	219.87	51.1	6376.23	1481.9	Hlai_Qiongzhong_Tibetan_Lhasa		BoY_Dong_Guizhou	1
HanS_Chengdu	0.01	Ami	Spanish	2.57	118.35+/-44.82	0.00009065+/-0.00003523	118.35	44.82	3432.15	1299.78	Ami_Spanish		Armenian_Greek	1
HanS_Chengdu	0.023	Ami	Turkish	2.27	124.63+/-54.83	0.00008039+/-0.00003481	124.63	54.83	3614.27	1590.07	Ami_Turkish		Atayal_Hlai_Qiongzhong	1
HanS_Chengdu	0.003	Ami	Armenian	2.97	100.18+/-33.75	0.00008549+/-0.00002704	100.18	33.75	2905.22	978.75	Ami_Armenian		Ami_BoY	1
HanS_Chengdu	0.0032	Ami	Sardinian	2.94	74.63+/-25.35	0.00005882+/-0.00001428	74.63	25.35	2164.27	735.15	Ami_Sardinian		French_Basque	1
HanS_Chengdu	0.016	Ami	French	2.4	118.04+/-46.34	0.00009379+/-0.00003903	118.04	46.34	3423.16	1343.86	Ami_French		Spanish_Sardinian	1
HanS_Chengdu	0.0073	Ami	Greek	2.68	134.27+/-47.62	0.00010104+/-0.00003766	134.27	47.62	3893.83	1380.98	Ami_Greek		Ami_Dong_Guizhou	1
HanS_Chengdu	0.0031	Ami	Basque	2.95	107.01+/-36.24	0.00008569+/-0.00002659	107.01	36.24	3103.29	1050.96	Ami_Basque		Han_Shandong_Ulchi	1
HanS_Chengdu	0.042	Atayal	Nganasan	2.03	49.28+/-19.33	0.00002466+/-0.00001214	49.28	19.33	1429.12	560.57	Atayal_Nganasan		Turkish_Armenian	1
HanS_Chengdu	0.028	Atayal	Spanish	2.19	94.09+/-37.94	0.0000537+/-0.00002448	94.09	37.94	2728.61	1100.26	Atayal_Spanish		Sardinian_French	1
HanS_Chengdu	0.031	Atayal	Turkish	2.15	99.21+/-37.47	0.00005242+/-0.00002435	99.21	37.47	2877.09	1086.63	Atayal_Turkish		Han_Henan_Han_Shandong	1
HanS_Chengdu	0.019	Atayal	Armenian	2.35	103.03+/-35.71	0.00007313+/-0.00003111	103.03	35.71	2987.87	1035.59	Atayal_Armenian		Ami_Atayal	1
HanS_Chengdu	0.031	Atayal	French	2.16	89.23+/-37.48	0.00005468+/-0.0000253	89.23	37.48	2587.67	1086.92	Atayal_French		Spanish_French	1
HanS_Chengdu	0.012	Atayal	Greek	2.51	111.79+/-35.23	0.00006705+/-0.00002669	111.79	35.23	3241.91	1021.67	Atayal_Greek
HanS_Chengdu	0.018	Atayal	Basque	2.37	83.25+/-31.19	0.00005472+/-0.0000231	83.25	31.19	2414.25	904.51	Atayal_Basque
HanS_Chengdu	0.019	BoY	Spanish	2.34	114.88+/-40.3	0.00007331+/-0.00003135	114.88	40.3	3331.52	1168.7	BoY_Spanish
HanS_Chengdu	0.034	BoY	Turkish	2.12	128.47+/-49.39	0.00007275+/-0.00003432	128.47	49.39	3725.63	1432.31	BoY_Turkish
HanS_Chengdu	0.017	BoY	Armenian	2.39	105.77+/-34.81	0.00007462+/-0.00003117	105.77	34.81	3067.33	1009.49	BoY_Armenian
HanS_Chengdu	0.0065	BoY	Sardinian	2.72	95.43+/-35.07	0.00005948+/-0.0000209	95.43	35.07	2767.47	1017.03	BoY_Sardinian
HanS_Chengdu	0.038	BoY	French	2.08	113.1+/-49.11	0.00007447+/-0.00003581	113.1	49.11	3279.9	1424.19	BoY_French
HanS_Chengdu	0.0092	BoY	Greek	2.6	128.31+/-33.85	0.0000872+/-0.00003349	128.31	33.85	3720.99	981.65	BoY_Greek
HanS_Chengdu	0.037	BoY	Basque	2.09	120.69+/-47.95	0.00008523+/-0.00004083	120.69	47.95	3500.01	1390.55	BoY_Basque
HanS_Chengdu	0.049	Dao	Han_Shandong	1.97	96.74+/-39.23	0.00001947+/-0.00000987	96.74	39.23	2805.46	1137.67	Dao_Han_Shandong
HanS_Chengdu	0.0084	Dao	Nganasan	2.64	62+/-23.51	0.00003559+/-0.00001152	62	23.51	1798	681.79	Dao_Nganasan
HanS_Chengdu	0.00039	Dao	Spanish	3.55	94.92+/-19.38	0.00006842+/-0.00001928	94.92	19.38	2752.68	562.02	Dao_Spanish
HanS_Chengdu	4.3e-05	Dao	Turkish	4.09	97.57+/-18.89	0.0000623+/-0.00001524	97.57	18.89	2829.53	547.81	Dao_Turkish
HanS_Chengdu	1.5e-06	Dao	Armenian	4.82	93.3+/-17.44	0.00007981+/-0.00001657	93.3	17.44	2705.7	505.76	Dao_Armenian
HanS_Chengdu	0.0013	Dao	Sardinian	3.21	85.02+/-20.47	0.00006342+/-0.00001978	85.02	20.47	2465.58	593.63	Dao_Sardinian
HanS_Chengdu	0.00064	Dao	French	3.42	92.46+/-20.92	0.00006902+/-0.00002021	92.46	20.92	2681.34	606.68	Dao_French
HanS_Chengdu	5.2e-05	Dao	Greek	4.05	99.8+/-17.79	0.00007274+/-0.00001797	99.8	17.79	2894.2	515.91	Dao_Greek
HanS_Chengdu	0.0053	Dao	Tajik_Mountain	2.79	117.95+/-36.35	0.00005813+/-0.00002087	117.95	36.35	3420.55	1054.15	Dao_Tajik_Mountain
HanS_Chengdu	0.00046	Dao	Basque	3.51	88.74+/-17.38	0.00007019+/-0.00002002	88.74	17.38	2573.46	504.02	Dao_Basque
HanS_Chengdu	0.025	Dao	Hlai_Qiongzhong	2.24	119.06+/-37.04	0.0000147+/-0.00000657	119.06	37.04	3452.74	1074.16	Dao_Hlai_Qiongzhong
HanS_Chengdu	0.0025	Dao	Tibetan_Lhasa	3.02	95.08+/-30.74	0.00003377+/-0.00001117	95.08	30.74	2757.32	891.46	Dao_Tibetan_Lhasa
HanS_Chengdu	0.014	Dong_Guizhou	Hmong	2.46	70.58+/-24.37	0.00001453+/-0.00000591	70.58	24.37	2046.82	706.73	Dong_Guizhou_Hmong
HanS_Chengdu	0.0038	Dong_Guizhou	Spanish	2.9	109.98+/-30.53	0.00007192+/-0.00002484	109.98	30.53	3189.42	885.37	Dong_Guizhou_Spanish
HanS_Chengdu	0.0018	Dong_Guizhou	Turkish	3.13	111.97+/-32.89	0.00005949+/-0.00001901	111.97	32.89	3247.13	953.81	Dong_Guizhou_Turkish
HanS_Chengdu	0.00055	Dong_Guizhou	Armenian	3.46	111.83+/-32.37	0.00008367+/-0.00002339	111.83	32.37	3243.07	938.73	Dong_Guizhou_Armenian
HanS_Chengdu	0.0065	Dong_Guizhou	Sardinian	2.72	90.78+/-30.64	0.00006015+/-0.0000221	90.78	30.64	2632.62	888.56	Dong_Guizhou_Sardinian
HanS_Chengdu	0.0087	Dong_Guizhou	French	2.62	106.05+/-34.12	0.00007077+/-0.00002698	106.05	34.12	3075.45	989.48	Dong_Guizhou_French
HanS_Chengdu	0.0014	Dong_Guizhou	Greek	3.2	115.07+/-31.03	0.00007793+/-0.00002438	115.07	31.03	3337.03	899.87	Dong_Guizhou_Greek
HanS_Chengdu	0.0048	Dong_Guizhou	Basque	2.82	97.8+/-27.09	0.00007065+/-0.00002503	97.8	27.09	2836.2	785.61	Dong_Guizhou_Basque
HanS_Chengdu	0.00015	Hmong	Nganasan	3.8	68.97+/-17.6	0.00004553+/-0.00001199	68.97	17.6	2000.13	510.4	Hmong_Nganasan
HanS_Chengdu	0.019	Hmong	Ulchi	2.34	116.71+/-40.1	0.00003653+/-0.00001561	116.71	40.1	3384.59	1162.9	Hmong_Ulchi
HanS_Chengdu	2.7e-06	Hmong	Spanish	4.69	87.1+/-15.23	0.00008984+/-0.00001914	87.1	15.23	2525.9	441.67	Hmong_Spanish
HanS_Chengdu	1.1e-07	Hmong	Turkish	5.3	88.26+/-14.26	0.00008419+/-0.00001587	88.26	14.26	2559.54	413.54	Hmong_Turkish
HanS_Chengdu	1.7e-07	Hmong	Armenian	5.22	81.03+/-13.4	0.00009077+/-0.00001737	81.03	13.4	2349.87	388.6	Hmong_Armenian
HanS_Chengdu	8.4e-06	Hmong	Sardinian	4.45	80.3+/-16.73	0.00008442+/-0.00001895	80.3	16.73	2328.7	485.17	Hmong_Sardinian
HanS_Chengdu	2.4e-06	Hmong	French	4.72	85.14+/-15.92	0.00009104+/-0.0000193	85.14	15.92	2469.06	461.68	Hmong_French
HanS_Chengdu	1.2e-06	Hmong	Greek	4.86	91.61+/-14.13	0.0001+/-0.00002059	91.61	14.13	2656.69	409.77	Hmong_Greek
HanS_Chengdu	0.00047	Hmong	Tajik_Mountain	3.49	87.58+/-23.7	0.00006364+/-0.00001821	87.58	23.7	2539.82	687.3	Hmong_Tajik_Mountain
HanS_Chengdu	1.5e-06	Hmong	Basque	4.81	85.01+/-16	0.00009709+/-0.00002017	85.01	16	2465.29	464	Hmong_Basque
HanS_Chengdu	0.037	Hmong	Bouyei_Longli	2.08	83.17+/-19.91	0.0000114+/-0.00000547	83.17	19.91	2411.93	577.39	Hmong_Bouyei_Longli
HanS_Chengdu	0.0031	Hmong	Hlai_Qiongzhong	2.96	77.45+/-21.14	0.0000204+/-0.0000069	77.45	21.14	2246.05	613.06	Hmong_Hlai_Qiongzhong
HanS_Chengdu	0.0057	Hmong	Tibetan_Lhasa	2.76	97.37+/-27.28	0.00004132+/-0.00001495	97.37	27.28	2823.73	791.12	Hmong_Tibetan_Lhasa
HanS_Chengdu	0.0084	Han_Henan	Spanish	2.64	113.82+/-33.75	0.00006272+/-0.00002379	113.82	33.75	3300.78	978.75	Han_Henan_Spanish
HanS_Chengdu	0.016	Han_Henan	Turkish	2.4	111.7+/-36.22	0.00004948+/-0.0000206	111.7	36.22	3239.3	1050.38	Han_Henan_Turkish
HanS_Chengdu	0.0066	Han_Henan	Armenian	2.71	122.4+/-37.02	0.00007652+/-0.0000282	122.4	37.02	3549.6	1073.58	Han_Henan_Armenian
HanS_Chengdu	0.037	Han_Henan	Sardinian	2.09	88.97+/-39.24	0.00004412+/-0.00002111	88.97	39.24	2580.13	1137.96	Han_Henan_Sardinian
HanS_Chengdu	0.013	Han_Henan	French	2.49	114.11+/-41.24	0.00006484+/-0.00002603	114.11	41.24	3309.19	1195.96	Han_Henan_French
HanS_Chengdu	0.0031	Han_Henan	Greek	2.96	117.73+/-26.24	0.00006211+/-0.00002099	117.73	26.24	3414.17	760.96	Han_Henan_Greek
HanS_Chengdu	0.0061	Han_Henan	Basque	2.74	119.37+/-32.75	0.0000779+/-0.0000284	119.37	32.75	3461.73	949.75	Han_Henan_Basque
HanS_Chengdu	0.03	Han_Shandong	Nanai	2.17	326.34+/-83.44	0.00008938+/-0.00004116	326.34	83.44	9463.86	2419.76	Han_Shandong_Nanai
HanS_Chengdu	0.046	Han_Shandong	Spanish	1.99	82.36+/-41.31	0.00004576+/-0.00002115	82.36	41.31	2388.44	1197.99	Han_Shandong_Spanish
HanS_Chengdu	0.027	Han_Shandong	Turkish	2.21	82.54+/-37.32	0.00003756+/-0.00001583	82.54	37.32	2393.66	1082.28	Han_Shandong_Turkish
HanS_Chengdu	0.011	Han_Shandong	Armenian	2.55	89.14+/-34.99	0.00005991+/-0.00002067	89.14	34.99	2585.06	1014.71	Han_Shandong_Armenian
HanS_Chengdu	0.035	Han_Shandong	French	2.11	84.8+/-40.17	0.00004916+/-0.00002002	84.8	40.17	2459.2	1164.93	Han_Shandong_French
HanS_Chengdu	0.012	Han_Shandong	Greek	2.52	90.68+/-32.19	0.00005172+/-0.0000205	90.68	32.19	2629.72	933.51	Han_Shandong_Greek
HanS_Chengdu	0.021	Han_Shandong	Basque	2.31	75.46+/-32.69	0.00004842+/-0.00001944	75.46	32.69	2188.34	948.01	Han_Shandong_Basque
HanS_Chengdu	0.013	Nanai	Spanish	2.48	115.12+/-36.5	0.00005649+/-0.00002276	115.12	36.5	3338.48	1058.5	Nanai_Spanish
HanS_Chengdu	0.008	Nanai	Turkish	2.65	105.59+/-35.84	0.00003982+/-0.00001502	105.59	35.84	3062.11	1039.36	Nanai_Turkish
HanS_Chengdu	0.0051	Nanai	Armenian	2.8	132.89+/-34.06	0.00008136+/-0.00002907	132.89	34.06	3853.81	987.74	Nanai_Armenian
HanS_Chengdu	0.0069	Nanai	French	2.7	116.22+/-37.54	0.00006109+/-0.00002262	116.22	37.54	3370.38	1088.66	Nanai_French
HanS_Chengdu	0.0025	Nanai	Greek	3.02	113.79+/-30.05	0.00006331+/-0.00002097	113.79	30.05	3299.91	871.45	Nanai_Greek
HanS_Chengdu	0.042	Nanai	Tajik_Mountain	2.03	213.98+/-77	0.00009423+/-0.00004639	213.98	77	6205.42	2233	Nanai_Tajik_Mountain
HanS_Chengdu	0.0082	Nanai	Basque	2.65	109.11+/-28.06	0.00006038+/-0.00002283	109.11	28.06	3164.19	813.74	Nanai_Basque
HanS_Chengdu	0.00025	Nganasan	Spanish	3.66	54.77+/-13.12	0.00004214+/-0.00001151	54.77	13.12	1588.33	380.48	Nganasan_Spanish
HanS_Chengdu	0.00043	Nganasan	Turkish	3.52	57.1+/-11.52	0.00004036+/-0.00001147	57.1	11.52	1655.9	334.08	Nganasan_Turkish
HanS_Chengdu	0.00049	Nganasan	Armenian	3.48	67.7+/-19.43	0.0000536+/-0.00001397	67.7	19.43	1963.3	563.47	Nganasan_Armenian
HanS_Chengdu	0.0011	Nganasan	Sardinian	3.26	59.03+/-16.89	0.00004567+/-0.00001403	59.03	16.89	1711.87	489.81	Nganasan_Sardinian
HanS_Chengdu	7e-05	Nganasan	French	3.98	57.74+/-12.59	0.00004422+/-0.00001112	57.74	12.59	1674.46	365.11	Nganasan_French
HanS_Chengdu	0.0005	Nganasan	Greek	3.48	59.87+/-16.05	0.00004878+/-0.00001401	59.87	16.05	1736.23	465.45	Nganasan_Greek
HanS_Chengdu	0.0042	Nganasan	Tajik_Mountain	2.87	56.15+/-15.22	0.00003337+/-0.00001164	56.15	15.22	1628.35	441.38	Nganasan_Tajik_Mountain
HanS_Chengdu	9.5e-05	Nganasan	Basque	3.9	62.92+/-13.34	0.00005113+/-0.0000131	62.92	13.34	1824.68	386.86	Nganasan_Basque
HanS_Chengdu	0.008	Nganasan	Bouyei_Longli	2.65	68.32+/-25.66	0.00003405+/-0.00001284	68.32	25.66	1981.28	744.14	Nganasan_Bouyei_Longli
HanS_Chengdu	0.016	Ulchi	Turkish	2.42	69.92+/-28.89	0.00003335+/-0.00001225	69.92	28.89	2027.68	837.81	Ulchi_Turkish
HanS_Chengdu	0.0054	Ulchi	Armenian	2.78	99.64+/-35.34	0.00006455+/-0.00002322	99.64	35.34	2889.56	1024.86	Ulchi_Armenian
HanS_Chengdu	0.023	Ulchi	French	2.28	76.36+/-33.48	0.00004224+/-0.00001791	76.36	33.48	2214.44	970.92	Ulchi_French
HanS_Chengdu	0.0049	Ulchi	Greek	2.82	82.12+/-28.64	0.00004671+/-0.00001659	82.12	28.64	2381.48	830.56	Ulchi_Greek
HanS_Chengdu	0.0042	Ulchi	Basque	2.86	79.79+/-22.45	0.00004775+/-0.00001668	79.79	22.45	2313.91	651.05	Ulchi_Basque
HanS_Chengdu	0.03	Ulchi	Bouyei_Longli	2.17	98.05+/-45.14	0.0000287+/-0.00001104	98.05	45.14	2843.45	1309.06	Ulchi_Bouyei_Longli
HanS_Chengdu	0.00046	Spanish	Bouyei_Longli	3.5	86.64+/-21.28	0.00005805+/-0.00001657	86.64	21.28	2512.56	617.12	Spanish_Bouyei_Longli
HanS_Chengdu	0.005	Spanish	Hlai_Qiongzhong	2.81	93.42+/-30.88	0.00005718+/-0.00002036	93.42	30.88	2709.18	895.52	Spanish_Hlai_Qiongzhong
HanS_Chengdu	0.015	Spanish	Tibetan_Lhasa	2.44	75.07+/-30.72	0.00004264+/-0.00001381	75.07	30.72	2177.03	890.88	Spanish_Tibetan_Lhasa
HanS_Chengdu	9.5e-05	Turkish	Bouyei_Longli	3.9	88.66+/-21.22	0.00005064+/-0.00001297	88.66	21.22	2571.14	615.38	Turkish_Bouyei_Longli
HanS_Chengdu	0.0033	Turkish	Hlai_Qiongzhong	2.94	94.26+/-30.98	0.0000511+/-0.00001737	94.26	30.98	2733.54	898.42	Turkish_Hlai_Qiongzhong
HanS_Chengdu	0.0044	Turkish	Tibetan_Lhasa	2.85	67.2+/-23.6	0.00003489+/-0.00000862	67.2	23.6	1948.8	684.4	Turkish_Tibetan_Lhasa
HanS_Chengdu	6e-05	Armenian	Bouyei_Longli	4.01	86.35+/-21.11	0.0000668+/-0.00001664	86.35	21.11	2504.15	612.19	Armenian_Bouyei_Longli
HanS_Chengdu	0.0019	Armenian	Hlai_Qiongzhong	3.1	95.52+/-29.84	0.00007551+/-0.00002434	95.52	29.84	2770.08	865.36	Armenian_Hlai_Qiongzhong
HanS_Chengdu	0.0047	Armenian	Tibetan_Lhasa	2.83	98.3+/-34.74	0.0000676+/-0.00001948	98.3	34.74	2850.7	1007.46	Armenian_Tibetan_Lhasa
HanS_Chengdu	0.00022	Sardinian	Bouyei_Longli	3.69	75.13+/-18.48	0.00005099+/-0.00001382	75.13	18.48	2178.77	535.92	Sardinian_Bouyei_Longli
HanS_Chengdu	0.0045	Sardinian	Hlai_Qiongzhong	2.84	80.08+/-28.2	0.00005028+/-0.00001688	80.08	28.2	2322.32	817.8	Sardinian_Hlai_Qiongzhong
HanS_Chengdu	0.00052	French	Bouyei_Longli	3.47	81.95+/-21.97	0.00005652+/-0.00001627	81.95	21.97	2376.55	637.13	French_Bouyei_Longli
HanS_Chengdu	0.0072	French	Hlai_Qiongzhong	2.69	90.22+/-33.58	0.00005788+/-0.00002117	90.22	33.58	2616.38	973.82	French_Hlai_Qiongzhong
HanS_Chengdu	0.012	French	Tibetan_Lhasa	2.52	78.32+/-31.14	0.00004703+/-0.00001562	78.32	31.14	2271.28	903.06	French_Tibetan_Lhasa
HanS_Chengdu	0.00012	Greek	Bouyei_Longli	3.84	99.15+/-21.09	0.00006976+/-0.00001818	99.15	21.09	2875.35	611.61	Greek_Bouyei_Longli
HanS_Chengdu	0.0022	Greek	Hlai_Qiongzhong	3.06	101.28+/-26.8	0.00006436+/-0.00002106	101.28	26.8	2937.12	777.2	Greek_Hlai_Qiongzhong
HanS_Chengdu	0.037	Greek	Tibetan_Lhasa	2.09	78.46+/-37.6	0.00004501+/-0.00001416	78.46	37.6	2275.34	1090.4	Greek_Tibetan_Lhasa
HanS_Chengdu	0.011	Tajik_Mountain	Bouyei_Longli	2.56	93.34+/-31.95	0.00004281+/-0.00001675	93.34	31.95	2706.86	926.55	Tajik_Mountain_Bouyei_Longli
HanS_Chengdu	0.00048	Basque	Bouyei_Longli	3.49	81+/-19.02	0.00006041+/-0.00001729	81	19.02	2349	551.58	Basque_Bouyei_Longli
HanS_Chengdu	0.0024	Basque	Hlai_Qiongzhong	3.04	85.28+/-25.37	0.0000592+/-0.00001951	85.28	25.37	2473.12	735.73	Basque_Hlai_Qiongzhong
HanS_Chengdu	0.0058	Basque	Tibetan_Lhasa	2.76	80.68+/-29.22	0.00004882+/-0.00001532	80.68	29.22	2339.72	847.38	Basque_Tibetan_Lhasa
HanS_Dazhou	0.021	BoY	Hlai_Qiongzhong	2.3	331.71+/-80.04	0.0001154+/-0.00005008	331.71	80.04	9619.59	2321.16	BoY_Hlai_Qiongzhong
HanS_Dazhou	0.033	Dao	Tibetan_Lhasa	2.13	143.77+/-44.65	0.00003968+/-0.00001859	143.77	44.65	4169.33	1294.85	Dao_Tibetan_Lhasa
HanS_Dazhou	0.0002	Dong_Guizhou	Nanai	3.71	125.48+/-17.1	0.00003925+/-0.00001057	125.48	17.1	3638.92	495.9	Dong_Guizhou_Nanai
HanS_Dazhou	0.016	Dong_Guizhou	Sardinian	2.41	231.65+/-66.48	0.00014988+/-0.00006212	231.65	66.48	6717.85	1927.92	Dong_Guizhou_Sardinian
HanS_Dazhou	0.037	Dong_Guizhou	Tibetan_Lhasa	2.08	205.65+/-70	0.00005771+/-0.0000277	205.65	70	5963.85	2030	Dong_Guizhou_Tibetan_Lhasa
HanS_Dazhou	0.021	Han_Henan	Hlai_Qiongzhong	2.3	147.01+/-38.96	0.0000329+/-0.00001428	147.01	38.96	4263.29	1129.84	Han_Henan_Hlai_Qiongzhong
HanS_Dazhou	0.04	Han_Shandong	Nanai	2.06	93.71+/-42.72	0.00002135+/-0.00001039	93.71	42.72	2717.59	1238.88	Han_Shandong_Nanai
HanS_Dazhou	0.014	Han_Shandong	Sardinian	2.45	248.12+/-53.94	0.00013484+/-0.00005507	248.12	53.94	7195.48	1564.26	Han_Shandong_Sardinian
HanS_Dazhou	0.048	Han_Shandong	Greek	1.98	270.17+/-74.37	0.00017796+/-0.0000901	270.17	74.37	7834.93	2156.73	Han_Shandong_Greek
HanS_Dazhou	0.05	Nanai	Turkish	1.96	147.6+/-56.58	0.00007901+/-0.00004023	147.6	56.58	4280.4	1640.82	Nanai_Turkish
HanS_Dazhou	0.021	Nanai	Armenian	2.32	152.76+/-48.21	0.00010106+/-0.00004364	152.76	48.21	4430.04	1398.09	Nanai_Armenian
HanS_Dazhou	0.02	Ulchi	Spanish	2.32	276.97+/-72.16	0.00017488+/-0.00007544	276.97	72.16	8032.13	2092.64	Ulchi_Spanish
HanS_Dazhou	0.048	Ulchi	Sardinian	1.98	249.69+/-61.49	0.0001301+/-0.00006578	249.69	61.49	7241.01	1783.21	Ulchi_Sardinian
HanS_Dazhou	0.012	Ulchi	French	2.52	247.16+/-62.49	0.00015069+/-0.00005982	247.16	62.49	7167.64	1812.21	Ulchi_French
HanS_Dazhou	0.0083	Ulchi	Hlai_Qiongzhong	2.64	135.8+/-36.4	0.0000453+/-0.00001716	135.8	36.4	3938.2	1055.6	Ulchi_Hlai_Qiongzhong
HanS_Dazhou	0.033	Sardinian	Basque	2.13	4.73+/-2.22	0.00000059+/-0.00000026	4.73	2.22	137.17	64.38	Sardinian_Basque
HanS_Dazhou	0.036	Bouyei_Longli	Hlai_Qiongzhong	2.1	277.66+/-65.23	0.00003027+/-0.00001443	277.66	65.23	8052.14	1891.67	Bouyei_Longli_Hlai_Qiongzhong
HanS_Deyang	0.03	Ami	Hmong	2.17	175.34+/-53.71	0.0000676+/-0.00003115	175.34	53.71	5084.86	1557.59	Ami_Hmong
HanS_Deyang	0.0083	Ami	Nanai	2.64	245.64+/-52.73	0.00012743+/-0.00004826	245.64	52.73	7123.56	1529.17	Ami_Nanai
HanS_Deyang	0.038	Ami	Ulchi	2.07	210.87+/-52.49	0.00008622+/-0.00004157	210.87	52.49	6115.23	1522.21	Ami_Ulchi
HanS_Deyang	0.021	Ami	Spanish	2.3	56.23+/-18.36	0.00006974+/-0.00003033	56.23	18.36	1630.67	532.44	Ami_Spanish
HanS_Deyang	0.016	Ami	Turkish	2.42	55.16+/-16.29	0.00006075+/-0.00002513	55.16	16.29	1599.64	472.41	Ami_Turkish
HanS_Deyang	0.03	Ami	Armenian	2.17	53.76+/-19.59	0.00006833+/-0.00003142	53.76	19.59	1559.04	568.11	Ami_Armenian
HanS_Deyang	0.03	Ami	Sardinian	2.17	66.65+/-23.68	0.00007653+/-0.00003521	66.65	23.68	1932.85	686.72	Ami_Sardinian
HanS_Deyang	0.019	Ami	French	2.34	53.86+/-16.75	0.00006764+/-0.00002887	53.86	16.75	1561.94	485.75	Ami_French
HanS_Deyang	0.028	Ami	Greek	2.19	42.84+/-13.7	0.00005315+/-0.00002426	42.84	13.7	1242.36	397.3	Ami_Greek
HanS_Deyang	0.0094	Ami	Tajik_Mountain	2.6	48.08+/-12.96	0.00005107+/-0.00001967	48.08	12.96	1394.32	375.84	Ami_Tajik_Mountain
HanS_Deyang	0.013	Ami	Basque	2.48	53.12+/-13.53	0.000069+/-0.00002788	53.12	13.53	1540.48	392.37	Ami_Basque
HanS_Deyang	0.049	Atayal	Dong_Guizhou	1.97	97.06+/-49.32	0.00002486+/-0.00001247	97.06	49.32	2814.74	1430.28	Atayal_Dong_Guizhou
HanS_Deyang	0.012	Atayal	Han_Henan	2.53	121.17+/-44.87	0.0000544+/-0.00002154	121.17	44.87	3513.93	1301.23	Atayal_Han_Henan
HanS_Deyang	0.015	Atayal	Han_Shandong	2.42	101.36+/-35.78	0.00003624+/-0.00001496	101.36	35.78	2939.44	1037.62	Atayal_Han_Shandong
HanS_Deyang	0.0036	Atayal	Nanai	2.91	125.44+/-32.59	0.00006155+/-0.00002115	125.44	32.59	3637.76	945.11	Atayal_Nanai
HanS_Deyang	0.005	Atayal	Ulchi	2.81	91.46+/-22.67	0.0000332+/-0.00001183	91.46	22.67	2652.34	657.43	Atayal_Ulchi
HanS_Deyang	0.003	Atayal	Spanish	2.97	61.65+/-15.71	0.0000767+/-0.00002583	61.65	15.71	1787.85	455.59	Atayal_Spanish
HanS_Deyang	0.002	Atayal	Turkish	3.1	58.19+/-14.08	0.0000656+/-0.00002118	58.19	14.08	1687.51	408.32	Atayal_Turkish
HanS_Deyang	0.0082	Atayal	Armenian	2.64	45.62+/-15.5	0.00006116+/-0.00002314	45.62	15.5	1322.98	449.5	Atayal_Armenian
HanS_Deyang	0.0059	Atayal	Sardinian	2.75	68.69+/-20.05	0.00008136+/-0.00002954	68.69	20.05	1992.01	581.45	Atayal_Sardinian
HanS_Deyang	0.0025	Atayal	French	3.02	57.58+/-14.93	0.00007258+/-0.00002405	57.58	14.93	1669.82	432.97	Atayal_French
HanS_Deyang	0.0024	Atayal	Greek	3.03	46.94+/-12.42	0.00005715+/-0.00001885	46.94	12.42	1361.26	360.18	Atayal_Greek
HanS_Deyang	0.00017	Atayal	Tajik_Mountain	3.76	52.54+/-11.15	0.00005864+/-0.00001561	52.54	11.15	1523.66	323.35	Atayal_Tajik_Mountain
HanS_Deyang	0.0021	Atayal	Basque	3.07	59.87+/-13.6	0.00008106+/-0.00002637	59.87	13.6	1736.23	394.4	Atayal_Basque
HanS_Deyang	0.016	BoY	Nanai	2.41	259.35+/-58.47	0.00012671+/-0.00005264	259.35	58.47	7521.15	1695.63	BoY_Nanai
HanS_Deyang	0.048	BoY	Ulchi	1.98	229.09+/-65.61	0.00008559+/-0.00004332	229.09	65.61	6643.61	1902.69	BoY_Ulchi
HanS_Deyang	0.0002	BoY	Spanish	3.72	83.46+/-22.43	0.00009457+/-0.00002412	83.46	22.43	2420.34	650.47	BoY_Spanish
HanS_Deyang	4.7e-05	BoY	Turkish	4.07	83.88+/-20.6	0.00008248+/-0.00001893	83.88	20.6	2432.52	597.4	BoY_Turkish
HanS_Deyang	0.0011	BoY	Armenian	3.26	69.08+/-21.22	0.00008453+/-0.0000239	69.08	21.22	2003.32	615.38	BoY_Armenian
HanS_Deyang	7e-05	BoY	Sardinian	3.98	93.2+/-23.44	0.00010293+/-0.00002326	93.2	23.44	2702.8	679.76	BoY_Sardinian
HanS_Deyang	0.0011	BoY	French	3.26	80.82+/-24.79	0.00009016+/-0.00002602	80.82	24.79	2343.78	718.91	BoY_French
HanS_Deyang	0.0037	BoY	Greek	2.91	61.87+/-21.29	0.00006751+/-0.00001865	61.87	21.29	1794.23	617.41	BoY_Greek
HanS_Deyang	8e-05	BoY	Tajik_Mountain	3.94	77.55+/-19.66	0.00006681+/-0.00001491	77.55	19.66	2248.95	570.14	BoY_Tajik_Mountain
HanS_Deyang	0.00011	BoY	Basque	3.87	83.53+/-21.3	0.00009524+/-0.00002459	83.53	21.3	2422.37	617.7	BoY_Basque
HanS_Deyang	0.0058	Dao	Spanish	2.76	69.85+/-25.31	0.00007193+/-0.00002463	69.85	25.31	2025.65	733.99	Dao_Spanish
HanS_Deyang	0.00043	Dao	Turkish	3.52	65.38+/-18.55	0.00006304+/-0.00001552	65.38	18.55	1896.02	537.95	Dao_Turkish
HanS_Deyang	0.0027	Dao	Armenian	3	51.65+/-17.19	0.00006004+/-0.0000183	51.65	17.19	1497.85	498.51	Dao_Armenian
HanS_Deyang	0.012	Dao	Sardinian	2.5	75.51+/-30.19	0.00007082+/-0.00002584	75.51	30.19	2189.79	875.51	Dao_Sardinian
HanS_Deyang	0.0041	Dao	French	2.87	63.65+/-22.15	0.00006794+/-0.00002151	63.65	22.15	1845.85	642.35	Dao_French
HanS_Deyang	0.0012	Dao	Greek	3.23	46.69+/-14.45	0.00004741+/-0.0000128	46.69	14.45	1354.01	419.05	Dao_Greek
HanS_Deyang	0.0001	Dao	Tajik_Mountain	3.88	58.19+/-15	0.00005331+/-0.00001169	58.19	15	1687.51	435	Dao_Tajik_Mountain
HanS_Deyang	0.0018	Dao	Basque	3.12	62.32+/-19.95	0.00006863+/-0.00002143	62.32	19.95	1807.28	578.55	Dao_Basque
HanS_Deyang	0.0043	Dong_Guizhou	Nanai	2.86	216.15+/-53.17	0.00008914+/-0.00003122	216.15	53.17	6268.35	1541.93	Dong_Guizhou_Nanai
HanS_Deyang	0.015	Dong_Guizhou	Ulchi	2.44	150.66+/-57.38	0.00005097+/-0.0000209	150.66	57.38	4369.14	1664.02	Dong_Guizhou_Ulchi
HanS_Deyang	0.00022	Dong_Guizhou	Spanish	3.7	90.55+/-21.28	0.00009619+/-0.00002599	90.55	21.28	2625.95	617.12	Dong_Guizhou_Spanish
HanS_Deyang	0.00022	Dong_Guizhou	Turkish	3.7	78.44+/-19.07	0.00007496+/-0.00002028	78.44	19.07	2274.76	553.03	Dong_Guizhou_Turkish
HanS_Deyang	0.00043	Dong_Guizhou	Sardinian	3.52	111.56+/-29.41	0.00011495+/-0.00003266	111.56	29.41	3235.24	852.89	Dong_Guizhou_Sardinian
HanS_Deyang	0.00029	Dong_Guizhou	French	3.63	82.07+/-20.01	0.00008791+/-0.00002425	82.07	20.01	2380.03	580.29	Dong_Guizhou_French
HanS_Deyang	0.014	Dong_Guizhou	Greek	2.45	61.49+/-25.14	0.00005938+/-0.00002369	61.49	25.14	1783.21	729.06	Dong_Guizhou_Greek
HanS_Deyang	0.00023	Dong_Guizhou	Tajik_Mountain	3.69	74.8+/-20.28	0.00006348+/-0.00001529	74.8	20.28	2169.2	588.12	Dong_Guizhou_Tajik_Mountain
HanS_Deyang	0.00024	Dong_Guizhou	Basque	3.67	77.67+/-19.09	0.00008809+/-0.00002398	77.67	19.09	2252.43	553.61	Dong_Guizhou_Basque
HanS_Deyang	0.044	Hmong	Nganasan	2.01	126.3+/-62	0.0000484+/-0.00002403	126.3	62	3662.7	1798	Hmong_Nganasan
HanS_Deyang	0.00014	Hmong	Spanish	3.81	78.42+/-20.57	0.00008363+/-0.00002193	78.42	20.57	2274.18	596.53	Hmong_Spanish
HanS_Deyang	2.2e-06	Hmong	Turkish	4.73	78.47+/-14.93	0.00007548+/-0.00001595	78.47	14.93	2275.63	432.97	Hmong_Turkish
HanS_Deyang	0.00024	Hmong	Armenian	3.67	72.28+/-19.27	0.00007421+/-0.00002021	72.28	19.27	2096.12	558.83	Hmong_Armenian
HanS_Deyang	7.4e-05	Hmong	Sardinian	3.96	92.52+/-22.55	0.00009509+/-0.000024	92.52	22.55	2683.08	653.95	Hmong_Sardinian
HanS_Deyang	9.6e-05	Hmong	French	3.9	77.14+/-18.87	0.00008198+/-0.00002101	77.14	18.87	2237.06	547.23	Hmong_French
HanS_Deyang	0.0017	Hmong	Greek	3.14	63.42+/-20.23	0.00006237+/-0.00001864	63.42	20.23	1839.18	586.67	Hmong_Greek
HanS_Deyang	4.9e-05	Hmong	Tajik_Mountain	4.06	70.82+/-17.44	0.00006433+/-0.00001559	70.82	17.44	2053.78	505.76	Hmong_Tajik_Mountain
HanS_Deyang	0.00019	Hmong	Basque	3.74	68.67+/-17.36	0.00007591+/-0.00002031	68.67	17.36	1991.43	503.44	Hmong_Basque
HanS_Deyang	0.034	Hmong	Tibetan_Lhasa	2.12	21.98+/-10.38	0.00001259+/-0.00000456	21.98	10.38	637.42	301.02	Hmong_Tibetan_Lhasa
HanS_Deyang	0.014	Han_Henan	Spanish	2.46	100.53+/-34.35	0.00008515+/-0.00003467	100.53	34.35	2915.37	996.15	Han_Henan_Spanish
HanS_Deyang	0.0061	Han_Henan	Turkish	2.74	97.97+/-31.05	0.00007708+/-0.00002809	97.97	31.05	2841.13	900.45	Han_Henan_Turkish
HanS_Deyang	0.0044	Han_Henan	Sardinian	2.85	111.78+/-31.86	0.00010143+/-0.00003562	111.78	31.86	3241.62	923.94	Han_Henan_Sardinian
HanS_Deyang	0.012	Han_Henan	French	2.52	93.49+/-31.43	0.0000807+/-0.00003205	93.49	31.43	2711.21	911.47	Han_Henan_French
HanS_Deyang	0.0014	Han_Henan	Tajik_Mountain	3.18	85.16+/-20.8	0.00005743+/-0.00001803	85.16	20.8	2469.64	603.2	Han_Henan_Tajik_Mountain
HanS_Deyang	0.0051	Han_Henan	Basque	2.8	94.1+/-25.54	0.00008248+/-0.00002943	94.1	25.54	2728.9	740.66	Han_Henan_Basque
HanS_Deyang	2.2e-06	Han_Shandong	Spanish	4.73	87.45+/-15.97	0.00008987+/-0.00001899	87.45	15.97	2536.05	463.13	Han_Shandong_Spanish
HanS_Deyang	1.1e-07	Han_Shandong	Turkish	5.31	78.86+/-12.71	0.00007544+/-0.00001421	78.86	12.71	2286.94	368.59	Han_Shandong_Turkish
HanS_Deyang	1.5e-05	Han_Shandong	Armenian	4.33	72.36+/-13.15	0.00007704+/-0.00001781	72.36	13.15	2098.44	381.35	Han_Shandong_Armenian
HanS_Deyang	9.5e-06	Han_Shandong	Sardinian	4.43	93.84+/-20.78	0.00009437+/-0.00002131	93.84	20.78	2721.36	602.62	Han_Shandong_Sardinian
HanS_Deyang	3.2e-06	Han_Shandong	French	4.66	79.9+/-14.29	0.0000834+/-0.00001791	79.9	14.29	2317.1	414.41	Han_Shandong_French
HanS_Deyang	1.2e-05	Han_Shandong	Greek	4.37	67.13+/-13.07	0.00006373+/-0.00001458	67.13	13.07	1946.77	379.03	Han_Shandong_Greek
HanS_Deyang	1.7e-07	Han_Shandong	Tajik_Mountain	5.23	69.49+/-10.32	0.00005988+/-0.00001145	69.49	10.32	2015.21	299.28	Han_Shandong_Tajik_Mountain
HanS_Deyang	1.7e-06	Han_Shandong	Basque	4.79	87.05+/-14.8	0.00009037+/-0.00001887	87.05	14.8	2524.45	429.2	Han_Shandong_Basque
HanS_Deyang	0.0062	Nanai	Spanish	2.74	88.51+/-32.32	0.00007877+/-0.0000248	88.51	32.32	2566.79	937.28	Nanai_Spanish
HanS_Deyang	0.0025	Nanai	Turkish	3.02	84.17+/-27.85	0.00006557+/-0.0000193	84.17	27.85	2440.93	807.65	Nanai_Turkish
HanS_Deyang	0.016	Nanai	Armenian	2.42	82.44+/-32.55	0.00007223+/-0.00002986	82.44	32.55	2390.76	943.95	Nanai_Armenian
HanS_Deyang	0.008	Nanai	Sardinian	2.65	106.07+/-40.01	0.0000874+/-0.0000326	106.07	40.01	3076.03	1160.29	Nanai_Sardinian
HanS_Deyang	0.0045	Nanai	French	2.84	80.25+/-28.28	0.00007377+/-0.00002196	80.25	28.28	2327.25	820.12	Nanai_French
HanS_Deyang	0.043	Nanai	Greek	2.03	67.74+/-33.4	0.00005735+/-0.00002251	67.74	33.4	1964.46	968.6	Nanai_Greek
HanS_Deyang	0.0011	Nanai	Tajik_Mountain	3.27	61.96+/-18.92	0.00004265+/-0.00000967	61.96	18.92	1796.84	548.68	Nanai_Tajik_Mountain
HanS_Deyang	0.00037	Nanai	Basque	3.56	98.11+/-27.57	0.0000887+/-0.00002243	98.11	27.57	2845.19	799.53	Nanai_Basque
HanS_Deyang	0.0043	Nanai	Bouyei_Longli	2.86	285.33+/-59.28	0.00013248+/-0.00004638	285.33	59.28	8274.57	1719.12	Nanai_Bouyei_Longli
HanS_Deyang	0.025	Nganasan	Spanish	2.24	127.44+/-56.85	0.00007733+/-0.00003393	127.44	56.85	3695.76	1648.65	Nganasan_Spanish
HanS_Deyang	0.015	Nganasan	Turkish	2.44	125.89+/-47.68	0.00006676+/-0.00002735	125.89	47.68	3650.81	1382.72	Nganasan_Turkish
HanS_Deyang	0.013	Nganasan	Sardinian	2.48	146.17+/-57.97	0.00008509+/-0.00003437	146.17	57.97	4238.93	1681.13	Nganasan_Sardinian
HanS_Deyang	0.0091	Nganasan	French	2.61	114.08+/-43.73	0.00007306+/-0.00002597	114.08	43.73	3308.32	1268.17	Nganasan_French
HanS_Deyang	0.0053	Nganasan	Tajik_Mountain	2.79	90.02+/-28.9	0.00004065+/-0.00001457	90.02	28.9	2610.58	838.1	Nganasan_Tajik_Mountain
HanS_Deyang	0.0065	Nganasan	Basque	2.72	119+/-43.75	0.00008243+/-0.00002838	119	43.75	3451	1268.75	Nganasan_Basque
HanS_Deyang	0.0021	Ulchi	Spanish	3.07	86.84+/-28.25	0.00006088+/-0.00001735	86.84	28.25	2518.36	819.25	Ulchi_Spanish
HanS_Deyang	0.00017	Ulchi	Turkish	3.76	77.61+/-20.66	0.00005012+/-0.00001259	77.61	20.66	2250.69	599.14	Ulchi_Turkish
HanS_Deyang	0.0021	Ulchi	Armenian	3.08	73.25+/-19.56	0.00005408+/-0.00001756	73.25	19.56	2124.25	567.24	Ulchi_Armenian
HanS_Deyang	0.00098	Ulchi	Sardinian	3.3	104.43+/-31.68	0.000067+/-0.00001913	104.43	31.68	3028.47	918.72	Ulchi_Sardinian
HanS_Deyang	0.001	Ulchi	French	3.28	74.74+/-22.77	0.00005652+/-0.0000146	74.74	22.77	2167.46	660.33	Ulchi_French
HanS_Deyang	0.004	Ulchi	Greek	2.88	57.47+/-19.99	0.00004005+/-0.00001241	57.47	19.99	1666.63	579.71	Ulchi_Greek
HanS_Deyang	2.7e-05	Ulchi	Tajik_Mountain	4.2	61.94+/-14.76	0.00003614+/-0.00000858	61.94	14.76	1796.26	428.04	Ulchi_Tajik_Mountain
HanS_Deyang	7.8e-06	Ulchi	Basque	4.47	84.44+/-18.89	0.00006476+/-0.00001343	84.44	18.89	2448.76	547.81	Ulchi_Basque
HanS_Deyang	0.032	Ulchi	Bouyei_Longli	2.14	212.87+/-74.31	0.00007353+/-0.00003438	212.87	74.31	6173.23	2154.99	Ulchi_Bouyei_Longli
HanS_Deyang	0.00054	Spanish	Bouyei_Longli	3.46	87.37+/-24.47	0.00007835+/-0.00002263	87.37	24.47	2533.73	709.63	Spanish_Bouyei_Longli
HanS_Deyang	0.00032	Spanish	Hlai_Qiongzhong	3.6	86.45+/-23.55	0.00008679+/-0.00002414	86.45	23.55	2507.05	682.95	Spanish_Hlai_Qiongzhong
HanS_Deyang	7.7e-07	Spanish	Tibetan_Lhasa	4.94	80.38+/-14.74	0.00007549+/-0.00001527	80.38	14.74	2331.02	427.46	Spanish_Tibetan_Lhasa
HanS_Deyang	0.00036	Turkish	Bouyei_Longli	3.57	76.67+/-20.23	0.00006232+/-0.00001747	76.67	20.23	2223.43	586.67	Turkish_Bouyei_Longli
HanS_Deyang	0.00014	Turkish	Hlai_Qiongzhong	3.8	72.63+/-19.11	0.00006538+/-0.00001689	72.63	19.11	2106.27	554.19	Turkish_Hlai_Qiongzhong
HanS_Deyang	3.5e-08	Turkish	Tibetan_Lhasa	5.52	79.86+/-12.21	0.00006787+/-0.0000123	79.86	12.21	2315.94	354.09	Turkish_Tibetan_Lhasa
HanS_Deyang	0.011	Armenian	Bouyei_Longli	2.55	57.88+/-22.71	0.00005768+/-0.00002204	57.88	22.71	1678.52	658.59	Armenian_Bouyei_Longli
HanS_Deyang	0.019	Armenian	Hlai_Qiongzhong	2.35	64.8+/-27.55	0.00006826+/-0.00002725	64.8	27.55	1879.2	798.95	Armenian_Hlai_Qiongzhong
HanS_Deyang	1.8e-05	Armenian	Tibetan_Lhasa	4.29	68.46+/-11.96	0.00006909+/-0.00001612	68.46	11.96	1985.34	346.84	Armenian_Tibetan_Lhasa
HanS_Deyang	0.00053	Sardinian	Bouyei_Longli	3.46	98.17+/-28.19	0.00008558+/-0.00002471	98.17	28.19	2846.93	817.51	Sardinian_Bouyei_Longli
HanS_Deyang	0.0012	Sardinian	Hlai_Qiongzhong	3.25	93.22+/-28.73	0.00009229+/-0.00002718	93.22	28.73	2703.38	833.17	Sardinian_Hlai_Qiongzhong
HanS_Deyang	9.5e-07	Sardinian	Tibetan_Lhasa	4.9	88.22+/-18	0.00008926+/-0.00001701	88.22	18	2558.38	522	Sardinian_Tibetan_Lhasa
HanS_Deyang	0.00059	French	Bouyei_Longli	3.43	79.1+/-22.81	0.00007267+/-0.00002116	79.1	22.81	2293.9	661.49	French_Bouyei_Longli
HanS_Deyang	0.0007	French	Hlai_Qiongzhong	3.39	82.5+/-24.35	0.0000835+/-0.00002433	82.5	24.35	2392.5	706.15	French_Hlai_Qiongzhong
HanS_Deyang	3.9e-06	French	Tibetan_Lhasa	4.62	75.94+/-14.95	0.0000739+/-0.00001601	75.94	14.95	2202.26	433.55	French_Tibetan_Lhasa
HanS_Deyang	0.021	Greek	Bouyei_Longli	2.31	49.55+/-21.49	0.00004286+/-0.00001837	49.55	21.49	1436.95	623.21	Greek_Bouyei_Longli
HanS_Deyang	0.013	Greek	Hlai_Qiongzhong	2.49	58.18+/-23.34	0.00005419+/-0.00001918	58.18	23.34	1687.22	676.86	Greek_Hlai_Qiongzhong
HanS_Deyang	3.4e-05	Greek	Tibetan_Lhasa	4.14	57.34+/-13.22	0.00005434+/-0.00001312	57.34	13.22	1662.86	383.38	Greek_Tibetan_Lhasa
HanS_Deyang	0.0031	Tajik_Mountain	Bouyei_Longli	2.95	62.5+/-21.16	0.00005032+/-0.00001498	62.5	21.16	1812.5	613.64	Tajik_Mountain_Bouyei_Longli
HanS_Deyang	4e-05	Tajik_Mountain	Hlai_Qiongzhong	4.11	68.74+/-16.74	0.00005867+/-0.00001234	68.74	16.74	1993.46	485.46	Tajik_Mountain_Hlai_Qiongzhong
HanS_Deyang	3.5e-05	Tajik_Mountain	Tibetan_Lhasa	4.14	70.49+/-17.04	0.00005449+/-0.00001174	70.49	17.04	2044.21	494.16	Tajik_Mountain_Tibetan_Lhasa
HanS_Deyang	0.00084	Basque	Bouyei_Longli	3.34	75.4+/-21.02	0.00007257+/-0.00002174	75.4	21.02	2186.6	609.58	Basque_Bouyei_Longli
HanS_Deyang	0.00032	Basque	Hlai_Qiongzhong	3.6	80.28+/-21.98	0.0000836+/-0.00002321	80.28	21.98	2328.12	637.42	Basque_Hlai_Qiongzhong
HanS_Deyang	3.2e-07	Basque	Tibetan_Lhasa	5.11	78.84+/-13.21	0.00008048+/-0.00001575	78.84	13.21	2286.36	383.09	Basque_Tibetan_Lhasa
HanS_Deyang	0.043	Bouyei_Longli	Hlai_Qiongzhong	2.02	184.79+/-61.16	0.00001446+/-0.00000716	184.79	61.16	5358.91	1773.64	Bouyei_Longli_Hlai_Qiongzhong
HanS_Guangan	0.017	Ami	Han_Henan	2.39	133.14+/-41.87	0.00005246+/-0.00002197	133.14	41.87	3861.06	1214.23	Ami_Han_Henan
HanS_Guangan	0.038	Ami	Ulchi	2.08	162.8+/-48.2	0.00006911+/-0.00003324	162.8	48.2	4721.2	1397.8	Ami_Ulchi
HanS_Guangan	0.012	BoY	Hlai_Qiongzhong	2.52	112.39+/-29.01	0.00003087+/-0.00001223	112.39	29.01	3259.31	841.29	BoY_Hlai_Qiongzhong
HanS_Guangan	0.0007	Dong_Guizhou	Han_Shandong	3.39	38.88+/-10.79	0.00001345+/-0.00000397	38.88	10.79	1127.52	312.91	Dong_Guizhou_Han_Shandong
HanS_Guangan	0.042	Dong_Guizhou	Bouyei_Longli	2.03	20.08+/-6.89	0.00000214+/-0.00000105	20.08	6.89	582.32	199.81	Dong_Guizhou_Bouyei_Longli
HanS_Guangan	0.006	Hmong	Han_Shandong	2.75	58.64+/-21.36	0.00002413+/-0.00000778	58.64	21.36	1700.56	619.44	Hmong_Han_Shandong
HanS_Guangan	0.029	Hmong	Hlai_Qiongzhong	2.18	16.89+/-7.74	0.00000905+/-0.00000364	16.89	7.74	489.81	224.46	Hmong_Hlai_Qiongzhong
HanS_Guangan	0.0043	Han_Henan	Spanish	2.86	164.16+/-49.95	0.00013101+/-0.00004585	164.16	49.95	4760.64	1448.55	Han_Henan_Spanish
HanS_Guangan	0.0099	Han_Henan	Turkish	2.58	175.13+/-60.4	0.00011278+/-0.00004373	175.13	60.4	5078.77	1751.6	Han_Henan_Turkish
HanS_Guangan	0.03	Han_Henan	Armenian	2.17	233.21+/-69	0.00021506+/-0.00009931	233.21	69	6763.09	2001	Han_Henan_Armenian
HanS_Guangan	0.041	Han_Henan	Sardinian	2.05	176.38+/-70.11	0.00014187+/-0.00006934	176.38	70.11	5115.02	2033.19	Han_Henan_Sardinian
HanS_Guangan	0.0028	Han_Henan	French	2.99	167.31+/-48.76	0.00013757+/-0.00004604	167.31	48.76	4851.99	1414.04	Han_Henan_French
HanS_Guangan	0.019	Han_Henan	Greek	2.35	186.53+/-63.57	0.00015342+/-0.0000652	186.53	63.57	5409.37	1843.53	Han_Henan_Greek
HanS_Guangan	0.011	Han_Henan	Tajik_Mountain	2.53	219.66+/-48.2	0.0001232+/-0.00004862	219.66	48.2	6370.14	1397.8	Han_Henan_Tajik_Mountain
HanS_Guangan	0.012	Han_Shandong	Spanish	2.52	160.87+/-48.89	0.00010668+/-0.00004236	160.87	48.89	4665.23	1417.81	Han_Shandong_Spanish
HanS_Guangan	0.018	Han_Shandong	Turkish	2.36	167.84+/-65.83	0.00008014+/-0.00003395	167.84	65.83	4867.36	1909.07	Han_Shandong_Turkish
HanS_Guangan	0.037	Han_Shandong	Sardinian	2.08	134.61+/-64.58	0.00008371+/-0.00003511	134.61	64.58	3903.69	1872.82	Han_Shandong_Sardinian
HanS_Guangan	0.0013	Han_Shandong	French	3.22	155.55+/-40.99	0.00010271+/-0.00003186	155.55	40.99	4510.95	1188.71	Han_Shandong_French
HanS_Guangan	0.029	Han_Shandong	Greek	2.18	174.64+/-65.39	0.00010757+/-0.00004928	174.64	65.39	5064.56	1896.31	Han_Shandong_Greek
HanS_Guangan	0.0082	Han_Shandong	Bouyei_Longli	2.64	48.76+/-18.44	0.00001819+/-0.00000565	48.76	18.44	1414.04	534.76	Han_Shandong_Bouyei_Longli
HanS_Guangan	0.003	Ulchi	Bouyei_Longli	2.96	156.63+/-46.19	0.00007491+/-0.00002527	156.63	46.19	4542.27	1339.51	Ulchi_Bouyei_Longli
HanS_Guangan	0.0046	Ulchi	Hlai_Qiongzhong	2.83	176.53+/-41.09	0.00008692+/-0.00003069	176.53	41.09	5119.37	1191.61	Ulchi_Hlai_Qiongzhong
HanS_Guangan	0.044	Spanish	Tajik_Mountain	2.01	182.48+/-53.43	0.00001807+/-0.00000898	182.48	53.43	5291.92	1549.47	Spanish_Tajik_Mountain
HanS_Guangan	0.018	Spanish	Tibetan_Lhasa	2.36	178.38+/-60.14	0.00012012+/-0.00005083	178.38	60.14	5173.02	1744.06	Spanish_Tibetan_Lhasa
HanS_Guangan	0.0097	French	Tibetan_Lhasa	2.58	185.86+/-61.61	0.00012726+/-0.00004923	185.86	61.61	5389.94	1786.69	French_Tibetan_Lhasa
HanS_Guangan	0.013	Greek	Tibetan_Lhasa	2.48	190.07+/-71.62	0.00012631+/-0.00005088	190.07	71.62	5512.03	2076.98	Greek_Tibetan_Lhasa
HanS_Guangan	0.013	Hlai_Qiongzhong	Tibetan_Lhasa	2.48	98.42+/-39.63	0.00003745+/-0.00001198	98.42	39.63	2854.18	1149.27	Hlai_Qiongzhong_Tibetan_Lhasa
HanS_Guangyuan	0.039	Ami	Spanish	2.06	47.14+/-22.84	0.00005397+/-0.00001716	47.14	22.84	1367.06	662.36	Ami_Spanish
HanS_Guangyuan	0.0014	Ami	Turkish	3.19	38.18+/-10.49	0.00004268+/-0.00001339	38.18	10.49	1107.22	304.21	Ami_Turkish
HanS_Guangyuan	0.017	Ami	Armenian	2.4	39.26+/-15.89	0.00004257+/-0.00001776	39.26	15.89	1138.54	460.81	Ami_Armenian
HanS_Guangyuan	0.005	Ami	Sardinian	2.81	42.16+/-15.03	0.00005626+/-0.00001723	42.16	15.03	1222.64	435.87	Ami_Sardinian
HanS_Guangyuan	0.011	Ami	French	2.54	42.25+/-16.61	0.00004851+/-0.00001691	42.25	16.61	1225.25	481.69	Ami_French
HanS_Guangyuan	0.0047	Ami	Greek	2.83	35.21+/-9.21	0.00004369+/-0.00001544	35.21	9.21	1021.09	267.09	Ami_Greek
HanS_Guangyuan	0.0048	Ami	Basque	2.82	40.34+/-14.29	0.00004815+/-0.00001558	40.34	14.29	1169.86	414.41	Ami_Basque
HanS_Guangyuan	0.01	Atayal	Greek	2.57	35.24+/-13.04	0.00004426+/-0.00001719	35.24	13.04	1021.96	378.16	Atayal_Greek
HanS_Guangyuan	0.02	BoY	Han_Henan	2.32	12.89+/-3.81	0.00000641+/-0.00000277	12.89	3.81	373.81	110.49	BoY_Han_Henan
HanS_Guangyuan	0.024	BoY	Sardinian	2.25	23.48+/-10.43	0.00002688+/-0.00000737	23.48	10.43	680.92	302.47	BoY_Sardinian
HanS_Guangyuan	0.008	Dao	Nanai	2.65	127.13+/-34.82	0.00004803+/-0.00001811	127.13	34.82	3686.77	1009.78	Dao_Nanai
HanS_Guangyuan	0.007	Dao	Ulchi	2.7	108.42+/-31.08	0.00004463+/-0.00001655	108.42	31.08	3144.18	901.32	Dao_Ulchi
HanS_Guangyuan	0.036	Dong_Guizhou	Ulchi	2.09	132.02+/-48.53	0.00003354+/-0.00001603	132.02	48.53	3828.58	1407.37	Dong_Guizhou_Ulchi
HanS_Guangyuan	0.038	Hmong	Han_Shandong	2.07	75.46+/-36.41	0.00001262+/-0.00000591	75.46	36.41	2188.34	1055.89	Hmong_Han_Shandong
HanS_Guangyuan	0.042	Hmong	Nanai	2.03	111.35+/-48.2	0.00004683+/-0.00002306	111.35	48.2	3229.15	1397.8	Hmong_Nanai
HanS_Guangyuan	0.012	Hmong	Ulchi	2.5	92+/-26.25	0.00003517+/-0.00001405	92	26.25	2668	761.25	Hmong_Ulchi
HanS_Guangyuan	0.00066	Hmong	Tibetan_Lhasa	3.41	90.37+/-24.52	0.0000285+/-0.00000837	90.37	24.52	2620.73	711.08	Hmong_Tibetan_Lhasa
HanS_Guangyuan	0.014	Han_Henan	Spanish	2.45	102.58+/-39.48	0.00010232+/-0.00004178	102.58	39.48	2974.82	1144.92	Han_Henan_Spanish
HanS_Guangyuan	0.011	Han_Henan	Turkish	2.54	99.07+/-37.35	0.00008083+/-0.00003184	99.07	37.35	2873.03	1083.15	Han_Henan_Turkish
HanS_Guangyuan	0.034	Han_Henan	Armenian	2.12	132.03+/-49.93	0.00011413+/-0.00005393	132.03	49.93	3828.87	1447.97	Han_Henan_Armenian
HanS_Guangyuan	0.011	Han_Henan	French	2.56	106.69+/-38.84	0.00010559+/-0.0000413	106.69	38.84	3094.01	1126.36	Han_Henan_French
HanS_Guangyuan	0.048	Han_Henan	Greek	1.98	91.92+/-46.54	0.00008916+/-0.00004429	91.92	46.54	2665.68	1349.66	Han_Henan_Greek
HanS_Guangyuan	0.019	Han_Henan	Tajik_Mountain	2.35	95.2+/-38.08	0.00006002+/-0.00002552	95.2	38.08	2760.8	1104.32	Han_Henan_Tajik_Mountain
HanS_Guangyuan	0.026	Han_Shandong	Turkish	2.23	41.38+/-18.58	0.0000371+/-0.00001162	41.38	18.58	1200.02	538.82	Han_Shandong_Turkish
HanS_Guangyuan	0.018	Han_Shandong	Greek	2.37	39.34+/-16.6	0.00004246+/-0.00001385	39.34	16.6	1140.86	481.4	Han_Shandong_Greek
HanS_Guangyuan	0.0098	Han_Shandong	Tajik_Mountain	2.58	54.52+/-17.97	0.00003172+/-0.00001228	54.52	17.97	1581.08	521.13	Han_Shandong_Tajik_Mountain
HanS_Guangyuan	0.022	Han_Shandong	Basque	2.3	38.74+/-16.86	0.00004293+/-0.00001336	38.74	16.86	1123.46	488.94	Han_Shandong_Basque
HanS_Guangyuan	0.004	Han_Shandong	Hlai_Qiongzhong	2.88	48.05+/-16.7	0.00001487+/-0.00000416	48.05	16.7	1393.45	484.3	Han_Shandong_Hlai_Qiongzhong
HanS_Guangyuan	0.0081	Nanai	Nganasan	2.65	11.17+/-3.31	0.00000519+/-0.00000196	11.17	3.31	323.93	95.99	Nanai_Nganasan
HanS_Guangyuan	0.0054	Nganasan	Ulchi	2.78	11.86+/-4.27	0.00000496+/-0.0000015	11.86	4.27	343.94	123.83	Nganasan_Ulchi
HanS_Guangyuan	0.046	Nganasan	Greek	2	38.15+/-19.12	0.00004012+/-0.00001273	38.15	19.12	1106.35	554.48	Nganasan_Greek
HanS_Guangyuan	0.034	Nganasan	Tajik_Mountain	2.11	39.15+/-18.51	0.00002414+/-0.0000097	39.15	18.51	1135.35	536.79	Nganasan_Tajik_Mountain
HanS_Guangyuan	0.0019	Nganasan	Basque	3.1	36.94+/-11.91	0.00003677+/-0.00001091	36.94	11.91	1071.26	345.39	Nganasan_Basque
HanS_Guangyuan	0.0094	Ulchi	Hlai_Qiongzhong	2.6	67.5+/-25.75	0.00002626+/-0.00001012	67.5	25.75	1957.5	746.75	Ulchi_Hlai_Qiongzhong
HanS_Guangyuan	0.044	Turkish	Sardinian	2.02	168.57+/-71.83	0.00001212+/-0.00000601	168.57	71.83	4888.53	2083.07	Turkish_Sardinian
HanS_Guangyuan	0.013	Turkish	Bouyei_Longli	2.48	40.16+/-16.21	0.00003444+/-0.00001141	40.16	16.21	1164.64	470.09	Turkish_Bouyei_Longli
HanS_Guangyuan	0.0031	Turkish	Hlai_Qiongzhong	2.96	36.58+/-12.37	0.00003158+/-0.0000085	36.58	12.37	1060.82	358.73	Turkish_Hlai_Qiongzhong
HanS_Guangyuan	0.016	Turkish	Tibetan_Lhasa	2.41	71.76+/-29.72	0.00005322+/-0.00001381	71.76	29.72	2081.04	861.88	Turkish_Tibetan_Lhasa
HanS_Guangyuan	0.0069	Armenian	Sardinian	2.7	177.82+/-47.15	0.00002465+/-0.00000912	177.82	47.15	5156.78	1367.35	Armenian_Sardinian
HanS_Guangyuan	0.014	Armenian	Bouyei_Longli	2.45	36.44+/-13.33	0.00003098+/-0.00001263	36.44	13.33	1056.76	386.57	Armenian_Bouyei_Longli
HanS_Guangyuan	0.002	Sardinian	Hlai_Qiongzhong	3.08	34.78+/-11.28	0.00003796+/-0.00000882	34.78	11.28	1008.62	327.12	Sardinian_Hlai_Qiongzhong
HanS_Guangyuan	0.033	French	Tibetan_Lhasa	2.13	86.09+/-40.48	0.00007327+/-0.0000262	86.09	40.48	2496.61	1173.92	French_Tibetan_Lhasa
HanS_Guangyuan	0.027	Greek	Hlai_Qiongzhong	2.22	36.4+/-16.43	0.00003309+/-0.00001241	36.4	16.43	1055.6	476.47	Greek_Hlai_Qiongzhong
HanS_Guangyuan	0.035	Greek	Tibetan_Lhasa	2.1	63.87+/-30.36	0.00005543+/-0.0000171	63.87	30.36	1852.23	880.44	Greek_Tibetan_Lhasa
HanS_Guangyuan	0.0059	Tajik_Mountain	Tibetan_Lhasa	2.76	65.43+/-23.74	0.00003252+/-0.00000909	65.43	23.74	1897.47	688.46	Tajik_Mountain_Tibetan_Lhasa
HanS_Guangyuan	0.004	Basque	Hlai_Qiongzhong	2.88	36.05+/-12.51	0.00003415+/-0.00000766	36.05	12.51	1045.45	362.79	Basque_Hlai_Qiongzhong
HanS_Guangyuan	0.0044	Bouyei_Longli	Tibetan_Lhasa	2.85	129.2+/-44.52	0.00004225+/-0.00001484	129.2	44.52	3746.8	1291.08	Bouyei_Longli_Tibetan_Lhasa
HanS_Leshan	0.017	Ami	Han_Henan	2.38	39.41+/-16.02	0.0000183+/-0.00000768	39.41	16.02	1142.89	464.58	Ami_Han_Henan
HanS_Leshan	0.014	Ami	Han_Shandong	2.45	78.53+/-28.76	0.00001827+/-0.00000746	78.53	28.76	2277.37	834.04	Ami_Han_Shandong
HanS_Leshan	0.044	Atayal	Dong_Guizhou	2.01	153.9+/-67.41	0.00004884+/-0.00002429	153.9	67.41	4463.1	1954.89	Atayal_Dong_Guizhou
HanS_Leshan	0.023	Atayal	Hmong	2.27	198.04+/-61.83	0.00009171+/-0.00004042	198.04	61.83	5743.16	1793.07	Atayal_Hmong
HanS_Leshan	0.012	Atayal	Spanish	2.5	94.25+/-37.67	0.00008332+/-0.00002959	94.25	37.67	2733.25	1092.43	Atayal_Spanish
HanS_Leshan	0.023	Atayal	Armenian	2.28	86.09+/-37.82	0.00007757+/-0.00003368	86.09	37.82	2496.61	1096.78	Atayal_Armenian
HanS_Leshan	0.0049	Atayal	Sardinian	2.81	97.21+/-34.57	0.00009605+/-0.00003304	97.21	34.57	2819.09	1002.53	Atayal_Sardinian
HanS_Leshan	0.045	Atayal	French	2	86.73+/-43.26	0.00007668+/-0.00003303	86.73	43.26	2515.17	1254.54	Atayal_French
HanS_Leshan	0.003	Atayal	Greek	2.96	87.87+/-29.64	0.00007545+/-0.00002467	87.87	29.64	2548.23	859.56	Atayal_Greek
HanS_Leshan	0.0025	Atayal	Basque	3.02	89.43+/-29.61	0.00009598+/-0.00002687	89.43	29.61	2593.47	858.69	Atayal_Basque
HanS_Leshan	0.028	BoY	Basque	2.2	142.84+/-50.19	0.00009353+/-0.0000425	142.84	50.19	4142.36	1455.51	BoY_Basque
HanS_Leshan	0.0045	Dao	Hmong	2.84	274.8+/-62.4	0.00006386+/-0.0000225	274.8	62.4	7969.2	1809.6	Dao_Hmong
HanS_Leshan	0.019	Dao	Nanai	2.35	65.5+/-27.86	0.00002972+/-0.00000978	65.5	27.86	1899.5	807.94	Dao_Nanai
HanS_Leshan	0.029	Dao	Spanish	2.19	138.1+/-62.46	0.0001002+/-0.00004579	138.1	62.46	4004.9	1811.34	Dao_Spanish
HanS_Leshan	0.041	Dao	Sardinian	2.05	133.3+/-65.1	0.00010738+/-0.0000483	133.3	65.1	3865.7	1887.9	Dao_Sardinian
HanS_Leshan	0.035	Dao	French	2.1	124.46+/-59.19	0.00008495+/-0.00003875	124.46	59.19	3609.34	1716.51	Dao_French
HanS_Leshan	0.0062	Dao	Basque	2.74	120.55+/-44.03	0.00010263+/-0.00003426	120.55	44.03	3495.95	1276.87	Dao_Basque
HanS_Leshan	0.042	Dong_Guizhou	Hmong	2.04	294.77+/-65.48	0.00004745+/-0.00002328	294.77	65.48	8548.33	1898.92	Dong_Guizhou_Hmong
HanS_Leshan	0.0017	Dong_Guizhou	Spanish	3.15	148.43+/-44.29	0.00010408+/-0.00003309	148.43	44.29	4304.47	1284.41	Dong_Guizhou_Spanish
HanS_Leshan	0.011	Dong_Guizhou	Turkish	2.54	179.65+/-56.52	0.00010213+/-0.00004029	179.65	56.52	5209.85	1639.08	Dong_Guizhou_Turkish
HanS_Leshan	0.0008	Dong_Guizhou	Sardinian	3.35	147.98+/-44.13	0.00012643+/-0.00003221	147.98	44.13	4291.42	1279.77	Dong_Guizhou_Sardinian
HanS_Leshan	0.0086	Dong_Guizhou	French	2.63	135.82+/-48.96	0.00009054+/-0.00003444	135.82	48.96	3938.78	1419.84	Dong_Guizhou_French
HanS_Leshan	0.0043	Dong_Guizhou	Greek	2.85	163.09+/-43.01	0.00010158+/-0.0000356	163.09	43.01	4729.61	1247.29	Dong_Guizhou_Greek
HanS_Leshan	0.016	Dong_Guizhou	Tajik_Mountain	2.4	173.03+/-50.03	0.00008587+/-0.00003574	173.03	50.03	5017.87	1450.87	Dong_Guizhou_Tajik_Mountain
HanS_Leshan	0.00068	Dong_Guizhou	Basque	3.4	131.33+/-38.65	0.0001097+/-0.00002976	131.33	38.65	3808.57	1120.85	Dong_Guizhou_Basque
HanS_Leshan	0.0031	Dong_Guizhou	Tibetan_Lhasa	2.95	158.23+/-40.36	0.00005564+/-0.00001884	158.23	40.36	4588.67	1170.44	Dong_Guizhou_Tibetan_Lhasa
HanS_Leshan	0.034	Hmong	Spanish	2.13	119.36+/-56.16	0.00009398+/-0.00004355	119.36	56.16	3461.44	1628.64	Hmong_Spanish
HanS_Leshan	0.029	Hmong	Sardinian	2.19	126.95+/-58.03	0.00011003+/-0.00004749	126.95	58.03	3681.55	1682.87	Hmong_Sardinian
HanS_Leshan	0.04	Hmong	French	2.05	114.28+/-55.78	0.00008698+/-0.00004012	114.28	55.78	3314.12	1617.62	Hmong_French
HanS_Leshan	0.031	Hmong	Tajik_Mountain	2.16	158.03+/-53.81	0.00008809+/-0.00004078	158.03	53.81	4582.87	1560.49	Hmong_Tajik_Mountain
HanS_Leshan	0.0079	Hmong	Basque	2.65	108.13+/-40.73	0.00010535+/-0.00003796	108.13	40.73	3135.77	1181.17	Hmong_Basque
HanS_Leshan	0.047	Hmong	Bouyei_Longli	1.99	213.86+/-67.66	0.00003993+/-0.00002006	213.86	67.66	6201.94	1962.14	Hmong_Bouyei_Longli
HanS_Leshan	0.035	Han_Henan	Armenian	2.1	2.95+/-1.4	0.00000778+/-0.00000242	2.95	1.4	85.55	40.6	Han_Henan_Armenian
HanS_Leshan	0.012	Han_Shandong	Hlai_Qiongzhong	2.52	97.5+/-36.54	0.00002869+/-0.00001139	97.5	36.54	2827.5	1059.66	Han_Shandong_Hlai_Qiongzhong
HanS_Leshan	0.029	Ulchi	Armenian	2.18	4.91+/-2.25	0.00000712+/-0.0000025	4.91	2.25	142.39	65.25	Ulchi_Armenian
HanS_Leshan	0.023	Ulchi	Basque	2.27	94.21+/-41.43	0.00006262+/-0.00002442	94.21	41.43	2732.09	1201.47	Ulchi_Basque
HanS_Leshan	0.033	Spanish	Hlai_Qiongzhong	2.13	191.12+/-78.56	0.00010907+/-0.00005123	191.12	78.56	5542.48	2278.24	Spanish_Hlai_Qiongzhong
HanS_Leshan	0.031	Turkish	French	2.16	14.25+/-5.71	0.00000085+/-0.00000039	14.25	5.71	413.25	165.59	Turkish_French
HanS_Leshan	0.044	Sardinian	Hlai_Qiongzhong	2.01	199.2+/-85.67	0.00013509+/-0.00006713	199.2	85.67	5776.8	2484.43	Sardinian_Hlai_Qiongzhong
HanS_Leshan	0.012	Basque	Bouyei_Longli	2.5	103.16+/-41.19	0.00007369+/-0.00002186	103.16	41.19	2991.64	1194.51	Basque_Bouyei_Longli
HanS_Leshan	0.0087	Basque	Hlai_Qiongzhong	2.62	160.15+/-61.04	0.00011158+/-0.00003827	160.15	61.04	4644.35	1770.16	Basque_Hlai_Qiongzhong
HanS_Leshan	0.021	Basque	Tibetan_Lhasa	2.32	131.24+/-56.68	0.00009367+/-0.00003793	131.24	56.68	3805.96	1643.72	Basque_Tibetan_Lhasa
HanS_Leshan	0.045	Bouyei_Longli	Hlai_Qiongzhong	2.01	127.93+/-29.29	0.00000939+/-0.00000468	127.93	29.29	3709.97	849.41	Bouyei_Longli_Hlai_Qiongzhong
HanS_Leshan	0.028	Hlai_Qiongzhong	Tibetan_Lhasa	2.2	225.66+/-70.33	0.00010113+/-0.000046	225.66	70.33	6544.14	2039.57	Hlai_Qiongzhong_Tibetan_Lhasa
HanS_Liangshan	0.021	Ami	Nganasan	2.31	129.77+/-40.84	0.00008007+/-0.00003461	129.77	40.84	3763.33	1184.36	Ami_Nganasan
HanS_Liangshan	0.026	Ami	Ulchi	2.22	155.29+/-50.88	0.00008469+/-0.00003814	155.29	50.88	4503.41	1475.52	Ami_Ulchi
HanS_Liangshan	0.037	Ami	Bouyei_Longli	2.08	307.39+/-85.66	0.00006281+/-0.00003015	307.39	85.66	8914.31	2484.14	Ami_Bouyei_Longli
HanS_Liangshan	0.022	Ami	Tibetan_Lhasa	2.29	51.48+/-22.48	0.00002829+/-0.0000112	51.48	22.48	1492.92	651.92	Ami_Tibetan_Lhasa
HanS_Liangshan	0.031	Atayal	Tibetan_Lhasa	2.16	62.28+/-25.2	0.00002688+/-0.00001246	62.28	25.2	1806.12	730.8	Atayal_Tibetan_Lhasa
HanS_Liangshan	0.003	Dao	Han_Henan	2.97	32.62+/-7.75	0.00001361+/-0.00000458	32.62	7.75	945.98	224.75	Dao_Han_Henan
HanS_Liangshan	0.019	Dao	Nanai	2.35	43.82+/-18.67	0.00002094+/-0.00000593	43.82	18.67	1270.78	541.43	Dao_Nanai
HanS_Liangshan	0.0077	Dong_Guizhou	Han_Henan	2.66	42.67+/-15.57	0.00001835+/-0.00000689	42.67	15.57	1237.43	451.53	Dong_Guizhou_Han_Henan
HanS_Liangshan	0.017	Dong_Guizhou	Nganasan	2.4	85.4+/-20.39	0.00003581+/-0.00001495	85.4	20.39	2476.6	591.31	Dong_Guizhou_Nganasan
HanS_Liangshan	0.041	Dong_Guizhou	Ulchi	2.04	124.66+/-46.86	0.00004513+/-0.00002213	124.66	46.86	3615.14	1358.94	Dong_Guizhou_Ulchi
HanS_Liangshan	0.0053	Hmong	Nanai	2.79	203.23+/-39.07	0.0001351+/-0.00004846	203.23	39.07	5893.67	1133.03	Hmong_Nanai
HanS_Liangshan	0.029	Hmong	Nganasan	2.18	163.31+/-48.6	0.00009283+/-0.00004256	163.31	48.6	4735.99	1409.4	Hmong_Nganasan
HanS_Liangshan	0.011	Hmong	Ulchi	2.53	212.3+/-59.5	0.000137+/-0.00005413	212.3	59.5	6156.7	1725.5	Hmong_Ulchi
HanS_Liangshan	0.027	Hmong	Sardinian	2.21	52.81+/-23.89	0.00004448+/-0.00001798	52.81	23.89	1531.49	692.81	Hmong_Sardinian
HanS_Liangshan	0.028	Hmong	French	2.2	63.9+/-29.05	0.00005025+/-0.00002021	63.9	29.05	1853.1	842.45	Hmong_French
HanS_Liangshan	0.038	Hmong	Basque	2.07	51.97+/-25.1	0.00004133+/-0.00001633	51.97	25.1	1507.13	727.9	Hmong_Basque
HanS_Liangshan	0.041	Han_Henan	Nanai	2.04	34.8+/-14.87	0.00001337+/-0.00000654	34.8	14.87	1009.2	431.23	Han_Henan_Nanai
HanS_Liangshan	0.00065	Han_Henan	Spanish	3.41	33.01+/-8.95	0.0000362+/-0.00001062	33.01	8.95	957.29	259.55	Han_Henan_Spanish
HanS_Liangshan	0.001	Han_Henan	Turkish	3.28	29.69+/-6.8	0.0000305+/-0.0000093	29.69	6.8	861.01	197.2	Han_Henan_Turkish
HanS_Liangshan	0.022	Han_Henan	Armenian	2.29	38.73+/-16.92	0.00003877+/-0.00001601	38.73	16.92	1123.17	490.68	Han_Henan_Armenian
HanS_Liangshan	0.0016	Han_Henan	Sardinian	3.16	29.12+/-6.79	0.00003857+/-0.00001221	29.12	6.79	844.48	196.91	Han_Henan_Sardinian
HanS_Liangshan	0.0014	Han_Henan	French	3.19	32.45+/-8.6	0.00003639+/-0.00001139	32.45	8.6	941.05	249.4	Han_Henan_French
HanS_Liangshan	0.00033	Han_Henan	Greek	3.59	34.12+/-9.51	0.00004015+/-0.00001105	34.12	9.51	989.48	275.79	Han_Henan_Greek
HanS_Liangshan	0.0091	Han_Henan	Tajik_Mountain	2.61	23.82+/-7.64	0.00002103+/-0.00000806	23.82	7.64	690.78	221.56	Han_Henan_Tajik_Mountain
HanS_Liangshan	0.00062	Han_Henan	Basque	3.42	35.55+/-10.17	0.00003454+/-0.0000101	35.55	10.17	1030.95	294.93	Han_Henan_Basque
HanS_Liangshan	0.032	Han_Henan	Hlai_Qiongzhong	2.14	34.71+/-16.2	0.00001624+/-0.00000732	34.71	16.2	1006.59	469.8	Han_Henan_Hlai_Qiongzhong
HanS_Liangshan	0.03	Han_Henan	Tibetan_Lhasa	2.16	38.37+/-17.73	0.00001549+/-0.00000683	38.37	17.73	1112.73	514.17	Han_Henan_Tibetan_Lhasa
HanS_Liangshan	0.041	Han_Shandong	French	2.05	39.65+/-19.36	0.0000252+/-0.00001076	39.65	19.36	1149.85	561.44	Han_Shandong_French
HanS_Liangshan	0.036	Han_Shandong	Tajik_Mountain	2.1	28.27+/-13.33	0.00001565+/-0.00000745	28.27	13.33	819.83	386.57	Han_Shandong_Tajik_Mountain
HanS_Liangshan	0.041	Han_Shandong	Basque	2.04	37.71+/-18.46	0.00002375+/-0.00000981	37.71	18.46	1093.59	535.34	Han_Shandong_Basque
HanS_Liangshan	0.028	Nanai	Spanish	2.19	32.52+/-14.84	0.00003242+/-0.00000948	32.52	14.84	943.08	430.36	Nanai_Spanish
HanS_Liangshan	0.021	Nanai	Turkish	2.3	29.07+/-12.63	0.00002539+/-0.00000818	29.07	12.63	843.03	366.27	Nanai_Turkish
HanS_Liangshan	0.031	Nanai	Sardinian	2.16	30.72+/-14.21	0.0000305+/-0.00001022	30.72	14.21	890.88	412.09	Nanai_Sardinian
HanS_Liangshan	0.035	Nanai	French	2.11	31.39+/-14.85	0.00003023+/-0.00000971	31.39	14.85	910.31	430.65	Nanai_French
HanS_Liangshan	0.015	Nanai	Greek	2.42	33.71+/-13.91	0.0000345+/-0.00000989	33.71	13.91	977.59	403.39	Nanai_Greek
HanS_Liangshan	0.0029	Nanai	Tajik_Mountain	2.98	32.63+/-10.97	0.00002592+/-0.00000755	32.63	10.97	946.27	318.13	Nanai_Tajik_Mountain
HanS_Liangshan	0.0063	Nanai	Tibetan_Lhasa	2.73	48.25+/-17.19	0.00001433+/-0.00000524	48.25	17.19	1399.25	498.51	Nanai_Tibetan_Lhasa
HanS_Liangshan	0.031	Nganasan	Bouyei_Longli	2.16	184.8+/-67.39	0.00010027+/-0.0000464	184.8	67.39	5359.2	1954.31	Nganasan_Bouyei_Longli
HanS_Liangshan	0.026	Nganasan	Hlai_Qiongzhong	2.22	105.78+/-32.72	0.00006332+/-0.00002851	105.78	32.72	3067.62	948.88	Nganasan_Hlai_Qiongzhong
HanS_Liangshan	0.0036	Ulchi	Bouyei_Longli	2.91	205.21+/-45.12	0.00011197+/-0.00003846	205.21	45.12	5951.09	1308.48	Ulchi_Bouyei_Longli
HanS_Liangshan	0.035	Ulchi	Tibetan_Lhasa	2.1	71.44+/-33.96	0.00001875+/-0.00000781	71.44	33.96	2071.76	984.84	Ulchi_Tibetan_Lhasa
HanS_Luzhou	0.02	Ami	Ulchi	2.33	163.08+/-42.6	0.00009076+/-0.00003896	163.08	42.6	4729.32	1235.4	Ami_Ulchi
HanS_Luzhou	0.031	Ami	Spanish	2.15	164.93+/-58.93	0.00014017+/-0.00006508	164.93	58.93	4782.97	1708.97	Ami_Spanish
HanS_Luzhou	0.045	Ami	Sardinian	2.01	231.26+/-81.13	0.00021489+/-0.00010703	231.26	81.13	6706.54	2352.77	Ami_Sardinian
HanS_Luzhou	0.0074	Ami	French	2.68	154.95+/-46.88	0.00014172+/-0.0000529	154.95	46.88	4493.55	1359.52	Ami_French
HanS_Luzhou	0.027	Ami	Tajik_Mountain	2.21	188.35+/-63.6	0.00014951+/-0.00006755	188.35	63.6	5462.15	1844.4	Ami_Tajik_Mountain
HanS_Luzhou	0.014	Ami	Basque	2.46	124.12+/-47.36	0.00011681+/-0.00004749	124.12	47.36	3599.48	1373.44	Ami_Basque
HanS_Luzhou	0.038	Dong_Guizhou	Ulchi	2.07	77.98+/-33.84	0.00002592+/-0.00001252	77.98	33.84	2261.42	981.36	Dong_Guizhou_Ulchi
HanS_Luzhou	0.0059	Dong_Guizhou	Spanish	2.75	98.17+/-31.6	0.00008005+/-0.00002909	98.17	31.6	2846.93	916.4	Dong_Guizhou_Spanish
HanS_Luzhou	0.041	Dong_Guizhou	Turkish	2.04	78.58+/-37.59	0.00005465+/-0.00002674	78.58	37.59	2278.82	1090.11	Dong_Guizhou_Turkish
HanS_Luzhou	0.047	Dong_Guizhou	Armenian	1.99	69.92+/-35.14	0.00006168+/-0.00002695	69.92	35.14	2027.68	1019.06	Dong_Guizhou_Armenian
HanS_Luzhou	0.00011	Dong_Guizhou	French	3.86	97.77+/-19.28	0.00008462+/-0.00002194	97.77	19.28	2835.33	559.12	Dong_Guizhou_French
HanS_Luzhou	0.037	Dong_Guizhou	Greek	2.09	76.33+/-34.6	0.00005727+/-0.00002744	76.33	34.6	2213.57	1003.4	Dong_Guizhou_Greek
HanS_Luzhou	0.00017	Dong_Guizhou	Basque	3.76	82.88+/-20.38	0.00007741+/-0.00002057	82.88	20.38	2403.52	591.02	Dong_Guizhou_Basque
HanS_Luzhou	0.0031	Hmong	Spanish	2.96	46.23+/-15.62	0.00004845+/-0.00001401	46.23	15.62	1340.67	452.98	Hmong_Spanish
HanS_Luzhou	0.0015	Hmong	Turkish	3.18	39.12+/-12.29	0.00003773+/-0.00001048	39.12	12.29	1134.48	356.41	Hmong_Turkish
HanS_Luzhou	3.1e-05	Hmong	Armenian	4.17	41.88+/-10.05	0.0000466+/-0.00000984	41.88	10.05	1214.52	291.45	Hmong_Armenian
HanS_Luzhou	0.0099	Hmong	French	2.58	55.41+/-21.49	0.00005635+/-0.00001704	55.41	21.49	1606.89	623.21	Hmong_French
HanS_Luzhou	0.00023	Hmong	Greek	3.68	34.68+/-9.41	0.00003433+/-0.00000903	34.68	9.41	1005.72	272.89	Hmong_Greek
HanS_Luzhou	0.00099	Hmong	Tajik_Mountain	3.29	25.72+/-5.97	0.00002605+/-0.00000791	25.72	5.97	745.88	173.13	Hmong_Tajik_Mountain
HanS_Luzhou	0.00042	Hmong	Basque	3.53	43.37+/-10.94	0.00005282+/-0.00001497	43.37	10.94	1257.73	317.26	Hmong_Basque
HanS_Luzhou	0.013	Hmong	Bouyei_Longli	2.49	173.81+/-43.77	0.00003365+/-0.00001354	173.81	43.77	5040.49	1269.33	Hmong_Bouyei_Longli
HanS_Luzhou	0.0025	Han_Shandong	Armenian	3.03	43.55+/-14.38	0.00003274+/-0.00000943	43.55	14.38	1262.95	417.02	Han_Shandong_Armenian
HanS_Luzhou	0.00046	Han_Shandong	Greek	3.5	34.88+/-9.96	0.00002522+/-0.00000517	34.88	9.96	1011.52	288.84	Han_Shandong_Greek
HanS_Luzhou	0.041	Han_Shandong	Basque	2.05	62.11+/-30.35	0.00004456+/-0.00001726	62.11	30.35	1801.19	880.15	Han_Shandong_Basque
HanS_Luzhou	0.05	Nanai	Spanish	1.96	168.59+/-57.48	0.00012897+/-0.00006577	168.59	57.48	4889.11	1666.92	Nanai_Spanish
HanS_Luzhou	0.027	Nanai	French	2.21	155.93+/-48.25	0.00011964+/-0.00005419	155.93	48.25	4521.97	1399.25	Nanai_French
HanS_Luzhou	0.019	Nanai	Basque	2.35	126.87+/-45.7	0.00010833+/-0.00004611	126.87	45.7	3679.23	1325.3	Nanai_Basque
HanS_Luzhou	0.00062	Nganasan	Spanish	3.42	154.19+/-32.24	0.00013901+/-0.00004059	154.19	32.24	4471.51	934.96	Nganasan_Spanish
HanS_Luzhou	0.0033	Nganasan	Turkish	2.94	143.12+/-32.38	0.00010121+/-0.00003447	143.12	32.38	4150.48	939.02	Nganasan_Turkish
HanS_Luzhou	0.031	Nganasan	Armenian	2.15	105.21+/-33.28	0.00007976+/-0.00003702	105.21	33.28	3051.09	965.12	Nganasan_Armenian
HanS_Luzhou	0.012	Nganasan	Sardinian	2.52	197.58+/-60.96	0.00019146+/-0.00007594	197.58	60.96	5729.82	1767.84	Nganasan_Sardinian
HanS_Luzhou	0.00064	Nganasan	French	3.41	155.3+/-32.41	0.00014467+/-0.00004237	155.3	32.41	4503.7	939.89	Nganasan_French
HanS_Luzhou	0.012	Nganasan	Greek	2.51	170.88+/-41.32	0.00014304+/-0.00005707	170.88	41.32	4955.52	1198.28	Nganasan_Greek
HanS_Luzhou	0.016	Nganasan	Tajik_Mountain	2.4	196.32+/-58.97	0.00013294+/-0.00005532	196.32	58.97	5693.28	1710.13	Nganasan_Tajik_Mountain
HanS_Luzhou	0.002	Nganasan	Basque	3.09	147.93+/-31.1	0.00013625+/-0.00004403	147.93	31.1	4289.97	901.9	Nganasan_Basque
HanS_Luzhou	0.042	Ulchi	French	2.03	119.71+/-53.01	0.00008426+/-0.00004144	119.71	53.01	3471.59	1537.29	Ulchi_French
HanS_Luzhou	0.041	Ulchi	Bouyei_Longli	2.04	127.15+/-56.62	0.00004071+/-0.00001993	127.15	56.62	3687.35	1641.98	Ulchi_Bouyei_Longli
HanS_Luzhou	0.033	Spanish	Hlai_Qiongzhong	2.13	113.58+/-46.46	0.00008793+/-0.00004119	113.58	46.46	3293.82	1347.34	Spanish_Hlai_Qiongzhong
HanS_Luzhou	0.015	Armenian	Hlai_Qiongzhong	2.42	70.68+/-29.16	0.00005866+/-0.00002336	70.68	29.16	2049.72	845.64	Armenian_Hlai_Qiongzhong
HanS_Luzhou	0.016	French	Bouyei_Longli	2.42	98.71+/-39.61	0.00008321+/-0.00003444	98.71	39.61	2862.59	1148.69	French_Bouyei_Longli
HanS_Luzhou	0.00098	French	Hlai_Qiongzhong	3.3	104.81+/-29.49	0.0000886+/-0.00002687	104.81	29.49	3039.49	855.21	French_Hlai_Qiongzhong
HanS_Luzhou	0.016	Tajik_Mountain	Bouyei_Longli	2.42	32.09+/-13.28	0.00002554+/-0.00000812	32.09	13.28	930.61	385.12	Tajik_Mountain_Bouyei_Longli
HanS_Luzhou	0.033	Basque	Bouyei_Longli	2.13	77.89+/-36.63	0.0000696+/-0.0000294	77.89	36.63	2258.81	1062.27	Basque_Bouyei_Longli
HanS_Luzhou	0.0012	Basque	Hlai_Qiongzhong	3.24	91.15+/-26.25	0.00007645+/-0.00002361	91.15	26.25	2643.35	761.25	Basque_Hlai_Qiongzhong
HanS_Meishan	0.013	Ami	Nganasan	2.49	135.69+/-53.65	0.00006538+/-0.00002629	135.69	53.65	3935.01	1555.85	Ami_Nganasan
HanS_Meishan	0.029	Atayal	Greek	2.18	97.68+/-41.59	0.00006366+/-0.00002915	97.68	41.59	2832.72	1206.11	Atayal_Greek
HanS_Meishan	0.016	BoY	Dao	2.41	125.64+/-33	0.00002733+/-0.00001132	125.64	33	3643.56	957	BoY_Dao
HanS_Meishan	0.015	BoY	Spanish	2.43	94.19+/-35.27	0.00005853+/-0.00002413	94.19	35.27	2731.51	1022.83	BoY_Spanish
HanS_Meishan	0.013	BoY	French	2.48	95.37+/-37.28	0.00005804+/-0.00002342	95.37	37.28	2765.73	1081.12	BoY_French
HanS_Meishan	0.013	BoY	Greek	2.47	83.58+/-27.52	0.00005263+/-0.0000213	83.58	27.52	2423.82	798.08	BoY_Greek
HanS_Meishan	0.035	BoY	Basque	2.11	83.07+/-39.42	0.00005685+/-0.00002674	83.07	39.42	2409.03	1143.18	BoY_Basque
HanS_Meishan	0.009	Dao	Nganasan	2.61	179.28+/-52.31	0.00008936+/-0.00003421	179.28	52.31	5199.12	1516.99	Dao_Nganasan
HanS_Meishan	0.026	Dao	Spanish	2.23	106.48+/-45.74	0.00006257+/-0.0000281	106.48	45.74	3087.92	1326.46	Dao_Spanish
HanS_Meishan	0.013	Dao	Turkish	2.48	98.71+/-39.73	0.00005376+/-0.00002099	98.71	39.73	2862.59	1152.17	Dao_Turkish
HanS_Meishan	0.0052	Dao	Sardinian	2.79	74.83+/-26.79	0.00004302+/-0.0000143	74.83	26.79	2170.07	776.91	Dao_Sardinian
HanS_Meishan	0.0071	Dao	Greek	2.69	92.43+/-34.32	0.00005669+/-0.00002073	92.43	34.32	2680.47	995.28	Dao_Greek
HanS_Meishan	0.015	Dao	Tajik_Mountain	2.42	89.89+/-34.85	0.00003822+/-0.00001577	89.89	34.85	2606.81	1010.65	Dao_Tajik_Mountain
HanS_Meishan	0.037	Dao	Tibetan_Lhasa	2.08	169.84+/-70.84	0.00005974+/-0.00002868	169.84	70.84	4925.36	2054.36	Dao_Tibetan_Lhasa
HanS_Meishan	0.042	Dong_Guizhou	Spanish	2.03	83.66+/-41.21	0.00004135+/-0.00001563	83.66	41.21	2426.14	1195.09	Dong_Guizhou_Spanish
HanS_Meishan	0.0095	Dong_Guizhou	Greek	2.59	48.15+/-18.47	0.00002619+/-0.0000101	48.15	18.47	1396.35	535.63	Dong_Guizhou_Greek
HanS_Meishan	0.038	Dong_Guizhou	Basque	2.08	73.93+/-35.62	0.00004076+/-0.00001499	73.93	35.62	2143.97	1032.98	Dong_Guizhou_Basque
HanS_Meishan	0.05	Dong_Guizhou	Tibetan_Lhasa	1.96	156.53+/-79.8	0.00004209+/-0.00001945	156.53	79.8	4539.37	2314.2	Dong_Guizhou_Tibetan_Lhasa
HanS_Meishan	0.005	Hmong	Spanish	2.81	103.55+/-36.88	0.00006283+/-0.00002125	103.55	36.88	3002.95	1069.52	Hmong_Spanish
HanS_Meishan	0.0048	Hmong	Turkish	2.82	82.57+/-29.29	0.00004763+/-0.0000158	82.57	29.29	2394.53	849.41	Hmong_Turkish
HanS_Meishan	0.0023	Hmong	Sardinian	3.04	73.59+/-23.81	0.00004446+/-0.00001462	73.59	23.81	2134.11	690.49	Hmong_Sardinian
HanS_Meishan	0.021	Hmong	French	2.31	101.27+/-43.89	0.00005749+/-0.00002212	101.27	43.89	2936.83	1272.81	Hmong_French
HanS_Meishan	0.02	Hmong	Greek	2.33	88.46+/-38.04	0.00005049+/-0.00001947	88.46	38.04	2565.34	1103.16	Hmong_Greek
HanS_Meishan	0.0055	Hmong	Basque	2.77	92.61+/-33.39	0.00005732+/-0.00002016	92.61	33.39	2685.69	968.31	Hmong_Basque
HanS_Meishan	0.0073	Han_Henan	Nganasan	2.68	163.16+/-46.53	0.00006435+/-0.00002398	163.16	46.53	4731.64	1349.37	Han_Henan_Nganasan
HanS_Meishan	0.042	Han_Shandong	Sardinian	2.04	105.04+/-49.52	0.00005042+/-0.00002477	105.04	49.52	3046.16	1436.08	Han_Shandong_Sardinian
HanS_Meishan	0.0044	Nanai	Spanish	2.85	85.55+/-30.05	0.0000532+/-0.00001805	85.55	30.05	2480.95	871.45	Nanai_Spanish
HanS_Meishan	0.00066	Nanai	Turkish	3.4	66.61+/-16.94	0.00003743+/-0.000011	66.61	16.94	1931.69	491.26	Nanai_Turkish
HanS_Meishan	0.0007	Nanai	Sardinian	3.39	61.05+/-17.33	0.00004672+/-0.00001378	61.05	17.33	1770.45	502.57	Nanai_Sardinian
HanS_Meishan	0.02	Nanai	French	2.32	83.92+/-36.14	0.00004809+/-0.0000193	83.92	36.14	2433.68	1048.06	Nanai_French
HanS_Meishan	0.0022	Nanai	Greek	3.06	63.2+/-14.94	0.00003915+/-0.0000128	63.2	14.94	1832.8	433.26	Nanai_Greek
HanS_Meishan	0.0059	Nanai	Basque	2.75	81.15+/-23.13	0.00005065+/-0.0000184	81.15	23.13	2353.35	670.77	Nanai_Basque
HanS_Meishan	0.017	Nanai	Hlai_Qiongzhong	2.39	68.87+/-28.84	0.00001976+/-0.00000575	68.87	28.84	1997.23	836.36	Nanai_Hlai_Qiongzhong
HanS_Meishan	0.0015	Nganasan	Spanish	3.18	115.44+/-29.26	0.00006289+/-0.00001978	115.44	29.26	3347.76	848.54	Nganasan_Spanish
HanS_Meishan	0.0028	Nganasan	Greek	2.99	92.65+/-26.75	0.00004782+/-0.00001598	92.65	26.75	2686.85	775.75	Nganasan_Greek
HanS_Meishan	0.0036	Nganasan	Basque	2.91	112.13+/-27.92	0.00006567+/-0.00002258	112.13	27.92	3251.77	809.68	Nganasan_Basque
HanS_Meishan	0.013	Nganasan	Hlai_Qiongzhong	2.49	69.05+/-26.71	0.00003386+/-0.00001358	69.05	26.71	2002.45	774.59	Nganasan_Hlai_Qiongzhong
HanS_Meishan	0.032	Spanish	Basque	2.14	15.74+/-6.13	0.00000055+/-0.00000026	15.74	6.13	456.46	177.77	Spanish_Basque
HanS_Meishan	0.00021	Spanish	Bouyei_Longli	3.71	81.37+/-21.92	0.00004578+/-0.00001226	81.37	21.92	2359.73	635.68	Spanish_Bouyei_Longli
HanS_Meishan	7.3e-05	Spanish	Hlai_Qiongzhong	3.97	52.7+/-13.29	0.00003574+/-0.00000838	52.7	13.29	1528.3	385.41	Spanish_Hlai_Qiongzhong
HanS_Meishan	0.013	Spanish	Tibetan_Lhasa	2.48	127.88+/-43.65	0.00007575+/-0.00003057	127.88	43.65	3708.52	1265.85	Spanish_Tibetan_Lhasa
HanS_Meishan	0.004	Turkish	Bouyei_Longli	2.88	72.05+/-25.02	0.0000379+/-0.00001236	72.05	25.02	2089.45	725.58	Turkish_Bouyei_Longli
HanS_Meishan	7.5e-05	Turkish	Hlai_Qiongzhong	3.96	47.84+/-12.08	0.00003248+/-0.00000788	47.84	12.08	1387.36	350.32	Turkish_Hlai_Qiongzhong
HanS_Meishan	0.02	Turkish	Tibetan_Lhasa	2.32	114.88+/-41.67	0.00005396+/-0.00002324	114.88	41.67	3331.52	1208.43	Turkish_Tibetan_Lhasa
HanS_Meishan	0.031	Armenian	Sardinian	2.16	181.5+/-77.17	0.00002208+/-0.00001021	181.5	77.17	5263.5	2237.93	Armenian_Sardinian
HanS_Meishan	0.032	Armenian	Hlai_Qiongzhong	2.14	40.45+/-18.91	0.00003001+/-0.00001261	40.45	18.91	1173.05	548.39	Armenian_Hlai_Qiongzhong
HanS_Meishan	0.0051	Sardinian	Hlai_Qiongzhong	2.8	38.92+/-13.9	0.00003007+/-0.00000835	38.92	13.9	1128.68	403.1	Sardinian_Hlai_Qiongzhong
HanS_Meishan	0.0027	French	Bouyei_Longli	3	83.38+/-27.82	0.00004444+/-0.00001362	83.38	27.82	2418.02	806.78	French_Bouyei_Longli
HanS_Meishan	3.8e-05	French	Hlai_Qiongzhong	4.12	54.04+/-13.11	0.00003523+/-0.0000072	54.04	13.11	1567.16	380.19	French_Hlai_Qiongzhong
HanS_Meishan	0.034	French	Tibetan_Lhasa	2.12	129.19+/-54.73	0.00007271+/-0.00003426	129.19	54.73	3746.51	1587.17	French_Tibetan_Lhasa
HanS_Meishan	0.004	Greek	Bouyei_Longli	2.88	79.28+/-21.72	0.00004375+/-0.0000152	79.28	21.72	2299.12	629.88	Greek_Bouyei_Longli
HanS_Meishan	0.0022	Greek	Hlai_Qiongzhong	3.06	45.89+/-14.14	0.00003277+/-0.0000107	45.89	14.14	1330.81	410.06	Greek_Hlai_Qiongzhong
HanS_Meishan	0.03	Greek	Tibetan_Lhasa	2.17	114.15+/-44.45	0.0000635+/-0.00002924	114.15	44.45	3310.35	1289.05	Greek_Tibetan_Lhasa
HanS_Meishan	0.0066	Tajik_Mountain	Tibetan_Lhasa	2.72	6.37+/-2.35	0.00000882+/-0.00000225	6.37	2.35	184.73	68.15	Tajik_Mountain_Tibetan_Lhasa
HanS_Meishan	1.7e-05	Basque	Hlai_Qiongzhong	4.31	50.06+/-9.21	0.00003685+/-0.00000856	50.06	9.21	1451.74	267.09	Basque_Hlai_Qiongzhong
HanS_Mianyang	0.00043	Atayal	Nanai	3.52	149.86+/-39.85	0.00007789+/-0.00002211	149.86	39.85	4345.94	1155.65	Atayal_Nanai
HanS_Mianyang	0.0099	BoY	Han_Shandong	2.58	47.55+/-18.44	0.00001632+/-0.00000415	47.55	18.44	1378.95	534.76	BoY_Han_Shandong
HanS_Mianyang	0.013	BoY	Spanish	2.47	103.26+/-38.52	0.00006895+/-0.0000279	103.26	38.52	2994.54	1117.08	BoY_Spanish
HanS_Mianyang	0.041	BoY	Turkish	2.05	91.4+/-44.64	0.00005629+/-0.00002479	91.4	44.64	2650.6	1294.56	BoY_Turkish
HanS_Mianyang	0.032	BoY	Sardinian	2.15	92.88+/-43.29	0.00006086+/-0.00002592	92.88	43.29	2693.52	1255.41	BoY_Sardinian
HanS_Mianyang	0.029	BoY	French	2.19	107.76+/-44.73	0.00007515+/-0.00003438	107.76	44.73	3125.04	1297.17	BoY_French
HanS_Mianyang	0.022	BoY	Greek	2.29	97.43+/-42.46	0.00006737+/-0.0000283	97.43	42.46	2825.47	1231.34	BoY_Greek
HanS_Mianyang	0.023	BoY	Tajik_Mountain	2.28	121.82+/-49.4	0.00006251+/-0.00002745	121.82	49.4	3532.78	1432.6	BoY_Tajik_Mountain
HanS_Mianyang	0.017	BoY	Basque	2.39	104.37+/-37.46	0.00006978+/-0.00002916	104.37	37.46	3026.73	1086.34	BoY_Basque
HanS_Mianyang	0.02	BoY	Tibetan_Lhasa	2.33	85.82+/-33.67	0.00002532+/-0.00001087	85.82	33.67	2488.78	976.43	BoY_Tibetan_Lhasa
HanS_Mianyang	0.029	Dong_Guizhou	Han_Henan	2.18	235.43+/-69.21	0.00006091+/-0.00002794	235.43	69.21	6827.47	2007.09	Dong_Guizhou_Han_Henan
HanS_Mianyang	0.0056	Dong_Guizhou	Nanai	2.77	185.21+/-37.26	0.000064+/-0.00002309	185.21	37.26	5371.09	1080.54	Dong_Guizhou_Nanai
HanS_Mianyang	0.0031	Dong_Guizhou	Tibetan_Lhasa	2.95	163.12+/-39.2	0.00005238+/-0.00001773	163.12	39.2	4730.48	1136.8	Dong_Guizhou_Tibetan_Lhasa
HanS_Mianyang	0.00034	Hmong	Han_Shandong	3.58	99.69+/-27.84	0.00002937+/-0.00000813	99.69	27.84	2891.01	807.36	Hmong_Han_Shandong
HanS_Mianyang	0.039	Hmong	Turkish	2.07	55.38+/-24.47	0.00002837+/-0.00001372	55.38	24.47	1606.02	709.63	Hmong_Turkish
HanS_Mianyang	0.014	Hmong	Tibetan_Lhasa	2.46	94.15+/-38.22	0.00003424+/-0.00001163	94.15	38.22	2730.35	1108.38	Hmong_Tibetan_Lhasa
HanS_Mianyang	0.0099	Han_Henan	Bouyei_Longli	2.58	97.51+/-37.28	0.00002804+/-0.00001087	97.51	37.28	2827.79	1081.12	Han_Henan_Bouyei_Longli
HanS_Mianyang	0.03	Han_Henan	Tibetan_Lhasa	2.17	186.95+/-77.05	0.00003464+/-0.00001598	186.95	77.05	5421.55	2234.45	Han_Henan_Tibetan_Lhasa
HanS_Mianyang	0.033	Han_Shandong	French	2.13	95.72+/-44.88	0.00004961+/-0.00002327	95.72	44.88	2775.88	1301.52	Han_Shandong_French
HanS_Mianyang	0.046	Han_Shandong	Basque	1.99	119.54+/-50.96	0.00005728+/-0.00002872	119.54	50.96	3466.66	1477.84	Han_Shandong_Basque
HanS_Mianyang	0.0024	Han_Shandong	Hlai_Qiongzhong	3.03	40.45+/-13.33	0.00001188+/-0.00000384	40.45	13.33	1173.05	386.57	Han_Shandong_Hlai_Qiongzhong
HanS_Mianyang	0.0078	Han_Shandong	Tibetan_Lhasa	2.66	157.44+/-41.19	0.00002252+/-0.00000847	157.44	41.19	4565.76	1194.51	Han_Shandong_Tibetan_Lhasa
HanS_Mianyang	0.043	Nanai	Hlai_Qiongzhong	2.02	178.21+/-74.32	0.00007524+/-0.00003719	178.21	74.32	5168.09	2155.28	Nanai_Hlai_Qiongzhong
HanS_Mianyang	0.033	Nanai	Tibetan_Lhasa	2.13	175.62+/-60.57	0.00003963+/-0.00001861	175.62	60.57	5092.98	1756.53	Nanai_Tibetan_Lhasa
HanS_Mianyang	0.01	Ulchi	Hlai_Qiongzhong	2.57	194.79+/-63.87	0.00007656+/-0.00002982	194.79	63.87	5648.91	1852.23	Ulchi_Hlai_Qiongzhong
HanS_Mianyang	0.013	Spanish	Tajik_Mountain	2.48	210.49+/-62.87	0.00001287+/-0.00000519	210.49	62.87	6104.21	1823.23	Spanish_Tajik_Mountain
HanS_Mianyang	0.042	Spanish	Bouyei_Longli	2.04	81.22+/-38.84	0.00004644+/-0.00002279	81.22	38.84	2355.38	1126.36	Spanish_Bouyei_Longli
HanS_Mianyang	0.032	Spanish	Hlai_Qiongzhong	2.14	138.73+/-50.4	0.00007072+/-0.00003305	138.73	50.4	4023.17	1461.6	Spanish_Hlai_Qiongzhong
HanS_Mianyang	0.018	Turkish	Bouyei_Longli	2.37	61.17+/-23.88	0.00003565+/-0.00001505	61.17	23.88	1773.93	692.52	Turkish_Bouyei_Longli
HanS_Mianyang	0.037	Turkish	Tibetan_Lhasa	2.09	38.29+/-18.33	0.00002143+/-0.00000863	38.29	18.33	1110.41	531.57	Turkish_Tibetan_Lhasa
HanS_Mianyang	0.049	Sardinian	Bouyei_Longli	1.97	66.5+/-31.94	0.00004154+/-0.00002113	66.5	31.94	1928.5	926.26	Sardinian_Bouyei_Longli
HanS_Mianyang	0.036	Sardinian	Tibetan_Lhasa	2.09	60.26+/-24.11	0.00002851+/-0.00001361	60.26	24.11	1747.54	699.19	Sardinian_Tibetan_Lhasa
HanS_Mianyang	0.03	French	Hlai_Qiongzhong	2.17	145.37+/-48.19	0.0000792+/-0.00003646	145.37	48.19	4215.73	1397.51	French_Hlai_Qiongzhong
HanS_Mianyang	0.0091	Greek	Bouyei_Longli	2.61	66.94+/-24.03	0.00004187+/-0.00001606	66.94	24.03	1941.26	696.87	Greek_Bouyei_Longli
HanS_Mianyang	0.0075	Greek	Tibetan_Lhasa	2.67	58.87+/-20.09	0.00002919+/-0.00001093	58.87	20.09	1707.23	582.61	Greek_Tibetan_Lhasa
HanS_Mianyang	0.024	Basque	Hlai_Qiongzhong	2.25	139.93+/-42.02	0.00007335+/-0.00003256	139.93	42.02	4057.97	1218.58	Basque_Hlai_Qiongzhong
HanS_Mianyang	0.0013	Bouyei_Longli	Tibetan_Lhasa	3.22	121.75+/-37.11	0.00003959+/-0.0000123	121.75	37.11	3530.75	1076.19	Bouyei_Longli_Tibetan_Lhasa
HanS_Mianyang	0.0015	Hlai_Qiongzhong	Tibetan_Lhasa	3.17	95.7+/-27.91	0.00002602+/-0.00000821	95.7	27.91	2775.3	809.39	Hlai_Qiongzhong_Tibetan_Lhasa
HanS_Nanchong	0.029	Ami	Han_Henan	2.18	145.78+/-48.47	0.00004414+/-0.00002027	145.78	48.47	4227.62	1405.63	Ami_Han_Henan
HanS_Nanchong	0.044	Ami	Spanish	2.01	212.56+/-62.45	0.00019063+/-0.00009487	212.56	62.45	6164.24	1811.05	Ami_Spanish
HanS_Nanchong	0.025	Ami	Armenian	2.25	230.86+/-64.84	0.00021796+/-0.00009695	230.86	64.84	6694.94	1880.36	Ami_Armenian
HanS_Nanchong	0.048	Ami	French	1.97	192.89+/-63.09	0.00017975+/-0.00009105	192.89	63.09	5593.81	1829.61	Ami_French
HanS_Nanchong	0.027	Ami	Greek	2.22	185.5+/-55.28	0.00017186+/-0.00007756	185.5	55.28	5379.5	1603.12	Ami_Greek
HanS_Nanchong	0.018	Ami	Tajik_Mountain	2.37	149.22+/-52.89	0.0001008+/-0.00004245	149.22	52.89	4327.38	1533.81	Ami_Tajik_Mountain
HanS_Nanchong	0.006	Ami	Tibetan_Lhasa	2.75	122.93+/-43.63	0.00006018+/-0.00002191	122.93	43.63	3564.97	1265.27	Ami_Tibetan_Lhasa
HanS_Nanchong	0.028	Atayal	Armenian	2.19	245.54+/-62.21	0.0002514+/-0.00011461	245.54	62.21	7120.66	1804.09	Atayal_Armenian
HanS_Nanchong	0.0084	BoY	Spanish	2.64	139.91+/-42.25	0.00009798+/-0.00003717	139.91	42.25	4057.39	1225.25	BoY_Spanish
HanS_Nanchong	0.018	BoY	Turkish	2.36	138.66+/-45.66	0.00008081+/-0.00003428	138.66	45.66	4021.14	1324.14	BoY_Turkish
HanS_Nanchong	0.035	BoY	Armenian	2.11	151.07+/-46.98	0.00010322+/-0.00004894	151.07	46.98	4381.03	1362.42	BoY_Armenian
HanS_Nanchong	0.014	BoY	Sardinian	2.45	172.28+/-54.46	0.00012977+/-0.00005287	172.28	54.46	4996.12	1579.34	BoY_Sardinian
HanS_Nanchong	0.0099	BoY	French	2.58	127.28+/-42.87	0.00009114+/-0.00003535	127.28	42.87	3691.12	1243.23	BoY_French
HanS_Nanchong	0.0039	BoY	Greek	2.89	121.25+/-38.49	0.00009303+/-0.00003219	121.25	38.49	3516.25	1116.21	BoY_Greek
HanS_Nanchong	0.014	BoY	Tajik_Mountain	2.46	120.12+/-37.04	0.00006121+/-0.00002484	120.12	37.04	3483.48	1074.16	BoY_Tajik_Mountain
HanS_Nanchong	0.018	BoY	Basque	2.37	139.36+/-42.83	0.00009404+/-0.00003974	139.36	42.83	4041.44	1242.07	BoY_Basque
HanS_Nanchong	0.035	BoY	Bouyei_Longli	2.11	154.33+/-68.21	0.00003469+/-0.00001648	154.33	68.21	4475.57	1978.09	BoY_Bouyei_Longli
HanS_Nanchong	0.01	Dao	Spanish	2.56	158.52+/-35.77	0.00012878+/-0.00005029	158.52	35.77	4597.08	1037.33	Dao_Spanish
HanS_Nanchong	0.015	Dao	Turkish	2.42	157.61+/-36.43	0.00010787+/-0.00004456	157.61	36.43	4570.69	1056.47	Dao_Turkish
HanS_Nanchong	0.0065	Dao	Armenian	2.72	191.88+/-29.24	0.00016911+/-0.00006208	191.88	29.24	5564.52	847.96	Dao_Armenian
HanS_Nanchong	0.0035	Dao	Sardinian	2.92	196.87+/-40.78	0.00018552+/-0.00006354	196.87	40.78	5709.23	1182.62	Dao_Sardinian
HanS_Nanchong	0.019	Dao	French	2.34	149.86+/-38.85	0.00012676+/-0.00005409	149.86	38.85	4345.94	1126.65	Dao_French
HanS_Nanchong	0.016	Dao	Greek	2.4	149.51+/-38.95	0.00013188+/-0.00005493	149.51	38.95	4335.79	1129.55	Dao_Greek
HanS_Nanchong	0.0057	Dao	Tajik_Mountain	2.76	149.01+/-32.23	0.00009937+/-0.00003596	149.01	32.23	4321.29	934.67	Dao_Tajik_Mountain
HanS_Nanchong	0.045	Dao	Basque	2	165.59+/-48.96	0.00013007+/-0.00006499	165.59	48.96	4802.11	1419.84	Dao_Basque
HanS_Nanchong	0.03	Dong_Guizhou	Hmong	2.17	87.01+/-33.86	0.00001592+/-0.00000732	87.01	33.86	2523.29	981.94	Dong_Guizhou_Hmong
HanS_Nanchong	0.02	Dong_Guizhou	Spanish	2.32	222.05+/-46.95	0.0001661+/-0.0000716	222.05	46.95	6439.45	1361.55	Dong_Guizhou_Spanish
HanS_Nanchong	0.027	Dong_Guizhou	Armenian	2.21	239.81+/-47.99	0.00018898+/-0.00008539	239.81	47.99	6954.49	1391.71	Dong_Guizhou_Armenian
HanS_Nanchong	0.02	Dong_Guizhou	Sardinian	2.33	279.88+/-59.63	0.0002702+/-0.00011579	279.88	59.63	8116.52	1729.27	Dong_Guizhou_Sardinian
HanS_Nanchong	0.036	Dong_Guizhou	French	2.1	211.35+/-52.32	0.00016069+/-0.00007652	211.35	52.32	6129.15	1517.28	Dong_Guizhou_French
HanS_Nanchong	0.036	Hmong	Han_Henan	2.09	84.94+/-33.01	0.00002354+/-0.00001125	84.94	33.01	2463.26	957.29	Hmong_Han_Henan
HanS_Nanchong	0.0016	Hmong	Ulchi	3.15	52.81+/-16.76	0.00001717+/-0.0000053	52.81	16.76	1531.49	486.04	Hmong_Ulchi
HanS_Nanchong	0.016	Hmong	Tajik_Mountain	2.4	90.25+/-32.33	0.00004718+/-0.00001962	90.25	32.33	2617.25	937.57	Hmong_Tajik_Mountain
HanS_Nanchong	0.00032	Hmong	Bouyei_Longli	3.6	104.75+/-28.91	0.00001875+/-0.00000522	104.75	28.91	3037.75	838.39	Hmong_Bouyei_Longli
HanS_Nanchong	0.0018	Han_Henan	Spanish	3.12	154.48+/-28.63	0.00012766+/-0.00004092	154.48	28.63	4479.92	830.27	Han_Henan_Spanish
HanS_Nanchong	0.0072	Han_Henan	Turkish	2.69	149.05+/-34.21	0.00010139+/-0.00003776	149.05	34.21	4322.45	992.09	Han_Henan_Turkish
HanS_Nanchong	0.01	Han_Henan	Armenian	2.56	146.23+/-35.83	0.00011382+/-0.0000444	146.23	35.83	4240.67	1039.07	Han_Henan_Armenian
HanS_Nanchong	0.0043	Han_Henan	Sardinian	2.85	183.6+/-34.45	0.00015566+/-0.00005452	183.6	34.45	5324.4	999.05	Han_Henan_Sardinian
HanS_Nanchong	0.0068	Han_Henan	French	2.7	136.59+/-33.67	0.00011916+/-0.00004407	136.59	33.67	3961.11	976.43	Han_Henan_French
HanS_Nanchong	0.0086	Han_Henan	Greek	2.63	141.97+/-37.77	0.00012062+/-0.00004593	141.97	37.77	4117.13	1095.33	Han_Henan_Greek
HanS_Nanchong	0.011	Han_Henan	Tajik_Mountain	2.53	141.28+/-39.61	0.00008276+/-0.00003274	141.28	39.61	4097.12	1148.69	Han_Henan_Tajik_Mountain
HanS_Nanchong	0.018	Han_Henan	Basque	2.36	155.64+/-39.9	0.00012676+/-0.00005371	155.64	39.9	4513.56	1157.1	Han_Henan_Basque
HanS_Nanchong	0.013	Han_Shandong	Spanish	2.49	223.14+/-45.59	0.00017758+/-0.00007123	223.14	45.59	6471.06	1322.11	Han_Shandong_Spanish
HanS_Nanchong	0.03	Han_Shandong	Turkish	2.17	217.19+/-56.17	0.00013934+/-0.00006433	217.19	56.17	6298.51	1628.93	Han_Shandong_Turkish
HanS_Nanchong	0.012	Han_Shandong	Armenian	2.51	237.08+/-49	0.0001932+/-0.00007701	237.08	49	6875.32	1421	Han_Shandong_Armenian
HanS_Nanchong	0.018	Han_Shandong	Sardinian	2.36	253.35+/-57.79	0.00023304+/-0.00009877	253.35	57.79	7347.15	1675.91	Han_Shandong_Sardinian
HanS_Nanchong	0.026	Han_Shandong	French	2.22	185.12+/-52.46	0.0001407+/-0.00006339	185.12	52.46	5368.48	1521.34	Han_Shandong_French
HanS_Nanchong	0.035	Han_Shandong	Greek	2.11	187.95+/-52.77	0.00014965+/-0.00007088	187.95	52.77	5450.55	1530.33	Han_Shandong_Greek
HanS_Nanchong	0.049	Han_Shandong	Basque	1.97	209.27+/-59.18	0.00014652+/-0.00007455	209.27	59.18	6068.83	1716.22	Han_Shandong_Basque
HanS_Nanchong	0.0067	Nanai	Spanish	2.71	214.62+/-47.34	0.00018061+/-0.0000666	214.62	47.34	6223.98	1372.86	Nanai_Spanish
HanS_Nanchong	0.027	Nanai	Turkish	2.21	196.78+/-56.6	0.00012455+/-0.00005641	196.78	56.6	5706.62	1641.4	Nanai_Turkish
HanS_Nanchong	0.011	Nanai	Armenian	2.56	203.22+/-44.66	0.0001585+/-0.00006202	203.22	44.66	5893.38	1295.14	Nanai_Armenian
HanS_Nanchong	0.015	Nanai	Sardinian	2.43	216.2+/-55.53	0.00018694+/-0.00007707	216.2	55.53	6269.8	1610.37	Nanai_Sardinian
HanS_Nanchong	0.0026	Nanai	French	3.01	194.76+/-42.16	0.00016838+/-0.00005596	194.76	42.16	5648.04	1222.64	Nanai_French
HanS_Nanchong	0.024	Nanai	Greek	2.26	187.1+/-53.61	0.00015391+/-0.00006797	187.1	53.61	5425.9	1554.69	Nanai_Greek
HanS_Nanchong	0.033	Nanai	Tajik_Mountain	2.14	181.8+/-59.68	0.00009142+/-0.00004277	181.8	59.68	5272.2	1730.72	Nanai_Tajik_Mountain
HanS_Nanchong	0.039	Nganasan	Armenian	2.06	208.02+/-62.77	0.0001315+/-0.00006381	208.02	62.77	6032.58	1820.33	Nganasan_Armenian
HanS_Nanchong	0.0057	Spanish	Bouyei_Longli	2.76	177.97+/-36.03	0.0001254+/-0.0000454	177.97	36.03	5161.13	1044.87	Spanish_Bouyei_Longli
HanS_Nanchong	0.0015	Spanish	Hlai_Qiongzhong	3.18	143.64+/-24.25	0.00011466+/-0.00003601	143.64	24.25	4165.56	703.25	Spanish_Hlai_Qiongzhong
HanS_Nanchong	0.0076	Spanish	Tibetan_Lhasa	2.67	171.41+/-46.95	0.00012341+/-0.00004625	171.41	46.95	4970.89	1361.55	Spanish_Tibetan_Lhasa
HanS_Nanchong	0.0095	Turkish	Bouyei_Longli	2.59	161.04+/-35.21	0.00008916+/-0.00003438	161.04	35.21	4670.16	1021.09	Turkish_Bouyei_Longli
HanS_Nanchong	0.0032	Turkish	Hlai_Qiongzhong	2.95	136.25+/-25.74	0.00009021+/-0.00003062	136.25	25.74	3951.25	746.46	Turkish_Hlai_Qiongzhong
HanS_Nanchong	0.02	Turkish	Tibetan_Lhasa	2.32	166.4+/-48.29	0.00009584+/-0.00004133	166.4	48.29	4825.6	1400.41	Turkish_Tibetan_Lhasa
HanS_Nanchong	0.017	Armenian	Bouyei_Longli	2.38	196.48+/-46.68	0.00013646+/-0.00005738	196.48	46.68	5697.92	1353.72	Armenian_Bouyei_Longli
HanS_Nanchong	0.003	Armenian	Hlai_Qiongzhong	2.97	167.39+/-27.05	0.00013826+/-0.00004658	167.39	27.05	4854.31	784.45	Armenian_Hlai_Qiongzhong
HanS_Nanchong	0.025	Armenian	Tibetan_Lhasa	2.25	196.98+/-46.12	0.00013875+/-0.00006172	196.98	46.12	5712.42	1337.48	Armenian_Tibetan_Lhasa
HanS_Nanchong	0.041	Sardinian	Bouyei_Longli	2.04	242.29+/-71.44	0.00020553+/-0.00010066	242.29	71.44	7026.41	2071.76	Sardinian_Bouyei_Longli
HanS_Nanchong	0.0083	Sardinian	Hlai_Qiongzhong	2.64	173.32+/-39.66	0.00014666+/-0.00005558	173.32	39.66	5026.28	1150.14	Sardinian_Hlai_Qiongzhong
HanS_Nanchong	0.03	Sardinian	Tibetan_Lhasa	2.17	209.38+/-62.38	0.00016174+/-0.00007463	209.38	62.38	6072.02	1809.02	Sardinian_Tibetan_Lhasa
HanS_Nanchong	0.0096	French	Bouyei_Longli	2.59	156.31+/-36.52	0.00011073+/-0.00004277	156.31	36.52	4532.99	1059.08	French_Bouyei_Longli
HanS_Nanchong	0.0024	French	Hlai_Qiongzhong	3.04	128.56+/-26.8	0.0001074+/-0.00003535	128.56	26.8	3728.24	777.2	French_Hlai_Qiongzhong
HanS_Nanchong	0.012	French	Tibetan_Lhasa	2.51	129.24+/-42.24	0.00009292+/-0.000037	129.24	42.24	3747.96	1224.96	French_Tibetan_Lhasa
HanS_Nanchong	0.0092	Greek	Bouyei_Longli	2.6	164.05+/-37.83	0.00011674+/-0.00004485	164.05	37.83	4757.45	1097.07	Greek_Bouyei_Longli
HanS_Nanchong	0.0026	Greek	Hlai_Qiongzhong	3.01	133.67+/-25.84	0.00011152+/-0.000037	133.67	25.84	3876.43	749.36	Greek_Hlai_Qiongzhong
HanS_Nanchong	0.011	Greek	Tibetan_Lhasa	2.55	160.45+/-45.53	0.00012074+/-0.00004732	160.45	45.53	4653.05	1320.37	Greek_Tibetan_Lhasa
HanS_Nanchong	0.016	Tajik_Mountain	Bouyei_Longli	2.41	132.22+/-34.55	0.00006696+/-0.00002777	132.22	34.55	3834.38	1001.95	Tajik_Mountain_Bouyei_Longli
HanS_Nanchong	0.00093	Tajik_Mountain	Hlai_Qiongzhong	3.31	132.62+/-26.87	0.00008069+/-0.00002438	132.62	26.87	3845.98	779.23	Tajik_Mountain_Hlai_Qiongzhong
HanS_Nanchong	0.029	Tajik_Mountain	Tibetan_Lhasa	2.19	106.64+/-44.02	0.00005356+/-0.00002448	106.64	44.02	3092.56	1276.58	Tajik_Mountain_Tibetan_Lhasa
HanS_Nanchong	0.043	Basque	Bouyei_Longli	2.03	177.62+/-52.44	0.00011739+/-0.00005797	177.62	52.44	5150.98	1520.76	Basque_Bouyei_Longli
HanS_Nanchong	0.016	Basque	Hlai_Qiongzhong	2.4	141.49+/-34.66	0.00010558+/-0.00004403	141.49	34.66	4103.21	1005.14	Basque_Hlai_Qiongzhong
HanS_Nanchong	0.049	Basque	Tibetan_Lhasa	1.97	154.47+/-58.45	0.00010859+/-0.00005526	154.47	58.45	4479.63	1695.05	Basque_Tibetan_Lhasa
HanS_Neijiang	0.0084	Ami	Hmong	2.64	110.62+/-25.68	0.00003359+/-0.00001275	110.62	25.68	3207.98	744.72	Ami_Hmong
HanS_Neijiang	0.013	Ami	Nanai	2.49	31.51+/-12.67	0.0000133+/-0.00000509	31.51	12.67	913.79	367.43	Ami_Nanai
HanS_Neijiang	0.01	Atayal	Dong_Guizhou	2.57	56.45+/-22	0.00001543+/-0.00000496	56.45	22	1637.05	638	Atayal_Dong_Guizhou
HanS_Neijiang	0.0017	Atayal	Hmong	3.15	66.03+/-17.03	0.0000191+/-0.00000607	66.03	17.03	1914.87	493.87	Atayal_Hmong
HanS_Neijiang	0.0068	Atayal	Bouyei_Longli	2.71	71.23+/-26.31	0.0000171+/-0.00000492	71.23	26.31	2065.67	762.99	Atayal_Bouyei_Longli
HanS_Neijiang	0.026	BoY	Spanish	2.23	286.16+/-71.07	0.00025701+/-0.00011535	286.16	71.07	8298.64	2061.03	BoY_Spanish
HanS_Neijiang	0.019	BoY	French	2.35	281.32+/-66.37	0.00024127+/-0.0001026	281.32	66.37	8158.28	1924.73	BoY_French
HanS_Neijiang	0.042	BoY	Tajik_Mountain	2.04	288.51+/-83.54	0.0002599+/-0.00012755	288.51	83.54	8366.79	2422.66	BoY_Tajik_Mountain
HanS_Neijiang	0.013	BoY	Tibetan_Lhasa	2.5	16.23+/-6.5	0.00000841+/-0.00000294	16.23	6.5	470.67	188.5	BoY_Tibetan_Lhasa
HanS_Neijiang	0.028	Dao	Hmong	2.19	57.08+/-21	0.00001022+/-0.00000466	57.08	21	1655.32	609	Dao_Hmong
HanS_Neijiang	0.029	Dao	Nanai	2.18	32.14+/-14.76	0.00000972+/-0.00000384	32.14	14.76	932.06	428.04	Dao_Nanai
HanS_Neijiang	0.023	Dao	Bouyei_Longli	2.27	40.18+/-14.65	0.00000529+/-0.00000233	40.18	14.65	1165.22	424.85	Dao_Bouyei_Longli
HanS_Neijiang	0.025	Dong_Guizhou	Nanai	2.24	40.39+/-18.06	0.00001887+/-0.00000612	40.39	18.06	1171.31	523.74	Dong_Guizhou_Nanai
HanS_Neijiang	0.029	Dong_Guizhou	Spanish	2.18	217.66+/-68.91	0.00014501+/-0.00006645	217.66	68.91	6312.14	1998.39	Dong_Guizhou_Spanish
HanS_Neijiang	0.043	Dong_Guizhou	French	2.02	213.78+/-72.05	0.00013388+/-0.00006613	213.78	72.05	6199.62	2089.45	Dong_Guizhou_French
HanS_Neijiang	0.03	Dong_Guizhou	Greek	2.17	162.94+/-57.63	0.00008944+/-0.00004118	162.94	57.63	4725.26	1671.27	Dong_Guizhou_Greek
HanS_Neijiang	0.041	Hmong	Hlai_Qiongzhong	2.04	80.4+/-39.39	0.00001566+/-0.00000727	80.4	39.39	2331.6	1142.31	Hmong_Hlai_Qiongzhong
HanS_Neijiang	0.042	Han_Henan	Greek	2.04	127.96+/-49.75	0.00006397+/-0.0000314	127.96	49.75	3710.84	1442.75	Han_Henan_Greek
HanS_Neijiang	0.00043	Han_Shandong	Spanish	3.52	159.72+/-33.03	0.00011405+/-0.00003239	159.72	33.03	4631.88	957.87	Han_Shandong_Spanish
HanS_Neijiang	0.004	Han_Shandong	Turkish	2.88	95.56+/-25.96	0.00005324+/-0.00001851	95.56	25.96	2771.24	752.84	Han_Shandong_Turkish
HanS_Neijiang	0.033	Han_Shandong	Armenian	2.13	105.25+/-44.48	0.00006819+/-0.00003201	105.25	44.48	3052.25	1289.92	Han_Shandong_Armenian
HanS_Neijiang	0.0029	Han_Shandong	Sardinian	2.98	171.57+/-42.01	0.00011323+/-0.00003797	171.57	42.01	4975.53	1218.29	Han_Shandong_Sardinian
HanS_Neijiang	0.00065	Han_Shandong	French	3.41	142.93+/-30.77	0.00009338+/-0.0000274	142.93	30.77	4144.97	892.33	Han_Shandong_French
HanS_Neijiang	0.0016	Han_Shandong	Greek	3.15	123.05+/-25.26	0.00008751+/-0.00002777	123.05	25.26	3568.45	732.54	Han_Shandong_Greek
HanS_Neijiang	0.0016	Han_Shandong	Tajik_Mountain	3.15	117.31+/-32.6	0.0000695+/-0.00002206	117.31	32.6	3401.99	945.4	Han_Shandong_Tajik_Mountain
HanS_Neijiang	0.0097	Han_Shandong	Basque	2.59	143.81+/-47.45	0.00009015+/-0.00003486	143.81	47.45	4170.49	1376.05	Han_Shandong_Basque
HanS_Neijiang	0.0074	Nanai	Hlai_Qiongzhong	2.68	27.98+/-5.14	0.00001003+/-0.00000374	27.98	5.14	811.42	149.06	Nanai_Hlai_Qiongzhong
HanS_Neijiang	0.047	Nganasan	Sardinian	1.99	4.37+/-2.2	0.00000614+/-0.0000025	4.37	2.2	126.73	63.8	Nganasan_Sardinian
HanS_Neijiang	0.033	Nganasan	French	2.14	4.6+/-2.15	0.00000584+/-0.00000215	4.6	2.15	133.4	62.35	Nganasan_French
HanS_Neijiang	0.031	Nganasan	Tajik_Mountain	2.16	4.77+/-2.21	0.00000645+/-0.00000239	4.77	2.21	138.33	64.09	Nganasan_Tajik_Mountain
HanS_Suining	0.029	Ami	Turkish	2.18	68.47+/-31.35	0.00003942+/-0.00001766	68.47	31.35	1985.63	909.15	Ami_Turkish
HanS_Suining	0.039	Ami	French	2.06	58.02+/-28.11	0.00003852+/-0.0000171	58.02	28.11	1682.58	815.19	Ami_French
HanS_Suining	0.044	Ami	Greek	2.01	79.21+/-39.35	0.00005054+/-0.00002208	79.21	39.35	2297.09	1141.15	Ami_Greek
HanS_Suining	0.04	Atayal	Dao	2.06	25.02+/-8.75	0.00000771+/-0.00000375	25.02	8.75	725.58	253.75	Atayal_Dao
HanS_Suining	0.029	Atayal	Han_Henan	2.18	49.71+/-20.11	0.00001726+/-0.00000791	49.71	20.11	1441.59	583.19	Atayal_Han_Henan
HanS_Suining	0.016	Atayal	Ulchi	2.4	23.11+/-8.45	0.00001083+/-0.00000452	23.11	8.45	670.19	245.05	Atayal_Ulchi
HanS_Suining	0.046	Atayal	Turkish	1.99	52.9+/-26.56	0.00003654+/-0.00001688	52.9	26.56	1534.1	770.24	Atayal_Turkish
HanS_Suining	0.032	Atayal	Tibetan_Lhasa	2.15	24.67+/-10.74	0.0000094+/-0.00000438	24.67	10.74	715.43	311.46	Atayal_Tibetan_Lhasa
HanS_Suining	0.035	BoY	Dong_Guizhou	2.11	120.58+/-35.73	0.00003026+/-0.00001433	120.58	35.73	3496.82	1036.17	BoY_Dong_Guizhou
HanS_Suining	0.048	BoY	Armenian	1.98	142.25+/-62.92	0.00010125+/-0.00005119	142.25	62.92	4125.25	1824.68	BoY_Armenian
HanS_Suining	0.048	BoY	Basque	1.97	197.32+/-68.55	0.00014336+/-0.00007263	197.32	68.55	5722.28	1987.95	BoY_Basque
HanS_Suining	0.004	Dao	Nganasan	2.88	16.22+/-5.63	0.00001144+/-0.00000305	16.22	5.63	470.38	163.27	Dao_Nganasan
HanS_Suining	0.00024	Dao	Ulchi	3.67	22.28+/-6.07	0.00001008+/-0.00000227	22.28	6.07	646.12	176.03	Dao_Ulchi
HanS_Suining	0.0078	Dong_Guizhou	Armenian	2.66	163.3+/-52.66	0.00011576+/-0.00004352	163.3	52.66	4735.7	1527.14	Dong_Guizhou_Armenian
HanS_Suining	0.0002	Hmong	Nganasan	3.71	11.95+/-3.22	0.00001325+/-0.00000333	11.95	3.22	346.55	93.38	Hmong_Nganasan
HanS_Suining	8.3e-05	Hmong	Ulchi	3.94	20.28+/-5.15	0.0000098+/-0.00000246	20.28	5.15	588.12	149.35	Hmong_Ulchi
HanS_Suining	0.035	Han_Henan	Nganasan	2.11	180.64+/-56.72	0.00006284+/-0.00002982	180.64	56.72	5238.56	1644.88	Han_Henan_Nganasan
HanS_Suining	0.023	Han_Henan	Armenian	2.28	154.76+/-65.57	0.00010159+/-0.00004461	154.76	65.57	4488.04	1901.53	Han_Henan_Armenian
HanS_Suining	0.034	Han_Henan	Tajik_Mountain	2.12	180.99+/-74.6	0.0000822+/-0.0000388	180.99	74.6	5248.71	2163.4	Han_Henan_Tajik_Mountain
HanS_Suining	0.046	Han_Henan	Basque	1.99	178.1+/-67.64	0.00013322+/-0.00006689	178.1	67.64	5164.9	1961.56	Han_Henan_Basque
HanS_Suining	0.0054	Han_Henan	Bouyei_Longli	2.78	174.8+/-55.67	0.00004429+/-0.0000159	174.8	55.67	5069.2	1614.43	Han_Henan_Bouyei_Longli
HanS_Suining	0.0071	Nganasan	Turkish	2.69	11.14+/-3.34	0.00000794+/-0.00000295	11.14	3.34	323.06	96.86	Nganasan_Turkish
HanS_Suining	0.025	Nganasan	French	2.24	13.09+/-3.72	0.00000964+/-0.0000043	13.09	3.72	379.61	107.88	Nganasan_French
HanS_Suining	0.0052	Nganasan	Bouyei_Longli	2.79	13.48+/-4.82	0.00000987+/-0.00000309	13.48	4.82	390.92	139.78	Nganasan_Bouyei_Longli
HanS_Suining	0.0018	Nganasan	Hlai_Qiongzhong	3.13	16.26+/-5.2	0.00001636+/-0.00000372	16.26	5.2	471.54	150.8	Nganasan_Hlai_Qiongzhong
HanS_Suining	0.014	Nganasan	Tibetan_Lhasa	2.46	15.65+/-4.42	0.00000566+/-0.0000023	15.65	4.42	453.85	128.18	Nganasan_Tibetan_Lhasa
HanS_Suining	0.046	Armenian	Greek	1.99	20.34+/-9.36	0.00000219+/-0.0000011	20.34	9.36	589.86	271.44	Armenian_Greek
HanS_Suining	0.0019	Hlai_Qiongzhong	Tibetan_Lhasa	3.1	31.37+/-10.13	0.00001432+/-0.00000336	31.37	10.13	909.73	293.77	Hlai_Qiongzhong_Tibetan_Lhasa
HanS_Yaan	0.013	Atayal	BoY	2.49	85.62+/-16.67	0.00002559+/-0.00001026	85.62	16.67	2482.98	483.43	Atayal_BoY
HanS_Yaan	0.0016	Atayal	Hmong	3.16	93.17+/-20.57	0.00005627+/-0.00001782	93.17	20.57	2701.93	596.53	Atayal_Hmong
HanS_Yaan	0.0095	Atayal	Han_Henan	2.59	105.88+/-27.36	0.00005488+/-0.00002116	105.88	27.36	3070.52	793.44	Atayal_Han_Henan
HanS_Yaan	0.0011	Atayal	Han_Shandong	3.27	101.95+/-16.32	0.00005785+/-0.00001767	101.95	16.32	2956.55	473.28	Atayal_Han_Shandong
HanS_Yaan	0.019	Atayal	Spanish	2.35	124.85+/-53.16	0.00012299+/-0.00004448	124.85	53.16	3620.65	1541.64	Atayal_Spanish
HanS_Yaan	0.029	Atayal	Turkish	2.19	103.73+/-47.39	0.00009569+/-0.00003382	103.73	47.39	3008.17	1374.31	Atayal_Turkish
HanS_Yaan	0.027	Atayal	Sardinian	2.21	107.97+/-48.93	0.00011503+/-0.00004091	107.97	48.93	3131.13	1418.97	Atayal_Sardinian
HanS_Yaan	0.013	Atayal	French	2.48	122.11+/-49.16	0.00011428+/-0.0000365	122.11	49.16	3541.19	1425.64	Atayal_French
HanS_Yaan	0.016	Atayal	Basque	2.41	114.94+/-47.69	0.00011552+/-0.00003554	114.94	47.69	3333.26	1383.01	Atayal_Basque
HanS_Yaan	0.05	Atayal	Hlai_Qiongzhong	1.96	69.46+/-18.26	0.00002201+/-0.00001122	69.46	18.26	2014.34	529.54	Atayal_Hlai_Qiongzhong
HanS_Yaan	0.018	Atayal	Tibetan_Lhasa	2.36	79.24+/-15.46	0.00003379+/-0.00001433	79.24	15.46	2297.96	448.34	Atayal_Tibetan_Lhasa
HanS_Yaan	0.008	Dao	Spanish	2.65	14.53+/-5.48	0.00002637+/-0.00000581	14.53	5.48	421.37	158.92	Dao_Spanish
HanS_Yaan	0.011	Dao	Turkish	2.56	14.82+/-5.8	0.0000238+/-0.00000577	14.82	5.8	429.78	168.2	Dao_Turkish
HanS_Yaan	0.0053	Dao	Sardinian	2.79	15.88+/-5.7	0.00002814+/-0.0000074	15.88	5.7	460.52	165.3	Dao_Sardinian
HanS_Yaan	0.0053	Dao	French	2.79	13.47+/-4.84	0.00002413+/-0.0000062	13.47	4.84	390.63	140.36	Dao_French
HanS_Yaan	0.0082	Dao	Greek	2.64	13.66+/-5.17	0.00002366+/-0.00000585	13.66	5.17	396.14	149.93	Dao_Greek
HanS_Yaan	0.033	Dao	Basque	2.13	13.84+/-6.5	0.00002664+/-0.00000618	13.84	6.5	401.36	188.5	Dao_Basque
HanS_Yaan	0.033	Dong_Guizhou	Turkish	2.13	19.51+/-9.17	0.00002823+/-0.00000746	19.51	9.17	565.79	265.93	Dong_Guizhou_Turkish
HanS_Yaan	0.017	Hmong	Sardinian	2.38	19.35+/-8.12	0.00003138+/-0.00001154	19.35	8.12	561.15	235.48	Hmong_Sardinian
HanS_Yaan	0.013	Hmong	French	2.48	17.06+/-6.88	0.00002732+/-0.0000097	17.06	6.88	494.74	199.52	Hmong_French
HanS_Yaan	0.016	Hmong	Greek	2.4	16.54+/-6.89	0.00002992+/-0.00000959	16.54	6.89	479.66	199.81	Hmong_Greek
HanS_Yaan	0.023	Hmong	Tajik_Mountain	2.27	14.82+/-6.53	0.00002317+/-0.00000876	14.82	6.53	429.78	189.37	Hmong_Tajik_Mountain
HanS_Yaan	0.039	Han_Shandong	Bouyei_Longli	2.06	328.99+/-73.47	0.00013664+/-0.00006622	328.99	73.47	9540.71	2130.63	Han_Shandong_Bouyei_Longli
HanS_Yaan	0.05	Nanai	Spanish	1.96	17.72+/-9	0.00001691+/-0.00000862	17.72	9	513.88	261	Nanai_Spanish
HanS_Yaan	0.04	Nanai	Sardinian	2.05	17.12+/-7.64	0.00001618+/-0.00000789	17.12	7.64	496.48	221.56	Nanai_Sardinian
HanS_Yaan	0.034	Turkish	Tibetan_Lhasa	2.12	35.23+/-16.59	0.00002724+/-0.00000845	35.23	16.59	1021.67	481.11	Turkish_Tibetan_Lhasa
HanS_Yibin	0.029	Ami	BoY	2.18	11.02+/-5.05	0.00000649+/-0.00000211	11.02	5.05	319.58	146.45	Ami_BoY
HanS_Yibin	0.013	Ami	Hmong	2.48	8.71+/-3.51	0.00000805+/-0.00000243	8.71	3.51	252.59	101.79	Ami_Hmong
HanS_Yibin	0.046	Ami	Han_Henan	2	3.54+/-1.77	0.00000695+/-0.00000178	3.54	1.77	102.66	51.33	Ami_Han_Henan
HanS_Yibin	0.033	Ami	Ulchi	2.13	126.14+/-51.16	0.0000426+/-0.00001997	126.14	51.16	3658.06	1483.64	Ami_Ulchi
HanS_Yibin	0.0061	Dao	Ulchi	2.74	173.46+/-35.32	0.00004805+/-0.00001754	173.46	35.32	5030.34	1024.28	Dao_Ulchi
HanS_Yibin	0.0024	Dao	Tibetan_Lhasa	3.03	186.64+/-35.87	0.00004801+/-0.00001583	186.64	35.87	5412.56	1040.23	Dao_Tibetan_Lhasa
HanS_Yibin	0.045	Hmong	Greek	2.01	8.82+/-4.4	0.0000144+/-0.0000043	8.82	4.4	255.78	127.6	Hmong_Greek
HanS_Yibin	0.05	Nganasan	Turkish	1.96	152.56+/-55.73	0.00005604+/-0.00002855	152.56	55.73	4424.24	1616.17	Nganasan_Turkish
HanS_Yibin	0.018	Ulchi	Hlai_Qiongzhong	2.36	140.62+/-45.18	0.00004622+/-0.00001961	140.62	45.18	4077.98	1310.22	Ulchi_Hlai_Qiongzhong
HanS_Yibin	0.029	Turkish	Hlai_Qiongzhong	2.18	181.45+/-62.03	0.0001299+/-0.00005956	181.45	62.03	5262.05	1798.87	Turkish_Hlai_Qiongzhong
HanS_Yibin	0.041	French	Hlai_Qiongzhong	2.05	177.8+/-67.75	0.00014703+/-0.00007188	177.8	67.75	5156.2	1964.75	French_Hlai_Qiongzhong
HanS_Zigong	0.015	Ami	Nanai	2.42	13.8+/-4.08	0.00000796+/-0.00000329	13.8	4.08	400.2	118.32	Ami_Nanai
HanS_Zigong	0.027	Ami	Ulchi	2.21	13.82+/-4.34	0.00000725+/-0.00000329	13.82	4.34	400.78	125.86	Ami_Ulchi
HanS_Zigong	0.031	BoY	Han_Shandong	2.16	206.26+/-61.37	0.00007541+/-0.0000349	206.26	61.37	5981.54	1779.73	BoY_Han_Shandong
HanS_Zigong	0.021	Hmong	Han_Shandong	2.31	141.39+/-49.86	0.00004108+/-0.00001775	141.39	49.86	4100.31	1445.94	Hmong_Han_Shandong
HanS_Zigong	0.031	Hmong	Turkish	2.15	115.69+/-49.18	0.00004574+/-0.00002124	115.69	49.18	3355.01	1426.22	Hmong_Turkish
HanS_Zigong	0.027	Hmong	Armenian	2.22	116.5+/-52.55	0.0000582+/-0.00002317	116.5	52.55	3378.5	1523.95	Hmong_Armenian
HanS_Zigong	0.02	Hmong	Greek	2.32	115.26+/-43.71	0.00004924+/-0.0000212	115.26	43.71	3342.54	1267.59	Hmong_Greek
HanS_Zigong	0.024	Han_Henan	Hlai_Qiongzhong	2.26	23.88+/-10.55	0.00000981+/-0.00000267	23.88	10.55	692.52	305.95	Han_Henan_Hlai_Qiongzhong
HanS_Zigong	0.048	Han_Shandong	Armenian	1.97	100.81+/-46.62	0.00003878+/-0.00001965	100.81	46.62	2923.49	1351.98	Han_Shandong_Armenian
HanS_Zigong	0.043	Han_Shandong	Hlai_Qiongzhong	2.02	311.66+/-82.46	0.00010506+/-0.00005202	311.66	82.46	9038.14	2391.34	Han_Shandong_Hlai_Qiongzhong
HanS_Zigong	0.019	Nanai	Bouyei_Longli	2.34	10.42+/-4.46	0.00000513+/-0.00000209	10.42	4.46	302.18	129.34	Nanai_Bouyei_Longli
HanS_Zigong	1.2e-05	Nanai	Hlai_Qiongzhong	4.39	13.83+/-3.15	0.00000965+/-0.00000197	13.83	3.15	401.07	91.35	Nanai_Hlai_Qiongzhong
HanS_Zigong	0.0064	Nganasan	Hlai_Qiongzhong	2.73	23.71+/-8.7	0.00001452+/-0.00000518	23.71	8.7	687.59	252.3	Nganasan_Hlai_Qiongzhong
HanS_Zigong	7.2e-05	Ulchi	Hlai_Qiongzhong	3.97	15.06+/-3.6	0.00001047+/-0.00000264	15.06	3.6	436.74	104.4	Ulchi_Hlai_Qiongzhong
HanS_Ziyang	0.019	Atayal	Sardinian	2.34	21.83+/-6.43	0.00001986+/-0.00000848	21.83	6.43	633.07	186.47	Atayal_Sardinian
HanS_Ziyang	0.016	BoY	Nanai	2.41	178.99+/-54.21	0.000053+/-0.00002198	178.99	54.21	5190.71	1572.09	BoY_Nanai
HanS_Ziyang	0.014	Dao	Hmong	2.45	64.27+/-26.19	0.00001279+/-0.00000485	64.27	26.19	1863.83	759.51	Dao_Hmong
HanS_Ziyang	0.03	Dao	Greek	2.17	162.85+/-52.61	0.00009431+/-0.00004348	162.85	52.61	4722.65	1525.69	Dao_Greek
HanS_Ziyang	0.011	Hmong	Han_Shandong	2.55	36.34+/-14.26	0.00001332+/-0.00000399	36.34	14.26	1053.86	413.54	Hmong_Han_Shandong
HanS_Ziyang	0.0069	Hmong	Hlai_Qiongzhong	2.7	71.17+/-26.36	0.00002455+/-0.0000085	71.17	26.36	2063.93	764.44	Hmong_Hlai_Qiongzhong
HanS_Ziyang	0.029	Nganasan	Sardinian	2.19	11.54+/-4.88	0.00000972+/-0.00000444	11.54	4.88	334.66	141.52	Nganasan_Sardinian
HanS_Ziyang	0.033	Nganasan	Basque	2.13	6.59+/-3	0.00000723+/-0.0000034	6.59	3	191.11	87	Nganasan_Basque
HanS_Ziyang	0.034	Sardinian	Bouyei_Longli	2.12	16.17+/-7.64	0.00001603+/-0.00000429	16.17	7.64	468.93	221.56	Sardinian_Bouyei_Longli
HanY_Chuxiong	0.02	Atayal	Nganasan	2.32	23.98+/-8.85	0.00002155+/-0.00000927	23.98	8.85	695.42	256.65	Atayal_Nganasan
HanY_Chuxiong	0.024	Dong_Guizhou	Spanish	2.25	43.38+/-19.28	0.00005534+/-0.00001983	43.38	19.28	1258.02	559.12	Dong_Guizhou_Spanish
HanY_Chuxiong	0.031	Dong_Guizhou	Turkish	2.16	35.21+/-16.3	0.00004093+/-0.00001521	35.21	16.3	1021.09	472.7	Dong_Guizhou_Turkish
HanY_Chuxiong	0.0024	Dong_Guizhou	Sardinian	3.04	33.59+/-11.06	0.00004175+/-0.00001115	33.59	11.06	974.11	320.74	Dong_Guizhou_Sardinian
HanY_Chuxiong	0.0008	Dong_Guizhou	French	3.35	44.51+/-13.28	0.00005421+/-0.00001552	44.51	13.28	1290.79	385.12	Dong_Guizhou_French
HanY_Chuxiong	0.0032	Dong_Guizhou	Basque	2.95	45.65+/-15.48	0.00005887+/-0.00001802	45.65	15.48	1323.85	448.92	Dong_Guizhou_Basque
HanY_Chuxiong	0.02	Dong_Guizhou	Tibetan_Lhasa	2.33	207.58+/-51.46	0.00008049+/-0.00003453	207.58	51.46	6019.82	1492.34	Dong_Guizhou_Tibetan_Lhasa
HanY_Chuxiong	0.012	Hmong	Sardinian	2.51	38.11+/-15.19	0.00005214+/-0.00001888	38.11	15.19	1105.19	440.51	Hmong_Sardinian
HanY_Chuxiong	0.0018	Han_Henan	Turkish	3.12	33.07+/-10.61	0.00003448+/-0.00001017	33.07	10.61	959.03	307.69	Han_Henan_Turkish
HanY_Chuxiong	0.021	Han_Henan	Sardinian	2.31	41.94+/-18.14	0.00004677+/-0.00001223	41.94	18.14	1216.26	526.06	Han_Henan_Sardinian
HanY_Chuxiong	0.04	Han_Shandong	Spanish	2.06	118.93+/-57.85	0.00012439+/-0.00005784	118.93	57.85	3448.97	1677.65	Han_Shandong_Spanish
HanY_Chuxiong	0.044	Han_Shandong	Armenian	2.01	105.67+/-52.45	0.00012999+/-0.00006034	105.67	52.45	3064.43	1521.05	Han_Shandong_Armenian
HanY_Chuxiong	0.032	Han_Shandong	Basque	2.14	122.86+/-57.46	0.00012549+/-0.00005568	122.86	57.46	3562.94	1666.34	Han_Shandong_Basque
HanY_Chuxiong	0.05	Han_Shandong	Bouyei_Longli	1.96	73.19+/-29.87	0.00002239+/-0.00001142	73.19	29.87	2122.51	866.23	Han_Shandong_Bouyei_Longli
HanY_Chuxiong	0.015	Nanai	Sardinian	2.44	4.28+/-1.66	0.00000942+/-0.00000385	4.28	1.66	124.12	48.14	Nanai_Sardinian
HanY_Chuxiong	0.022	Nanai	Basque	2.29	5.68+/-2.48	0.00001313+/-0.00000411	5.68	2.48	164.72	71.92	Nanai_Basque
HanY_Chuxiong	0.026	Ulchi	French	2.22	54.2+/-24.41	0.00004224+/-0.0000177	54.2	24.41	1571.8	707.89	Ulchi_French
HanY_Chuxiong	0.042	Sardinian	Bouyei_Longli	2.04	28.25+/-13.87	0.00004019+/-0.00001493	28.25	13.87	819.25	402.23	Sardinian_Bouyei_Longli
HanY_Chuxiong	0.02	French	Hlai_Qiongzhong	2.33	35.92+/-15.43	0.00004663+/-0.00001625	35.92	15.43	1041.68	447.47	French_Hlai_Qiongzhong
HanY_Chuxiong	0.038	Greek	Tibetan_Lhasa	2.08	165.09+/-58.72	0.00020656+/-0.00009938	165.09	58.72	4787.61	1702.88	Greek_Tibetan_Lhasa
HanY_Chuxiong	0.048	Basque	Hlai_Qiongzhong	1.98	40.64+/-20.54	0.00004709+/-0.00002118	40.64	20.54	1178.56	595.66	Basque_Hlai_Qiongzhong
HanY_Chuxiong	0.0092	Hlai_Qiongzhong	Tibetan_Lhasa	2.6	109.73+/-42.14	0.00004908+/-0.00001776	109.73	42.14	3182.17	1222.06	Hlai_Qiongzhong_Tibetan_Lhasa
HanY_Dali	0.0051	Ami	Armenian	2.8	32.58+/-11.64	0.00004605+/-0.00001134	32.58	11.64	944.82	337.56	Ami_Armenian
HanY_Dali	0.032	Atayal	Han_Henan	2.14	48.33+/-22.59	0.00002072+/-0.00000794	48.33	22.59	1401.57	655.11	Atayal_Han_Henan
HanY_Dali	0.04	Atayal	Spanish	2.05	75.78+/-36.97	0.00007713+/-0.00003276	75.78	36.97	2197.62	1072.13	Atayal_Spanish
HanY_Dali	0.046	Atayal	Greek	2	67.52+/-33.8	0.00006579+/-0.00002881	67.52	33.8	1958.08	980.2	Atayal_Greek
HanY_Dali	0.045	Atayal	Basque	2.01	79.05+/-39.3	0.00009221+/-0.00004598	79.05	39.3	2292.45	1139.7	Atayal_Basque
HanY_Dali	0.0077	BoY	Spanish	2.67	11.52+/-4.32	0.00003076+/-0.00000949	11.52	4.32	334.08	125.28	BoY_Spanish
HanY_Dali	0.019	BoY	Turkish	2.34	12.93+/-5.53	0.00003028+/-0.00001002	12.93	5.53	374.97	160.37	BoY_Turkish
HanY_Dali	0.013	BoY	Armenian	2.5	15+/-6.01	0.00003486+/-0.00001147	15	6.01	435	174.29	BoY_Armenian
HanY_Dali	0.0085	BoY	Sardinian	2.63	11+/-4.18	0.00003179+/-0.0000094	11	4.18	319	121.22	BoY_Sardinian
HanY_Dali	0.0022	BoY	French	3.07	9.81+/-3.2	0.00003088+/-0.00000869	9.81	3.2	284.49	92.8	BoY_French
HanY_Dali	0.019	BoY	Greek	2.35	12.39+/-5.27	0.00003376+/-0.00001173	12.39	5.27	359.31	152.83	BoY_Greek
HanY_Dali	0.00015	BoY	Tajik_Mountain	3.8	10.87+/-2.86	0.00002388+/-0.0000058	10.87	2.86	315.23	82.94	BoY_Tajik_Mountain
HanY_Dali	0.014	BoY	Basque	2.47	10.27+/-4.16	0.00003281+/-0.00000896	10.27	4.16	297.83	120.64	BoY_Basque
HanY_Dali	0.033	BoY	Hlai_Qiongzhong	2.14	9.94+/-4.65	0.0000048+/-0.00000219	9.94	4.65	288.26	134.85	BoY_Hlai_Qiongzhong
HanY_Dali	0.012	Dao	Dong_Guizhou	2.5	106.08+/-24.61	0.00001388+/-0.00000554	106.08	24.61	3076.32	713.69	Dao_Dong_Guizhou
HanY_Dali	0.0024	Dao	Nganasan	3.04	260.41+/-48.41	0.00017982+/-0.00005914	260.41	48.41	7551.89	1403.89	Dao_Nganasan
HanY_Dali	8.3e-05	Dao	Spanish	3.93	67.96+/-17.27	0.00008464+/-0.00001851	67.96	17.27	1970.84	500.83	Dao_Spanish
HanY_Dali	0.0033	Dao	Turkish	2.94	55.48+/-18.89	0.00006386+/-0.00001849	55.48	18.89	1608.92	547.81	Dao_Turkish
HanY_Dali	0.008	Dao	Tajik_Mountain	2.65	8.89+/-3.36	0.00001633+/-0.00000469	8.89	3.36	257.81	97.44	Dao_Tajik_Mountain
HanY_Dali	0.0022	Dong_Guizhou	Han_Shandong	3.07	53.03+/-17.28	0.00001498+/-0.00000475	53.03	17.28	1537.87	501.12	Dong_Guizhou_Han_Shandong
HanY_Dali	0.0035	Dong_Guizhou	Spanish	2.92	80.41+/-27.53	0.00008625+/-0.0000291	80.41	27.53	2331.89	798.37	Dong_Guizhou_Spanish
HanY_Dali	0.00042	Dong_Guizhou	Turkish	3.53	65.2+/-18.47	0.00006712+/-0.00001791	65.2	18.47	1890.8	535.63	Dong_Guizhou_Turkish
HanY_Dali	0.0027	Dong_Guizhou	Armenian	3	41.78+/-13.92	0.00004681+/-0.00001474	41.78	13.92	1211.62	403.68	Dong_Guizhou_Armenian
HanY_Dali	0.019	Dong_Guizhou	Sardinian	2.35	68.63+/-27.52	0.00007671+/-0.00003261	68.63	27.52	1990.27	798.08	Dong_Guizhou_Sardinian
HanY_Dali	0.02	Dong_Guizhou	French	2.32	70.94+/-30.62	0.00007682+/-0.00003076	70.94	30.62	2057.26	887.98	Dong_Guizhou_French
HanY_Dali	0.0004	Dong_Guizhou	Greek	3.54	66.58+/-18.29	0.00007597+/-0.00002147	66.58	18.29	1930.82	530.41	Dong_Guizhou_Greek
HanY_Dali	0.039	Dong_Guizhou	Tajik_Mountain	2.06	70.67+/-33.97	0.00005122+/-0.00002482	70.67	33.97	2049.43	985.13	Dong_Guizhou_Tajik_Mountain
HanY_Dali	0.0088	Dong_Guizhou	Basque	2.62	77.15+/-28.97	0.00009245+/-0.00003527	77.15	28.97	2237.35	840.13	Dong_Guizhou_Basque
HanY_Dali	0.0072	Dong_Guizhou	Tibetan_Lhasa	2.69	126.97+/-36.08	0.00003594+/-0.00001338	126.97	36.08	3682.13	1046.32	Dong_Guizhou_Tibetan_Lhasa
HanY_Dali	0.012	Hmong	Han_Shandong	2.52	57.69+/-22.93	0.00001472+/-0.00000511	57.69	22.93	1673.01	664.97	Hmong_Han_Shandong
HanY_Dali	0.0032	Hmong	Spanish	2.95	85.22+/-28.89	0.00010486+/-0.00002998	85.22	28.89	2471.38	837.81	Hmong_Spanish
HanY_Dali	0.0078	Hmong	Turkish	2.66	67.62+/-25.43	0.00007442+/-0.0000235	67.62	25.43	1960.98	737.47	Hmong_Turkish
HanY_Dali	0.0011	Hmong	Armenian	3.26	45.83+/-11.77	0.00005385+/-0.00001651	45.83	11.77	1329.07	341.33	Hmong_Armenian
HanY_Dali	0.011	Hmong	Sardinian	2.54	73.06+/-28.78	0.00009138+/-0.00003372	73.06	28.78	2118.74	834.62	Hmong_Sardinian
HanY_Dali	0.011	Hmong	French	2.55	72.27+/-28.3	0.00008819+/-0.00002905	72.27	28.3	2095.83	820.7	Hmong_French
HanY_Dali	0.0036	Hmong	Greek	2.91	66.42+/-22.79	0.00008153+/-0.00002466	66.42	22.79	1926.18	660.91	Hmong_Greek
HanY_Dali	0.042	Hmong	Tajik_Mountain	2.04	64.44+/-31.62	0.00005238+/-0.00002396	64.44	31.62	1868.76	916.98	Hmong_Tajik_Mountain
HanY_Dali	0.00063	Hmong	Basque	3.42	82.63+/-23.7	0.00011087+/-0.00003244	82.63	23.7	2396.27	687.3	Hmong_Basque
HanY_Dali	0.014	Hmong	Tibetan_Lhasa	2.47	195.68+/-58.76	0.00008374+/-0.00003391	195.68	58.76	5674.72	1704.04	Hmong_Tibetan_Lhasa
HanY_Dali	0.002	Han_Henan	Spanish	3.09	92.5+/-29.98	0.0000856+/-0.00002773	92.5	29.98	2682.5	869.42	Han_Henan_Spanish
HanY_Dali	0.032	Han_Henan	Turkish	2.15	56.26+/-26.17	0.00005299+/-0.00002039	56.26	26.17	1631.54	758.93	Han_Henan_Turkish
HanY_Dali	0.034	Han_Henan	Armenian	2.12	37.87+/-17.83	0.00003796+/-0.00001308	37.87	17.83	1098.23	517.07	Han_Henan_Armenian
HanY_Dali	0.018	Han_Henan	Sardinian	2.36	103.11+/-40.59	0.0000902+/-0.00003825	103.11	40.59	2990.19	1177.11	Han_Henan_Sardinian
HanY_Dali	0.05	Han_Henan	French	1.96	84.36+/-42.98	0.00007536+/-0.00003597	84.36	42.98	2446.44	1246.42	Han_Henan_French
HanY_Dali	0.031	Han_Shandong	Spanish	2.16	60.51+/-28	0.0000706+/-0.0000245	60.51	28	1754.79	812	Han_Shandong_Spanish
HanY_Dali	0.0071	Han_Shandong	Turkish	2.69	47.46+/-17.63	0.0000546+/-0.00001503	47.46	17.63	1376.34	511.27	Han_Shandong_Turkish
HanY_Dali	0.00047	Han_Shandong	Armenian	3.5	32.85+/-9.4	0.0000454+/-0.00001266	32.85	9.4	952.65	272.6	Han_Shandong_Armenian
HanY_Dali	0.00078	Han_Shandong	Greek	3.36	35.25+/-10.49	0.00004872+/-0.00001254	35.25	10.49	1022.25	304.21	Han_Shandong_Greek
HanY_Dali	0.0039	Nanai	Spanish	2.89	110.25+/-33.45	0.00009749+/-0.00003375	110.25	33.45	3197.25	970.05	Nanai_Spanish
HanY_Dali	0.003	Nanai	Turkish	2.96	80.93+/-24.84	0.00006422+/-0.00002168	80.93	24.84	2346.97	720.36	Nanai_Turkish
HanY_Dali	0.021	Nanai	Sardinian	2.3	97.54+/-36.44	0.00008244+/-0.0000358	97.54	36.44	2828.66	1056.76	Nanai_Sardinian
HanY_Dali	0.004	Nanai	French	2.88	98.59+/-30.72	0.00008822+/-0.00003068	98.59	30.72	2859.11	890.88	Nanai_French
HanY_Dali	0.0092	Nanai	Greek	2.6	75.13+/-28.85	0.0000634+/-0.00002348	75.13	28.85	2178.77	836.65	Nanai_Greek
HanY_Dali	0.012	Nanai	Basque	2.52	84.75+/-30.8	0.00008362+/-0.00003325	84.75	30.8	2457.75	893.2	Nanai_Basque
HanY_Dali	0.0017	Nganasan	Hlai_Qiongzhong	3.14	320.64+/-53.8	0.00024574+/-0.00007814	320.64	53.8	9298.56	1560.2	Nganasan_Hlai_Qiongzhong
HanY_Dali	0.0067	Ulchi	Spanish	2.71	78.98+/-29.12	0.00006232+/-0.00002175	78.98	29.12	2290.42	844.48	Ulchi_Spanish
HanY_Dali	0.00096	Ulchi	Turkish	3.3	57.41+/-16.85	0.00004116+/-0.00001246	57.41	16.85	1664.89	488.65	Ulchi_Turkish
HanY_Dali	0.0023	Ulchi	Armenian	3.05	45.41+/-12.93	0.00003339+/-0.00001095	45.41	12.93	1316.89	374.97	Ulchi_Armenian
HanY_Dali	0.01	Ulchi	Sardinian	2.57	72.51+/-26.5	0.00005584+/-0.00002174	72.51	26.5	2102.79	768.5	Ulchi_Sardinian
HanY_Dali	0.023	Ulchi	French	2.27	66.84+/-29.48	0.00005392+/-0.00002203	66.84	29.48	1938.36	854.92	Ulchi_French
HanY_Dali	0.0014	Ulchi	Greek	3.19	54.97+/-17.23	0.00004313+/-0.00001301	54.97	17.23	1594.13	499.67	Ulchi_Greek
HanY_Dali	0.019	Ulchi	Basque	2.35	72.64+/-30.9	0.00006575+/-0.0000274	72.64	30.9	2106.56	896.1	Ulchi_Basque
HanY_Dali	7.1e-05	Spanish	Bouyei_Longli	3.97	77.7+/-19.56	0.0000864+/-0.00002002	77.7	19.56	2253.3	567.24	Spanish_Bouyei_Longli
HanY_Dali	0.00055	Spanish	Hlai_Qiongzhong	3.45	83.29+/-24.12	0.00009701+/-0.00002544	83.29	24.12	2415.41	699.48	Spanish_Hlai_Qiongzhong
HanY_Dali	1e-05	Turkish	Bouyei_Longli	4.41	68.24+/-15.46	0.00006702+/-0.00001452	68.24	15.46	1978.96	448.34	Turkish_Bouyei_Longli
HanY_Dali	0.00087	Turkish	Hlai_Qiongzhong	3.33	71.55+/-21.5	0.00007596+/-0.00001964	71.55	21.5	2074.95	623.5	Turkish_Hlai_Qiongzhong
HanY_Dali	0.011	Armenian	Hlai_Qiongzhong	2.55	43.16+/-16.94	0.00005201+/-0.00001619	43.16	16.94	1251.64	491.26	Armenian_Hlai_Qiongzhong
HanY_Dali	0.00068	Sardinian	Bouyei_Longli	3.4	61.14+/-17.33	0.00007204+/-0.0000212	61.14	17.33	1773.06	502.57	Sardinian_Bouyei_Longli
HanY_Dali	0.0015	Sardinian	Hlai_Qiongzhong	3.18	71.62+/-22.49	0.00008382+/-0.00002458	71.62	22.49	2076.98	652.21	Sardinian_Hlai_Qiongzhong
HanY_Dali	0.0023	French	Bouyei_Longli	3.05	70.2+/-23.03	0.00007662+/-0.00002243	70.2	23.03	2035.8	667.87	French_Bouyei_Longli
HanY_Dali	0.0027	French	Hlai_Qiongzhong	3	76.32+/-25.41	0.00008664+/-0.0000266	76.32	25.41	2213.28	736.89	French_Hlai_Qiongzhong
HanY_Dali	5.2e-05	Greek	Bouyei_Longli	4.04	62.08+/-15.22	0.00007118+/-0.0000176	62.08	15.22	1800.32	441.38	Greek_Bouyei_Longli
HanY_Dali	0.00029	Greek	Hlai_Qiongzhong	3.62	67.49+/-18.62	0.00008066+/-0.00002118	67.49	18.62	1957.21	539.98	Greek_Hlai_Qiongzhong
HanY_Dali	0.025	Tajik_Mountain	Hlai_Qiongzhong	2.25	92.88+/-39.49	0.00006897+/-0.00003067	92.88	39.49	2693.52	1145.21	Tajik_Mountain_Hlai_Qiongzhong
HanY_Dali	0.0006	Basque	Bouyei_Longli	3.43	74.78+/-21.8	0.00009053+/-0.00002607	74.78	21.8	2168.62	632.2	Basque_Bouyei_Longli
HanY_Dali	0.0029	Basque	Hlai_Qiongzhong	2.98	80.72+/-27.11	0.00009933+/-0.00003319	80.72	27.11	2340.88	786.19	Basque_Hlai_Qiongzhong
HanY_Dali	0.0089	Bouyei_Longli	Tibetan_Lhasa	2.62	115.89+/-44.28	0.00003996+/-0.00001422	115.89	44.28	3360.81	1284.12	Bouyei_Longli_Tibetan_Lhasa
HanY_Dali	0.02	Hlai_Qiongzhong	Tibetan_Lhasa	2.33	89.2+/-38.33	0.00003334+/-0.00001283	89.2	38.33	2586.8	1111.57	Hlai_Qiongzhong_Tibetan_Lhasa
HanY_Honghe	0.037	Ami	Ulchi	2.08	177.38+/-74.36	0.00005549+/-0.00002664	177.38	74.36	5144.02	2156.44	Ami_Ulchi
HanY_Honghe	0.0058	Ami	Spanish	2.76	139.85+/-50.04	0.00015829+/-0.00005733	139.85	50.04	4055.65	1451.16	Ami_Spanish
HanY_Honghe	0.01	Ami	Turkish	2.57	152.29+/-58.87	0.00016336+/-0.00006348	152.29	58.87	4416.41	1707.23	Ami_Turkish
HanY_Honghe	0.0064	Ami	Armenian	2.73	149.88+/-44.4	0.00017196+/-0.00006307	149.88	44.4	4346.52	1287.6	Ami_Armenian
HanY_Honghe	0.0035	Ami	Sardinian	2.92	148.98+/-49.38	0.00018276+/-0.00006262	148.98	49.38	4320.42	1432.02	Ami_Sardinian
HanY_Honghe	0.0044	Ami	French	2.84	144.31+/-50.49	0.00016278+/-0.00005722	144.31	50.49	4184.99	1464.21	Ami_French
HanY_Honghe	0.017	Ami	Greek	2.4	137.7+/-57.49	0.00017025+/-0.00006613	137.7	57.49	3993.3	1667.21	Ami_Greek
HanY_Honghe	0.045	Ami	Basque	2.01	116.78+/-58.23	0.00014161+/-0.00006579	116.78	58.23	3386.62	1688.67	Ami_Basque
HanY_Honghe	0.013	Ami	Tibetan_Lhasa	2.5	21.96+/-8.8	0.0000104+/-0.00000346	21.96	8.8	636.84	255.2	Ami_Tibetan_Lhasa
HanY_Honghe	0.048	Atayal	Han_Henan	1.97	20.02+/-10.12	0.00001026+/-0.0000052	20.02	10.12	580.58	293.48	Atayal_Han_Henan
HanY_Honghe	0.034	Atayal	Han_Shandong	2.12	23.71+/-8.54	0.00001099+/-0.00000519	23.71	8.54	687.59	247.66	Atayal_Han_Shandong
HanY_Honghe	0.031	Atayal	Basque	2.16	56.06+/-25.99	0.00006231+/-0.00002637	56.06	25.99	1625.74	753.71	Atayal_Basque
HanY_Honghe	0.036	Atayal	Tibetan_Lhasa	2.1	22.16+/-4.38	0.00001418+/-0.00000677	22.16	4.38	642.64	127.02	Atayal_Tibetan_Lhasa
HanY_Honghe	0.0078	BoY	Spanish	2.66	120.56+/-39.45	0.00012103+/-0.0000455	120.56	39.45	3496.24	1144.05	BoY_Spanish
HanY_Honghe	0.047	BoY	Turkish	1.98	107.05+/-53.97	0.00009556+/-0.00004766	107.05	53.97	3104.45	1565.13	BoY_Turkish
HanY_Honghe	0.00092	BoY	Armenian	3.31	144.41+/-38.56	0.0001652+/-0.00004986	144.41	38.56	4187.89	1118.24	BoY_Armenian
HanY_Honghe	0.0017	BoY	Sardinian	3.14	124.95+/-30.87	0.00013229+/-0.00004213	124.95	30.87	3623.55	895.23	BoY_Sardinian
HanY_Honghe	0.0098	BoY	French	2.58	119+/-38.54	0.00011652+/-0.00004512	119	38.54	3451	1117.66	BoY_French
HanY_Honghe	0.026	BoY	Tajik_Mountain	2.22	15.23+/-6.85	0.00001926+/-0.00000661	15.23	6.85	441.67	198.65	BoY_Tajik_Mountain
HanY_Honghe	0.028	BoY	Basque	2.19	97.43+/-40.34	0.00010135+/-0.00004623	97.43	40.34	2825.47	1169.86	BoY_Basque
HanY_Honghe	0.0015	Dao	Han_Henan	3.18	75.68+/-18.73	0.00001886+/-0.00000594	75.68	18.73	2194.72	543.17	Dao_Han_Henan
HanY_Honghe	0.012	Dao	Nanai	2.52	87.14+/-33.49	0.00002747+/-0.00001091	87.14	33.49	2527.06	971.21	Dao_Nanai
HanY_Honghe	0.0015	Dao	Armenian	3.18	106.76+/-30.79	0.00009725+/-0.00003059	106.76	30.79	3096.04	892.91	Dao_Armenian
HanY_Honghe	0.019	Dao	Sardinian	2.34	82.16+/-35.08	0.00008031+/-0.00003288	82.16	35.08	2382.64	1017.32	Dao_Sardinian
HanY_Honghe	0.035	Dong_Guizhou	Turkish	2.11	77.34+/-36.6	0.00006299+/-0.00002884	77.34	36.6	2242.86	1061.4	Dong_Guizhou_Turkish
HanY_Honghe	0.00056	Dong_Guizhou	Armenian	3.45	98.9+/-24.97	0.00008747+/-0.00002534	98.9	24.97	2868.1	724.13	Dong_Guizhou_Armenian
HanY_Honghe	0.0022	Dong_Guizhou	Sardinian	3.07	95.15+/-24.51	0.00009094+/-0.00002966	95.15	24.51	2759.35	710.79	Dong_Guizhou_Sardinian
HanY_Honghe	0.023	Dong_Guizhou	Greek	2.27	65.5+/-28.81	0.00007042+/-0.00002976	65.5	28.81	1899.5	835.49	Dong_Guizhou_Greek
HanY_Honghe	0.046	Dong_Guizhou	Tajik_Mountain	1.99	22.85+/-11.46	0.00001877+/-0.00000887	22.85	11.46	662.65	332.34	Dong_Guizhou_Tajik_Mountain
HanY_Honghe	0.0014	Hmong	Nanai	3.19	67.44+/-21.16	0.00002299+/-0.00000714	67.44	21.16	1955.76	613.64	Hmong_Nanai
HanY_Honghe	0.033	Hmong	Nganasan	2.14	51.3+/-24.01	0.00002278+/-0.00000972	51.3	24.01	1487.7	696.29	Hmong_Nganasan
HanY_Honghe	0.047	Hmong	Spanish	1.98	86.27+/-43.49	0.00007358+/-0.00003156	86.27	43.49	2501.83	1261.21	Hmong_Spanish
HanY_Honghe	0.021	Hmong	Armenian	2.3	102.38+/-44.5	0.00008979+/-0.00003269	102.38	44.5	2969.02	1290.5	Hmong_Armenian
HanY_Honghe	0.0032	Hmong	Sardinian	2.94	121.37+/-41.22	0.0001061+/-0.00003356	121.37	41.22	3519.73	1195.38	Hmong_Sardinian
HanY_Honghe	0.038	Hmong	French	2.08	83.42+/-40.12	0.00007278+/-0.00003049	83.42	40.12	2419.18	1163.48	Hmong_French
HanY_Honghe	0.028	Hmong	Greek	2.2	69.18+/-31.41	0.00007452+/-0.00002763	69.18	31.41	2006.22	910.89	Hmong_Greek
HanY_Honghe	0.014	Han_Henan	Sardinian	2.45	165.92+/-64.04	0.00015425+/-0.00006308	165.92	64.04	4811.68	1857.16	Han_Henan_Sardinian
HanY_Honghe	0.043	Han_Henan	Bouyei_Longli	2.02	94.74+/-44.07	0.00002412+/-0.00001194	94.74	44.07	2747.46	1278.03	Han_Henan_Bouyei_Longli
HanY_Honghe	0.0069	Han_Shandong	Spanish	2.7	62.1+/-20.96	0.00005306+/-0.00001965	62.1	20.96	1800.9	607.84	Han_Shandong_Spanish
HanY_Honghe	0.0049	Han_Shandong	Turkish	2.82	68.54+/-24.22	0.0000529+/-0.00001878	68.54	24.22	1987.66	702.38	Han_Shandong_Turkish
HanY_Honghe	0.0016	Han_Shandong	Armenian	3.15	81.47+/-23.52	0.00007091+/-0.00002253	81.47	23.52	2362.63	682.08	Han_Shandong_Armenian
HanY_Honghe	0.01	Han_Shandong	Sardinian	2.57	73.3+/-26.55	0.00006023+/-0.00002345	73.3	26.55	2125.7	769.95	Han_Shandong_Sardinian
HanY_Honghe	0.0082	Han_Shandong	French	2.64	60.46+/-20.86	0.00004964+/-0.00001877	60.46	20.86	1753.34	604.94	Han_Shandong_French
HanY_Honghe	0.0015	Han_Shandong	Greek	3.17	63.48+/-20	0.00006316+/-0.00001935	63.48	20	1840.92	580	Han_Shandong_Greek
HanY_Honghe	0.0098	Han_Shandong	Basque	2.58	55.63+/-18.08	0.00005234+/-0.00002026	55.63	18.08	1613.27	524.32	Han_Shandong_Basque
HanY_Honghe	0.00011	Nanai	Spanish	3.86	99.46+/-17.5	0.00008451+/-0.00002189	99.46	17.5	2884.34	507.5	Nanai_Spanish
HanY_Honghe	1.2e-05	Nanai	Turkish	4.38	98.93+/-15.68	0.00007483+/-0.00001707	98.93	15.68	2868.97	454.72	Nanai_Turkish
HanY_Honghe	3.1e-06	Nanai	Armenian	4.67	109.14+/-15.77	0.00009972+/-0.00002137	109.14	15.77	3165.06	457.33	Nanai_Armenian
HanY_Honghe	3.2e-05	Nanai	Sardinian	4.16	101.04+/-16.14	0.00008741+/-0.00002103	101.04	16.14	2930.16	468.06	Nanai_Sardinian
HanY_Honghe	0.00041	Nanai	French	3.53	94.99+/-19.38	0.00007897+/-0.00002234	94.99	19.38	2754.71	562.02	Nanai_French
HanY_Honghe	1.5e-05	Nanai	Greek	4.33	90.07+/-19.04	0.00008544+/-0.00001975	90.07	19.04	2612.03	552.16	Nanai_Greek
HanY_Honghe	0.00015	Nanai	Tajik_Mountain	3.79	87.53+/-20.94	0.00005395+/-0.00001424	87.53	20.94	2538.37	607.26	Nanai_Tajik_Mountain
HanY_Honghe	0.0026	Nanai	Basque	3.02	91.81+/-24.65	0.00008199+/-0.00002718	91.81	24.65	2662.49	714.85	Nanai_Basque
HanY_Honghe	0.034	Nanai	Bouyei_Longli	2.12	103.09+/-39.58	0.0000312+/-0.00001472	103.09	39.58	2989.61	1147.82	Nanai_Bouyei_Longli
HanY_Honghe	0.021	Nanai	Hlai_Qiongzhong	2.3	122.09+/-49.21	0.00005646+/-0.00002451	122.09	49.21	3540.61	1427.09	Nanai_Hlai_Qiongzhong
HanY_Honghe	0.007	Nganasan	Spanish	2.7	179.53+/-53.34	0.00016004+/-0.00005937	179.53	53.34	5206.37	1546.86	Nganasan_Spanish
HanY_Honghe	0.01	Nganasan	Turkish	2.56	197.95+/-57.57	0.00017867+/-0.0000698	197.95	57.57	5740.55	1669.53	Nganasan_Turkish
HanY_Honghe	0.006	Nganasan	Sardinian	2.75	175.71+/-52.59	0.00017484+/-0.00006362	175.71	52.59	5095.59	1525.11	Nganasan_Sardinian
HanY_Honghe	0.0041	Nganasan	French	2.87	164.96+/-46.95	0.00014118+/-0.00004923	164.96	46.95	4783.84	1361.55	Nganasan_French
HanY_Honghe	0.025	Nganasan	Basque	2.24	181.78+/-68.06	0.00016368+/-0.00007308	181.78	68.06	5271.62	1973.74	Nganasan_Basque
HanY_Honghe	0.0019	Ulchi	Spanish	3.1	127.31+/-41.02	0.00009393+/-0.00003006	127.31	41.02	3691.99	1189.58	Ulchi_Spanish
HanY_Honghe	0.012	Ulchi	Turkish	2.52	130.28+/-51.73	0.00008575+/-0.00003016	130.28	51.73	3778.12	1500.17	Ulchi_Turkish
HanY_Honghe	0.011	Ulchi	Armenian	2.55	154.75+/-50.78	0.00012317+/-0.00004824	154.75	50.78	4487.75	1472.62	Ulchi_Armenian
HanY_Honghe	0.00047	Ulchi	Sardinian	3.5	127.03+/-36.34	0.00009891+/-0.00002522	127.03	36.34	3683.87	1053.86	Ulchi_Sardinian
HanY_Honghe	0.0017	Ulchi	French	3.14	116.06+/-36	0.0000852+/-0.00002713	116.06	36	3365.74	1044	Ulchi_French
HanY_Honghe	0.0032	Ulchi	Greek	2.95	121.29+/-41.12	0.00010185+/-0.00003037	121.29	41.12	3517.41	1192.48	Ulchi_Greek
HanY_Honghe	0.011	Ulchi	Basque	2.55	106.34+/-41.78	0.00008591+/-0.00003291	106.34	41.78	3083.86	1211.62	Ulchi_Basque
HanY_Honghe	0.016	Ulchi	Bouyei_Longli	2.41	170.97+/-44.32	0.00005827+/-0.00002419	170.97	44.32	4958.13	1285.28	Ulchi_Bouyei_Longli
HanY_Honghe	0.0043	Ulchi	Hlai_Qiongzhong	2.85	234.57+/-51.28	0.00012665+/-0.00004441	234.57	51.28	6802.53	1487.12	Ulchi_Hlai_Qiongzhong
HanY_Honghe	0.0019	Spanish	Bouyei_Longli	3.1	115.01+/-30.37	0.00010312+/-0.00003323	115.01	30.37	3335.29	880.73	Spanish_Bouyei_Longli
HanY_Honghe	0.00088	Spanish	Hlai_Qiongzhong	3.33	127.51+/-31.04	0.00013827+/-0.00004158	127.51	31.04	3697.79	900.16	Spanish_Hlai_Qiongzhong
HanY_Honghe	7.6e-05	Spanish	Tibetan_Lhasa	3.96	126.77+/-32.04	0.00009391+/-0.00002187	126.77	32.04	3676.33	929.16	Spanish_Tibetan_Lhasa
HanY_Honghe	0.0014	Turkish	Bouyei_Longli	3.19	122.56+/-34.69	0.00010322+/-0.00003234	122.56	34.69	3554.24	1006.01	Turkish_Bouyei_Longli
HanY_Honghe	0.00016	Turkish	Hlai_Qiongzhong	3.78	143.35+/-32.65	0.00014259+/-0.0000377	143.35	32.65	4157.15	946.85	Turkish_Hlai_Qiongzhong
HanY_Honghe	0.0016	Turkish	Tibetan_Lhasa	3.16	161.46+/-51.04	0.00011369+/-0.00003224	161.46	51.04	4682.34	1480.16	Turkish_Tibetan_Lhasa
HanY_Honghe	0.0016	Armenian	Bouyei_Longli	3.15	123.11+/-30.02	0.00011259+/-0.00003574	123.11	30.02	3570.19	870.58	Armenian_Bouyei_Longli
HanY_Honghe	0.00015	Armenian	Hlai_Qiongzhong	3.79	146.94+/-27.27	0.00016045+/-0.00004234	146.94	27.27	4261.26	790.83	Armenian_Hlai_Qiongzhong
HanY_Honghe	8.2e-07	Armenian	Tibetan_Lhasa	4.93	160.98+/-32.43	0.00012685+/-0.00002573	160.98	32.43	4668.42	940.47	Armenian_Tibetan_Lhasa
HanY_Honghe	0.0013	Sardinian	Bouyei_Longli	3.22	124.66+/-29.7	0.00012055+/-0.00003742	124.66	29.7	3615.14	861.3	Sardinian_Bouyei_Longli
HanY_Honghe	0.00037	Sardinian	Hlai_Qiongzhong	3.56	130.7+/-30.79	0.00014265+/-0.00004006	130.7	30.79	3790.3	892.91	Sardinian_Hlai_Qiongzhong
HanY_Honghe	2e-05	Sardinian	Tibetan_Lhasa	4.27	127.53+/-29.88	0.00010048+/-0.00002131	127.53	29.88	3698.37	866.52	Sardinian_Tibetan_Lhasa
HanY_Honghe	0.0015	French	Bouyei_Longli	3.18	116.38+/-30.79	0.00010436+/-0.0000328	116.38	30.79	3375.02	892.91	French_Bouyei_Longli
HanY_Honghe	0.0013	French	Hlai_Qiongzhong	3.23	129.49+/-31.1	0.00014016+/-0.00004344	129.49	31.1	3755.21	901.9	French_Hlai_Qiongzhong
HanY_Honghe	0.00038	French	Tibetan_Lhasa	3.55	128.17+/-34.74	0.00008956+/-0.00002521	128.17	34.74	3716.93	1007.46	French_Tibetan_Lhasa
HanY_Honghe	0.00056	Greek	Bouyei_Longli	3.45	104.01+/-28.21	0.00010608+/-0.00003075	104.01	28.21	3016.29	818.09	Greek_Bouyei_Longli
HanY_Honghe	0.0013	Greek	Hlai_Qiongzhong	3.21	123.67+/-33.73	0.00014212+/-0.00004423	123.67	33.73	3586.43	978.17	Greek_Hlai_Qiongzhong
HanY_Honghe	0.0033	Greek	Tibetan_Lhasa	2.94	118.94+/-40.42	0.00009551+/-0.00002881	118.94	40.42	3449.26	1172.18	Greek_Tibetan_Lhasa
HanY_Honghe	0.025	Tajik_Mountain	Bouyei_Longli	2.24	89.69+/-38.13	0.00005385+/-0.00002409	89.69	38.13	2601.01	1105.77	Tajik_Mountain_Bouyei_Longli
HanY_Honghe	0.0067	Tajik_Mountain	Hlai_Qiongzhong	2.71	146.71+/-44.86	0.00011383+/-0.00004195	146.71	44.86	4254.59	1300.94	Tajik_Mountain_Hlai_Qiongzhong
HanY_Honghe	0.0086	Basque	Bouyei_Longli	2.63	96.57+/-30.94	0.000094+/-0.00003578	96.57	30.94	2800.53	897.26	Basque_Bouyei_Longli
HanY_Honghe	0.0011	Basque	Hlai_Qiongzhong	3.27	110.43+/-28.8	0.00012518+/-0.00003831	110.43	28.8	3202.47	835.2	Basque_Hlai_Qiongzhong
HanY_Honghe	0.0047	Basque	Tibetan_Lhasa	2.83	100.44+/-35.49	0.00007916+/-0.00002419	100.44	35.49	2912.76	1029.21	Basque_Tibetan_Lhasa
HanY_Honghe	0.0025	Bouyei_Longli	Tibetan_Lhasa	3.03	125.63+/-36.01	0.0000384+/-0.00001269	125.63	36.01	3643.27	1044.29	Bouyei_Longli_Tibetan_Lhasa
HanY_Honghe	0.0056	Hlai_Qiongzhong	Tibetan_Lhasa	2.77	170.02+/-48.61	0.00006289+/-0.00002271	170.02	48.61	4930.58	1409.69	Hlai_Qiongzhong_Tibetan_Lhasa
HanY_Kunming	0.0085	Ami	Nganasan	2.63	147.33+/-43.39	0.00007423+/-0.00002823	147.33	43.39	4272.57	1258.31	Ami_Nganasan
HanY_Kunming	0.012	Ami	Spanish	2.51	137.21+/-36.4	0.00016532+/-0.0000659	137.21	36.4	3979.09	1055.6	Ami_Spanish
HanY_Kunming	0.025	Ami	Turkish	2.23	142.06+/-43.7	0.00014829+/-0.00006638	142.06	43.7	4119.74	1267.3	Ami_Turkish
HanY_Kunming	0.049	Ami	Armenian	1.97	149.44+/-48.86	0.0001663+/-0.00008451	149.44	48.86	4333.76	1416.94	Ami_Armenian
HanY_Kunming	0.031	Ami	Sardinian	2.16	120.87+/-45.3	0.0001521+/-0.00007045	120.87	45.3	3505.23	1313.7	Ami_Sardinian
HanY_Kunming	0.023	Ami	French	2.28	127.04+/-40.25	0.00014805+/-0.000065	127.04	40.25	3684.16	1167.25	Ami_French
HanY_Kunming	0.034	Ami	Greek	2.12	118.33+/-44.74	0.00013939+/-0.00006571	118.33	44.74	3431.57	1297.46	Ami_Greek
HanY_Kunming	0.033	Ami	Tajik_Mountain	2.13	174.56+/-53.08	0.00015815+/-0.00007412	174.56	53.08	5062.24	1539.32	Ami_Tajik_Mountain
HanY_Kunming	0.022	Ami	Basque	2.29	153.96+/-39.69	0.00019434+/-0.00008479	153.96	39.69	4464.84	1151.01	Ami_Basque
HanY_Kunming	0.0099	Atayal	Dong_Guizhou	2.58	52.44+/-14.59	0.00001585+/-0.00000615	52.44	14.59	1520.76	423.11	Atayal_Dong_Guizhou
HanY_Kunming	0.013	Atayal	Han_Henan	2.48	64.16+/-25.88	0.00002846+/-0.00001041	64.16	25.88	1860.64	750.52	Atayal_Han_Henan
HanY_Kunming	0.012	Atayal	Armenian	2.51	71.13+/-28.3	0.00009654+/-0.00003227	71.13	28.3	2062.77	820.7	Atayal_Armenian
HanY_Kunming	0.006	Atayal	Tibetan_Lhasa	2.75	77.15+/-24.61	0.00003511+/-0.00001279	77.15	24.61	2237.35	713.69	Atayal_Tibetan_Lhasa
HanY_Kunming	0.037	BoY	Dao	2.08	234.78+/-46.51	0.00006483+/-0.00003113	234.78	46.51	6808.62	1348.79	BoY_Dao
HanY_Kunming	0.0026	BoY	Han_Shandong	3.01	152.81+/-36.23	0.000053+/-0.00001761	152.81	36.23	4431.49	1050.67	BoY_Han_Shandong
HanY_Kunming	4.3e-06	BoY	Spanish	4.59	178.24+/-27.24	0.00021991+/-0.00004786	178.24	27.24	5168.96	789.96	BoY_Spanish
HanY_Kunming	0.00065	BoY	Turkish	3.41	176.89+/-34.47	0.00018519+/-0.00005431	176.89	34.47	5129.81	999.63	BoY_Turkish
HanY_Kunming	0.0059	BoY	Armenian	2.75	174.24+/-43.3	0.00021107+/-0.00007667	174.24	43.3	5052.96	1255.7	BoY_Armenian
HanY_Kunming	0.00035	BoY	Sardinian	3.58	172.18+/-31.21	0.00019979+/-0.00005587	172.18	31.21	4993.22	905.09	BoY_Sardinian
HanY_Kunming	0.00023	BoY	French	3.68	169.75+/-30.97	0.00019991+/-0.00005427	169.75	30.97	4922.75	898.13	BoY_French
HanY_Kunming	0.00036	BoY	Greek	3.57	169.81+/-32.04	0.00019298+/-0.00005405	169.81	32.04	4924.49	929.16	BoY_Greek
HanY_Kunming	0.00039	BoY	Tajik_Mountain	3.55	191.87+/-37.22	0.00018548+/-0.00005231	191.87	37.22	5564.23	1079.38	BoY_Tajik_Mountain
HanY_Kunming	2.9e-05	BoY	Basque	4.18	199.79+/-30.23	0.00025314+/-0.00006056	199.79	30.23	5793.91	876.67	BoY_Basque
HanY_Kunming	0.011	BoY	Hlai_Qiongzhong	2.55	169.49+/-33.6	0.00005417+/-0.00002127	169.49	33.6	4915.21	974.4	BoY_Hlai_Qiongzhong
HanY_Kunming	0.0064	BoY	Tibetan_Lhasa	2.73	149.96+/-45.01	0.00005639+/-0.00002069	149.96	45.01	4348.84	1305.29	BoY_Tibetan_Lhasa
HanY_Kunming	0.029	Dao	Armenian	2.18	107.21+/-49.19	0.00009265+/-0.00004066	107.21	49.19	3109.09	1426.51	Dao_Armenian
HanY_Kunming	0.0033	Dao	Tibetan_Lhasa	2.94	52.76+/-17.87	0.00001923+/-0.00000655	52.76	17.87	1530.04	518.23	Dao_Tibetan_Lhasa
HanY_Kunming	0.0053	Dong_Guizhou	Han_Shandong	2.79	64.32+/-15.76	0.00001469+/-0.00000527	64.32	15.76	1865.28	457.04	Dong_Guizhou_Han_Shandong
HanY_Kunming	0.00054	Dong_Guizhou	Spanish	3.46	147.57+/-30.98	0.00019044+/-0.00005502	147.57	30.98	4279.53	898.42	Dong_Guizhou_Spanish
HanY_Kunming	0.0034	Dong_Guizhou	Turkish	2.93	139.6+/-34.27	0.0001618+/-0.0000552	139.6	34.27	4048.4	993.83	Dong_Guizhou_Turkish
HanY_Kunming	0.0099	Dong_Guizhou	Armenian	2.58	148.11+/-38.11	0.00018572+/-0.00007203	148.11	38.11	4295.19	1105.19	Dong_Guizhou_Armenian
HanY_Kunming	0.0094	Dong_Guizhou	Sardinian	2.6	147.65+/-41.24	0.00019175+/-0.00007386	147.65	41.24	4281.85	1195.96	Dong_Guizhou_Sardinian
HanY_Kunming	0.0029	Dong_Guizhou	French	2.98	137.12+/-35.21	0.0001749+/-0.00005875	137.12	35.21	3976.48	1021.09	Dong_Guizhou_French
HanY_Kunming	0.0085	Dong_Guizhou	Greek	2.63	118.79+/-40.02	0.00015119+/-0.00005742	118.79	40.02	3444.91	1160.58	Dong_Guizhou_Greek
HanY_Kunming	0.003	Dong_Guizhou	Tajik_Mountain	2.97	156.39+/-35.87	0.00016192+/-0.00005457	156.39	35.87	4535.31	1040.23	Dong_Guizhou_Tajik_Mountain
HanY_Kunming	0.00042	Dong_Guizhou	Basque	3.52	165.34+/-31.7	0.00022037+/-0.00006253	165.34	31.7	4794.86	919.3	Dong_Guizhou_Basque
HanY_Kunming	0.041	Hmong	Spanish	2.05	91.78+/-44.8	0.00009557+/-0.00004005	91.78	44.8	2661.62	1299.2	Hmong_Spanish
HanY_Kunming	0.047	Hmong	Turkish	1.99	90.68+/-45.59	0.0000808+/-0.00003689	90.68	45.59	2629.72	1322.11	Hmong_Turkish
HanY_Kunming	0.02	Hmong	Armenian	2.33	117.12+/-43.26	0.00011692+/-0.0000502	117.12	43.26	3396.48	1254.54	Hmong_Armenian
HanY_Kunming	0.037	Han_Henan	Nganasan	2.09	223.7+/-71.99	0.00009827+/-0.00004704	223.7	71.99	6487.3	2087.71	Han_Henan_Nganasan
HanY_Kunming	0.011	Han_Henan	Turkish	2.53	89.12+/-32.94	0.00007432+/-0.00002935	89.12	32.94	2584.48	955.26	Han_Henan_Turkish
HanY_Kunming	0.0043	Han_Henan	Armenian	2.86	95.57+/-29.17	0.00009186+/-0.00003217	95.57	29.17	2771.53	845.93	Han_Henan_Armenian
HanY_Kunming	0.011	Han_Henan	Tajik_Mountain	2.53	116.16+/-38.58	0.0000961+/-0.00003799	116.16	38.58	3368.64	1118.82	Han_Henan_Tajik_Mountain
HanY_Kunming	3.9e-05	Han_Henan	Hlai_Qiongzhong	4.11	102.55+/-17.28	0.00003851+/-0.00000936	102.55	17.28	2973.95	501.12	Han_Henan_Hlai_Qiongzhong
HanY_Kunming	0.0026	Han_Shandong	Spanish	3.02	126.49+/-41.66	0.00012425+/-0.00004121	126.49	41.66	3668.21	1208.14	Han_Shandong_Spanish
HanY_Kunming	0.006	Han_Shandong	Turkish	2.75	118.57+/-38.27	0.00009606+/-0.00003495	118.57	38.27	3438.53	1109.83	Han_Shandong_Turkish
HanY_Kunming	0.022	Han_Shandong	Armenian	2.3	122.61+/-45.86	0.00011173+/-0.00004865	122.61	45.86	3555.69	1329.94	Han_Shandong_Armenian
HanY_Kunming	0.0057	Han_Shandong	Sardinian	2.77	131.35+/-45.93	0.00012851+/-0.00004645	131.35	45.93	3809.15	1331.97	Han_Shandong_Sardinian
HanY_Kunming	0.03	Han_Shandong	French	2.16	111.66+/-51.58	0.00011375+/-0.00005177	111.66	51.58	3238.14	1495.82	Han_Shandong_French
HanY_Kunming	0.02	Han_Shandong	Tajik_Mountain	2.32	123+/-50.26	0.00009153+/-0.00003943	123	50.26	3567	1457.54	Han_Shandong_Tajik_Mountain
HanY_Kunming	0.0096	Han_Shandong	Basque	2.59	135.86+/-49.8	0.00013459+/-0.00005194	135.86	49.8	3939.94	1444.2	Han_Shandong_Basque
HanY_Kunming	0.0095	Nganasan	Turkish	2.59	113.52+/-39.23	0.00007963+/-0.00003071	113.52	39.23	3292.08	1137.67	Nganasan_Turkish
HanY_Kunming	0.014	Nganasan	Armenian	2.45	119.84+/-39.28	0.00010306+/-0.000042	119.84	39.28	3475.36	1139.12	Nganasan_Armenian
HanY_Kunming	0.00062	Ulchi	Spanish	3.42	102.63+/-29.97	0.00009321+/-0.00002461	102.63	29.97	2976.27	869.13	Ulchi_Spanish
HanY_Kunming	0.001	Ulchi	Turkish	3.28	106.74+/-31.17	0.00007972+/-0.0000243	106.74	31.17	3095.46	903.93	Ulchi_Turkish
HanY_Kunming	0.0021	Ulchi	Armenian	3.07	109.04+/-30	0.00009984+/-0.00003252	109.04	30	3162.16	870	Ulchi_Armenian
HanY_Kunming	0.0018	Ulchi	Sardinian	3.13	87.07+/-27.84	0.00008357+/-0.00002054	87.07	27.84	2525.03	807.36	Ulchi_Sardinian
HanY_Kunming	0.0038	Ulchi	French	2.89	89.84+/-31.08	0.00008489+/-0.00002446	89.84	31.08	2605.36	901.32	Ulchi_French
HanY_Kunming	0.013	Ulchi	Greek	2.49	73.32+/-29.42	0.00006903+/-0.00002259	73.32	29.42	2126.28	853.18	Ulchi_Greek
HanY_Kunming	0.021	Ulchi	Tajik_Mountain	2.31	150.63+/-50.87	0.00010366+/-0.00004497	150.63	50.87	4368.27	1475.23	Ulchi_Tajik_Mountain
HanY_Kunming	0.0066	Ulchi	Basque	2.72	103.59+/-38.13	0.00009362+/-0.00003283	103.59	38.13	3004.11	1105.77	Ulchi_Basque
HanY_Kunming	0.032	Ulchi	Hlai_Qiongzhong	2.14	144.24+/-49.99	0.0000671+/-0.00003129	144.24	49.99	4182.96	1449.71	Ulchi_Hlai_Qiongzhong
HanY_Kunming	0.00098	Spanish	Bouyei_Longli	3.3	107.55+/-32.62	0.00010416+/-0.00003027	107.55	32.62	3118.95	945.98	Spanish_Bouyei_Longli
HanY_Kunming	0.00023	Spanish	Hlai_Qiongzhong	3.69	115.21+/-29.83	0.00014204+/-0.00003852	115.21	29.83	3341.09	865.07	Spanish_Hlai_Qiongzhong
HanY_Kunming	0.0037	Spanish	Tibetan_Lhasa	2.9	135.77+/-40.79	0.00012972+/-0.00004475	135.77	40.79	3937.33	1182.91	Spanish_Tibetan_Lhasa
HanY_Kunming	0.00085	Turkish	Bouyei_Longli	3.34	101.76+/-30.48	0.00008541+/-0.0000256	101.76	30.48	2951.04	883.92	Turkish_Bouyei_Longli
HanY_Kunming	7.5e-05	Turkish	Hlai_Qiongzhong	3.96	104.76+/-26.1	0.00011472+/-0.00002896	104.76	26.1	3038.04	756.9	Turkish_Hlai_Qiongzhong
HanY_Kunming	0.0098	Turkish	Tibetan_Lhasa	2.58	120.3+/-39.54	0.00009558+/-0.00003699	120.3	39.54	3488.7	1146.66	Turkish_Tibetan_Lhasa
HanY_Kunming	0.025	Armenian	Tajik_Mountain	2.25	167.28+/-43.27	0.00001458+/-0.00000648	167.28	43.27	4851.12	1254.83	Armenian_Tajik_Mountain
HanY_Kunming	0.0037	Armenian	Bouyei_Longli	2.9	111.88+/-34.18	0.00010525+/-0.00003626	111.88	34.18	3244.52	991.22	Armenian_Bouyei_Longli
HanY_Kunming	0.00031	Armenian	Hlai_Qiongzhong	3.6	118.86+/-28.13	0.00014175+/-0.00003933	118.86	28.13	3446.94	815.77	Armenian_Hlai_Qiongzhong
HanY_Kunming	0.027	Armenian	Tibetan_Lhasa	2.22	132.11+/-44.59	0.00011968+/-0.00005394	132.11	44.59	3831.19	1293.11	Armenian_Tibetan_Lhasa
HanY_Kunming	0.0068	Sardinian	Bouyei_Longli	2.71	107.45+/-39.71	0.00010786+/-0.00003942	107.45	39.71	3116.05	1151.59	Sardinian_Bouyei_Longli
HanY_Kunming	0.0023	Sardinian	Hlai_Qiongzhong	3.05	105.23+/-34.51	0.0001315+/-0.00004254	105.23	34.51	3051.67	1000.79	Sardinian_Hlai_Qiongzhong
HanY_Kunming	0.021	Sardinian	Tibetan_Lhasa	2.31	130.89+/-50.85	0.00012517+/-0.00005417	130.89	50.85	3795.81	1474.65	Sardinian_Tibetan_Lhasa
HanY_Kunming	0.0023	French	Bouyei_Longli	3.04	95.34+/-31.31	0.0000916+/-0.00002652	95.34	31.31	2764.86	907.99	French_Bouyei_Longli
HanY_Kunming	0.0024	French	Hlai_Qiongzhong	3.04	101.31+/-33.32	0.00012383+/-0.00003815	101.31	33.32	2937.99	966.28	French_Hlai_Qiongzhong
HanY_Kunming	0.017	French	Tibetan_Lhasa	2.39	120.53+/-45.19	0.00011524+/-0.00004816	120.53	45.19	3495.37	1310.51	French_Tibetan_Lhasa
HanY_Kunming	0.036	Greek	Bouyei_Longli	2.09	86.91+/-41.53	0.00008487+/-0.00003301	86.91	41.53	2520.39	1204.37	Greek_Bouyei_Longli
HanY_Kunming	0.025	Greek	Hlai_Qiongzhong	2.24	84.64+/-37.75	0.00010773+/-0.0000398	84.64	37.75	2454.56	1094.75	Greek_Hlai_Qiongzhong
HanY_Kunming	0.021	Greek	Tibetan_Lhasa	2.31	102.09+/-41.92	0.00009959+/-0.00004305	102.09	41.92	2960.61	1215.68	Greek_Tibetan_Lhasa
HanY_Kunming	0.0021	Tajik_Mountain	Bouyei_Longli	3.08	107.52+/-34.06	0.00007851+/-0.00002547	107.52	34.06	3118.08	987.74	Tajik_Mountain_Bouyei_Longli
HanY_Kunming	0.0017	Tajik_Mountain	Hlai_Qiongzhong	3.13	112.99+/-34.61	0.00010306+/-0.0000329	112.99	34.61	3276.71	1003.69	Tajik_Mountain_Hlai_Qiongzhong
HanY_Kunming	0.036	Tajik_Mountain	Tibetan_Lhasa	2.1	158.78+/-56.52	0.00012039+/-0.00005744	158.78	56.52	4604.62	1639.08	Tajik_Mountain_Tibetan_Lhasa
HanY_Kunming	0.0051	Basque	Bouyei_Longli	2.8	130.47+/-40.21	0.00012409+/-0.00004428	130.47	40.21	3783.63	1166.09	Basque_Bouyei_Longli
HanY_Kunming	0.00011	Basque	Hlai_Qiongzhong	3.86	130.91+/-30.26	0.00016311+/-0.00004227	130.91	30.26	3796.39	877.54	Basque_Hlai_Qiongzhong
HanY_Kunming	0.0079	Basque	Tibetan_Lhasa	2.66	145+/-44.88	0.00013748+/-0.00005173	145	44.88	4205	1301.52	Basque_Tibetan_Lhasa
HanY_Kunming	0.017	Bouyei_Longli	Hlai_Qiongzhong	2.39	113.56+/-47.5	0.00001343+/-0.00000358	113.56	47.5	3293.24	1377.5	Bouyei_Longli_Hlai_Qiongzhong
HanY_Kunming	0.02	Hlai_Qiongzhong	Tibetan_Lhasa	2.33	42.14+/-18.08	0.00001991+/-0.00000604	42.14	18.08	1222.06	524.32	Hlai_Qiongzhong_Tibetan_Lhasa
HanY_Qujing	0.017	Ami	Armenian	2.38	118.7+/-49.87	0.00012818+/-0.00005375	118.7	49.87	3442.3	1446.23	Ami_Armenian
HanY_Qujing	0.045	Ami	French	2	114.16+/-56.96	0.00012273+/-0.00005478	114.16	56.96	3310.64	1651.84	Ami_French
HanY_Qujing	0.026	Ami	Tajik_Mountain	2.22	138.74+/-61.04	0.00011881+/-0.00005346	138.74	61.04	4023.46	1770.16	Ami_Tajik_Mountain
HanY_Qujing	0.0088	Atayal	Spanish	2.62	32.37+/-12.35	0.00003967+/-0.0000134	32.37	12.35	938.73	358.15	Atayal_Spanish
HanY_Qujing	0.017	Atayal	Turkish	2.38	36.16+/-15.16	0.00004249+/-0.00001449	36.16	15.16	1048.64	439.64	Atayal_Turkish
HanY_Qujing	0.03	Atayal	Armenian	2.17	32.39+/-14.92	0.00003803+/-0.00001658	32.39	14.92	939.31	432.68	Atayal_Armenian
HanY_Qujing	0.021	Atayal	Sardinian	2.32	30.68+/-13.24	0.00004288+/-0.00001583	30.68	13.24	889.72	383.96	Atayal_Sardinian
HanY_Qujing	0.018	Atayal	French	2.36	38.99+/-16.51	0.00004052+/-0.00001416	38.99	16.51	1130.71	478.79	Atayal_French
HanY_Qujing	0.0011	Atayal	Greek	3.27	28.61+/-8.74	0.00004391+/-0.0000127	28.61	8.74	829.69	253.46	Atayal_Greek
HanY_Qujing	0.0069	Atayal	Basque	2.7	30.84+/-11.41	0.00004051+/-0.00001444	30.84	11.41	894.36	330.89	Atayal_Basque
HanY_Qujing	0.043	BoY	Han_Shandong	2.02	28.95+/-11.85	0.00000737+/-0.00000364	28.95	11.85	839.55	343.65	BoY_Han_Shandong
HanY_Qujing	0.042	BoY	Tajik_Mountain	2.03	193.76+/-70.45	0.00016635+/-0.0000818	193.76	70.45	5619.04	2043.05	BoY_Tajik_Mountain
HanY_Qujing	0.032	Dao	French	2.15	122.18+/-56.86	0.00011658+/-0.00005097	122.18	56.86	3543.22	1648.94	Dao_French
HanY_Qujing	0.01	Dong_Guizhou	Spanish	2.57	76+/-29.55	0.00008007+/-0.00002502	76	29.55	2204	856.95	Dong_Guizhou_Spanish
HanY_Qujing	0.001	Dong_Guizhou	Turkish	3.28	62.48+/-19.04	0.00006359+/-0.00001575	62.48	19.04	1811.92	552.16	Dong_Guizhou_Turkish
HanY_Qujing	0.023	Dong_Guizhou	Armenian	2.28	72.35+/-31.75	0.00007328+/-0.00002867	72.35	31.75	2098.15	920.75	Dong_Guizhou_Armenian
HanY_Qujing	8.6e-06	Dong_Guizhou	French	4.45	87.83+/-19.73	0.00008963+/-0.0000195	87.83	19.73	2547.07	572.17	Dong_Guizhou_French
HanY_Qujing	0.0073	Dong_Guizhou	Tajik_Mountain	2.68	112.09+/-41.22	0.00009125+/-0.000034	112.09	41.22	3250.61	1195.38	Dong_Guizhou_Tajik_Mountain
HanY_Qujing	0.045	Hmong	Han_Shandong	2	30.87+/-15.43	0.00000757+/-0.00000318	30.87	15.43	895.23	447.47	Hmong_Han_Shandong
HanY_Qujing	0.007	Hmong	Nanai	2.7	50.53+/-15.81	0.00001854+/-0.00000687	50.53	15.81	1465.37	458.49	Hmong_Nanai
HanY_Qujing	0.015	Hmong	Spanish	2.43	46.82+/-19.29	0.00005171+/-0.00001113	46.82	19.29	1357.78	559.41	Hmong_Spanish
HanY_Qujing	0.0013	Hmong	Turkish	3.21	48.07+/-14.96	0.00005046+/-0.00000821	48.07	14.96	1394.03	433.84	Hmong_Turkish
HanY_Qujing	0.00074	Hmong	Sardinian	3.38	39.44+/-11.68	0.00005119+/-0.00000856	39.44	11.68	1143.76	338.72	Hmong_Sardinian
HanY_Qujing	0.0003	Hmong	Greek	3.62	35.54+/-9.82	0.00004641+/-0.00000606	35.54	9.82	1030.66	284.78	Hmong_Greek
HanY_Qujing	0.00013	Hmong	Basque	3.82	40.76+/-10.68	0.00004917+/-0.00000891	40.76	10.68	1182.04	309.72	Hmong_Basque
HanY_Qujing	0.045	Han_Henan	Tajik_Mountain	2	340.84+/-73.65	0.00031938+/-0.00015953	340.84	73.65	9884.36	2135.85	Han_Henan_Tajik_Mountain
HanY_Qujing	0.048	Han_Shandong	Tajik_Mountain	1.98	112.02+/-54.93	0.00006966+/-0.00003517	112.02	54.93	3248.58	1592.97	Han_Shandong_Tajik_Mountain
HanY_Qujing	0.034	Nanai	Turkish	2.12	36.85+/-17.34	0.00002768+/-0.00001273	36.85	17.34	1068.65	502.86	Nanai_Turkish
HanY_Qujing	0.041	Nanai	Sardinian	2.04	32.02+/-15.66	0.00003104+/-0.00001386	32.02	15.66	928.58	454.14	Nanai_Sardinian
HanY_Qujing	0.0099	Nanai	Greek	2.58	29.48+/-10.62	0.00003118+/-0.00001209	29.48	10.62	854.92	307.98	Nanai_Greek
HanY_Qujing	0.014	Nanai	Bouyei_Longli	2.47	62.25+/-25.03	0.00002067+/-0.00000837	62.25	25.03	1805.25	725.87	Nanai_Bouyei_Longli
HanY_Qujing	0.022	Nganasan	Spanish	2.28	28.38+/-10.67	0.00002244+/-0.00000983	28.38	10.67	823.02	309.43	Nganasan_Spanish
HanY_Qujing	0.036	Nganasan	Turkish	2.1	31.04+/-13.33	0.00002253+/-0.00001074	31.04	13.33	900.16	386.57	Nganasan_Turkish
HanY_Qujing	0.027	Nganasan	Armenian	2.21	27.93+/-12.61	0.00002461+/-0.00001075	27.93	12.61	809.97	365.69	Nganasan_Armenian
HanY_Qujing	0.026	Nganasan	Sardinian	2.23	32.77+/-12.09	0.00002781+/-0.00001248	32.77	12.09	950.33	350.61	Nganasan_Sardinian
HanY_Qujing	0.0064	Nganasan	Greek	2.72	26.18+/-8.45	0.00002618+/-0.00000961	26.18	8.45	759.22	245.05	Nganasan_Greek
HanY_Qujing	0.024	Nganasan	Tajik_Mountain	2.25	28.71+/-12.75	0.00001921+/-0.00000773	28.71	12.75	832.59	369.75	Nganasan_Tajik_Mountain
HanY_Qujing	0.02	Nganasan	Basque	2.32	29.03+/-9.88	0.00002352+/-0.00001012	29.03	9.88	841.87	286.52	Nganasan_Basque
HanY_Qujing	0.04	Spanish	Hlai_Qiongzhong	2.05	38.77+/-18.87	0.00004861+/-0.00001527	38.77	18.87	1124.33	547.23	Spanish_Hlai_Qiongzhong
HanY_Qujing	0.031	Spanish	Tibetan_Lhasa	2.16	25.68+/-11.9	0.00002724+/-0.00000938	25.68	11.9	744.72	345.1	Spanish_Tibetan_Lhasa
HanY_Qujing	0.035	Turkish	Bouyei_Longli	2.11	54.11+/-25.7	0.00005894+/-0.00001897	54.11	25.7	1569.19	745.3	Turkish_Bouyei_Longli
HanY_Qujing	0.031	Turkish	Hlai_Qiongzhong	2.16	40.48+/-18.78	0.00004644+/-0.00001378	40.48	18.78	1173.92	544.62	Turkish_Hlai_Qiongzhong
HanY_Qujing	0.042	Armenian	Bouyei_Longli	2.04	54.77+/-26.89	0.00006677+/-0.00002309	54.77	26.89	1588.33	779.81	Armenian_Bouyei_Longli
HanY_Qujing	0.0021	Sardinian	Hlai_Qiongzhong	3.07	32.46+/-10.56	0.00004714+/-0.00001073	32.46	10.56	941.34	306.24	Sardinian_Hlai_Qiongzhong
HanY_Qujing	0.036	Sardinian	Tibetan_Lhasa	2.1	19.27+/-9.19	0.00002709+/-0.00001039	19.27	9.19	558.83	266.51	Sardinian_Tibetan_Lhasa
HanY_Qujing	0.01	French	Tibetan_Lhasa	2.58	25.8+/-10.01	0.0000259+/-0.00000938	25.8	10.01	748.2	290.29	French_Tibetan_Lhasa
HanY_Qujing	0.0031	Greek	Hlai_Qiongzhong	2.96	32.57+/-11.01	0.00004634+/-0.00001183	32.57	11.01	944.53	319.29	Greek_Hlai_Qiongzhong
HanY_Qujing	0.0059	Greek	Tibetan_Lhasa	2.75	20.67+/-7.51	0.00002744+/-0.00000946	20.67	7.51	599.43	217.79	Greek_Tibetan_Lhasa
HanY_Qujing	0.035	Tajik_Mountain	Bouyei_Longli	2.1	91.81+/-43.63	0.00007562+/-0.00002861	91.81	43.63	2662.49	1265.27	Tajik_Mountain_Bouyei_Longli
HanY_Qujing	0.0087	Basque	Hlai_Qiongzhong	2.62	35.18+/-13.41	0.0000465+/-0.00001251	35.18	13.41	1020.22	388.89	Basque_Hlai_Qiongzhong
HanY_Qujing	0.0065	Basque	Tibetan_Lhasa	2.72	28.28+/-10.4	0.00002899+/-0.00001063	28.28	10.4	820.12	301.6	Basque_Tibetan_Lhasa
HanY_Yuxi	0.027	Atayal	Dao	2.22	83.74+/-25.67	0.00002502+/-0.00001129	83.74	25.67	2428.46	744.43	Atayal_Dao
HanY_Yuxi	0.049	Atayal	Nanai	1.97	93.45+/-47.43	0.00003858+/-0.0000184	93.45	47.43	2710.05	1375.47	Atayal_Nanai
HanY_Yuxi	0.0013	Atayal	Spanish	3.21	22.62+/-7.04	0.00003917+/-0.00000952	22.62	7.04	655.98	204.16	Atayal_Spanish
HanY_Yuxi	0.0029	Atayal	Turkish	2.98	21.28+/-7.15	0.00003566+/-0.00000851	21.28	7.15	617.12	207.35	Atayal_Turkish
HanY_Yuxi	0.027	Atayal	Armenian	2.21	25.66+/-11.59	0.00004387+/-0.00001089	25.66	11.59	744.14	336.11	Atayal_Armenian
HanY_Yuxi	0.0031	Atayal	Sardinian	2.96	20.36+/-6.87	0.00003943+/-0.00000996	20.36	6.87	590.44	199.23	Atayal_Sardinian
HanY_Yuxi	0.0079	Atayal	French	2.66	22.16+/-8.35	0.00003732+/-0.00001085	22.16	8.35	642.64	242.15	Atayal_French
HanY_Yuxi	0.00048	Atayal	Greek	3.49	18.41+/-5.27	0.00003701+/-0.00000747	18.41	5.27	533.89	152.83	Atayal_Greek
HanY_Yuxi	0.0014	Atayal	Basque	3.2	23.59+/-7.37	0.00004797+/-0.00001046	23.59	7.37	684.11	213.73	Atayal_Basque
HanY_Yuxi	0.041	BoY	Spanish	2.05	20.93+/-10.23	0.00002664+/-0.00001214	20.93	10.23	606.97	296.67	BoY_Spanish
HanY_Yuxi	0.034	BoY	Armenian	2.12	25.81+/-12.14	0.00003152+/-0.00001311	25.81	12.14	748.49	352.06	BoY_Armenian
HanY_Yuxi	0.021	BoY	Sardinian	2.31	18.87+/-7.52	0.00002606+/-0.0000113	18.87	7.52	547.23	218.08	BoY_Sardinian
HanY_Yuxi	0.046	BoY	French	1.99	19.03+/-9.55	0.00002524+/-0.00001159	19.03	9.55	551.87	276.95	BoY_French
HanY_Yuxi	0.014	BoY	Basque	2.46	21.14+/-8.61	0.00003194+/-0.00001276	21.14	8.61	613.06	249.69	BoY_Basque
HanY_Yuxi	0.0028	Dao	Nanai	2.98	60.73+/-20.35	0.00002144+/-0.00000504	60.73	20.35	1761.17	590.15	Dao_Nanai
HanY_Yuxi	0.022	Dao	Ulchi	2.29	45.82+/-19.69	0.00001396+/-0.00000611	45.82	19.69	1328.78	571.01	Dao_Ulchi
HanY_Yuxi	0.0062	Dao	Turkish	2.74	21.73+/-7.93	0.00002821+/-0.00000719	21.73	7.93	630.17	229.97	Dao_Turkish
HanY_Yuxi	0.011	Dao	Sardinian	2.54	20.92+/-8.23	0.00003145+/-0.00000863	20.92	8.23	606.68	238.67	Dao_Sardinian
HanY_Yuxi	0.023	Dao	Greek	2.27	17.49+/-7.71	0.00002645+/-0.00000729	17.49	7.71	507.21	223.59	Dao_Greek
HanY_Yuxi	0.0016	Dao	Basque	3.16	23.68+/-7.48	0.00003808+/-0.00000951	23.68	7.48	686.72	216.92	Dao_Basque
HanY_Yuxi	0.04	Dong_Guizhou	Han_Shandong	2.06	110.86+/-49.73	0.00001331+/-0.00000647	110.86	49.73	3214.94	1442.17	Dong_Guizhou_Han_Shandong
HanY_Yuxi	0.041	Dong_Guizhou	Nanai	2.04	150.52+/-55.33	0.00005084+/-0.00002493	150.52	55.33	4365.08	1604.57	Dong_Guizhou_Nanai
HanY_Yuxi	0.0089	Dong_Guizhou	Nganasan	2.61	127.55+/-45.66	0.00004318+/-0.00001652	127.55	45.66	3698.95	1324.14	Dong_Guizhou_Nganasan
HanY_Yuxi	0.0042	Dong_Guizhou	Spanish	2.86	29.83+/-10.42	0.00004261+/-0.00000961	29.83	10.42	865.07	302.18	Dong_Guizhou_Spanish
HanY_Yuxi	0.001	Dong_Guizhou	Turkish	3.28	24.89+/-7.58	0.0000357+/-0.00000678	24.89	7.58	721.81	219.82	Dong_Guizhou_Turkish
HanY_Yuxi	0.034	Dong_Guizhou	Armenian	2.11	33.28+/-15.74	0.00004457+/-0.00001343	33.28	15.74	965.12	456.46	Dong_Guizhou_Armenian
HanY_Yuxi	0.017	Dong_Guizhou	Sardinian	2.39	24.8+/-10.37	0.00003933+/-0.00000997	24.8	10.37	719.2	300.73	Dong_Guizhou_Sardinian
HanY_Yuxi	0.0083	Dong_Guizhou	French	2.64	27.6+/-10.46	0.0000401+/-0.00001031	27.6	10.46	800.4	303.34	Dong_Guizhou_French
HanY_Yuxi	0.0043	Dong_Guizhou	Greek	2.85	20.7+/-7.26	0.00003561+/-0.00000735	20.7	7.26	600.3	210.54	Dong_Guizhou_Greek
HanY_Yuxi	0.0052	Dong_Guizhou	Basque	2.79	25.32+/-9.07	0.00004396+/-0.00001019	25.32	9.07	734.28	263.03	Dong_Guizhou_Basque
HanY_Yuxi	0.034	Dong_Guizhou	Tibetan_Lhasa	2.12	124.88+/-53.4	0.00003413+/-0.00001606	124.88	53.4	3621.52	1548.6	Dong_Guizhou_Tibetan_Lhasa
HanY_Yuxi	0.033	Han_Henan	Nanai	2.14	52.42+/-23.24	0.00001268+/-0.00000594	52.42	23.24	1520.18	673.96	Han_Henan_Nanai
HanY_Yuxi	0.033	Han_Henan	Tibetan_Lhasa	2.13	55.84+/-12.17	0.00001022+/-0.0000048	55.84	12.17	1619.36	352.93	Han_Henan_Tibetan_Lhasa
HanY_Yuxi	0.0018	Han_Shandong	Spanish	3.12	30.69+/-9.84	0.00003882+/-0.00000807	30.69	9.84	890.01	285.36	Han_Shandong_Spanish
HanY_Yuxi	0.0016	Han_Shandong	Turkish	3.15	27.66+/-8.78	0.00003456+/-0.00000787	27.66	8.78	802.14	254.62	Han_Shandong_Turkish
HanY_Yuxi	0.0016	Han_Shandong	Armenian	3.16	29.17+/-9.22	0.00003913+/-0.00000945	29.17	9.22	845.93	267.38	Han_Shandong_Armenian
HanY_Yuxi	0.0014	Han_Shandong	Sardinian	3.19	27.32+/-8.56	0.00003754+/-0.00000645	27.32	8.56	792.28	248.24	Han_Shandong_Sardinian
HanY_Yuxi	0.0048	Han_Shandong	French	2.82	29.74+/-10.55	0.00003791+/-0.00000883	29.74	10.55	862.46	305.95	Han_Shandong_French
HanY_Yuxi	0.00069	Han_Shandong	Greek	3.39	23.85+/-7.03	0.00003371+/-0.00000627	23.85	7.03	691.65	203.87	Han_Shandong_Greek
HanY_Yuxi	0.0083	Han_Shandong	Tajik_Mountain	2.64	34.02+/-12.88	0.00002857+/-0.00000839	34.02	12.88	986.58	373.52	Han_Shandong_Tajik_Mountain
HanY_Yuxi	0.00052	Han_Shandong	Basque	3.47	26.76+/-7.71	0.00004164+/-0.00000873	26.76	7.71	776.04	223.59	Han_Shandong_Basque
HanY_Yuxi	0.02	Nanai	Bouyei_Longli	2.33	134.92+/-47.65	0.00003505+/-0.00001504	134.92	47.65	3912.68	1381.85	Nanai_Bouyei_Longli
HanY_Yuxi	0.041	Nganasan	Spanish	2.04	54.18+/-26.52	0.00004387+/-0.00001425	54.18	26.52	1571.22	769.08	Nganasan_Spanish
HanY_Yuxi	0.036	Nganasan	Turkish	2.1	52.6+/-25.03	0.00003796+/-0.00001293	52.6	25.03	1525.4	725.87	Nganasan_Turkish
HanY_Yuxi	0.028	Nganasan	Sardinian	2.2	54.56+/-24.84	0.0000471+/-0.00001345	54.56	24.84	1582.24	720.36	Nganasan_Sardinian
HanY_Yuxi	0.017	Nganasan	Tajik_Mountain	2.39	45.1+/-15.59	0.00002113+/-0.00000885	45.1	15.59	1307.9	452.11	Nganasan_Tajik_Mountain
HanY_Yuxi	0.023	Spanish	Bouyei_Longli	2.28	15.52+/-6.8	0.00002683+/-0.00000746	15.52	6.8	450.08	197.2	Spanish_Bouyei_Longli
HanY_Yuxi	0.035	Turkish	Bouyei_Longli	2.11	14.18+/-6.72	0.00002486+/-0.0000068	14.18	6.72	411.22	194.88	Turkish_Bouyei_Longli
HanY_Yuxi	0.0039	Turkish	Hlai_Qiongzhong	2.89	29+/-10.04	0.0000345+/-0.000009	29	10.04	841	291.16	Turkish_Hlai_Qiongzhong
HanY_Yuxi	0.012	Turkish	Tibetan_Lhasa	2.5	64.31+/-25.69	0.00004131+/-0.00001344	64.31	25.69	1864.99	745.01	Turkish_Tibetan_Lhasa
HanY_Yuxi	0.011	Armenian	Bouyei_Longli	2.53	17.93+/-7.08	0.00002815+/-0.00000743	17.93	7.08	519.97	205.32	Armenian_Bouyei_Longli
HanY_Yuxi	0.024	Sardinian	Hlai_Qiongzhong	2.26	25.71+/-11.38	0.00003387+/-0.00000984	25.71	11.38	745.59	330.02	Sardinian_Hlai_Qiongzhong
HanY_Yuxi	0.038	French	Hlai_Qiongzhong	2.08	34.45+/-16.58	0.00003996+/-0.00001307	34.45	16.58	999.05	480.82	French_Hlai_Qiongzhong
HanY_Yuxi	0.028	Greek	Tibetan_Lhasa	2.2	56.86+/-25.87	0.00004149+/-0.00001742	56.86	25.87	1648.94	750.23	Greek_Tibetan_Lhasa
HanY_Yuxi	0.019	Tajik_Mountain	Bouyei_Longli	2.34	17.3+/-7.39	0.0000199+/-0.00000574	17.3	7.39	501.7	214.31	Tajik_Mountain_Bouyei_Longli
HanY_Yuxi	0.027	Tajik_Mountain	Tibetan_Lhasa	2.22	74.97+/-33.84	0.00003311+/-0.0000125	74.97	33.84	2174.13	981.36	Tajik_Mountain_Tibetan_Lhasa
HanY_Yuxi	0.022	Basque	Bouyei_Longli	2.29	14.51+/-6.34	0.0000297+/-0.00000799	14.51	6.34	420.79	183.86	Basque_Bouyei_Longli
HanY_Yuxi	0.044	Basque	Hlai_Qiongzhong	2.02	31.63+/-15.7	0.00004291+/-0.0000132	31.63	15.7	917.27	455.3	Basque_Hlai_Qiongzhong
HanY_Yuxi	0.019	Hlai_Qiongzhong	Tibetan_Lhasa	2.34	69.24+/-29.59	0.00001994+/-0.00000691	69.24	29.59	2007.96	858.11	Hlai_Qiongzhong_Tibetan_Lhasa
HanY_Zhaotong	0.017	Atayal	Turkish	2.39	26.38+/-11.06	0.00002718+/-0.00000886	26.38	11.06	765.02	320.74	Atayal_Turkish
HanY_Zhaotong	0.029	Atayal	French	2.18	21.44+/-9.83	0.00002689+/-0.00001008	21.44	9.83	621.76	285.07	Atayal_French
HanY_Zhaotong	0.00086	Atayal	Tajik_Mountain	3.33	28.65+/-6.08	0.00003291+/-0.00000987	28.65	6.08	830.85	176.32	Atayal_Tajik_Mountain
HanY_Zhaotong	0.0089	Atayal	Tibetan_Lhasa	2.62	11.17+/-2.83	0.00000962+/-0.00000368	11.17	2.83	323.93	82.07	Atayal_Tibetan_Lhasa
HanY_Zhaotong	0.005	BoY	Dao	2.81	94.82+/-27.57	0.00003238+/-0.00001152	94.82	27.57	2749.78	799.53	BoY_Dao
HanY_Zhaotong	0.016	BoY	Han_Shandong	2.41	90.57+/-28.63	0.00003218+/-0.00001335	90.57	28.63	2626.53	830.27	BoY_Han_Shandong
HanY_Zhaotong	0.048	Dao	Dong_Guizhou	1.98	94.38+/-44.76	0.00001699+/-0.00000857	94.38	44.76	2737.02	1298.04	Dao_Dong_Guizhou
HanY_Zhaotong	0.027	Dao	Nanai	2.21	100.93+/-44.86	0.00004051+/-0.00001836	100.93	44.86	2926.97	1300.94	Dao_Nanai
HanY_Zhaotong	0.00021	Dao	Ulchi	3.71	75.29+/-14.74	0.0000339+/-0.00000914	75.29	14.74	2183.41	427.46	Dao_Ulchi
HanY_Zhaotong	0.025	Dao	Turkish	2.24	48.55+/-21.68	0.00004601+/-0.00001988	48.55	21.68	1407.95	628.72	Dao_Turkish
HanY_Zhaotong	0.011	Dao	Tajik_Mountain	2.54	30.77+/-12.1	0.00003301+/-0.00001186	30.77	12.1	892.33	350.9	Dao_Tajik_Mountain
HanY_Zhaotong	0.031	Dao	Bouyei_Longli	2.16	91.33+/-31.18	0.00000642+/-0.00000297	91.33	31.18	2648.57	904.22	Dao_Bouyei_Longli
HanY_Zhaotong	0.041	Dao	Tibetan_Lhasa	2.04	127.02+/-59.07	0.00004159+/-0.00002034	127.02	59.07	3683.58	1713.03	Dao_Tibetan_Lhasa
HanY_Zhaotong	0.014	Dong_Guizhou	Tajik_Mountain	2.47	29.38+/-11.91	0.00002476+/-0.00000854	29.38	11.91	852.02	345.39	Dong_Guizhou_Tajik_Mountain
HanY_Zhaotong	0.0015	Hmong	Han_Henan	3.17	62.18+/-19.63	0.00002242+/-0.00000657	62.18	19.63	1803.22	569.27	Hmong_Han_Henan
HanY_Zhaotong	0.03	Hmong	Han_Shandong	2.17	87.32+/-40.18	0.00003512+/-0.0000156	87.32	40.18	2532.28	1165.22	Hmong_Han_Shandong
HanY_Zhaotong	0.012	Hmong	Ulchi	2.5	91.32+/-36.56	0.00003429+/-0.00001303	91.32	36.56	2648.28	1060.24	Hmong_Ulchi
HanY_Zhaotong	0.0056	Hmong	Tajik_Mountain	2.77	27.72+/-10	0.00002634+/-0.00000869	27.72	10	803.88	290	Hmong_Tajik_Mountain
HanY_Zhaotong	0.048	Han_Henan	Tajik_Mountain	1.97	43.73+/-22.14	0.00003691+/-0.00001571	43.73	22.14	1268.17	642.06	Han_Henan_Tajik_Mountain
HanY_Zhaotong	0.0051	Han_Shandong	Bouyei_Longli	2.8	120.86+/-37.2	0.00003069+/-0.00001095	120.86	37.2	3504.94	1078.8	Han_Shandong_Bouyei_Longli
HanY_Zhaotong	0.02	Han_Shandong	Hlai_Qiongzhong	2.32	79.14+/-27.93	0.00002193+/-0.00000946	79.14	27.93	2295.06	809.97	Han_Shandong_Hlai_Qiongzhong
HanY_Zhaotong	0.017	Ulchi	Hlai_Qiongzhong	2.39	81.74+/-34.15	0.00002899+/-0.00001187	81.74	34.15	2370.46	990.35	Ulchi_Hlai_Qiongzhong
HanY_Zhaotong	0.011	Bouyei_Longli	Tibetan_Lhasa	2.55	157.54+/-46.2	0.00004929+/-0.00001935	157.54	46.2	4568.66	1339.8	Bouyei_Longli_Tibetan_Lhasa
Mosuo_Yanyuan	0.018	Ami	Han_Shandong	2.37	174.74+/-52.59	0.00003343+/-0.00001409	174.74	52.59	5067.46	1525.11	Ami_Han_Shandong
Mosuo_Yanyuan	0.01	Ami	Nganasan	2.57	192.26+/-47.76	0.0000873+/-0.0000339	192.26	47.76	5575.54	1385.04	Ami_Nganasan
Mosuo_Yanyuan	0.016	Ami	Spanish	2.4	140.44+/-45.72	0.00008756+/-0.00003646	140.44	45.72	4072.76	1325.88	Ami_Spanish
Mosuo_Yanyuan	0.013	Ami	Turkish	2.49	132.79+/-38.99	0.0000728+/-0.00002926	132.79	38.99	3850.91	1130.71	Ami_Turkish
Mosuo_Yanyuan	0.037	Ami	Armenian	2.09	117+/-45.67	0.00006831+/-0.00003269	117	45.67	3393	1324.43	Ami_Armenian
Mosuo_Yanyuan	0.0032	Ami	French	2.94	133.17+/-36.32	0.00008702+/-0.00002956	133.17	36.32	3861.93	1053.28	Ami_French
Mosuo_Yanyuan	0.023	Ami	Greek	2.28	149.18+/-48.59	0.00009386+/-0.00004115	149.18	48.59	4326.22	1409.11	Ami_Greek
Mosuo_Yanyuan	0.0019	Ami	Tajik_Mountain	3.1	147.95+/-33.38	0.00007719+/-0.0000249	147.95	33.38	4290.55	968.02	Ami_Tajik_Mountain
Mosuo_Yanyuan	0.0042	Ami	Basque	2.87	137.68+/-39.25	0.00008807+/-0.00003073	137.68	39.25	3992.72	1138.25	Ami_Basque
Mosuo_Yanyuan	0.039	Atayal	Basque	2.06	111.69+/-50.57	0.00007476+/-0.00003621	111.69	50.57	3239.01	1466.53	Atayal_Basque
Mosuo_Yanyuan	0.021	BoY	Han_Henan	2.31	19.93+/-8.65	0.00000943+/-0.00000238	19.93	8.65	577.97	250.85	BoY_Han_Henan
Mosuo_Yanyuan	0.034	BoY	Ulchi	2.12	275.68+/-69.96	0.00010923+/-0.00005141	275.68	69.96	7994.72	2028.84	BoY_Ulchi
Mosuo_Yanyuan	0.013	BoY	Spanish	2.49	87.06+/-32.91	0.00006333+/-0.00002546	87.06	32.91	2524.74	954.39	BoY_Spanish
Mosuo_Yanyuan	0.0093	BoY	Turkish	2.6	75.46+/-28.97	0.00004997+/-0.0000192	75.46	28.97	2188.34	840.13	BoY_Turkish
Mosuo_Yanyuan	0.043	BoY	Armenian	2.03	57.03+/-28.16	0.00004321+/-0.00001817	57.03	28.16	1653.87	816.64	BoY_Armenian
Mosuo_Yanyuan	0.037	BoY	Sardinian	2.09	99.88+/-44.41	0.0000746+/-0.00003572	99.88	44.41	2896.52	1287.89	BoY_Sardinian
Mosuo_Yanyuan	0.001	BoY	French	3.29	86.48+/-24.96	0.0000643+/-0.00001955	86.48	24.96	2507.92	723.84	BoY_French
Mosuo_Yanyuan	0.017	BoY	Greek	2.39	86.79+/-32.63	0.0000617+/-0.00002578	86.79	32.63	2516.91	946.27	BoY_Greek
Mosuo_Yanyuan	0.0078	BoY	Tajik_Mountain	2.66	94.25+/-31.59	0.00005839+/-0.00002194	94.25	31.59	2733.25	916.11	BoY_Tajik_Mountain
Mosuo_Yanyuan	0.0026	BoY	Basque	3.02	86.82+/-27.02	0.00007019+/-0.00002326	86.82	27.02	2517.78	783.58	BoY_Basque
Mosuo_Yanyuan	0.022	Dao	Nganasan	2.29	228.16+/-59.81	0.0001066+/-0.00004656	228.16	59.81	6616.64	1734.49	Dao_Nganasan
Mosuo_Yanyuan	0.0022	Dao	Spanish	3.06	67.56+/-22.11	0.00004909+/-0.00001285	67.56	22.11	1959.24	641.19	Dao_Spanish
Mosuo_Yanyuan	0.00058	Dao	Turkish	3.44	58.65+/-17.05	0.00003798+/-0.00000915	58.65	17.05	1700.85	494.45	Dao_Turkish
Mosuo_Yanyuan	0.0055	Dao	Armenian	2.78	52.73+/-18.99	0.00003953+/-0.00001286	52.73	18.99	1529.17	550.71	Dao_Armenian
Mosuo_Yanyuan	0.006	Dao	Sardinian	2.75	87.56+/-31.88	0.00006267+/-0.00002024	87.56	31.88	2539.24	924.52	Dao_Sardinian
Mosuo_Yanyuan	1.3e-05	Dao	French	4.37	77.14+/-17.67	0.00005637+/-0.00001017	77.14	17.67	2237.06	512.43	Dao_French
Mosuo_Yanyuan	0.00034	Dao	Greek	3.58	85.5+/-23.86	0.00005789+/-0.00001418	85.5	23.86	2479.5	691.94	Dao_Greek
Mosuo_Yanyuan	0.0048	Dao	Tajik_Mountain	2.82	71.85+/-25.46	0.00004194+/-0.00001101	71.85	25.46	2083.65	738.34	Dao_Tajik_Mountain
Mosuo_Yanyuan	0.00015	Dao	Basque	3.8	75.99+/-20.02	0.00005726+/-0.00001259	75.99	20.02	2203.71	580.58	Dao_Basque
Mosuo_Yanyuan	0.037	Dong_Guizhou	Nanai	2.08	150.01+/-64.21	0.00003251+/-0.00001561	150.01	64.21	4350.29	1862.09	Dong_Guizhou_Nanai
Mosuo_Yanyuan	0.0011	Dong_Guizhou	Spanish	3.27	99.5+/-30.43	0.00006124+/-0.00001784	99.5	30.43	2885.5	882.47	Dong_Guizhou_Spanish
Mosuo_Yanyuan	0.0017	Dong_Guizhou	Turkish	3.14	86.15+/-25.39	0.00004476+/-0.00001428	86.15	25.39	2498.35	736.31	Dong_Guizhou_Turkish
Mosuo_Yanyuan	0.02	Dong_Guizhou	Armenian	2.32	72.46+/-31.27	0.00004179+/-0.00001675	72.46	31.27	2101.34	906.83	Dong_Guizhou_Armenian
Mosuo_Yanyuan	0.0017	Dong_Guizhou	Sardinian	3.14	128.91+/-34.25	0.00008538+/-0.00002722	128.91	34.25	3738.39	993.25	Dong_Guizhou_Sardinian
Mosuo_Yanyuan	1.8e-05	Dong_Guizhou	French	4.29	100.8+/-23.5	0.00006303+/-0.00001418	100.8	23.5	2923.2	681.5	Dong_Guizhou_French
Mosuo_Yanyuan	0.0027	Dong_Guizhou	Greek	3	99.16+/-30.98	0.00005618+/-0.00001872	99.16	30.98	2875.64	898.42	Dong_Guizhou_Greek
Mosuo_Yanyuan	0.00044	Dong_Guizhou	Tajik_Mountain	3.52	94.35+/-26.83	0.00004119+/-0.00001015	94.35	26.83	2736.15	778.07	Dong_Guizhou_Tajik_Mountain
Mosuo_Yanyuan	1.9e-05	Dong_Guizhou	Basque	4.28	106.11+/-22.76	0.00007054+/-0.0000165	106.11	22.76	3077.19	660.04	Dong_Guizhou_Basque
Mosuo_Yanyuan	0.016	Hmong	French	2.41	90.08+/-37.33	0.00006428+/-0.00002583	90.08	37.33	2612.32	1082.57	Hmong_French
Mosuo_Yanyuan	0.0077	Hmong	Basque	2.67	96.41+/-36.16	0.00007164+/-0.00002471	96.41	36.16	2795.89	1048.64	Hmong_Basque
Mosuo_Yanyuan	0.046	Han_Henan	Nanai	1.99	136.57+/-50.96	0.00002831+/-0.00001421	136.57	50.96	3960.53	1477.84	Han_Henan_Nanai
Mosuo_Yanyuan	0.0041	Han_Henan	Spanish	2.87	73.71+/-22.6	0.00004875+/-0.00001696	73.71	22.6	2137.59	655.4	Han_Henan_Spanish
Mosuo_Yanyuan	0.0082	Han_Henan	Turkish	2.64	64.08+/-22.09	0.00003933+/-0.00001489	64.08	22.09	1858.32	640.61	Han_Henan_Turkish
Mosuo_Yanyuan	0.0018	Han_Henan	Armenian	3.13	61.46+/-18.63	0.00004368+/-0.00001398	61.46	18.63	1782.34	540.27	Han_Henan_Armenian
Mosuo_Yanyuan	0.013	Han_Henan	Sardinian	2.49	96.04+/-32.34	0.00006095+/-0.00002445	96.04	32.34	2785.16	937.86	Han_Henan_Sardinian
Mosuo_Yanyuan	0.0018	Han_Henan	French	3.11	76.13+/-20.27	0.00005211+/-0.00001673	76.13	20.27	2207.77	587.83	Han_Henan_French
Mosuo_Yanyuan	0.016	Han_Henan	Greek	2.4	76.16+/-27.62	0.00004677+/-0.00001946	76.16	27.62	2208.64	800.98	Han_Henan_Greek
Mosuo_Yanyuan	0.0067	Han_Henan	Tajik_Mountain	2.71	76.13+/-25.93	0.00003753+/-0.00001385	76.13	25.93	2207.77	751.97	Han_Henan_Tajik_Mountain
Mosuo_Yanyuan	0.0061	Han_Henan	Basque	2.74	70.96+/-23.46	0.00004619+/-0.00001683	70.96	23.46	2057.84	680.34	Han_Henan_Basque
Mosuo_Yanyuan	0.0014	Han_Henan	Tibetan_Lhasa	3.2	61.73+/-19.28	0.00001854+/-0.00000544	61.73	19.28	1790.17	559.12	Han_Henan_Tibetan_Lhasa
Mosuo_Yanyuan	8.8e-07	Han_Shandong	Spanish	4.92	91.76+/-16.76	0.00005653+/-0.0000115	91.76	16.76	2661.04	486.04	Han_Shandong_Spanish
Mosuo_Yanyuan	5e-06	Han_Shandong	Turkish	4.57	83.37+/-14.9	0.00004553+/-0.00000997	83.37	14.9	2417.73	432.1	Han_Shandong_Turkish
Mosuo_Yanyuan	0.00024	Han_Shandong	Armenian	3.67	71.48+/-17.53	0.00004146+/-0.0000113	71.48	17.53	2072.92	508.37	Han_Shandong_Armenian
Mosuo_Yanyuan	0.00037	Han_Shandong	Sardinian	3.56	113.89+/-28.65	0.00007225+/-0.00002029	113.89	28.65	3302.81	830.85	Han_Shandong_Sardinian
Mosuo_Yanyuan	1.1e-09	Han_Shandong	French	6.1	91.16+/-13.01	0.0000578+/-0.00000948	91.16	13.01	2643.64	377.29	Han_Shandong_French
Mosuo_Yanyuan	0.0003	Han_Shandong	Greek	3.62	95.88+/-21.26	0.000056+/-0.00001548	95.88	21.26	2780.52	616.54	Han_Shandong_Greek
Mosuo_Yanyuan	7.7e-05	Han_Shandong	Tajik_Mountain	3.95	83.15+/-20.88	0.00003665+/-0.00000927	83.15	20.88	2411.35	605.52	Han_Shandong_Tajik_Mountain
Mosuo_Yanyuan	7.8e-08	Han_Shandong	Basque	5.37	90.3+/-13.53	0.00005915+/-0.00001101	90.3	13.53	2618.7	392.37	Han_Shandong_Basque
Mosuo_Yanyuan	0.04	Nanai	Spanish	2.05	86.3+/-37.56	0.00004875+/-0.00002374	86.3	37.56	2502.7	1089.24	Nanai_Spanish
Mosuo_Yanyuan	0.012	Nanai	French	2.53	85.13+/-23.84	0.00004875+/-0.00001929	85.13	23.84	2468.77	691.36	Nanai_French
Mosuo_Yanyuan	0.042	Nanai	Tajik_Mountain	2.04	81.96+/-27.21	0.00003301+/-0.00001621	81.96	27.21	2376.84	789.09	Nanai_Tajik_Mountain
Mosuo_Yanyuan	0.0096	Nanai	Basque	2.59	98.01+/-30.06	0.00005428+/-0.00002095	98.01	30.06	2842.29	871.74	Nanai_Basque
Mosuo_Yanyuan	0.024	Nganasan	Hlai_Qiongzhong	2.26	292.94+/-60.02	0.00017843+/-0.00007912	292.94	60.02	8495.26	1740.58	Nganasan_Hlai_Qiongzhong
Mosuo_Yanyuan	0.018	Nganasan	Tibetan_Lhasa	2.36	126.37+/-51.64	0.00002794+/-0.00001182	126.37	51.64	3664.73	1497.56	Nganasan_Tibetan_Lhasa
Mosuo_Yanyuan	0.011	Ulchi	Spanish	2.55	69.51+/-22.74	0.00003727+/-0.0000146	69.51	22.74	2015.79	659.46	Ulchi_Spanish
Mosuo_Yanyuan	0.024	Ulchi	Turkish	2.26	57.57+/-21.87	0.00002832+/-0.00001254	57.57	21.87	1669.53	634.23	Ulchi_Turkish
Mosuo_Yanyuan	0.035	Ulchi	Sardinian	2.11	89.8+/-40.33	0.0000458+/-0.00002172	89.8	40.33	2604.2	1169.57	Ulchi_Sardinian
Mosuo_Yanyuan	0.0022	Ulchi	French	3.06	71.74+/-16.15	0.00003877+/-0.00001265	71.74	16.15	2080.46	468.35	Ulchi_French
Mosuo_Yanyuan	0.047	Ulchi	Greek	1.99	63.65+/-27.38	0.00003261+/-0.00001641	63.65	27.38	1845.85	794.02	Ulchi_Greek
Mosuo_Yanyuan	0.01	Ulchi	Tajik_Mountain	2.57	64.81+/-17.25	0.00002597+/-0.00001011	64.81	17.25	1879.49	500.25	Ulchi_Tajik_Mountain
Mosuo_Yanyuan	0.0016	Ulchi	Basque	3.15	78.04+/-17.12	0.00004151+/-0.00001317	78.04	17.12	2263.16	496.48	Ulchi_Basque
Mosuo_Yanyuan	0.044	Ulchi	Hlai_Qiongzhong	2.01	167.05+/-66.93	0.00004486+/-0.00002227	167.05	66.93	4844.45	1940.97	Ulchi_Hlai_Qiongzhong
Mosuo_Yanyuan	0.0056	Spanish	Bouyei_Longli	2.77	94.13+/-33.95	0.00005561+/-0.00001885	94.13	33.95	2729.77	984.55	Spanish_Bouyei_Longli
Mosuo_Yanyuan	0.0017	Spanish	Hlai_Qiongzhong	3.13	106.87+/-33.89	0.00006545+/-0.00002088	106.87	33.89	3099.23	982.81	Spanish_Hlai_Qiongzhong
Mosuo_Yanyuan	7.3e-05	Spanish	Tibetan_Lhasa	3.97	76.41+/-18.72	0.00004372+/-0.00001102	76.41	18.72	2215.89	542.88	Spanish_Tibetan_Lhasa
Mosuo_Yanyuan	0.0089	Turkish	Bouyei_Longli	2.62	80.73+/-30.87	0.00004301+/-0.0000161	80.73	30.87	2341.17	895.23	Turkish_Bouyei_Longli
Mosuo_Yanyuan	0.00081	Turkish	Hlai_Qiongzhong	3.35	97.84+/-28.72	0.00005222+/-0.00001559	97.84	28.72	2837.36	832.88	Turkish_Hlai_Qiongzhong
Mosuo_Yanyuan	6.3e-05	Turkish	Tibetan_Lhasa	4	66.92+/-14.65	0.00003344+/-0.00000835	66.92	14.65	1940.68	424.85	Turkish_Tibetan_Lhasa
Mosuo_Yanyuan	0.018	Armenian	Bouyei_Longli	2.36	52.67+/-22.33	0.00003286+/-0.00001193	52.67	22.33	1527.43	647.57	Armenian_Bouyei_Longli
Mosuo_Yanyuan	0.045	Armenian	Hlai_Qiongzhong	2.01	79.57+/-39.67	0.00004724+/-0.00002281	79.57	39.67	2307.53	1150.43	Armenian_Hlai_Qiongzhong
Mosuo_Yanyuan	0.002	Armenian	Tibetan_Lhasa	3.09	60.94+/-16.98	0.00003574+/-0.00001157	60.94	16.98	1767.26	492.42	Armenian_Tibetan_Lhasa
Mosuo_Yanyuan	0.049	Sardinian	Basque	1.97	38.8+/-14.72	0.00000169+/-0.00000086	38.8	14.72	1125.2	426.88	Sardinian_Basque
Mosuo_Yanyuan	0.018	Sardinian	Bouyei_Longli	2.37	110.82+/-44.21	0.00006703+/-0.00002823	110.82	44.21	3213.78	1282.09	Sardinian_Bouyei_Longli
Mosuo_Yanyuan	0.0095	Sardinian	Hlai_Qiongzhong	2.59	125.76+/-42.26	0.00008064+/-0.00003109	125.76	42.26	3647.04	1225.54	Sardinian_Hlai_Qiongzhong
Mosuo_Yanyuan	0.006	Sardinian	Tibetan_Lhasa	2.75	97.78+/-35.58	0.0000549+/-0.00001954	97.78	35.58	2835.62	1031.82	Sardinian_Tibetan_Lhasa
Mosuo_Yanyuan	0.00012	French	Bouyei_Longli	3.85	90.42+/-23.47	0.00005559+/-0.00001345	90.42	23.47	2622.18	680.63	French_Bouyei_Longli
Mosuo_Yanyuan	2.8e-05	French	Hlai_Qiongzhong	4.19	106.67+/-25.48	0.00006896+/-0.00001639	106.67	25.48	3093.43	738.92	French_Hlai_Qiongzhong
Mosuo_Yanyuan	6.6e-06	French	Tibetan_Lhasa	4.5	77.8+/-14.23	0.00004579+/-0.00001016	77.8	14.23	2256.2	412.67	French_Tibetan_Lhasa
Mosuo_Yanyuan	0.0036	Greek	Bouyei_Longli	2.91	95.21+/-29.89	0.00005326+/-0.00001829	95.21	29.89	2761.09	866.81	Greek_Bouyei_Longli
Mosuo_Yanyuan	0.00042	Greek	Hlai_Qiongzhong	3.53	107.87+/-28.13	0.00006453+/-0.00001829	107.87	28.13	3128.23	815.77	Greek_Hlai_Qiongzhong
Mosuo_Yanyuan	0.0023	Greek	Tibetan_Lhasa	3.04	79.03+/-22.9	0.0000412+/-0.00001353	79.03	22.9	2291.87	664.1	Greek_Tibetan_Lhasa
Mosuo_Yanyuan	0.00084	Tajik_Mountain	Bouyei_Longli	3.34	82+/-24.56	0.00004059+/-0.00001148	82	24.56	2378	712.24	Tajik_Mountain_Bouyei_Longli
Mosuo_Yanyuan	0.00016	Tajik_Mountain	Hlai_Qiongzhong	3.78	112.2+/-29.68	0.00005598+/-0.00001287	112.2	29.68	3253.8	860.72	Tajik_Mountain_Hlai_Qiongzhong
Mosuo_Yanyuan	0.00044	Tajik_Mountain	Tibetan_Lhasa	3.52	77.24+/-16.75	0.00003168+/-0.00000901	77.24	16.75	2239.96	485.75	Tajik_Mountain_Tibetan_Lhasa
Mosuo_Yanyuan	0.00026	Basque	Bouyei_Longli	3.65	98.24+/-26.92	0.00006245+/-0.00001693	98.24	26.92	2848.96	780.68	Basque_Bouyei_Longli
Mosuo_Yanyuan	9.4e-05	Basque	Hlai_Qiongzhong	3.9	104.48+/-26.67	0.00006967+/-0.00001784	104.48	26.67	3029.92	773.43	Basque_Hlai_Qiongzhong
Mosuo_Yanyuan	1.4e-05	Basque	Tibetan_Lhasa	4.35	78.24+/-16.49	0.00004701+/-0.0000108	78.24	16.49	2268.96	478.21	Basque_Tibetan_Lhasa
Nakhi_Lijiang	0.0047	Atayal	Nanai	2.83	10.4+/-3.26	0.00001044+/-0.0000037	10.4	3.26	301.6	94.54	Atayal_Nanai
Nakhi_Lijiang	0.026	Dao	Tibetan_Lhasa	2.23	210.07+/-46.93	0.00008673+/-0.00003896	210.07	46.93	6092.03	1360.97	Dao_Tibetan_Lhasa
Nakhi_Lijiang	0.013	Dong_Guizhou	Turkish	2.48	111.14+/-44.82	0.00010666+/-0.0000429	111.14	44.82	3223.06	1299.78	Dong_Guizhou_Turkish
Nakhi_Lijiang	0.015	Dong_Guizhou	Armenian	2.43	105.49+/-43.37	0.0001035+/-0.00004008	105.49	43.37	3059.21	1257.73	Dong_Guizhou_Armenian
Nakhi_Lijiang	0.018	Dong_Guizhou	Tibetan_Lhasa	2.37	185.8+/-35.77	0.00005504+/-0.00002327	185.8	35.77	5388.2	1037.33	Dong_Guizhou_Tibetan_Lhasa
Nakhi_Lijiang	0.017	Hmong	Nganasan	2.39	122.28+/-51.06	0.00006545+/-0.00002489	122.28	51.06	3546.12	1480.74	Hmong_Nganasan
Nakhi_Lijiang	0.042	Hmong	Ulchi	2.04	152.34+/-59.08	0.0000515+/-0.00002527	152.34	59.08	4417.86	1713.32	Hmong_Ulchi
Nakhi_Lijiang	0.022	Hmong	Tibetan_Lhasa	2.28	212.19+/-52.9	0.00007794+/-0.00003413	212.19	52.9	6153.51	1534.1	Hmong_Tibetan_Lhasa
Nakhi_Lijiang	0.039	Han_Henan	Spanish	2.06	23.74+/-11.5	0.00003221+/-0.0000104	23.74	11.5	688.46	333.5	Han_Henan_Spanish
Nakhi_Lijiang	0.03	Han_Henan	Sardinian	2.17	26.85+/-12.37	0.00003589+/-0.00001013	26.85	12.37	778.65	358.73	Han_Henan_Sardinian
Nakhi_Lijiang	0.016	Han_Henan	French	2.42	23.59+/-9.75	0.00003084+/-0.00000889	23.59	9.75	684.11	282.75	Han_Henan_French
Nakhi_Lijiang	0.049	Han_Henan	Greek	1.97	26.05+/-13.21	0.00003265+/-0.0000118	26.05	13.21	755.45	383.09	Han_Henan_Greek
Nakhi_Lijiang	0.044	Han_Henan	Tajik_Mountain	2.01	20.73+/-10.3	0.00002167+/-0.00000906	20.73	10.3	601.17	298.7	Han_Henan_Tajik_Mountain
Nakhi_Lijiang	0.037	Han_Shandong	Turkish	2.08	108.14+/-48.31	0.00008722+/-0.0000419	108.14	48.31	3136.06	1400.99	Han_Shandong_Turkish
Nakhi_Lijiang	0.021	Nanai	Spanish	2.31	22.29+/-9.63	0.00002384+/-0.00000832	22.29	9.63	646.41	279.27	Nanai_Spanish
Nakhi_Lijiang	0.024	Nanai	Turkish	2.26	27.1+/-12	0.00002543+/-0.00000907	27.1	12	785.9	348	Nanai_Turkish
Nakhi_Lijiang	0.0041	Nanai	Sardinian	2.87	23.06+/-8.04	0.00002747+/-0.00000687	23.06	8.04	668.74	233.16	Nanai_Sardinian
Nakhi_Lijiang	0.025	Nanai	French	2.25	22.75+/-10.13	0.00002426+/-0.00000863	22.75	10.13	659.75	293.77	Nanai_French
Nakhi_Lijiang	0.0067	Nanai	Greek	2.71	25.96+/-9.57	0.0000268+/-0.00000949	25.96	9.57	752.84	277.53	Nanai_Greek
Nakhi_Lijiang	0.025	Nanai	Tajik_Mountain	2.24	21.21+/-9.48	0.00001709+/-0.00000648	21.21	9.48	615.09	274.92	Nanai_Tajik_Mountain
Nakhi_Lijiang	0.016	Nanai	Basque	2.41	23.54+/-9.78	0.00002667+/-0.00000997	23.54	9.78	682.66	283.62	Nanai_Basque
Nakhi_Lijiang	0.013	Armenian	Hlai_Qiongzhong	2.5	93.62+/-37.5	0.00010129+/-0.0000377	93.62	37.5	2714.98	1087.5	Armenian_Hlai_Qiongzhong
Nakhi_Lijiang	0.05	Tajik_Mountain	Tibetan_Lhasa	1.96	19.54+/-9.95	0.00002365+/-0.00000755	19.54	9.95	566.66	288.55	Tajik_Mountain_Tibetan_Lhasa
Nakhi_Lijiang	0.037	Hlai_Qiongzhong	Tibetan_Lhasa	2.09	231.83+/-61.05	0.00009926+/-0.00004758	231.83	61.05	6723.07	1770.45	Hlai_Qiongzhong_Tibetan_Lhasa
Qiang_Aba	0.048	Ami	Tibetan_Lhasa	1.97	30.62+/-13.65	0.00001844+/-0.00000935	30.62	13.65	887.98	395.85	Ami_Tibetan_Lhasa
Qiang_Aba	0.018	Atayal	Ulchi	2.36	215.08+/-71.31	0.00019135+/-0.00008121	215.08	71.31	6237.32	2067.99	Atayal_Ulchi
Qiang_Aba	0.038	Dao	Spanish	2.08	21.27+/-6.19	0.00001727+/-0.00000831	21.27	6.19	616.83	179.51	Dao_Spanish
Qiang_Aba	0.049	Dao	Tajik_Mountain	1.96	63.23+/-32.18	0.00004056+/-0.00001712	63.23	32.18	1833.67	933.22	Dao_Tajik_Mountain
Qiang_Aba	0.034	Han_Shandong	Tajik_Mountain	2.13	86.1+/-36.82	0.00004881+/-0.00002296	86.1	36.82	2496.9	1067.78	Han_Shandong_Tajik_Mountain
Qiang_Aba	0.018	Nganasan	Armenian	2.36	72.59+/-24.22	0.00004963+/-0.00002099	72.59	24.22	2105.11	702.38	Nganasan_Armenian
Qiang_Aba	0.026	Nganasan	French	2.23	64.11+/-18.44	0.00004252+/-0.00001905	64.11	18.44	1859.19	534.76	Nganasan_French
Qiang_Aba	0.0095	Nganasan	Tajik_Mountain	2.59	69.66+/-17.88	0.00005485+/-0.00002115	69.66	17.88	2020.14	518.52	Nganasan_Tajik_Mountain
Qiang_Danba	0.041	BoY	Tajik_Mountain	2.04	121.67+/-49.47	0.00008581+/-0.000042	121.67	49.47	3528.43	1434.63	BoY_Tajik_Mountain
Qiang_Danba	0.042	Nanai	Bouyei_Longli	2.03	148.93+/-36.74	0.00006519+/-0.0000321	148.93	36.74	4318.97	1065.46	Nanai_Bouyei_Longli
Qiang_Danba	0.022	Nanai	Hlai_Qiongzhong	2.29	133.92+/-58.58	0.00004379+/-0.00001904	133.92	58.58	3883.68	1698.82	Nanai_Hlai_Qiongzhong
Qiang_Danba	0.032	French	Basque	2.14	101.66+/-24.07	0.00000625+/-0.00000292	101.66	24.07	2948.14	698.03	French_Basque
Qiang_Danba	0.039	Hlai_Qiongzhong	Tibetan_Lhasa	2.07	42.73+/-20.66	0.00001701+/-0.00000789	42.73	20.66	1239.17	599.14	Hlai_Qiongzhong_Tibetan_Lhasa
Qiang_Daofu	0.027	Ami	Han_Henan	2.21	200.58+/-53.54	0.00012925+/-0.00005851	200.58	53.54	5816.82	1552.66	Ami_Han_Henan
Qiang_Daofu	0.024	Ami	Bouyei_Longli	2.25	20.46+/-9.09	0.00000774+/-0.00000273	20.46	9.09	593.34	263.61	Ami_Bouyei_Longli
Qiang_Daofu	0.043	Ami	Hlai_Qiongzhong	2.02	257.72+/-51.47	0.0000708+/-0.00003501	257.72	51.47	7473.88	1492.63	Ami_Hlai_Qiongzhong
Qiang_Daofu	0.0028	BoY	French	2.99	9.47+/-2.53	0.00001789+/-0.00000599	9.47	2.53	274.63	73.37	BoY_French
Qiang_Daofu	0.023	Dong_Guizhou	Ulchi	2.28	10.03+/-4.39	0.00000454+/-0.00000141	10.03	4.39	290.87	127.31	Dong_Guizhou_Ulchi
Qiang_Daofu	0.034	Dong_Guizhou	Spanish	2.12	26.81+/-12.65	0.00003623+/-0.00001107	26.81	12.65	777.49	366.85	Dong_Guizhou_Spanish
Qiang_Daofu	0.022	Dong_Guizhou	French	2.3	23.01+/-10.01	0.00003409+/-0.00001017	23.01	10.01	667.29	290.29	Dong_Guizhou_French
Qiang_Daofu	0.0047	Dong_Guizhou	Greek	2.83	24.87+/-8.8	0.00003077+/-0.00001003	24.87	8.8	721.23	255.2	Dong_Guizhou_Greek
Qiang_Daofu	0.017	Dong_Guizhou	Basque	2.38	31.07+/-13.06	0.00003795+/-0.0000117	31.07	13.06	901.03	378.74	Dong_Guizhou_Basque
Qiang_Daofu	0.043	Hmong	Nanai	2.02	106.06+/-38.22	0.00004775+/-0.00002364	106.06	38.22	3075.74	1108.38	Hmong_Nanai
Qiang_Daofu	0.015	Hmong	Ulchi	2.44	70.96+/-29.05	0.00002604+/-0.00001022	70.96	29.05	2057.84	842.45	Hmong_Ulchi
Qiang_Daofu	0.0097	Hmong	Tajik_Mountain	2.59	55.99+/-21.25	0.00004864+/-0.00001881	55.99	21.25	1623.71	616.25	Hmong_Tajik_Mountain
Qiang_Daofu	0.023	Han_Shandong	Armenian	2.27	18.4+/-8.09	0.00002685+/-0.00001051	18.4	8.09	533.6	234.61	Han_Shandong_Armenian
Qiang_Daofu	0.03	Han_Shandong	Sardinian	2.18	20.04+/-9.21	0.00002475+/-0.00001037	20.04	9.21	581.16	267.09	Han_Shandong_Sardinian
Qiang_Daofu	0.026	Han_Shandong	French	2.23	16.88+/-7.56	0.00002667+/-0.00000987	16.88	7.56	489.52	219.24	Han_Shandong_French
Qiang_Daofu	0.019	Han_Shandong	Greek	2.35	23.51+/-9.98	0.00002972+/-0.00001168	23.51	9.98	681.79	289.42	Han_Shandong_Greek
Qiang_Daofu	0.034	Nanai	Armenian	2.12	13.55+/-5.27	0.00002216+/-0.00001043	13.55	5.27	392.95	152.83	Nanai_Armenian
Qiang_Daofu	0.037	Nanai	Sardinian	2.09	19.2+/-9.21	0.00002274+/-0.00000917	19.2	9.21	556.8	267.09	Nanai_Sardinian
Qiang_Daofu	0.033	Nanai	French	2.13	15.35+/-7.22	0.00002189+/-0.00000945	15.35	7.22	445.15	209.38	Nanai_French
Qiang_Daofu	0.0021	Spanish	Turkish	3.07	46.71+/-15.21	0.00000271+/-0.00000068	46.71	15.21	1354.59	441.09	Spanish_Turkish
Qiang_Daofu	0.036	Spanish	Sardinian	2.1	13.64+/-6.51	0.00000169+/-0.0000007	13.64	6.51	395.56	188.79	Spanish_Sardinian
Qiang_Daofu	0.019	Turkish	Basque	2.35	90.67+/-37.49	0.00000784+/-0.00000334	90.67	37.49	2629.43	1087.21	Turkish_Basque
Qiang_Daofu	0.017	French	Tibetan_Lhasa	2.38	24.82+/-10.43	0.0000344+/-0.00001125	24.82	10.43	719.78	302.47	French_Tibetan_Lhasa
Qiang_Daofu	0.046	Basque	Tibetan_Lhasa	1.99	43.62+/-21.88	0.00004966+/-0.00001458	43.62	21.88	1264.98	634.52	Basque_Tibetan_Lhasa
Qiang_Mianyang	0.007	Ami	Dong_Guizhou	2.7	11.01+/-4.08	0.00000372+/-0.00000135	11.01	4.08	319.29	118.32	Ami_Dong_Guizhou
Qiang_Mianyang	0.034	Ami	Han_Henan	2.12	9.26+/-4.37	0.00000942+/-0.00000306	9.26	4.37	268.54	126.73	Ami_Han_Henan
Qiang_Mianyang	0.0022	Ami	Nanai	3.06	10.64+/-3.47	0.00001164+/-0.00000344	10.64	3.47	308.56	100.63	Ami_Nanai
Qiang_Mianyang	0.012	Ami	Nganasan	2.51	15.67+/-6.25	0.00001923+/-0.00000453	15.67	6.25	454.43	181.25	Ami_Nganasan
Qiang_Mianyang	0.03	Ami	Ulchi	2.18	6.25+/-2.87	0.00001077+/-0.00000322	6.25	2.87	181.25	83.23	Ami_Ulchi
Qiang_Mianyang	0.0021	BoY	Tibetan_Lhasa	3.08	203.06+/-45.48	0.00011465+/-0.00003722	203.06	45.48	5888.74	1318.92	BoY_Tibetan_Lhasa
Qiang_Mianyang	0.0011	Dao	Tibetan_Lhasa	3.27	68.39+/-20.93	0.00002393+/-0.0000062	68.39	20.93	1983.31	606.97	Dao_Tibetan_Lhasa
Qiang_Mianyang	0.032	Dong_Guizhou	Nganasan	2.14	62.97+/-28	0.00001814+/-0.00000847	62.97	28	1826.13	812	Dong_Guizhou_Nganasan
Qiang_Mianyang	0.035	Dong_Guizhou	Tibetan_Lhasa	2.11	38.35+/-15.31	0.00001015+/-0.0000048	38.35	15.31	1112.15	443.99	Dong_Guizhou_Tibetan_Lhasa
Qiang_Mianyang	0.02	Hmong	Han_Henan	2.32	192.22+/-56.3	0.00007253+/-0.00003122	192.22	56.3	5574.38	1632.7	Hmong_Han_Henan
Qiang_Mianyang	0.024	Hmong	Nganasan	2.25	61.01+/-27.08	0.00002454+/-0.00001058	61.01	27.08	1769.29	785.32	Hmong_Nganasan
Qiang_Mianyang	0.01	Hmong	Spanish	2.58	38.62+/-14.98	0.00004721+/-0.0000155	38.62	14.98	1119.98	434.42	Hmong_Spanish
Qiang_Mianyang	0.0088	Hmong	French	2.62	37.35+/-14.26	0.00004912+/-0.00001563	37.35	14.26	1083.15	413.54	Hmong_French
Qiang_Mianyang	0.05	Hmong	Greek	1.96	60.05+/-30.64	0.00006006+/-0.00002681	60.05	30.64	1741.45	888.56	Hmong_Greek
Qiang_Mianyang	0.049	Hmong	Basque	1.97	36.42+/-18.49	0.00004139+/-0.00001438	36.42	18.49	1056.18	536.21	Hmong_Basque
Qiang_Mianyang	0.026	Han_Shandong	Spanish	2.22	22.9+/-10.3	0.00002778+/-0.00000971	22.9	10.3	664.1	298.7	Han_Shandong_Spanish
Qiang_Mianyang	0.023	Han_Shandong	French	2.28	24.82+/-10.9	0.00003118+/-0.00001085	24.82	10.9	719.78	316.1	Han_Shandong_French
Qiang_Mianyang	0.045	Han_Shandong	Hlai_Qiongzhong	2	42.81+/-21.37	0.00001175+/-0.00000555	42.81	21.37	1241.49	619.73	Han_Shandong_Hlai_Qiongzhong
Qiang_Mianyang	0.028	Nanai	French	2.19	31.22+/-14.24	0.00002922+/-0.00000998	31.22	14.24	905.38	412.96	Nanai_French
Qiang_Mianyang	0.0017	Nganasan	Spanish	3.13	60.51+/-19.31	0.00004419+/-0.0000128	60.51	19.31	1754.79	559.99	Nganasan_Spanish
Qiang_Mianyang	0.0055	Nganasan	Turkish	2.78	68.16+/-24.55	0.00004246+/-0.0000147	68.16	24.55	1976.64	711.95	Nganasan_Turkish
Qiang_Mianyang	0.0041	Nganasan	Armenian	2.87	75.11+/-25.84	0.00005837+/-0.00002033	75.11	25.84	2178.19	749.36	Nganasan_Armenian
Qiang_Mianyang	0.022	Nganasan	Sardinian	2.28	66.35+/-29.05	0.00004482+/-0.00001658	66.35	29.05	1924.15	842.45	Nganasan_Sardinian
Qiang_Mianyang	0.0014	Nganasan	French	3.19	61.01+/-19.15	0.00004615+/-0.00001299	61.01	19.15	1769.29	555.35	Nganasan_French
Qiang_Mianyang	0.012	Nganasan	Greek	2.52	74.92+/-29.75	0.00005112+/-0.000018	74.92	29.75	2172.68	862.75	Nganasan_Greek
Qiang_Mianyang	0.025	Nganasan	Tajik_Mountain	2.24	81.38+/-34.18	0.00003654+/-0.00001632	81.38	34.18	2360.02	991.22	Nganasan_Tajik_Mountain
Qiang_Mianyang	0.012	Nganasan	Basque	2.5	62.67+/-25.03	0.00004022+/-0.00001418	62.67	25.03	1817.43	725.87	Nganasan_Basque
Qiang_Mianyang	0.022	Ulchi	Spanish	2.3	43.94+/-19.13	0.00002694+/-0.00001069	43.94	19.13	1274.26	554.77	Ulchi_Spanish
Qiang_Mianyang	0.0064	Ulchi	French	2.73	43.09+/-15.8	0.00002946+/-0.00000926	43.09	15.8	1249.61	458.2	Ulchi_French
Qiang_Mianyang	0.029	Ulchi	Basque	2.18	41.11+/-18.89	0.00002346+/-0.00000878	41.11	18.89	1192.19	547.81	Ulchi_Basque
Qiang_Mianyang	0.021	Spanish	Tibetan_Lhasa	2.31	31.17+/-13.5	0.0000242+/-0.00001018	31.17	13.5	903.93	391.5	Spanish_Tibetan_Lhasa
Qiang_Mianyang	0.038	Sardinian	Tibetan_Lhasa	2.07	38.8+/-18.72	0.00002434+/-0.00001171	38.8	18.72	1125.2	542.88	Sardinian_Tibetan_Lhasa
Qiang_Mianyang	0.0084	French	Tibetan_Lhasa	2.64	32.38+/-11.5	0.00002828+/-0.00001072	32.38	11.5	939.02	333.5	French_Tibetan_Lhasa
Qiang_Mianyang	0.03	Basque	Tibetan_Lhasa	2.17	38.58+/-17.77	0.0000288+/-0.00001162	38.58	17.77	1118.82	515.33	Basque_Tibetan_Lhasa
Qiang_Mianyang	0.015	Hlai_Qiongzhong	Tibetan_Lhasa	2.43	62.88+/-25.8	0.0000213+/-0.00000877	62.88	25.8	1823.52	748.2	Hlai_Qiongzhong_Tibetan_Lhasa
Sherpa_Nepal	0.039	Ami	Spanish	2.06	24.84+/-12.04	0.00004078+/-0.00001553	24.84	12.04	720.36	349.16	Ami_Spanish
Sherpa_Nepal	0.021	Ami	Basque	2.3	25.18+/-10.93	0.00004461+/-0.00001644	25.18	10.93	730.22	316.97	Ami_Basque
Sherpa_Nepal	0.026	Atayal	French	2.23	40.24+/-18.04	0.00006547+/-0.00002409	40.24	18.04	1166.96	523.16	Atayal_French
Sherpa_Nepal	0.017	BoY	Spanish	2.38	93.72+/-39.36	0.00015807+/-0.00006097	93.72	39.36	2717.88	1141.44	BoY_Spanish
Sherpa_Nepal	0.046	BoY	Armenian	2	132.13+/-58.39	0.00026121+/-0.00013061	132.13	58.39	3831.77	1693.31	BoY_Armenian
Sherpa_Nepal	0.027	BoY	French	2.21	86.56+/-39.24	0.00014982+/-0.0000594	86.56	39.24	2510.24	1137.96	BoY_French
Sherpa_Nepal	0.05	BoY	Basque	1.96	76.11+/-38.78	0.00013847+/-0.00006212	76.11	38.78	2207.19	1124.62	BoY_Basque
Sherpa_Nepal	0.035	Dao	Turkish	2.11	79.23+/-37.63	0.00009944+/-0.00004295	79.23	37.63	2297.67	1091.27	Dao_Turkish
Sherpa_Nepal	0.002	Dong_Guizhou	Spanish	3.1	121.68+/-39.28	0.00020385+/-0.00006417	121.68	39.28	3528.72	1139.12	Dong_Guizhou_Spanish
Sherpa_Nepal	0.0017	Dong_Guizhou	Turkish	3.13	134.21+/-36.41	0.00020479+/-0.0000654	134.21	36.41	3892.09	1055.89	Dong_Guizhou_Turkish
Sherpa_Nepal	0.0083	Dong_Guizhou	Armenian	2.64	139.39+/-42.9	0.00025748+/-0.00009752	139.39	42.9	4042.31	1244.1	Dong_Guizhou_Armenian
Sherpa_Nepal	0.0052	Dong_Guizhou	Sardinian	2.79	132.84+/-46.16	0.00022493+/-0.00008049	132.84	46.16	3852.36	1338.64	Dong_Guizhou_Sardinian
Sherpa_Nepal	0.0057	Dong_Guizhou	French	2.76	105.93+/-38.34	0.00018572+/-0.00006049	105.93	38.34	3071.97	1111.86	Dong_Guizhou_French
Sherpa_Nepal	0.019	Dong_Guizhou	Greek	2.35	121.71+/-51.85	0.0002022+/-0.00008607	121.71	51.85	3529.59	1503.65	Dong_Guizhou_Greek
Sherpa_Nepal	0.013	Dong_Guizhou	Tajik_Mountain	2.48	104.81+/-34.03	0.00012099+/-0.00004877	104.81	34.03	3039.49	986.87	Dong_Guizhou_Tajik_Mountain
Sherpa_Nepal	0.028	Dong_Guizhou	Basque	2.2	130.62+/-52.39	0.00023938+/-0.00010861	130.62	52.39	3787.98	1519.31	Dong_Guizhou_Basque
Sherpa_Nepal	0.026	Hmong	Spanish	2.23	77.97+/-35.01	0.00010349+/-0.00003333	77.97	35.01	2261.13	1015.29	Hmong_Spanish
Sherpa_Nepal	0.03	Hmong	Turkish	2.17	91.47+/-42.25	0.00010284+/-0.00003821	91.47	42.25	2652.63	1225.25	Hmong_Turkish
Sherpa_Nepal	0.046	Hmong	Armenian	2	110.52+/-53.14	0.00015317+/-0.00007668	110.52	53.14	3205.08	1541.06	Hmong_Armenian
Sherpa_Nepal	0.0068	Hmong	French	2.7	73.04+/-27	0.00010348+/-0.00002811	73.04	27	2118.16	783	Hmong_French
Sherpa_Nepal	0.021	Hmong	Greek	2.31	65.8+/-28.5	0.00009008+/-0.00002993	65.8	28.5	1908.2	826.5	Hmong_Greek
Sherpa_Nepal	0.0044	Han_Henan	Spanish	2.85	114.32+/-37.29	0.00020308+/-0.00007131	114.32	37.29	3315.28	1081.41	Han_Henan_Spanish
Sherpa_Nepal	0.0056	Han_Henan	Turkish	2.77	121.26+/-40.3	0.0001958+/-0.00007063	121.26	40.3	3516.54	1168.7	Han_Henan_Turkish
Sherpa_Nepal	0.0063	Han_Henan	Armenian	2.73	136.64+/-41.09	0.00028657+/-0.00010488	136.64	41.09	3962.56	1191.61	Han_Henan_Armenian
Sherpa_Nepal	0.0021	Han_Henan	Sardinian	3.08	121.83+/-34.04	0.00023726+/-0.00007696	121.83	34.04	3533.07	987.16	Han_Henan_Sardinian
Sherpa_Nepal	0.00055	Han_Henan	French	3.46	97.62+/-28.25	0.00017948+/-0.00004848	97.62	28.25	2830.98	819.25	Han_Henan_French
Sherpa_Nepal	0.0038	Han_Henan	Greek	2.89	105.94+/-36.45	0.00017366+/-0.00006009	105.94	36.45	3072.26	1057.05	Han_Henan_Greek
Sherpa_Nepal	0.0085	Han_Henan	Tajik_Mountain	2.63	104.46+/-33.46	0.00012448+/-0.00004733	104.46	33.46	3029.34	970.34	Han_Henan_Tajik_Mountain
Sherpa_Nepal	0.0026	Han_Shandong	Spanish	3.02	96.74+/-32.08	0.00016435+/-0.0000512	96.74	32.08	2805.46	930.32	Han_Shandong_Spanish
Sherpa_Nepal	0.00095	Han_Shandong	Turkish	3.3	97.34+/-27.09	0.00014863+/-0.00004499	97.34	27.09	2822.86	785.61	Han_Shandong_Turkish
Sherpa_Nepal	0.0044	Han_Shandong	Armenian	2.85	111.47+/-31.19	0.00020432+/-0.00007173	111.47	31.19	3232.63	904.51	Han_Shandong_Armenian
Sherpa_Nepal	0.002	Han_Shandong	Sardinian	3.1	92.88+/-30	0.00016447+/-0.00005204	92.88	30	2693.52	870	Han_Shandong_Sardinian
Sherpa_Nepal	0.0015	Han_Shandong	French	3.17	92.98+/-29.29	0.00016914+/-0.00004965	92.98	29.29	2696.42	849.41	Han_Shandong_French
Sherpa_Nepal	0.011	Han_Shandong	Greek	2.53	90.53+/-35.74	0.00015444+/-0.00005386	90.53	35.74	2625.37	1036.46	Han_Shandong_Greek
Sherpa_Nepal	0.00046	Han_Shandong	Tajik_Mountain	3.5	74.88+/-21.19	0.00008803+/-0.00002514	74.88	21.19	2171.52	614.51	Han_Shandong_Tajik_Mountain
Sherpa_Nepal	0.008	Han_Shandong	Basque	2.65	92.63+/-34.94	0.00016191+/-0.00005763	92.63	34.94	2686.27	1013.26	Han_Shandong_Basque
Sherpa_Nepal	0.038	Nganasan	Tibetan_Lhasa	2.07	24.85+/-12	0.00001886+/-0.00000741	24.85	12	720.65	348	Nganasan_Tibetan_Lhasa
Sherpa_Nepal	0.00027	Spanish	Bouyei_Longli	3.64	101.77+/-27.96	0.00015721+/-0.00003828	101.77	27.96	2951.33	810.84	Spanish_Bouyei_Longli
Sherpa_Nepal	0.01	Spanish	Hlai_Qiongzhong	2.57	99.56+/-37.38	0.00012425+/-0.00004842	99.56	37.38	2887.24	1084.02	Spanish_Hlai_Qiongzhong
Sherpa_Nepal	9.8e-05	Turkish	Bouyei_Longli	3.9	106.64+/-23.9	0.00015175+/-0.00003896	106.64	23.9	3092.56	693.1	Turkish_Bouyei_Longli
Sherpa_Nepal	0.0069	Turkish	Hlai_Qiongzhong	2.7	109.62+/-32.3	0.0001166+/-0.00004318	109.62	32.3	3178.98	936.7	Turkish_Hlai_Qiongzhong
Sherpa_Nepal	0.0015	Armenian	Bouyei_Longli	3.18	122.32+/-33.45	0.0002098+/-0.00006592	122.32	33.45	3547.28	970.05	Armenian_Bouyei_Longli
Sherpa_Nepal	0.041	Armenian	Hlai_Qiongzhong	2.04	126.89+/-51.72	0.00018125+/-0.00008876	126.89	51.72	3679.81	1499.88	Armenian_Hlai_Qiongzhong
Sherpa_Nepal	0.00049	Sardinian	Bouyei_Longli	3.49	99.31+/-26.93	0.00015397+/-0.00004416	99.31	26.93	2879.99	780.97	Sardinian_Bouyei_Longli
Sherpa_Nepal	8e-05	French	Bouyei_Longli	3.94	88.81+/-22.52	0.00014649+/-0.00003186	88.81	22.52	2575.49	653.08	French_Bouyei_Longli
Sherpa_Nepal	0.0053	French	Hlai_Qiongzhong	2.79	83.32+/-29.88	0.00011091+/-0.00003769	83.32	29.88	2416.28	866.52	French_Hlai_Qiongzhong
Sherpa_Nepal	0.024	Greek	Bouyei_Longli	2.26	84.81+/-37.48	0.00012972+/-0.00004485	84.81	37.48	2459.49	1086.92	Greek_Bouyei_Longli
Sherpa_Nepal	0.049	Greek	Hlai_Qiongzhong	1.97	84.6+/-42.94	0.0001004+/-0.00004605	84.6	42.94	2453.4	1245.26	Greek_Hlai_Qiongzhong
Sherpa_Nepal	0.022	Tajik_Mountain	Bouyei_Longli	2.29	92.89+/-27.78	0.000093+/-0.00004069	92.89	27.78	2693.81	805.62	Tajik_Mountain_Bouyei_Longli
Sherpa_Nepal	0.0053	Basque	Bouyei_Longli	2.79	95.16+/-34.08	0.00014986+/-0.00005375	95.16	34.08	2759.64	988.32	Basque_Bouyei_Longli
Sherpa_Nepal	0.019	Basque	Hlai_Qiongzhong	2.34	89.02+/-34.86	0.00012049+/-0.00005144	89.02	34.86	2581.58	1010.94	Basque_Hlai_Qiongzhong
Tibetan_Aba_GSRD	0.026	Dao	Sardinian	2.22	118.83+/-49.01	0.00011082+/-0.00004982	118.83	49.01	3446.07	1421.29	Dao_Sardinian
Tibetan_Aba_GSRD	0.017	Dao	French	2.39	119.37+/-38.22	0.00013523+/-0.00005659	119.37	38.22	3461.73	1108.38	Dao_French
Tibetan_Aba_GSRD	0.035	Hmong	Armenian	2.11	134.52+/-54.9	0.0001519+/-0.00007195	134.52	54.9	3901.08	1592.1	Hmong_Armenian
Tibetan_Aba_GSRD	0.025	Han_Henan	Armenian	2.24	115.19+/-43.2	0.00016729+/-0.00007465	115.19	43.2	3340.51	1252.8	Han_Henan_Armenian
Tibetan_Aba_GSRD	0.021	Han_Henan	French	2.3	107.16+/-42.04	0.00013823+/-0.00006007	107.16	42.04	3107.64	1219.16	Han_Henan_French
Tibetan_Aba_GSRD	0.0048	Han_Shandong	Spanish	2.82	38.46+/-13.63	0.00005795+/-0.00001789	38.46	13.63	1115.34	395.27	Han_Shandong_Spanish
Tibetan_Aba_GSRD	0.038	Han_Shandong	Turkish	2.08	49.52+/-23.86	0.00004896+/-0.00002204	49.52	23.86	1436.08	691.94	Han_Shandong_Turkish
Tibetan_Aba_GSRD	0.015	Han_Shandong	Armenian	2.43	42.17+/-17.34	0.00007576+/-0.00002929	42.17	17.34	1222.93	502.86	Han_Shandong_Armenian
Tibetan_Aba_GSRD	0.0063	Han_Shandong	Sardinian	2.73	34.3+/-12.56	0.00005566+/-0.00001811	34.3	12.56	994.7	364.24	Han_Shandong_Sardinian
Tibetan_Aba_GSRD	0.011	Han_Shandong	French	2.55	49.07+/-19.25	0.00007006+/-0.00002741	49.07	19.25	1423.03	558.25	Han_Shandong_French
Tibetan_Aba_GSRD	0.019	Han_Shandong	Greek	2.34	41.78+/-17.43	0.00005951+/-0.00002546	41.78	17.43	1211.62	505.47	Han_Shandong_Greek
Tibetan_Aba_GSRD	0.00062	Han_Shandong	Basque	3.42	37.5+/-9.83	0.00005369+/-0.00001569	37.5	9.83	1087.5	285.07	Han_Shandong_Basque
Tibetan_Aba_GSRD	0.017	Nanai	Spanish	2.38	53.2+/-22.33	0.00008134+/-0.00002527	53.2	22.33	1542.8	647.57	Nanai_Spanish
Tibetan_Aba_GSRD	0.043	Nanai	Turkish	2.02	58.03+/-28.7	0.00006277+/-0.00002272	58.03	28.7	1682.87	832.3	Nanai_Turkish
Tibetan_Aba_GSRD	0.04	Nanai	Sardinian	2.06	55.72+/-27.07	0.00008593+/-0.00003238	55.72	27.07	1615.88	785.03	Nanai_Sardinian
Tibetan_Aba_GSRD	0.0048	Nanai	French	2.82	60.78+/-21.55	0.00009195+/-0.00002946	60.78	21.55	1762.62	624.95	Nanai_French
Tibetan_Aba_GSRD	0.032	Nanai	Greek	2.15	48.17+/-22.41	0.00007813+/-0.00002626	48.17	22.41	1396.93	649.89	Nanai_Greek
Tibetan_Aba_GSRD	0.016	Nanai	Tajik_Mountain	2.4	69.47+/-28.94	0.00005215+/-0.00002158	69.47	28.94	2014.63	839.26	Nanai_Tajik_Mountain
Tibetan_Aba_GSRD	0.027	Nanai	Basque	2.2	50.05+/-22.7	0.0000765+/-0.00002485	50.05	22.7	1451.45	658.3	Nanai_Basque
Tibetan_Aba_GSRD	0.0055	Nganasan	Spanish	2.77	47.12+/-16.99	0.00006867+/-0.00002297	47.12	16.99	1366.48	492.71	Nganasan_Spanish
Tibetan_Aba_GSRD	0.021	Nganasan	Turkish	2.31	45.26+/-19.57	0.00004613+/-0.00001859	45.26	19.57	1312.54	567.53	Nganasan_Turkish
Tibetan_Aba_GSRD	0.032	Nganasan	Armenian	2.15	43.29+/-20.14	0.0000698+/-0.00002482	43.29	20.14	1255.41	584.06	Nganasan_Armenian
Tibetan_Aba_GSRD	0.00058	Nganasan	Sardinian	3.44	43.72+/-12.71	0.00007774+/-0.00002133	43.72	12.71	1267.88	368.59	Nganasan_Sardinian
Tibetan_Aba_GSRD	0.0011	Nganasan	French	3.26	49.63+/-15.23	0.00007419+/-0.00002264	49.63	15.23	1439.27	441.67	Nganasan_French
Tibetan_Aba_GSRD	0.0074	Nganasan	Greek	2.68	41.69+/-15.57	0.00006542+/-0.00002094	41.69	15.57	1209.01	451.53	Nganasan_Greek
Tibetan_Aba_GSRD	0.048	Nganasan	Tajik_Mountain	1.98	63.34+/-18.55	0.00003543+/-0.00001791	63.34	18.55	1836.86	537.95	Nganasan_Tajik_Mountain
Tibetan_Aba_GSRD	0.0047	Nganasan	Basque	2.83	46.85+/-16.58	0.00006978+/-0.00002108	46.85	16.58	1358.65	480.82	Nganasan_Basque
Tibetan_Aba_GSRD	0.042	Nganasan	Tibetan_Lhasa	2.04	64.11+/-28.86	0.00005305+/-0.00002604	64.11	28.86	1859.19	836.94	Nganasan_Tibetan_Lhasa
Tibetan_Aba_GSRD	0.008	Ulchi	Spanish	2.65	47.9+/-18.05	0.00006616+/-0.00001838	47.9	18.05	1389.1	523.45	Ulchi_Spanish
Tibetan_Aba_GSRD	0.043	Ulchi	Armenian	2.02	40.22+/-19.89	0.0000658+/-0.00002148	40.22	19.89	1166.38	576.81	Ulchi_Armenian
Tibetan_Aba_GSRD	0.0056	Ulchi	Sardinian	2.77	48+/-17.32	0.00007075+/-0.00002214	48	17.32	1392	502.28	Ulchi_Sardinian
Tibetan_Aba_GSRD	0.0036	Ulchi	French	2.91	51.46+/-17.7	0.00007056+/-0.00002059	51.46	17.7	1492.34	513.3	Ulchi_French
Tibetan_Aba_GSRD	0.0084	Ulchi	Greek	2.63	43.28+/-16.43	0.00006254+/-0.00001458	43.28	16.43	1255.12	476.47	Ulchi_Greek
Tibetan_Aba_GSRD	0.0051	Ulchi	Basque	2.8	42.21+/-15.07	0.0000615+/-0.00001557	42.21	15.07	1224.09	437.03	Ulchi_Basque
Tibetan_Aba_GSRD	3.3e-05	Spanish	Tibetan_Lhasa	4.15	35.98+/-8.27	0.00006883+/-0.00001657	35.98	8.27	1043.42	239.83	Spanish_Tibetan_Lhasa
Tibetan_Aba_GSRD	0.001	Turkish	Tibetan_Lhasa	3.29	31.54+/-7.72	0.0000454+/-0.00001381	31.54	7.72	914.66	223.88	Turkish_Tibetan_Lhasa
Tibetan_Aba_GSRD	0.00021	Armenian	Tibetan_Lhasa	3.7	25.11+/-6.78	0.00006081+/-0.00001478	25.11	6.78	728.19	196.62	Armenian_Tibetan_Lhasa
Tibetan_Aba_GSRD	8.7e-05	Sardinian	Tibetan_Lhasa	3.93	34.88+/-7.68	0.00007565+/-0.00001927	34.88	7.68	1011.52	222.72	Sardinian_Tibetan_Lhasa
Tibetan_Aba_GSRD	0.00034	French	Tibetan_Lhasa	3.58	38.59+/-9.75	0.00007454+/-0.00002079	38.59	9.75	1119.11	282.75	French_Tibetan_Lhasa
Tibetan_Aba_GSRD	0.0003	Greek	Tibetan_Lhasa	3.62	31.91+/-8.57	0.00006355+/-0.00001758	31.91	8.57	925.39	248.53	Greek_Tibetan_Lhasa
Tibetan_Aba_GSRD	0.014	Tajik_Mountain	Tibetan_Lhasa	2.46	34.9+/-11.9	0.00003576+/-0.00001454	34.9	11.9	1012.1	345.1	Tajik_Mountain_Tibetan_Lhasa
Tibetan_Aba_GSRD	0.042	Basque	Bouyei_Longli	2.03	40.93+/-17.94	0.00004809+/-0.00002368	40.93	17.94	1186.97	520.26	Basque_Bouyei_Longli
Tibetan_Aba_GSRD	0.00011	Basque	Tibetan_Lhasa	3.87	36.2+/-7.32	0.00006968+/-0.00001802	36.2	7.32	1049.8	212.28	Basque_Tibetan_Lhasa
Tibetan_Chamdo	0.039	Ami	Armenian	2.07	85.23+/-41.19	0.00007715+/-0.00003337	85.23	41.19	2471.67	1194.51	Ami_Armenian
Tibetan_Chamdo	0.03	BoY	Nanai	2.17	136.08+/-57.09	0.00004779+/-0.00002202	136.08	57.09	3946.32	1655.61	BoY_Nanai
Tibetan_Chamdo	0.0035	BoY	Spanish	2.92	101.98+/-34.92	0.00010985+/-0.00003727	101.98	34.92	2957.42	1012.68	BoY_Spanish
Tibetan_Chamdo	0.0042	BoY	Turkish	2.86	89.68+/-31.31	0.00007922+/-0.00002401	89.68	31.31	2600.72	907.99	BoY_Turkish
Tibetan_Chamdo	0.021	BoY	Armenian	2.3	86.09+/-37.38	0.00009291+/-0.00003436	86.09	37.38	2496.61	1084.02	BoY_Armenian
Tibetan_Chamdo	0.0066	BoY	Sardinian	2.72	94.28+/-34.02	0.00009848+/-0.00003623	94.28	34.02	2734.12	986.58	BoY_Sardinian
Tibetan_Chamdo	0.0038	BoY	French	2.89	112.61+/-37.69	0.00012804+/-0.00004429	112.61	37.69	3265.69	1093.01	BoY_French
Tibetan_Chamdo	0.0017	BoY	Greek	3.14	85.09+/-27.13	0.0000891+/-0.00002469	85.09	27.13	2467.61	786.77	BoY_Greek
Tibetan_Chamdo	0.00038	BoY	Tajik_Mountain	3.55	103.16+/-26.8	0.00008+/-0.00002253	103.16	26.8	2991.64	777.2	BoY_Tajik_Mountain
Tibetan_Chamdo	0.00088	BoY	Basque	3.33	97.92+/-28.69	0.00011176+/-0.0000336	97.92	28.69	2839.68	832.01	BoY_Basque
Tibetan_Chamdo	0.012	BoY	Tibetan_Lhasa	2.52	253.13+/-70.03	0.00007535+/-0.0000299	253.13	70.03	7340.77	2030.87	BoY_Tibetan_Lhasa
Tibetan_Chamdo	0.0048	Dao	Han_Shandong	2.82	176.46+/-41.74	0.00003871+/-0.00001373	176.46	41.74	5117.34	1210.46	Dao_Han_Shandong
Tibetan_Chamdo	0.047	Dao	Nanai	1.99	172.96+/-62.88	0.00006348+/-0.00003192	172.96	62.88	5015.84	1823.52	Dao_Nanai
Tibetan_Chamdo	0.041	Dao	Ulchi	2.04	155.17+/-55.71	0.00004015+/-0.00001965	155.17	55.71	4499.93	1615.59	Dao_Ulchi
Tibetan_Chamdo	0.0019	Dao	Spanish	3.1	113.73+/-35.77	0.00011777+/-0.00003793	113.73	35.77	3298.17	1037.33	Dao_Spanish
Tibetan_Chamdo	0.027	Dao	Turkish	2.21	101.25+/-45.77	0.00008978+/-0.00003993	101.25	45.77	2936.25	1327.33	Dao_Turkish
Tibetan_Chamdo	0.00011	Dao	Armenian	3.87	98.06+/-25.37	0.00010208+/-0.00002594	98.06	25.37	2843.74	735.73	Dao_Armenian
Tibetan_Chamdo	0.044	Dao	Sardinian	2.01	120.88+/-50.33	0.00012298+/-0.0000611	120.88	50.33	3505.52	1459.57	Dao_Sardinian
Tibetan_Chamdo	0.0023	Dao	French	3.05	125.84+/-36.74	0.00013433+/-0.00004398	125.84	36.74	3649.36	1065.46	Dao_French
Tibetan_Chamdo	0.0073	Dao	Greek	2.68	103.74+/-38.67	0.00010144+/-0.00003507	103.74	38.67	3008.46	1121.43	Dao_Greek
Tibetan_Chamdo	0.0072	Dao	Tajik_Mountain	2.69	101.77+/-37.89	0.00007455+/-0.00002315	101.77	37.89	2951.33	1098.81	Dao_Tajik_Mountain
Tibetan_Chamdo	6.6e-05	Dao	Basque	3.99	115.69+/-27.43	0.00012738+/-0.00003192	115.69	27.43	3355.01	795.47	Dao_Basque
Tibetan_Chamdo	0.035	Dao	Tibetan_Lhasa	2.11	207.06+/-54.46	0.00008358+/-0.00003958	207.06	54.46	6004.74	1579.34	Dao_Tibetan_Lhasa
Tibetan_Chamdo	0.0081	Dong_Guizhou	Spanish	2.65	104.19+/-39.37	0.0000968+/-0.0000333	104.19	39.37	3021.51	1141.73	Dong_Guizhou_Spanish
Tibetan_Chamdo	0.019	Dong_Guizhou	Turkish	2.35	72.04+/-30.68	0.00005508+/-0.00002175	72.04	30.68	2089.16	889.72	Dong_Guizhou_Turkish
Tibetan_Chamdo	0.01	Dong_Guizhou	Armenian	2.57	53.31+/-20.78	0.0000529+/-0.00001571	53.31	20.78	1545.99	602.62	Dong_Guizhou_Armenian
Tibetan_Chamdo	0.021	Dong_Guizhou	French	2.31	112.46+/-48.75	0.00010936+/-0.00004526	112.46	48.75	3261.34	1413.75	Dong_Guizhou_French
Tibetan_Chamdo	0.0059	Dong_Guizhou	Basque	2.76	120.4+/-40.3	0.00012042+/-0.00004371	120.4	40.3	3491.6	1168.7	Dong_Guizhou_Basque
Tibetan_Chamdo	0.045	Dong_Guizhou	Tibetan_Lhasa	2.01	335.41+/-74.91	0.00014178+/-0.0000706	335.41	74.91	9726.89	2172.39	Dong_Guizhou_Tibetan_Lhasa
Tibetan_Chamdo	0.021	Hmong	Turkish	2.31	103.51+/-44.85	0.0000816+/-0.00003466	103.51	44.85	3001.79	1300.65	Hmong_Turkish
Tibetan_Chamdo	0.0091	Hmong	Greek	2.61	117.97+/-41.16	0.00010903+/-0.0000418	117.97	41.16	3421.13	1193.64	Hmong_Greek
Tibetan_Chamdo	0.029	Hmong	Tajik_Mountain	2.18	120.07+/-50.71	0.00007967+/-0.00003657	120.07	50.71	3482.03	1470.59	Hmong_Tajik_Mountain
Tibetan_Chamdo	0.036	Hmong	Basque	2.1	141.47+/-57.64	0.00015137+/-0.00007225	141.47	57.64	4102.63	1671.56	Hmong_Basque
Tibetan_Chamdo	0.045	Hmong	Tibetan_Lhasa	2.01	180.74+/-59.04	0.00006497+/-0.00003236	180.74	59.04	5241.46	1712.16	Hmong_Tibetan_Lhasa
Tibetan_Chamdo	0.01	Han_Henan	Basque	2.57	170.42+/-44.94	0.00022158+/-0.0000862	170.42	44.94	4942.18	1303.26	Han_Henan_Basque
Tibetan_Chamdo	0.012	Han_Shandong	Nanai	2.5	134.91+/-35.53	0.00003394+/-0.00001358	134.91	35.53	3912.39	1030.37	Han_Shandong_Nanai
Tibetan_Chamdo	0.036	Han_Shandong	Basque	2.1	89.58+/-42.7	0.0000886+/-0.00003763	89.58	42.7	2597.82	1238.3	Han_Shandong_Basque
Tibetan_Chamdo	0.023	Nanai	Turkish	2.27	73.69+/-32.44	0.00005508+/-0.00002085	73.69	32.44	2137.01	940.76	Nanai_Turkish
Tibetan_Chamdo	0.039	Nanai	Greek	2.06	84.02+/-40.8	0.00007117+/-0.00003048	84.02	40.8	2436.58	1183.2	Nanai_Greek
Tibetan_Chamdo	0.013	Nanai	Hlai_Qiongzhong	2.47	99.14+/-32.3	0.000031+/-0.00001253	99.14	32.3	2875.06	936.7	Nanai_Hlai_Qiongzhong
Tibetan_Chamdo	0.04	Ulchi	Spanish	2.05	126.45+/-59.4	0.00009833+/-0.0000479	126.45	59.4	3667.05	1722.6	Ulchi_Spanish
Tibetan_Chamdo	0.0025	Ulchi	Turkish	3.02	73.82+/-24.41	0.00004571+/-0.00001486	73.82	24.41	2140.78	707.89	Ulchi_Turkish
Tibetan_Chamdo	0.028	Ulchi	Sardinian	2.19	103.05+/-46.99	0.00007618+/-0.0000338	103.05	46.99	2988.45	1362.71	Ulchi_Sardinian
Tibetan_Chamdo	0.047	Ulchi	French	1.98	115.11+/-58.01	0.00009132+/-0.00004497	115.11	58.01	3338.19	1682.29	Ulchi_French
Tibetan_Chamdo	0.028	Ulchi	Greek	2.19	92.21+/-42.06	0.00006791+/-0.0000303	92.21	42.06	2674.09	1219.74	Ulchi_Greek
Tibetan_Chamdo	0.0019	Ulchi	Basque	3.1	94.08+/-30.31	0.00007643+/-0.00002366	94.08	30.31	2728.32	878.99	Ulchi_Basque
Tibetan_Chamdo	0.032	Ulchi	Hlai_Qiongzhong	2.15	93.47+/-30.65	0.00002536+/-0.00001179	93.47	30.65	2710.63	888.85	Ulchi_Hlai_Qiongzhong
Tibetan_Chamdo	0.018	Spanish	Bouyei_Longli	2.37	141.42+/-54.97	0.00014749+/-0.00006222	141.42	54.97	4101.18	1594.13	Spanish_Bouyei_Longli
Tibetan_Chamdo	0.0028	Spanish	Hlai_Qiongzhong	2.99	103+/-34.47	0.00009818+/-0.00002486	103	34.47	2987	999.63	Spanish_Hlai_Qiongzhong
Tibetan_Chamdo	0.0011	Turkish	Hlai_Qiongzhong	3.27	84.9+/-25.98	0.00007129+/-0.00001579	84.9	25.98	2462.1	753.42	Turkish_Hlai_Qiongzhong
Tibetan_Chamdo	0.0086	Armenian	Bouyei_Longli	2.63	89.87+/-34.21	0.00009478+/-0.00003127	89.87	34.21	2606.23	992.09	Armenian_Bouyei_Longli
Tibetan_Chamdo	4e-05	Armenian	Hlai_Qiongzhong	4.11	80.36+/-19.56	0.00008436+/-0.00001788	80.36	19.56	2330.44	567.24	Armenian_Hlai_Qiongzhong
Tibetan_Chamdo	0.017	Sardinian	Hlai_Qiongzhong	2.4	101.74+/-42.47	0.00009011+/-0.00003165	101.74	42.47	2950.46	1231.63	Sardinian_Hlai_Qiongzhong
Tibetan_Chamdo	0.0077	French	Bouyei_Longli	2.67	143.1+/-48.27	0.00015592+/-0.00005848	143.1	48.27	4149.9	1399.83	French_Bouyei_Longli
Tibetan_Chamdo	0.0033	French	Hlai_Qiongzhong	2.94	112.8+/-38.4	0.00011647+/-0.00003424	112.8	38.4	3271.2	1113.6	French_Hlai_Qiongzhong
Tibetan_Chamdo	0.037	French	Tibetan_Lhasa	2.08	114.38+/-54.92	0.00009373+/-0.00004327	114.38	54.92	3317.02	1592.68	French_Tibetan_Lhasa
Tibetan_Chamdo	0.0032	Greek	Bouyei_Longli	2.95	126.4+/-42.81	0.00012559+/-0.00004	126.4	42.81	3665.6	1241.49	Greek_Bouyei_Longli
Tibetan_Chamdo	0.003	Greek	Hlai_Qiongzhong	2.97	96.44+/-32.44	0.00009119+/-0.00002248	96.44	32.44	2796.76	940.76	Greek_Hlai_Qiongzhong
Tibetan_Chamdo	0.0073	Tajik_Mountain	Bouyei_Longli	2.68	101.32+/-37.79	0.00007542+/-0.00002239	101.32	37.79	2938.28	1095.91	Tajik_Mountain_Bouyei_Longli
Tibetan_Chamdo	0.0031	Tajik_Mountain	Hlai_Qiongzhong	2.96	83.18+/-28.11	0.00005962+/-0.00001383	83.18	28.11	2412.22	815.19	Tajik_Mountain_Hlai_Qiongzhong
Tibetan_Chamdo	0.0013	Basque	Bouyei_Longli	3.22	143.11+/-41.22	0.00016367+/-0.00005089	143.11	41.22	4150.19	1195.38	Basque_Bouyei_Longli
Tibetan_Chamdo	5.2e-06	Basque	Hlai_Qiongzhong	4.56	100.37+/-22.02	0.00010474+/-0.0000196	100.37	22.02	2910.73	638.58	Basque_Hlai_Qiongzhong
Tibetan_Chamdo	0.021	Basque	Tibetan_Lhasa	2.3	120.77+/-52.42	0.00011419+/-0.00004543	120.77	52.42	3502.33	1520.18	Basque_Tibetan_Lhasa
Tibetan_Chamdo	0.042	Bouyei_Longli	Tibetan_Lhasa	2.03	178.58+/-49.71	0.00004541+/-0.00002233	178.58	49.71	5178.82	1441.59	Bouyei_Longli_Tibetan_Lhasa
Tibetan_Chamdo	0.019	Hlai_Qiongzhong	Tibetan_Lhasa	2.35	105.66+/-32.18	0.00003134+/-0.00001335	105.66	32.18	3064.14	933.22	Hlai_Qiongzhong_Tibetan_Lhasa
Tibetan_Diqing	0.041	Ami	Spanish	2.04	11.46+/-5.61	0.00001179+/-0.00000529	11.46	5.61	332.34	162.69	Ami_Spanish
Tibetan_Diqing	0.047	Ami	Turkish	1.98	10.68+/-4.83	0.00000969+/-0.00000489	10.68	4.83	309.72	140.07	Ami_Turkish
Tibetan_Diqing	0.0082	Atayal	Spanish	2.64	16.63+/-3.93	0.00002269+/-0.00000859	16.63	3.93	482.27	113.97	Atayal_Spanish
Tibetan_Diqing	0.004	Atayal	Turkish	2.88	15.1+/-3.4	0.00001903+/-0.0000066	15.1	3.4	437.9	98.6	Atayal_Turkish
Tibetan_Diqing	0.0072	Atayal	Armenian	2.69	10.99+/-2.25	0.0000185+/-0.00000688	10.99	2.25	318.71	65.25	Atayal_Armenian
Tibetan_Diqing	0.011	Atayal	Sardinian	2.55	18.63+/-4.68	0.00002172+/-0.00000853	18.63	4.68	540.27	135.72	Atayal_Sardinian
Tibetan_Diqing	0.009	Atayal	French	2.61	17.82+/-5.71	0.00002362+/-0.00000904	17.82	5.71	516.78	165.59	Atayal_French
Tibetan_Diqing	0.0038	Atayal	Greek	2.89	16.41+/-3.48	0.00002096+/-0.00000724	16.41	3.48	475.89	100.92	Atayal_Greek
Tibetan_Diqing	0.03	Atayal	Basque	2.17	17.8+/-4.71	0.00002206+/-0.00001019	17.8	4.71	516.2	136.59	Atayal_Basque
Tibetan_Diqing	0.04	BoY	Han_Henan	2.05	66.38+/-32.32	0.00003789+/-0.0000164	66.38	32.32	1925.02	937.28	BoY_Han_Henan
Tibetan_Diqing	0.016	Han_Shandong	Turkish	2.4	13.05+/-5.44	0.00001253+/-0.00000477	13.05	5.44	378.45	157.76	Han_Shandong_Turkish
Tibetan_Diqing	0.0044	Nanai	Armenian	2.85	142.86+/-36.33	0.0001096+/-0.00003845	142.86	36.33	4142.94	1053.57	Nanai_Armenian
Tibetan_Diqing	0.012	Nanai	Tajik_Mountain	2.52	101.5+/-35.44	0.00006435+/-0.00002557	101.5	35.44	2943.5	1027.76	Nanai_Tajik_Mountain
Tibetan_Diqing	0.048	Turkish	Tibetan_Lhasa	1.98	11.13+/-5.63	0.00001057+/-0.00000466	11.13	5.63	322.77	163.27	Turkish_Tibetan_Lhasa
Tibetan_Diqing	0.034	Armenian	Tibetan_Lhasa	2.12	7.97+/-3.69	0.00000855+/-0.00000404	7.97	3.69	231.13	107.01	Armenian_Tibetan_Lhasa
Tibetan_Diqing	0.037	French	Tajik_Mountain	2.08	24+/-10.13	0.00000548+/-0.00000263	24	10.13	696	293.77	French_Tajik_Mountain
Tibetan_Diqing	0.014	Greek	Basque	2.47	40.01+/-12.74	0.00000421+/-0.00000171	40.01	12.74	1160.29	369.46	Greek_Basque
Tibetan_Dujiangyan	0.04	Ami	Nanai	2.05	315.66+/-66.63	0.00011584+/-0.00005646	315.66	66.63	9154.14	1932.27	Ami_Nanai
Tibetan_Dujiangyan	0.048	Ami	Ulchi	1.97	291.48+/-78.77	0.00009296+/-0.00004708	291.48	78.77	8452.92	2284.33	Ami_Ulchi
Tibetan_Dujiangyan	0.0004	Ami	Spanish	3.54	95.33+/-21.9	0.00008212+/-0.00002319	95.33	21.9	2764.57	635.1	Ami_Spanish
Tibetan_Dujiangyan	0.0011	Ami	Turkish	3.26	100.62+/-25.03	0.0000747+/-0.00002288	100.62	25.03	2917.98	725.87	Ami_Turkish
Tibetan_Dujiangyan	0.00056	Ami	Armenian	3.45	99.74+/-23.53	0.00008069+/-0.00002338	99.74	23.53	2892.46	682.37	Ami_Armenian
Tibetan_Dujiangyan	0.00012	Ami	Sardinian	3.85	86.52+/-17.38	0.00007857+/-0.0000204	86.52	17.38	2509.08	504.02	Ami_Sardinian
Tibetan_Dujiangyan	0.00049	Ami	French	3.49	100.01+/-22.62	0.00008637+/-0.00002476	100.01	22.62	2900.29	655.98	Ami_French
Tibetan_Dujiangyan	5.5e-05	Ami	Greek	4.03	107.19+/-19	0.00009027+/-0.00002238	107.19	19	3108.51	551	Ami_Greek
Tibetan_Dujiangyan	0.01	Ami	Tajik_Mountain	2.57	100.59+/-34.89	0.00005896+/-0.00002291	100.59	34.89	2917.11	1011.81	Ami_Tajik_Mountain
Tibetan_Dujiangyan	0.00047	Ami	Basque	3.5	92.15+/-23	0.00008103+/-0.00002318	92.15	23	2672.35	667	Ami_Basque
Tibetan_Dujiangyan	0.00098	Atayal	Nanai	3.3	251.58+/-45.06	0.00012856+/-0.000039	251.58	45.06	7295.82	1306.74	Atayal_Nanai
Tibetan_Dujiangyan	0.042	Atayal	Nganasan	2.03	275.52+/-74.18	0.00017917+/-0.00008806	275.52	74.18	7990.08	2151.22	Atayal_Nganasan
Tibetan_Dujiangyan	0.0028	BoY	Han_Shandong	2.99	81.99+/-25.92	0.00001214+/-0.00000406	81.99	25.92	2377.71	751.68	BoY_Han_Shandong
Tibetan_Dujiangyan	0.049	BoY	Nanai	1.96	146.84+/-70.22	0.00003485+/-0.00001774	146.84	70.22	4258.36	2036.38	BoY_Nanai
Tibetan_Dujiangyan	0.0067	BoY	Nganasan	2.71	97.36+/-24.12	0.00002415+/-0.00000892	97.36	24.12	2823.44	699.48	BoY_Nganasan
Tibetan_Dujiangyan	0.0043	BoY	Ulchi	2.85	111.3+/-39	0.00002219+/-0.00000769	111.3	39	3227.7	1131	BoY_Ulchi
Tibetan_Dujiangyan	0.00028	BoY	Spanish	3.63	88.63+/-20.61	0.0000821+/-0.00002261	88.63	20.61	2570.27	597.69	BoY_Spanish
Tibetan_Dujiangyan	0.0009	BoY	Turkish	3.32	90.57+/-22.27	0.00007413+/-0.00002233	90.57	22.27	2626.53	645.83	BoY_Turkish
Tibetan_Dujiangyan	0.02	BoY	Armenian	2.33	85.32+/-33.69	0.00007795+/-0.0000334	85.32	33.69	2474.28	977.01	BoY_Armenian
Tibetan_Dujiangyan	0.00021	BoY	Sardinian	3.71	84.66+/-19.32	0.00008357+/-0.00002251	84.66	19.32	2455.14	560.28	BoY_Sardinian
Tibetan_Dujiangyan	5.6e-05	BoY	French	4.03	91.42+/-17.86	0.00008138+/-0.00002019	91.42	17.86	2651.18	517.94	BoY_French
Tibetan_Dujiangyan	0.0015	BoY	Greek	3.17	90.39+/-25.14	0.00008028+/-0.00002536	90.39	25.14	2621.31	729.06	BoY_Greek
Tibetan_Dujiangyan	0.038	BoY	Tajik_Mountain	2.08	85.46+/-39.43	0.00005212+/-0.00002507	85.46	39.43	2478.34	1143.47	BoY_Tajik_Mountain
Tibetan_Dujiangyan	0.011	BoY	Basque	2.55	75.49+/-29.35	0.00007103+/-0.00002783	75.49	29.35	2189.21	851.15	BoY_Basque
Tibetan_Dujiangyan	0.048	Dao	Hmong	1.98	224.48+/-76.66	0.00004199+/-0.0000212	224.48	76.66	6509.92	2223.14	Dao_Hmong
Tibetan_Dujiangyan	0.041	Dao	Nganasan	2.04	191.79+/-57.11	0.00005575+/-0.00002728	191.79	57.11	5561.91	1656.19	Dao_Nganasan
Tibetan_Dujiangyan	0.0088	Dao	Spanish	2.62	69.94+/-26.7	0.00006155+/-0.00002327	69.94	26.7	2028.26	774.3	Dao_Spanish
Tibetan_Dujiangyan	0.0038	Dao	Turkish	2.89	80.07+/-25.91	0.0000599+/-0.00002069	80.07	25.91	2322.03	751.39	Dao_Turkish
Tibetan_Dujiangyan	0.0093	Dao	Armenian	2.6	92.29+/-32.12	0.00007279+/-0.00002797	92.29	32.12	2676.41	931.48	Dao_Armenian
Tibetan_Dujiangyan	0.004	Dao	Sardinian	2.88	76.15+/-24.23	0.00007024+/-0.00002438	76.15	24.23	2208.35	702.67	Dao_Sardinian
Tibetan_Dujiangyan	0.0056	Dao	French	2.77	74.31+/-26.78	0.00006307+/-0.00002279	74.31	26.78	2154.99	776.62	Dao_French
Tibetan_Dujiangyan	0.0035	Dao	Greek	2.92	84.76+/-24.03	0.00007018+/-0.00002407	84.76	24.03	2458.04	696.87	Dao_Greek
Tibetan_Dujiangyan	0.027	Dao	Tajik_Mountain	2.22	70.79+/-31.93	0.00004294+/-0.00001843	70.79	31.93	2052.91	925.97	Dao_Tajik_Mountain
Tibetan_Dujiangyan	0.045	Dao	Tibetan_Lhasa	2	114.77+/-48.67	0.00003128+/-0.00001562	114.77	48.67	3328.33	1411.43	Dao_Tibetan_Lhasa
Tibetan_Dujiangyan	0.033	Dong_Guizhou	Nanai	2.13	300.67+/-63.14	0.00009191+/-0.0000432	300.67	63.14	8719.43	1831.06	Dong_Guizhou_Nanai
Tibetan_Dujiangyan	0.0021	Dong_Guizhou	Spanish	3.08	101.53+/-26.65	0.00008347+/-0.00002711	101.53	26.65	2944.37	772.85	Dong_Guizhou_Spanish
Tibetan_Dujiangyan	0.00099	Dong_Guizhou	Turkish	3.29	114.04+/-26.41	0.00008104+/-0.00002462	114.04	26.41	3307.16	765.89	Dong_Guizhou_Turkish
Tibetan_Dujiangyan	0.0014	Dong_Guizhou	Armenian	3.2	106.89+/-26.93	0.00008324+/-0.00002604	106.89	26.93	3099.81	780.97	Dong_Guizhou_Armenian
Tibetan_Dujiangyan	0.00053	Dong_Guizhou	Sardinian	3.46	102.56+/-20.97	0.00008901+/-0.00002569	102.56	20.97	2974.24	608.13	Dong_Guizhou_Sardinian
Tibetan_Dujiangyan	0.0016	Dong_Guizhou	French	3.16	106.71+/-25.95	0.00008586+/-0.00002721	106.71	25.95	3094.59	752.55	Dong_Guizhou_French
Tibetan_Dujiangyan	0.00038	Dong_Guizhou	Greek	3.56	106.49+/-22.33	0.00008908+/-0.00002505	106.49	22.33	3088.21	647.57	Dong_Guizhou_Greek
Tibetan_Dujiangyan	0.0075	Dong_Guizhou	Tajik_Mountain	2.67	106.9+/-32.53	0.00005546+/-0.00002074	106.9	32.53	3100.1	943.37	Dong_Guizhou_Tajik_Mountain
Tibetan_Dujiangyan	0.018	Dong_Guizhou	Basque	2.37	96.34+/-35	0.00007733+/-0.00003257	96.34	35	2793.86	1015	Dong_Guizhou_Basque
Tibetan_Dujiangyan	0.026	Hmong	Nanai	2.23	288.64+/-63.33	0.00012029+/-0.00005402	288.64	63.33	8370.56	1836.57	Hmong_Nanai
Tibetan_Dujiangyan	0.0097	Hmong	Spanish	2.58	111.57+/-36.32	0.0000929+/-0.00003594	111.57	36.32	3235.53	1053.28	Hmong_Spanish
Tibetan_Dujiangyan	0.0078	Hmong	Turkish	2.66	118.32+/-33.39	0.00008541+/-0.00003208	118.32	33.39	3431.28	968.31	Hmong_Turkish
Tibetan_Dujiangyan	0.021	Hmong	Armenian	2.3	115.88+/-39.45	0.00008896+/-0.00003867	115.88	39.45	3360.52	1144.05	Hmong_Armenian
Tibetan_Dujiangyan	0.0043	Hmong	Sardinian	2.85	99.12+/-28.71	0.00008798+/-0.00003082	99.12	28.71	2874.48	832.59	Hmong_Sardinian
Tibetan_Dujiangyan	0.012	Hmong	French	2.51	112.34+/-37.12	0.00009032+/-0.00003598	112.34	37.12	3257.86	1076.48	Hmong_French
Tibetan_Dujiangyan	0.0015	Hmong	Greek	3.18	119.14+/-29.26	0.00009807+/-0.00003088	119.14	29.26	3455.06	848.54	Hmong_Greek
Tibetan_Dujiangyan	0.031	Hmong	Basque	2.16	111.08+/-45.17	0.00009482+/-0.00004395	111.08	45.17	3221.32	1309.93	Hmong_Basque
Tibetan_Dujiangyan	0.034	Han_Henan	Nanai	2.12	245.85+/-71.22	0.0000741+/-0.0000349	245.85	71.22	7129.65	2065.38	Han_Henan_Nanai
Tibetan_Dujiangyan	0.001	Han_Henan	Spanish	3.29	93.46+/-20.29	0.00007447+/-0.00002263	93.46	20.29	2710.34	588.41	Han_Henan_Spanish
Tibetan_Dujiangyan	0.00058	Han_Henan	Turkish	3.44	103.7+/-20.22	0.00007217+/-0.00002096	103.7	20.22	3007.3	586.38	Han_Henan_Turkish
Tibetan_Dujiangyan	0.0098	Han_Henan	Armenian	2.58	83.32+/-26.41	0.0000621+/-0.00002403	83.32	26.41	2416.28	765.89	Han_Henan_Armenian
Tibetan_Dujiangyan	0.0016	Han_Henan	Sardinian	3.16	96.74+/-20.98	0.00007812+/-0.0000247	96.74	20.98	2805.46	608.42	Han_Henan_Sardinian
Tibetan_Dujiangyan	0.0011	Han_Henan	French	3.27	98.61+/-21.4	0.00007758+/-0.0000237	98.61	21.4	2859.69	620.6	Han_Henan_French
Tibetan_Dujiangyan	0.0011	Han_Henan	Greek	3.26	94.13+/-19.66	0.00007543+/-0.00002311	94.13	19.66	2729.77	570.14	Han_Henan_Greek
Tibetan_Dujiangyan	0.0064	Han_Henan	Tajik_Mountain	2.73	88.51+/-25.62	0.00004658+/-0.00001707	88.51	25.62	2566.79	742.98	Han_Henan_Tajik_Mountain
Tibetan_Dujiangyan	0.0043	Han_Henan	Basque	2.85	97.71+/-25.98	0.00007943+/-0.00002783	97.71	25.98	2833.59	753.42	Han_Henan_Basque
Tibetan_Dujiangyan	0.032	Han_Henan	Tibetan_Lhasa	2.14	134.13+/-39.01	0.00002766+/-0.00001293	134.13	39.01	3889.77	1131.29	Han_Henan_Tibetan_Lhasa
Tibetan_Dujiangyan	0.00014	Han_Shandong	Spanish	3.82	92.49+/-19.43	0.00007352+/-0.00001927	92.49	19.43	2682.21	563.47	Han_Shandong_Spanish
Tibetan_Dujiangyan	0.00069	Han_Shandong	Turkish	3.39	101.85+/-22.08	0.00007001+/-0.00002063	101.85	22.08	2953.65	640.32	Han_Shandong_Turkish
Tibetan_Dujiangyan	0.0014	Han_Shandong	Armenian	3.19	84.31+/-22.15	0.00006573+/-0.00002062	84.31	22.15	2444.99	642.35	Han_Shandong_Armenian
Tibetan_Dujiangyan	6.2e-05	Han_Shandong	Sardinian	4	97.02+/-17.56	0.00007897+/-0.00001973	97.02	17.56	2813.58	509.24	Han_Shandong_Sardinian
Tibetan_Dujiangyan	0.00024	Han_Shandong	French	3.68	95.85+/-19.52	0.00007293+/-0.00001984	95.85	19.52	2779.65	566.08	Han_Shandong_French
Tibetan_Dujiangyan	0.00023	Han_Shandong	Greek	3.68	100.72+/-18.12	0.00008053+/-0.00002186	100.72	18.12	2920.88	525.48	Han_Shandong_Greek
Tibetan_Dujiangyan	0.0096	Han_Shandong	Tajik_Mountain	2.59	82.82+/-29.85	0.00004324+/-0.00001669	82.82	29.85	2401.78	865.65	Han_Shandong_Tajik_Mountain
Tibetan_Dujiangyan	0.00037	Han_Shandong	Basque	3.56	91.75+/-22.75	0.00007036+/-0.00001977	91.75	22.75	2660.75	659.75	Han_Shandong_Basque
Tibetan_Dujiangyan	0.0062	Han_Shandong	Tibetan_Lhasa	2.74	119.35+/-20.24	0.00002615+/-0.00000955	119.35	20.24	3461.15	586.96	Han_Shandong_Tibetan_Lhasa
Tibetan_Dujiangyan	8.8e-05	Nanai	Spanish	3.92	71.45+/-18.08	0.00005859+/-0.00001494	71.45	18.08	2072.05	524.32	Nanai_Spanish
Tibetan_Dujiangyan	0.00014	Nanai	Turkish	3.81	86.2+/-20.12	0.00005934+/-0.00001556	86.2	20.12	2499.8	583.48	Nanai_Turkish
Tibetan_Dujiangyan	0.00054	Nanai	Armenian	3.46	75.13+/-20.2	0.00005819+/-0.00001682	75.13	20.2	2178.77	585.8	Nanai_Armenian
Tibetan_Dujiangyan	5.5e-05	Nanai	Sardinian	4.03	83.01+/-19.03	0.00006942+/-0.00001722	83.01	19.03	2407.29	551.87	Nanai_Sardinian
Tibetan_Dujiangyan	1.6e-05	Nanai	French	4.32	81.63+/-18.41	0.00006245+/-0.00001445	81.63	18.41	2367.27	533.89	Nanai_French
Tibetan_Dujiangyan	1.8e-05	Nanai	Greek	4.29	84.38+/-17.27	0.00006796+/-0.00001584	84.38	17.27	2447.02	500.83	Nanai_Greek
Tibetan_Dujiangyan	0.01	Nanai	Tajik_Mountain	2.58	72.92+/-28.31	0.00003985+/-0.00001471	72.92	28.31	2114.68	820.99	Nanai_Tajik_Mountain
Tibetan_Dujiangyan	0.0013	Nanai	Basque	3.21	71.14+/-22.01	0.00005649+/-0.00001762	71.14	22.01	2063.06	638.29	Nanai_Basque
Tibetan_Dujiangyan	0.0087	Nanai	Bouyei_Longli	2.62	350.52+/-62.92	0.00014185+/-0.00005404	350.52	62.92	10165.1	1824.68	Nanai_Bouyei_Longli
Tibetan_Dujiangyan	0.0016	Nanai	Hlai_Qiongzhong	3.16	245.89+/-40.95	0.00007876+/-0.0000249	245.89	40.95	7130.81	1187.55	Nanai_Hlai_Qiongzhong
Tibetan_Dujiangyan	0.045	Nanai	Tibetan_Lhasa	2	147.31+/-62.55	0.00003972+/-0.00001984	147.31	62.55	4271.99	1813.95	Nanai_Tibetan_Lhasa
Tibetan_Dujiangyan	0.016	Nganasan	Spanish	2.41	90.29+/-37.4	0.00005773+/-0.00002255	90.29	37.4	2618.41	1084.6	Nganasan_Spanish
Tibetan_Dujiangyan	0.021	Nganasan	Turkish	2.32	101.59+/-42.75	0.00005465+/-0.00002361	101.59	42.75	2946.11	1239.75	Nganasan_Turkish
Tibetan_Dujiangyan	0.038	Nganasan	Armenian	2.07	76.05+/-36.71	0.0000478+/-0.00002277	76.05	36.71	2205.45	1064.59	Nganasan_Armenian
Tibetan_Dujiangyan	0.0012	Nganasan	Sardinian	3.25	104.72+/-30.19	0.00007269+/-0.00002237	104.72	30.19	3036.88	875.51	Nganasan_Sardinian
Tibetan_Dujiangyan	0.006	Nganasan	French	2.75	105.82+/-37.29	0.0000646+/-0.00002353	105.82	37.29	3068.78	1081.41	Nganasan_French
Tibetan_Dujiangyan	0.0011	Nganasan	Greek	3.27	96.77+/-29.6	0.00006133+/-0.00001813	96.77	29.6	2806.33	858.4	Nganasan_Greek
Tibetan_Dujiangyan	0.046	Nganasan	Basque	1.99	99.35+/-49.9	0.00006193+/-0.00003011	99.35	49.9	2881.15	1447.1	Nganasan_Basque
Tibetan_Dujiangyan	0.0062	Nganasan	Tibetan_Lhasa	2.74	192.66+/-48.17	0.00005996+/-0.00002192	192.66	48.17	5587.14	1396.93	Nganasan_Tibetan_Lhasa
Tibetan_Dujiangyan	0.0012	Ulchi	Spanish	3.23	71.41+/-22.07	0.00004977+/-0.00001531	71.41	22.07	2070.89	640.03	Ulchi_Spanish
Tibetan_Dujiangyan	0.0029	Ulchi	Turkish	2.98	77.03+/-24.76	0.00004391+/-0.00001474	77.03	24.76	2233.87	718.04	Ulchi_Turkish
Tibetan_Dujiangyan	0.005	Ulchi	Armenian	2.81	58.12+/-20.7	0.00004079+/-0.00001387	58.12	20.7	1685.48	600.3	Ulchi_Armenian
Tibetan_Dujiangyan	0.00052	Ulchi	Sardinian	3.47	82.44+/-21.97	0.00005983+/-0.00001725	82.44	21.97	2390.76	637.13	Ulchi_Sardinian
Tibetan_Dujiangyan	0.00093	Ulchi	French	3.31	85.57+/-24.76	0.00005481+/-0.00001656	85.57	24.76	2481.53	718.04	Ulchi_French
Tibetan_Dujiangyan	0.00022	Ulchi	Greek	3.69	81.23+/-19.63	0.00005477+/-0.00001484	81.23	19.63	2355.67	569.27	Ulchi_Greek
Tibetan_Dujiangyan	0.018	Ulchi	Basque	2.36	77.52+/-32.82	0.00005139+/-0.00002095	77.52	32.82	2248.08	951.78	Ulchi_Basque
Tibetan_Dujiangyan	0.047	Ulchi	Bouyei_Longli	1.98	324.97+/-77.77	0.00008728+/-0.00004403	324.97	77.77	9424.13	2255.33	Ulchi_Bouyei_Longli
Tibetan_Dujiangyan	0.018	Spanish	Bouyei_Longli	2.36	95.22+/-36.97	0.00008032+/-0.00003409	95.22	36.97	2761.38	1072.13	Spanish_Bouyei_Longli
Tibetan_Dujiangyan	6.6e-06	Spanish	Tibetan_Lhasa	4.51	85.42+/-17.97	0.00006459+/-0.00001434	85.42	17.97	2477.18	521.13	Spanish_Tibetan_Lhasa
Tibetan_Dujiangyan	0.029	Turkish	Sardinian	2.19	108.87+/-40.81	0.00000479+/-0.00000219	108.87	40.81	3157.23	1183.49	Turkish_Sardinian
Tibetan_Dujiangyan	0.011	Turkish	Bouyei_Longli	2.55	112.88+/-35.29	0.00008201+/-0.00003215	112.88	35.29	3273.52	1023.41	Turkish_Bouyei_Longli
Tibetan_Dujiangyan	0.018	Turkish	Hlai_Qiongzhong	2.36	85.11+/-32.84	0.00006582+/-0.00002794	85.11	32.84	2468.19	952.36	Turkish_Hlai_Qiongzhong
Tibetan_Dujiangyan	1.3e-05	Turkish	Tibetan_Lhasa	4.36	87.05+/-18.72	0.00005776+/-0.00001325	87.05	18.72	2524.45	542.88	Turkish_Tibetan_Lhasa
Tibetan_Dujiangyan	0.03	Armenian	Hlai_Qiongzhong	2.17	82.45+/-36.13	0.00007166+/-0.00003302	82.45	36.13	2391.05	1047.77	Armenian_Hlai_Qiongzhong
Tibetan_Dujiangyan	3.5e-05	Armenian	Tibetan_Lhasa	4.14	84.47+/-19.36	0.00006184+/-0.00001495	84.47	19.36	2449.63	561.44	Armenian_Tibetan_Lhasa
Tibetan_Dujiangyan	0.0054	Sardinian	Bouyei_Longli	2.78	97.61+/-28.78	0.00008653+/-0.00003107	97.61	28.78	2830.69	834.62	Sardinian_Bouyei_Longli
Tibetan_Dujiangyan	0.009	Sardinian	Hlai_Qiongzhong	2.61	83.05+/-27.98	0.00007677+/-0.00002939	83.05	27.98	2408.45	811.42	Sardinian_Hlai_Qiongzhong
Tibetan_Dujiangyan	1.2e-05	Sardinian	Tibetan_Lhasa	4.38	85.56+/-18.1	0.00006578+/-0.00001503	85.56	18.1	2481.24	524.9	Sardinian_Tibetan_Lhasa
Tibetan_Dujiangyan	0.011	French	Bouyei_Longli	2.55	100.35+/-34.45	0.00008292+/-0.00003252	100.35	34.45	2910.15	999.05	French_Bouyei_Longli
Tibetan_Dujiangyan	0.036	French	Hlai_Qiongzhong	2.1	72.96+/-34.77	0.00006459+/-0.00003052	72.96	34.77	2115.84	1008.33	French_Hlai_Qiongzhong
Tibetan_Dujiangyan	1.2e-05	French	Tibetan_Lhasa	4.38	92.96+/-19.01	0.00006886+/-0.00001573	92.96	19.01	2695.84	551.29	French_Tibetan_Lhasa
Tibetan_Dujiangyan	0.007	Greek	Bouyei_Longli	2.7	104.98+/-30.54	0.00008847+/-0.00003283	104.98	30.54	3044.42	885.66	Greek_Bouyei_Longli
Tibetan_Dujiangyan	0.023	Greek	Hlai_Qiongzhong	2.28	80.97+/-32.28	0.00007284+/-0.00003197	80.97	32.28	2348.13	936.12	Greek_Hlai_Qiongzhong
Tibetan_Dujiangyan	2.4e-05	Greek	Tibetan_Lhasa	4.22	91.56+/-18.85	0.00006972+/-0.00001651	91.56	18.85	2655.24	546.65	Greek_Tibetan_Lhasa
Tibetan_Dujiangyan	0.0064	Tajik_Mountain	Tibetan_Lhasa	2.73	80.74+/-29.59	0.00004167+/-0.00001264	80.74	29.59	2341.46	858.11	Tajik_Mountain_Tibetan_Lhasa
Tibetan_Dujiangyan	0.00025	Basque	Tibetan_Lhasa	3.67	81.87+/-22.29	0.00006199+/-0.00001691	81.87	22.29	2374.23	646.41	Basque_Tibetan_Lhasa
Tibetan_Gangcha	0.0034	Ami	Nganasan	2.93	37.49+/-12.8	0.00003076+/-0.00000663	37.49	12.8	1087.21	371.2	Ami_Nganasan
Tibetan_Gangcha	8.3e-08	Ami	Spanish	5.36	37.99+/-7.09	0.00012771+/-0.00001796	37.99	7.09	1101.71	205.61	Ami_Spanish
Tibetan_Gangcha	8.1e-07	Ami	Turkish	4.93	32.14+/-6.52	0.00010382+/-0.00001499	32.14	6.52	932.06	189.08	Ami_Turkish
Tibetan_Gangcha	3.7e-05	Ami	Armenian	4.13	30.67+/-7.43	0.00010728+/-0.00001579	30.67	7.43	889.43	215.47	Ami_Armenian
Tibetan_Gangcha	3.7e-07	Ami	Sardinian	5.08	38.09+/-7.49	0.00012923+/-0.00001998	38.09	7.49	1104.61	217.21	Ami_Sardinian
Tibetan_Gangcha	1.2e-08	Ami	French	5.69	36.23+/-6.36	0.00012541+/-0.00001582	36.23	6.36	1050.67	184.44	Ami_French
Tibetan_Gangcha	2.2e-09	Ami	Greek	5.98	36.94+/-6.17	0.00012662+/-0.00001501	36.94	6.17	1071.26	178.93	Ami_Greek
Tibetan_Gangcha	1.5e-05	Ami	Tajik_Mountain	4.33	33.85+/-7.82	0.00008044+/-0.00001213	33.85	7.82	981.65	226.78	Ami_Tajik_Mountain
Tibetan_Gangcha	5.1e-08	Ami	Basque	5.45	37.61+/-6.9	0.00012822+/-0.00001819	37.61	6.9	1090.69	200.1	Ami_Basque
Tibetan_Gangcha	0.038	Atayal	Ulchi	2.07	25.28+/-12.18	0.00000971+/-0.00000353	25.28	12.18	733.12	353.22	Atayal_Ulchi
Tibetan_Gangcha	1.9e-05	Atayal	Spanish	4.28	33.54+/-7.84	0.00010232+/-0.00001657	33.54	7.84	972.66	227.36	Atayal_Spanish
Tibetan_Gangcha	3.4e-06	Atayal	Turkish	4.65	27.4+/-5.9	0.0000829+/-0.00001175	27.4	5.9	794.6	171.1	Atayal_Turkish
Tibetan_Gangcha	6.6e-06	Atayal	Armenian	4.51	27.51+/-6.11	0.0000891+/-0.00001431	27.51	6.11	797.79	177.19	Atayal_Armenian
Tibetan_Gangcha	0.00035	Atayal	Sardinian	3.58	36.67+/-10.25	0.00010842+/-0.00002079	36.67	10.25	1063.43	297.25	Atayal_Sardinian
Tibetan_Gangcha	4.4e-06	Atayal	French	4.59	31.06+/-6.77	0.00009979+/-0.00001409	31.06	6.77	900.74	196.33	Atayal_French
Tibetan_Gangcha	7.2e-06	Atayal	Greek	4.49	32.14+/-7.16	0.00010216+/-0.000015	32.14	7.16	932.06	207.64	Atayal_Greek
Tibetan_Gangcha	0.00096	Atayal	Tajik_Mountain	3.3	23.93+/-7.25	0.00005835+/-0.00001179	23.93	7.25	693.97	210.25	Atayal_Tajik_Mountain
Tibetan_Gangcha	5.6e-06	Atayal	Basque	4.54	34.4+/-7.57	0.00010484+/-0.00001641	34.4	7.57	997.6	219.53	Atayal_Basque
Tibetan_Gangcha	0.022	BoY	Hmong	2.3	90.38+/-22.7	0.00001522+/-0.00000663	90.38	22.7	2621.02	658.3	BoY_Hmong
Tibetan_Gangcha	2e-06	BoY	Spanish	4.76	44.71+/-9.4	0.00014194+/-0.00002483	44.71	9.4	1296.59	272.6	BoY_Spanish
Tibetan_Gangcha	2.2e-06	BoY	Turkish	4.73	36.73+/-7.76	0.00011238+/-0.00001842	36.73	7.76	1065.17	225.04	BoY_Turkish
Tibetan_Gangcha	0.00015	BoY	Armenian	3.79	35.51+/-9.38	0.00011801+/-0.00002408	35.51	9.38	1029.79	272.02	BoY_Armenian
Tibetan_Gangcha	5.9e-07	BoY	Sardinian	4.99	45.56+/-9.12	0.00014968+/-0.00002574	45.56	9.12	1321.24	264.48	BoY_Sardinian
Tibetan_Gangcha	5.8e-07	BoY	French	5	41.42+/-8.29	0.00013473+/-0.00002105	41.42	8.29	1201.18	240.41	BoY_French
Tibetan_Gangcha	1.8e-06	BoY	Greek	4.77	44.17+/-9.26	0.00014123+/-0.00002287	44.17	9.26	1280.93	268.54	BoY_Greek
Tibetan_Gangcha	0.00013	BoY	Tajik_Mountain	3.82	43.89+/-11.49	0.00009653+/-0.00002005	43.89	11.49	1272.81	333.21	BoY_Tajik_Mountain
Tibetan_Gangcha	7.2e-08	BoY	Basque	5.39	45.68+/-8.48	0.00014791+/-0.00002311	45.68	8.48	1324.72	245.92	BoY_Basque
Tibetan_Gangcha	0.017	BoY	Tibetan_Lhasa	2.39	117.81+/-42.57	0.00004284+/-0.00001791	117.81	42.57	3416.49	1234.53	BoY_Tibetan_Lhasa
Tibetan_Gangcha	0.032	Dao	Nganasan	2.14	37.59+/-17.54	0.00003055+/-0.00000829	37.59	17.54	1090.11	508.66	Dao_Nganasan
Tibetan_Gangcha	2e-10	Dao	Spanish	6.36	35.46+/-5.57	0.00011639+/-0.0000133	35.46	5.57	1028.34	161.53	Dao_Spanish
Tibetan_Gangcha	9.2e-16	Dao	Turkish	8.04	30.64+/-3.81	0.00009636+/-0.00000987	30.64	3.81	888.56	110.49	Dao_Turkish
Tibetan_Gangcha	1.7e-06	Dao	Armenian	4.79	31.01+/-6.48	0.00010053+/-0.00001325	31.01	6.48	899.29	187.92	Dao_Armenian
Tibetan_Gangcha	2.7e-09	Dao	Sardinian	5.95	35.68+/-6	0.00011894+/-0.0000143	35.68	6	1034.72	174	Dao_Sardinian
Tibetan_Gangcha	2.3e-10	Dao	French	6.34	33.59+/-5.3	0.00011265+/-0.00001173	33.59	5.3	974.11	153.7	Dao_French
Tibetan_Gangcha	3.6e-12	Dao	Greek	6.95	34.73+/-5	0.0001158+/-0.00001221	34.73	5	1007.17	145	Dao_Greek
Tibetan_Gangcha	3.2e-07	Dao	Tajik_Mountain	5.11	31.21+/-6.1	0.00007262+/-0.00000928	31.21	6.1	905.09	176.9	Dao_Tajik_Mountain
Tibetan_Gangcha	3.3e-10	Dao	Basque	6.28	36.67+/-5.84	0.00011993+/-0.00001384	36.67	5.84	1063.43	169.36	Dao_Basque
Tibetan_Gangcha	0.032	Dao	Bouyei_Longli	2.15	93.87+/-29.31	0.00000806+/-0.00000375	93.87	29.31	2722.23	849.99	Dao_Bouyei_Longli
Tibetan_Gangcha	0.0058	Dong_Guizhou	Nganasan	2.76	29.84+/-10.81	0.00002577+/-0.00000642	29.84	10.81	865.36	313.49	Dong_Guizhou_Nganasan
Tibetan_Gangcha	4.5e-14	Dong_Guizhou	Spanish	7.54	38.61+/-5.12	0.00012678+/-0.00001457	38.61	5.12	1119.69	148.48	Dong_Guizhou_Spanish
Tibetan_Gangcha	4.5e-19	Dong_Guizhou	Turkish	8.92	33.87+/-3.49	0.00010578+/-0.00001185	33.87	3.49	982.23	101.21	Dong_Guizhou_Turkish
Tibetan_Gangcha	5.1e-10	Dong_Guizhou	Armenian	6.21	35.32+/-5.68	0.00011432+/-0.00001364	35.32	5.68	1024.28	164.72	Dong_Guizhou_Armenian
Tibetan_Gangcha	2e-12	Dong_Guizhou	Sardinian	7.04	40.51+/-5.76	0.00013539+/-0.0000177	40.51	5.76	1174.79	167.04	Dong_Guizhou_Sardinian
Tibetan_Gangcha	8e-18	Dong_Guizhou	French	8.6	36.47+/-4.24	0.00012309+/-0.00001228	36.47	4.24	1057.63	122.96	Dong_Guizhou_French
Tibetan_Gangcha	2e-13	Dong_Guizhou	Greek	7.35	37.79+/-5.14	0.00012565+/-0.00001318	37.79	5.14	1095.91	149.06	Dong_Guizhou_Greek
Tibetan_Gangcha	1.8e-08	Dong_Guizhou	Tajik_Mountain	5.63	32.68+/-5.8	0.00007588+/-0.0000106	32.68	5.8	947.72	168.2	Dong_Guizhou_Tajik_Mountain
Tibetan_Gangcha	2.4e-18	Dong_Guizhou	Basque	8.74	38.76+/-4.44	0.00013009+/-0.00001472	38.76	4.44	1124.04	128.76	Dong_Guizhou_Basque
Tibetan_Gangcha	0.026	Dong_Guizhou	Tibetan_Lhasa	2.23	44.88+/-20.15	0.00001606+/-0.00000486	44.88	20.15	1301.52	584.35	Dong_Guizhou_Tibetan_Lhasa
Tibetan_Gangcha	0.034	Hmong	Han_Henan	2.12	66.78+/-31.47	0.00002478+/-0.00000905	66.78	31.47	1936.62	912.63	Hmong_Han_Henan
Tibetan_Gangcha	0.015	Hmong	Nanai	2.43	28.43+/-11.71	0.00001712+/-0.00000542	28.43	11.71	824.47	339.59	Hmong_Nanai
Tibetan_Gangcha	0.0019	Hmong	Nganasan	3.11	56.63+/-18.21	0.00004538+/-0.00001314	56.63	18.21	1642.27	528.09	Hmong_Nganasan
Tibetan_Gangcha	0.012	Hmong	Ulchi	2.51	52.37+/-20.86	0.00002237+/-0.00000835	52.37	20.86	1518.73	604.94	Hmong_Ulchi
Tibetan_Gangcha	4e-11	Hmong	Spanish	6.6	35.64+/-5.4	0.00012023+/-0.00001408	35.64	5.4	1033.56	156.6	Hmong_Spanish
Tibetan_Gangcha	1.5e-16	Hmong	Turkish	8.26	30.13+/-3.65	0.00009913+/-0.00001139	30.13	3.65	873.77	105.85	Hmong_Turkish
Tibetan_Gangcha	1e-07	Hmong	Armenian	5.33	32.07+/-6.02	0.00010697+/-0.00001448	32.07	6.02	930.03	174.58	Hmong_Armenian
Tibetan_Gangcha	1.9e-09	Hmong	Sardinian	6	35.35+/-5.89	0.00012275+/-0.00001544	35.35	5.89	1025.15	170.81	Hmong_Sardinian
Tibetan_Gangcha	3.9e-14	Hmong	French	7.56	32.96+/-4.36	0.00011537+/-0.00001165	32.96	4.36	955.84	126.44	Hmong_French
Tibetan_Gangcha	2.1e-09	Hmong	Greek	5.99	35.01+/-5.85	0.00012045+/-0.00001417	35.01	5.85	1015.29	169.65	Hmong_Greek
Tibetan_Gangcha	3.1e-07	Hmong	Tajik_Mountain	5.12	26.65+/-5.21	0.00007041+/-0.00001005	26.65	5.21	772.85	151.09	Hmong_Tajik_Mountain
Tibetan_Gangcha	5e-11	Hmong	Basque	6.57	37.03+/-5.64	0.0001252+/-0.00001499	37.03	5.64	1073.87	163.56	Hmong_Basque
Tibetan_Gangcha	0.037	Hmong	Tibetan_Lhasa	2.09	55.32+/-26.5	0.00002053+/-0.00000729	55.32	26.5	1604.28	768.5	Hmong_Tibetan_Lhasa
Tibetan_Gangcha	0.0093	Han_Henan	Nganasan	2.6	60.93+/-23.42	0.00004959+/-0.00001415	60.93	23.42	1766.97	679.18	Han_Henan_Nganasan
Tibetan_Gangcha	0.027	Han_Henan	Ulchi	2.21	43.62+/-19.73	0.00001946+/-0.00000639	43.62	19.73	1264.98	572.17	Han_Henan_Ulchi
Tibetan_Gangcha	1e-09	Han_Henan	Spanish	6.11	34.15+/-5.59	0.00012402+/-0.00001737	34.15	5.59	990.35	162.11	Han_Henan_Spanish
Tibetan_Gangcha	3.1e-16	Han_Henan	Turkish	8.17	27.33+/-3.26	0.00009746+/-0.00001193	27.33	3.26	792.57	94.54	Han_Henan_Turkish
Tibetan_Gangcha	1.4e-07	Han_Henan	Armenian	5.27	29.04+/-5.51	0.00010543+/-0.00001516	29.04	5.51	842.16	159.79	Han_Henan_Armenian
Tibetan_Gangcha	2.3e-08	Han_Henan	Sardinian	5.59	34.99+/-6.26	0.00012991+/-0.00002072	34.99	6.26	1014.71	181.54	Han_Henan_Sardinian
Tibetan_Gangcha	1.1e-11	Han_Henan	French	6.79	32.22+/-4.74	0.00011971+/-0.00001476	32.22	4.74	934.38	137.46	Han_Henan_French
Tibetan_Gangcha	3.6e-10	Han_Henan	Greek	6.27	31.97+/-5.1	0.0001193+/-0.0000139	31.97	5.1	927.13	147.9	Han_Henan_Greek
Tibetan_Gangcha	6.9e-08	Han_Henan	Tajik_Mountain	5.39	28.39+/-5.26	0.00007296+/-0.00000996	28.39	5.26	823.31	152.54	Han_Henan_Tajik_Mountain
Tibetan_Gangcha	1.5e-11	Han_Henan	Basque	6.75	37.59+/-5.57	0.00013503+/-0.00001875	37.59	5.57	1090.11	161.53	Han_Henan_Basque
Tibetan_Gangcha	0.017	Han_Shandong	Nanai	2.4	37.99+/-14.46	0.00001078+/-0.0000045	37.99	14.46	1101.71	419.34	Han_Shandong_Nanai
Tibetan_Gangcha	0.004	Han_Shandong	Nganasan	2.88	39.9+/-13.86	0.00002883+/-0.0000074	39.9	13.86	1157.1	401.94	Han_Shandong_Nganasan
Tibetan_Gangcha	0.011	Han_Shandong	Ulchi	2.53	36.25+/-14.3	0.00001245+/-0.00000441	36.25	14.3	1051.25	414.7	Han_Shandong_Ulchi
Tibetan_Gangcha	1.6e-22	Han_Shandong	Spanish	9.76	40.18+/-4.12	0.00013279+/-0.00001273	40.18	4.12	1165.22	119.48	Han_Shandong_Spanish
Tibetan_Gangcha	2.3e-34	Han_Shandong	Turkish	12.22	35.94+/-2.11	0.00011182+/-0.00000915	35.94	2.11	1042.26	61.19	Han_Shandong_Turkish
Tibetan_Gangcha	3.4e-19	Han_Shandong	Armenian	8.95	37.3+/-4.17	0.00012267+/-0.00001113	37.3	4.17	1081.7	120.93	Han_Shandong_Armenian
Tibetan_Gangcha	3.3e-22	Han_Shandong	Sardinian	9.69	41.7+/-4.3	0.00014105+/-0.00001435	41.7	4.3	1209.3	124.7	Han_Shandong_Sardinian
Tibetan_Gangcha	7.3e-30	Han_Shandong	French	11.35	38.22+/-3.37	0.00012866+/-0.00001055	38.22	3.37	1108.38	97.73	Han_Shandong_French
Tibetan_Gangcha	3.4e-22	Han_Shandong	Greek	9.69	40.38+/-4.17	0.0001357+/-0.00001177	40.38	4.17	1171.02	120.93	Han_Shandong_Greek
Tibetan_Gangcha	5.4e-18	Han_Shandong	Tajik_Mountain	8.64	35.56+/-4.11	0.00008308+/-0.00000767	35.56	4.11	1031.24	119.19	Han_Shandong_Tajik_Mountain
Tibetan_Gangcha	1.1e-26	Han_Shandong	Basque	10.69	40.7+/-3.81	0.00013534+/-0.00001254	40.7	3.81	1180.3	110.49	Han_Shandong_Basque
Tibetan_Gangcha	0.012	Han_Shandong	Tibetan_Lhasa	2.51	74.2+/-29.55	0.000014+/-0.00000413	74.2	29.55	2151.8	856.95	Han_Shandong_Tibetan_Lhasa
Tibetan_Gangcha	5.9e-06	Nanai	Spanish	4.53	42.16+/-9.3	0.00012982+/-0.00001778	42.16	9.3	1222.64	269.7	Nanai_Spanish
Tibetan_Gangcha	3.6e-09	Nanai	Turkish	5.9	34.46+/-5.84	0.00009928+/-0.00001187	34.46	5.84	999.34	169.36	Nanai_Turkish
Tibetan_Gangcha	4.3e-05	Nanai	Armenian	4.09	35.97+/-8.79	0.00010925+/-0.00001693	35.97	8.79	1043.13	254.91	Nanai_Armenian
Tibetan_Gangcha	1.3e-06	Nanai	Sardinian	4.83	44.92+/-9.29	0.00014028+/-0.00001899	44.92	9.29	1302.68	269.41	Nanai_Sardinian
Tibetan_Gangcha	9.2e-07	Nanai	French	4.91	40.07+/-8.16	0.00012462+/-0.00001461	40.07	8.16	1162.03	236.64	Nanai_French
Tibetan_Gangcha	2.2e-06	Nanai	Greek	4.73	41.14+/-8.69	0.00012817+/-0.00001721	41.14	8.69	1193.06	252.01	Nanai_Greek
Tibetan_Gangcha	0.00042	Nanai	Tajik_Mountain	3.53	34.59+/-9.81	0.00007532+/-0.00001249	34.59	9.81	1003.11	284.49	Nanai_Tajik_Mountain
Tibetan_Gangcha	1.2e-06	Nanai	Basque	4.85	45.3+/-9.33	0.00013775+/-0.00001837	45.3	9.33	1313.7	270.57	Nanai_Basque
Tibetan_Gangcha	7.8e-06	Nganasan	Spanish	4.47	37.6+/-8.41	0.00010143+/-0.00001409	37.6	8.41	1090.4	243.89	Nganasan_Spanish
Tibetan_Gangcha	1.9e-07	Nganasan	Turkish	5.21	29.46+/-5.66	0.0000773+/-0.00000965	29.46	5.66	854.34	164.14	Nganasan_Turkish
Tibetan_Gangcha	5.4e-05	Nganasan	Armenian	4.04	28.86+/-7.15	0.00008155+/-0.00001229	28.86	7.15	836.94	207.35	Nganasan_Armenian
Tibetan_Gangcha	2.1e-05	Nganasan	Sardinian	4.25	40.58+/-9.55	0.00011243+/-0.00001803	40.58	9.55	1176.82	276.95	Nganasan_Sardinian
Tibetan_Gangcha	7.1e-07	Nganasan	French	4.96	36.75+/-7.41	0.00009963+/-0.00001186	36.75	7.41	1065.75	214.89	Nganasan_French
Tibetan_Gangcha	1.6e-05	Nganasan	Greek	4.32	35+/-8.1	0.00010056+/-0.00001259	35	8.1	1015	234.9	Nganasan_Greek
Tibetan_Gangcha	0.013	Nganasan	Tajik_Mountain	2.49	29.6+/-11.87	0.00005487+/-0.00001392	29.6	11.87	858.4	344.23	Nganasan_Tajik_Mountain
Tibetan_Gangcha	8.8e-07	Nganasan	Basque	4.92	40.33+/-8.2	0.00010739+/-0.00001412	40.33	8.2	1169.57	237.8	Nganasan_Basque
Tibetan_Gangcha	0.034	Nganasan	Bouyei_Longli	2.12	37.31+/-17.58	0.00003317+/-0.00000975	37.31	17.58	1081.99	509.82	Nganasan_Bouyei_Longli
Tibetan_Gangcha	0.046	Nganasan	Tibetan_Lhasa	1.99	33.3+/-16.72	0.00002683+/-0.00000947	33.3	16.72	965.7	484.88	Nganasan_Tibetan_Lhasa
Tibetan_Gangcha	4.3e-08	Ulchi	Spanish	5.48	37.45+/-6.84	0.00011383+/-0.00001483	37.45	6.84	1086.05	198.36	Ulchi_Spanish
Tibetan_Gangcha	2e-13	Ulchi	Turkish	7.35	31.36+/-4.27	0.00009063+/-0.00001088	31.36	4.27	909.44	123.83	Ulchi_Turkish
Tibetan_Gangcha	8.7e-07	Ulchi	Armenian	4.92	30.81+/-6.26	0.00009608+/-0.00001307	30.81	6.26	893.49	181.54	Ulchi_Armenian
Tibetan_Gangcha	4.4e-07	Ulchi	Sardinian	5.05	39.94+/-7.91	0.00012418+/-0.00001793	39.94	7.91	1158.26	229.39	Ulchi_Sardinian
Tibetan_Gangcha	8.4e-10	Ulchi	French	6.14	35.89+/-5.85	0.00011116+/-0.0000125	35.89	5.85	1040.81	169.65	Ulchi_French
Tibetan_Gangcha	1.5e-07	Ulchi	Greek	5.25	35.29+/-6.72	0.00011132+/-0.00001296	35.29	6.72	1023.41	194.88	Ulchi_Greek
Tibetan_Gangcha	0.00043	Ulchi	Tajik_Mountain	3.52	26.92+/-7.65	0.00006056+/-0.00001119	26.92	7.65	780.68	221.85	Ulchi_Tajik_Mountain
Tibetan_Gangcha	1.8e-11	Ulchi	Basque	6.72	39.91+/-5.94	0.0001206+/-0.0000132	39.91	5.94	1157.39	172.26	Ulchi_Basque
Tibetan_Gangcha	5.1e-11	Spanish	Bouyei_Longli	6.57	37.32+/-5.68	0.00012299+/-0.00001463	37.32	5.68	1082.28	164.72	Spanish_Bouyei_Longli
Tibetan_Gangcha	1e-09	Spanish	Hlai_Qiongzhong	6.1	41.52+/-6.8	0.00012619+/-0.00001649	41.52	6.8	1204.08	197.2	Spanish_Hlai_Qiongzhong
Tibetan_Gangcha	2.3e-23	Spanish	Tibetan_Lhasa	9.96	35.1+/-3.52	0.00012727+/-0.00001219	35.1	3.52	1017.9	102.08	Spanish_Tibetan_Lhasa
Tibetan_Gangcha	0.00072	Turkish	Greek	3.38	155.22+/-29.66	0.00000665+/-0.00000196	155.22	29.66	4501.38	860.14	Turkish_Greek
Tibetan_Gangcha	0.046	Turkish	Tajik_Mountain	2	76.55+/-38.33	0.00000885+/-0.00000413	76.55	38.33	2219.95	1111.57	Turkish_Tajik_Mountain
Tibetan_Gangcha	7.9e-18	Turkish	Bouyei_Longli	8.6	31.66+/-3.68	0.00010104+/-0.00001103	31.66	3.68	918.14	106.72	Turkish_Bouyei_Longli
Tibetan_Gangcha	4.8e-12	Turkish	Hlai_Qiongzhong	6.91	34.96+/-5.06	0.00010196+/-0.00001284	34.96	5.06	1013.84	146.74	Turkish_Hlai_Qiongzhong
Tibetan_Gangcha	6.2e-28	Turkish	Tibetan_Lhasa	10.96	30.49+/-2.3	0.00010644+/-0.00000972	30.49	2.3	884.21	66.7	Turkish_Tibetan_Lhasa
Tibetan_Gangcha	5.6e-08	Armenian	Bouyei_Longli	5.43	32.59+/-6	0.00010804+/-0.00001393	32.59	6	945.11	174	Armenian_Bouyei_Longli
Tibetan_Gangcha	6.8e-07	Armenian	Hlai_Qiongzhong	4.97	37.75+/-7.6	0.00011506+/-0.00001644	37.75	7.6	1094.75	220.4	Armenian_Hlai_Qiongzhong
Tibetan_Gangcha	6.5e-19	Armenian	Tibetan_Lhasa	8.88	30.06+/-3.38	0.00011378+/-0.00001044	30.06	3.38	871.74	98.02	Armenian_Tibetan_Lhasa
Tibetan_Gangcha	4.4e-11	Sardinian	Bouyei_Longli	6.59	37.77+/-5.73	0.00012688+/-0.00001567	37.77	5.73	1095.33	166.17	Sardinian_Bouyei_Longli
Tibetan_Gangcha	2e-10	Sardinian	Hlai_Qiongzhong	6.36	42.83+/-6.73	0.00013305+/-0.0000184	42.83	6.73	1242.07	195.17	Sardinian_Hlai_Qiongzhong
Tibetan_Gangcha	3.2e-19	Sardinian	Tibetan_Lhasa	8.96	35.69+/-3.98	0.00013228+/-0.00001452	35.69	3.98	1035.01	115.42	Sardinian_Tibetan_Lhasa
Tibetan_Gangcha	6.1e-13	French	Bouyei_Longli	7.2	35.58+/-4.94	0.00012144+/-0.0000124	35.58	4.94	1031.82	143.26	French_Bouyei_Longli
Tibetan_Gangcha	4.3e-11	French	Hlai_Qiongzhong	6.59	39.09+/-5.93	0.0001228+/-0.00001398	39.09	5.93	1133.61	171.97	French_Hlai_Qiongzhong
Tibetan_Gangcha	8.3e-31	French	Tibetan_Lhasa	11.54	34.57+/-3	0.00012632+/-0.00001062	34.57	3	1002.53	87	French_Tibetan_Lhasa
Tibetan_Gangcha	1.7e-11	Greek	Bouyei_Longli	6.73	37+/-5.49	0.00012387+/-0.00001362	37	5.49	1073	159.21	Greek_Bouyei_Longli
Tibetan_Gangcha	1.3e-09	Greek	Hlai_Qiongzhong	6.07	40.04+/-6.6	0.00012324+/-0.00001588	40.04	6.6	1161.16	191.4	Greek_Hlai_Qiongzhong
Tibetan_Gangcha	2.9e-21	Greek	Tibetan_Lhasa	9.47	34.45+/-3.64	0.00012632+/-0.00001004	34.45	3.64	999.05	105.56	Greek_Tibetan_Lhasa
Tibetan_Gangcha	1e-06	Tajik_Mountain	Bouyei_Longli	4.89	30.85+/-6.31	0.00007389+/-0.00001077	30.85	6.31	894.65	182.99	Tajik_Mountain_Bouyei_Longli
Tibetan_Gangcha	1.2e-05	Tajik_Mountain	Hlai_Qiongzhong	4.37	35.66+/-8.15	0.00007537+/-0.00001229	35.66	8.15	1034.14	236.35	Tajik_Mountain_Hlai_Qiongzhong
Tibetan_Gangcha	3.5e-18	Tajik_Mountain	Tibetan_Lhasa	8.69	31+/-3.57	0.00007955+/-0.00000842	31	3.57	899	103.53	Tajik_Mountain_Tibetan_Lhasa
Tibetan_Gangcha	3e-13	Basque	Bouyei_Longli	7.29	38.28+/-5.25	0.00012802+/-0.00001454	38.28	5.25	1110.12	152.25	Basque_Bouyei_Longli
Tibetan_Gangcha	7.9e-12	Basque	Hlai_Qiongzhong	6.84	42.21+/-6.17	0.00012909+/-0.00001585	42.21	6.17	1224.09	178.93	Basque_Hlai_Qiongzhong
Tibetan_Gangcha	2.2e-23	Basque	Tibetan_Lhasa	9.96	37.14+/-3.63	0.00013344+/-0.00001339	37.14	3.63	1077.06	105.27	Basque_Tibetan_Lhasa
Tibetan_Gangcha	0.049	Bouyei_Longli	Tibetan_Lhasa	1.97	23.77+/-12.07	0.00001207+/-0.00000384	23.77	12.07	689.33	350.03	Bouyei_Longli_Tibetan_Lhasa
Tibetan_Gangcha	0.0036	Hlai_Qiongzhong	Tibetan_Lhasa	2.91	73.12+/-25.14	0.00002238+/-0.00000678	73.12	25.14	2120.48	729.06	Hlai_Qiongzhong_Tibetan_Lhasa
[truncated: 1,745 more rows]

## Sheet: Table S8b
Table S8b. Admixture dates inferred using ALDER for East Asian populations in the Human Origins dataset, based on approximately 60K SNPs.
Studied populations	Source1	Source2	p_values	Z-Scores	Generations-SE	amp_exp	Generations	SE_generation	Years	SE_Years
Baoan_Jishishan	Han_Shandong	Tibetan_Lhasa	0.025	2.24	11.30 +/- 3.79	0.00000219 +/- 0.00000098	11.3	3.79	1593.3	109.91
Baoan_Jishishan	Ami	Tibetan_Lhasa	0.0048	2.82	13.76 +/- 4.88	0.00000475 +/- 0.00000149	13.76	4.88	1521.96	141.52
Baoan_Jishishan	Ulchi	Armenian	2.1e-09	5.99	23.37 +/- 3.90	0.00009212 +/- 0.00001144	23.37	3.9	1243.27	113.1
Baoan_Jishishan	Ulchi	Sardinian	6.3e-08	5.41	23.80 +/- 4.40	0.00009880 +/- 0.00001234	23.8	4.4	1230.8	127.6
Baoan_Jishishan	Ulchi	Spanish	2.7e-11	6.66	23.82 +/- 3.57	0.00009599 +/- 0.00001072	23.82	3.57	1230.22	103.53
Baoan_Jishishan	Tibetan_Lhasa	Turkish	7.6e-10	6.15	24.12 +/- 3.92	0.00008365 +/- 0.00001007	24.12	3.92	1221.52	113.68
Baoan_Jishishan	Ulchi	Turkish	3.2e-10	6.29	24.14 +/- 3.84	0.00008348 +/- 0.00000994	24.14	3.84	1220.94	111.36
Baoan_Jishishan	Nganasan	Armenian	3.3e-05	4.15	24.14 +/- 5.81	0.00007243 +/- 0.00001219	24.14	5.81	1220.94	168.49
Baoan_Jishishan	Ulchi	Greek	4.5e-10	6.24	24.25 +/- 3.89	0.00009632 +/- 0.00001128	24.25	3.89	1217.75	112.81
Baoan_Jishishan	Ulchi	French	1.1e-12	7.12	24.44 +/- 3.43	0.00009889 +/- 0.00001071	24.44	3.43	1212.24	99.47
Baoan_Jishishan	Ulchi	Tajik_Mountain	2.5e-12	7	24.47 +/- 3.49	0.00006791 +/- 0.00000847	24.47	3.49	1211.37	101.21
Baoan_Jishishan	Ami	Tajik_Mountain	8.6e-17	8.32	24.50 +/- 2.94	0.00007682 +/- 0.00000873	24.5	2.94	1210.5	85.26
Baoan_Jishishan	Tibetan_Lhasa	Armenian	2.2e-09	5.98	24.59 +/- 4.11	0.00009376 +/- 0.00001277	24.59	4.11	1207.89	119.19
Baoan_Jishishan	Atayal	Tajik_Mountain	2.2e-08	5.59	24.71 +/- 4.42	0.00007635 +/- 0.00001095	24.71	4.42	1204.41	128.18
Baoan_Jishishan	Han_Henan	Tajik_Mountain	2.4e-10	6.33	24.85 +/- 3.92	0.00008343 +/- 0.00001201	24.85	3.92	1200.35	113.68
Baoan_Jishishan	Tibetan_Lhasa	Spanish	4.8e-11	6.58	24.86 +/- 3.78	0.00009682 +/- 0.00001103	24.86	3.78	1200.06	109.62
Baoan_Jishishan	Dao	French	1.9e-17	8.5	24.88 +/- 2.93	0.00010920 +/- 0.00001100	24.88	2.93	1199.48	84.97
Baoan_Jishishan	Dao	Turkish	6.7e-19	8.88	25.18 +/- 2.84	0.00009467 +/- 0.00000961	25.18	2.84	1190.78	82.36
Baoan_Jishishan	Dao	Spanish	6.5e-17	8.36	25.20 +/- 3.02	0.00010918 +/- 0.00001088	25.2	3.02	1190.2	87.58
Baoan_Jishishan	Ulchi	Basque	4.1e-11	6.6	25.24 +/- 3.82	0.00010396 +/- 0.00001166	25.24	3.82	1189.04	110.78
Baoan_Jishishan	Han_Henan	Turkish	2.4e-11	6.68	25.28 +/- 3.78	0.00010264 +/- 0.00001203	25.28	3.78	1187.88	109.62
Baoan_Jishishan	Tibetan_Lhasa	Sardinian	9.9e-09	5.73	25.49 +/- 4.45	0.00009991 +/- 0.00001253	25.49	4.45	1181.79	129.05
Baoan_Jishishan	Ami	French	1.3e-15	7.99	25.50 +/- 3.19	0.00011045 +/- 0.00001189	25.5	3.19	1181.5	92.51
Baoan_Jishishan	Tibetan_Lhasa	French	7.7e-15	7.77	25.52 +/- 3.28	0.00009935 +/- 0.00001044	25.52	3.28	1180.92	95.12
Baoan_Jishishan	Ami	Spanish	2e-16	8.22	25.66 +/- 3.12	0.00010988 +/- 0.00001150	25.66	3.12	1176.86	90.48
Baoan_Jishishan	Tibetan_Lhasa	Greek	1.1e-10	6.46	25.66 +/- 3.97	0.00009887 +/- 0.00001126	25.66	3.97	1176.86	115.13
Baoan_Jishishan	Han_Henan	Spanish	8.6e-12	6.83	25.70 +/- 3.76	0.00011821 +/- 0.00001318	25.7	3.76	1175.7	109.04
Baoan_Jishishan	Dao	Sardinian	1.1e-09	6.09	25.90 +/- 4.25	0.00011341 +/- 0.00001410	25.9	4.25	1169.9	123.25
Baoan_Jishishan	Dong_Guizhou	French	9.3e-19	8.84	25.97 +/- 2.94	0.00011600 +/- 0.00001241	25.97	2.94	1167.87	85.26
Baoan_Jishishan	Ami	Turkish	7e-17	8.35	25.98 +/- 3.11	0.00009775 +/- 0.00001016	25.98	3.11	1167.58	90.19
Baoan_Jishishan	Han_Henan	Armenian	5.7e-10	6.2	26.04 +/- 4.20	0.00011668 +/- 0.00001518	26.04	4.2	1165.84	121.8
Baoan_Jishishan	Dao	Greek	4.9e-16	8.11	26.07 +/- 3.21	0.00011144 +/- 0.00001085	26.07	3.21	1164.97	93.09
Baoan_Jishishan	Dong_Guizhou	Spanish	1.3e-15	7.99	26.07 +/- 3.26	0.00011584 +/- 0.00001267	26.07	3.26	1164.97	94.54
Baoan_Jishishan	Han_Henan	Greek	8.7e-11	6.49	26.07 +/- 4.02	0.00011821 +/- 0.00001342	26.07	4.02	1164.97	116.58
Baoan_Jishishan	Dong_Guizhou	Turkish	3.5e-15	7.87	26.12 +/- 3.32	0.00010143 +/- 0.00001170	26.12	3.32	1163.52	96.28
Baoan_Jishishan	Han_Henan	French	6.2e-13	7.2	26.14 +/- 3.63	0.00012070 +/- 0.00001302	26.14	3.63	1162.94	105.27
Baoan_Jishishan	Han_Henan	Sardinian	2.6e-08	5.57	26.14 +/- 4.70	0.00012146 +/- 0.00001581	26.14	4.7	1162.94	136.3
Baoan_Jishishan	Dong_Guizhou	Tajik_Mountain	1.7e-12	7.06	26.16 +/- 3.05	0.00008277 +/- 0.00001173	26.16	3.05	1162.36	88.45
Baoan_Jishishan	Tibetan_Lhasa	Tajik_Mountain	1.4e-13	7.39	26.20 +/- 3.54	0.00007087 +/- 0.00000895	26.2	3.54	1161.2	102.66
Baoan_Jishishan	Dao	Armenian	1.3e-15	8	26.21 +/- 3.28	0.00010909 +/- 0.00001281	26.21	3.28	1160.91	95.12
Baoan_Jishishan	Dao	Tajik_Mountain	4.4e-17	8.4	26.24 +/- 2.44	0.00007953 +/- 0.00000947	26.24	2.44	1160.04	70.76
Baoan_Jishishan	Dong_Guizhou	Armenian	1.3e-13	7.41	26.28 +/- 3.55	0.00011363 +/- 0.00001523	26.28	3.55	1158.88	102.95
Baoan_Jishishan	Dong_Guizhou	Sardinian	2e-12	7.04	26.33 +/- 3.74	0.00011875 +/- 0.00001441	26.33	3.74	1157.43	108.46
Baoan_Jishishan	Atayal	French	8e-11	6.5	26.38 +/- 4.06	0.00011410 +/- 0.00001438	26.38	4.06	1155.98	117.74
Baoan_Jishishan	Ami	Sardinian	1.9e-11	6.71	26.43 +/- 3.94	0.00011414 +/- 0.00001354	26.43	3.94	1154.53	114.26
Baoan_Jishishan	Dong_Guizhou	Greek	2.9e-15	7.89	26.44 +/- 3.35	0.00011755 +/- 0.00001272	26.44	3.35	1154.24	97.15
Baoan_Jishishan	Nanai	Armenian	3.3e-08	5.53	26.44 +/- 4.78	0.00009730 +/- 0.00001441	26.44	4.78	1154.24	138.62
Baoan_Jishishan	Ami	Armenian	6.1e-18	8.63	26.47 +/- 2.62	0.00010882 +/- 0.00001261	26.47	2.62	1153.37	75.98
Baoan_Jishishan	Ami	Greek	1.3e-13	7.4	26.64 +/- 3.60	0.00011238 +/- 0.00001226	26.64	3.6	1148.44	104.4
Baoan_Jishishan	Tibetan_Lhasa	Basque	9.4e-13	7.14	26.71 +/- 3.74	0.00010400 +/- 0.00001113	26.71	3.74	1146.41	108.46
Baoan_Jishishan	Dao	Basque	1.5e-15	7.98	26.78 +/- 3.36	0.00011731 +/- 0.00001226	26.78	3.36	1144.38	97.44
Baoan_Jishishan	Nganasan	Tajik_Mountain	5.4e-08	5.44	26.86 +/- 4.94	0.00005430 +/- 0.00000805	26.86	4.94	1142.06	143.26
Baoan_Jishishan	Atayal	Turkish	2.2e-11	6.69	26.89 +/- 4.02	0.00010178 +/- 0.00001248	26.89	4.02	1141.19	116.58
Baoan_Jishishan	Atayal	Spanish	5.8e-11	6.55	26.95 +/- 4.12	0.00011574 +/- 0.00001383	26.95	4.12	1139.45	119.48
Baoan_Jishishan	Nganasan	Spanish	4.7e-06	4.58	27.19 +/- 5.94	0.00007987 +/- 0.00001251	27.19	5.94	1132.49	172.26
Baoan_Jishishan	Nanai	Greek	1.8e-08	5.64	27.29 +/- 4.84	0.00010043 +/- 0.00001321	27.29	4.84	1129.59	140.36
Baoan_Jishishan	Dong_Guizhou	Basque	3.1e-18	8.71	27.44 +/- 3.15	0.00012426 +/- 0.00001363	27.44	3.15	1125.24	91.35
Baoan_Jishishan	Han_Henan	Basque	1.3e-12	7.09	27.45 +/- 3.87	0.00012648 +/- 0.00001423	27.45	3.87	1124.95	112.23
Baoan_Jishishan	Nanai	Spanish	8.1e-10	6.14	27.48 +/- 4.47	0.00010199 +/- 0.00001308	27.48	4.47	1124.08	129.63
Baoan_Jishishan	Hmong	French	9.7e-17	8.31	27.57 +/- 3.32	0.00011810 +/- 0.00001176	27.57	3.32	1121.47	96.28
Baoan_Jishishan	Atayal	Greek	4.6e-10	6.23	27.59 +/- 4.43	0.00011791 +/- 0.00001385	27.59	4.43	1120.89	128.47
Baoan_Jishishan	Han_Shandong	Armenian	7.4e-10	6.16	27.68 +/- 4.50	0.00011422 +/- 0.00001559	27.68	4.5	1118.28	130.5
Baoan_Jishishan	Nganasan	Greek	2.2e-05	4.25	27.74 +/- 6.53	0.00008010 +/- 0.00001253	27.74	6.53	1116.54	189.37
Baoan_Jishishan	Hmong	Tajik_Mountain	2.4e-21	9.49	27.81 +/- 2.71	0.00008384 +/- 0.00000884	27.81	2.71	1114.51	78.59
Baoan_Jishishan	Nanai	French	4e-10	6.26	27.84 +/- 4.45	0.00010396 +/- 0.00001311	27.84	4.45	1113.64	129.05
Baoan_Jishishan	Hmong	Spanish	4.3e-16	8.13	27.86 +/- 3.43	0.00011817 +/- 0.00001187	27.86	3.43	1113.06	99.47
Baoan_Jishishan	Ami	Basque	1.8e-15	7.95	27.86 +/- 3.50	0.00012050 +/- 0.00001243	27.86	3.5	1113.06	101.5
Baoan_Jishishan	Nganasan	French	8.7e-07	4.92	27.93 +/- 5.68	0.00008242 +/- 0.00001191	27.93	5.68	1111.03	164.72
Baoan_Jishishan	Nanai	Sardinian	4.5e-07	5.05	27.99 +/- 5.55	0.00010683 +/- 0.00001496	27.99	5.55	1109.29	160.95
Baoan_Jishishan	Han_Shandong	Spanish	4.9e-12	6.91	28.08 +/- 4.06	0.00011825 +/- 0.00001336	28.08	4.06	1106.68	117.74
Baoan_Jishishan	Hmong	Turkish	7e-16	8.07	28.12 +/- 3.48	0.00010341 +/- 0.00001064	28.12	3.48	1105.52	100.92
Baoan_Jishishan	Nanai	Tajik_Mountain	1.5e-13	7.39	28.12 +/- 3.81	0.00006953 +/- 0.00000908	28.12	3.81	1105.52	110.49
Baoan_Jishishan	Han_Shandong	Turkish	6.9e-12	6.86	28.20 +/- 4.11	0.00010256 +/- 0.00001208	28.2	4.11	1103.2	119.19
Baoan_Jishishan	Hmong	Sardinian	2.3e-12	7.02	28.21 +/- 4.02	0.00012109 +/- 0.00001439	28.21	4.02	1102.91	116.58
Baoan_Jishishan	Atayal	Armenian	6.3e-11	6.54	28.36 +/- 4.34	0.00011459 +/- 0.00001597	28.36	4.34	1098.56	125.86
Baoan_Jishishan	Nanai	Turkish	1.3e-09	6.07	28.39 +/- 4.68	0.00008871 +/- 0.00001147	28.39	4.68	1097.69	135.72
Baoan_Jishishan	Hmong	Armenian	1.2e-17	8.55	28.40 +/- 3.32	0.00011585 +/- 0.00001355	28.4	3.32	1097.4	96.28
Baoan_Jishishan	Han_Shandong	French	2.2e-13	7.34	28.43 +/- 3.87	0.00012052 +/- 0.00001345	28.43	3.87	1096.53	112.23
Baoan_Jishishan	Atayal	Sardinian	4.5e-09	5.86	28.50 +/- 4.86	0.00012339 +/- 0.00001694	28.5	4.86	1094.5	140.94
Baoan_Jishishan	Hmong	Greek	1e-14	7.74	28.53 +/- 3.69	0.00012071 +/- 0.00001231	28.53	3.69	1093.63	107.01
Baoan_Jishishan	Atayal	Basque	2.2e-13	7.33	28.60 +/- 3.90	0.00012497 +/- 0.00001460	28.6	3.9	1091.6	113.1
Baoan_Jishishan	BoY	Spanish	9.3e-07	4.91	28.68 +/- 5.85	0.00011979 +/- 0.00001710	28.68	5.85	1089.28	169.65
Baoan_Jishishan	Han_Shandong	Greek	4e-11	6.6	28.79 +/- 4.36	0.00011973 +/- 0.00001368	28.79	4.36	1086.09	126.44
Baoan_Jishishan	BoY	Turkish	1.8e-06	4.77	28.84 +/- 6.04	0.00010413 +/- 0.00001596	28.84	6.04	1084.64	175.16
Baoan_Jishishan	BoY	Tajik_Mountain	3.3e-10	6.28	28.88 +/- 4.60	0.00008545 +/- 0.00001241	28.88	4.6	1083.48	133.4
Baoan_Jishishan	Han_Shandong	Tajik_Mountain	4.4e-13	7.24	28.91 +/- 3.77	0.00008445 +/- 0.00001166	28.91	3.77	1082.61	109.33
Baoan_Jishishan	BoY	French	7.6e-08	5.38	29.05 +/- 5.40	0.00012195 +/- 0.00001661	29.05	5.4	1078.55	156.6
Baoan_Jishishan	Nganasan	Turkish	2.2e-06	4.74	29.08 +/- 6.14	0.00006988 +/- 0.00001063	29.08	6.14	1077.68	178.06
Baoan_Jishishan	Han_Shandong	Sardinian	5.7e-09	5.83	29.20 +/- 5.01	0.00012373 +/- 0.00001613	29.2	5.01	1074.2	145.29
Baoan_Jishishan	Nganasan	Han_Henan	0.0021	3.08	29.30 +/- 6.90	0.00000904 +/- 0.00000294	29.3	6.9	1071.3	200.1
Baoan_Jishishan	BoY	Sardinian	1.9e-05	4.28	29.44 +/- 6.89	0.00012311 +/- 0.00002020	29.44	6.89	1067.24	199.81
Baoan_Jishishan	Nanai	Basque	1e-10	6.46	29.52 +/- 4.57	0.00011220 +/- 0.00001322	29.52	4.57	1064.92	132.53
Baoan_Jishishan	BoY	Armenian	5.5e-07	5.01	29.71 +/- 5.93	0.00011945 +/- 0.00001936	29.71	5.93	1059.41	171.97
Baoan_Jishishan	BoY	Greek	2.9e-07	5.13	29.83 +/- 5.82	0.00012392 +/- 0.00001767	29.83	5.82	1055.93	168.78
Baoan_Jishishan	Hmong	Basque	2.6e-16	8.19	29.87 +/- 3.65	0.00012708 +/- 0.00001248	29.87	3.65	1054.77	105.85
Baoan_Jishishan	Han_Shandong	Basque	2e-12	7.03	29.93 +/- 4.26	0.00012864 +/- 0.00001385	29.93	4.26	1053.03	123.54
Baoan_Jishishan	Nganasan	Sardinian	5.8e-05	4.02	30.09 +/- 7.48	0.00008857 +/- 0.00001525	30.09	7.48	1048.39	216.92
Baoan_Jishishan	BoY	Basque	1.9e-07	5.21	30.14 +/- 5.78	0.00012731 +/- 0.00001738	30.14	5.78	1046.94	167.62
Baoan_Jishishan	Nganasan	Basque	3.8e-07	5.08	31.12 +/- 6.13	0.00009156 +/- 0.00001310	31.12	6.13	1018.52	177.77
Baoan_Jishishan	Nganasan	Dong_Guizhou	0.0035	2.92	34.29 +/- 6.40	0.00001133 +/- 0.00000388	34.29	6.4	926.59	185.6
Baoan_Jishishan	Nganasan	Atayal	0.021	2.31	46.55 +/- 15.75	0.00001726 +/- 0.00000747	46.55	15.75	571.05	456.75
Baoan_Jishishan	Dao	Han_Henan	0.027	2.22	5.67 +/- 2.18	0.00000338 +/- 0.00000153	5.67	2.18	1756.57	63.22
Baoan_Jishishan	Basque	Tajik_Mountain	0.0082	2.64	52.47 +/- 19.86	0.00000572 +/- 0.00000216	52.47	19.86	399.37	575.94
Baoan_Jishishan	Nganasan	BoY	0.0061	2.74	55.74 +/- 15.45	0.00002187 +/- 0.00000798	55.74	15.45	304.54	448.05
Baoan_Jishishan	Spanish	Tajik_Mountain	0.0099	2.58	71.43 +/- 24.97	0.00000541 +/- 0.00000210	71.43	24.97	-150.47	724.13
Baoan_Jishishan	French	Tajik_Mountain	0.012	2.51	84.74 +/- 23.47	0.00000563 +/- 0.00000225	84.74	23.47	-536.46	680.63
Buryat_Aginsky	BoY	Nanai	0.00028	3.63	115.10 +/- 21.94	0.00004218 +/- 0.00001161	115.1	21.94	-1416.9	636.26
Buryat_Aginsky	Ami	Ulchi	0.02	2.33	15.57 +/- 6.68	0.00000714 +/- 0.00000240	15.57	6.68	1469.47	193.72
Buryat_Aginsky	Nanai	Sardinian	9.3e-07	4.91	16.28 +/- 3.32	0.00011564 +/- 0.00001142	16.28	3.32	1448.88	96.28
Buryat_Aginsky	Atayal	Basque	8.2e-08	5.36	16.48 +/- 3.07	0.00010084 +/- 0.00000850	16.48	3.07	1443.08	89.03
Buryat_Aginsky	BoY	Sardinian	2.5e-13	7.32	16.55 +/- 2.26	0.00009639 +/- 0.00001011	16.55	2.26	1441.05	65.54
Buryat_Aginsky	Atayal	Sardinian	4.7e-10	6.23	16.69 +/- 2.68	0.00010261 +/- 0.00000910	16.69	2.68	1436.99	77.72
Buryat_Aginsky	Atayal	Turkish	9.3e-07	4.91	16.80 +/- 3.42	0.00008591 +/- 0.00000769	16.8	3.42	1433.8	99.18
Buryat_Aginsky	Atayal	French	1e-07	5.32	17.10 +/- 3.21	0.00010223 +/- 0.00000883	17.1	3.21	1425.1	93.09
Buryat_Aginsky	Nanai	Basque	1e-06	4.89	17.16 +/- 3.51	0.00011809 +/- 0.00001112	17.16	3.51	1423.36	101.79
Buryat_Aginsky	Atayal	Spanish	8.9e-09	5.75	17.20 +/- 2.99	0.00010200 +/- 0.00000824	17.2	2.99	1422.2	86.71
Buryat_Aginsky	Dao	Sardinian	2.6e-09	5.95	17.29 +/- 2.90	0.00010181 +/- 0.00001019	17.29	2.9	1419.59	84.1
Buryat_Aginsky	Dao	Basque	1e-08	5.73	17.62 +/- 3.08	0.00010302 +/- 0.00001027	17.62	3.08	1410.02	89.32
Buryat_Aginsky	Atayal	Greek	4.9e-06	4.57	17.71 +/- 3.88	0.00009897 +/- 0.00000861	17.71	3.88	1407.41	112.52
Buryat_Aginsky	BoY	Basque	5.6e-12	6.89	17.90 +/- 2.60	0.00009988 +/- 0.00001142	17.9	2.6	1401.9	75.4
Buryat_Aginsky	Nanai	French	3.5e-06	4.64	17.98 +/- 3.88	0.00011919 +/- 0.00001154	17.98	3.88	1399.58	112.52
Buryat_Aginsky	Dong_Guizhou	Sardinian	8.1e-12	6.84	18.07 +/- 2.64	0.00010520 +/- 0.00000887	18.07	2.64	1396.97	76.56
Buryat_Aginsky	Han_Shandong	Sardinian	4.8e-11	6.58	18.09 +/- 2.75	0.00010623 +/- 0.00000923	18.09	2.75	1396.39	79.75
Buryat_Aginsky	Nanai	Spanish	1.5e-06	4.82	18.13 +/- 3.77	0.00011960 +/- 0.00001137	18.13	3.77	1395.23	109.33
Buryat_Aginsky	Tibetan_Lhasa	Sardinian	5.9e-06	4.53	18.18 +/- 4.01	0.00009690 +/- 0.00001001	18.18	4.01	1393.78	116.29
Buryat_Aginsky	Ulchi	Sardinian	5.2e-08	5.45	18.19 +/- 3.34	0.00011837 +/- 0.00001038	18.19	3.34	1393.49	96.86
Buryat_Aginsky	BoY	Spanish	2.1e-13	7.34	18.26 +/- 2.49	0.00009969 +/- 0.00001101	18.26	2.49	1391.46	72.21
Buryat_Aginsky	BoY	French	2.5e-12	7.01	18.34 +/- 2.62	0.00010036 +/- 0.00001163	18.34	2.62	1389.14	75.98
Buryat_Aginsky	Nanai	Greek	8.7e-05	3.93	18.36 +/- 4.68	0.00011712 +/- 0.00001256	18.36	4.68	1388.56	135.72
Buryat_Aginsky	Atayal	Armenian	6.2e-09	5.81	18.44 +/- 3.17	0.00010330 +/- 0.00000839	18.44	3.17	1386.24	91.93
Buryat_Aginsky	Nganasan	Sardinian	4.6e-09	5.86	18.46 +/- 3.15	0.00012154 +/- 0.00000837	18.46	3.15	1385.66	91.35
Buryat_Aginsky	Dong_Guizhou	Basque	1.6e-11	6.73	18.49 +/- 2.75	0.00010657 +/- 0.00000887	18.49	2.75	1384.79	79.75
Buryat_Aginsky	Dao	French	8.3e-09	5.76	18.50 +/- 3.21	0.00010410 +/- 0.00000993	18.5	3.21	1384.5	93.09
Buryat_Aginsky	Nanai	Turkish	7.7e-06	4.47	18.52 +/- 4.14	0.00010452 +/- 0.00001013	18.52	4.14	1383.92	120.06
Buryat_Aginsky	Tibetan_Lhasa	Basque	3.5e-05	4.14	18.56 +/- 4.48	0.00009867 +/- 0.00000998	18.56	4.48	1382.76	129.92
Buryat_Aginsky	Ami	Sardinian	2.6e-09	5.96	18.64 +/- 3.13	0.00009257 +/- 0.00001089	18.64	3.13	1380.44	90.77
Buryat_Aginsky	Dao	Spanish	7.1e-10	6.16	18.66 +/- 3.03	0.00010410 +/- 0.00001012	18.66	3.03	1379.86	87.87
Buryat_Aginsky	Han_Henan	Sardinian	1.5e-08	5.66	18.67 +/- 3.30	0.00010770 +/- 0.00000821	18.67	3.3	1379.57	95.7
Buryat_Aginsky	Hmong	Sardinian	7.8e-08	5.37	18.69 +/- 3.48	0.00010264 +/- 0.00001162	18.69	3.48	1378.99	100.92
Buryat_Aginsky	Han_Henan	Basque	1.3e-09	6.07	18.73 +/- 3.09	0.00010715 +/- 0.00000803	18.73	3.09	1377.83	89.61
Buryat_Aginsky	BoY	Greek	1.2e-11	6.78	18.77 +/- 2.77	0.00009857 +/- 0.00001068	18.77	2.77	1376.67	80.33
Buryat_Aginsky	Ami	Basque	3.4e-09	5.91	18.93 +/- 3.20	0.00009373 +/- 0.00001103	18.93	3.2	1372.03	92.8
Buryat_Aginsky	Atayal	Tajik_Mountain	9.2e-09	5.74	18.94 +/- 3.30	0.00007036 +/- 0.00000607	18.94	3.3	1371.74	95.7
Buryat_Aginsky	Han_Shandong	Basque	5.2e-11	6.57	18.97 +/- 2.89	0.00011015 +/- 0.00000838	18.97	2.89	1370.87	83.81
Buryat_Aginsky	Nganasan	Basque	5.1e-10	6.21	19.00 +/- 3.06	0.00012605 +/- 0.00000899	19	3.06	1370	88.74
Buryat_Aginsky	BoY	Turkish	2e-11	6.71	19.12 +/- 2.85	0.00008718 +/- 0.00001021	19.12	2.85	1366.52	82.65
Buryat_Aginsky	Ulchi	Basque	8.7e-09	5.75	19.16 +/- 3.33	0.00012115 +/- 0.00000979	19.16	3.33	1365.36	96.57
Buryat_Aginsky	Han_Henan	Spanish	3.2e-10	6.29	19.20 +/- 3.05	0.00010749 +/- 0.00000795	19.2	3.05	1364.2	88.45
Buryat_Aginsky	Dao	Turkish	5.9e-10	6.19	19.23 +/- 3.10	0.00009038 +/- 0.00000824	19.23	3.1	1363.33	89.9
Buryat_Aginsky	Han_Henan	French	2.2e-10	6.35	19.24 +/- 3.03	0.00010858 +/- 0.00000792	19.24	3.03	1363.04	87.87
Buryat_Aginsky	Dong_Guizhou	French	3.2e-12	6.97	19.39 +/- 2.78	0.00010744 +/- 0.00000879	19.39	2.78	1358.69	80.62
Buryat_Aginsky	Dao	Greek	2.4e-07	5.16	19.39 +/- 3.76	0.00010281 +/- 0.00001059	19.39	3.76	1358.69	109.04
Buryat_Aginsky	Dong_Guizhou	Spanish	7.6e-13	7.17	19.42 +/- 2.71	0.00010739 +/- 0.00000889	19.42	2.71	1357.82	78.59
Buryat_Aginsky	Hmong	Basque	2.1e-08	5.6	19.58 +/- 3.49	0.00010549 +/- 0.00001057	19.58	3.49	1353.18	101.21
Buryat_Aginsky	Tibetan_Lhasa	Spanish	4.9e-06	4.57	19.58 +/- 4.28	0.00009957 +/- 0.00000972	19.58	4.28	1353.18	124.12
Buryat_Aginsky	Tibetan_Lhasa	French	7.9e-06	4.47	19.63 +/- 4.39	0.00010087 +/- 0.00000938	19.63	4.39	1351.73	127.31
Buryat_Aginsky	Han_Shandong	Spanish	1.8e-11	6.72	19.67 +/- 2.93	0.00010918 +/- 0.00000879	19.67	2.93	1350.57	84.97
Buryat_Aginsky	Nanai	Armenian	2.5e-07	5.16	19.81 +/- 3.84	0.00012473 +/- 0.00001482	19.81	3.84	1346.51	111.36
Buryat_Aginsky	Han_Henan	Turkish	2.6e-09	5.95	19.85 +/- 3.33	0.00009298 +/- 0.00000732	19.85	3.33	1345.35	96.57
Buryat_Aginsky	Han_Henan	Greek	4.4e-07	5.05	19.85 +/- 3.93	0.00010690 +/- 0.00000916	19.85	3.93	1345.35	113.97
Buryat_Aginsky	Han_Shandong	French	4e-11	6.6	19.86 +/- 3.01	0.00011040 +/- 0.00000898	19.86	3.01	1345.06	87.29
Buryat_Aginsky	Dong_Guizhou	Turkish	4.9e-13	7.23	19.90 +/- 2.75	0.00009324 +/- 0.00000757	19.9	2.75	1343.9	79.75
Buryat_Aginsky	Atayal	Ulchi	0.00076	3.37	19.92 +/- 5.91	0.00001172 +/- 0.00000238	19.92	5.91	1343.32	171.39
Buryat_Aginsky	Ulchi	Spanish	4.6e-09	5.86	19.99 +/- 3.41	0.00012177 +/- 0.00000968	19.99	3.41	1341.29	98.89
Buryat_Aginsky	Nganasan	Spanish	4e-10	6.25	20.00 +/- 3.20	0.00012634 +/- 0.00000810	20	3.2	1341	92.8
Buryat_Aginsky	Dong_Guizhou	Greek	3.2e-09	5.92	20.04 +/- 3.38	0.00010578 +/- 0.00000873	20.04	3.38	1339.84	98.02
Buryat_Aginsky	Dao	Armenian	7e-10	6.17	20.22 +/- 3.28	0.00010600 +/- 0.00001124	20.22	3.28	1334.62	95.12
Buryat_Aginsky	Tibetan_Lhasa	Greek	5.1e-05	4.05	20.25 +/- 5.00	0.00009908 +/- 0.00000969	20.25	5	1333.75	145
Buryat_Aginsky	Ami	Spanish	1.1e-09	6.1	20.26 +/- 3.32	0.00009602 +/- 0.00001067	20.26	3.32	1333.46	96.28
Buryat_Aginsky	Ulchi	French	1.1e-08	5.72	20.26 +/- 3.54	0.00012296 +/- 0.00000964	20.26	3.54	1333.46	102.66
Buryat_Aginsky	Nganasan	French	7.7e-09	5.77	20.29 +/- 3.51	0.00012714 +/- 0.00000898	20.29	3.51	1332.59	101.79
Buryat_Aginsky	Ami	French	1.1e-09	6.09	20.34 +/- 3.34	0.00009626 +/- 0.00001063	20.34	3.34	1331.14	96.86
Buryat_Aginsky	Hmong	French	3.7e-09	5.9	20.57 +/- 3.49	0.00010769 +/- 0.00000997	20.57	3.49	1324.47	101.21
Buryat_Aginsky	Hmong	Spanish	1.6e-09	6.03	20.59 +/- 3.41	0.00010717 +/- 0.00001022	20.59	3.41	1323.89	98.89
Buryat_Aginsky	Han_Shandong	Turkish	1.4e-12	7.08	20.63 +/- 2.91	0.00009508 +/- 0.00000774	20.63	2.91	1322.73	84.39
Buryat_Aginsky	Han_Henan	Armenian	9.4e-12	6.81	20.65 +/- 3.03	0.00010708 +/- 0.00000838	20.65	3.03	1322.15	87.87
Buryat_Aginsky	Nanai	Tajik_Mountain	1.1e-06	4.88	20.70 +/- 4.25	0.00008792 +/- 0.00000913	20.7	4.25	1320.7	123.25
Buryat_Aginsky	Tibetan_Lhasa	Turkish	4.6e-06	4.58	20.74 +/- 4.52	0.00008682 +/- 0.00000850	20.74	4.52	1319.54	131.08
Buryat_Aginsky	Ulchi	Turkish	2.4e-09	5.97	20.80 +/- 3.48	0.00010648 +/- 0.00000806	20.8	3.48	1317.8	100.92
Buryat_Aginsky	Han_Shandong	Greek	4.7e-09	5.86	20.94 +/- 3.58	0.00010996 +/- 0.00000938	20.94	3.58	1313.74	103.82
Buryat_Aginsky	BoY	Armenian	8.7e-14	7.46	21.02 +/- 2.82	0.00010625 +/- 0.00001203	21.02	2.82	1311.42	81.78
Buryat_Aginsky	Ami	Turkish	1.5e-09	6.04	21.07 +/- 3.49	0.00008427 +/- 0.00000924	21.07	3.49	1309.97	101.21
Buryat_Aginsky	Ulchi	Greek	2.6e-07	5.15	21.10 +/- 4.09	0.00012186 +/- 0.00001004	21.1	4.09	1309.1	118.61
Buryat_Aginsky	Nganasan	Turkish	3.4e-09	5.91	21.24 +/- 3.59	0.00011515 +/- 0.00000754	21.24	3.59	1305.04	104.11
Buryat_Aginsky	Hmong	Turkish	4.6e-10	6.23	21.25 +/- 3.41	0.00009197 +/- 0.00000850	21.25	3.41	1304.75	98.89
Buryat_Aginsky	Nganasan	Greek	7.6e-08	5.38	21.26 +/- 3.95	0.00012983 +/- 0.00000780	21.26	3.95	1304.46	114.55
Buryat_Aginsky	Tibetan_Lhasa	Armenian	2.2e-07	5.19	21.44 +/- 4.14	0.00010159 +/- 0.00001077	21.44	4.14	1299.24	120.06
Buryat_Aginsky	Dong_Guizhou	Armenian	2.1e-12	7.03	21.55 +/- 3.07	0.00011157 +/- 0.00001152	21.55	3.07	1296.05	89.03
Buryat_Aginsky	Dao	Tajik_Mountain	6.6e-09	5.8	21.66 +/- 3.73	0.00007458 +/- 0.00000729	21.66	3.73	1292.86	108.17
Buryat_Aginsky	Han_Shandong	Armenian	1.5e-16	8.26	21.68 +/- 2.63	0.00011249 +/- 0.00000976	21.68	2.63	1292.28	76.27
Buryat_Aginsky	Hmong	Greek	3.7e-07	5.08	21.71 +/- 4.27	0.00010633 +/- 0.00001118	21.71	4.27	1291.41	123.83
Buryat_Aginsky	Han_Henan	Tajik_Mountain	1.7e-08	5.64	21.76 +/- 3.85	0.00007663 +/- 0.00000611	21.76	3.85	1289.96	111.65
Buryat_Aginsky	Ami	Greek	2e-06	4.76	21.80 +/- 4.58	0.00009649 +/- 0.00001191	21.8	4.58	1288.8	132.82
Buryat_Aginsky	Ulchi	Armenian	3e-10	6.3	21.87 +/- 3.47	0.00012541 +/- 0.00001247	21.87	3.47	1286.77	100.63
Buryat_Aginsky	Dong_Guizhou	Tajik_Mountain	5.7e-08	5.43	22.01 +/- 4.05	0.00007569 +/- 0.00000745	22.01	4.05	1282.71	117.45
Buryat_Aginsky	Nganasan	Tajik_Mountain	2.9e-12	6.98	22.08 +/- 3.16	0.00009749 +/- 0.00000685	22.08	3.16	1280.68	91.64
Buryat_Aginsky	Hmong	Armenian	2.1e-11	6.7	22.08 +/- 3.30	0.00010673 +/- 0.00001048	22.08	3.3	1280.68	95.7
Buryat_Aginsky	Ami	Armenian	4.4e-08	5.47	22.15 +/- 4.05	0.00009873 +/- 0.00001283	22.15	4.05	1278.65	117.45
Buryat_Aginsky	BoY	Tajik_Mountain	1.6e-07	5.24	22.15 +/- 4.23	0.00007467 +/- 0.00000912	22.15	4.23	1278.65	122.67
Buryat_Aginsky	Nganasan	Armenian	2.6e-12	7	22.26 +/- 3.18	0.00013570 +/- 0.00000992	22.26	3.18	1275.46	92.22
Buryat_Aginsky	Ulchi	Tajik_Mountain	1.5e-08	5.66	22.59 +/- 3.99	0.00008966 +/- 0.00000715	22.59	3.99	1265.89	115.71
Buryat_Aginsky	Han_Shandong	Tajik_Mountain	1.5e-12	7.08	23.44 +/- 3.31	0.00007818 +/- 0.00000638	23.44	3.31	1241.24	95.99
Buryat_Aginsky	Hmong	Tajik_Mountain	7.6e-09	5.78	23.53 +/- 4.07	0.00007436 +/- 0.00000748	23.53	4.07	1238.63	118.03
Buryat_Aginsky	Tibetan_Lhasa	Tajik_Mountain	1.1e-05	4.4	23.78 +/- 5.41	0.00007306 +/- 0.00000740	23.78	5.41	1231.38	156.89
Buryat_Aginsky	Ami	Tajik_Mountain	7.7e-05	3.95	23.81 +/- 6.02	0.00006691 +/- 0.00001116	23.81	6.02	1230.51	174.58
Buryat_Aginsky	Nganasan	Atayal	0.007	2.7	25.97 +/- 9.63	0.00003209 +/- 0.00000988	25.97	9.63	1167.87	279.27
Buryat_Aginsky	Nganasan	Hmong	0.035	2.1	26.43 +/- 12.56	0.00003489 +/- 0.00001124	26.43	12.56	1154.53	364.24
Buryat_Aginsky	Nganasan	Dong_Guizhou	0.0034	2.93	27.55 +/- 9.40	0.00003538 +/- 0.00000914	27.55	9.4	1122.05	272.6
Buryat_Aginsky	Han_Shandong	Nanai	0.039	2.07	35.66 +/- 17.26	0.00000920 +/- 0.00000302	35.66	17.26	886.86	500.54
Buryat_Aginsky	Basque	Tajik_Mountain	0.012	2.5	40.53 +/- 16.19	0.00000925 +/- 0.00000264	40.53	16.19	745.63	469.51
Buryat_Aginsky	Nganasan	Han_Shandong	0.0085	2.63	45.49 +/- 17.28	0.00004594 +/- 0.00001346	45.49	17.28	601.79	501.12
Buryat_Aginsky	Nganasan	Ulchi	0.011	2.54	46.91 +/- 18.51	0.00002754 +/- 0.00000902	46.91	18.51	560.61	536.79
Buryat_Aginsky	Nganasan	Han_Henan	0.016	2.42	47.10 +/- 19.49	0.00004583 +/- 0.00001572	47.1	19.49	555.1	565.21
Buryat_Aginsky	Spanish	Tajik_Mountain	0.0022	3.07	52.93 +/- 17.25	0.00000965 +/- 0.00000278	52.93	17.25	386.03	500.25
Buryat_Aginsky	Tibetan_Lhasa	Nanai	0.03	2.18	53.41 +/- 19.20	0.00001136 +/- 0.00000522	53.41	19.2	372.11	556.8
Buryat_Aginsky	Armenian	Tajik_Mountain	0.041	2.05	54.74 +/- 19.27	0.00000755 +/- 0.00000369	54.74	19.27	333.54	558.83
Buryat_Aginsky	Nganasan	Tibetan_Lhasa	0.0091	2.61	55.20 +/- 21.15	0.00003946 +/- 0.00001184	55.2	21.15	320.2	613.35
Buryat_Aginsky	French	Tajik_Mountain	0.037	2.08	55.57 +/- 26.71	0.00000965 +/- 0.00000323	55.57	26.71	309.47	774.59
Buryat_Aginsky	Han_Shandong	Ulchi	0.00084	3.34	61.28 +/- 18.34	0.00001339 +/- 0.00000335	61.28	18.34	143.88	531.86
Buryat_Aginsky	Sardinian	Tajik_Mountain	0.018	2.36	61.46 +/- 22.99	0.00001146 +/- 0.00000486	61.46	22.99	138.66	666.71
Buryat_Aginsky	Turkish	Tajik_Mountain	0.029	2.19	64.97 +/- 20.30	0.00000415 +/- 0.00000190	64.97	20.3	36.87	588.7
Buryat_Aginsky	Greek	Tajik_Mountain	0.0031	2.96	70.70 +/- 22.48	0.00001102 +/- 0.00000373	70.7	22.48	-129.3	651.92
Buryat_Aginsky	Tibetan_Lhasa	Ulchi	0.00026	3.66	76.55 +/- 20.94	0.00001717 +/- 0.00000466	76.55	20.94	-298.95	607.26
Buryat_Aginsky	Nganasan	BoY	0.0013	3.23	76.71 +/- 23.78	0.00007269 +/- 0.00002028	76.71	23.78	-303.59	689.62
Buryat_Aginsky	BoY	Ulchi	9.3e-06	4.43	89.82 +/- 20.27	0.00003646 +/- 0.00000671	89.82	20.27	-683.78	587.83
Buryat_Bohansky	Nganasan	Han_Henan	0.011	2.55	105.88 +/- 41.44	0.00006170 +/- 0.00002370	105.88	41.44	-1149.52	1201.76
Buryat_Bohansky	Hmong	Nanai	0.043	2.03	121.62 +/- 45.51	0.00004991 +/- 0.00002464	121.62	45.51	-1605.98	1319.79
Buryat_Bohansky	Hmong	Ulchi	0.029	2.19	128.78 +/- 51.32	0.00004284 +/- 0.00001960	128.78	51.32	-1813.62	1488.28
Buryat_Bohansky	Dong_Guizhou	Ulchi	0.021	2.3	142.31 +/- 52.85	0.00003357 +/- 0.00001457	142.31	52.85	-2205.99	1532.65
Buryat_Bohansky	Han_Henan	Nanai	0.044	2.02	183.36 +/- 64.59	0.00005919 +/- 0.00002937	183.36	64.59	-3396.44	1873.11
Buryat_Bohansky	Greek	Tajik_Mountain	0.0022	3.07	20.57 +/- 6.51	0.00000811 +/- 0.00000264	20.57	6.51	1324.47	188.79
Buryat_Bohansky	Atayal	Turkish	0.015	2.44	21.70 +/- 8.89	0.00010781 +/- 0.00001491	21.7	8.89	1291.7	257.81
Buryat_Bohansky	Atayal	Spanish	0.0034	2.92	21.83 +/- 7.46	0.00012294 +/- 0.00001500	21.83	7.46	1287.93	216.34
Buryat_Bohansky	Ulchi	Spanish	6.9e-06	4.5	22.46 +/- 4.99	0.00014348 +/- 0.00001636	22.46	4.99	1269.66	144.71
Buryat_Bohansky	Ulchi	Turkish	0.00031	3.61	22.48 +/- 6.23	0.00012724 +/- 0.00001563	22.48	6.23	1269.08	180.67
Buryat_Bohansky	BoY	Spanish	0.00088	3.33	22.76 +/- 6.84	0.00012449 +/- 0.00002150	22.76	6.84	1260.96	198.36
Buryat_Bohansky	Ulchi	Basque	1.3e-05	4.36	22.84 +/- 5.24	0.00014642 +/- 0.00001636	22.84	5.24	1258.64	151.96
Buryat_Bohansky	BoY	Greek	5.4e-05	4.04	23.31 +/- 5.78	0.00013540 +/- 0.00002109	23.31	5.78	1245.01	167.62
Buryat_Bohansky	Atayal	Sardinian	0.0039	2.88	23.41 +/- 8.11	0.00013292 +/- 0.00002096	23.41	8.11	1242.11	235.19
Buryat_Bohansky	Atayal	Greek	0.00013	3.83	23.46 +/- 6.13	0.00013955 +/- 0.00001491	23.46	6.13	1240.66	177.77
Buryat_Bohansky	Ulchi	French	1.6e-06	4.8	23.59 +/- 4.91	0.00014850 +/- 0.00001549	23.59	4.91	1236.89	142.39
Buryat_Bohansky	BoY	Turkish	0.0076	2.67	23.68 +/- 8.87	0.00011177 +/- 0.00002367	23.68	8.87	1234.28	257.23
Buryat_Bohansky	Ulchi	Greek	7e-07	4.96	23.69 +/- 4.77	0.00015678 +/- 0.00001532	23.69	4.77	1233.99	138.33
Buryat_Bohansky	BoY	Basque	0.00096	3.3	23.71 +/- 7.18	0.00013274 +/- 0.00002273	23.71	7.18	1233.41	208.22
Buryat_Bohansky	Atayal	French	0.005	2.81	23.91 +/- 8.52	0.00012878 +/- 0.00001694	23.91	8.52	1227.61	247.08
Buryat_Bohansky	Ulchi	Sardinian	3.9e-06	4.61	23.98 +/- 5.20	0.00015415 +/- 0.00001721	23.98	5.2	1225.58	150.8
Buryat_Bohansky	Atayal	Basque	0.014	2.46	24.19 +/- 9.85	0.00013296 +/- 0.00001724	24.19	9.85	1219.49	285.65
Buryat_Bohansky	Ami	Spanish	0.0019	3.1	24.31 +/- 7.84	0.00011751 +/- 0.00001867	24.31	7.84	1216.01	227.36
Buryat_Bohansky	Ami	Turkish	0.016	2.42	24.33 +/- 10.07	0.00010071 +/- 0.00001711	24.33	10.07	1215.43	292.03
Buryat_Bohansky	BoY	French	0.00025	3.67	24.34 +/- 6.64	0.00012971 +/- 0.00002099	24.34	6.64	1215.14	192.56
Buryat_Bohansky	Ami	Armenian	0.00039	3.55	24.56 +/- 6.93	0.00011127 +/- 0.00001929	24.56	6.93	1208.76	200.97
Buryat_Bohansky	BoY	Sardinian	0.00083	3.34	24.62 +/- 7.36	0.00013579 +/- 0.00002457	24.62	7.36	1207.02	213.44
Buryat_Bohansky	Atayal	Armenian	0.0017	3.14	24.74 +/- 7.88	0.00012421 +/- 0.00001819	24.74	7.88	1203.54	228.52
Buryat_Bohansky	Ami	Greek	0.00027	3.64	25.03 +/- 6.88	0.00012736 +/- 0.00001675	25.03	6.88	1195.13	199.52
Buryat_Bohansky	Ulchi	Tajik_Mountain	9.2e-07	4.91	25.16 +/- 5.13	0.00010101 +/- 0.00001270	25.16	5.13	1191.36	148.77
Buryat_Bohansky	Ulchi	Armenian	2.3e-07	5.18	25.22 +/- 4.87	0.00014871 +/- 0.00001817	25.22	4.87	1189.62	141.23
Buryat_Bohansky	Ami	Sardinian	0.0021	3.08	25.68 +/- 8.34	0.00012459 +/- 0.00002264	25.68	8.34	1176.28	241.86
Buryat_Bohansky	Han_Henan	Basque	0.0048	2.82	25.72 +/- 9.13	0.00012560 +/- 0.00002454	25.72	9.13	1175.12	264.77
Buryat_Bohansky	Tibetan_Lhasa	Spanish	0.00011	3.86	25.81 +/- 6.69	0.00011395 +/- 0.00001390	25.81	6.69	1172.51	194.01
Buryat_Bohansky	Han_Henan	Spanish	0.00075	3.37	25.81 +/- 7.66	0.00012476 +/- 0.00002297	25.81	7.66	1172.51	222.14
Buryat_Bohansky	BoY	Tajik_Mountain	0.0029	2.98	26.16 +/- 8.78	0.00008297 +/- 0.00001926	26.16	8.78	1162.36	254.62
Buryat_Bohansky	Dong_Guizhou	Spanish	8.7e-05	3.93	26.17 +/- 6.67	0.00012785 +/- 0.00001606	26.17	6.67	1162.07	193.43
Buryat_Bohansky	Tibetan_Lhasa	Greek	9.7e-06	4.42	26.76 +/- 6.05	0.00012399 +/- 0.00001186	26.76	6.05	1144.96	175.45
Buryat_Bohansky	Hmong	Turkish	0.011	2.54	26.81 +/- 10.57	0.00011445 +/- 0.00002190	26.81	10.57	1143.51	306.53
Buryat_Bohansky	Ami	French	0.0013	3.22	26.82 +/- 8.32	0.00012527 +/- 0.00001997	26.82	8.32	1143.22	241.28
Buryat_Bohansky	BoY	Armenian	8.3e-05	3.94	26.83 +/- 6.82	0.00013120 +/- 0.00002434	26.83	6.82	1142.93	197.78
Buryat_Bohansky	Ami	Basque	0.0079	2.65	26.85 +/- 10.11	0.00012711 +/- 0.00002246	26.85	10.11	1142.35	293.19
Buryat_Bohansky	Nganasan	Spanish	1.8e-10	6.38	26.94 +/- 4.23	0.00015128 +/- 0.00001768	26.94	4.23	1139.74	122.67
Buryat_Bohansky	Hmong	Greek	0.00014	3.81	27.00 +/- 7.08	0.00014138 +/- 0.00001951	27	7.08	1138	205.32
Buryat_Bohansky	Tibetan_Lhasa	Turkish	0.0028	2.99	27.02 +/- 9.04	0.00009972 +/- 0.00001434	27.02	9.04	1137.42	262.16
Buryat_Bohansky	Hmong	Spanish	0.0012	3.25	27.04 +/- 8.33	0.00013366 +/- 0.00002216	27.04	8.33	1136.84	241.57
Buryat_Bohansky	Dong_Guizhou	Greek	1.1e-06	4.88	27.09 +/- 5.55	0.00014112 +/- 0.00001426	27.09	5.55	1135.39	160.95
Buryat_Bohansky	Hmong	Armenian	0.0002	3.72	27.22 +/- 7.32	0.00013017 +/- 0.00002198	27.22	7.32	1131.62	212.28
Buryat_Bohansky	Nganasan	Greek	6.2e-11	6.54	27.24 +/- 4.17	0.00016038 +/- 0.00001623	27.24	4.17	1131.04	120.93
Buryat_Bohansky	Dong_Guizhou	Turkish	0.0015	3.17	27.38 +/- 8.62	0.00011309 +/- 0.00001580	27.38	8.62	1126.98	249.98
Buryat_Bohansky	Tibetan_Lhasa	Sardinian	1.5e-05	4.32	27.46 +/- 6.35	0.00012278 +/- 0.00001215	27.46	6.35	1124.66	184.15
Buryat_Bohansky	Dong_Guizhou	Basque	0.00018	3.74	27.54 +/- 7.36	0.00013584 +/- 0.00001518	27.54	7.36	1122.34	213.44
Buryat_Bohansky	Tibetan_Lhasa	Basque	0.00018	3.74	27.60 +/- 7.37	0.00012051 +/- 0.00001576	27.6	7.37	1120.6	213.73
Buryat_Bohansky	Nganasan	Sardinian	6e-09	5.82	27.62 +/- 4.75	0.00016261 +/- 0.00002054	27.62	4.75	1120.02	137.75
Buryat_Bohansky	Nganasan	Dao	0.015	2.43	27.67 +/- 11.41	0.00002230 +/- 0.00000724	27.67	11.41	1118.57	330.89
Buryat_Bohansky	Dong_Guizhou	Armenian	3.7e-07	5.08	27.67 +/- 5.44	0.00012932 +/- 0.00001609	27.67	5.44	1118.57	157.76
Buryat_Bohansky	Nanai	Spanish	2.7e-08	5.56	27.70 +/- 4.98	0.00015663 +/- 0.00001165	27.7	4.98	1117.7	144.42
Buryat_Bohansky	Nganasan	Basque	6.4e-10	6.18	27.74 +/- 4.49	0.00015411 +/- 0.00001840	27.74	4.49	1116.54	130.21
Buryat_Bohansky	Atayal	Tajik_Mountain	0.0056	2.77	27.77 +/- 10.03	0.00009095 +/- 0.00001759	27.77	10.03	1115.67	290.87
Buryat_Bohansky	Dong_Guizhou	French	3.1e-05	4.17	27.79 +/- 6.66	0.00013235 +/- 0.00001543	27.79	6.66	1115.09	193.14
Buryat_Bohansky	Han_Henan	Greek	4.9e-07	5.03	27.85 +/- 5.54	0.00014031 +/- 0.00001789	27.85	5.54	1113.35	160.66
Buryat_Bohansky	Tibetan_Lhasa	Armenian	9.3e-06	4.43	27.85 +/- 6.29	0.00011423 +/- 0.00001582	27.85	6.29	1113.35	182.41
Buryat_Bohansky	Tibetan_Lhasa	French	2.1e-05	4.26	28.02 +/- 6.58	0.00011968 +/- 0.00001312	28.02	6.58	1108.42	190.82
Buryat_Bohansky	Nanai	Basque	3e-08	5.54	28.15 +/- 5.08	0.00015872 +/- 0.00001235	28.15	5.08	1104.65	147.32
Buryat_Bohansky	Nganasan	French	5.7e-10	6.2	28.47 +/- 4.59	0.00015726 +/- 0.00001807	28.47	4.59	1095.37	133.11
Buryat_Bohansky	Nanai	Greek	1.1e-08	5.71	28.47 +/- 4.99	0.00016915 +/- 0.00001166	28.47	4.99	1095.37	144.71
Buryat_Bohansky	Nganasan	Turkish	6.5e-07	4.98	28.67 +/- 5.76	0.00013763 +/- 0.00001779	28.67	5.76	1089.57	167.04
Buryat_Bohansky	Han_Henan	French	9.8e-05	3.89	28.73 +/- 7.38	0.00013278 +/- 0.00002110	28.73	7.38	1087.83	214.02
Buryat_Bohansky	Dong_Guizhou	Sardinian	1.4e-05	4.34	28.74 +/- 6.63	0.00013971 +/- 0.00001652	28.74	6.63	1087.54	192.27
Buryat_Bohansky	Han_Henan	Turkish	0.0036	2.91	28.74 +/- 9.87	0.00011532 +/- 0.00002200	28.74	9.87	1087.54	286.23
Buryat_Bohansky	Hmong	Basque	0.0015	3.17	29.00 +/- 9.15	0.00014273 +/- 0.00002409	29	9.15	1080	265.35
Buryat_Bohansky	Han_Shandong	Greek	1.1e-06	4.88	29.23 +/- 5.99	0.00015125 +/- 0.00001691	29.23	5.99	1073.33	173.71
Buryat_Bohansky	Dao	Greek	1.9e-08	5.62	29.25 +/- 5.20	0.00013732 +/- 0.00001555	29.25	5.2	1072.75	150.8
Buryat_Bohansky	Han_Shandong	Basque	0.00042	3.53	29.43 +/- 8.34	0.00014727 +/- 0.00001944	29.43	8.34	1067.53	241.86
Buryat_Bohansky	Nanai	French	2e-08	5.61	29.44 +/- 5.25	0.00016384 +/- 0.00001157	29.44	5.25	1067.24	152.25
Buryat_Bohansky	Hmong	Sardinian	0.00033	3.59	29.49 +/- 8.21	0.00014616 +/- 0.00002325	29.49	8.21	1065.79	238.09
Buryat_Bohansky	Nanai	Turkish	1.2e-06	4.85	29.70 +/- 6.13	0.00014429 +/- 0.00001129	29.7	6.13	1059.7	177.77
Buryat_Bohansky	Nanai	Sardinian	8.7e-08	5.35	29.82 +/- 5.57	0.00017066 +/- 0.00001266	29.82	5.57	1056.22	161.53
Buryat_Bohansky	Han_Henan	Armenian	1.8e-07	5.22	29.92 +/- 5.73	0.00013149 +/- 0.00002259	29.92	5.73	1053.32	166.17
Buryat_Bohansky	Nganasan	Armenian	5.7e-12	6.89	30.06 +/- 4.36	0.00015911 +/- 0.00001809	30.06	4.36	1049.26	126.44
Buryat_Bohansky	Dao	Armenian	4.9e-07	5.03	30.14 +/- 5.99	0.00012954 +/- 0.00001948	30.14	5.99	1046.94	173.71
Buryat_Bohansky	Han_Shandong	Spanish	3.6e-05	4.13	30.19 +/- 7.30	0.00014650 +/- 0.00001848	30.19	7.3	1045.49	211.7
Buryat_Bohansky	Hmong	French	0.00073	3.38	30.22 +/- 8.95	0.00014179 +/- 0.00002291	30.22	8.95	1044.62	259.55
Buryat_Bohansky	Dao	Spanish	9.4e-07	4.9	30.33 +/- 6.18	0.00013043 +/- 0.00001577	30.33	6.18	1041.43	179.22
Buryat_Bohansky	Ami	Tajik_Mountain	0.00082	3.35	30.52 +/- 9.12	0.00008290 +/- 0.00001524	30.52	9.12	1035.92	264.48
Buryat_Bohansky	Han_Shandong	Armenian	3.1e-07	5.11	30.74 +/- 6.01	0.00014344 +/- 0.00002029	30.74	6.01	1029.54	174.29
Buryat_Bohansky	Han_Henan	Sardinian	1.3e-05	4.37	31.02 +/- 7.11	0.00014433 +/- 0.00001888	31.02	7.11	1021.42	206.19
Buryat_Bohansky	Nanai	Armenian	4.2e-10	6.25	31.07 +/- 4.97	0.00016557 +/- 0.00001263	31.07	4.97	1019.97	144.13
Buryat_Bohansky	Han_Shandong	Turkish	0.00058	3.44	31.20 +/- 9.07	0.00012941 +/- 0.00001820	31.2	9.07	1016.2	263.03
Buryat_Bohansky	Dao	Sardinian	9.4e-07	4.9	31.29 +/- 6.38	0.00013719 +/- 0.00001735	31.29	6.38	1013.59	185.02
Buryat_Bohansky	Dao	Turkish	0.00021	3.7	31.31 +/- 8.45	0.00011469 +/- 0.00001766	31.31	8.45	1013.01	245.05
Buryat_Bohansky	Dao	Basque	1.7e-06	4.78	31.52 +/- 6.59	0.00013825 +/- 0.00001618	31.52	6.59	1006.92	191.11
Buryat_Bohansky	Nganasan	Tajik_Mountain	2.3e-07	5.18	31.90 +/- 6.16	0.00010837 +/- 0.00001530	31.9	6.16	995.9	178.64
Buryat_Bohansky	Han_Shandong	French	3.8e-06	4.62	31.95 +/- 6.91	0.00015197 +/- 0.00001761	31.95	6.91	994.45	200.39
Buryat_Bohansky	Dong_Guizhou	Tajik_Mountain	0.00017	3.76	31.99 +/- 8.50	0.00009023 +/- 0.00001428	31.99	8.5	993.29	246.5
Buryat_Bohansky	Dao	French	9.7e-07	4.9	32.78 +/- 6.69	0.00013691 +/- 0.00001635	32.78	6.69	970.38	194.01
Buryat_Bohansky	Han_Shandong	Sardinian	2.9e-06	4.68	32.88 +/- 7.03	0.00016064 +/- 0.00001582	32.88	7.03	967.48	203.87
Buryat_Bohansky	Han_Henan	Tajik_Mountain	2.9e-05	4.18	33.48 +/- 8.01	0.00009219 +/- 0.00001672	33.48	8.01	950.08	232.29
Buryat_Bohansky	Tibetan_Lhasa	Tajik_Mountain	3.5e-06	4.64	34.67 +/- 7.47	0.00008269 +/- 0.00001149	34.67	7.47	915.57	216.63
Buryat_Bohansky	Nanai	Tajik_Mountain	2.1e-11	6.7	34.74 +/- 5.19	0.00011589 +/- 0.00000836	34.74	5.19	913.54	150.51
Buryat_Bohansky	Dao	Tajik_Mountain	4.3e-06	4.59	35.05 +/- 7.63	0.00008820 +/- 0.00001367	35.05	7.63	904.55	221.27
Buryat_Bohansky	Hmong	Tajik_Mountain	0.00045	3.51	35.89 +/- 10.22	0.00010006 +/- 0.00001723	35.89	10.22	880.19	296.38
Buryat_Bohansky	Han_Shandong	Tajik_Mountain	4.3e-07	5.06	36.00 +/- 7.12	0.00010413 +/- 0.00001433	36	7.12	877	206.48
Buryat_Bohansky	Nganasan	Han_Shandong	0.04	2.05	36.49 +/- 17.78	0.00002978 +/- 0.00001229	36.49	17.78	862.79	515.62
Buryat_Bohansky	Nganasan	Tibetan_Lhasa	0.022	2.29	36.59 +/- 16.01	0.00002359 +/- 0.00000814	36.59	16.01	859.89	464.29
Buryat_Bohansky	Nganasan	Ulchi	0.018	2.36	54.30 +/- 23.04	0.00001937 +/- 0.00000542	54.3	23.04	346.3	668.16
Buryat_Bohansky	Nganasan	Nanai	0.00052	3.47	56.86 +/- 15.45	0.00002472 +/- 0.00000713	56.86	15.45	272.06	448.05
Buryat_Duldurginsky	Han_Shandong	Greek	0.014	2.45	17.42 +/- 7.12	0.00010919 +/- 0.00001888	17.42	7.12	1415.82	206.48
Buryat_Duldurginsky	Han_Shandong	Sardinian	0.0037	2.9	17.46 +/- 6.02	0.00010992 +/- 0.00001836	17.46	6.02	1414.66	174.58
Buryat_Duldurginsky	Han_Shandong	Spanish	0.019	2.35	17.56 +/- 7.47	0.00010176 +/- 0.00001979	17.56	7.47	1411.76	216.63
Buryat_Duldurginsky	Han_Shandong	French	0.024	2.26	17.89 +/- 7.91	0.00010486 +/- 0.00002119	17.89	7.91	1402.19	229.39
Buryat_Duldurginsky	Han_Shandong	Basque	0.012	2.52	17.90 +/- 7.12	0.00010127 +/- 0.00001795	17.9	7.12	1401.9	206.48
Buryat_Duldurginsky	Ami	Sardinian	8e-05	3.94	19.22 +/- 4.87	0.00010868 +/- 0.00001373	19.22	4.87	1363.62	141.23
Buryat_Duldurginsky	Ami	Greek	0.0013	3.21	19.36 +/- 6.03	0.00010675 +/- 0.00001382	19.36	6.03	1359.56	174.87
Buryat_Duldurginsky	Atayal	Greek	0.0013	3.22	19.37 +/- 6.02	0.00010415 +/- 0.00001311	19.37	6.02	1359.27	174.58
Buryat_Duldurginsky	Ami	Spanish	0.0009	3.32	19.79 +/- 5.96	0.00010030 +/- 0.00001331	19.79	5.96	1347.09	172.84
Buryat_Duldurginsky	Ami	French	0.0022	3.06	19.86 +/- 6.48	0.00010176 +/- 0.00001484	19.86	6.48	1345.06	187.92
Buryat_Duldurginsky	Hmong	Ulchi	0.015	2.44	19.95 +/- 8.16	0.00001543 +/- 0.00000515	19.95	8.16	1342.45	236.64
Buryat_Duldurginsky	Atayal	Sardinian	0.00038	3.55	20.00 +/- 5.63	0.00010925 +/- 0.00001471	20	5.63	1341	163.27
Buryat_Duldurginsky	Han_Shandong	Turkish	0.01	2.57	20.09 +/- 7.80	0.00009137 +/- 0.00001887	20.09	7.8	1338.39	226.2
Buryat_Duldurginsky	Atayal	Tajik_Mountain	0.018	2.37	20.33 +/- 8.59	0.00006220 +/- 0.00001153	20.33	8.59	1331.43	249.11
Buryat_Duldurginsky	Greek	Tajik_Mountain	0.00066	3.41	20.36 +/- 5.98	0.00000544 +/- 0.00000152	20.36	5.98	1330.56	173.42
Buryat_Duldurginsky	Atayal	French	0.0039	2.88	20.44 +/- 7.09	0.00010305 +/- 0.00001493	20.44	7.09	1328.24	205.61
Buryat_Duldurginsky	Atayal	Spanish	0.0025	3.03	20.72 +/- 6.85	0.00010170 +/- 0.00001424	20.72	6.85	1320.12	198.65
Buryat_Duldurginsky	Basque	Tajik_Mountain	0.0084	2.64	21.03 +/- 3.88	0.00000462 +/- 0.00000175	21.03	3.88	1311.13	112.52
Buryat_Duldurginsky	Ami	Basque	0.00088	3.33	21.11 +/- 6.34	0.00010368 +/- 0.00001335	21.11	6.34	1308.81	183.86
Buryat_Duldurginsky	Tibetan_Lhasa	Greek	0.0079	2.65	21.22 +/- 8.00	0.00011330 +/- 0.00001650	21.22	8	1305.62	232
Buryat_Duldurginsky	Spanish	Tajik_Mountain	0.00023	3.68	21.29 +/- 5.07	0.00000424 +/- 0.00000115	21.29	5.07	1303.59	147.03
Buryat_Duldurginsky	Tibetan_Lhasa	Armenian	0.049	1.97	21.45 +/- 10.90	0.00010026 +/- 0.00002517	21.45	10.9	1298.95	316.1
Buryat_Duldurginsky	Dao	Greek	0.00078	3.36	21.63 +/- 6.44	0.00011311 +/- 0.00002114	21.63	6.44	1293.73	186.76
Buryat_Duldurginsky	BoY	Sardinian	9.8e-05	3.89	21.85 +/- 5.61	0.00012942 +/- 0.00002251	21.85	5.61	1287.35	162.69
Buryat_Duldurginsky	Atayal	Basque	0.0029	2.98	21.92 +/- 7.36	0.00010455 +/- 0.00001453	21.92	7.36	1285.32	213.44
Buryat_Duldurginsky	French	Tajik_Mountain	0.047	1.99	21.94 +/- 11.05	0.00000501 +/- 0.00000168	21.94	11.05	1284.74	320.45
Buryat_Duldurginsky	Ulchi	Greek	0.00011	3.86	22.30 +/- 5.77	0.00015183 +/- 0.00001897	22.3	5.77	1274.3	167.33
Buryat_Duldurginsky	Dao	Spanish	0.00094	3.31	22.32 +/- 6.75	0.00010803 +/- 0.00002196	22.32	6.75	1273.72	195.75
Buryat_Duldurginsky	Ulchi	Basque	0.00015	3.8	22.36 +/- 5.89	0.00014421 +/- 0.00001775	22.36	5.89	1272.56	170.81
Buryat_Duldurginsky	Ulchi	Spanish	0.00016	3.78	22.41 +/- 5.93	0.00014624 +/- 0.00001953	22.41	5.93	1271.11	171.97
Buryat_Duldurginsky	Dao	Sardinian	3.4e-05	4.15	22.52 +/- 5.43	0.00011819 +/- 0.00002123	22.52	5.43	1267.92	157.47
Buryat_Duldurginsky	BoY	Greek	0.00016	3.77	22.60 +/- 5.99	0.00012850 +/- 0.00001780	22.6	5.99	1265.6	173.71
Buryat_Duldurginsky	Tibetan_Lhasa	Spanish	0.0088	2.62	22.63 +/- 8.64	0.00010819 +/- 0.00001732	22.63	8.64	1264.73	250.56
Buryat_Duldurginsky	Dao	French	0.00073	3.38	22.69 +/- 6.72	0.00011208 +/- 0.00002195	22.69	6.72	1262.99	194.88
Buryat_Duldurginsky	Ulchi	Sardinian	5.3e-05	4.04	22.71 +/- 5.62	0.00015654 +/- 0.00002075	22.71	5.62	1262.41	162.98
Buryat_Duldurginsky	Tibetan_Lhasa	Sardinian	0.0033	2.94	22.77 +/- 7.74	0.00011978 +/- 0.00001701	22.77	7.74	1260.67	224.46
Buryat_Duldurginsky	Tibetan_Lhasa	French	0.0065	2.72	22.77 +/- 8.36	0.00011195 +/- 0.00001761	22.77	8.36	1260.67	242.44
Buryat_Duldurginsky	Ami	Turkish	0.0007	3.39	22.80 +/- 6.73	0.00008800 +/- 0.00001405	22.8	6.73	1259.8	195.17
Buryat_Duldurginsky	BoY	French	0.00077	3.36	22.88 +/- 6.80	0.00012635 +/- 0.00002076	22.88	6.8	1257.48	197.2
Buryat_Duldurginsky	Ulchi	French	0.0001	3.88	22.94 +/- 5.91	0.00015066 +/- 0.00001997	22.94	5.91	1255.74	171.39
Buryat_Duldurginsky	BoY	Spanish	0.00052	3.47	23.02 +/- 6.63	0.00012309 +/- 0.00001977	23.02	6.63	1253.42	192.27
Buryat_Duldurginsky	BoY	Armenian	0.0047	2.83	23.16 +/- 8.19	0.00011723 +/- 0.00002389	23.16	8.19	1249.36	237.51
Buryat_Duldurginsky	Dong_Guizhou	Greek	0.0016	3.15	23.21 +/- 7.37	0.00012369 +/- 0.00001795	23.21	7.37	1247.91	213.73
Buryat_Duldurginsky	Atayal	Turkish	0.00064	3.41	23.41 +/- 6.86	0.00008875 +/- 0.00001283	23.41	6.86	1242.11	198.94
Buryat_Duldurginsky	Dao	Armenian	0.016	2.42	23.68 +/- 9.79	0.00010758 +/- 0.00003205	23.68	9.79	1234.28	283.91
Buryat_Duldurginsky	Ulchi	Armenian	0.0029	2.97	23.71 +/- 7.97	0.00014781 +/- 0.00002931	23.71	7.97	1233.41	231.13
Buryat_Duldurginsky	Dao	Basque	0.001	3.28	23.72 +/- 7.22	0.00011073 +/- 0.00002249	23.72	7.22	1233.12	209.38
Buryat_Duldurginsky	Dong_Guizhou	Sardinian	0.00018	3.75	23.93 +/- 6.39	0.00012804 +/- 0.00001892	23.93	6.39	1227.03	185.31
Buryat_Duldurginsky	Ulchi	Tajik_Mountain	0.00029	3.62	24.10 +/- 6.65	0.00010529 +/- 0.00001759	24.1	6.65	1222.1	192.85
Buryat_Duldurginsky	Tibetan_Lhasa	Basque	0.0058	2.76	24.27 +/- 8.80	0.00011142 +/- 0.00001664	24.27	8.8	1217.17	255.2
Buryat_Duldurginsky	Nanai	Greek	0.00022	3.7	24.31 +/- 6.58	0.00015311 +/- 0.00002062	24.31	6.58	1216.01	190.82
Buryat_Duldurginsky	Hmong	Greek	0.00021	3.71	24.37 +/- 6.58	0.00013105 +/- 0.00001801	24.37	6.58	1214.27	190.82
Buryat_Duldurginsky	BoY	Basque	0.00041	3.54	24.42 +/- 6.91	0.00012898 +/- 0.00001790	24.42	6.91	1212.82	200.39
Buryat_Duldurginsky	Ulchi	Turkish	3.7e-05	4.12	24.48 +/- 5.93	0.00012953 +/- 0.00001745	24.48	5.93	1211.08	171.97
Buryat_Duldurginsky	Hmong	Sardinian	1.6e-05	4.31	24.55 +/- 5.69	0.00013322 +/- 0.00002029	24.55	5.69	1209.05	165.01
Buryat_Duldurginsky	Nanai	Sardinian	0.0003	3.62	24.58 +/- 6.80	0.00015619 +/- 0.00002327	24.58	6.8	1208.18	197.2
Buryat_Duldurginsky	Ami	Tajik_Mountain	0.021	2.31	24.73 +/- 10.69	0.00007137 +/- 0.00001674	24.73	10.69	1203.83	310.01
Buryat_Duldurginsky	Ami	Ulchi	0.026	2.23	24.92 +/- 10.93	0.00001560 +/- 0.00000699	24.92	10.93	1198.32	316.97
Buryat_Duldurginsky	Dao	Tajik_Mountain	0.0043	2.86	24.93 +/- 8.73	0.00007518 +/- 0.00001706	24.93	8.73	1198.03	253.17
Buryat_Duldurginsky	Tibetan_Lhasa	Turkish	0.0029	2.97	25.00 +/- 8.41	0.00009623 +/- 0.00001510	25	8.41	1196	243.89
Buryat_Duldurginsky	Hmong	French	6.8e-05	3.98	25.15 +/- 6.32	0.00012895 +/- 0.00001869	25.15	6.32	1191.65	183.28
Buryat_Duldurginsky	Hmong	Spanish	7.2e-05	3.97	25.18 +/- 6.35	0.00012521 +/- 0.00001841	25.18	6.35	1190.78	184.15
Buryat_Duldurginsky	Dong_Guizhou	Spanish	0.0013	3.21	25.22 +/- 7.85	0.00012297 +/- 0.00002031	25.22	7.85	1189.62	227.65
Buryat_Duldurginsky	Nanai	Spanish	0.0004	3.54	25.24 +/- 7.13	0.00014794 +/- 0.00002220	25.24	7.13	1189.04	206.77
Buryat_Duldurginsky	Dong_Guizhou	French	0.0016	3.15	25.24 +/- 8.02	0.00012524 +/- 0.00002039	25.24	8.02	1189.04	232.58
Buryat_Duldurginsky	Hmong	Armenian	0.006	2.75	25.33 +/- 9.22	0.00012254 +/- 0.00002894	25.33	9.22	1186.43	267.38
Buryat_Duldurginsky	Nganasan	Greek	6.9e-05	3.98	25.34 +/- 6.36	0.00014808 +/- 0.00001937	25.34	6.36	1186.14	184.44
Buryat_Duldurginsky	Dong_Guizhou	Armenian	0.028	2.2	25.37 +/- 11.52	0.00011931 +/- 0.00003365	25.37	11.52	1185.27	334.08
Buryat_Duldurginsky	Dao	Turkish	0.00044	3.52	25.52 +/- 7.26	0.00009596 +/- 0.00002073	25.52	7.26	1180.92	210.54
Buryat_Duldurginsky	Tibetan_Lhasa	Tajik_Mountain	0.03	2.17	25.57 +/- 11.80	0.00007523 +/- 0.00001541	25.57	11.8	1179.47	342.2
Buryat_Duldurginsky	Nanai	French	0.00023	3.68	25.60 +/- 6.95	0.00015157 +/- 0.00002223	25.6	6.95	1178.6	201.55
Buryat_Duldurginsky	Nanai	Armenian	0.012	2.51	25.68 +/- 10.25	0.00014453 +/- 0.00003468	25.68	10.25	1176.28	297.25
Buryat_Duldurginsky	BoY	Tajik_Mountain	0.002	3.09	25.79 +/- 8.35	0.00008511 +/- 0.00001678	25.79	8.35	1173.09	242.15
Buryat_Duldurginsky	Nanai	Basque	0.00028	3.64	26.01 +/- 7.15	0.00014889 +/- 0.00002153	26.01	7.15	1166.71	207.35
Buryat_Duldurginsky	Nganasan	Basque	0.00031	3.6	26.05 +/- 7.23	0.00013797 +/- 0.00002068	26.05	7.23	1165.55	209.67
Buryat_Duldurginsky	Nganasan	Spanish	0.00029	3.63	26.23 +/- 7.23	0.00014197 +/- 0.00002173	26.23	7.23	1160.33	209.67
Buryat_Duldurginsky	Nganasan	Sardinian	0.00012	3.84	26.25 +/- 6.84	0.00015496 +/- 0.00002239	26.25	6.84	1159.75	198.36
Buryat_Duldurginsky	Han_Henan	Sardinian	0.0042	2.86	26.53 +/- 9.26	0.00013876 +/- 0.00003230	26.53	9.26	1151.63	268.54
Buryat_Duldurginsky	Hmong	Basque	0.00017	3.76	26.78 +/- 7.12	0.00012904 +/- 0.00001962	26.78	7.12	1144.38	206.48
Buryat_Duldurginsky	BoY	Turkish	0.0002	3.72	26.87 +/- 7.22	0.00011355 +/- 0.00001749	26.87	7.22	1141.77	209.38
Buryat_Duldurginsky	Nganasan	French	0.00013	3.83	26.95 +/- 7.04	0.00014715 +/- 0.00002262	26.95	7.04	1139.45	204.16
Buryat_Duldurginsky	Han_Henan	Greek	0.0059	2.75	27.08 +/- 9.83	0.00013965 +/- 0.00002929	27.08	9.83	1135.68	285.07
Buryat_Duldurginsky	Dong_Guizhou	Basque	0.00055	3.46	27.11 +/- 7.85	0.00012848 +/- 0.00001978	27.11	7.85	1134.81	227.65
Buryat_Duldurginsky	Han_Henan	Spanish	0.0069	2.7	27.28 +/- 10.10	0.00013317 +/- 0.00003155	27.28	10.1	1129.88	292.9
Buryat_Duldurginsky	Han_Henan	Basque	0.004	2.88	27.44 +/- 9.53	0.00013238 +/- 0.00002955	27.44	9.53	1125.24	276.37
Buryat_Duldurginsky	Nanai	Turkish	0.00026	3.65	27.51 +/- 7.53	0.00012947 +/- 0.00002070	27.51	7.53	1123.21	218.37
Buryat_Duldurginsky	Han_Henan	French	0.0061	2.74	27.61 +/- 10.07	0.00013637 +/- 0.00003200	27.61	10.07	1120.31	292.03
Buryat_Duldurginsky	Han_Henan	Nanai	0.019	2.34	27.75 +/- 11.85	0.00002069 +/- 0.00000593	27.75	11.85	1116.25	343.65
Buryat_Duldurginsky	Sardinian	Tajik_Mountain	0.0042	2.86	27.93 +/- 8.24	0.00000826 +/- 0.00000289	27.93	8.24	1111.03	238.96
Buryat_Duldurginsky	Tibetan_Lhasa	Ulchi	0.0022	3.07	28.02 +/- 9.13	0.00001936 +/- 0.00000338	28.02	9.13	1108.42	264.77
Buryat_Duldurginsky	Han_Henan	Ulchi	0.00045	3.51	28.20 +/- 7.27	0.00002097 +/- 0.00000597	28.2	7.27	1103.2	210.83
Buryat_Duldurginsky	Nanai	Tajik_Mountain	0.0062	2.73	28.30 +/- 10.35	0.00010535 +/- 0.00002526	28.3	10.35	1100.3	300.15
Buryat_Duldurginsky	Han_Henan	Armenian	0.03	2.17	28.42 +/- 13.10	0.00013337 +/- 0.00004041	28.42	13.1	1096.82	379.9
Buryat_Duldurginsky	Nganasan	Armenian	0.004	2.88	28.58 +/- 9.93	0.00014619 +/- 0.00003313	28.58	9.93	1092.18	287.97
Buryat_Duldurginsky	Nganasan	Tajik_Mountain	0.0024	3.04	28.65 +/- 9.42	0.00010115 +/- 0.00002028	28.65	9.42	1090.15	273.18
Buryat_Duldurginsky	Hmong	Turkish	0.00014	3.81	28.71 +/- 7.54	0.00011272 +/- 0.00001885	28.71	7.54	1088.41	218.66
Buryat_Duldurginsky	Nganasan	Turkish	0.00014	3.81	28.81 +/- 7.57	0.00012581 +/- 0.00001883	28.81	7.57	1085.51	219.53
Buryat_Duldurginsky	Hmong	Tajik_Mountain	0.0024	3.03	29.27 +/- 9.66	0.00009352 +/- 0.00001883	29.27	9.66	1072.17	280.14
Buryat_Duldurginsky	Dong_Guizhou	Turkish	0.00071	3.39	29.59 +/- 8.74	0.00011127 +/- 0.00002099	29.59	8.74	1062.89	253.46
Buryat_Duldurginsky	Han_Henan	Turkish	0.0024	3.03	31.03 +/- 10.22	0.00011970 +/- 0.00002854	31.03	10.22	1021.13	296.38
Buryat_Duldurginsky	Dong_Guizhou	Tajik_Mountain	0.013	2.47	31.75 +/- 12.84	0.00009227 +/- 0.00002279	31.75	12.84	1000.25	372.36
Buryat_Duldurginsky	Nganasan	Han_Henan	0.00038	3.56	33.37 +/- 9.03	0.00005096 +/- 0.00001433	33.37	9.03	953.27	261.87
Buryat_Duldurginsky	Han_Henan	Tajik_Mountain	0.016	2.41	34.19 +/- 14.18	0.00009951 +/- 0.00003052	34.19	14.18	929.49	411.22
Buryat_Duldurginsky	Dong_Guizhou	Ulchi	0.0017	3.14	45.32 +/- 14.45	0.00002203 +/- 0.00000435	45.32	14.45	606.72	419.05
Buryat_Duldurginsky	Nganasan	Ulchi	7.4e-05	3.96	47.83 +/- 12.07	0.00003062 +/- 0.00000697	47.83	12.07	533.93	350.03
Buryat_Duldurginsky	Nganasan	Atayal	0.0072	2.69	51.13 +/- 18.10	0.00004188 +/- 0.00001560	51.13	18.1	438.23	524.9
Buryat_Duldurginsky	Nganasan	Tibetan_Lhasa	3.9e-09	5.89	52.28 +/- 8.50	0.00004993 +/- 0.00000848	52.28	8.5	404.88	246.5
Buryat_Duldurginsky	Tibetan_Lhasa	Nanai	0.036	2.1	52.73 +/- 25.09	0.00001860 +/- 0.00000545	52.73	25.09	391.83	727.61
Buryat_Duldurginsky	Nganasan	Nanai	0.00057	3.44	60.61 +/- 17.60	0.00003375 +/- 0.00000957	60.61	17.6	163.31	510.4
Buryat_Duldurginsky	Atayal	Nanai	0.039	2.07	61.04 +/- 29.54	0.00001942 +/- 0.00000890	61.04	29.54	150.84	856.66
Buryat_Duldurginsky	Dong_Guizhou	Nanai	0.006	2.75	67.71 +/- 24.64	0.00002946 +/- 0.00001029	67.71	24.64	-42.59	714.56
Buryat_Duldurginsky	Nganasan	Ami	0.0087	2.62	68.75 +/- 26.22	0.00006159 +/- 0.00002127	68.75	26.22	-72.75	760.38
Buryat_Duldurginsky	Nganasan	Dong_Guizhou	0.0018	3.13	76.02 +/- 23.61	0.00006744 +/- 0.00002158	76.02	23.61	-283.58	684.69
Buryat_Ehirit	French	Turkish	0.031	2.16	13.77 +/- 5.33	0.00000140 +/- 0.00000065	13.77	5.33	1521.67	154.57
Buryat_Ehirit	Nganasan	BoY	0.0039	2.89	17.76 +/- 6.15	0.00002323 +/- 0.00000619	17.76	6.15	1405.96	178.35
Buryat_Ehirit	Turkish	Armenian	0.032	2.15	17.84 +/- 7.70	0.00000203 +/- 0.00000094	17.84	7.7	1403.64	223.3
Buryat_Ehirit	Nganasan	Armenian	0.004	2.88	21.89 +/- 7.61	0.00011839 +/- 0.00001932	21.89	7.61	1286.19	220.69
Buryat_Ehirit	Ami	Ulchi	0.01	2.58	22.00 +/- 6.40	0.00000996 +/- 0.00000387	22	6.4	1283	185.6
Buryat_Ehirit	Nganasan	Dao	0.0062	2.74	22.11 +/- 8.08	0.00002450 +/- 0.00000679	22.11	8.08	1279.81	234.32
Buryat_Ehirit	Nganasan	Han_Henan	0.0014	3.19	22.41 +/- 4.85	0.00002123 +/- 0.00000665	22.41	4.85	1271.11	140.65
Buryat_Ehirit	Nganasan	Ami	0.0001	3.88	23.16 +/- 3.58	0.00002431 +/- 0.00000626	23.16	3.58	1249.36	103.82
Buryat_Ehirit	Dao	Sardinian	0.039	2.06	23.18 +/- 11.25	0.00012472 +/- 0.00002919	23.18	11.25	1248.78	326.25
Buryat_Ehirit	Nganasan	Han_Shandong	0.00011	3.86	23.39 +/- 5.29	0.00002124 +/- 0.00000551	23.39	5.29	1242.69	153.41
Buryat_Ehirit	Nganasan	French	0.00032	3.6	25.06 +/- 6.97	0.00013040 +/- 0.00001704	25.06	6.97	1194.26	202.13
Buryat_Ehirit	Nganasan	Turkish	0.00065	3.41	25.28 +/- 7.41	0.00010937 +/- 0.00001405	25.28	7.41	1187.88	214.89
Buryat_Ehirit	Nganasan	Sardinian	0.0016	3.15	25.66 +/- 8.14	0.00013590 +/- 0.00002113	25.66	8.14	1176.86	236.06
Buryat_Ehirit	Nanai	French	0.015	2.44	25.72 +/- 10.55	0.00015389 +/- 0.00003029	25.72	10.55	1175.12	305.95
Buryat_Ehirit	Nanai	Armenian	0.019	2.34	26.16 +/- 11.20	0.00014580 +/- 0.00003301	26.16	11.2	1162.36	324.8
Buryat_Ehirit	Han_Henan	Ulchi	0.041	2.04	26.18 +/- 7.86	0.00000727 +/- 0.00000356	26.18	7.86	1161.78	227.94
Buryat_Ehirit	Nanai	Basque	0.041	2.05	26.22 +/- 12.80	0.00016388 +/- 0.00003954	26.22	12.8	1160.62	371.2
Buryat_Ehirit	Nganasan	Spanish	0.00027	3.64	26.39 +/- 7.25	0.00013341 +/- 0.00001635	26.39	7.25	1155.69	210.25
Buryat_Ehirit	Nganasan	Hmong	0.004	2.87	26.90 +/- 9.36	0.00002195 +/- 0.00000740	26.9	9.36	1140.9	271.44
Buryat_Ehirit	Nanai	Spanish	0.012	2.52	26.97 +/- 10.70	0.00015533 +/- 0.00002935	26.97	10.7	1138.87	310.3
Buryat_Ehirit	Nganasan	Basque	0.0035	2.92	27.06 +/- 9.28	0.00014422 +/- 0.00002274	27.06	9.28	1136.26	269.12
Buryat_Ehirit	Nganasan	Greek	0.00033	3.59	27.48 +/- 7.65	0.00013737 +/- 0.00001801	27.48	7.65	1124.08	221.85
Buryat_Ehirit	Nganasan	Tajik_Mountain	0.00046	3.5	27.53 +/- 7.86	0.00008180 +/- 0.00001165	27.53	7.86	1122.63	227.94
Buryat_Ehirit	Nanai	Turkish	0.016	2.41	27.75 +/- 11.52	0.00013219 +/- 0.00002725	27.75	11.52	1116.25	334.08
Buryat_Ehirit	Nanai	Sardinian	0.011	2.54	27.86 +/- 10.96	0.00016250 +/- 0.00003316	27.86	10.96	1113.06	317.84
Buryat_Ehirit	Nanai	Greek	0.008	2.65	28.84 +/- 10.88	0.00016209 +/- 0.00003055	28.84	10.88	1084.64	315.52
Buryat_Ehirit	Nganasan	Dong_Guizhou	0.02	2.32	29.35 +/- 12.63	0.00002801 +/- 0.00001055	29.35	12.63	1069.85	366.27
Buryat_Ehirit	Nganasan	Tibetan_Lhasa	1.8e-06	4.77	30.53 +/- 5.94	0.00002842 +/- 0.00000596	30.53	5.94	1035.63	172.26
Buryat_Ehirit	Nanai	Tajik_Mountain	0.023	2.28	30.88 +/- 13.56	0.00010156 +/- 0.00002359	30.88	13.56	1025.48	393.24
Buryat_Ehirit	Nganasan	Atayal	0.041	2.04	33.03 +/- 16.19	0.00003011 +/- 0.00001089	33.03	16.19	963.13	469.51
Buryat_Ehirit	Tibetan_Lhasa	Ulchi	0.014	2.45	39.87 +/- 16.24	0.00001802 +/- 0.00000610	39.87	16.24	764.77	470.96
Buryat_Ehirit	Nganasan	Nanai	6.9e-05	3.98	44.82 +/- 9.61	0.00001857 +/- 0.00000467	44.82	9.61	621.22	278.69
Buryat_Ehirit	Nganasan	Ulchi	0.0084	2.64	44.95 +/- 10.43	0.00001442 +/- 0.00000547	44.95	10.43	617.45	302.47
Buryat_Ehirit	Greek	Tajik_Mountain	0.015	2.43	57.48 +/- 23.70	0.00001962 +/- 0.00000539	57.48	23.7	254.08	687.3
Buryat_Selenginsky	Nganasan	Han_Henan	0.017	2.38	11.80 +/- 4.95	0.00001196 +/- 0.00000295	11.8	4.95	1578.8	143.55
Buryat_Selenginsky	Nganasan	Tibetan_Lhasa	0.038	2.07	13.89 +/- 6.71	0.00001537 +/- 0.00000604	13.89	6.71	1518.19	194.59
Buryat_Selenginsky	Tibetan_Lhasa	Ulchi	0.018	2.37	15.59 +/- 6.57	0.00000807 +/- 0.00000302	15.59	6.57	1468.89	190.53
Buryat_Selenginsky	Nganasan	Tajik_Mountain	0.0077	2.67	16.73 +/- 6.27	0.00008662 +/- 0.00001801	16.73	6.27	1435.83	181.83
Buryat_Selenginsky	Nganasan	Basque	0.017	2.39	19.38 +/- 8.12	0.00014150 +/- 0.00003611	19.38	8.12	1358.98	235.48
Buryat_Selenginsky	Atayal	Tajik_Mountain	0.027	2.22	20.12 +/- 9.08	0.00007751 +/- 0.00001818	20.12	9.08	1337.52	263.32
Buryat_Selenginsky	Dao	Tajik_Mountain	0.0041	2.87	20.21 +/- 7.04	0.00008772 +/- 0.00001890	20.21	7.04	1334.91	204.16
Buryat_Selenginsky	Nganasan	Turkish	0.0088	2.62	20.46 +/- 7.81	0.00012664 +/- 0.00003015	20.46	7.81	1327.66	226.49
Buryat_Selenginsky	Ulchi	Tajik_Mountain	0.00084	3.34	20.68 +/- 6.19	0.00009457 +/- 0.00001475	20.68	6.19	1321.28	179.51
Buryat_Selenginsky	Tibetan_Lhasa	Tajik_Mountain	1.9e-05	4.27	21.44 +/- 5.02	0.00008347 +/- 0.00001145	21.44	5.02	1299.24	145.58
Buryat_Selenginsky	Nganasan	Greek	0.021	2.31	21.53 +/- 9.30	0.00013865 +/- 0.00003663	21.53	9.3	1296.63	269.7
Buryat_Selenginsky	Han_Shandong	Ulchi	0.035	2.1	21.60 +/- 10.27	0.00001044 +/- 0.00000324	21.6	10.27	1294.6	297.83
Buryat_Selenginsky	Nganasan	Sardinian	0.019	2.35	21.65 +/- 9.22	0.00014636 +/- 0.00003906	21.65	9.22	1293.15	267.38
Buryat_Selenginsky	Han_Shandong	Tajik_Mountain	0.0037	2.9	21.89 +/- 7.55	0.00009802 +/- 0.00002098	21.89	7.55	1286.19	218.95
Buryat_Selenginsky	Nganasan	Armenian	0.022	2.28	21.98 +/- 9.62	0.00015148 +/- 0.00003711	21.98	9.62	1283.58	278.98
Buryat_Selenginsky	Nganasan	Spanish	0.013	2.49	22.28 +/- 8.95	0.00014733 +/- 0.00003597	22.28	8.95	1274.88	259.55
Buryat_Selenginsky	Nganasan	French	0.0036	2.91	22.32 +/- 7.66	0.00014977 +/- 0.00003340	22.32	7.66	1273.72	222.14
Buryat_Selenginsky	Tibetan_Lhasa	Basque	0.0013	3.21	22.90 +/- 7.13	0.00013510 +/- 0.00002580	22.9	7.13	1256.9	206.77
Buryat_Selenginsky	Ulchi	Basque	0.0054	2.78	22.95 +/- 8.24	0.00015316 +/- 0.00003164	22.95	8.24	1255.45	238.96
Buryat_Selenginsky	Nanai	Tajik_Mountain	2e-05	4.27	23.41 +/- 5.48	0.00010448 +/- 0.00001426	23.41	5.48	1242.11	158.92
Buryat_Selenginsky	Tibetan_Lhasa	Greek	0.00082	3.35	23.65 +/- 7.07	0.00013285 +/- 0.00002218	23.65	7.07	1235.15	205.03
Buryat_Selenginsky	Han_Shandong	Basque	0.0042	2.86	23.76 +/- 8.30	0.00015458 +/- 0.00003686	23.76	8.3	1231.96	240.7
Buryat_Selenginsky	Tibetan_Lhasa	Sardinian	0.00067	3.4	23.85 +/- 7.01	0.00013640 +/- 0.00002568	23.85	7.01	1229.35	203.29
Buryat_Selenginsky	Tibetan_Lhasa	Turkish	0.0008	3.35	23.85 +/- 7.11	0.00012054 +/- 0.00002168	23.85	7.11	1229.35	206.19
Buryat_Selenginsky	Han_Henan	Tajik_Mountain	0.012	2.5	23.85 +/- 9.54	0.00009528 +/- 0.00002327	23.85	9.54	1229.35	276.66
Buryat_Selenginsky	Ami	Tajik_Mountain	0.013	2.49	23.86 +/- 9.59	0.00008565 +/- 0.00002328	23.86	9.59	1229.06	278.11
Buryat_Selenginsky	Tibetan_Lhasa	French	0.00039	3.54	24.04 +/- 6.78	0.00013442 +/- 0.00002289	24.04	6.78	1223.84	196.62
Buryat_Selenginsky	Han_Shandong	Sardinian	0.0063	2.73	24.11 +/- 8.83	0.00015427 +/- 0.00003821	24.11	8.83	1221.81	256.07
Buryat_Selenginsky	Tibetan_Lhasa	Spanish	0.0007	3.39	24.17 +/- 7.13	0.00013427 +/- 0.00002337	24.17	7.13	1220.07	206.77
Buryat_Selenginsky	Dao	Basque	0.013	2.49	24.19 +/- 9.73	0.00014626 +/- 0.00003826	24.19	9.73	1219.49	282.17
Buryat_Selenginsky	Ulchi	Sardinian	0.003	2.97	24.23 +/- 8.17	0.00015769 +/- 0.00003037	24.23	8.17	1218.33	236.93
Buryat_Selenginsky	Ulchi	Turkish	0.0039	2.89	24.55 +/- 8.50	0.00014091 +/- 0.00002642	24.55	8.5	1209.05	246.5
Buryat_Selenginsky	Dao	Turkish	0.0054	2.78	24.56 +/- 8.82	0.00012862 +/- 0.00002955	24.56	8.82	1208.76	255.78
Buryat_Selenginsky	Han_Shandong	Turkish	0.0033	2.93	24.75 +/- 8.44	0.00013800 +/- 0.00003170	24.75	8.44	1203.25	244.76
Buryat_Selenginsky	Han_Henan	Turkish	0.013	2.48	24.77 +/- 9.97	0.00012930 +/- 0.00003289	24.77	9.97	1202.67	289.13
Buryat_Selenginsky	Nanai	Basque	0.0011	3.27	24.91 +/- 7.61	0.00016407 +/- 0.00003146	24.91	7.61	1198.61	220.69
Buryat_Selenginsky	Ulchi	French	0.0024	3.04	24.91 +/- 8.20	0.00015902 +/- 0.00002971	24.91	8.2	1198.61	237.8
Buryat_Selenginsky	Han_Henan	Basque	0.027	2.21	24.93 +/- 11.29	0.00014658 +/- 0.00004393	24.93	11.29	1198.03	327.41
Buryat_Selenginsky	Ulchi	Spanish	0.0059	2.75	24.96 +/- 9.07	0.00015708 +/- 0.00003124	24.96	9.07	1197.16	263.03
Buryat_Selenginsky	Han_Henan	Sardinian	0.018	2.38	24.99 +/- 10.52	0.00014459 +/- 0.00003917	24.99	10.52	1196.29	305.08
Buryat_Selenginsky	Han_Shandong	Armenian	0.0069	2.7	25.02 +/- 9.26	0.00015531 +/- 0.00003330	25.02	9.26	1195.42	268.54
Buryat_Selenginsky	Dao	Sardinian	0.008	2.65	25.04 +/- 9.44	0.00014819 +/- 0.00003662	25.04	9.44	1194.84	273.76
Buryat_Selenginsky	Ulchi	Armenian	0.012	2.51	25.11 +/- 9.99	0.00016447 +/- 0.00003144	25.11	9.99	1192.81	289.71
Buryat_Selenginsky	Han_Shandong	Greek	0.0051	2.8	25.42 +/- 9.07	0.00015633 +/- 0.00003560	25.42	9.07	1183.82	263.03
Buryat_Selenginsky	Han_Shandong	Spanish	0.0034	2.93	25.48 +/- 8.69	0.00015590 +/- 0.00003549	25.48	8.69	1182.08	252.01
Buryat_Selenginsky	Ulchi	Greek	0.0029	2.98	25.54 +/- 8.56	0.00015694 +/- 0.00002785	25.54	8.56	1180.34	248.24
Buryat_Selenginsky	Dao	French	0.0046	2.83	25.56 +/- 9.02	0.00014775 +/- 0.00003365	25.56	9.02	1179.76	261.58
Buryat_Selenginsky	Dao	Armenian	0.01	2.56	25.62 +/- 10.00	0.00015146 +/- 0.00003307	25.62	10	1178.02	290
Buryat_Selenginsky	Dao	Spanish	0.0075	2.67	25.62 +/- 9.59	0.00014683 +/- 0.00003466	25.62	9.59	1178.02	278.11
Buryat_Selenginsky	Tibetan_Lhasa	Armenian	0.0027	3	25.80 +/- 8.60	0.00014335 +/- 0.00002407	25.8	8.6	1172.8	249.4
Buryat_Selenginsky	Han_Shandong	French	0.0019	3.11	25.87 +/- 8.31	0.00015753 +/- 0.00003424	25.87	8.31	1170.77	240.99
Buryat_Selenginsky	Han_Henan	Spanish	0.015	2.43	25.90 +/- 10.64	0.00014654 +/- 0.00003784	25.9	10.64	1169.9	308.56
Buryat_Selenginsky	Nanai	Sardinian	0.00094	3.31	25.92 +/- 7.83	0.00016474 +/- 0.00003215	25.92	7.83	1169.32	227.07
Buryat_Selenginsky	Han_Henan	French	0.0074	2.68	25.95 +/- 9.69	0.00014809 +/- 0.00003557	25.95	9.69	1168.45	281.01
Buryat_Selenginsky	Nanai	Turkish	0.00098	3.3	26.08 +/- 7.92	0.00014678 +/- 0.00002689	26.08	7.92	1164.68	229.68
Buryat_Selenginsky	Han_Henan	Armenian	0.023	2.27	26.31 +/- 11.58	0.00015511 +/- 0.00003840	26.31	11.58	1158.01	335.82
Buryat_Selenginsky	Dong_Guizhou	Tajik_Mountain	0.0082	2.64	26.65 +/- 10.09	0.00009632 +/- 0.00002568	26.65	10.09	1148.15	292.61
Buryat_Selenginsky	Han_Henan	Greek	0.017	2.38	26.67 +/- 11.20	0.00014996 +/- 0.00003808	26.67	11.2	1147.57	324.8
Buryat_Selenginsky	Dao	Greek	0.0034	2.93	26.71 +/- 9.11	0.00015110 +/- 0.00003251	26.71	9.11	1146.41	264.19
Buryat_Selenginsky	Nanai	Spanish	0.0015	3.18	26.86 +/- 8.44	0.00016579 +/- 0.00003156	26.86	8.44	1142.06	244.76
Buryat_Selenginsky	Nanai	Greek	0.00071	3.39	27.18 +/- 8.03	0.00016447 +/- 0.00002939	27.18	8.03	1132.78	232.87
Buryat_Selenginsky	Nanai	Armenian	0.0073	2.68	27.37 +/- 10.20	0.00017328 +/- 0.00003356	27.37	10.2	1127.27	295.8
Buryat_Selenginsky	Nanai	French	0.00033	3.59	27.37 +/- 7.63	0.00017068 +/- 0.00003029	27.37	7.63	1127.27	221.27
Buryat_Selenginsky	BoY	Tajik_Mountain	0.0094	2.6	28.22 +/- 10.87	0.00009590 +/- 0.00002581	28.22	10.87	1102.62	315.23
Buryat_Selenginsky	Hmong	Tajik_Mountain	1.2e-05	4.39	28.37 +/- 6.47	0.00010036 +/- 0.00001524	28.37	6.47	1098.27	187.63
Buryat_Selenginsky	Dong_Guizhou	Basque	0.014	2.45	28.50 +/- 11.63	0.00015558 +/- 0.00004580	28.5	11.63	1094.5	337.27
Buryat_Selenginsky	Ami	Sardinian	0.012	2.51	29.24 +/- 11.63	0.00015125 +/- 0.00004613	29.24	11.63	1073.04	337.27
Buryat_Selenginsky	Hmong	Basque	0.00071	3.39	29.41 +/- 8.68	0.00016114 +/- 0.00003071	29.41	8.68	1068.11	251.72
Buryat_Selenginsky	Ami	Basque	0.0083	2.64	29.78 +/- 11.29	0.00015472 +/- 0.00004485	29.78	11.29	1057.38	327.41
Buryat_Selenginsky	Dong_Guizhou	Turkish	0.0077	2.67	29.82 +/- 11.19	0.00014239 +/- 0.00003941	29.82	11.19	1056.22	324.51
Buryat_Selenginsky	Ami	Turkish	0.0081	2.65	29.86 +/- 11.28	0.00013556 +/- 0.00003873	29.86	11.28	1055.06	327.12
Buryat_Selenginsky	Ami	Greek	0.0076	2.67	29.99 +/- 11.24	0.00015103 +/- 0.00004127	29.99	11.24	1051.29	325.96
Buryat_Selenginsky	Dong_Guizhou	Sardinian	0.0091	2.61	30.32 +/- 11.63	0.00016230 +/- 0.00004574	30.32	11.63	1041.72	337.27
Buryat_Selenginsky	Ami	Spanish	0.0081	2.65	30.59 +/- 11.55	0.00015134 +/- 0.00004279	30.59	11.55	1033.89	334.95
Buryat_Selenginsky	Ami	French	0.0039	2.89	30.70 +/- 10.64	0.00015261 +/- 0.00004009	30.7	10.64	1030.7	308.56
Buryat_Selenginsky	Dong_Guizhou	Armenian	0.012	2.52	30.77 +/- 12.22	0.00016578 +/- 0.00004351	30.77	12.22	1028.67	354.38
Buryat_Selenginsky	BoY	French	0.012	2.51	30.90 +/- 12.31	0.00015491 +/- 0.00004512	30.9	12.31	1024.9	356.99
Buryat_Selenginsky	Hmong	French	0.00026	3.65	30.90 +/- 8.47	0.00016119 +/- 0.00002827	30.9	8.47	1024.9	245.63
Buryat_Selenginsky	Hmong	Greek	0.00033	3.59	30.97 +/- 8.62	0.00015928 +/- 0.00002671	30.97	8.62	1022.87	249.98
Buryat_Selenginsky	Dong_Guizhou	French	0.0033	2.94	31.04 +/- 10.56	0.00016283 +/- 0.00004075	31.04	10.56	1020.84	306.24
Buryat_Selenginsky	BoY	Spanish	0.018	2.36	31.14 +/- 13.18	0.00015426 +/- 0.00004717	31.14	13.18	1017.94	382.22
Buryat_Selenginsky	Dong_Guizhou	Greek	0.0032	2.95	31.18 +/- 10.58	0.00016228 +/- 0.00003901	31.18	10.58	1016.78	306.82
Buryat_Selenginsky	BoY	Turkish	0.012	2.52	31.20 +/- 12.40	0.00013914 +/- 0.00004168	31.2	12.4	1016.2	359.6
Buryat_Selenginsky	BoY	Sardinian	0.012	2.51	31.29 +/- 12.47	0.00015765 +/- 0.00004717	31.29	12.47	1013.59	361.63
Buryat_Selenginsky	Dong_Guizhou	Spanish	0.0053	2.79	31.45 +/- 11.27	0.00016294 +/- 0.00004229	31.45	11.27	1008.95	326.83
Buryat_Selenginsky	Hmong	Turkish	0.00039	3.55	31.59 +/- 8.90	0.00014622 +/- 0.00002572	31.59	8.9	1004.89	258.1
Buryat_Selenginsky	BoY	Greek	0.013	2.5	31.66 +/- 12.68	0.00015839 +/- 0.00004497	31.66	12.68	1002.86	367.72
Buryat_Selenginsky	Hmong	Spanish	0.0004	3.54	31.70 +/- 8.95	0.00016291 +/- 0.00002893	31.7	8.95	1001.7	259.55
Buryat_Selenginsky	Ami	Armenian	0.0054	2.78	31.75 +/- 11.41	0.00016175 +/- 0.00004025	31.75	11.41	1000.25	330.89
Buryat_Selenginsky	Hmong	Sardinian	0.00028	3.63	32.11 +/- 8.84	0.00016757 +/- 0.00002977	32.11	8.84	989.81	256.36
Buryat_Selenginsky	Hmong	Armenian	0.0012	3.23	32.39 +/- 10.02	0.00016950 +/- 0.00003022	32.39	10.02	981.69	290.58
Buryat_Selenginsky	BoY	Armenian	0.0089	2.61	32.63 +/- 12.48	0.00016619 +/- 0.00004443	32.63	12.48	974.73	361.92
Buryat_Selenginsky	French	Tajik_Mountain	0.0085	2.63	34.30 +/- 13.03	0.00001056 +/- 0.00000355	34.3	13.03	926.3	377.87
Buryat_Selenginsky	Sardinian	Tajik_Mountain	0.0071	2.69	41.82 +/- 13.23	0.00001390 +/- 0.00000516	41.82	13.23	708.22	383.67
Buryat_Selenginsky	Armenian	Tajik_Mountain	0.0045	2.84	58.58 +/- 17.08	0.00001630 +/- 0.00000574	58.58	17.08	222.18	495.32
Buryat_Selenginsky	Nganasan	Ulchi	0.0022	3.06	6.14 +/- 2.01	0.00000574 +/- 0.00000119	6.14	2.01	1742.94	58.29
Buryat_Zakamensky	French	Tajik_Mountain	0.0013	3.23	13.04 +/- 4.04	0.00000427 +/- 0.00000091	13.04	4.04	1542.84	117.16
Buryat_Zakamensky	Basque	Tajik_Mountain	0.00029	3.62	15.56 +/- 4.29	0.00000534 +/- 0.00000125	15.56	4.29	1469.76	124.41
Buryat_Zakamensky	Spanish	Tajik_Mountain	2.4e-05	4.23	17.39 +/- 4.12	0.00000505 +/- 0.00000113	17.39	4.12	1416.69	119.48
Buryat_Zakamensky	Greek	Tajik_Mountain	0.032	2.15	19.49 +/- 9.06	0.00000478 +/- 0.00000132	19.49	9.06	1355.79	262.74
Buryat_Zakamensky	Turkish	Tajik_Mountain	0.01	2.56	20.20 +/- 7.46	0.00000267 +/- 0.00000104	20.2	7.46	1335.2	216.34
Buryat_Zakamensky	Tibetan_Lhasa	Sardinian	1.1e-07	5.31	20.23 +/- 3.81	0.00011260 +/- 0.00001151	20.23	3.81	1334.33	110.49
Buryat_Zakamensky	Tibetan_Lhasa	French	6.4e-06	4.51	21.12 +/- 4.68	0.00011198 +/- 0.00001272	21.12	4.68	1308.52	135.72
Buryat_Zakamensky	Atayal	Sardinian	0.013	2.49	21.55 +/- 8.64	0.00010765 +/- 0.00001965	21.55	8.64	1296.05	250.56
Buryat_Zakamensky	Tibetan_Lhasa	Tajik_Mountain	6.5e-07	4.98	21.69 +/- 4.36	0.00007319 +/- 0.00000853	21.69	4.36	1291.99	126.44
Buryat_Zakamensky	Atayal	French	0.008	2.65	21.80 +/- 8.22	0.00010681 +/- 0.00001937	21.8	8.22	1288.8	238.38
Buryat_Zakamensky	Dao	Sardinian	0.00011	3.86	21.88 +/- 5.66	0.00010340 +/- 0.00001217	21.88	5.66	1286.48	164.14
Buryat_Zakamensky	Tibetan_Lhasa	Spanish	6.1e-06	4.52	21.94 +/- 4.85	0.00011323 +/- 0.00001413	21.94	4.85	1284.74	140.65
Buryat_Zakamensky	Tibetan_Lhasa	Greek	0.0001	3.89	22.04 +/- 5.67	0.00011325 +/- 0.00001494	22.04	5.67	1281.84	164.43
Buryat_Zakamensky	Atayal	Turkish	0.0077	2.67	22.16 +/- 8.31	0.00008851 +/- 0.00001610	22.16	8.31	1278.36	240.99
Buryat_Zakamensky	Tibetan_Lhasa	Turkish	1.1e-06	4.88	22.31 +/- 4.57	0.00009808 +/- 0.00001286	22.31	4.57	1274.01	132.53
Buryat_Zakamensky	Tibetan_Lhasa	Basque	6.5e-06	4.51	22.42 +/- 4.97	0.00011808 +/- 0.00001526	22.42	4.97	1270.82	144.13
Buryat_Zakamensky	Dao	French	0.00018	3.75	23.05 +/- 6.14	0.00010483 +/- 0.00001323	23.05	6.14	1252.55	178.06
Buryat_Zakamensky	Atayal	Spanish	0.0086	2.63	23.31 +/- 8.88	0.00010964 +/- 0.00002050	23.31	8.88	1245.01	257.52
Buryat_Zakamensky	Atayal	Greek	0.014	2.45	23.77 +/- 9.69	0.00011025 +/- 0.00002268	23.77	9.69	1231.67	281.01
Buryat_Zakamensky	Dong_Guizhou	Sardinian	2.9e-08	5.55	24.09 +/- 4.34	0.00011928 +/- 0.00001225	24.09	4.34	1222.39	125.86
Buryat_Zakamensky	Dao	Spanish	0.00017	3.76	24.47 +/- 6.51	0.00010864 +/- 0.00001402	24.47	6.51	1211.37	188.79
Buryat_Zakamensky	Dao	Greek	0.0022	3.07	24.47 +/- 7.98	0.00010905 +/- 0.00001643	24.47	7.98	1211.37	231.42
Buryat_Zakamensky	Dong_Guizhou	Nanai	0.0047	2.82	24.58 +/- 7.82	0.00000902 +/- 0.00000319	24.58	7.82	1208.18	226.78
Buryat_Zakamensky	Atayal	Basque	0.0029	2.97	24.68 +/- 8.30	0.00011714 +/- 0.00002211	24.68	8.3	1205.28	240.7
Buryat_Zakamensky	Tibetan_Lhasa	Armenian	0.00013	3.82	24.70 +/- 6.47	0.00011814 +/- 0.00001893	24.7	6.47	1204.7	187.63
Buryat_Zakamensky	Dong_Guizhou	French	1.8e-07	5.21	24.83 +/- 4.76	0.00011784 +/- 0.00001189	24.83	4.76	1200.93	138.04
Buryat_Zakamensky	Dao	Turkish	0.00026	3.65	24.95 +/- 6.84	0.00009110 +/- 0.00001198	24.95	6.84	1197.45	198.36
Buryat_Zakamensky	Hmong	Sardinian	8.6e-07	4.92	25.07 +/- 5.09	0.00012292 +/- 0.00001458	25.07	5.09	1193.97	147.61
Buryat_Zakamensky	Atayal	Tajik_Mountain	0.0015	3.18	25.65 +/- 8.06	0.00007511 +/- 0.00001341	25.65	8.06	1177.15	233.74
Buryat_Zakamensky	Dao	Basque	0.00015	3.78	25.70 +/- 6.79	0.00011665 +/- 0.00001663	25.7	6.79	1175.7	196.91
Buryat_Zakamensky	Dong_Guizhou	Spanish	4.9e-08	5.46	25.87 +/- 4.74	0.00012024 +/- 0.00001260	25.87	4.74	1170.77	137.46
Buryat_Zakamensky	Dong_Guizhou	Turkish	2.7e-08	5.56	26.00 +/- 4.68	0.00010121 +/- 0.00001048	26	4.68	1167	135.72
Buryat_Zakamensky	Dong_Guizhou	Basque	1.3e-07	5.28	26.12 +/- 4.95	0.00012526 +/- 0.00001542	26.12	4.95	1163.52	143.55
Buryat_Zakamensky	Nganasan	Sardinian	8.4e-11	6.49	26.21 +/- 4.04	0.00015543 +/- 0.00002064	26.21	4.04	1160.91	117.16
Buryat_Zakamensky	Nganasan	Tajik_Mountain	4.5e-07	5.05	26.30 +/- 5.21	0.00010713 +/- 0.00001554	26.3	5.21	1158.3	151.09
Buryat_Zakamensky	Dong_Guizhou	Greek	3.1e-06	4.67	26.43 +/- 5.66	0.00012307 +/- 0.00001479	26.43	5.66	1154.53	164.14
Buryat_Zakamensky	Hmong	French	2.9e-05	4.18	26.50 +/- 6.34	0.00012366 +/- 0.00001756	26.5	6.34	1152.5	183.86
Buryat_Zakamensky	Dao	Tajik_Mountain	8.2e-05	3.94	26.98 +/- 6.85	0.00007617 +/- 0.00000933	26.98	6.85	1138.58	198.65
Buryat_Zakamensky	Nganasan	French	6.7e-08	5.4	27.03 +/- 5.01	0.00015089 +/- 0.00001974	27.03	5.01	1137.13	145.29
Buryat_Zakamensky	BoY	Sardinian	0.00069	3.39	27.08 +/- 7.98	0.00012612 +/- 0.00001815	27.08	7.98	1135.68	231.42
Buryat_Zakamensky	Ulchi	Sardinian	1.1e-10	6.45	27.14 +/- 4.21	0.00015099 +/- 0.00001640	27.14	4.21	1133.94	122.09
Buryat_Zakamensky	Hmong	Spanish	6.9e-06	4.5	27.36 +/- 6.09	0.00012573 +/- 0.00001803	27.36	6.09	1127.56	176.61
Buryat_Zakamensky	Hmong	Basque	1.6e-05	4.31	27.36 +/- 6.35	0.00012815 +/- 0.00002028	27.36	6.35	1127.56	184.15
Buryat_Zakamensky	BoY	French	0.0011	3.27	27.54 +/- 8.43	0.00012425 +/- 0.00001819	27.54	8.43	1122.34	244.47
Buryat_Zakamensky	Nganasan	Greek	1.2e-07	5.29	28.07 +/- 5.31	0.00015395 +/- 0.00002155	28.07	5.31	1106.97	153.99
Buryat_Zakamensky	Nganasan	Spanish	1.1e-08	5.71	28.12 +/- 4.92	0.00015439 +/- 0.00002167	28.12	4.92	1105.52	142.68
Buryat_Zakamensky	Nganasan	Basque	1.4e-06	4.82	28.14 +/- 5.84	0.00015864 +/- 0.00002468	28.14	5.84	1104.94	169.36
Buryat_Zakamensky	Hmong	Turkish	7.2e-07	4.95	28.31 +/- 5.71	0.00010736 +/- 0.00001479	28.31	5.71	1100.01	165.59
Buryat_Zakamensky	Ulchi	French	3.1e-08	5.53	28.44 +/- 5.14	0.00015133 +/- 0.00001801	28.44	5.14	1096.24	149.06
Buryat_Zakamensky	Dong_Guizhou	Tajik_Mountain	2.8e-11	6.66	28.64 +/- 4.30	0.00008557 +/- 0.00000854	28.64	4.3	1090.44	124.7
Buryat_Zakamensky	Ulchi	Basque	1.2e-07	5.29	28.73 +/- 5.43	0.00015750 +/- 0.00002131	28.73	5.43	1087.83	157.47
Buryat_Zakamensky	BoY	Spanish	0.00057	3.44	28.87 +/- 8.38	0.00012874 +/- 0.00001869	28.87	8.38	1083.77	243.02
Buryat_Zakamensky	BoY	Greek	0.0015	3.17	28.94 +/- 9.12	0.00012965 +/- 0.00002148	28.94	9.12	1081.74	264.48
Buryat_Zakamensky	Nganasan	Turkish	5.1e-08	5.45	29.13 +/- 5.35	0.00013909 +/- 0.00002036	29.13	5.35	1076.23	155.15
Buryat_Zakamensky	Hmong	Greek	4.5e-05	4.08	29.22 +/- 7.17	0.00012995 +/- 0.00001960	29.22	7.17	1073.62	207.93
Buryat_Zakamensky	Ulchi	Spanish	7.3e-09	5.78	29.26 +/- 5.06	0.00015254 +/- 0.00001829	29.26	5.06	1072.46	146.74
Buryat_Zakamensky	Atayal	Armenian	0.0054	2.78	29.44 +/- 10.59	0.00012400 +/- 0.00002485	29.44	10.59	1067.24	307.11
Buryat_Zakamensky	Nanai	Sardinian	8.1e-10	6.14	29.45 +/- 4.79	0.00015701 +/- 0.00001462	29.45	4.79	1066.95	138.91
Buryat_Zakamensky	Ulchi	Greek	2.4e-07	5.16	29.71 +/- 5.75	0.00015201 +/- 0.00001944	29.71	5.75	1059.41	166.75
Buryat_Zakamensky	Ami	Sardinian	0.00097	3.3	29.84 +/- 9.05	0.00013263 +/- 0.00002356	29.84	9.05	1055.64	262.45
Buryat_Zakamensky	Dao	Armenian	0.0014	3.2	29.88 +/- 9.34	0.00011967 +/- 0.00002027	29.88	9.34	1054.48	270.86
Buryat_Zakamensky	BoY	Turkish	0.00067	3.4	29.92 +/- 8.79	0.00011192 +/- 0.00001789	29.92	8.79	1053.32	254.91
Buryat_Zakamensky	Ulchi	Turkish	1.7e-09	6.02	30.01 +/- 4.98	0.00013278 +/- 0.00001599	30.01	4.98	1050.71	144.42
Buryat_Zakamensky	Han_Henan	Sardinian	1.4e-09	6.06	30.17 +/- 4.98	0.00014045 +/- 0.00001442	30.17	4.98	1046.07	144.42
Buryat_Zakamensky	Nanai	French	6.3e-08	5.41	30.37 +/- 5.61	0.00015580 +/- 0.00001571	30.37	5.61	1040.27	162.69
Buryat_Zakamensky	BoY	Basque	0.00055	3.46	30.49 +/- 8.82	0.00013458 +/- 0.00002111	30.49	8.82	1036.79	255.78
Buryat_Zakamensky	BoY	Tajik_Mountain	0.00019	3.73	30.63 +/- 8.21	0.00008874 +/- 0.00001288	30.63	8.21	1032.73	238.09
Buryat_Zakamensky	Dong_Guizhou	Armenian	3.1e-05	4.16	30.84 +/- 7.40	0.00013050 +/- 0.00001903	30.84	7.4	1026.64	214.6
Buryat_Zakamensky	Hmong	Tajik_Mountain	5.7e-08	5.43	31.07 +/- 5.73	0.00008811 +/- 0.00001230	31.07	5.73	1019.97	166.17
Buryat_Zakamensky	Han_Shandong	Sardinian	0.001	3.29	31.09 +/- 9.46	0.00014018 +/- 0.00002114	31.09	9.46	1019.39	274.34
Buryat_Zakamensky	Nganasan	Armenian	4.4e-07	5.05	31.16 +/- 6.17	0.00016332 +/- 0.00002564	31.16	6.17	1017.36	178.93
Buryat_Zakamensky	Ami	French	0.0012	3.25	31.33 +/- 9.64	0.00013346 +/- 0.00002426	31.33	9.64	1012.43	279.56
Buryat_Zakamensky	Ulchi	Tajik_Mountain	1.4e-13	7.39	31.34 +/- 4.24	0.00010719 +/- 0.00001090	31.34	4.24	1012.14	122.96
Buryat_Zakamensky	Nanai	Basque	9.8e-08	5.33	31.40 +/- 5.89	0.00016383 +/- 0.00001929	31.4	5.89	1010.4	170.81
Buryat_Zakamensky	Nanai	Spanish	5.2e-08	5.45	31.51 +/- 5.79	0.00015783 +/- 0.00001650	31.51	5.79	1007.21	167.91
Buryat_Zakamensky	Han_Henan	French	2.5e-09	5.96	32.04 +/- 5.37	0.00014441 +/- 0.00001466	32.04	5.37	991.84	155.73
Buryat_Zakamensky	Han_Shandong	French	0.00064	3.42	32.07 +/- 9.39	0.00014234 +/- 0.00002193	32.07	9.39	990.97	272.31
Buryat_Zakamensky	Nanai	Greek	4.7e-07	5.04	32.33 +/- 6.42	0.00016071 +/- 0.00001683	32.33	6.42	983.43	186.18
Buryat_Zakamensky	Nanai	Tajik_Mountain	2.8e-14	7.61	32.53 +/- 4.28	0.00010779 +/- 0.00000878	32.53	4.28	977.63	124.12
Buryat_Zakamensky	Ami	Spanish	0.00059	3.43	33.16 +/- 9.65	0.00013858 +/- 0.00002425	33.16	9.65	959.36	279.85
Buryat_Zakamensky	Ulchi	Armenian	5.8e-09	5.82	33.27 +/- 5.72	0.00016333 +/- 0.00002049	33.27	5.72	956.17	165.88
Buryat_Zakamensky	Han_Henan	Spanish	2.7e-09	5.95	33.34 +/- 5.60	0.00014731 +/- 0.00001513	33.34	5.6	954.14	162.4
Buryat_Zakamensky	Ami	Turkish	0.0015	3.17	33.50 +/- 10.58	0.00011806 +/- 0.00002393	33.5	10.58	949.5	306.82
Buryat_Zakamensky	Han_Henan	Basque	1.4e-09	6.05	33.54 +/- 5.54	0.00015054 +/- 0.00001651	33.54	5.54	948.34	160.66
Buryat_Zakamensky	Han_Shandong	Spanish	0.00032	3.6	33.68 +/- 9.36	0.00014578 +/- 0.00002125	33.68	9.36	944.28	271.44
Buryat_Zakamensky	Ami	Greek	0.0025	3.02	33.73 +/- 11.15	0.00014130 +/- 0.00002839	33.73	11.15	942.83	323.35
Buryat_Zakamensky	Nganasan	Tibetan_Lhasa	0.0023	3.05	33.76 +/- 11.08	0.00003312 +/- 0.00000822	33.76	11.08	941.96	321.32
Buryat_Zakamensky	Hmong	Armenian	1.4e-05	4.34	33.86 +/- 7.79	0.00013917 +/- 0.00002066	33.86	7.79	939.06	225.91
Buryat_Zakamensky	Nanai	Turkish	7.9e-09	5.77	34.10 +/- 5.91	0.00014269 +/- 0.00001447	34.1	5.91	932.1	171.39
Buryat_Zakamensky	Ami	Basque	0.00024	3.67	34.54 +/- 9.40	0.00014672 +/- 0.00002530	34.54	9.4	919.34	272.6
Buryat_Zakamensky	Han_Henan	Greek	3.3e-07	5.1	34.71 +/- 6.80	0.00015303 +/- 0.00001897	34.71	6.8	914.41	197.2
Buryat_Zakamensky	Han_Henan	Turkish	1.7e-10	6.38	34.79 +/- 5.45	0.00012977 +/- 0.00001358	34.79	5.45	912.09	158.05
Buryat_Zakamensky	Han_Shandong	Turkish	0.00032	3.6	34.85 +/- 9.69	0.00012558 +/- 0.00001903	34.85	9.69	910.35	281.01
Buryat_Zakamensky	BoY	Armenian	0.0018	3.12	34.93 +/- 11.20	0.00014362 +/- 0.00002627	34.93	11.2	908.03	324.8
Buryat_Zakamensky	Han_Henan	Nanai	0.045	2	35.05 +/- 13.58	0.00000879 +/- 0.00000439	35.05	13.58	904.55	393.82
Buryat_Zakamensky	Han_Shandong	Tajik_Mountain	4e-05	4.11	35.27 +/- 8.59	0.00009837 +/- 0.00001458	35.27	8.59	898.17	249.11
Buryat_Zakamensky	Han_Shandong	Greek	0.00095	3.3	35.29 +/- 10.68	0.00014887 +/- 0.00002466	35.29	10.68	897.59	309.72
Buryat_Zakamensky	Han_Shandong	Basque	0.00029	3.63	35.49 +/- 9.79	0.00015437 +/- 0.00002557	35.49	9.79	891.79	283.91
Buryat_Zakamensky	Nanai	Armenian	5.7e-08	5.43	35.89 +/- 6.61	0.00016994 +/- 0.00001921	35.89	6.61	880.19	191.69
Buryat_Zakamensky	Han_Henan	Tajik_Mountain	7e-15	7.78	36.42 +/- 4.68	0.00010576 +/- 0.00001130	36.42	4.68	864.82	135.72
Buryat_Zakamensky	Ami	Nanai	0.045	2.01	37.68 +/- 18.77	0.00001676 +/- 0.00000777	37.68	18.77	828.28	544.33
Buryat_Zakamensky	Ami	Tajik_Mountain	2.1e-05	4.25	37.83 +/- 8.90	0.00010063 +/- 0.00002060	37.83	8.9	823.93	258.1
Buryat_Zakamensky	Han_Henan	Armenian	3.8e-08	5.5	39.25 +/- 7.14	0.00015875 +/- 0.00001982	39.25	7.14	782.75	207.06
Buryat_Zakamensky	Han_Shandong	Armenian	3.8e-05	4.12	40.78 +/- 9.90	0.00016339 +/- 0.00002468	40.78	9.9	738.38	287.1
Buryat_Zakamensky	Nganasan	Dong_Guizhou	0.0013	3.22	42.02 +/- 13.04	0.00004223 +/- 0.00000987	42.02	13.04	702.42	378.16
Buryat_Zakamensky	Ami	Armenian	0.00033	3.59	42.29 +/- 11.77	0.00015889 +/- 0.00003094	42.29	11.77	694.59	341.33
Buryat_Zakamensky	Nganasan	Han_Shandong	3.9e-05	4.11	42.32 +/- 10.29	0.00004327 +/- 0.00000857	42.32	10.29	693.72	298.41
Buryat_Zakamensky	Nganasan	Ulchi	0.0035	2.92	42.35 +/- 14.49	0.00002248 +/- 0.00000474	42.35	14.49	692.85	420.21
Buryat_Zakamensky	Ami	Ulchi	0.04	2.06	42.38 +/- 20.60	0.00002208 +/- 0.00000826	42.38	20.6	691.98	597.4
Buryat_Zakamensky	Nganasan	Han_Henan	0.0017	3.13	46.15 +/- 14.74	0.00004579 +/- 0.00001427	46.15	14.74	582.65	427.46
Buryat_Zakamensky	Nganasan	Nanai	0.0022	3.06	57.29 +/- 18.75	0.00002554 +/- 0.00000827	57.29	18.75	259.59	543.75
Buryat_Zakamensky	Nganasan	Ami	0.0043	2.86	67.40 +/- 23.60	0.00006684 +/- 0.00001736	67.4	23.6	-33.6	684.4
Buryat_Zakamensky	Han_Shandong	Nanai	0.013	2.47	71.11 +/- 17.88	0.00001663 +/- 0.00000673	71.11	17.88	-141.19	518.52
Buryat_Zakamensky	Nganasan	Atayal	0.012	2.52	75.95 +/- 27.52	0.00006941 +/- 0.00002749	75.95	27.52	-281.55	798.08
Cambodian	Dao	Ulchi	0.048	1.97	127.72 +/- 47.58	0.00001712 +/- 0.00000867	127.72	47.58	-1782.88	1379.82
Cambodian	Nganasan	Ulchi	0.035	2.1	155.41 +/- 59.67	0.00001323 +/- 0.00000629	155.41	59.67	-2585.89	1730.43
Cambodian	Nganasan	Dong_Guizhou	0.011	2.55	189.44 +/- 71.26	0.00006693 +/- 0.00002625	189.44	71.26	-3572.76	2066.54
Cambodian	Nganasan	Tajik_Mountain	0.029	2.18	19.82 +/- 9.08	0.00002323 +/- 0.00000624	19.82	9.08	1346.22	263.32
Cambodian	Nganasan	Nanai	0.025	2.24	19.95 +/- 6.51	0.00000348 +/- 0.00000155	19.95	6.51	1342.45	188.79
Cambodian	Ulchi	Tajik_Mountain	0.013	2.48	20.97 +/- 8.46	0.00002448 +/- 0.00000643	20.97	8.46	1312.87	245.34
Cambodian	Ami	Nanai	0.041	2.04	23.61 +/- 10.26	0.00000838 +/- 0.00000410	23.61	10.26	1236.31	297.54
Cambodian	Dao	Tibetan_Lhasa	0.0001	3.88	238.00 +/- 40.90	0.00006184 +/- 0.00001594	238	40.9	-4981	1186.1
Cambodian	Spanish	Armenian	0.039	2.06	24.03 +/- 7.91	0.00000144 +/- 0.00000070	24.03	7.91	1224.13	229.39
Cambodian	Nganasan	Spanish	0.024	2.26	24.15 +/- 10.68	0.00003094 +/- 0.00000802	24.15	10.68	1220.65	309.72
Cambodian	Nganasan	Basque	0.0052	2.79	24.42 +/- 8.74	0.00003151 +/- 0.00000693	24.42	8.74	1212.82	253.46
Cambodian	Ulchi	Spanish	0.0029	2.98	24.98 +/- 8.38	0.00003348 +/- 0.00000704	24.98	8.38	1196.58	243.02
Cambodian	Nanai	Spanish	0.0043	2.85	25.12 +/- 8.80	0.00004271 +/- 0.00001040	25.12	8.8	1192.52	255.2
Cambodian	Ulchi	Basque	0.00041	3.53	25.22 +/- 7.14	0.00003366 +/- 0.00000667	25.22	7.14	1189.62	207.06
Cambodian	Nanai	Basque	0.0023	3.05	25.77 +/- 8.45	0.00004147 +/- 0.00000998	25.77	8.45	1173.67	245.05
Cambodian	Nanai	Tajik_Mountain	0.033	2.13	25.93 +/- 12.19	0.00003343 +/- 0.00001238	25.93	12.19	1169.03	353.51
Cambodian	Ulchi	French	0.0051	2.8	25.96 +/- 9.27	0.00003485 +/- 0.00000804	25.96	9.27	1168.16	268.83
Cambodian	Nganasan	Turkish	0.0062	2.74	26.84 +/- 9.81	0.00003123 +/- 0.00000787	26.84	9.81	1142.64	284.49
Cambodian	Nanai	French	0.004	2.88	26.87 +/- 9.34	0.00004574 +/- 0.00001155	26.87	9.34	1141.77	270.86
Cambodian	Ulchi	Turkish	1.3e-05	4.37	27.28 +/- 6.25	0.00003391 +/- 0.00000638	27.28	6.25	1129.88	181.25
Cambodian	Nganasan	Sardinian	0.0066	2.71	27.40 +/- 10.10	0.00003051 +/- 0.00000707	27.4	10.1	1126.4	292.9
Cambodian	Nganasan	French	0.034	2.12	27.57 +/- 12.98	0.00003483 +/- 0.00000997	27.57	12.98	1121.47	376.42
Cambodian	Ulchi	Sardinian	1.1e-05	4.41	27.58 +/- 6.26	0.00003407 +/- 0.00000674	27.58	6.26	1121.18	181.54
Cambodian	Han_Shandong	Tajik_Mountain	0.0018	3.13	27.72 +/- 8.87	0.00003787 +/- 0.00000971	27.72	8.87	1117.12	257.23
Cambodian	Nanai	Greek	0.0043	2.85	27.78 +/- 9.74	0.00004668 +/- 0.00001306	27.78	9.74	1115.38	282.46
Cambodian	Nanai	Turkish	0.00017	3.76	27.79 +/- 7.40	0.00004272 +/- 0.00000952	27.79	7.4	1115.09	214.6
Cambodian	Ulchi	Greek	0.0027	3	27.83 +/- 9.26	0.00003711 +/- 0.00000973	27.83	9.26	1113.93	268.54
Cambodian	Nanai	Sardinian	2.3e-05	4.23	28.18 +/- 6.66	0.00004418 +/- 0.00000881	28.18	6.66	1103.78	193.14
Cambodian	Han_Henan	Tajik_Mountain	0.024	2.26	28.43 +/- 12.56	0.00003986 +/- 0.00001415	28.43	12.56	1096.53	364.24
Cambodian	Nganasan	Greek	0.034	2.12	28.69 +/- 13.52	0.00003603 +/- 0.00001134	28.69	13.52	1088.99	392.08
Cambodian	Tibetan_Lhasa	Tajik_Mountain	0.05	1.96	28.80 +/- 14.68	0.00002381 +/- 0.00001054	28.8	14.68	1085.8	425.72
Cambodian	Hmong	BoY	0.015	2.43	28.95 +/- 8.77	0.00000622 +/- 0.00000255	28.95	8.77	1081.45	254.33
Cambodian	Ulchi	Armenian	2.3e-07	5.18	29.58 +/- 5.45	0.00004322 +/- 0.00000835	29.58	5.45	1063.18	158.05
Cambodian	Nganasan	Armenian	0.00043	3.52	30.30 +/- 8.61	0.00003918 +/- 0.00000983	30.3	8.61	1042.3	249.69
Cambodian	Nanai	Armenian	1.9e-06	4.77	31.11 +/- 6.25	0.00005551 +/- 0.00001164	31.11	6.25	1018.81	181.25
Cambodian	Armenian	Basque	0.032	2.14	31.92 +/- 10.77	0.00000248 +/- 0.00000116	31.92	10.77	995.32	312.33
Cambodian	Tibetan_Lhasa	Turkish	0.0023	3.05	31.95 +/- 10.46	0.00003178 +/- 0.00001001	31.95	10.46	994.45	303.34
Cambodian	Han_Henan	Sardinian	0.00069	3.39	32.01 +/- 9.44	0.00004866 +/- 0.00001246	32.01	9.44	992.71	273.76
Cambodian	Han_Henan	Turkish	0.015	2.43	32.52 +/- 13.40	0.00004868 +/- 0.00001474	32.52	13.4	977.92	388.6
Cambodian	Han_Shandong	Spanish	1.4e-05	4.34	32.80 +/- 7.56	0.00005169 +/- 0.00001007	32.8	7.56	969.8	219.24
Cambodian	Han_Shandong	Turkish	2.9e-07	5.13	33.25 +/- 6.48	0.00004968 +/- 0.00000875	33.25	6.48	956.75	187.92
Cambodian	Hmong	Han_Shandong	0.027	2.2	33.65 +/- 15.27	0.00000648 +/- 0.00000232	33.65	15.27	945.15	442.83
Cambodian	Tibetan_Lhasa	Spanish	0.0072	2.69	33.82 +/- 12.58	0.00003633 +/- 0.00001155	33.82	12.58	940.22	364.82
Cambodian	Tibetan_Lhasa	Basque	0.0032	2.95	33.99 +/- 11.53	0.00003628 +/- 0.00001135	33.99	11.53	935.29	334.37
Cambodian	Atayal	Sardinian	4e-05	4.11	34.26 +/- 8.34	0.00005502 +/- 0.00001166	34.26	8.34	927.46	241.86
Cambodian	Han_Shandong	French	1.6e-05	4.32	34.27 +/- 7.94	0.00005475 +/- 0.00001090	34.27	7.94	927.17	230.26
Cambodian	Han_Shandong	Greek	0.00013	3.83	34.57 +/- 9.02	0.00005565 +/- 0.00001343	34.57	9.02	918.47	261.58
Cambodian	Hmong	Tajik_Mountain	0.00024	3.67	34.80 +/- 9.48	0.00004804 +/- 0.00001063	34.8	9.48	911.8	274.92
Cambodian	Tibetan_Lhasa	French	0.0092	2.6	34.89 +/- 13.40	0.00003823 +/- 0.00001298	34.89	13.4	909.19	388.6
Cambodian	Han_Shandong	Basque	5.4e-05	4.04	35.05 +/- 8.68	0.00005266 +/- 0.00001055	35.05	8.68	904.55	251.72
Cambodian	Han_Shandong	Sardinian	3.9e-07	5.07	35.16 +/- 6.41	0.00005124 +/- 0.00001010	35.16	6.41	901.36	185.89
Cambodian	Tibetan_Lhasa	Sardinian	0.0012	3.24	35.29 +/- 9.89	0.00003545 +/- 0.00001095	35.29	9.89	897.59	286.81
Cambodian	Atayal	Tajik_Mountain	1.2e-05	4.38	35.58 +/- 7.54	0.00004880 +/- 0.00001115	35.58	7.54	889.18	218.66
Cambodian	Hmong	Basque	0.00093	3.31	35.70 +/- 10.78	0.00006085 +/- 0.00001271	35.7	10.78	885.7	312.62
Cambodian	Tibetan_Lhasa	Armenian	4.6e-05	4.07	35.70 +/- 8.76	0.00004168 +/- 0.00001020	35.7	8.76	885.7	254.04
Cambodian	Ami	Sardinian	2.9e-05	4.18	36.12 +/- 8.64	0.00007043 +/- 0.00001496	36.12	8.64	873.52	250.56
Cambodian	Ami	Tajik_Mountain	2e-05	4.26	36.13 +/- 8.04	0.00006315 +/- 0.00001481	36.13	8.04	873.23	233.16
Cambodian	Han_Shandong	Armenian	1.9e-07	5.21	36.25 +/- 6.33	0.00006061 +/- 0.00001163	36.25	6.33	869.75	183.57
Cambodian	Han_Henan	Armenian	0.0016	3.16	36.39 +/- 11.51	0.00006040 +/- 0.00001437	36.39	11.51	865.69	333.79
Cambodian	Hmong	Sardinian	2.6e-05	4.2	36.40 +/- 8.66	0.00005886 +/- 0.00001095	36.4	8.66	865.4	251.14
Cambodian	Tibetan_Lhasa	Greek	0.0076	2.67	36.69 +/- 13.75	0.00003932 +/- 0.00001402	36.69	13.75	856.99	398.75
Cambodian	Atayal	Turkish	2.2e-05	4.25	36.82 +/- 8.67	0.00005904 +/- 0.00001050	36.82	8.67	853.22	251.43
Cambodian	Ami	Spanish	9.9e-06	4.42	36.86 +/- 8.34	0.00007428 +/- 0.00001413	36.86	8.34	852.06	241.86
Cambodian	Hmong	Spanish	0.00039	3.55	37.14 +/- 10.47	0.00006201 +/- 0.00001247	37.14	10.47	843.94	303.63
Cambodian	Ami	Turkish	7.6e-08	5.38	37.16 +/- 6.91	0.00007248 +/- 0.00001241	37.16	6.91	843.36	200.39
Cambodian	Ami	Greek	1.4e-05	4.35	37.32 +/- 8.58	0.00007785 +/- 0.00001605	37.32	8.58	838.72	248.82
Cambodian	Hmong	Greek	0.00032	3.59	37.54 +/- 10.44	0.00006504 +/- 0.00001499	37.54	10.44	832.34	302.76
Cambodian	Ami	Basque	0.00016	3.78	37.63 +/- 9.96	0.00007606 +/- 0.00001447	37.63	9.96	829.73	288.84
Cambodian	Atayal	Basque	0.0014	3.19	37.68 +/- 11.81	0.00006223 +/- 0.00001161	37.68	11.81	828.28	342.49
Cambodian	Ami	French	2.3e-06	4.73	37.75 +/- 7.99	0.00007920 +/- 0.00001457	37.75	7.99	826.25	231.71
Cambodian	Hmong	Turkish	2.9e-05	4.18	37.93 +/- 9.07	0.00005839 +/- 0.00001083	37.93	9.07	821.03	263.03
Cambodian	Hmong	French	0.00012	3.84	38.63 +/- 10.05	0.00006634 +/- 0.00001245	38.63	10.05	800.73	291.45
Cambodian	Atayal	Greek	0.0001	3.88	38.78 +/- 9.99	0.00006616 +/- 0.00001417	38.78	9.99	796.38	289.71
Cambodian	Atayal	Spanish	0.00037	3.56	39.45 +/- 11.09	0.00006241 +/- 0.00001259	39.45	11.09	776.95	321.61
Cambodian	Atayal	Armenian	1.1e-05	4.39	39.58 +/- 9.02	0.00007031 +/- 0.00001318	39.58	9.02	773.18	261.58
Cambodian	Dong_Guizhou	Sardinian	2.3e-05	4.23	39.69 +/- 9.38	0.00006053 +/- 0.00001290	39.69	9.38	769.99	272.02
Cambodian	Dong_Guizhou	Basque	0.0029	2.98	40.10 +/- 13.47	0.00005993 +/- 0.00001366	40.1	13.47	758.1	390.63
Cambodian	Atayal	French	0.00057	3.45	40.11 +/- 11.64	0.00006594 +/- 0.00001395	40.11	11.64	757.81	337.56
Cambodian	BoY	Sardinian	6.5e-06	4.51	40.85 +/- 7.16	0.00006162 +/- 0.00001366	40.85	7.16	736.35	207.64
Cambodian	Dong_Guizhou	Tajik_Mountain	4.1e-06	4.6	40.90 +/- 8.88	0.00004977 +/- 0.00001039	40.9	8.88	734.9	257.52
Cambodian	Ami	Armenian	3.8e-08	5.5	41.06 +/- 7.47	0.00008857 +/- 0.00001534	41.06	7.47	730.26	216.63
Cambodian	BoY	Tajik_Mountain	8.6e-05	3.93	41.33 +/- 8.28	0.00005652 +/- 0.00001439	41.33	8.28	722.43	240.12
Cambodian	BoY	Turkish	5.6e-09	5.83	41.55 +/- 6.49	0.00006533 +/- 0.00001121	41.55	6.49	716.05	188.21
Cambodian	Dong_Guizhou	Spanish	0.00037	3.56	41.71 +/- 11.72	0.00006257 +/- 0.00001311	41.71	11.72	711.41	339.88
Cambodian	BoY	Spanish	4.4e-07	5.05	41.91 +/- 7.83	0.00006831 +/- 0.00001353	41.91	7.83	705.61	227.07
Cambodian	BoY	Greek	4.3e-06	4.6	42.03 +/- 8.93	0.00007071 +/- 0.00001538	42.03	8.93	702.13	258.97
Cambodian	BoY	Armenian	6.5e-07	4.98	42.97 +/- 6.87	0.00007512 +/- 0.00001509	42.97	6.87	674.87	199.23
Cambodian	BoY	Basque	2.1e-06	4.74	43.06 +/- 9.08	0.00006853 +/- 0.00001423	43.06	9.08	672.26	263.32
Cambodian	Dong_Guizhou	Turkish	4.7e-05	4.07	43.43 +/- 10.66	0.00006193 +/- 0.00001161	43.43	10.66	661.53	309.14
Cambodian	Dong_Guizhou	Greek	0.00031	3.6	43.44 +/- 12.05	0.00006751 +/- 0.00001453	43.44	12.05	661.24	349.45
Cambodian	Dong_Guizhou	French	0.00033	3.59	43.89 +/- 12.22	0.00006672 +/- 0.00001308	43.89	12.22	648.19	354.38
Cambodian	Hmong	Armenian	8e-06	4.47	44.30 +/- 9.92	0.00007580 +/- 0.00001288	44.3	9.92	636.3	287.68
Cambodian	BoY	French	2.8e-08	5.55	44.83 +/- 7.70	0.00007503 +/- 0.00001352	44.83	7.7	620.93	223.3
Cambodian	Dao	Tajik_Mountain	3.8e-05	4.12	45.11 +/- 10.24	0.00005290 +/- 0.00001284	45.11	10.24	612.81	296.96
Cambodian	Dao	Sardinian	4.1e-07	5.07	45.98 +/- 9.08	0.00006594 +/- 0.00001223	45.98	9.08	587.58	263.32
Cambodian	Dao	Basque	8.3e-05	3.93	46.69 +/- 11.87	0.00006890 +/- 0.00001325	46.69	11.87	566.99	344.23
Cambodian	Dao	Spanish	4e-06	4.61	47.00 +/- 10.19	0.00006922 +/- 0.00001160	47	10.19	558	295.51
Cambodian	Dao	French	7.6e-07	4.94	47.32 +/- 9.57	0.00007245 +/- 0.00001155	47.32	9.57	548.72	277.53
Cambodian	Dao	Turkish	1.2e-07	5.29	48.21 +/- 9.11	0.00006831 +/- 0.00000957	48.21	9.11	522.91	264.19
Cambodian	Dong_Guizhou	Armenian	7.6e-05	3.96	48.92 +/- 12.37	0.00007636 +/- 0.00001454	48.92	12.37	502.32	358.73
Cambodian	Dao	Greek	8.5e-08	5.36	49.47 +/- 9.24	0.00007532 +/- 0.00001306	49.47	9.24	486.37	267.96
Cambodian	Dao	Armenian	2.5e-07	5.15	52.03 +/- 10.10	0.00008279 +/- 0.00001066	52.03	10.1	412.13	292.9
Cambodian	Spanish	Tajik_Mountain	0.045	2	60.42 +/- 23.66	0.00000285 +/- 0.00000143	60.42	23.66	168.82	686.14
Cambodian	Hmong	Tibetan_Lhasa	0.04	2.06	63.07 +/- 30.67	0.00001585 +/- 0.00000698	63.07	30.67	91.97	889.43
Cambodian	Armenian	Tajik_Mountain	0.049	1.97	65.40 +/- 14.21	0.00000632 +/- 0.00000321	65.4	14.21	24.4	412.09
Cham	Nganasan	Tajik_Mountain	0.041	2.04	11.16 +/- 5.46	0.00001664 +/- 0.00000596	11.16	5.46	1597.36	158.34
Cham	Nganasan	Han_Shandong	0.03	2.17	16.58 +/- 3.94	0.00000463 +/- 0.00000213	16.58	3.94	1440.18	114.26
Cham	Nanai	Tajik_Mountain	0.005	2.81	16.65 +/- 5.93	0.00002698 +/- 0.00000330	16.65	5.93	1438.15	171.97
Cham	Dao	Tajik_Mountain	0.016	2.41	19.10 +/- 7.92	0.00004421 +/- 0.00000864	19.1	7.92	1367.1	229.68
Cham	Han_Shandong	Tajik_Mountain	0.0041	2.87	19.19 +/- 6.69	0.00003721 +/- 0.00000557	19.19	6.69	1364.49	194.01
Cham	Tibetan_Lhasa	Tajik_Mountain	0.01	2.57	20.38 +/- 7.94	0.00002274 +/- 0.00000527	20.38	7.94	1329.98	230.26
Cham	Nganasan	Dao	0.035	2.11	20.90 +/- 9.93	0.00000852 +/- 0.00000373	20.9	9.93	1314.9	287.97
Cham	Spanish	Sardinian	0.03	2.17	22.26 +/- 6.54	0.00000090 +/- 0.00000041	22.26	6.54	1275.46	189.66
Cham	Dao	Greek	2.5e-08	5.57	23.34 +/- 4.19	0.00006462 +/- 0.00000908	23.34	4.19	1244.14	121.51
Cham	Dao	French	2.8e-08	5.55	25.27 +/- 4.55	0.00006698 +/- 0.00000810	25.27	4.55	1188.17	131.95
Cham	Han_Shandong	Greek	3.1e-06	4.66	25.37 +/- 5.44	0.00005980 +/- 0.00000986	25.37	5.44	1185.27	157.76
Cham	Han_Shandong	Spanish	6.4e-07	4.98	25.38 +/- 5.10	0.00006073 +/- 0.00000883	25.38	5.1	1184.98	147.9
Cham	Dao	Sardinian	2e-11	6.71	25.61 +/- 3.82	0.00007002 +/- 0.00000800	25.61	3.82	1178.31	110.78
Cham	Dao	Basque	2.2e-11	6.69	25.79 +/- 3.85	0.00006938 +/- 0.00000885	25.79	3.85	1173.09	111.65
Cham	Han_Shandong	French	2.1e-06	4.74	25.88 +/- 5.45	0.00006064 +/- 0.00000907	25.88	5.45	1170.48	158.05
Cham	Dao	Spanish	6.3e-09	5.81	25.91 +/- 4.46	0.00006919 +/- 0.00000784	25.91	4.46	1169.61	129.34
Cham	Nanai	Spanish	0.00019	3.74	25.92 +/- 6.94	0.00005018 +/- 0.00000805	25.92	6.94	1169.32	201.26
Cham	Han_Shandong	Sardinian	8.8e-09	5.75	25.95 +/- 4.51	0.00006202 +/- 0.00000739	25.95	4.51	1168.45	130.79
Cham	Han_Henan	Tajik_Mountain	0.0027	3	26.12 +/- 8.72	0.00003924 +/- 0.00000863	26.12	8.72	1163.52	252.88
Cham	BoY	Tajik_Mountain	0.048	1.97	26.24 +/- 13.29	0.00004123 +/- 0.00001266	26.24	13.29	1160.04	385.41
Cham	Nanai	Basque	8.4e-05	3.93	26.30 +/- 6.68	0.00005177 +/- 0.00000828	26.3	6.68	1158.3	193.72
Cham	Ulchi	Tajik_Mountain	0.048	1.98	26.53 +/- 13.42	0.00003088 +/- 0.00000761	26.53	13.42	1151.63	389.18
Cham	Han_Shandong	Basque	2.6e-08	5.57	26.61 +/- 4.78	0.00006276 +/- 0.00000969	26.61	4.78	1149.31	138.62
Cham	Nanai	Sardinian	1.9e-06	4.77	26.62 +/- 5.59	0.00005486 +/- 0.00000683	26.62	5.59	1149.02	162.11
Cham	Nanai	French	0.00011	3.86	27.12 +/- 7.02	0.00005072 +/- 0.00000864	27.12	7.02	1134.52	203.58
Cham	Dao	Turkish	4e-08	5.49	27.50 +/- 5.01	0.00006709 +/- 0.00000737	27.5	5.01	1123.5	145.29
Cham	Han_Shandong	Turkish	5.6e-07	5.01	27.59 +/- 5.51	0.00005902 +/- 0.00000703	27.59	5.51	1120.89	159.79
Cham	Nanai	Turkish	0.00016	3.77	28.86 +/- 7.66	0.00004951 +/- 0.00000788	28.86	7.66	1084.06	222.14
Cham	Hmong	Tajik_Mountain	0.001	3.29	29.42 +/- 8.95	0.00004793 +/- 0.00000793	29.42	8.95	1067.82	259.55
Cham	Nanai	Greek	9.2e-06	4.44	29.65 +/- 6.68	0.00005446 +/- 0.00001065	29.65	6.68	1061.15	193.72
Cham	Tibetan_Lhasa	Sardinian	1.1e-06	4.88	29.78 +/- 6.10	0.00004679 +/- 0.00000673	29.78	6.1	1057.38	176.9
Cham	Han_Shandong	Armenian	1.7e-06	4.78	30.07 +/- 6.29	0.00006449 +/- 0.00000790	30.07	6.29	1048.97	182.41
Cham	Han_Henan	Sardinian	4.9e-08	5.46	30.08 +/- 5.51	0.00006440 +/- 0.00001178	30.08	5.51	1048.68	159.79
Cham	Dao	Armenian	2.5e-05	4.22	30.54 +/- 7.24	0.00007168 +/- 0.00000956	30.54	7.24	1035.34	209.96
Cham	Nganasan	Sardinian	0.0012	3.24	30.65 +/- 9.45	0.00004766 +/- 0.00001212	30.65	9.45	1032.15	274.05
Cham	Tibetan_Lhasa	Spanish	0.00047	3.49	30.74 +/- 8.79	0.00004542 +/- 0.00000996	30.74	8.79	1029.54	254.91
Cham	Han_Henan	Spanish	3.6e-06	4.64	30.84 +/- 6.65	0.00006317 +/- 0.00001349	30.84	6.65	1026.64	192.85
Cham	Nganasan	French	0.0099	2.58	31.35 +/- 12.15	0.00004278 +/- 0.00001429	31.35	12.15	1011.85	352.35
Cham	Han_Henan	Greek	3.9e-05	4.11	31.43 +/- 6.71	0.00006247 +/- 0.00001519	31.43	6.71	1009.53	194.59
Cham	Nganasan	Spanish	0.021	2.31	31.58 +/- 13.65	0.00004438 +/- 0.00001581	31.58	13.65	1005.18	395.85
Cham	Tibetan_Lhasa	Greek	0.00086	3.33	31.78 +/- 9.54	0.00004500 +/- 0.00001108	31.78	9.54	999.38	276.66
Cham	Hmong	Greek	4.2e-05	4.1	31.83 +/- 7.77	0.00006796 +/- 0.00001203	31.83	7.77	997.93	225.33
Cham	Han_Henan	French	7.8e-07	4.94	31.89 +/- 6.10	0.00006321 +/- 0.00001280	31.89	6.1	996.19	176.9
Cham	Tibetan_Lhasa	French	0.00033	3.59	31.93 +/- 8.90	0.00004577 +/- 0.00000953	31.93	8.9	995.03	258.1
Cham	Nganasan	Turkish	0.01	2.56	32.14 +/- 12.53	0.00003922 +/- 0.00001270	32.14	12.53	988.94	363.37
Cham	Tibetan_Lhasa	Basque	0.0016	3.15	32.22 +/- 10.22	0.00004729 +/- 0.00001145	32.22	10.22	986.62	296.38
Cham	Han_Henan	Basque	1.7e-06	4.79	32.47 +/- 6.67	0.00006665 +/- 0.00001391	32.47	6.67	979.37	193.43
Cham	Tibetan_Lhasa	Turkish	1.6e-05	4.31	32.61 +/- 7.56	0.00004269 +/- 0.00000742	32.61	7.56	975.31	219.24
Cham	Hmong	Sardinian	9e-06	4.44	32.87 +/- 7.40	0.00007318 +/- 0.00001131	32.87	7.4	967.77	214.6
Cham	Nanai	Armenian	7.6e-05	3.96	32.89 +/- 8.31	0.00005659 +/- 0.00000861	32.89	8.31	967.19	240.99
Cham	Han_Henan	Turkish	5.2e-06	4.56	33.19 +/- 7.28	0.00005917 +/- 0.00001201	33.19	7.28	958.49	211.12
Cham	Ulchi	Spanish	8.1e-05	3.94	33.68 +/- 8.54	0.00005186 +/- 0.00001270	33.68	8.54	944.28	247.66
Cham	Ulchi	Sardinian	9.6e-07	4.9	33.95 +/- 6.93	0.00005512 +/- 0.00001089	33.95	6.93	936.45	200.97
Cham	Ulchi	French	1.7e-05	4.3	34.02 +/- 7.64	0.00005043 +/- 0.00001174	34.02	7.64	934.42	221.56
Cham	BoY	Sardinian	1.4e-07	5.26	34.04 +/- 6.47	0.00007161 +/- 0.00001086	34.04	6.47	933.84	187.63
Cham	Ulchi	Basque	0.00016	3.78	34.34 +/- 9.08	0.00005288 +/- 0.00001340	34.34	9.08	925.14	263.32
Cham	BoY	Greek	5.6e-05	4.03	34.46 +/- 8.55	0.00006902 +/- 0.00001463	34.46	8.55	921.66	247.95
Cham	Hmong	Spanish	6.8e-05	3.98	34.77 +/- 8.73	0.00007434 +/- 0.00001286	34.77	8.73	912.67	253.17
Cham	Hmong	French	5.9e-05	4.02	35.09 +/- 8.74	0.00007317 +/- 0.00001274	35.09	8.74	903.39	253.46
Cham	Ulchi	Greek	0.00031	3.6	35.10 +/- 8.80	0.00005301 +/- 0.00001471	35.1	8.8	903.1	255.2
Cham	BoY	Basque	1.3e-05	4.37	35.37 +/- 8.10	0.00007170 +/- 0.00001456	35.37	8.1	895.27	234.9
Cham	Hmong	Basque	1e-05	4.41	35.51 +/- 8.05	0.00007582 +/- 0.00001312	35.51	8.05	891.21	233.45
Cham	Nganasan	Basque	0.0042	2.87	35.75 +/- 12.48	0.00004796 +/- 0.00001479	35.75	12.48	884.25	361.92
Cham	Atayal	Sardinian	0.00042	3.53	35.84 +/- 10.17	0.00008265 +/- 0.00001623	35.84	10.17	881.64	294.93
Cham	Han_Henan	Armenian	4.1e-05	4.1	36.00 +/- 8.78	0.00006537 +/- 0.00001353	36	8.78	877	254.62
Cham	Ulchi	Turkish	1.2e-05	4.38	36.08 +/- 8.25	0.00004976 +/- 0.00001096	36.08	8.25	874.68	239.25
Cham	Nganasan	Greek	0.0056	2.77	36.31 +/- 13.11	0.00004681 +/- 0.00001567	36.31	13.11	868.01	380.19
Cham	Atayal	Greek	0.001	3.28	36.36 +/- 11.09	0.00008010 +/- 0.00001716	36.36	11.09	866.56	321.61
Cham	Nganasan	Armenian	9.6e-05	3.9	36.42 +/- 9.34	0.00004815 +/- 0.00001073	36.42	9.34	864.82	270.86
Cham	BoY	French	3.1e-05	4.17	36.51 +/- 8.76	0.00007140 +/- 0.00001375	36.51	8.76	862.21	254.04
Cham	Hmong	Turkish	3.6e-05	4.13	37.15 +/- 8.99	0.00007199 +/- 0.00001058	37.15	8.99	843.65	260.71
Cham	BoY	Spanish	4.4e-06	4.59	37.65 +/- 8.20	0.00007377 +/- 0.00001393	37.65	8.2	829.15	237.8
Cham	Ulchi	Armenian	5.3e-05	4.04	38.42 +/- 9.51	0.00005543 +/- 0.00001164	38.42	9.51	806.82	275.79
Cham	Ami	Sardinian	8.1e-08	5.36	38.82 +/- 7.24	0.00008259 +/- 0.00001167	38.82	7.24	795.22	209.96
Cham	BoY	Turkish	1.2e-06	4.86	39.10 +/- 8.05	0.00006902 +/- 0.00001179	39.1	8.05	787.1	233.45
Cham	Ami	Greek	3.6e-06	4.63	39.10 +/- 8.44	0.00008137 +/- 0.00001542	39.1	8.44	787.1	244.76
Cham	Hmong	Armenian	4.9e-05	4.06	39.26 +/- 9.67	0.00007843 +/- 0.00001203	39.26	9.67	782.46	280.43
Cham	Tibetan_Lhasa	Armenian	7.9e-05	3.95	39.45 +/- 10.00	0.00005188 +/- 0.00000915	39.45	10	776.95	290
Cham	Atayal	Basque	0.00083	3.34	39.82 +/- 11.92	0.00008702 +/- 0.00001922	39.82	11.92	766.22	345.68
Cham	Atayal	Spanish	0.012	2.52	39.88 +/- 15.82	0.00008703 +/- 0.00002263	39.88	15.82	764.48	458.78
Cham	Atayal	Turkish	0.0095	2.59	40.05 +/- 15.44	0.00008200 +/- 0.00001975	40.05	15.44	759.55	447.76
Cham	Ami	Spanish	7e-06	4.49	40.55 +/- 9.02	0.00008305 +/- 0.00001370	40.55	9.02	745.05	261.58
Cham	Ami	Turkish	2.9e-06	4.68	41.22 +/- 8.82	0.00007976 +/- 0.00001205	41.22	8.82	725.62	255.78
Cham	Atayal	French	0.0025	3.02	41.25 +/- 13.66	0.00008695 +/- 0.00001987	41.25	13.66	724.75	396.14
Cham	Dong_Guizhou	Sardinian	1.7e-12	7.06	41.40 +/- 5.86	0.00009010 +/- 0.00001082	41.4	5.86	720.4	169.94
Cham	Ami	Basque	4.9e-08	5.45	41.41 +/- 7.59	0.00008582 +/- 0.00001370	41.41	7.59	720.11	220.11
Cham	Ami	French	1e-07	5.33	41.67 +/- 7.82	0.00008388 +/- 0.00001253	41.67	7.82	712.57	226.78
Cham	BoY	Armenian	1.2e-08	5.7	43.60 +/- 7.65	0.00007713 +/- 0.00001092	43.6	7.65	656.6	221.85
Cham	French	Tajik_Mountain	0.0076	2.67	45.20 +/- 16.92	0.00000414 +/- 0.00000138	45.2	16.92	610.2	490.68
Cham	Dong_Guizhou	Greek	5.7e-12	6.89	45.79 +/- 6.65	0.00009333 +/- 0.00001196	45.79	6.65	593.09	192.85
Cham	Dong_Guizhou	Tajik_Mountain	0.0008	3.35	46.02 +/- 13.72	0.00006766 +/- 0.00001041	46.02	13.72	586.42	397.88
Cham	Dong_Guizhou	Spanish	7.7e-10	6.15	46.43 +/- 7.55	0.00009610 +/- 0.00001155	46.43	7.55	574.53	218.95
Cham	Dong_Guizhou	French	8.8e-10	6.13	46.73 +/- 7.62	0.00009444 +/- 0.00001257	46.73	7.62	565.83	220.98
Cham	Atayal	Armenian	0.013	2.48	47.22 +/- 19.00	0.00009311 +/- 0.00002368	47.22	19	551.62	551
Cham	Dong_Guizhou	Basque	6.7e-13	7.19	48.01 +/- 6.68	0.00009902 +/- 0.00001280	48.01	6.68	528.71	193.72
Cham	Dong_Guizhou	Turkish	8e-10	6.15	48.01 +/- 7.81	0.00009102 +/- 0.00000822	48.01	7.81	528.71	226.49
Cham	Ami	Armenian	0.00054	3.46	51.39 +/- 14.85	0.00009310 +/- 0.00001687	51.39	14.85	430.69	430.65
Cham	Dao	Han_Shandong	0.019	2.35	52.25 +/- 22.27	0.00000867 +/- 0.00000356	52.25	22.27	405.75	645.83
Cham	Dong_Guizhou	Armenian	3.4e-06	4.65	53.01 +/- 11.41	0.00010026 +/- 0.00001023	53.01	11.41	383.71	330.89
Cham	Dao	Han_Henan	0.031	2.16	60.53 +/- 27.54	0.00001125 +/- 0.00000522	60.53	27.54	165.63	798.66
Cham	Dong_Guizhou	Tibetan_Lhasa	0.029	2.19	70.82 +/- 32.36	0.00001232 +/- 0.00000476	70.82	32.36	-132.78	938.44
CoLao	Dong_Guizhou	Ulchi	0.027	2.21	115.00 +/- 40.98	0.00001688 +/- 0.00000764	115	40.98	-1414	1188.42
CoLao	Dao	Han_Shandong	0.037	2.09	15.95 +/- 4.16	0.00000313 +/- 0.00000150	15.95	4.16	1458.45	120.64
CoLao	Atayal	Spanish	0.044	2.02	155.09 +/- 57.93	0.00006445 +/- 0.00003196	155.09	57.93	-2576.61	1679.97
CoLao	Atayal	Turkish	0.042	2.03	157.88 +/- 50.83	0.00006308 +/- 0.00003105	157.88	50.83	-2657.52	1474.07
CoLao	Dao	Hmong	0.0031	2.95	16.35 +/- 5.54	0.00001380 +/- 0.00000423	16.35	5.54	1446.85	160.66
CoLao	Dao	Armenian	0.006	2.75	16.80 +/- 3.94	0.00000837 +/- 0.00000304	16.8	3.94	1433.8	114.26
CoLao	Dao	Greek	0.0037	2.9	17.13 +/- 5.91	0.00000862 +/- 0.00000278	17.13	5.91	1424.23	171.39
CoLao	Dao	Sardinian	0.0049	2.82	17.39 +/- 6.18	0.00001001 +/- 0.00000299	17.39	6.18	1416.69	179.22
CoLao	Dao	French	0.021	2.31	17.88 +/- 7.73	0.00000825 +/- 0.00000294	17.88	7.73	1402.48	224.17
CoLao	Atayal	Armenian	0.043	2.02	174.39 +/- 57.13	0.00008205 +/- 0.00004055	174.39	57.13	-3136.31	1656.77
CoLao	Atayal	Tajik_Mountain	0.042	2.03	175.29 +/- 56.16	0.00006013 +/- 0.00002964	175.29	56.16	-3162.41	1628.64
CoLao	Hmong	Han_Shandong	4.4e-06	4.59	18.57 +/- 3.70	0.00001642 +/- 0.00000357	18.57	3.7	1382.47	107.3
CoLao	Dao	Turkish	0.0081	2.65	18.89 +/- 7.13	0.00000898 +/- 0.00000251	18.89	7.13	1373.19	206.77
CoLao	Dao	Ulchi	0.02	2.32	19.38 +/- 8.35	0.00000590 +/- 0.00000247	19.38	8.35	1358.98	242.15
CoLao	Dao	Spanish	0.034	2.12	20.49 +/- 9.68	0.00000966 +/- 0.00000333	20.49	9.68	1326.79	280.72
CoLao	Hmong	Armenian	0.0066	2.72	21.08 +/- 7.76	0.00002159 +/- 0.00000610	21.08	7.76	1309.68	225.04
CoLao	Hmong	Tibetan_Lhasa	6.1e-06	4.52	21.29 +/- 4.71	0.00001730 +/- 0.00000342	21.29	4.71	1303.59	136.59
CoLao	Hmong	BoY	0.0019	3.11	22.70 +/- 7.31	0.00001752 +/- 0.00000483	22.7	7.31	1262.7	211.99
CoLao	Hmong	Han_Henan	0.024	2.25	25.04 +/- 11.12	0.00001819 +/- 0.00000554	25.04	11.12	1194.84	322.48
CoLao	Nganasan	Hmong	0.0045	2.84	25.61 +/- 6.50	0.00001860 +/- 0.00000655	25.61	6.5	1178.31	188.5
CoLao	Hmong	Greek	0.037	2.09	26.01 +/- 12.47	0.00002539 +/- 0.00000847	26.01	12.47	1166.71	361.63
CoLao	Hmong	Nanai	8.2e-06	4.46	26.23 +/- 5.77	0.00002212 +/- 0.00000496	26.23	5.77	1160.33	167.33
CoLao	Hmong	Ulchi	3e-07	5.12	27.42 +/- 5.35	0.00002183 +/- 0.00000406	27.42	5.35	1125.82	155.15
CoLao	Dao	Han_Henan	0.014	2.45	28.79 +/- 10.83	0.00000679 +/- 0.00000277	28.79	10.83	1086.09	314.07
CoLao	Hmong	French	0.049	1.97	29.35 +/- 14.88	0.00002592 +/- 0.00000937	29.35	14.88	1069.85	431.52
CoLao	Hmong	Turkish	0.037	2.09	29.98 +/- 14.35	0.00002723 +/- 0.00000933	29.98	14.35	1051.58	416.15
CoLao	Atayal	Hmong	0.0096	2.59	33.80 +/- 13.05	0.00003176 +/- 0.00000851	33.8	13.05	940.8	378.45
CoLao	Hmong	Basque	0.027	2.22	36.50 +/- 16.46	0.00003155 +/- 0.00001055	36.5	16.46	862.5	477.34
CoLao	Ami	Hmong	9.1e-05	3.91	41.92 +/- 10.19	0.00002980 +/- 0.00000762	41.92	10.19	705.32	295.51
CoLao	Atayal	Nanai	0.032	2.14	44.85 +/- 20.94	0.00001287 +/- 0.00000564	44.85	20.94	620.35	607.26
CoLao	Ami	Tibetan_Lhasa	0.034	2.12	47.86 +/- 22.61	0.00001220 +/- 0.00000553	47.86	22.61	533.06	655.69
CoLao	Dao	BoY	0.017	2.38	57.00 +/- 20.88	0.00001036 +/- 0.00000435	57	20.88	268	605.52
CoLao	Ami	Dong_Guizhou	0.038	2.07	60.67 +/- 27.54	0.00001348 +/- 0.00000650	60.67	27.54	161.57	798.66
Cong	Dao	Ulchi	0.043	2.02	134.14 +/- 54.39	0.00002262 +/- 0.00001119	134.14	54.39	-1969.06	1577.31
Cong	Dong_Guizhou	Nanai	0.03	2.18	137.35 +/- 43.22	0.00001725 +/- 0.00000793	137.35	43.22	-2062.15	1253.38
Cong	Han_Henan	Dong_Guizhou	0.013	2.49	138.08 +/- 33.45	0.00001630 +/- 0.00000655	138.08	33.45	-2083.32	970.05
Cong	Dong_Guizhou	Ulchi	0.0074	2.68	158.12 +/- 41.89	0.00002659 +/- 0.00000992	158.12	41.89	-2664.48	1214.81
Cong	Ami	Sardinian	0.04	2.05	36.96 +/- 13.12	0.00001165 +/- 0.00000568	36.96	13.12	849.16	380.48
Cong	Hmong	Dong_Guizhou	0.016	2.4	4.55 +/- 1.52	0.00000205 +/- 0.00000086	4.55	1.52	1789.05	44.08
Cong	Ami	Basque	0.034	2.12	49.98 +/- 16.84	0.00001071 +/- 0.00000506	49.98	16.84	471.58	488.36
Cong	Dao	Tibetan_Lhasa	0.0025	3.03	79.57 +/- 26.27	0.00001832 +/- 0.00000593	79.57	26.27	-386.53	761.83
Cong	Dao	Han_Henan	9e-05	3.92	83.96 +/- 14.87	0.00001649 +/- 0.00000421	83.96	14.87	-513.84	431.23
Cong	BoY	Tibetan_Lhasa	0.036	2.1	9.75 +/- 4.64	0.00000360 +/- 0.00000121	9.75	4.64	1638.25	134.56
Cong	Dao	Nanai	0.013	2.48	90.92 +/- 31.51	0.00001342 +/- 0.00000540	90.92	31.51	-715.68	913.79
Cong	Tibetan_Lhasa	Ulchi	0.041	2.04	95.25 +/- 38.35	0.00001063 +/- 0.00000520	95.25	38.35	-841.25	1112.15
Dai_HGDP	Dao	Greek	0.036	2.09	16.57 +/- 7.46	0.00000922 +/- 0.00000441	16.57	7.46	1440.47	216.34
Dai_HGDP	French	Armenian	0.028	2.19	325.39 +/- 68.38	0.00002700 +/- 0.00001232	325.39	68.38	-7515.31	1983.02
Dai_HGDP	Dao	Ulchi	0.024	2.26	5.72 +/- 2.11	0.00000260 +/- 0.00000115	5.72	2.11	1755.12	61.19
Daur_HGDP	Atayal	Nanai	0.035	2.11	11.18 +/- 5.30	0.00000928 +/- 0.00000298	11.18	5.3	1596.78	153.7
Daur_HGDP	BoY	Tajik_Mountain	0.0017	3.13	14.78 +/- 4.72	0.00003138 +/- 0.00000491	14.78	4.72	1492.38	136.88
Daur_HGDP	BoY	French	0.0023	3.05	15.81 +/- 5.19	0.00004639 +/- 0.00000758	15.81	5.19	1462.51	150.51
Daur_HGDP	BoY	Turkish	0.0002	3.72	15.85 +/- 4.26	0.00004065 +/- 0.00000489	15.85	4.26	1461.35	123.54
Daur_HGDP	BoY	Greek	0.0042	2.86	16.13 +/- 5.64	0.00004641 +/- 0.00000701	16.13	5.64	1453.23	163.56
Daur_HGDP	Tibetan_Lhasa	Tajik_Mountain	0.0017	3.14	16.24 +/- 5.18	0.00002966 +/- 0.00000471	16.24	5.18	1450.04	150.22
Daur_HGDP	Han_Henan	Tajik_Mountain	5.4e-05	4.04	16.27 +/- 4.03	0.00003432 +/- 0.00000544	16.27	4.03	1449.17	116.87
Daur_HGDP	Ami	Tajik_Mountain	3.9e-05	4.11	16.45 +/- 4.00	0.00003300 +/- 0.00000438	16.45	4	1443.95	116
Daur_HGDP	Hmong	Tajik_Mountain	0.0031	2.95	16.63 +/- 5.63	0.00003630 +/- 0.00000621	16.63	5.63	1438.73	163.27
Daur_HGDP	BoY	Basque	0.0027	3	16.79 +/- 5.60	0.00005019 +/- 0.00000852	16.79	5.6	1434.09	162.4
Daur_HGDP	BoY	Sardinian	0.00011	3.86	16.86 +/- 4.36	0.00004801 +/- 0.00000548	16.86	4.36	1432.06	126.44
Daur_HGDP	Hmong	Greek	0.0033	2.94	16.93 +/- 5.77	0.00004879 +/- 0.00000875	16.93	5.77	1430.03	167.33
Daur_HGDP	BoY	Spanish	0.0016	3.16	17.00 +/- 5.38	0.00004872 +/- 0.00000741	17	5.38	1428	156.02
Daur_HGDP	Hmong	French	0.0011	3.28	17.23 +/- 5.26	0.00005069 +/- 0.00000900	17.23	5.26	1421.33	152.54
Daur_HGDP	Hmong	Turkish	0.00012	3.85	17.33 +/- 4.50	0.00004405 +/- 0.00000648	17.33	4.5	1418.43	130.5
Daur_HGDP	Hmong	Spanish	0.0013	3.22	17.57 +/- 5.45	0.00005109 +/- 0.00000946	17.57	5.45	1411.47	158.05
Daur_HGDP	BoY	Armenian	0.0089	2.61	17.60 +/- 6.73	0.00004485 +/- 0.00000677	17.6	6.73	1410.6	195.17
Daur_HGDP	Han_Henan	Turkish	1.7e-05	4.3	17.77 +/- 4.13	0.00004304 +/- 0.00000697	17.77	4.13	1405.67	119.77
Daur_HGDP	Hmong	Basque	0.003	2.97	17.89 +/- 6.02	0.00005330 +/- 0.00001102	17.89	6.02	1402.19	174.58
Daur_HGDP	Tibetan_Lhasa	Turkish	0.0004	3.54	17.93 +/- 5.07	0.00003802 +/- 0.00000555	17.93	5.07	1401.03	147.03
Daur_HGDP	Han_Henan	Greek	8.4e-05	3.93	17.95 +/- 4.56	0.00004884 +/- 0.00000764	17.95	4.56	1400.45	132.24
Daur_HGDP	Hmong	Sardinian	0.0002	3.72	18.03 +/- 4.84	0.00005202 +/- 0.00000859	18.03	4.84	1398.13	140.36
Daur_HGDP	Han_Henan	French	0.00036	3.57	18.85 +/- 5.28	0.00005110 +/- 0.00000929	18.85	5.28	1374.35	153.12
Daur_HGDP	Han_Henan	Spanish	5.5e-05	4.03	18.95 +/- 4.70	0.00005129 +/- 0.00000885	18.95	4.7	1371.45	136.3
Daur_HGDP	Ami	Greek	0.00078	3.36	19.00 +/- 5.65	0.00004794 +/- 0.00000809	19	5.65	1370	163.85
Daur_HGDP	Han_Shandong	Tajik_Mountain	4.2e-08	5.48	19.30 +/- 3.52	0.00004026 +/- 0.00000432	19.3	3.52	1361.3	102.08
Daur_HGDP	Tibetan_Lhasa	French	0.00074	3.37	19.32 +/- 5.73	0.00004735 +/- 0.00000863	19.32	5.73	1360.72	166.17
Daur_HGDP	Tibetan_Lhasa	Sardinian	2.9e-05	4.18	19.64 +/- 4.70	0.00004651 +/- 0.00000660	19.64	4.7	1351.44	136.3
Daur_HGDP	Han_Henan	Sardinian	1.1e-07	5.31	19.69 +/- 3.71	0.00005277 +/- 0.00000788	19.69	3.71	1349.99	107.59
Daur_HGDP	Hmong	Armenian	0.0022	3.06	19.77 +/- 6.45	0.00004924 +/- 0.00000804	19.77	6.45	1347.67	187.05
Daur_HGDP	Ami	Sardinian	1.5e-06	4.82	19.80 +/- 4.11	0.00005128 +/- 0.00000718	19.8	4.11	1346.8	119.19
Daur_HGDP	Han_Henan	Armenian	0.0016	3.16	19.83 +/- 6.28	0.00004814 +/- 0.00000834	19.83	6.28	1345.93	182.12
Daur_HGDP	Nganasan	Han_Shandong	1.3e-05	4.36	19.89 +/- 4.57	0.00002331 +/- 0.00000310	19.89	4.57	1344.19	132.53
Daur_HGDP	Ami	Turkish	5.1e-05	4.05	20.04 +/- 4.95	0.00004339 +/- 0.00000652	20.04	4.95	1339.84	143.55
Daur_HGDP	Tibetan_Lhasa	Spanish	0.00086	3.33	20.04 +/- 6.01	0.00004842 +/- 0.00000869	20.04	6.01	1339.84	174.29
Daur_HGDP	Atayal	Sardinian	0.012	2.51	20.21 +/- 8.04	0.00005045 +/- 0.00000969	20.21	8.04	1334.91	233.16
Daur_HGDP	Han_Henan	Basque	0.00032	3.6	20.44 +/- 5.68	0.00005521 +/- 0.00001040	20.44	5.68	1328.24	164.72
Daur_HGDP	Ami	French	0.00024	3.67	20.52 +/- 5.58	0.00005264 +/- 0.00000920	20.52	5.58	1325.92	161.82
Daur_HGDP	Nganasan	BoY	0.0081	2.65	20.88 +/- 7.89	0.00002279 +/- 0.00000541	20.88	7.89	1315.48	228.81
Daur_HGDP	Ami	Armenian	0.00023	3.68	20.95 +/- 5.69	0.00004773 +/- 0.00000747	20.95	5.69	1313.45	165.01
Daur_HGDP	Tibetan_Lhasa	Greek	0.0017	3.13	21.05 +/- 6.72	0.00004777 +/- 0.00000889	21.05	6.72	1310.55	194.88
Daur_HGDP	Ami	Spanish	4.8e-05	4.06	21.22 +/- 5.22	0.00005258 +/- 0.00000914	21.22	5.22	1305.62	151.38
Daur_HGDP	Tibetan_Lhasa	Armenian	0.00099	3.29	21.40 +/- 6.50	0.00004540 +/- 0.00000800	21.4	6.5	1300.4	188.5
Daur_HGDP	Han_Shandong	Greek	2.9e-06	4.68	21.49 +/- 4.60	0.00005828 +/- 0.00000728	21.49	4.6	1297.79	133.4
Daur_HGDP	Han_Shandong	Turkish	3.4e-09	5.91	21.58 +/- 3.65	0.00005194 +/- 0.00000523	21.58	3.65	1295.18	105.85
Daur_HGDP	Han_Shandong	Sardinian	9.5e-09	5.74	21.67 +/- 3.77	0.00005858 +/- 0.00000665	21.67	3.77	1292.57	109.33
Daur_HGDP	Han_Shandong	French	5.5e-06	4.54	21.69 +/- 4.77	0.00005954 +/- 0.00000807	21.69	4.77	1291.99	138.33
Daur_HGDP	Dong_Guizhou	Tajik_Mountain	2.3e-05	4.24	22.25 +/- 5.25	0.00003807 +/- 0.00000572	22.25	5.25	1275.75	152.25
Daur_HGDP	Han_Shandong	Spanish	7.9e-07	4.94	22.46 +/- 4.55	0.00006024 +/- 0.00000771	22.46	4.55	1269.66	131.95
Daur_HGDP	Ami	Basque	6.1e-05	4.01	22.52 +/- 5.62	0.00005651 +/- 0.00001017	22.52	5.62	1267.92	162.98
Daur_HGDP	Tibetan_Lhasa	Basque	0.0011	3.26	22.59 +/- 6.93	0.00005365 +/- 0.00001102	22.59	6.93	1265.89	200.97
Daur_HGDP	Han_Shandong	Ulchi	5.5e-10	6.2	22.60 +/- 3.61	0.00001459 +/- 0.00000235	22.6	3.61	1265.6	104.69
Daur_HGDP	Nganasan	Hmong	0.00032	3.6	22.77 +/- 6.33	0.00002790 +/- 0.00000406	22.77	6.33	1260.67	183.57
Daur_HGDP	Dong_Guizhou	Greek	3.5e-06	4.64	23.18 +/- 5.00	0.00005251 +/- 0.00000641	23.18	5	1248.78	145
Daur_HGDP	BoY	Ulchi	0.019	2.34	23.22 +/- 9.94	0.00001345 +/- 0.00000331	23.22	9.94	1247.62	288.26
Daur_HGDP	Han_Shandong	Basque	3.5e-06	4.64	23.35 +/- 5.03	0.00006465 +/- 0.00000924	23.35	5.03	1243.85	145.87
Daur_HGDP	Han_Shandong	Armenian	2e-07	5.2	23.73 +/- 4.56	0.00005755 +/- 0.00000647	23.73	4.56	1232.83	132.24
Daur_HGDP	Nganasan	Ulchi	0.0013	3.21	23.80 +/- 7.40	0.00000881 +/- 0.00000177	23.8	7.4	1230.8	214.6
Daur_HGDP	Atayal	Spanish	0.0081	2.65	23.84 +/- 9.01	0.00005634 +/- 0.00001123	23.84	9.01	1229.64	261.29
Daur_HGDP	Dong_Guizhou	Turkish	6.3e-06	4.52	24.00 +/- 5.32	0.00004761 +/- 0.00000520	24	5.32	1225	154.28
Daur_HGDP	Atayal	French	0.0074	2.68	24.00 +/- 8.97	0.00005728 +/- 0.00001104	24	8.97	1225	260.13
Daur_HGDP	Nganasan	Tibetan_Lhasa	0.00087	3.33	24.36 +/- 7.31	0.00001986 +/- 0.00000403	24.36	7.31	1214.56	211.99
Daur_HGDP	Dao	Tajik_Mountain	6.3e-06	4.52	24.49 +/- 5.42	0.00004410 +/- 0.00000455	24.49	5.42	1210.79	157.18
Daur_HGDP	BoY	Nanai	0.0083	2.64	24.56 +/- 9.31	0.00001104 +/- 0.00000326	24.56	9.31	1208.76	269.99
Daur_HGDP	Atayal	Turkish	0.007	2.7	24.61 +/- 9.13	0.00004869 +/- 0.00000918	24.61	9.13	1207.31	264.77
Daur_HGDP	Dong_Guizhou	French	3e-07	5.13	24.68 +/- 4.81	0.00005638 +/- 0.00000686	24.68	4.81	1205.28	139.49
Daur_HGDP	Dong_Guizhou	Sardinian	1e-08	5.73	24.95 +/- 4.36	0.00005589 +/- 0.00000618	24.95	4.36	1197.45	126.44
Daur_HGDP	Dong_Guizhou	Spanish	3.4e-07	5.1	25.06 +/- 4.91	0.00005712 +/- 0.00000686	25.06	4.91	1194.26	142.39
Daur_HGDP	Dong_Guizhou	Basque	4.1e-06	4.61	25.25 +/- 5.48	0.00005920 +/- 0.00000859	25.25	5.48	1188.75	158.92
Daur_HGDP	Ulchi	Tajik_Mountain	0.0067	2.71	25.46 +/- 9.38	0.00004776 +/- 0.00001045	25.46	9.38	1182.66	272.02
Daur_HGDP	Dao	French	2.6e-06	4.7	26.19 +/- 5.57	0.00006279 +/- 0.00000788	26.19	5.57	1161.49	161.53
Daur_HGDP	Ulchi	Sardinian	0.00065	3.41	26.38 +/- 7.73	0.00006712 +/- 0.00001233	26.38	7.73	1155.98	224.17
Daur_HGDP	Dao	Turkish	4e-07	5.07	26.41 +/- 5.21	0.00005452 +/- 0.00000632	26.41	5.21	1155.11	151.09
Daur_HGDP	Nganasan	Dong_Guizhou	5.5e-07	5.01	26.44 +/- 5.28	0.00003068 +/- 0.00000412	26.44	5.28	1154.24	153.12
Daur_HGDP	Dong_Guizhou	Armenian	3.9e-05	4.12	26.53 +/- 6.45	0.00005276 +/- 0.00000660	26.53	6.45	1151.63	187.05
Daur_HGDP	Ulchi	Greek	0.0014	3.19	26.53 +/- 8.31	0.00006695 +/- 0.00001234	26.53	8.31	1151.63	240.99
Daur_HGDP	Ulchi	Turkish	0.0012	3.23	26.59 +/- 8.23	0.00005939 +/- 0.00001003	26.59	8.23	1149.89	238.67
Daur_HGDP	Dao	Sardinian	7e-09	5.79	26.60 +/- 4.59	0.00006058 +/- 0.00000613	26.6	4.59	1149.6	133.11
Daur_HGDP	Ulchi	French	0.0013	3.21	26.62 +/- 8.30	0.00006799 +/- 0.00001310	26.62	8.3	1149.02	240.7
Daur_HGDP	Dao	Basque	2.3e-06	4.73	26.94 +/- 5.70	0.00006591 +/- 0.00000916	26.94	5.7	1139.74	165.3
Daur_HGDP	Atayal	Armenian	0.0041	2.87	27.38 +/- 9.54	0.00005434 +/- 0.00000976	27.38	9.54	1126.98	276.66
Daur_HGDP	Hmong	Han_Shandong	0.026	2.22	27.57 +/- 12.40	0.00000447 +/- 0.00000193	27.57	12.4	1121.47	359.6
Daur_HGDP	Dao	Greek	1.7e-06	4.78	27.62 +/- 5.78	0.00006253 +/- 0.00000775	27.62	5.78	1120.02	167.62
Daur_HGDP	Nganasan	Ami	2.7e-07	5.14	27.64 +/- 5.38	0.00003657 +/- 0.00000495	27.64	5.38	1119.44	156.02
Daur_HGDP	Dao	Spanish	3.5e-07	5.1	27.69 +/- 5.43	0.00006433 +/- 0.00000749	27.69	5.43	1117.99	157.47
Daur_HGDP	Atayal	Basque	0.0043	2.86	27.84 +/- 9.74	0.00006408 +/- 0.00001301	27.84	9.74	1113.64	282.46
Daur_HGDP	Dong_Guizhou	Ulchi	1e-07	5.32	28.00 +/- 4.95	0.00001693 +/- 0.00000318	28	4.95	1109	143.55
Daur_HGDP	Nganasan	Dao	1e-14	7.74	28.03 +/- 3.57	0.00003688 +/- 0.00000477	28.03	3.57	1108.13	103.53
Daur_HGDP	Nanai	Tajik_Mountain	0.0037	2.91	28.33 +/- 9.75	0.00005415 +/- 0.00000924	28.33	9.75	1099.43	282.75
Daur_HGDP	Ulchi	Spanish	0.0011	3.25	28.35 +/- 8.72	0.00007098 +/- 0.00001346	28.35	8.72	1098.85	252.88
Daur_HGDP	Nanai	Sardinian	0.00023	3.69	28.57 +/- 7.75	0.00007680 +/- 0.00001223	28.57	7.75	1092.47	224.75
Daur_HGDP	Dao	Ulchi	0.00037	3.56	28.65 +/- 8.05	0.00002092 +/- 0.00000442	28.65	8.05	1090.15	233.45
Daur_HGDP	Nanai	French	0.00071	3.39	29.27 +/- 8.65	0.00007913 +/- 0.00001471	29.27	8.65	1072.17	250.85
Daur_HGDP	Ulchi	Armenian	0.00052	3.47	29.51 +/- 8.51	0.00006877 +/- 0.00001136	29.51	8.51	1065.21	246.79
Daur_HGDP	Nanai	Turkish	0.00077	3.36	29.57 +/- 8.79	0.00006955 +/- 0.00001126	29.57	8.79	1063.47	254.91
Daur_HGDP	Dao	Armenian	9.8e-06	4.42	29.81 +/- 6.74	0.00005943 +/- 0.00000719	29.81	6.74	1056.51	195.46
Daur_HGDP	Nganasan	Han_Henan	3.3e-06	4.65	30.14 +/- 6.48	0.00003409 +/- 0.00000380	30.14	6.48	1046.94	187.92
Daur_HGDP	Nanai	Greek	0.00034	3.58	30.40 +/- 8.49	0.00007905 +/- 0.00001388	30.4	8.49	1039.4	246.21
Daur_HGDP	Nanai	Spanish	0.00041	3.54	30.52 +/- 8.63	0.00008076 +/- 0.00001409	30.52	8.63	1035.92	250.27
Daur_HGDP	Ulchi	Basque	0.0044	2.85	31.41 +/- 11.02	0.00007703 +/- 0.00001794	31.41	11.02	1010.11	319.58
Daur_HGDP	Han_Henan	Ulchi	1.1e-05	4.4	31.92 +/- 7.25	0.00001597 +/- 0.00000280	31.92	7.25	995.32	210.25
Daur_HGDP	Nanai	Armenian	0.00027	3.64	31.92 +/- 8.77	0.00007799 +/- 0.00001291	31.92	8.77	995.32	254.33
Daur_HGDP	Nganasan	Sardinian	0.00012	3.84	32.86 +/- 8.56	0.00007404 +/- 0.00001500	32.86	8.56	968.06	248.24
Daur_HGDP	Nanai	Basque	0.00057	3.44	33.10 +/- 9.61	0.00008804 +/- 0.00001651	33.1	9.61	961.1	278.69
Daur_HGDP	Nganasan	Greek	2.2e-05	4.24	33.46 +/- 7.88	0.00007373 +/- 0.00001177	33.46	7.88	950.66	228.52
Daur_HGDP	Han_Shandong	Nanai	5.6e-07	5	34.65 +/- 6.93	0.00001861 +/- 0.00000339	34.65	6.93	916.15	200.97
Daur_HGDP	Nganasan	French	0.00013	3.83	34.80 +/- 9.07	0.00007817 +/- 0.00001520	34.8	9.07	911.8	263.03
Daur_HGDP	Han_Henan	Nanai	0.00025	3.66	35.28 +/- 5.98	0.00001644 +/- 0.00000449	35.28	5.98	897.88	173.42
Daur_HGDP	Nganasan	Spanish	2e-05	4.26	35.91 +/- 8.43	0.00007973 +/- 0.00001398	35.91	8.43	879.61	244.47
Daur_HGDP	Nganasan	Armenian	1.4e-05	4.35	35.93 +/- 8.26	0.00007548 +/- 0.00001371	35.93	8.26	879.03	239.54
Daur_HGDP	Hmong	Nanai	5.4e-07	5.01	36.22 +/- 7.23	0.00001690 +/- 0.00000327	36.22	7.23	870.62	209.67
Daur_HGDP	Nganasan	Turkish	2.1e-05	4.25	36.24 +/- 8.53	0.00007088 +/- 0.00001167	36.24	8.53	870.04	247.37
Daur_HGDP	Hmong	Ulchi	0.0032	2.95	36.62 +/- 12.43	0.00001778 +/- 0.00000436	36.62	12.43	859.02	360.47
Daur_HGDP	Ami	Ulchi	9.1e-06	4.44	36.96 +/- 8.33	0.00002433 +/- 0.00000484	36.96	8.33	849.16	241.57
Daur_HGDP	Nganasan	Tajik_Mountain	1.3e-06	4.84	38.15 +/- 7.88	0.00006031 +/- 0.00000837	38.15	7.88	814.65	228.52
Daur_HGDP	Dong_Guizhou	Nanai	7.9e-08	5.37	38.66 +/- 7.20	0.00002151 +/- 0.00000356	38.66	7.2	799.86	208.8
Daur_HGDP	Dao	Han_Shandong	0.021	2.32	40.02 +/- 17.28	0.00000706 +/- 0.00000283	40.02	17.28	760.42	501.12
Daur_HGDP	Nganasan	Basque	3.1e-05	4.17	40.42 +/- 9.70	0.00008914 +/- 0.00001623	40.42	9.7	748.82	281.3
Daur_HGDP	Ami	Nanai	8.8e-07	4.92	42.95 +/- 8.73	0.00002685 +/- 0.00000492	42.95	8.73	675.45	253.17
Daur_HGDP	Tibetan_Lhasa	Nanai	0.042	2.03	44.32 +/- 21.84	0.00001493 +/- 0.00000677	44.32	21.84	635.72	633.36
Daur_HGDP	Nganasan	Nanai	0.00046	3.5	49.95 +/- 14.26	0.00001908 +/- 0.00000449	49.95	14.26	472.45	413.54
Daur_HGDP	Dao	Nanai	0.0028	2.99	50.38 +/- 16.85	0.00002707 +/- 0.00000723	50.38	16.85	459.98	488.65
Dong_Hunan	Dao	BoY	0.04	2.05	111.38 +/- 28.20	0.00002188 +/- 0.00001065	111.38	28.2	-1309.02	817.8
Dong_Hunan	Dong_Guizhou	Nanai	0.0035	2.92	114.57 +/- 38.85	0.00002810 +/- 0.00000962	114.57	38.85	-1401.53	1126.65
Dong_Hunan	Atayal	Armenian	0.048	1.97	30.86 +/- 15.63	0.00002188 +/- 0.00001009	30.86	15.63	1026.06	453.27
Dong_Hunan	Hmong	Nanai	0.0076	2.67	37.83 +/- 13.35	0.00001842 +/- 0.00000690	37.83	13.35	823.93	387.15
Dong_Hunan	Hmong	Basque	0.006	2.75	42.57 +/- 13.90	0.00002768 +/- 0.00001008	42.57	13.9	686.47	403.1
Dong_Hunan	Hmong	Spanish	0.007	2.7	45.17 +/- 13.44	0.00002791 +/- 0.00001036	45.17	13.44	611.07	389.76
Dong_Hunan	Hmong	French	0.0031	2.95	47.17 +/- 13.25	0.00002999 +/- 0.00001015	47.17	13.25	553.07	384.25
Dong_Hunan	Hmong	Greek	0.00063	3.42	47.43 +/- 12.51	0.00003027 +/- 0.00000886	47.43	12.51	545.53	362.79
Dong_Hunan	Hmong	Armenian	0.0021	3.08	47.69 +/- 11.22	0.00003925 +/- 0.00001274	47.69	11.22	537.99	325.38
Dong_Hunan	Hmong	Tajik_Mountain	0.0013	3.21	50.39 +/- 15.71	0.00003460 +/- 0.00000892	50.39	15.71	459.69	455.59
Dong_Hunan	Hmong	Turkish	0.0022	3.06	50.40 +/- 16.31	0.00003042 +/- 0.00000994	50.4	16.31	459.4	472.99
Dong_Hunan	Hmong	Sardinian	0.0064	2.73	52.33 +/- 15.59	0.00003077 +/- 0.00001128	52.33	15.59	403.43	452.11
Dong_Hunan	Dao	Hmong	0.035	2.1	56.26 +/- 26.73	0.00001646 +/- 0.00000710	56.26	26.73	289.46	775.17
Dong_Hunan	BoY	Greek	0.0091	2.61	57.06 +/- 20.42	0.00002850 +/- 0.00001092	57.06	20.42	266.26	592.18
Dong_Hunan	BoY	Basque	0.026	2.22	60.60 +/- 27.31	0.00002764 +/- 0.00001115	60.6	27.31	163.6	791.99
Dong_Hunan	BoY	French	0.049	1.97	63.30 +/- 32.09	0.00003001 +/- 0.00001258	63.3	32.09	85.3	930.61
Dong_Hunan	Dao	Nanai	0.027	2.21	63.46 +/- 24.39	0.00001782 +/- 0.00000805	63.46	24.39	80.66	707.31
Dong_Hunan	Nganasan	Ami	0.026	2.22	63.81 +/- 25.37	0.00001698 +/- 0.00000764	63.81	25.37	70.51	735.73
Dong_Hunan	BoY	Spanish	0.035	2.11	64.74 +/- 30.74	0.00002846 +/- 0.00001218	64.74	30.74	43.54	891.46
Dong_Hunan	BoY	Armenian	0.016	2.41	66.81 +/- 25.13	0.00004341 +/- 0.00001802	66.81	25.13	-16.49	728.77
Dong_Hunan	BoY	Sardinian	0.004	2.88	67.28 +/- 20.72	0.00003245 +/- 0.00001128	67.28	20.72	-30.12	600.88
Dong_Hunan	BoY	Tajik_Mountain	0.019	2.34	67.36 +/- 28.73	0.00003362 +/- 0.00001154	67.36	28.73	-32.44	833.17
Dong_Hunan	BoY	Turkish	0.0063	2.73	75.01 +/- 27.46	0.00003457 +/- 0.00001256	75.01	27.46	-254.29	796.34
Dong_Hunan	Hmong	BoY	0.0012	3.25	94.61 +/- 27.31	0.00003575 +/- 0.00001102	94.61	27.31	-822.69	791.99
Dong_Hunan	Dao	Ulchi	0.018	2.37	96.29 +/- 28.35	0.00002137 +/- 0.00000902	96.29	28.35	-871.41	822.15
Dongxiang_Linxia	Hmong	Han_Shandong	0.011	2.54	15.52 +/- 4.97	0.00000569 +/- 0.00000224	15.52	4.97	1470.92	144.13
Dongxiang_Linxia	Hmong	Ulchi	0.0024	3.04	19.76 +/- 6.51	0.00000752 +/- 0.00000205	19.76	6.51	1347.96	188.79
Dongxiang_Linxia	Dao	Ulchi	0.012	2.53	22.30 +/- 6.47	0.00000836 +/- 0.00000331	22.3	6.47	1274.3	187.63
Dongxiang_Linxia	Tibetan_Lhasa	Armenian	6e-25	10.32	23.73 +/- 2.30	0.00013877 +/- 0.00001097	23.73	2.3	1232.83	66.7
Dongxiang_Linxia	Atayal	Ulchi	0.037	2.09	24.17 +/- 11.59	0.00000900 +/- 0.00000391	24.17	11.59	1220.07	336.11
Dongxiang_Linxia	Tibetan_Lhasa	French	1.6e-22	9.76	24.46 +/- 2.51	0.00014750 +/- 0.00001189	24.46	2.51	1211.66	72.79
Dongxiang_Linxia	Hmong	Armenian	2.5e-11	6.67	24.57 +/- 3.68	0.00014859 +/- 0.00001328	24.57	3.68	1208.47	106.72
Dongxiang_Linxia	Tibetan_Lhasa	Tajik_Mountain	1.1e-15	8.02	24.83 +/- 3.10	0.00009983 +/- 0.00001034	24.83	3.1	1200.93	89.9
Dongxiang_Linxia	Han_Shandong	Armenian	1.7e-13	7.37	24.89 +/- 3.38	0.00015818 +/- 0.00001440	24.89	3.38	1199.19	98.02
Dongxiang_Linxia	Han_Henan	Armenian	7.1e-23	9.85	24.94 +/- 2.23	0.00015738 +/- 0.00001598	24.94	2.23	1197.74	64.67
Dongxiang_Linxia	Tibetan_Lhasa	Basque	8.6e-23	9.83	24.95 +/- 2.54	0.00015044 +/- 0.00001159	24.95	2.54	1197.45	73.66
Dongxiang_Linxia	Dao	Armenian	1e-19	9.09	25.16 +/- 2.77	0.00015490 +/- 0.00001352	25.16	2.77	1191.36	80.33
Dongxiang_Linxia	Hmong	French	6e-12	6.88	25.32 +/- 3.68	0.00015648 +/- 0.00001487	25.32	3.68	1186.72	106.72
Dongxiang_Linxia	Tibetan_Lhasa	Spanish	4.4e-24	10.12	25.39 +/- 2.51	0.00014948 +/- 0.00001135	25.39	2.51	1184.69	72.79
Dongxiang_Linxia	Dao	French	2.4e-18	8.73	25.53 +/- 2.92	0.00016194 +/- 0.00001433	25.53	2.92	1180.63	84.68
Dongxiang_Linxia	Hmong	Turkish	9.1e-15	7.75	25.54 +/- 3.30	0.00013849 +/- 0.00001246	25.54	3.3	1180.34	95.7
Dongxiang_Linxia	Hmong	Basque	4.4e-14	7.55	25.56 +/- 3.39	0.00015838 +/- 0.00001357	25.56	3.39	1179.76	98.31
Dongxiang_Linxia	Tibetan_Lhasa	Turkish	4.2e-26	10.57	25.58 +/- 2.42	0.00013348 +/- 0.00000992	25.58	2.42	1179.18	70.18
Dongxiang_Linxia	Han_Shandong	French	1.9e-17	8.5	25.63 +/- 3.02	0.00016684 +/- 0.00001348	25.63	3.02	1177.73	87.58
Dongxiang_Linxia	Dao	Basque	7.2e-20	9.12	25.70 +/- 2.82	0.00016432 +/- 0.00001380	25.7	2.82	1175.7	81.78
Dongxiang_Linxia	Dao	Turkish	7.2e-26	10.52	25.74 +/- 2.45	0.00014319 +/- 0.00001168	25.74	2.45	1174.54	71.05
Dongxiang_Linxia	Tibetan_Lhasa	Greek	1.8e-26	10.65	25.86 +/- 2.43	0.00015479 +/- 0.00001252	25.86	2.43	1171.06	70.47
Dongxiang_Linxia	Han_Shandong	Basque	3.8e-21	9.44	25.88 +/- 2.74	0.00017006 +/- 0.00001337	25.88	2.74	1170.48	79.46
Dongxiang_Linxia	Han_Shandong	Tajik_Mountain	1.5e-14	7.69	25.97 +/- 3.38	0.00011959 +/- 0.00001107	25.97	3.38	1167.87	98.02
Dongxiang_Linxia	Dao	Tajik_Mountain	1.3e-17	8.54	26.07 +/- 3.05	0.00011430 +/- 0.00001098	26.07	3.05	1164.97	88.45
Dongxiang_Linxia	Ulchi	Armenian	2.2e-21	9.49	26.10 +/- 2.75	0.00013757 +/- 0.00001318	26.1	2.75	1164.1	79.75
Dongxiang_Linxia	BoY	Armenian	1.9e-09	6	26.13 +/- 4.35	0.00015312 +/- 0.00001329	26.13	4.35	1163.23	126.15
Dongxiang_Linxia	Han_Henan	French	1.6e-22	9.77	26.20 +/- 2.04	0.00016923 +/- 0.00001733	26.2	2.04	1161.2	59.16
Dongxiang_Linxia	Han_Shandong	Turkish	2.5e-21	9.48	26.23 +/- 2.77	0.00014925 +/- 0.00001172	26.23	2.77	1160.33	80.33
Dongxiang_Linxia	Han_Shandong	Spanish	1.8e-20	9.27	26.27 +/- 2.83	0.00016704 +/- 0.00001370	26.27	2.83	1159.17	82.07
Dongxiang_Linxia	Dao	Greek	7.4e-23	9.84	26.36 +/- 2.68	0.00016581 +/- 0.00001451	26.36	2.68	1156.56	77.72
Dongxiang_Linxia	Dao	Spanish	9.9e-20	9.09	26.43 +/- 2.91	0.00016377 +/- 0.00001436	26.43	2.91	1154.53	84.39
Dongxiang_Linxia	Han_Shandong	Greek	4e-20	9.19	26.45 +/- 2.88	0.00017140 +/- 0.00001405	26.45	2.88	1153.95	83.52
Dongxiang_Linxia	Hmong	Spanish	3.9e-13	7.26	26.47 +/- 3.65	0.00015933 +/- 0.00001444	26.47	3.65	1153.37	105.85
Dongxiang_Linxia	Han_Henan	Turkish	3.2e-27	10.81	26.48 +/- 1.72	0.00015161 +/- 0.00001403	26.48	1.72	1153.08	49.88
Dongxiang_Linxia	Han_Henan	Basque	2.1e-27	10.85	26.61 +/- 2.14	0.00017212 +/- 0.00001587	26.61	2.14	1149.31	62.06
Dongxiang_Linxia	Hmong	Greek	7.4e-15	7.78	26.68 +/- 3.43	0.00016230 +/- 0.00001529	26.68	3.43	1147.28	99.47
Dongxiang_Linxia	Han_Henan	Spanish	9.7e-22	9.58	26.70 +/- 2.07	0.00016868 +/- 0.00001761	26.7	2.07	1146.7	60.03
Dongxiang_Linxia	BoY	French	6.6e-11	6.53	26.74 +/- 4.09	0.00016275 +/- 0.00001228	26.74	4.09	1145.54	118.61
Dongxiang_Linxia	Dong_Guizhou	Armenian	1.2e-15	8	26.75 +/- 3.34	0.00015858 +/- 0.00001209	26.75	3.34	1145.25	96.86
Dongxiang_Linxia	Ulchi	French	1.7e-24	10.21	26.96 +/- 2.64	0.00014554 +/- 0.00001425	26.96	2.64	1139.16	76.56
Dongxiang_Linxia	Dong_Guizhou	French	1.2e-17	8.55	27.17 +/- 3.18	0.00016668 +/- 0.00001280	27.17	3.18	1133.07	92.22
Dongxiang_Linxia	Han_Henan	Tajik_Mountain	5.3e-17	8.38	27.24 +/- 2.00	0.00012532 +/- 0.00001496	27.24	2	1131.04	58
Dongxiang_Linxia	Hmong	Tajik_Mountain	3.3e-12	6.96	27.39 +/- 3.93	0.00011717 +/- 0.00001197	27.39	3.93	1126.69	113.97
Dongxiang_Linxia	BoY	Turkish	6.3e-15	7.8	27.45 +/- 3.52	0.00014616 +/- 0.00001035	27.45	3.52	1124.95	102.08
Dongxiang_Linxia	Ulchi	Basque	1.3e-25	10.46	27.50 +/- 2.63	0.00014734 +/- 0.00001402	27.5	2.63	1123.5	76.27
Dongxiang_Linxia	BoY	Greek	3.7e-12	6.95	27.59 +/- 3.97	0.00016582 +/- 0.00001365	27.59	3.97	1120.89	115.13
Dongxiang_Linxia	Han_Henan	Greek	3.5e-26	10.59	27.60 +/- 2.13	0.00017725 +/- 0.00001674	27.6	2.13	1120.6	61.77
Dongxiang_Linxia	BoY	Basque	1.9e-10	6.37	27.75 +/- 4.36	0.00016778 +/- 0.00001227	27.75	4.36	1116.25	126.44
Dongxiang_Linxia	Dong_Guizhou	Basque	7.4e-19	8.87	27.81 +/- 3.14	0.00016990 +/- 0.00001258	27.81	3.14	1114.51	91.06
Dongxiang_Linxia	Dao	Sardinian	2.2e-18	8.74	27.82 +/- 3.18	0.00016578 +/- 0.00001775	27.82	3.18	1114.22	92.22
Dongxiang_Linxia	Tibetan_Lhasa	Sardinian	7.1e-21	9.37	27.84 +/- 2.97	0.00015468 +/- 0.00001536	27.84	2.97	1113.64	86.13
Dongxiang_Linxia	Basque	Tajik_Mountain	0.012	2.51	27.91 +/- 11.11	0.00000574 +/- 0.00000173	27.91	11.11	1111.61	322.19
Dongxiang_Linxia	Dong_Guizhou	Turkish	2.3e-22	9.73	27.91 +/- 2.87	0.00015081 +/- 0.00001120	27.91	2.87	1111.61	83.23
Dongxiang_Linxia	Ulchi	Turkish	1.8e-25	10.43	27.98 +/- 2.41	0.00013051 +/- 0.00001251	27.98	2.41	1109.58	69.89
Dongxiang_Linxia	Ulchi	Spanish	2.4e-22	9.72	28.08 +/- 2.66	0.00014718 +/- 0.00001514	28.08	2.66	1106.68	77.14
Dongxiang_Linxia	BoY	Spanish	7.8e-12	6.84	28.08 +/- 4.10	0.00016547 +/- 0.00001246	28.08	4.1	1106.68	118.9
Dongxiang_Linxia	Han_Henan	Sardinian	8.3e-18	8.6	28.12 +/- 1.87	0.00017065 +/- 0.00001985	28.12	1.87	1105.52	54.23
Dongxiang_Linxia	Nanai	Armenian	6.6e-21	9.38	28.18 +/- 2.94	0.00015212 +/- 0.00001622	28.18	2.94	1103.78	85.26
Dongxiang_Linxia	Dong_Guizhou	Spanish	7.6e-20	9.12	28.19 +/- 3.09	0.00016887 +/- 0.00001299	28.19	3.09	1103.49	89.61
Dongxiang_Linxia	Hmong	Sardinian	2.8e-14	7.61	28.26 +/- 3.71	0.00016121 +/- 0.00001758	28.26	3.71	1101.46	107.59
Dongxiang_Linxia	Dong_Guizhou	Greek	6.7e-22	9.62	28.39 +/- 2.95	0.00017306 +/- 0.00001345	28.39	2.95	1097.69	85.55
Dongxiang_Linxia	BoY	Tajik_Mountain	1.2e-08	5.7	28.39 +/- 4.98	0.00011765 +/- 0.00001221	28.39	4.98	1097.69	144.42
Dongxiang_Linxia	Han_Shandong	Sardinian	1.7e-23	9.99	28.47 +/- 2.85	0.00017201 +/- 0.00001671	28.47	2.85	1095.37	82.65
Dongxiang_Linxia	Atayal	Basque	1.8e-25	10.43	28.54 +/- 2.67	0.00016804 +/- 0.00001611	28.54	2.67	1093.34	77.43
Dongxiang_Linxia	Atayal	Armenian	1.6e-20	9.29	28.81 +/- 3.10	0.00016252 +/- 0.00001690	28.81	3.1	1085.51	89.9
Dongxiang_Linxia	Dong_Guizhou	Tajik_Mountain	1.9e-16	8.23	28.96 +/- 3.52	0.00012299 +/- 0.00001050	28.96	3.52	1081.16	102.08
Dongxiang_Linxia	Atayal	French	1.7e-26	10.65	28.99 +/- 2.56	0.00016832 +/- 0.00001580	28.99	2.56	1080.29	74.24
Dongxiang_Linxia	Ulchi	Greek	7e-25	10.3	29.14 +/- 2.52	0.00015607 +/- 0.00001515	29.14	2.52	1075.94	73.08
Dongxiang_Linxia	Nanai	French	7.8e-23	9.84	29.20 +/- 2.79	0.00016314 +/- 0.00001659	29.2	2.79	1074.2	80.91
Dongxiang_Linxia	Atayal	Turkish	5.9e-24	10.09	29.32 +/- 2.42	0.00015165 +/- 0.00001502	29.32	2.42	1070.72	70.18
Dongxiang_Linxia	French	Tajik_Mountain	0.00036	3.57	29.52 +/- 8.28	0.00000702 +/- 0.00000156	29.52	8.28	1064.92	240.12
Dongxiang_Linxia	Nanai	Basque	3.7e-24	10.14	29.69 +/- 2.93	0.00016644 +/- 0.00001610	29.69	2.93	1059.99	84.97
Dongxiang_Linxia	Atayal	Spanish	1.6e-25	10.44	29.72 +/- 2.60	0.00016954 +/- 0.00001623	29.72	2.6	1059.12	75.4
Dongxiang_Linxia	Dao	Nanai	0.039	2.07	29.77 +/- 14.04	0.00000852 +/- 0.00000412	29.77	14.04	1057.67	407.16
Dongxiang_Linxia	Nanai	Turkish	2.8e-24	10.17	29.77 +/- 2.32	0.00014374 +/- 0.00001414	29.77	2.32	1057.67	67.28
Dongxiang_Linxia	Ulchi	Tajik_Mountain	7.4e-18	8.61	29.78 +/- 3.10	0.00010943 +/- 0.00001271	29.78	3.1	1057.38	89.9
Dongxiang_Linxia	Nganasan	Armenian	5.8e-14	7.51	29.99 +/- 3.99	0.00011649 +/- 0.00001376	29.99	3.99	1051.29	115.71
Dongxiang_Linxia	Atayal	Greek	8.2e-25	10.29	30.01 +/- 2.80	0.00017157 +/- 0.00001668	30.01	2.8	1050.71	81.2
Dongxiang_Linxia	Nanai	Spanish	1.2e-20	9.31	30.07 +/- 2.80	0.00016468 +/- 0.00001768	30.07	2.8	1048.97	81.2
Dongxiang_Linxia	BoY	Sardinian	1.1e-11	6.79	30.21 +/- 4.45	0.00016788 +/- 0.00001620	30.21	4.45	1044.91	129.05
Dongxiang_Linxia	Dong_Guizhou	Sardinian	2.2e-21	9.5	30.37 +/- 3.20	0.00017283 +/- 0.00001613	30.37	3.2	1040.27	92.8
Dongxiang_Linxia	Atayal	Tajik_Mountain	6.3e-20	9.14	30.41 +/- 2.77	0.00012304 +/- 0.00001346	30.41	2.77	1039.11	80.33
Dongxiang_Linxia	Ulchi	Sardinian	4e-20	9.19	30.46 +/- 2.58	0.00015205 +/- 0.00001655	30.46	2.58	1037.66	74.82
Dongxiang_Linxia	Nganasan	French	3.7e-17	8.42	30.70 +/- 3.64	0.00012425 +/- 0.00001289	30.7	3.64	1030.7	105.56
Dongxiang_Linxia	Nanai	Greek	5.2e-21	9.41	30.71 +/- 2.63	0.00017298 +/- 0.00001839	30.71	2.63	1030.41	76.27
Dongxiang_Linxia	Nganasan	Basque	5.3e-18	8.65	30.84 +/- 3.57	0.00012451 +/- 0.00001371	30.84	3.57	1026.64	103.53
Dongxiang_Linxia	Atayal	Sardinian	4.7e-19	8.92	30.85 +/- 2.73	0.00016919 +/- 0.00001897	30.85	2.73	1026.35	79.17
Dongxiang_Linxia	Nganasan	Turkish	8.7e-20	9.1	31.78 +/- 3.49	0.00010914 +/- 0.00001142	31.78	3.49	999.38	101.21
Dongxiang_Linxia	Ami	Armenian	7.4e-21	9.37	31.88 +/- 3.13	0.00017216 +/- 0.00001838	31.88	3.13	996.48	90.77
Dongxiang_Linxia	Ami	French	4.9e-24	10.11	31.90 +/- 2.96	0.00018062 +/- 0.00001786	31.9	2.96	995.9	85.84
Dongxiang_Linxia	Nganasan	Spanish	6.5e-19	8.88	31.96 +/- 3.52	0.00012456 +/- 0.00001402	31.96	3.52	994.16	102.08
Dongxiang_Linxia	Nganasan	Greek	2.7e-18	8.72	32.22 +/- 3.50	0.00013248 +/- 0.00001518	32.22	3.5	986.62	101.5
Dongxiang_Linxia	Nanai	Sardinian	6.9e-16	8.07	32.32 +/- 2.94	0.00016817 +/- 0.00002083	32.32	2.94	983.72	85.26
Dongxiang_Linxia	Ami	Basque	1.4e-25	10.45	32.41 +/- 3.05	0.00018346 +/- 0.00001755	32.41	3.05	981.11	88.45
Dongxiang_Linxia	Hmong	Han_Henan	0.015	2.42	32.66 +/- 10.36	0.00000556 +/- 0.00000229	32.66	10.36	973.86	300.44
Dongxiang_Linxia	Ami	Spanish	5.2e-24	10.11	32.86 +/- 2.75	0.00018196 +/- 0.00001801	32.86	2.75	968.06	79.75
Dongxiang_Linxia	Ami	Hmong	0.026	2.23	32.89 +/- 13.69	0.00000497 +/- 0.00000223	32.89	13.69	967.19	397.01
Dongxiang_Linxia	Ami	Turkish	1.1e-21	9.57	32.95 +/- 2.69	0.00016189 +/- 0.00001692	32.95	2.69	965.45	78.01
Dongxiang_Linxia	Ami	Greek	2.3e-20	9.25	32.95 +/- 2.97	0.00018406 +/- 0.00001991	32.95	2.97	965.45	86.13
Dongxiang_Linxia	Nanai	Tajik_Mountain	6.1e-21	9.39	33.18 +/- 3.17	0.00011920 +/- 0.00001270	33.18	3.17	958.78	91.93
Dongxiang_Linxia	Spanish	Tajik_Mountain	0.0021	3.08	33.32 +/- 10.83	0.00000733 +/- 0.00000167	33.32	10.83	954.72	314.07
Dongxiang_Linxia	Atayal	Tibetan_Lhasa	0.011	2.55	33.52 +/- 10.48	0.00001484 +/- 0.00000581	33.52	10.48	948.92	303.92
Dongxiang_Linxia	Ami	Tajik_Mountain	2.6e-19	8.99	33.56 +/- 2.94	0.00013060 +/- 0.00001453	33.56	2.94	947.76	85.26
Dongxiang_Linxia	Nganasan	Tajik_Mountain	3.6e-09	5.9	35.42 +/- 6.00	0.00008857 +/- 0.00001025	35.42	6	893.82	174
Dongxiang_Linxia	Nganasan	Sardinian	2.2e-17	8.48	35.96 +/- 4.19	0.00013038 +/- 0.00001537	35.96	4.19	878.16	121.51
Dongxiang_Linxia	Ami	Sardinian	8.7e-18	8.59	36.16 +/- 2.99	0.00019004 +/- 0.00002212	36.16	2.99	872.36	86.71
Dongxiang_Linxia	Hmong	Tibetan_Lhasa	0.02	2.32	37.11 +/- 11.95	0.00000644 +/- 0.00000277	37.11	11.95	844.81	346.55
Dongxiang_Linxia	Atayal	Nanai	0.021	2.3	43.03 +/- 10.95	0.00001498 +/- 0.00000650	43.03	10.95	673.13	317.55
Dongxiang_Linxia	Greek	Tajik_Mountain	0.0028	2.99	47.12 +/- 15.74	0.00001183 +/- 0.00000253	47.12	15.74	554.52	456.46
Dongxiang_Linxia	Sardinian	Tajik_Mountain	0.0068	2.71	47.40 +/- 17.50	0.00001014 +/- 0.00000347	47.4	17.5	546.4	507.5
Dongxiang_Linxia	Nganasan	Atayal	0.045	2.01	47.76 +/- 23.78	0.00001665 +/- 0.00000816	47.76	23.78	535.96	689.62
Dongxiang_Linxia	Turkish	Tajik_Mountain	0.0037	2.91	53.57 +/- 18.44	0.00000815 +/- 0.00000259	53.57	18.44	367.47	534.76
Dongxiang_Linxia	Dong_Guizhou	Nanai	0.026	2.23	57.42 +/- 18.36	0.00001243 +/- 0.00000558	57.42	18.36	255.82	532.44
Dongxiang_Linxia	Ami	Ulchi	0.012	2.52	62.09 +/- 18.07	0.00001473 +/- 0.00000584	62.09	18.07	120.39	524.03
Dongxiang_Linxia	Ami	Tibetan_Lhasa	0.015	2.44	63.74 +/- 19.24	0.00001776 +/- 0.00000728	63.74	19.24	72.54	557.96
Dongxiang_Linxia	Ami	Nanai	0.03	2.16	68.62 +/- 16.85	0.00001519 +/- 0.00000702	68.62	16.85	-68.98	488.65
Dusun	Ami	Ulchi	0.047	1.99	20.76 +/- 10.45	0.00000622 +/- 0.00000285	20.76	10.45	1318.96	303.05
Dusun	Atayal	Sardinian	0.02	2.33	350.35 +/- 65.07	0.00040441 +/- 0.00017358	350.35	65.07	-8239.15	1887.03
Dusun	Ami	Tibetan_Lhasa	0.0086	2.63	37.78 +/- 9.29	0.00000938 +/- 0.00000357	37.78	9.29	825.38	269.41
Dusun	Ami	French	0.0039	2.89	38.03 +/- 13.18	0.00002553 +/- 0.00000742	38.03	13.18	818.13	382.22
Dusun	Ami	Spanish	0.0078	2.66	39.47 +/- 14.83	0.00002763 +/- 0.00000871	39.47	14.83	776.37	430.07
Dusun	Ami	Turkish	0.0056	2.77	40.75 +/- 14.70	0.00002989 +/- 0.00000862	40.75	14.7	739.25	426.3
Dusun	Ami	Greek	0.011	2.53	44.36 +/- 17.54	0.00003274 +/- 0.00000971	44.36	17.54	634.56	508.66
Dusun	Nganasan	Ami	0.017	2.39	58.37 +/- 22.93	0.00001897 +/- 0.00000794	58.37	22.93	228.27	664.97
Dusun	Hmong	Tajik_Mountain	0.025	2.24	7.71 +/- 3.13	0.00000704 +/- 0.00000315	7.71	3.13	1697.41	90.77
Dusun	Dong_Guizhou	Armenian	0.024	2.25	97.17 +/- 43.17	0.00005046 +/- 0.00001959	97.17	43.17	-896.93	1251.93
Ede	Han_Henan	Ulchi	0.031	2.16	10.93 +/- 2.80	0.00000272 +/- 0.00000126	10.93	2.8	1604.03	81.2
Ede	Dong_Guizhou	Ulchi	0.032	2.14	16.37 +/- 5.85	0.00000190 +/- 0.00000089	16.37	5.85	1446.27	169.65
Ede	Tibetan_Lhasa	Armenian	0.034	2.12	18.25 +/- 8.61	0.00001688 +/- 0.00000555	18.25	8.61	1391.75	249.69
Ede	Tibetan_Lhasa	Greek	0.049	1.97	18.66 +/- 9.46	0.00001841 +/- 0.00000626	18.66	9.46	1379.86	274.34
Ede	Ulchi	Tajik_Mountain	0.0014	3.19	19.03 +/- 5.96	0.00001435 +/- 0.00000337	19.03	5.96	1369.13	172.84
Ede	Han_Henan	Tajik_Mountain	0.015	2.44	19.28 +/- 7.90	0.00001867 +/- 0.00000598	19.28	7.9	1361.88	229.1
Ede	Ulchi	Greek	0.0065	2.72	26.83 +/- 9.86	0.00002329 +/- 0.00000477	26.83	9.86	1142.93	285.94
Ede	Ulchi	Armenian	0.028	2.2	26.93 +/- 12.23	0.00002173 +/- 0.00000584	26.93	12.23	1140.03	354.67
Ede	Dao	Turkish	0.016	2.4	27.16 +/- 11.30	0.00003779 +/- 0.00000811	27.16	11.3	1133.36	327.7
Ede	Dao	Greek	0.024	2.26	27.31 +/- 12.06	0.00004102 +/- 0.00000951	27.31	12.06	1129.01	349.74
Ede	BoY	Greek	0.045	2.01	29.32 +/- 14.60	0.00004127 +/- 0.00001204	29.32	14.6	1070.72	423.4
Ede	BoY	Turkish	0.014	2.46	29.38 +/- 11.95	0.00003720 +/- 0.00000953	29.38	11.95	1068.98	346.55
Ede	Ulchi	Turkish	0.0079	2.66	29.85 +/- 11.23	0.00002120 +/- 0.00000497	29.85	11.23	1055.35	325.67
Ede	Ulchi	French	0.023	2.27	30.64 +/- 13.50	0.00002422 +/- 0.00000660	30.64	13.5	1032.44	391.5
Ede	Han_Shandong	Turkish	0.018	2.37	31.09 +/- 13.14	0.00002849 +/- 0.00000879	31.09	13.14	1019.39	381.06
Ede	BoY	French	0.037	2.08	31.14 +/- 14.95	0.00004219 +/- 0.00001171	31.14	14.95	1017.94	433.55
Ede	Han_Shandong	Greek	0.046	2	32.16 +/- 16.11	0.00003363 +/- 0.00001172	32.16	16.11	988.36	467.19
Ede	Nanai	Greek	0.025	2.24	35.18 +/- 15.74	0.00002971 +/- 0.00000857	35.18	15.74	900.78	456.46
Ede	Nanai	Turkish	0.016	2.41	35.72 +/- 14.83	0.00002561 +/- 0.00000746	35.72	14.83	885.12	430.07
Ede	Nanai	French	0.017	2.39	36.50 +/- 15.29	0.00003058 +/- 0.00000878	36.5	15.29	862.5	443.41
Ede	Nanai	Spanish	0.023	2.27	36.98 +/- 16.26	0.00003197 +/- 0.00000928	36.98	16.26	848.58	471.54
Ede	Nganasan	Turkish	0.047	1.99	38.32 +/- 19.28	0.00002036 +/- 0.00000575	38.32	19.28	809.72	559.12
Ede	BoY	Nanai	0.0065	2.72	40.73 +/- 13.07	0.00001023 +/- 0.00000376	40.73	13.07	739.83	379.03
Ede	Nanai	Sardinian	0.028	2.19	43.77 +/- 19.97	0.00003268 +/- 0.00000934	43.77	19.97	651.67	579.13
Ede	Nanai	Basque	0.011	2.56	45.04 +/- 17.62	0.00003333 +/- 0.00001081	45.04	17.62	614.84	510.98
Ede	Nganasan	BoY	0.0016	3.15	46.50 +/- 14.49	0.00001796 +/- 0.00000569	46.5	14.49	572.5	420.21
Ede	Atayal	Greek	0.02	2.32	53.64 +/- 23.08	0.00006565 +/- 0.00002348	53.64	23.08	365.44	669.32
Ede	Atayal	Turkish	0.032	2.14	54.71 +/- 25.53	0.00006003 +/- 0.00002423	54.71	25.53	334.41	740.37
Ede	Atayal	Spanish	0.016	2.42	55.09 +/- 22.79	0.00006589 +/- 0.00002437	55.09	22.79	323.39	660.91
Ede	Atayal	French	0.012	2.51	59.47 +/- 23.72	0.00007170 +/- 0.00002695	59.47	23.72	196.37	687.88
Ede	Atayal	Tajik_Mountain	0.016	2.4	59.65 +/- 24.84	0.00005703 +/- 0.00002163	59.65	24.84	191.15	720.36
Ede	Atayal	Sardinian	0.031	2.16	68.97 +/- 31.89	0.00008011 +/- 0.00003544	68.97	31.89	-79.13	924.81
Ede	Atayal	Basque	0.0077	2.67	73.59 +/- 26.62	0.00008171 +/- 0.00003065	73.59	26.62	-213.11	771.98
Gelao_Longlin	Dao	Hmong	0.0097	2.59	10.15 +/- 3.93	0.00000655 +/- 0.00000145	10.15	3.93	1626.65	113.97
Gelao_Longlin	Ami	Tibetan_Lhasa	0.047	1.99	16.02 +/- 6.73	0.00000553 +/- 0.00000278	16.02	6.73	1456.42	195.17
Gelao_Longlin	Hmong	Turkish	0.026	2.22	23.43 +/- 10.54	0.00001616 +/- 0.00000489	23.43	10.54	1241.53	305.66
Gelao_Longlin	Dao	Tibetan_Lhasa	0.0095	2.59	24.45 +/- 8.77	0.00000615 +/- 0.00000237	24.45	8.77	1211.95	254.33
Gelao_Longlin	Hmong	Sardinian	0.028	2.19	27.97 +/- 12.76	0.00001686 +/- 0.00000604	27.97	12.76	1109.87	370.04
Gelao_Longlin	Dao	Turkish	0.022	2.29	30.78 +/- 10.75	0.00001028 +/- 0.00000449	30.78	10.75	1028.38	311.75
Gelao_Longlin	Dao	Spanish	0.034	2.12	32.43 +/- 12.81	0.00001059 +/- 0.00000500	32.43	12.81	980.53	371.49
Gelao_Longlin	Dao	Tajik_Mountain	0.02	2.33	32.74 +/- 14.06	0.00001244 +/- 0.00000512	32.74	14.06	971.54	407.74
Gelao_Longlin	Dao	Nanai	0.0088	2.62	38.51 +/- 13.71	0.00001307 +/- 0.00000499	38.51	13.71	804.21	397.59
Gelao_Longlin	Dao	Ulchi	0.02	2.32	41.01 +/- 17.66	0.00001360 +/- 0.00000564	41.01	17.66	731.71	512.14
Gelao_Longlin	Atayal	Turkish	0.042	2.03	42.67 +/- 21.03	0.00001489 +/- 0.00000586	42.67	21.03	683.57	609.87
Giarai	Nganasan	Spanish	0.016	2.4	100.33 +/- 41.74	0.00005575 +/- 0.00002051	100.33	41.74	-988.57	1210.46
Giarai	Ulchi	Tajik_Mountain	0.00059	3.44	101.56 +/- 29.55	0.00006042 +/- 0.00001748	101.56	29.55	-1024.24	856.95
Giarai	Nanai	Sardinian	0.0097	2.59	103.38 +/- 38.90	0.00009255 +/- 0.00003578	103.38	38.9	-1077.02	1128.1
Giarai	Nganasan	Sardinian	0.0018	3.13	103.78 +/- 33.18	0.00006734 +/- 0.00001964	103.78	33.18	-1088.62	962.22
Giarai	Nganasan	Greek	0.0034	2.93	104.03 +/- 35.49	0.00006315 +/- 0.00002060	104.03	35.49	-1095.87	1029.21
Giarai	Nganasan	Turkish	0.018	2.36	105.23 +/- 44.60	0.00005266 +/- 0.00002022	105.23	44.6	-1130.67	1293.4
Giarai	Nanai	French	0.0084	2.64	107.60 +/- 37.69	0.00009078 +/- 0.00003442	107.6	37.69	-1199.4	1093.01
Giarai	Nanai	Greek	0.0014	3.2	111.93 +/- 31.19	0.00009542 +/- 0.00002984	111.93	31.19	-1324.97	904.51
Giarai	Nanai	Spanish	0.0076	2.67	112.85 +/- 37.98	0.00009069 +/- 0.00003399	112.85	37.98	-1351.65	1101.42
Giarai	Nanai	Turkish	0.0046	2.83	113.02 +/- 36.94	0.00008653 +/- 0.00003054	113.02	36.94	-1356.58	1071.26
Giarai	Nanai	Tajik_Mountain	0.0097	2.59	120.48 +/- 40.55	0.00007905 +/- 0.00003058	120.48	40.55	-1572.92	1175.95
Giarai	Han_Shandong	Tibetan_Lhasa	0.025	2.24	17.67 +/- 6.16	0.00000150 +/- 0.00000067	17.67	6.16	1408.57	178.64
Giarai	Atayal	French	1.4e-08	5.68	52.27 +/- 9.20	0.00007823 +/- 0.00001256	52.27	9.2	405.17	266.8
Giarai	Atayal	Basque	5.1e-07	5.02	52.92 +/- 8.47	0.00007539 +/- 0.00001501	52.92	8.47	386.32	245.63
[truncated: 3,741 more rows]

## Sheet: Table S8c
Table S8c. ALDER-based inferred admixture sources and corresponding admixture dates of Sino-Tibetan from Hexi Corridor included in the merged Affemetrix dataset based on around 11K SNPs.
[truncated: 834 more rows]
