# Supplementary material for: Human Population Genetic History and Evolutionary Dynamics on the Eastern Tibetan Plateau
Source: Mol Biol Evol. 2025 Nov 17;42(11):msaf258. doi: 10.1093/molbev/msaf258 (PMC12620650; doi:10.1093/molbev/msaf258)
Supplement: msaf258_Supplementary_Data [file msaf258_supplementary_data.zip › Table S9.xlsx]

## Sheet: Table S9a Baseline model
Figure S9a. Full parameter estimates and 95% confidence interval of baseline model.
Parameter	Search range		ModelA	Confidence interval (95%CI)		ModelB	ModelC
Ne (diploids)	Lower bound	Upper bound	Point estimate	Lower bound	Upper bound	Point estimate	Point estimate
Ancestral eurasians	50	50,000	39942	39942	39942	40035	40100
East eurasians	50	50,000	3729	3365	4000	4916	4176
Ghost eurasians	50	50,000	11672	11187	40359	16701	20157
Ancestral Han Chinese	50	50,000	51685	30371	61548	10590	45319
Northern Han Chinese	50	50,000	20054	14368	45932	16824	18002
Southern Han Chinese	50	50,000	20661	9733	42935	6063	10541
Tibetan from Lhasa	50	50,000	8209	5784	12102	21319	11071
Tibetan from Muli	50	50,000	7977	6068	17873	15337	6136
Timing of event (ya)	Lower bound	Upper bound	Point estimate	Lower bound	Upper bound	Point estimate	Point estimate
East/ghost eurasians split	29000	58000	57101	54781	57391	55361	57101
Tibetan/Han Chinese split	9976	15498	9860	9512	9889	9860	9860
Northern/southern Han Chinese split	2900	Tibetan/Han Chinese split	4582	3625	5597	3219	3045
Lhasa/Muli Tibetan split	290	Northern/southern Han Chinese split	3393	2639	5017	9512	5046
Tibetan (Lhasa > Muli) pulse	-	-	-	-	-	-	2610
Admixture proportion	Lower bound	Upper bound	Point estimate	Lower bound	Upper bound	Point estimate	Point estimate
Tibetan (Lhasa > Muli) pulse	1e-05	1	-	-	-	-	0.86357
Migration	Lower rate	Upper rate	Point estimate	Lower bound	Upper bound	Point estimate	Point estimate
Tibetan from Lhasa > Ghost eurasians	1e-06	0.001	3.85494e-04	4.16465e-06	4.66898e-04	1.67162e-04	6.30402e-04
Ghost eurasians > Tibetan from Lhasa	1e-06	0.001	7.65438e-04	6.27217e-04	9.05971e-04	3.65859e-04	4.74950e-04
Northern Han Chinese > Tibetan from Lhasa	1e-06	0.001	3.11214e-04	4.27270e-06	7.65969e-04	2.13743e-06	9.95181e-06
Tibetan from Lhasa > Northern Han Chinese	1e-06	0.001	9.30393e-04	8.80421e-04	9.31649e-04	8.87666e-04	9.17800e-04
Southern Han Chinese > Northern Han Chinese	1e-06	0.001	1.47071e-05	2.31290e-06	2.41979e-04	2.91666e-05	1.84270e-04
Northern Han Chinese > Southern Han Chinese	1e-06	0.001	6.32219e-06	2.30588e-06	3.97168e-04	6.34504e-05	5.64083e-05
Tibetan from Muli > Tibetan from Lhasa	1e-06	0.001	-	-	-	4.27636e-04	4.05141e-04
Tibetan from Lhasa > Tibetan from Muli	1e-06	0.001	-	-	-	9.17400e-04	9.96811e-06
Tibetan from Muli > Southern Han Chinese	1e-06	0.001	-	-	-	-	1.30375e-04
Southern Han Chinese > Tibetan from Muli	1e-06	0.001	-	-	-	-	3.16972e-04

## Sheet: Table S9b Final model
Figure S9b. Full parameter estimates and 95% confidence interval of final model.								Figure S9a. Full parameter estimates and 95% confidence interval of baseline model.								Figure S9a. Full parameter estimates and 95% confidence interval of baseline model.								Figure S9a. Full parameter estimates and 95% confidence interval of baseline model.								Figure S9a. Full parameter estimates and 95% confidence interval of baseline model.								Figure S9a. Full parameter estimates and 95% confidence interval of baseline model.								Figure S9a. Full parameter estimates and 95% confidence interval of baseline model.
Parameter	Search range		ModelA	Confidence interval (95%CI)		ModelB	ModelC
Ne (diploids)	Lower bound	Upper bound	Point estimate	Lower bound	Upper bound	Point estimate	Point estimate
Ancestral eurasians	39942	39942	39942	39942	39942	39942	39942
Ancestral Yi	50	50,000	31950	14803	46053	41584	12603
Yi from Xichang	50	50,000	7408	6456	44121	44911	28025
Mosuo from Yanyuan	50	50,000	11683	3355	42327	37391	17941
Tibetan from Dujiangyan	50	50,000	9716	8694	48185	34008	18483
Timing of event (ya)	Lower bound	Upper bound	Point estimate	Lower bound	Upper bound	Point estimate	Point estimate
Tibetan/Yi split	3393	9396	4234	3422	5162	4901	3364
Yi/Mosuo split	290	Tibetan/Yi split	2204	319	3799	4031	2900
Lhasa/Dujiangyan Tibetan split	29	3393	1160	29	1827	2900	2697
Admixture proportion	Lower bound	Upper bound	Point estimate	Lower bound	Upper bound	Point estimate	Point estimate
-	-	-	-	-	-	-	-
Migration	Lower rate	Upper rate	Point estimate	Lower bound	Upper bound	Point estimate	Point estimate
Southern Han Chinese > Mosuo from Yanyuan	1e-06	0.001	8.56160e-06	2.89999e-06	3.63755e-04	1.36722e-04	1.04324e-04
Mosuo from Yanyuan > Southern Han Chinese	1e-06	0.001	1.23147e-04	3.71400e-06	3.93127e-04	2.25722e-05	1.00888e-05
Southern Han Chinese > Yi from Xichang	1e-06	0.001	1.89037e-04	2.50118e-06	4.30630e-04	1.28474e-05	3.70580e-04
Yi from Xichang > Southern Han Chinese	1e-06	0.001	1.30583e-04	2.51779e-06	5.67862e-04	3.03998e-05	8.10140e-05
Southern Han Chinese > Tibetan from Muli	1e-06	0.001	7.06921e-05	2.12073e-06	3.74437e-04	8.71880e-04	1.18226e-05
Tibetan from Muli > Southern Han Chinese	1e-06	0.001	1.22350e-05	2.11556e-06	4.73645e-04	6.53633e-04	1.21094e-05
Yi from Xichang > Tibetan from Muli	1e-06	0.001	2.56702e-04	1.98088e-06	3.22892e-04	7.97382e-05	1.33340e-05
Tibetan from Muli > Yi from Xichang	1e-06	0.001	1.64662e-04	3.32703e-06	4.98025e-04	8.54827e-04	2.42275e-05
