# Supplementary material for: Human Population Genetic History and Evolutionary Dynamics on the Eastern Tibetan Plateau
Source: Mol Biol Evol. 2025 Nov 17;42(11):msaf258. doi: 10.1093/molbev/msaf258 (PMC12620650; doi:10.1093/molbev/msaf258)
Supplement: msaf258_Supplementary_Data [file msaf258_supplementary_data.zip › Table S10.xlsx]

## Sheet: Table S10a
Table S10a. F4-statistics of the form f4(modern northern East Asian1, modern northern East Asian1; modern and ancient European or Central Asians, Mbuti) inferred from the merged Illumina dataset.
W	X	Y	Z	f4	stderr	Zscore	BABA	ABBA	nsnps
Uyghur_HGDP	Ulchi	Russia_Shamanka_Eneolithic	Mbuti	-0.012106	0.00028	-43.213	7757	9182	117684
Uyghur_HGDP	Nanai	Russia_Shamanka_Eneolithic	Mbuti	-0.012358	0.000288	-42.983	7724	9175	117401
Uyghur_HGDP	Oroqen_HGDP	Russia_Shamanka_Eneolithic	Mbuti	-0.011595	0.000285	-40.644	7785	9150	117684
Uyghur_HGDP	Mongolian_InM	Russia_Shamanka_Eneolithic	Mbuti	-0.009293	0.00023	-40.347	7922	9016	117684
Kazakh	Ulchi	Russia_Shamanka_Eneolithic	Mbuti	-0.009002	0.000228	-39.525	7812	8872	117684
Kazakh	Nanai	Russia_Shamanka_Eneolithic	Mbuti	-0.009262	0.000236	-39.318	7778	8865	117401
Uyghur_HGDP	Evenk_Transbaikal	Russia_Shamanka_Eneolithic	Mbuti	-0.011921	0.000304	-39.161	7768	9168	117401
Uyghur_HGDP	Daur_HGDP	Russia_Shamanka_Eneolithic	Mbuti	-0.010562	0.00027	-39.049	7840	9083	117684
Uyghur_HGDP	Mongolian_NonInM	Russia_Shamanka_Eneolithic	Mbuti	-0.009196	0.000236	-38.946	7926	9009	117684
Uyghur_HGDP	Daur_Tsitsihar	Russia_Shamanka_Eneolithic	Mbuti	-0.010182	0.000268	-37.957	7861	9059	117682
Uyghur_HGDP	Yakut_HGDP	Russia_Shamanka_Eneolithic	Mbuti	-0.010093	0.00027	-37.323	7892	9080	117684
Uyghur_HGDP	Hezhen_HGDP	Russia_Shamanka_Eneolithic	Mbuti	-0.010703	0.000289	-37.042	7826	9086	117684
Uyghur_HGDP	HanG_Pingliang	Russia_Shamanka_Eneolithic	Mbuti	-0.009241	0.000255	-36.27	7919	9006	117683
Kazakh	Oroqen_HGDP	Russia_Shamanka_Eneolithic	Mbuti	-0.008492	0.000236	-35.995	7851	8850	117684
Uyghur_HGDP	Tibetan_Lanzhou	Russia_Shamanka_Eneolithic	Mbuti	-0.008619	0.00024	-35.838	7984	8998	117684
Uyghur_HGDP	Negidal	Russia_Shamanka_Eneolithic	Mbuti	-0.012615	0.000353	-35.734	7710	9191	117401
Uyghur_HGDP	HanG_Wuwei	Russia_Shamanka_Eneolithic	Mbuti	-0.00925	0.000261	-35.494	7918	9006	117684
Uyghur_HGDP	HanG_Jiuquan	Russia_Shamanka_Eneolithic	Mbuti	-0.009375	0.000265	-35.327	7915	9018	117684
Uyghur_HGDP	Khamnegan	Russia_Shamanka_Eneolithic	Mbuti	-0.009642	0.000274	-35.229	7904	9036	117401
Uyghur_HGDP	Xibo_HGDP	Russia_Shamanka_Eneolithic	Mbuti	-0.009811	0.00028	-35.099	7889	9044	117684
Kazakh	Evenk_Transbaikal	Russia_Shamanka_Eneolithic	Mbuti	-0.008825	0.000253	-34.938	7823	8859	117401
Uyghur_HGDP	HanG_Lanzhou	Russia_Shamanka_Eneolithic	Mbuti	-0.009116	0.000262	-34.812	7929	9001	117684
Uyghur_HGDP	Ewenki_Heihe	Russia_Shamanka_Eneolithic	Mbuti	-0.009658	0.00028	-34.439	7888	9024	117683
Uyghur_HGDP	HanG_Zhangye	Russia_Shamanka_Eneolithic	Mbuti	-0.009236	0.00027	-34.171	7917	9004	117682
Uyghur_HGDP	HanG_Qingyang	Russia_Shamanka_Eneolithic	Mbuti	-0.009053	0.000266	-34.022	7935	9000	117683
Uyghur_HGDP	Salar_Xunhua	Russia_Shamanka_Eneolithic	Mbuti	-0.00838	0.000247	-33.937	7995	8982	117684
Uyghur_HGDP	Yugur_Sunan	Russia_Shamanka_Eneolithic	Mbuti	-0.008575	0.000253	-33.919	7968	8976	117577
Kazakh	Mongolian_InM	Russia_Shamanka_Eneolithic	Mbuti	-0.00619	0.000184	-33.624	8024	8752	117684
Kyrgyz_Urumqi	Ulchi	Russia_Shamanka_Eneolithic	Mbuti	-0.00796	0.000238	-33.431	7809	8745	117577
Kazakh	Daur_HGDP	Russia_Shamanka_Eneolithic	Mbuti	-0.007458	0.000225	-33.146	7921	8799	117684
Uyghur_HGDP	HanG_Baiyin	Russia_Shamanka_Eneolithic	Mbuti	-0.008914	0.00027	-33.019	7945	8994	117684
Uyghur_HGDP	Tibetan_Gangcha	Russia_Shamanka_Eneolithic	Mbuti	-0.008378	0.000254	-32.995	7991	8976	117577
Kazakh	Hezhen_HGDP	Russia_Shamanka_Eneolithic	Mbuti	-0.007599	0.000231	-32.926	7906	8800	117684
Uyghur_HGDP	HanG_Tianshui	Russia_Shamanka_Eneolithic	Mbuti	-0.009048	0.000276	-32.803	7944	9008	117683
Kyrgyz_Urumqi	Nanai	Russia_Shamanka_Eneolithic	Mbuti	-0.00821	0.000252	-32.546	7777	8740	117310
Uyghur_HGDP	Mongol_Sainnoyon	Russia_Shamanka_Eneolithic	Mbuti	-0.00856	0.000263	-32.528	7970	8975	117401
Uyghur_HGDP	Mogolian_HGDP	Russia_Shamanka_Eneolithic	Mbuti	-0.008917	0.000274	-32.514	7948	8998	117684
Uyghur_HGDP	TibetanHO_Xining	Russia_Shamanka_Eneolithic	Mbuti	-0.008536	0.000264	-32.353	7981	8985	117684
Uyghur_HGDP	Buryat_Aginsky	Russia_Shamanka_Eneolithic	Mbuti	-0.00924	0.000286	-32.31	7933	9018	117401
Uyghur_HGDP	Evenk_FarEast	Russia_Shamanka_Eneolithic	Mbuti	-0.01245	0.000394	-31.57	7725	9186	117400
Kazakh	Mongolian_NonInM	Russia_Shamanka_Eneolithic	Mbuti	-0.006093	0.000193	-31.507	8032	8749	117684
Uyghur_HGDP	Mongol_Minorities	Russia_Shamanka_Eneolithic	Mbuti	-0.008441	0.000268	-31.462	7988	8979	117401
Kazakh	Yakut_HGDP	Russia_Shamanka_Eneolithic	Mbuti	-0.00699	0.000222	-31.443	7963	8785	117684
Uyghur_HGDP	HanG_Dingxi	Russia_Shamanka_Eneolithic	Mbuti	-0.009084	0.000289	-31.438	7936	9005	117683
Uyghur_HGDP	Ulchi	Russia_Shamanka_EBA	Mbuti	-0.010093	0.000322	-31.338	7166	8247	107088
Uyghur_HGDP	Tibetan_Zhuoni	Russia_Shamanka_Eneolithic	Mbuti	-0.007129	0.000231	-30.851	8072	8911	117684
Uyghur_HGDP	Nanai	Russia_Shamanka_EBA	Mbuti	-0.010162	0.000331	-30.735	7146	8231	106825
Kazakh	Negidal	Russia_Shamanka_Eneolithic	Mbuti	-0.009519	0.000311	-30.643	7759	8876	117401
Uyghur_HGDP	Mongol_Uuld	Russia_Shamanka_Eneolithic	Mbuti	-0.007823	0.000257	-30.424	8021	8939	117401
Kyrgyz_Urumqi	Oroqen_HGDP	Russia_Shamanka_Eneolithic	Mbuti	-0.007456	0.000245	-30.403	7847	8724	117577
Uyghur_HGDP	Oroqen_HGDP	Russia_Shamanka_EBA	Mbuti	-0.009779	0.000323	-30.271	7188	8235	107088
Kazakh	Daur_Tsitsihar	Russia_Shamanka_Eneolithic	Mbuti	-0.007079	0.000234	-30.197	7952	8785	117682
Uyghur_HGDP	Evenk_Transbaikal	Russia_Shamanka_EBA	Mbuti	-0.01035	0.000344	-30.058	7159	8264	106825
Uyghur_HGDP	Kalmyk	Russia_Shamanka_Eneolithic	Mbuti	-0.007528	0.000254	-29.651	8051	8937	117684
Uyghur_HGDP	Tu_HGDP	Russia_Shamanka_Eneolithic	Mbuti	-0.007791	0.000263	-29.643	8036	8953	117684
Uyghur_HGDP	Tibetan_Xining	Russia_Shamanka_Eneolithic	Mbuti	-0.008284	0.00028	-29.558	8002	8977	117684
Kazakh_Aksay	Ulchi	Russia_Shamanka_Eneolithic	Mbuti	-0.007289	0.000247	-29.543	7814	8671	117577
Uyghur_HGDP	Mongol_Zasagt	Russia_Shamanka_Eneolithic	Mbuti	-0.00828	0.00028	-29.522	7983	8955	117401
Kyrgyz_Urumqi	Evenk_Transbaikal	Russia_Shamanka_Eneolithic	Mbuti	-0.007784	0.000264	-29.491	7829	8742	117310
Uyghur_HGDP	Yakut_HGDP	Russia_Shamanka_EBA	Mbuti	-0.009204	0.000315	-29.19	7241	8227	107088
Uyghur_HGDP	Baoan_Jishishan	Russia_Shamanka_Eneolithic	Mbuti	-0.007687	0.000264	-29.16	8029	8933	117577
Uyghur_HGDP	Buryat_Selenginsky	Russia_Shamanka_Eneolithic	Mbuti	-0.009212	0.000317	-29.065	7942	9023	117401
Kazakh_Aksay	Nanai	Russia_Shamanka_Eneolithic	Mbuti	-0.007545	0.00026	-29	7782	8667	117310
Mongolian_NonInM	Kazakh	Russia_MLBA_Sintashta	Mbuti	-0.004757	0.000164	-28.996	7850	8407	116966
Uyghur_HGDP	HanG_Longnan	Russia_Shamanka_Eneolithic	Mbuti	-0.009329	0.000322	-28.933	7914	9012	117656
Uyghur_HGDP	Buryat_Zakamensky	Russia_Shamanka_Eneolithic	Mbuti	-0.00903	0.000312	-28.908	7943	9003	117401
Uyghur_HGDP	Mongolian_InM	Russia_Shamanka_EBA	Mbuti	-0.007485	0.00026	-28.832	7310	8112	107088
Mongolian_InM	Kazakh	Russia_MLBA_Sintashta	Mbuti	-0.004523	0.000158	-28.69	7862	8391	116966
Uyghur_HGDP	Buryat_Ehirit	Russia_Shamanka_Eneolithic	Mbuti	-0.009025	0.000315	-28.641	7949	9009	117401
Kazakh	Ulchi	Russia_Shamanka_EBA	Mbuti	-0.007433	0.00026	-28.567	7191	7987	107088
Mongolian_NonInM	Kazakh	Anatolia_N	Mbuti	-0.004763	0.000167	-28.466	7835	8395	117688
Uyghur_HGDP	Buryat_Duldurginsky	Russia_Shamanka_Eneolithic	Mbuti	-0.009329	0.000329	-28.315	7931	9026	117401
Tibetan_Lanzhou	Kazakh	Russia_MLBA_Sintashta	Mbuti	-0.004936	0.000175	-28.241	7867	8445	116966
Kazakh	Khamnegan	Russia_Shamanka_Eneolithic	Mbuti	-0.006546	0.000232	-28.164	7979	8748	117401
Mongolian_NonInM	Kazakh	Russia_Srubnaya	Mbuti	-0.004747	0.000169	-28.152	7881	8438	117308
Kazakh	HanG_Jiuquan	Russia_Shamanka_Eneolithic	Mbuti	-0.006271	0.000223	-28.102	8021	8759	117684
Mongolian_InM	Kazakh	Anatolia_N	Mbuti	-0.004513	0.000161	-28.024	7848	8379	117688
Kazakh	Buryat_Aginsky	Russia_Shamanka_Eneolithic	Mbuti	-0.006144	0.000221	-27.783	8014	8735	117401
Kazakh	Ewenki_Heihe	Russia_Shamanka_Eneolithic	Mbuti	-0.006554	0.000236	-27.721	7987	8759	117683
Kazakh	Tibetan_Lanzhou	Russia_Shamanka_Eneolithic	Mbuti	-0.005515	0.000199	-27.69	8092	8741	117684
Mongolian_NonInM	Kazakh	Russia_Srubnaya_Alakul	Mbuti	-0.004737	0.000171	-27.671	7928	8486	117678
Mongolian_InM	Kazakh	Russia_Srubnaya	Mbuti	-0.004499	0.000163	-27.646	7893	8421	117308
Mongolian_InM	Kazakh	Russia_Srubnaya_Alakul	Mbuti	-0.004515	0.000164	-27.548	7939	8470	117678
Kazakh	HanG_Pingliang	Russia_Shamanka_Eneolithic	Mbuti	-0.006137	0.000223	-27.522	8033	8755	117683
Tibetan_Lanzhou	Kazakh	Anatolia_N	Mbuti	-0.004921	0.000179	-27.495	7854	8433	117688
Mongolian_NonInM	Kazakh	Russia_Afanasievo	Mbuti	-0.00446	0.000163	-27.357	7882	8404	117107
Kazakh	Xibo_HGDP	Russia_Shamanka_Eneolithic	Mbuti	-0.006707	0.000245	-27.356	7988	8777	117684
Kyrgyz_Urumqi	Hezhen_HGDP	Russia_Shamanka_Eneolithic	Mbuti	-0.006552	0.00024	-27.324	7898	8668	117577
Kazakh	HanG_Lanzhou	Russia_Shamanka_Eneolithic	Mbuti	-0.006012	0.000221	-27.149	8040	8748	117684
Salar_Xunhua	Kazakh	Russia_MLBA_Sintashta	Mbuti	-0.005048	0.000186	-27.13	7864	8454	116966
Kazakh	HanG_Wuwei	Russia_Shamanka_Eneolithic	Mbuti	-0.006147	0.000227	-27.053	8030	8753	117684
Mongolian_NonInM	Kazakh	Russia_EBA_Yamnaya_Samara	Mbuti	-0.004759	0.000176	-26.97	7839	8394	116526
Uyghur_HGDP	Khamnegan	Russia_Shamanka_EBA	Mbuti	-0.008598	0.000319	-26.959	7256	8174	106825
Kazakh	Nanai	Russia_Shamanka_EBA	Mbuti	-0.007517	0.000279	-26.914	7168	7971	106825
Uyghur_HGDP	Mongolian_NonInM	Russia_Shamanka_EBA	Mbuti	-0.007328	0.000272	-26.912	7318	8102	107088
Mongolian_InM	Kazakh	Russia_Afanasievo	Mbuti	-0.004202	0.000156	-26.888	7895	8387	117107
Tibetan_Lanzhou	Kazakh	Russia_Afanasievo	Mbuti	-0.004667	0.000174	-26.882	7897	8444	117107
Tibetan_Zhuoni	Ulchi	Russia_Shamanka_Eneolithic	Mbuti	-0.004977	0.000185	-26.855	7839	8425	117684
Kyrgyz_Urumqi	Negidal	Russia_Shamanka_Eneolithic	Mbuti	-0.008469	0.000316	-26.843	7757	8750	117310
Uyghur_HGDP	Daur_HGDP	Russia_Shamanka_EBA	Mbuti	-0.008562	0.00032	-26.753	7245	8162	107088
Tibetan_Lanzhou	Kazakh	Russia_Srubnaya	Mbuti	-0.00493	0.000184	-26.726	7898	8476	117308
Uyghur_HGDP	Yugur_WestSunan	Russia_Shamanka_Eneolithic	Mbuti	-0.006873	0.000258	-26.664	8092	8901	117684
Tibetan_Zhuoni	Nanai	Russia_Shamanka_Eneolithic	Mbuti	-0.005223	0.000197	-26.556	7793	8406	117401
Tibetan_Lanzhou	Kazakh	Russia_Srubnaya_Alakul	Mbuti	-0.004999	0.000188	-26.539	7940	8529	117678
Even	Nanai	Russia_Shamanka_Eneolithic	Mbuti	-0.006839	0.000258	-26.512	7810	8613	117401
Kazakh_Aksay	Oroqen_HGDP	Russia_Shamanka_Eneolithic	Mbuti	-0.006784	0.000256	-26.481	7855	8653	117577
Mongolian_InM	Kazakh	Russia_EBA_Yamnaya_Samara	Mbuti	-0.004452	0.000169	-26.398	7856	8375	116526
Salar_Xunhua	Kazakh	Anatolia_N	Mbuti	-0.004973	0.000189	-26.364	7854	8439	117688
Kazakh	HanG_Zhangye	Russia_Shamanka_Eneolithic	Mbuti	-0.006133	0.000233	-26.318	8029	8751	117682
Uyghur_HGDP	HanG_Jinchang	Russia_Shamanka_Eneolithic	Mbuti	-0.009116	0.000347	-26.288	7925	8997	117649
Even	Ulchi	Russia_Shamanka_Eneolithic	Mbuti	-0.006593	0.000251	-26.257	7841	8616	117684
Kazakh	Evenk_Transbaikal	Russia_Shamanka_EBA	Mbuti	-0.007704	0.000294	-26.245	7181	8004	106825
HanG_Jiuquan	Kazakh	Russia_MLBA_Sintashta	Mbuti	-0.004998	0.00019	-26.241	7832	8416	116966
HanG_Wuwei	Kazakh	Russia_MLBA_Sintashta	Mbuti	-0.004903	0.000188	-26.149	7839	8412	116966
Tibetan_Lanzhou	Kazakh	Russia_EBA_Yamnaya_Samara	Mbuti	-0.004935	0.000189	-26.115	7857	8432	116526
Kyrgyz_Urumqi	Daur_HGDP	Russia_Shamanka_Eneolithic	Mbuti	-0.006416	0.000246	-26.053	7914	8668	117577
Kazakh	Evenk_FarEast	Russia_Shamanka_Eneolithic	Mbuti	-0.009353	0.00036	-25.951	7767	8865	117400
Salar_Xunhua	Kazakh	Russia_Srubnaya	Mbuti	-0.00504	0.000195	-25.826	7895	8486	117308
Mongolian_NonInM	Uyghur_HGDP	Anatolia_N	Mbuti	-0.005194	0.000201	-25.797	7915	8526	117688
HanG_Tianshui	Kazakh	Russia_MLBA_Sintashta	Mbuti	-0.005099	0.000198	-25.753	7839	8435	116965
Kazakh	HanG_Qingyang	Russia_Shamanka_Eneolithic	Mbuti	-0.005949	0.000231	-25.715	8045	8745	117683
HanG_Baiyin	Kazakh	Russia_MLBA_Sintashta	Mbuti	-0.004984	0.000194	-25.697	7845	8428	116966
Uyghur_HGDP	Tibetan_Yushu	Russia_Shamanka_Eneolithic	Mbuti	-0.008874	0.000346	-25.671	7970	9014	117684
Kyrgyz_Urumqi	Mongolian_InM	Russia_Shamanka_Eneolithic	Mbuti	-0.005144	0.000201	-25.642	8017	8621	117577
Kazakh	Oroqen_HGDP	Russia_Shamanka_EBA	Mbuti	-0.007119	0.000278	-25.633	7221	7984	107088
Salar_Xunhua	Kazakh	Russia_Afanasievo	Mbuti	-0.004719	0.000184	-25.621	7898	8450	117107
HanG_Qingyang	Kazakh	Russia_MLBA_Sintashta	Mbuti	-0.005039	0.000197	-25.54	7837	8426	116965
Kazakh_Aksay	Evenk_Transbaikal	Russia_Shamanka_Eneolithic	Mbuti	-0.007119	0.000279	-25.532	7839	8674	117310
Salar_Xunhua	Kazakh	Russia_Srubnaya_Alakul	Mbuti	-0.00509	0.0002	-25.481	7938	8537	117678
HanG_Baiyin	Kazakh	Anatolia_N	Mbuti	-0.004946	0.000194	-25.454	7832	8414	117688
HanG_Qingyang	Kazakh	Anatolia_N	Mbuti	-0.005015	0.000197	-25.443	7822	8412	117687
Ulchi	Kazakh	Anatolia_N	Mbuti	-0.004866	0.000191	-25.439	7758	8331	117688
Uyghur_HGDP	Buryat_Bohansky	Russia_Shamanka_Eneolithic	Mbuti	-0.008654	0.000341	-25.406	7978	8994	117398
Kazakh	Yugur_Sunan	Russia_Shamanka_Eneolithic	Mbuti	-0.005469	0.000215	-25.404	8077	8720	117577
Uyghur_HGDP	Hezhen_HGDP	Russia_Shamanka_EBA	Mbuti	-0.008537	0.000337	-25.361	7237	8151	107088
Uyghur_HGDP	Daur_Tsitsihar	Russia_Shamanka_EBA	Mbuti	-0.007945	0.000314	-25.341	7274	8124	107087
Uyghur_HGDP	Buryat_Aginsky	Russia_Shamanka_EBA	Mbuti	-0.00786	0.00031	-25.321	7298	8138	106825
HanG_Wuwei	Kazakh	Russia_Srubnaya	Mbuti	-0.004874	0.000193	-25.296	7873	8445	117308
HanG_Tianshui	Kazakh	Anatolia_N	Mbuti	-0.005089	0.000202	-25.246	7824	8423	117687
Kazakh	Salar_Xunhua	Russia_Shamanka_Eneolithic	Mbuti	-0.005276	0.000209	-25.198	8110	8731	117684
Mongolian_InM	Uyghur_HGDP	Anatolia_N	Mbuti	-0.004944	0.000196	-25.191	7931	8513	117688
Daur_Tsitsihar	Kazakh	Russia_MLBA_Sintashta	Mbuti	-0.004903	0.000196	-25.056	7813	8386	116964
HanG_Baiyin	Kazakh	Russia_Srubnaya_Alakul	Mbuti	-0.004977	0.000199	-25.019	7922	8507	117678
Kyrgyz_Urumqi	Yakut_HGDP	Russia_Shamanka_Eneolithic	Mbuti	-0.005946	0.000238	-25.01	7973	8672	117577
Uyghur_HGDP	Negidal	Russia_Shamanka_EBA	Mbuti	-0.010616	0.000425	-25.004	7120	8254	106825
Tibetan_Zhuoni	Kazakh	Russia_MLBA_Sintashta	Mbuti	-0.004132	0.000166	-24.95	7946	8429	116966
Salar_Qinghai	Ulchi	Russia_Shamanka_Eneolithic	Mbuti	-0.005849	0.000234	-24.948	7827	8515	117577
HanG_Baiyin	Kazakh	Russia_Srubnaya	Mbuti	-0.004982	0.0002	-24.934	7874	8459	117308
HanG_Lanzhou	Kazakh	Russia_MLBA_Sintashta	Mbuti	-0.004942	0.000198	-24.931	7842	8420	116966
HanG_Baiyin	Kazakh	Russia_Afanasievo	Mbuti	-0.004756	0.000191	-24.9	7871	8428	117107
Salar_Xunhua	Kazakh	Russia_EBA_Yamnaya_Samara	Mbuti	-0.00504	0.000203	-24.84	7856	8443	116526
Kazakh	HanG_Tianshui	Russia_Shamanka_Eneolithic	Mbuti	-0.005945	0.00024	-24.809	8051	8751	117683
Uyghur_HGDP	HanG_Pingliang	Russia_Shamanka_EBA	Mbuti	-0.007245	0.000292	-24.779	7316	8092	107088
HanG_Dingxi	Kazakh	Russia_MLBA_Sintashta	Mbuti	-0.005194	0.00021	-24.772	7831	8438	116965
Tibetan_Lanzhou	Uyghur_HGDP	Anatolia_N	Mbuti	-0.005351	0.000216	-24.757	7932	8562	117688
HanG_Tianshui	Kazakh	Russia_EBA_Yamnaya_Samara	Mbuti	-0.005266	0.000213	-24.748	7818	8431	116525
HanG_Lanzhou	Kazakh	Russia_Srubnaya_Alakul	Mbuti	-0.005014	0.000203	-24.737	7912	8502	117678
Mongolian_NonInM	Uyghur_HGDP	Russia_Srubnaya	Mbuti	-0.005125	0.000207	-24.72	7960	8561	117308
Mongolian_NonInM	Even	Russia_MLBA_Sintashta	Mbuti	-0.00487	0.000197	-24.679	7800	8370	116966
HanG_Jiuquan	Kazakh	Anatolia_N	Mbuti	-0.004918	0.000199	-24.662	7821	8400	117688
Tu_HGDP	Kazakh	Russia_MLBA_Sintashta	Mbuti	-0.004812	0.000195	-24.639	7890	8453	116966
Mongolian_NonInM	Uyghur_HGDP	Russia_Afanasievo	Mbuti	-0.004974	0.000202	-24.614	7956	8539	117107
HanG_Pingliang	Kazakh	Russia_MLBA_Sintashta	Mbuti	-0.004867	0.000198	-24.613	7845	8414	116965
Kazakh	Yakut_HGDP	Russia_Shamanka_EBA	Mbuti	-0.006544	0.000266	-24.575	7279	7979	107088
Uyghur_HGDP	Dongxiang_Linxia	Russia_Shamanka_Eneolithic	Mbuti	-0.006837	0.000278	-24.57	8083	8887	117577
Mongolian_NonInM	Kazakh	Anatolia_EBA	Mbuti	-0.004481	0.000183	-24.551	7739	8261	116622
HanG_Jiuquan	Kazakh	Russia_Srubnaya_Alakul	Mbuti	-0.004979	0.000203	-24.514	7911	8497	117678
Tibetan_Lanzhou	Uyghur_HGDP	Russia_Srubnaya	Mbuti	-0.005307	0.000217	-24.51	7975	8598	117308
Mongolian_InM	Even	Russia_MLBA_Sintashta	Mbuti	-0.004636	0.000189	-24.505	7807	8349	116966
Kazakh	Mongol_Minorities	Russia_Shamanka_Eneolithic	Mbuti	-0.005345	0.000219	-24.462	8076	8703	117401
Mongolian_NonInM	Uyghur_HGDP	Russia_MLBA_Sintashta	Mbuti	-0.005052	0.000207	-24.456	7936	8527	116966
Kyrgyz_Urumqi	Mongolian_NonInM	Russia_Shamanka_Eneolithic	Mbuti	-0.005048	0.000206	-24.45	8024	8617	117577
Kazakh_Aksay	Negidal	Russia_Shamanka_Eneolithic	Mbuti	-0.007805	0.000319	-24.442	7759	8675	117310
Mongolian_NonInM	Uyghur_HGDP	Russia_EBA_Yamnaya_Samara	Mbuti	-0.005221	0.000214	-24.439	7914	8523	116526
Yugur_Sunan	Kazakh	Russia_MLBA_Sintashta	Mbuti	-0.004616	0.000189	-24.428	7872	8411	116859
HanG_Wuwei	Kazakh	Anatolia_N	Mbuti	-0.004801	0.000197	-24.427	7832	8397	117688
Yugur_WestSunan	Ulchi	Russia_Shamanka_Eneolithic	Mbuti	-0.005233	0.000214	-24.427	7839	8455	117684
Kazakh	Tibetan_Gangcha	Russia_Shamanka_Eneolithic	Mbuti	-0.005272	0.000216	-24.425	8101	8721	117577
Tibetan_Gangcha	Kazakh	Russia_MLBA_Sintashta	Mbuti	-0.004588	0.000188	-24.416	7889	8425	116859
Uyghur_HGDP	Ewenki_Heihe	Russia_Shamanka_EBA	Mbuti	-0.008215	0.000337	-24.412	7258	8138	107088
Mongolian_InM	Kazakh	Anatolia_EBA	Mbuti	-0.00429	0.000176	-24.389	7748	8248	116622
HanG_Lanzhou	Kazakh	Russia_Srubnaya	Mbuti	-0.004951	0.000203	-24.384	7871	8452	117308
HanG_Pingliang	Kazakh	Anatolia_N	Mbuti	-0.004864	0.000199	-24.383	7831	8403	117687
Kazakh	Mongol_Sainnoyon	Russia_Shamanka_Eneolithic	Mbuti	-0.005464	0.000224	-24.378	8062	8703	117401
HanG_Wuwei	Kazakh	Russia_EBA_Yamnaya_Samara	Mbuti	-0.004848	0.000199	-24.377	7832	8397	116526
Mongolian_NonInM	Kyrgyz_Urumqi	Russia_MLBA_Sintashta	Mbuti	-0.003953	0.000162	-24.373	7813	8275	116859
Mongolian_InM	Uyghur_HGDP	Russia_Srubnaya	Mbuti	-0.004877	0.0002	-24.356	7976	8548	117308
Salar_Qinghai	Nanai	Russia_Shamanka_Eneolithic	Mbuti	-0.006095	0.00025	-24.353	7787	8502	117310
Mongolian_NonInM	Kazakh	India_RoopkundB	Mbuti	-0.004283	0.000176	-24.344	7400	7875	110808
Uyghur_HGDP	HanG_Wuwei	Russia_Shamanka_EBA	Mbuti	-0.007138	0.000293	-24.344	7321	8085	107088
Kazakh	HanG_Dingxi	Russia_Shamanka_Eneolithic	Mbuti	-0.00598	0.000246	-24.31	8050	8753	117683
HanG_Qingyang	Kazakh	Russia_Srubnaya	Mbuti	-0.005005	0.000206	-24.301	7867	8454	117307
Kyrgyz_Urumqi	Ulchi	Russia_Shamanka_EBA	Mbuti	-0.006701	0.000276	-24.291	7168	7885	106993
Kyrgyz_Urumqi	Daur_Tsitsihar	Russia_Shamanka_Eneolithic	Mbuti	-0.006038	0.000249	-24.281	7941	8651	117575
Tibetan_Lanzhou	Uyghur_HGDP	Russia_Afanasievo	Mbuti	-0.005181	0.000214	-24.248	7970	8577	117107
Uyghur_HGDP	HanG_Jiuquan	Russia_Shamanka_EBA	Mbuti	-0.007441	0.000307	-24.248	7311	8108	107088
Mongolian_InM	Even	Russia_Srubnaya	Mbuti	-0.004584	0.000189	-24.229	7837	8375	117308
Mongolian_NonInM	Kazakh	Anatolia_MLBA	Mbuti	-0.004599	0.00019	-24.227	7491	8010	113032
Tibetan_Lanzhou	Even	Russia_MLBA_Sintashta	Mbuti	-0.005049	0.000208	-24.217	7825	8416	116966
HanG_Tianshui	Kazakh	Russia_Srubnaya_Alakul	Mbuti	-0.005061	0.000209	-24.215	7917	8512	117677
Mongolian_NonInM	Even	Russia_Srubnaya	Mbuti	-0.004832	0.0002	-24.206	7830	8397	117308
HanG_Qingyang	Uyghur_HGDP	Anatolia_N	Mbuti	-0.005446	0.000225	-24.204	7898	8539	117687
Mongolian_NonInM	Even	Russia_Afanasievo	Mbuti	-0.004705	0.000194	-24.204	7825	8376	117107
Yugur_WestSunan	Nanai	Russia_Shamanka_Eneolithic	Mbuti	-0.005478	0.000226	-24.204	7792	8435	117401
HanG_Tianshui	Kazakh	Russia_Afanasievo	Mbuti	-0.004823	0.000199	-24.192	7869	8434	117106
Even	Evenk_Transbaikal	Russia_Shamanka_Eneolithic	Mbuti	-0.006401	0.000265	-24.152	7748	8500	117401
Tibetan_Lanzhou	Kazakh	Anatolia_EBA	Mbuti	-0.004753	0.000197	-24.12	7750	8304	116622
HanG_Lanzhou	Kazakh	Russia_Afanasievo	Mbuti	-0.004677	0.000194	-24.116	7870	8418	117107
Kazakh	HanG_Baiyin	Russia_Shamanka_Eneolithic	Mbuti	-0.00581	0.000241	-24.097	8056	8740	117684
Mongolian_InM	Kyrgyz_Urumqi	Russia_MLBA_Sintashta	Mbuti	-0.003719	0.000154	-24.09	7827	8261	116859
Uyghur_HGDP	HanG_Lanzhou	Russia_Shamanka_EBA	Mbuti	-0.007266	0.000302	-24.087	7320	8098	107088
HanG_Qingyang	Kazakh	Russia_Srubnaya_Alakul	Mbuti	-0.004996	0.000208	-24.072	7914	8502	117677
Mongolian_InM	Uyghur_HGDP	Russia_Afanasievo	Mbuti	-0.004716	0.000196	-24.064	7973	8525	117107
Tibetan_Zhuoni	Kazakh	Russia_Srubnaya	Mbuti	-0.004086	0.00017	-24.048	7978	8457	117308
Mongolian_InM	Uyghur_HGDP	Russia_MLBA_Sintashta	Mbuti	-0.004818	0.0002	-24.038	7951	8514	116966
HanG_Wuwei	Kazakh	Russia_Afanasievo	Mbuti	-0.004556	0.00019	-24.037	7874	8407	117107
Salar_Xunhua	Uyghur_HGDP	Anatolia_N	Mbuti	-0.005404	0.000225	-24.026	7927	8563	117688
Kazakh	TibetanHO_Xining	Russia_Shamanka_Eneolithic	Mbuti	-0.005432	0.000226	-24.013	8093	8732	117684
HanG_Tianshui	Kazakh	Russia_Srubnaya	Mbuti	-0.005025	0.000209	-24.006	7872	8461	117307
Mongolian_NonInM	Uyghur_HGDP	Russia_Srubnaya_Alakul	Mbuti	-0.005111	0.000213	-24.001	8012	8614	117678
Tibetan_Lanzhou	Uyghur_HGDP	Russia_MLBA_Sintashta	Mbuti	-0.005231	0.000218	-23.987	7953	8564	116966
Mongolian_InM	Even	Russia_Afanasievo	Mbuti	-0.004447	0.000185	-23.98	7833	8354	117107
Uyghur_HGDP	Salar_Qinghai	Russia_Shamanka_Eneolithic	Mbuti	-0.00626	0.000261	-23.973	8130	8866	117577
Mongolian_InM	Kazakh	Anatolia_MLBA	Mbuti	-0.00437	0.000183	-23.927	7502	7996	113032
TibetanHO_Xining	Kazakh	Russia_MLBA_Sintashta	Mbuti	-0.004704	0.000197	-23.926	7882	8432	116966
HanG_Jiuquan	Kazakh	Russia_Afanasievo	Mbuti	-0.004655	0.000195	-23.917	7867	8412	117107
Yugur_Sunan	Kazakh	Anatolia_N	Mbuti	-0.00459	0.000192	-23.913	7859	8398	117581
HanG_Wuwei	Kazakh	Russia_Srubnaya_Alakul	Mbuti	-0.004845	0.000203	-23.89	7920	8490	117678
Tibetan_Zhuoni	Kazakh	Russia_Afanasievo	Mbuti	-0.00388	0.000162	-23.882	7975	8429	117107
Mongolian_NonInM	Even	Anatolia_N	Mbuti	-0.004639	0.000194	-23.879	7795	8341	117688
Salar_Xunhua	Uyghur_HGDP	Russia_Afanasievo	Mbuti	-0.005233	0.000219	-23.857	7965	8577	117107
HanG_Lanzhou	Kazakh	Anatolia_N	Mbuti	-0.004842	0.000203	-23.855	7833	8403	117688
Tibetan_Lanzhou	Even	Russia_Afanasievo	Mbuti	-0.004913	0.000206	-23.848	7847	8422	117107
Uyghur_HGDP	Yugur_Sunan	Russia_Shamanka_EBA	Mbuti	-0.006929	0.000291	-23.847	7343	8084	106993
HanG_Baiyin	Uyghur_HGDP	Anatolia_N	Mbuti	-0.005377	0.000226	-23.844	7907	8540	117688
Nanai	Kazakh	Anatolia_N	Mbuti	-0.004921	0.000207	-23.814	7732	8310	117405
Uyghur_HGDP	Tibetan_Xunhua	Russia_Shamanka_Eneolithic	Mbuti	-0.007798	0.000328	-23.807	8021	8938	117577
Tibetan_Lanzhou	Kazakh	India_RoopkundB	Mbuti	-0.004476	0.000188	-23.801	7415	7911	110808
Tibetan_Zhuoni	Kazakh	Russia_Srubnaya_Alakul	Mbuti	-0.004135	0.000174	-23.799	8022	8509	117678
HanG_Qingyang	Kazakh	Russia_Afanasievo	Mbuti	-0.004716	0.000198	-23.768	7868	8421	117106
Yugur_Sunan	Kazakh	Russia_Srubnaya	Mbuti	-0.004592	0.000193	-23.752	7904	8442	117201
Tibetan_Lanzhou	Uyghur_HGDP	Russia_EBA_Yamnaya_Samara	Mbuti	-0.005397	0.000227	-23.741	7930	8559	116526
Even	Oroqen_HGDP	Russia_Shamanka_Eneolithic	Mbuti	-0.006082	0.000256	-23.739	7879	8594	117684
TibetanHO_Xining	Kazakh	Anatolia_N	Mbuti	-0.004627	0.000195	-23.72	7871	8416	117688
Mongolian_InM	Even	Russia_Srubnaya_Alakul	Mbuti	-0.004659	0.000197	-23.71	7881	8430	117678
Mongolian_NonInM	Uyghur_HGDP	Anatolia_EBA	Mbuti	-0.005323	0.000225	-23.708	7796	8416	116622
Tibetan_Lanzhou	Even	Russia_Srubnaya	Mbuti	-0.005014	0.000212	-23.689	7854	8442	117308
HanG_Jiuquan	Kazakh	Russia_Srubnaya	Mbuti	-0.004814	0.000203	-23.682	7874	8439	117308
Mongolian_InM	Uyghur_HGDP	Russia_EBA_Yamnaya_Samara	Mbuti	-0.004913	0.000208	-23.676	7935	8507	116526
Uyghur_HGDP	Mongol_Sainnoyon	Russia_Shamanka_EBA	Mbuti	-0.007104	0.0003	-23.675	7341	8100	106825
Daur_Tsitsihar	Kazakh	Anatolia_N	Mbuti	-0.004819	0.000204	-23.67	7802	8370	117686
Mongolian_InM	Uyghur_HGDP	Russia_Srubnaya_Alakul	Mbuti	-0.004889	0.000207	-23.649	8026	8602	117678
Mongolian_InM	Kazakh	India_RoopkundB	Mbuti	-0.004035	0.000171	-23.644	7412	7860	110808
Salar_Xunhua	Kazakh	Anatolia_EBA	Mbuti	-0.004797	0.000203	-23.618	7752	8311	116622
Daur_Tsitsihar	Kazakh	Russia_Srubnaya	Mbuti	-0.004812	0.000204	-23.617	7849	8413	117306
Salar_Xunhua	Uyghur_HGDP	Russia_Srubnaya	Mbuti	-0.005418	0.000229	-23.613	7968	8603	117308
TibetanHO_Xining	Kazakh	Russia_Srubnaya_Alakul	Mbuti	-0.004823	0.000204	-23.606	7950	8517	117678
Hezhen_HGDP	Kazakh	Anatolia_N	Mbuti	-0.004861	0.000206	-23.598	7780	8352	117688
HanG_Pingliang	Kazakh	Russia_Srubnaya_Alakul	Mbuti	-0.004875	0.000207	-23.596	7923	8496	117677
HanG_Dingxi	Kazakh	Anatolia_N	Mbuti	-0.005081	0.000215	-23.583	7823	8421	117687
Tibetan_Lanzhou	Uyghur_HGDP	Russia_Srubnaya_Alakul	Mbuti	-0.005372	0.000228	-23.575	8023	8655	117678
Yugur_Sunan	Kazakh	Russia_EBA_Yamnaya_Samara	Mbuti	-0.004584	0.000194	-23.575	7864	8398	116420
Mongolian_NonInM	Even	Russia_Srubnaya_Alakul	Mbuti	-0.00488	0.000207	-23.559	7876	8450	117678
Salar_Xunhua	Uyghur_HGDP	Russia_MLBA_Sintashta	Mbuti	-0.005343	0.000227	-23.55	7943	8568	116966
Tibetan_Gangcha	Kazakh	Russia_Srubnaya	Mbuti	-0.004606	0.000196	-23.539	7918	8457	117201
Tibetan_Gangcha	Kazakh	Anatolia_N	Mbuti	-0.004525	0.000192	-23.525	7877	8409	117581
Uyghur_HGDP	Xibo_HGDP	Russia_Shamanka_EBA	Mbuti	-0.007693	0.000328	-23.477	7295	8119	107088
Salar_Xunhua	Even	Russia_MLBA_Sintashta	Mbuti	-0.005161	0.00022	-23.475	7820	8424	116966
HanG_Baiyin	Kazakh	Russia_EBA_Yamnaya_Samara	Mbuti	-0.004937	0.00021	-23.471	7839	8414	116526
Mongolian_InM	Even	Anatolia_N	Mbuti	-0.004389	0.000187	-23.465	7803	8320	117688
Yugur_Sunan	Kazakh	Russia_Srubnaya_Alakul	Mbuti	-0.004612	0.000197	-23.452	7949	8492	117571
HanG_Jiuquan	Uyghur_HGDP	Anatolia_N	Mbuti	-0.005349	0.000228	-23.443	7900	8530	117688
Kazakh	Mogolian_HGDP	Russia_Shamanka_Eneolithic	Mbuti	-0.005814	0.000248	-23.427	8057	8742	117684
Tibetan_Gangcha	Kazakh	Russia_Srubnaya_Alakul	Mbuti	-0.004571	0.000195	-23.41	7967	8504	117571
Tibetan_Zhuoni	Kazakh	Anatolia_N	Mbuti	-0.004023	0.000172	-23.408	7938	8411	117688
Ulchi	Even	Russia_Srubnaya	Mbuti	-0.004642	0.000198	-23.406	7693	8238	117308
HanG_Dingxi	Kazakh	Russia_Srubnaya_Alakul	Mbuti	-0.005202	0.000222	-23.4	7905	8517	117677
Mongolian_InM	Uyghur_HGDP	Anatolia_EBA	Mbuti	-0.005131	0.000219	-23.399	7808	8407	116622
HanG_Qingyang	Kazakh	Russia_EBA_Yamnaya_Samara	Mbuti	-0.004965	0.000212	-23.384	7830	8409	116525
Tibetan_Lanzhou	Uyghur_HGDP	Anatolia_EBA	Mbuti	-0.005594	0.000239	-23.361	7807	8459	116622
Mongolian_InM	Uyghur_HGDP	Iran_C_SehGabi	Mbuti	-0.004964	0.000213	-23.358	7246	7782	108002
HanG_Pingliang	Uyghur_HGDP	Anatolia_N	Mbuti	-0.005295	0.000227	-23.352	7902	8525	117687
HanG_Wuwei	Uyghur_HGDP	Anatolia_N	Mbuti	-0.005231	0.000224	-23.345	7905	8521	117688
Uyghur_HGDP	Tibetan_Lanzhou	Russia_Shamanka_EBA	Mbuti	-0.006706	0.000287	-23.344	7373	8091	107088
Yugur_Sunan	Kazakh	Russia_Afanasievo	Mbuti	-0.004311	0.000185	-23.318	7903	8408	117000
HanG_Baiyin	Uyghur_HGDP	Russia_Afanasievo	Mbuti	-0.00527	0.000226	-23.317	7941	8558	117107
Salar_Xunhua	Kazakh	India_RoopkundB	Mbuti	-0.004564	0.000196	-23.31	7415	7920	110808
HanG_Pingliang	Kazakh	Russia_Afanasievo	Mbuti	-0.004502	0.000193	-23.308	7882	8409	117106
Ulchi	Kazakh	Russia_MLBA_Sintashta	Mbuti	-0.004514	0.000194	-23.303	7797	8325	116966
HanG_Pingliang	Kazakh	Russia_Srubnaya	Mbuti	-0.004843	0.000208	-23.253	7876	8444	117307
HanG_Zhangye	Kazakh	Russia_MLBA_Sintashta	Mbuti	-0.004744	0.000204	-23.249	7849	8404	116964
Tibetan_Lanzhou	Even	Russia_Srubnaya_Alakul	Mbuti	-0.005142	0.000221	-23.242	7895	8500	117678
Tibetan_Lanzhou	Kazakh	Anatolia_MLBA	Mbuti	-0.004835	0.000208	-23.239	7503	8049	113032
Tibetan_Zhuoni	Kazakh	Russia_EBA_Yamnaya_Samara	Mbuti	-0.004099	0.000176	-23.235	7937	8415	116526
Tibetan_Lanzhou	Kyrgyz_Urumqi	Russia_MLBA_Sintashta	Mbuti	-0.004134	0.000178	-23.234	7835	8318	116859
HanG_Tianshui	Uyghur_HGDP	Anatolia_N	Mbuti	-0.00552	0.000238	-23.234	7902	8552	117687
Uyghur_HGDP	HanG_Zhangye	Russia_Shamanka_EBA	Mbuti	-0.007477	0.000322	-23.207	7306	8107	107087
HanG_Jiuquan	Kazakh	Russia_EBA_Yamnaya_Samara	Mbuti	-0.004955	0.000214	-23.2	7823	8400	116526
HanG_Lanzhou	Uyghur_HGDP	Russia_Srubnaya	Mbuti	-0.005329	0.00023	-23.193	7945	8570	117308
HanG_Wuwei	Uyghur_HGDP	Russia_Srubnaya	Mbuti	-0.005252	0.000226	-23.188	7946	8562	117308
Ulchi	Even	Anatolia_N	Mbuti	-0.004742	0.000205	-23.186	7640	8198	117688
Kyrgyz_Urumqi	Evenk_FarEast	Russia_Shamanka_Eneolithic	Mbuti	-0.008306	0.000358	-23.181	7767	8742	117309
HanG_Lanzhou	Kazakh	Russia_EBA_Yamnaya_Samara	Mbuti	-0.004893	0.000211	-23.177	7835	8405	116526
Ulchi	Uyghur_HGDP	Anatolia_N	Mbuti	-0.005296	0.000229	-23.174	7884	8508	117688
Tu_HGDP	Kazakh	Anatolia_N	Mbuti	-0.004617	0.0002	-23.13	7888	8432	117688
HanG_Lanzhou	Uyghur_HGDP	Russia_Afanasievo	Mbuti	-0.005191	0.000224	-23.127	7940	8548	117107
HanG_Lanzhou	Uyghur_HGDP	Russia_Srubnaya_Alakul	Mbuti	-0.005388	0.000233	-23.119	7991	8625	117678
Salar_Xunhua	Uyghur_HGDP	Russia_Srubnaya_Alakul	Mbuti	-0.005464	0.000236	-23.116	8015	8658	117678
HanG_Dingxi	Kazakh	Russia_Afanasievo	Mbuti	-0.004861	0.00021	-23.115	7864	8434	117106
Tibetan_Zhuoni	Oroqen_HGDP	Russia_Shamanka_Eneolithic	Mbuti	-0.004466	0.000193	-23.109	7854	8380	117684
Ulchi	Kazakh	Russia_Srubnaya	Mbuti	-0.004558	0.000197	-23.107	7823	8357	117308
HanG_Baiyin	Uyghur_HGDP	Russia_MLBA_Sintashta	Mbuti	-0.005279	0.000229	-23.1	7927	8544	116966
HanG_Lanzhou	Uyghur_HGDP	Anatolia_N	Mbuti	-0.005272	0.000228	-23.099	7908	8528	117688
HanG_Jiuquan	Even	Russia_MLBA_Sintashta	Mbuti	-0.005111	0.000221	-23.09	7782	8379	116966
Daur_Tsitsihar	Kazakh	Russia_Afanasievo	Mbuti	-0.004555	0.000197	-23.08	7847	8381	117105
Salar_Xunhua	Kyrgyz_Urumqi	Russia_MLBA_Sintashta	Mbuti	-0.004244	0.000184	-23.079	7830	8326	116859
Salar_Xunhua	Even	Russia_Afanasievo	Mbuti	-0.004964	0.000215	-23.062	7848	8429	117107
HanG_Baiyin	Uyghur_HGDP	Russia_Srubnaya	Mbuti	-0.00536	0.000232	-23.055	7949	8578	117308
Daur_Tsitsihar	Even	Russia_MLBA_Sintashta	Mbuti	-0.005016	0.000218	-23.054	7755	8342	116964
HanG_Zhangye	Kazakh	Anatolia_N	Mbuti	-0.004804	0.000208	-23.053	7830	8395	117686
Uyghur_HGDP	Mongol_Minorities	Russia_Shamanka_EBA	Mbuti	-0.007173	0.000311	-23.05	7346	8112	106825
Mongolian_NonInM	Uyghur_HGDP	Iran_C_SehGabi	Mbuti	-0.005083	0.000221	-23.036	7239	7788	108002
Daur_Tsitsihar	Kazakh	Russia_Srubnaya_Alakul	Mbuti	-0.004793	0.000208	-23.019	7894	8458	117676
HanG_Baiyin	Even	Russia_MLBA_Sintashta	Mbuti	-0.005097	0.000222	-23.006	7802	8399	116966
Kyrgyz_Urumqi	Nanai	Russia_Shamanka_EBA	Mbuti	-0.006766	0.000294	-22.999	7149	7871	106743
HanG_Qingyang	Uyghur_HGDP	Russia_Srubnaya	Mbuti	-0.005383	0.000234	-22.988	7943	8574	117307
HanG_Qingyang	Uyghur_HGDP	Russia_Afanasievo	Mbuti	-0.00523	0.000228	-22.981	7940	8552	117106
Tu_HGDP	Kazakh	Russia_Afanasievo	Mbuti	-0.004511	0.000196	-22.978	7921	8449	117107
Tu_HGDP	Kazakh	Russia_Srubnaya	Mbuti	-0.004722	0.000206	-22.957	7926	8480	117308
Mongolian_NonInM	Uyghur_HGDP	India_RoopkundB	Mbuti	-0.00505	0.00022	-22.956	7458	8017	110808
HanG_Wuwei	Uyghur_HGDP	Russia_Afanasievo	Mbuti	-0.00507	0.000221	-22.922	7942	8535	117107
Mongolian_NonInM	Kyrgyz_Urumqi	Russia_Srubnaya_Alakul	Mbuti	-0.003968	0.000173	-22.911	7890	8357	117571
Kyrgyz_Urumqi	Evenk_Transbaikal	Russia_Shamanka_EBA	Mbuti	-0.006963	0.000304	-22.909	7165	7909	106743
Mongolian_NonInM	Kyrgyz_Urumqi	Russia_Srubnaya	Mbuti	-0.003885	0.00017	-22.902	7845	8300	117201
Mongolian_NonInM	Even	Russia_EBA_Yamnaya_Samara	Mbuti	-0.004846	0.000212	-22.894	7788	8353	116526
HanG_Jiuquan	Uyghur_HGDP	Russia_MLBA_Sintashta	Mbuti	-0.005293	0.000231	-22.888	7917	8536	116966
HanG_Dingxi	Uyghur_HGDP	Anatolia_N	Mbuti	-0.005512	0.000241	-22.875	7895	8544	117687
HanG_Qingyang	Uyghur_HGDP	Russia_MLBA_Sintashta	Mbuti	-0.005334	0.000233	-22.872	7919	8543	116965
HanG_Wuwei	Even	Russia_MLBA_Sintashta	Mbuti	-0.005016	0.000219	-22.87	7795	8382	116966
Ulchi	Even	Russia_MLBA_Sintashta	Mbuti	-0.004627	0.000202	-22.867	7668	8209	116966
HanG_Baiyin	Uyghur_HGDP	Russia_Srubnaya_Alakul	Mbuti	-0.005351	0.000234	-22.851	8001	8631	117678
Mongolian_NonInM	Kyrgyz_Urumqi	Russia_Afanasievo	Mbuti	-0.003856	0.000169	-22.851	7834	8285	117000
Tibetan_Lanzhou	Even	Anatolia_N	Mbuti	-0.004797	0.00021	-22.844	7821	8386	117688
HanG_Baiyin	Even	Russia_Afanasievo	Mbuti	-0.005001	0.000219	-22.836	7822	8408	117107
HanG_Dingxi	Kazakh	Russia_Srubnaya	Mbuti	-0.005142	0.000225	-22.828	7864	8467	117307
Uyghur_HGDP	HanG_Qingyang	Russia_Shamanka_EBA	Mbuti	-0.007061	0.000309	-22.827	7332	8088	107088
HanG_Wuwei	Uyghur_HGDP	Russia_EBA_Yamnaya_Samara	Mbuti	-0.00531	0.000233	-22.809	7901	8520	116526
HanG_Qingyang	Uyghur_HGDP	Russia_EBA_Yamnaya_Samara	Mbuti	-0.005427	0.000238	-22.805	7901	8534	116525
Uyghur_HGDP	HanG_Baiyin	Russia_Shamanka_EBA	Mbuti	-0.007115	0.000312	-22.783	7333	8095	107088
HanG_Zhangye	Kazakh	Russia_Srubnaya_Alakul	Mbuti	-0.004794	0.00021	-22.78	7922	8486	117676
Uyghur_HGDP	Tibetan_Gangcha	Russia_Shamanka_EBA	Mbuti	-0.006613	0.00029	-22.777	7376	8083	106993
HanG_Tianshui	Uyghur_HGDP	Russia_EBA_Yamnaya_Samara	Mbuti	-0.005728	0.000252	-22.755	7890	8557	116525
Kazakh_Aksay	Daur_HGDP	Russia_Shamanka_Eneolithic	Mbuti	-0.005745	0.000253	-22.746	7926	8601	117577
HanG_Wuwei	Uyghur_HGDP	Russia_MLBA_Sintashta	Mbuti	-0.005199	0.000229	-22.744	7919	8527	116966
HanG_Zhangye	Kazakh	Russia_Srubnaya	Mbuti	-0.004741	0.000208	-22.742	7878	8434	117306
Uyghur_HGDP	Evenk_FarEast	Russia_Shamanka_EBA	Mbuti	-0.01087	0.000478	-22.741	7119	8280	106824
HanG_Lanzhou	Uyghur_HGDP	Russia_MLBA_Sintashta	Mbuti	-0.005237	0.00023	-22.736	7922	8534	116966
HanG_Qingyang	Uyghur_HGDP	Russia_Srubnaya_Alakul	Mbuti	-0.00537	0.000236	-22.722	7995	8627	117677
Salar_Xunhua	Uyghur_HGDP	Anatolia_EBA	Mbuti	-0.005639	0.000248	-22.715	7802	8460	116622
HanG_Lanzhou	Even	Russia_MLBA_Sintashta	Mbuti	-0.005055	0.000223	-22.707	7796	8387	116966
Kyrgyz_Urumqi	Khamnegan	Russia_Shamanka_Eneolithic	Mbuti	-0.005499	0.000242	-22.707	7980	8625	117310
Kalmyk	Nanai	Russia_Shamanka_Eneolithic	Mbuti	-0.004825	0.000213	-22.697	7810	8377	117401
Daur_Tsitsihar	Uyghur_HGDP	Russia_MLBA_Sintashta	Mbuti	-0.005199	0.000229	-22.692	7912	8520	116964
Kazakh	Buryat_Zakamensky	Russia_Shamanka_Eneolithic	Mbuti	-0.005934	0.000262	-22.676	8030	8727	117401
Tibetan_Gangcha	Kazakh	Russia_Afanasievo	Mbuti	-0.004235	0.000187	-22.628	7923	8418	117000
Salar_Xunhua	Uyghur_HGDP	Russia_EBA_Yamnaya_Samara	Mbuti	-0.005502	0.000243	-22.626	7923	8565	116526
HanG_Jiuquan	Uyghur_HGDP	Russia_Srubnaya_Alakul	Mbuti	-0.005353	0.000237	-22.621	7994	8624	117678
HanG_Qingyang	Even	Russia_MLBA_Sintashta	Mbuti	-0.005152	0.000228	-22.612	7796	8398	116965
Ulchi	Kazakh	Anatolia_EBA	Mbuti	-0.004817	0.000213	-22.602	7647	8209	116622
Mongolian_InM	Kyrgyz_Urumqi	Russia_Srubnaya_Alakul	Mbuti	-0.003747	0.000166	-22.597	7902	8343	117571
Daur_Tsitsihar	Uyghur_HGDP	Anatolia_N	Mbuti	-0.005251	0.000232	-22.591	7895	8513	117686
Uyghur_HGDP	Mongol_Uuld	Russia_Shamanka_EBA	Mbuti	-0.00657	0.000291	-22.59	7372	8074	106825
HanG_Jiuquan	Uyghur_HGDP	Russia_Afanasievo	Mbuti	-0.005169	0.000229	-22.579	7941	8546	117107
HanG_Dingxi	Uyghur_HGDP	Russia_MLBA_Sintashta	Mbuti	-0.005489	0.000243	-22.569	7908	8550	116965
Tu_HGDP	Kazakh	Russia_Srubnaya_Alakul	Mbuti	-0.004811	0.000213	-22.569	7966	8532	117678
TibetanHO_Xining	Uyghur_HGDP	Anatolia_N	Mbuti	-0.005058	0.000224	-22.566	7946	8541	117688
HanG_Lanzhou	Even	Russia_Afanasievo	Mbuti	-0.004922	0.000218	-22.557	7817	8394	117107
Mongolian_NonInM	Kyrgyz_Urumqi	Anatolia_N	Mbuti	-0.003812	0.000169	-22.549	7805	8253	117581
Tibetan_Gangcha	Kazakh	Russia_EBA_Yamnaya_Samara	Mbuti	-0.004481	0.000199	-22.53	7886	8408	116420
Mongolian_NonInM	Kazakh	Iran_C_TepeHissar	Mbuti	-0.003702	0.000164	-22.522	7009	7397	104843
Uyghur_HGDP	TibetanHO_Xining	Russia_Shamanka_EBA	Mbuti	-0.006993	0.00031	-22.522	7353	8102	107088
TibetanHO_Xining	Kazakh	Russia_EBA_Yamnaya_Samara	Mbuti	-0.004668	0.000207	-22.52	7874	8418	116526
Tibetan_Lanzhou	Even	Russia_EBA_Yamnaya_Samara	Mbuti	-0.005023	0.000223	-22.518	7813	8398	116526
HanG_Pingliang	Uyghur_HGDP	Russia_MLBA_Sintashta	Mbuti	-0.005162	0.000229	-22.516	7923	8527	116965
Kyrgyz_Urumqi	Oroqen_HGDP	Russia_Shamanka_EBA	Mbuti	-0.006391	0.000284	-22.51	7198	7882	106993
Kazakh	Mongol_Uuld	Russia_Shamanka_Eneolithic	Mbuti	-0.004727	0.00021	-22.508	8115	8670	117401
Salar_Xunhua	Even	Russia_Srubnaya	Mbuti	-0.005125	0.000228	-22.502	7851	8452	117308
Mongolian_NonInM	Kyrgyz_Urumqi	Russia_EBA_Yamnaya_Samara	Mbuti	-0.00411	0.000183	-22.497	7793	8271	116420
Tibetan_Lanzhou	Uyghur_HGDP	India_RoopkundB	Mbuti	-0.005244	0.000233	-22.493	7471	8052	110808
Uyghur_HGDP	Mogolian_HGDP	Russia_Shamanka_EBA	Mbuti	-0.007329	0.000326	-22.481	7325	8110	107088
Yugur_Sunan	Uyghur_HGDP	Anatolia_N	Mbuti	-0.005021	0.000223	-22.479	7935	8526	117581
HanG_Zhangye	Kazakh	Russia_Afanasievo	Mbuti	-0.004591	0.000205	-22.433	7871	8409	117105
Kazakh	Buryat_Selenginsky	Russia_Shamanka_Eneolithic	Mbuti	-0.006116	0.000273	-22.428	8021	8739	117401
HanG_Jiuquan	Uyghur_HGDP	Russia_EBA_Yamnaya_Samara	Mbuti	-0.005417	0.000242	-22.426	7897	8529	116526
HanG_Lanzhou	Even	Russia_Srubnaya	Mbuti	-0.005036	0.000225	-22.423	7824	8415	117308
HanG_Baiyin	Even	Anatolia_N	Mbuti	-0.004822	0.000215	-22.418	7798	8366	117688
Salar_Xunhua	Kazakh	Anatolia_MLBA	Mbuti	-0.004855	0.000217	-22.372	7508	8057	113032
HanG_Tianshui	Even	Anatolia_N	Mbuti	-0.004966	0.000222	-22.361	7788	8372	117687
HanG_Tianshui	Even	Russia_MLBA_Sintashta	Mbuti	-0.005212	0.000233	-22.357	7793	8402	116965
HanG_Tianshui	Even	Russia_Afanasievo	Mbuti	-0.005068	0.000227	-22.351	7815	8409	117106
HanG_Baiyin	Even	Russia_Srubnaya	Mbuti	-0.005067	0.000227	-22.346	7830	8425	117308
HanG_Pingliang	Uyghur_HGDP	Russia_Afanasievo	Mbuti	-0.005015	0.000224	-22.344	7948	8535	117106
Tibetan_Lanzhou	Uyghur_HGDP	Anatolia_MLBA	Mbuti	-0.005717	0.000256	-22.34	7554	8200	113032
HanG_Pingliang	Kazakh	Russia_EBA_Yamnaya_Samara	Mbuti	-0.004804	0.000215	-22.332	7840	8400	116525
Mongolian_InM	Uyghur_HGDP	India_RoopkundB	Mbuti	-0.004803	0.000215	-22.331	7473	8005	110808
Uyghur_HGDP	HanG_Tianshui	Russia_Shamanka_EBA	Mbuti	-0.007108	0.000318	-22.319	7339	8100	107087
HanG_Tianshui	Uyghur_HGDP	Russia_Afanasievo	Mbuti	-0.005337	0.000239	-22.314	7941	8566	117106
HanG_Jiuquan	Even	Russia_Afanasievo	Mbuti	-0.0049	0.00022	-22.312	7809	8383	117107
HanG_Dingxi	Even	Russia_MLBA_Sintashta	Mbuti	-0.005307	0.000238	-22.31	7787	8408	116965
Tibetan_Xining	Kazakh	Russia_MLBA_Sintashta	Mbuti	-0.004821	0.000216	-22.298	7879	8443	116966
Mongolian_InM	Kazakh	Russia_Alan	Mbuti	-0.003969	0.000178	-22.297	7842	8306	116951
Uyghur_HGDP	Salar_Xunhua	Russia_Shamanka_EBA	Mbuti	-0.006314	0.000283	-22.281	7389	8065	107088
Tibetan_Zhuoni	Uyghur_HGDP	Russia_Afanasievo	Mbuti	-0.004394	0.000197	-22.278	8035	8549	117107
Hezhen_HGDP	Uyghur_HGDP	Anatolia_N	Mbuti	-0.005292	0.000238	-22.269	7882	8505	117688
Kyrgyz_Urumqi	Xibo_HGDP	Russia_Shamanka_Eneolithic	Mbuti	-0.005662	0.000254	-22.266	7977	8643	117577
Tibetan_Lanzhou	Uyghur_HGDP	Iran_C_SehGabi	Mbuti	-0.005186	0.000233	-22.262	7257	7818	108002
HanG_Baiyin	Even	Russia_Srubnaya_Alakul	Mbuti	-0.005121	0.00023	-22.261	7877	8479	117678
Salar_Xunhua	Even	Russia_Srubnaya_Alakul	Mbuti	-0.005234	0.000235	-22.258	7892	8508	117678
HanG_Baiyin	Uyghur_HGDP	Russia_EBA_Yamnaya_Samara	Mbuti	-0.005399	0.000243	-22.254	7909	8538	116526
TibetanHO_Xining	Kazakh	Russia_Srubnaya	Mbuti	-0.004572	0.000206	-22.248	7919	8455	117308
Daur_Tsitsihar	Kazakh	Russia_EBA_Yamnaya_Samara	Mbuti	-0.004825	0.000217	-22.246	7807	8369	116524
HanG_Tianshui	Even	Russia_EBA_Yamnaya_Samara	Mbuti	-0.005354	0.000241	-22.243	7769	8392	116525
Ulchi	Kazakh	Russia_Srubnaya_Alakul	Mbuti	-0.004358	0.000196	-22.242	7882	8395	117678
Salar_Xunhua	Even	Anatolia_N	Mbuti	-0.004849	0.000218	-22.228	7821	8392	117688
Kazakh	Mongolian_InM	Russia_Shamanka_EBA	Mbuti	-0.004825	0.000217	-22.227	7377	7894	107088
Mongolian_InM	Kyrgyz_Urumqi	Russia_Srubnaya	Mbuti	-0.003639	0.000164	-22.219	7859	8285	117201
Hezhen_HGDP	Even	Anatolia_N	Mbuti	-0.004737	0.000213	-22.217	7698	8255	117688
Kalmyk	Ulchi	Russia_Shamanka_Eneolithic	Mbuti	-0.004578	0.000206	-22.215	7853	8392	117684
TibetanHO_Xining	Kazakh	Russia_Afanasievo	Mbuti	-0.004401	0.000198	-22.199	7914	8429	117107
Mongolian_InM	Kyrgyz_Urumqi	Russia_Afanasievo	Mbuti	-0.003599	0.000162	-22.195	7849	8270	117000
Kazakh_Aksay	Hezhen_HGDP	Russia_Shamanka_Eneolithic	Mbuti	-0.005881	0.000265	-22.191	7907	8598	117577
Mongolian_NonInM	Kazakh	Russia_Alan	Mbuti	-0.004144	0.000187	-22.185	7834	8319	116951
Tibetan_Lanzhou	Kyrgyz_Urumqi	Russia_Afanasievo	Mbuti	-0.004065	0.000183	-22.173	7854	8329	117000
HanG_Lanzhou	Even	Russia_Srubnaya_Alakul	Mbuti	-0.005158	0.000233	-22.173	7864	8471	117678
HanG_Pingliang	Uyghur_HGDP	Russia_Srubnaya_Alakul	Mbuti	-0.005248	0.000237	-22.17	7999	8616	117677
Mongolian_InM	Even	Russia_EBA_Yamnaya_Samara	Mbuti	-0.004539	0.000205	-22.169	7800	8329	116526
Daur_Tsitsihar	Uyghur_HGDP	Russia_Afanasievo	Mbuti	-0.005069	0.000229	-22.166	7934	8528	117105
HanG_Dingxi	Kazakh	Russia_EBA_Yamnaya_Samara	Mbuti	-0.005193	0.000234	-22.152	7820	8425	116525
Mongolian_NonInM	Kazakh	Russia_Andronovo	Mbuti	-0.004333	0.000196	-22.148	7891	8399	117210
Kyrgyz_Urumqi	Ewenki_Heihe	Russia_Shamanka_Eneolithic	Mbuti	-0.005508	0.000249	-22.122	7983	8631	117576
HanG_Qingyang	Uyghur_HGDP	Anatolia_EBA	Mbuti	-0.005609	0.000254	-22.11	7777	8431	116621
HanG_Qingyang	Even	Anatolia_N	Mbuti	-0.004892	0.000221	-22.093	7791	8366	117687
HanG_Tianshui	Kazakh	Anatolia_EBA	Mbuti	-0.004904	0.000222	-22.086	7722	8294	116621
Kazakh	Buryat_Ehirit	Russia_Shamanka_Eneolithic	Mbuti	-0.005929	0.000268	-22.083	8029	8725	117401
Mongolian_InM	Kyrgyz_Urumqi	Anatolia_N	Mbuti	-0.003563	0.000161	-22.073	7819	8238	117581
Tibetan_Zhuoni	Uyghur_HGDP	Russia_Srubnaya	Mbuti	-0.004464	0.000202	-22.054	8044	8567	117308
Salar_Xunhua	Uyghur_HGDP	India_RoopkundB	Mbuti	-0.005332	0.000242	-22.047	7465	8056	110808
Ewenki_Heihe	Kazakh	Russia_MLBA_Sintashta	Mbuti	-0.004557	0.000207	-22.039	7842	8375	116965
Uyghur_HGDP	HanG_Dingxi	Russia_Shamanka_EBA	Mbuti	-0.00725	0.000329	-22.033	7325	8101	107088
Tu_HGDP	Even	Russia_MLBA_Sintashta	Mbuti	-0.004925	0.000224	-22.028	7839	8415	116966
HanG_Qingyang	Even	Russia_Afanasievo	Mbuti	-0.004961	0.000225	-22.025	7821	8402	117106
HanG_Qingyang	Even	Russia_Srubnaya	Mbuti	-0.00509	0.000231	-22.025	7825	8422	117307
HanG_Wuwei	Kyrgyz_Urumqi	Russia_MLBA_Sintashta	Mbuti	-0.004099	0.000186	-22.022	7798	8277	116859
HanG_Lanzhou	Uyghur_HGDP	Russia_EBA_Yamnaya_Samara	Mbuti	-0.005355	0.000243	-22.016	7904	8528	116526
Daur_Tsitsihar	Uyghur_HGDP	Russia_Srubnaya	Mbuti	-0.00519	0.000236	-22.016	7940	8548	117306
Ewenki_Heihe	Kazakh	Russia_Srubnaya	Mbuti	-0.004675	0.000212	-22.015	7865	8414	117307
Daur_Tsitsihar	Even	Russia_Srubnaya	Mbuti	-0.004897	0.000222	-22.012	7789	8363	117306
Tibetan_Xining	Kazakh	Anatolia_N	Mbuti	-0.004762	0.000216	-22.011	7868	8429	117688
Hezhen_HGDP	Kazakh	Russia_MLBA_Sintashta	Mbuti	-0.004631	0.00021	-22.011	7811	8353	116966
HanG_Zhangye	Kazakh	Russia_EBA_Yamnaya_Samara	Mbuti	-0.004759	0.000216	-21.995	7838	8393	116524
HanG_Wuwei	Even	Russia_Afanasievo	Mbuti	-0.004801	0.000218	-21.987	7822	8385	117107
HanG_Jiuquan	Uyghur_HGDP	Russia_Srubnaya	Mbuti	-0.005191	0.000236	-21.985	7953	8562	117308
HanG_Zhangye	Uyghur_HGDP	Anatolia_N	Mbuti	-0.005235	0.000238	-21.973	7905	8521	117686
Mongolian_InM	Kazakh	Russia_Andronovo	Mbuti	-0.004073	0.000185	-21.973	7905	8383	117210
Tibetan_Lanzhou	Kyrgyz_Urumqi	Russia_Srubnaya_Alakul	Mbuti	-0.004232	0.000193	-21.968	7906	8404	117571
Ulchi	Kazakh	India_RoopkundB	Mbuti	-0.004459	0.000203	-21.968	7324	7818	110808
Yugur_Sunan	Uyghur_HGDP	Russia_Afanasievo	Mbuti	-0.004825	0.00022	-21.958	7974	8539	117000
Mongolian_NonInM	Uyghur_HGDP	Anatolia_MLBA	Mbuti	-0.005482	0.00025	-21.95	7543	8162	113032
Salar_Qinghai	Oroqen_HGDP	Russia_Shamanka_Eneolithic	Mbuti	-0.005345	0.000244	-21.947	7846	8475	117577
Kazakh	Khamnegan	Russia_Shamanka_EBA	Mbuti	-0.005952	0.000271	-21.938	7299	7934	106825
HanG_Wuwei	Even	Russia_Srubnaya	Mbuti	-0.004959	0.000226	-21.932	7828	8410	117308
Uyghur_HGDP	Buryat_Ehirit	Russia_Shamanka_EBA	Mbuti	-0.007555	0.000344	-21.931	7321	8128	106825
HanG_Jiuquan	Uyghur_HGDP	India_RoopkundB	Mbuti	-0.005229	0.000238	-21.93	7444	8024	110808
HanG_Tianshui	Uyghur_HGDP	Russia_MLBA_Sintashta	Mbuti	-0.005394	0.000246	-21.927	7923	8554	116965
HanG_Wuwei	Uyghur_HGDP	Russia_Srubnaya_Alakul	Mbuti	-0.005219	0.000238	-21.918	7998	8612	117678
Tibetan_Lanzhou	Kazakh	Russia_Alan	Mbuti	-0.004482	0.000204	-21.916	7840	8364	116951
Tibetan_Zhuoni	Uyghur_HGDP	Anatolia_N	Mbuti	-0.004454	0.000203	-21.913	8004	8529	117688
HanG_Jiuquan	Uyghur_HGDP	Iran_C_SehGabi	Mbuti	-0.005375	0.000245	-21.897	7220	7801	108002
Yugur_Sunan	Uyghur_HGDP	Russia_Srubnaya	Mbuti	-0.00497	0.000227	-21.896	7979	8562	117201
Yugur_Sunan	Uyghur_HGDP	Russia_EBA_Yamnaya_Samara	Mbuti	-0.005041	0.00023	-21.892	7935	8522	116420
Mongolian_InM	Uyghur_HGDP	Anatolia_MLBA	Mbuti	-0.005253	0.00024	-21.892	7557	8151	113032
Yugur_WestSunan	Oroqen_HGDP	Russia_Shamanka_Eneolithic	Mbuti	-0.004723	0.000216	-21.884	7860	8415	117684
Tu_HGDP	Uyghur_HGDP	Russia_Afanasievo	Mbuti	-0.005024	0.00023	-21.878	7989	8578	117107
HanG_Jiuquan	Even	Russia_Srubnaya_Alakul	Mbuti	-0.005123	0.000234	-21.877	7858	8460	117678
Daur_Tsitsihar	Even	Russia_Afanasievo	Mbuti	-0.004801	0.000219	-21.874	7782	8344	117105
Nanai	Uyghur_HGDP	Anatolia_N	Mbuti	-0.005377	0.000246	-21.866	7857	8488	117405
Even	Negidal	Russia_Shamanka_Eneolithic	Mbuti	-0.007096	0.000325	-21.866	7773	8606	117401
HanG_Lanzhou	Uyghur_HGDP	Anatolia_EBA	Mbuti	-0.005451	0.000249	-21.864	7787	8422	116622
Uyghur_HGDP	Kalmyk	Russia_Shamanka_EBA	Mbuti	-0.006268	0.000287	-21.854	7403	8074	107088
Nanai	Even	Anatolia_N	Mbuti	-0.004834	0.000221	-21.837	7615	8182	117405
Mongolian_NonInM	Uyghur_HGDP	Iran_C_TepeHissar	Mbuti	-0.004666	0.000214	-21.836	7058	7547	104843
TibetanHO_Xining	Even	Russia_Srubnaya_Alakul	Mbuti	-0.004967	0.000228	-21.83	7899	8483	117678
Mongolian_InM	Kazakh	Iran_C_TepeHissar	Mbuti	-0.003486	0.00016	-21.83	7020	7385	104843
HanG_Pingliang	Uyghur_HGDP	Russia_Srubnaya	Mbuti	-0.005221	0.000239	-21.827	7947	8559	117307
HanG_Tianshui	Uyghur_HGDP	Anatolia_EBA	Mbuti	-0.005746	0.000263	-21.826	7778	8448	116621
HanG_Pingliang	Even	Russia_MLBA_Sintashta	Mbuti	-0.00498	0.000228	-21.822	7800	8382	116965
Tibetan_Lanzhou	Kyrgyz_Urumqi	Russia_Srubnaya	Mbuti	-0.004071	0.000187	-21.811	7866	8343	117201
Tibetan_Lanzhou	Kyrgyz_Urumqi	Anatolia_N	Mbuti	-0.003972	0.000182	-21.794	7828	8295	117581
HanG_Dingxi	Uyghur_HGDP	Russia_Srubnaya_Alakul	Mbuti	-0.005576	0.000256	-21.778	7982	8638	117677
HanG_Qingyang	Kazakh	Anatolia_EBA	Mbuti	-0.004767	0.000219	-21.77	7723	8279	116621
Kazakh	Mongol_Zasagt	Russia_Shamanka_Eneolithic	Mbuti	-0.005184	0.000238	-21.758	8083	8692	117401
Ulchi	Uyghur_HGDP	Anatolia_EBA	Mbuti	-0.005658	0.00026	-21.75	7750	8410	116622
HanG_Dingxi	Uyghur_HGDP	Russia_Afanasievo	Mbuti	-0.005375	0.000247	-21.747	7930	8559	117106
HanG_Jiuquan	Kazakh	India_RoopkundB	Mbuti	-0.004461	0.000205	-21.743	7387	7881	110808
Nanai	Kazakh	Russia_MLBA_Sintashta	Mbuti	-0.00455	0.000209	-21.737	7772	8303	116687
Tibetan_Gangcha	Even	Russia_MLBA_Sintashta	Mbuti	-0.004701	0.000216	-21.727	7844	8393	116859
Ewenki_Heihe	Kazakh	Russia_Srubnaya_Alakul	Mbuti	-0.004538	0.000209	-21.725	7920	8455	117677
Mongolian_InM	Kazakh	Iran_C_SehGabi	Mbuti	-0.003823	0.000176	-21.717	7207	7620	108002
Tibetan_Zhuoni	Even	Russia_MLBA_Sintashta	Mbuti	-0.004245	0.000196	-21.714	7901	8397	116966
HanG_Tianshui	Even	Russia_Srubnaya	Mbuti	-0.00511	0.000235	-21.705	7825	8424	117307
HanG_Tianshui	Kazakh	India_RoopkundB	Mbuti	-0.004615	0.000213	-21.7	7390	7901	110807
HanG_Tianshui	Uyghur_HGDP	Russia_Srubnaya_Alakul	Mbuti	-0.005435	0.000251	-21.659	7999	8638	117677
Daur_HGDP	Kazakh	Russia_MLBA_Sintashta	Mbuti	-0.004293	0.000198	-21.65	7841	8343	116966
HanG_Tianshui	Even	Russia_Srubnaya_Alakul	Mbuti	-0.005205	0.00024	-21.641	7867	8480	117677
HanG_Pingliang	Uyghur_HGDP	Russia_EBA_Yamnaya_Samara	Mbuti	-0.005266	0.000243	-21.638	7907	8521	116525
Kazakh_Aksay	Yakut_HGDP	Russia_Shamanka_Eneolithic	Mbuti	-0.005275	0.000244	-21.637	7988	8608	117577
HanG_Tianshui	Uyghur_HGDP	Russia_Srubnaya	Mbuti	-0.005403	0.00025	-21.635	7950	8584	117307
Tibetan_Zhuoni	Uyghur_HGDP	Russia_MLBA_Sintashta	Mbuti	-0.004427	0.000205	-21.629	8017	8535	116966
Mongolian_InM	Kyrgyz_Urumqi	Russia_EBA_Yamnaya_Samara	Mbuti	-0.003804	0.000176	-21.617	7812	8254	116420
Yugur_Sunan	Even	Russia_MLBA_Sintashta	Mbuti	-0.004729	0.000219	-21.613	7829	8382	116859
Daur_HGDP	Kazakh	Anatolia_N	Mbuti	-0.004248	0.000197	-21.607	7828	8328	117688
Kyrgyz_Urumqi	HanG_Wuwei	Russia_Shamanka_Eneolithic	Mbuti	-0.0051	0.000236	-21.607	8018	8618	117577
HanG_Lanzhou	Even	Anatolia_N	Mbuti	-0.004718	0.000218	-21.602	7797	8352	117688
Nanai	Kazakh	Russia_Srubnaya	Mbuti	-0.004693	0.000217	-21.599	7792	8341	117030
Hezhen_HGDP	Kazakh	Russia_Srubnaya	Mbuti	-0.004599	0.000213	-21.593	7843	8382	117308
HanG_Jiuquan	Even	Anatolia_N	Mbuti	-0.004795	0.000222	-21.592	7781	8345	117688
Tibetan_Gangcha	Uyghur_HGDP	Russia_Srubnaya	Mbuti	-0.004984	0.000231	-21.59	7993	8577	117201
Tu_HGDP	Uyghur_HGDP	Russia_MLBA_Sintashta	Mbuti	-0.005107	0.000237	-21.588	7970	8568	116966
HanG_Baiyin	Kazakh	Anatolia_EBA	Mbuti	-0.004623	0.000214	-21.573	7739	8278	116622
HanG_Jiuquan	Kyrgyz_Urumqi	Russia_MLBA_Sintashta	Mbuti	-0.004196	0.000195	-21.568	7795	8285	116859
Uyghur_HGDP	Even	Russia_Shamanka_Eneolithic	Mbuti	-0.005513	0.000256	-21.561	8202	8851	117684
HanG_Dingxi	Even	Russia_Afanasievo	Mbuti	-0.005106	0.000237	-21.56	7815	8412	117106
Yugur_Sunan	Uyghur_HGDP	Russia_MLBA_Sintashta	Mbuti	-0.004909	0.000228	-21.558	7954	8528	116859
Uyghur_HGDP	Buryat_Selenginsky	Russia_Shamanka_EBA	Mbuti	-0.007674	0.000356	-21.543	7312	8131	106825
HanG_Qingyang	Uyghur_HGDP	India_RoopkundB	Mbuti	-0.005242	0.000243	-21.542	7446	8026	110807
HanG_Jiuquan	Even	Russia_Srubnaya	Mbuti	-0.004898	0.000227	-21.539	7824	8398	117308
HanG_Qingyang	Even	Russia_Srubnaya_Alakul	Mbuti	-0.00514	0.000239	-21.539	7870	8475	117677
Salar_Xunhua	Kyrgyz_Urumqi	Russia_Afanasievo	Mbuti	-0.004116	0.000191	-21.538	7853	8335	117000
Salar_Xunhua	Kyrgyz_Urumqi	Russia_Srubnaya_Alakul	Mbuti	-0.004324	0.000201	-21.532	7903	8412	117571
Ewenki_Heihe	Kazakh	Anatolia_N	Mbuti	-0.00452	0.00021	-21.529	7830	8362	117687
Tibetan_Gangcha	Uyghur_HGDP	Anatolia_N	Mbuti	-0.004956	0.00023	-21.528	7953	8536	117581
Yugur_Sunan	Even	Russia_Srubnaya	Mbuti	-0.004678	0.000217	-21.525	7859	8408	117201
Tibetan_Zhuoni	Uyghur_HGDP	Russia_Srubnaya_Alakul	Mbuti	-0.004509	0.00021	-21.52	8092	8623	117678
TibetanHO_Xining	Uyghur_HGDP	Russia_Srubnaya_Alakul	Mbuti	-0.005197	0.000242	-21.514	8028	8640	117678
Kazakh	Daur_HGDP	Russia_Shamanka_EBA	Mbuti	-0.005902	0.000274	-21.507	7291	7923	107088
HanG_Baiyin	Uyghur_HGDP	Anatolia_EBA	Mbuti	-0.005465	0.000254	-21.506	7792	8430	116622
Salar_Xunhua	Uyghur_HGDP	Iran_C_SehGabi	Mbuti	-0.005378	0.00025	-21.499	7245	7826	108002
Salar_Xunhua	Even	Russia_EBA_Yamnaya_Samara	Mbuti	-0.005128	0.000239	-21.498	7811	8409	116526
HanG_Dingxi	Uyghur_HGDP	Russia_Srubnaya	Mbuti	-0.00552	0.000257	-21.492	7936	8583	117307
HanG_Baiyin	Kyrgyz_Urumqi	Russia_MLBA_Sintashta	Mbuti	-0.004179	0.000194	-21.49	7808	8297	116859
HanG_Zhangye	Uyghur_HGDP	Russia_Srubnaya	Mbuti	-0.005119	0.000238	-21.486	7952	8553	117306
Tibetan_Gangcha	Kazakh	Anatolia_EBA	Mbuti	-0.004419	0.000206	-21.475	7769	8284	116515
Tibetan_Lanzhou	Kyrgyz_Urumqi	Russia_EBA_Yamnaya_Samara	Mbuti	-0.004286	0.0002	-21.469	7815	8314	116420
HanG_Qingyang	Kazakh	India_RoopkundB	Mbuti	-0.004474	0.000208	-21.462	7391	7887	110807
Tibetan_Xining	Kazakh	Russia_Afanasievo	Mbuti	-0.004642	0.000216	-21.46	7903	8447	117107
Tu_HGDP	Kazakh	Russia_EBA_Yamnaya_Samara	Mbuti	-0.004678	0.000218	-21.455	7888	8433	116526
Mongolian_NonInM	Kazakh	Iran_C_SehGabi	Mbuti	-0.003942	0.000184	-21.454	7203	7629	108002
HanG_Zhangye	Uyghur_HGDP	Russia_Afanasievo	Mbuti	-0.005105	0.000238	-21.449	7940	8538	117105
Kyrgyz_Urumqi	HanG_Pingliang	Russia_Shamanka_Eneolithic	Mbuti	-0.00509	0.000237	-21.437	8022	8620	117576
Tu_HGDP	Uyghur_HGDP	Anatolia_N	Mbuti	-0.005048	0.000236	-21.434	7963	8557	117688
Dongxiang_Linxia	Nanai	Russia_Shamanka_Eneolithic	Mbuti	-0.005525	0.000258	-21.418	7799	8447	117310
Kyrgyz_Urumqi	Buryat_Aginsky	Russia_Shamanka_Eneolithic	Mbuti	-0.005099	0.000238	-21.418	8024	8622	117310
TibetanHO_Xining	Uyghur_HGDP	Russia_MLBA_Sintashta	Mbuti	-0.005	0.000233	-21.416	7962	8547	116966
Tu_HGDP	Even	Russia_Afanasievo	Mbuti	-0.004756	0.000222	-21.416	7864	8420	117107
HanG_Pingliang	Uyghur_HGDP	Anatolia_EBA	Mbuti	-0.005393	0.000252	-21.41	7785	8414	116621
Hezhen_HGDP	Even	Russia_MLBA_Sintashta	Mbuti	-0.004744	0.000222	-21.407	7719	8274	116966
Kyrgyz_Urumqi	HanG_Jiuquan	Russia_Shamanka_Eneolithic	Mbuti	-0.005223	0.000244	-21.393	8012	8626	117577
Tibetan_Gangcha	Even	Russia_Srubnaya	Mbuti	-0.004691	0.000219	-21.376	7872	8421	117201
Tibetan_Zhuoni	Uyghur_HGDP	Russia_EBA_Yamnaya_Samara	Mbuti	-0.00456	0.000213	-21.375	7999	8530	116526
Kazakh	Buryat_Duldurginsky	Russia_Shamanka_Eneolithic	Mbuti	-0.006232	0.000292	-21.371	8012	8744	117401
TibetanHO_Xining	Even	Russia_MLBA_Sintashta	Mbuti	-0.004817	0.000225	-21.37	7833	8397	116966
Xibo_HGDP	Kazakh	Anatolia_N	Mbuti	-0.004651	0.000218	-21.37	7827	8375	117688
TibetanHO_Xining	Even	Russia_Afanasievo	Mbuti	-0.004646	0.000217	-21.361	7858	8402	117107
Tibetan_Lanzhou	Kazakh	Russia_Andronovo	Mbuti	-0.004484	0.00021	-21.359	7909	8435	117210
Kazakh	Kalmyk	Russia_Shamanka_Eneolithic	Mbuti	-0.004424	0.000207	-21.353	8149	8670	117684
HanG_Wuwei	Even	Russia_Srubnaya_Alakul	Mbuti	-0.004989	0.000234	-21.341	7873	8460	117678
Ulchi	Even	Russia_Srubnaya_Alakul	Mbuti	-0.004501	0.000211	-21.341	7750	8280	117678
Dongxiang_Linxia	Ulchi	Russia_Shamanka_Eneolithic	Mbuti	-0.005272	0.000247	-21.339	7840	8460	117577
Tibetan_Zhuoni	Even	Russia_Afanasievo	Mbuti	-0.004125	0.000193	-21.335	7923	8406	117107
HanG_Tianshui	Kyrgyz_Urumqi	Russia_MLBA_Sintashta	Mbuti	-0.004292	0.000201	-21.33	7796	8298	116858
Xibo_HGDP	Uyghur_HGDP	Anatolia_N	Mbuti	-0.005082	0.000238	-21.327	7913	8511	117688
HanG_Baiyin	Uyghur_HGDP	Iran_C_SehGabi	Mbuti	-0.00522	0.000245	-21.318	7236	7799	108002
HanG_Jiuquan	Even	Russia_EBA_Yamnaya_Samara	Mbuti	-0.005043	0.000237	-21.296	7771	8359	116526
Salar_Xunhua	Kyrgyz_Urumqi	Anatolia_N	Mbuti	-0.004025	0.000189	-21.294	7827	8301	117581
TibetanHO_Xining	Uyghur_HGDP	Russia_Srubnaya	Mbuti	-0.00495	0.000233	-21.287	7994	8574	117308
Salar_Xunhua	Kyrgyz_Urumqi	Russia_Srubnaya	Mbuti	-0.004179	0.000197	-21.263	7862	8352	117201
HanG_Baiyin	Kyrgyz_Urumqi	Russia_Srubnaya_Alakul	Mbuti	-0.004208	0.000198	-21.261	7884	8379	117571
HanG_Wuwei	Even	Anatolia_N	Mbuti	-0.004677	0.00022	-21.261	7798	8348	117688
Uyghur_HGDP	Mongol_Zasagt	Russia_Shamanka_EBA	Mbuti	-0.006784	0.000319	-21.251	7352	8077	106825
HanG_Pingliang	Even	Russia_Afanasievo	Mbuti	-0.004747	0.000223	-21.249	7830	8386	117106
TibetanHO_Xining	Uyghur_HGDP	Russia_Afanasievo	Mbuti	-0.004914	0.000231	-21.246	7983	8558	117107
Daur_Tsitsihar	Uyghur_HGDP	Russia_EBA_Yamnaya_Samara	Mbuti	-0.005287	0.000249	-21.246	7896	8512	116524
HanG_Pingliang	Even	Anatolia_N	Mbuti	-0.004741	0.000223	-21.245	7795	8353	117687
Tibetan_Gangcha	Kazakh	India_RoopkundB	Mbuti	-0.004224	0.000199	-21.245	7430	7898	110710
TibetanHO_Xining	Uyghur_HGDP	Russia_EBA_Yamnaya_Samara	Mbuti	-0.00513	0.000242	-21.235	7942	8540	116526
Tibetan_Gangcha	Even	Russia_Afanasievo	Mbuti	-0.004481	0.000211	-21.235	7870	8394	117000
HanG_Dingxi	Even	Russia_Srubnaya_Alakul	Mbuti	-0.005346	0.000252	-21.221	7861	8490	117677
Salar_Xunhua	Kyrgyz_Urumqi	Russia_EBA_Yamnaya_Samara	Mbuti	-0.00439	0.000207	-21.216	7813	8324	116420
Tibetan_Zhuoni	Mongolian_InM	Russia_Shamanka_Eneolithic	Mbuti	-0.002164	0.000102	-21.214	7964	8219	117684
Yugur_Sunan	Uyghur_HGDP	Russia_Srubnaya_Alakul	Mbuti	-0.004984	0.000235	-21.214	8030	8616	117571
Hezhen_HGDP	Even	Russia_Srubnaya	Mbuti	-0.004683	0.000221	-21.2	7748	8298	117308
Ewenki_Heihe	Kazakh	Russia_Afanasievo	Mbuti	-0.00438	0.000207	-21.196	7865	8378	117106
Yugur_Sunan	Even	Russia_Afanasievo	Mbuti	-0.004557	0.000215	-21.188	7854	8387	117000
Mongol_Uuld	Ulchi	Russia_Shamanka_Eneolithic	Mbuti	-0.004283	0.000202	-21.179	7834	8337	117401
Daur_Tsitsihar	Kyrgyz_Urumqi	Russia_MLBA_Sintashta	Mbuti	-0.004098	0.000194	-21.173	7774	8253	116857
HanG_Dingxi	Uyghur_HGDP	Anatolia_EBA	Mbuti	-0.005567	0.000263	-21.172	7783	8432	116621
HanG_Jiuquan	Uyghur_HGDP	Anatolia_EBA	Mbuti	-0.005389	0.000255	-21.166	7789	8418	116622
Mongolian_InM	Uyghur_HGDP	Iran_C_TepeHissar	Mbuti	-0.004449	0.00021	-21.166	7071	7538	104843
HanG_Lanzhou	Kazakh	Anatolia_EBA	Mbuti	-0.00461	0.000218	-21.156	7735	8272	116622
HanG_Zhangye	Uyghur_HGDP	Russia_EBA_Yamnaya_Samara	Mbuti	-0.005221	0.000247	-21.156	7907	8516	116524
Salar_Xunhua	Kazakh	Russia_Andronovo	Mbuti	-0.004651	0.00022	-21.148	7905	8450	117210
Ulchi	Even	Russia_Afanasievo	Mbuti	-0.004264	0.000202	-21.115	7705	8204	117107
Kyrgyz_Urumqi	Yakut_HGDP	Russia_Shamanka_EBA	Mbuti	-0.005809	0.000275	-21.114	7267	7888	106993
Daur_Tsitsihar	Uyghur_HGDP	Anatolia_EBA	Mbuti	-0.005501	0.000261	-21.103	7772	8414	116620
Ulchi	Uyghur_HGDP	India_RoopkundB	Mbuti	-0.005226	0.000248	-21.1	7426	8005	110808
HanG_Lanzhou	Kyrgyz_Urumqi	Russia_MLBA_Sintashta	Mbuti	-0.004137	0.000196	-21.098	7804	8287	116859
Nanai	Even	Russia_MLBA_Sintashta	Mbuti	-0.004687	0.000222	-21.092	7644	8191	116687
Ulchi	Kazakh	Russia_Afanasievo	Mbuti	-0.004018	0.000191	-21.091	7841	8312	117107
HanG_Dingxi	Uyghur_HGDP	Russia_EBA_Yamnaya_Samara	Mbuti	-0.005654	0.000268	-21.083	7886	8545	116525
Tu_HGDP	Kazakh	Anatolia_EBA	Mbuti	-0.004593	0.000218	-21.083	7776	8312	116622
HanG_Qingyang	Kazakh	Anatolia_MLBA	Mbuti	-0.004792	0.000227	-21.074	7483	8025	113031
Daur_Tsitsihar	Uyghur_HGDP	Russia_Srubnaya_Alakul	Mbuti	-0.005167	0.000245	-21.073	7992	8600	117676
HanG_Jiuquan	Kazakh	Anatolia_EBA	Mbuti	-0.004548	0.000216	-21.063	7732	8262	116622
HanG_Dingxi	Even	Anatolia_N	Mbuti	-0.004958	0.000236	-21.049	7790	8374	117687
Daur_Tsitsihar	Kazakh	Anatolia_MLBA	Mbuti	-0.004829	0.00023	-21.041	7448	7994	113030
Tu_HGDP	Uyghur_HGDP	Russia_Srubnaya	Mbuti	-0.005099	0.000242	-21.035	8000	8598	117308
Tibetan_Gangcha	Uyghur_HGDP	Russia_EBA_Yamnaya_Samara	Mbuti	-0.004938	0.000235	-21.034	7957	8532	116420
Yugur_WestSunan	Kazakh	Russia_Srubnaya	Mbuti	-0.003809	0.000181	-21.03	8001	8447	117308
Tibetan_Gangcha	Even	Russia_Srubnaya_Alakul	Mbuti	-0.004714	0.000224	-21.029	7918	8473	117571
HanG_Dingxi	Uyghur_HGDP	India_RoopkundB	Mbuti	-0.005448	0.000259	-21.026	7432	8036	110807
Kyrgyz_Urumqi	HanG_Lanzhou	Russia_Shamanka_Eneolithic	Mbuti	-0.004968	0.000236	-21.026	8031	8615	117577
Yugur_WestSunan	Kazakh	Russia_MLBA_Sintashta	Mbuti	-0.003724	0.000177	-21.017	7977	8413	116966
TibetanHO_Xining	Even	Anatolia_N	Mbuti	-0.004504	0.000214	-21.016	7833	8363	117688
Tu_HGDP	Uyghur_HGDP	Russia_Srubnaya_Alakul	Mbuti	-0.005185	0.000247	-21.016	8044	8654	117678
Oroqen_HGDP	Kazakh	Anatolia_N	Mbuti	-0.004277	0.000204	-21.013	7809	8312	117688
Nanai	Kazakh	Anatolia_EBA	Mbuti	-0.004885	0.000233	-21.001	7620	8188	116345
HanG_Zhangye	Uyghur_HGDP	Russia_Srubnaya_Alakul	Mbuti	-0.005168	0.000246	-20.995	8001	8609	117676
Nanai	Even	Russia_Srubnaya	Mbuti	-0.004792	0.000228	-20.995	7664	8225	117030
Tibetan_Gangcha	Uyghur_HGDP	Russia_Srubnaya_Alakul	Mbuti	-0.004943	0.000236	-20.989	8046	8627	117571
Tibetan_Gangcha	Uyghur_HGDP	Russia_MLBA_Sintashta	Mbuti	-0.004882	0.000233	-20.985	7971	8541	116859
Uyghur_HGDP	Buryat_Zakamensky	Russia_Shamanka_EBA	Mbuti	-0.007626	0.000364	-20.969	7311	8126	106825
HanG_Zhangye	Uyghur_HGDP	Russia_MLBA_Sintashta	Mbuti	-0.005039	0.00024	-20.956	7930	8519	116964
Tibetan_Gangcha	Uyghur_HGDP	Anatolia_EBA	Mbuti	-0.005264	0.000251	-20.956	7822	8436	116515
HanG_Qingyang	Kyrgyz_Urumqi	Russia_MLBA_Sintashta	Mbuti	-0.004234	0.000202	-20.951	7799	8294	116858
HanG_Dingxi	Kyrgyz_Urumqi	Russia_MLBA_Sintashta	Mbuti	-0.004391	0.00021	-20.948	7789	8302	116858
Salar_Xunhua	Uyghur_HGDP	Anatolia_MLBA	Mbuti	-0.005738	0.000274	-20.944	7553	8202	113032
HanG_Pingliang	Kazakh	Anatolia_EBA	Mbuti	-0.004551	0.000217	-20.939	7737	8268	116621
HanG_Baiyin	Kyrgyz_Urumqi	Russia_Afanasievo	Mbuti	-0.004153	0.000198	-20.933	7823	8309	117000
Xibo_HGDP	Kazakh	Russia_Srubnaya	Mbuti	-0.004782	0.000229	-20.923	7866	8427	117308
Xibo_HGDP	Kazakh	Russia_MLBA_Sintashta	Mbuti	-0.00461	0.00022	-20.92	7846	8385	116966
Tu_HGDP	Uyghur_HGDP	Anatolia_EBA	Mbuti	-0.005434	0.00026	-20.908	7828	8462	116622
HanG_Wuwei	Uyghur_HGDP	Iran_C_SehGabi	Mbuti	-0.005175	0.000248	-20.901	7228	7787	108002
Kazakh	Tibetan_Zhuoni	Russia_Shamanka_Eneolithic	Mbuti	-0.004025	0.000193	-20.898	8193	8667	117684
HanG_Dingxi	Kazakh	India_RoopkundB	Mbuti	-0.00468	0.000224	-20.887	7383	7902	110807
HanG_Baiyin	Kyrgyz_Urumqi	Russia_Srubnaya	Mbuti	-0.00412	0.000197	-20.884	7839	8322	117201
Tibetan_Gangcha	Uyghur_HGDP	Russia_Afanasievo	Mbuti	-0.00475	0.000227	-20.882	7993	8549	117000
HanG_Dingxi	Even	Russia_Srubnaya	Mbuti	-0.005227	0.00025	-20.879	7820	8433	117307
Tibetan_Xining	Kazakh	Russia_Srubnaya_Alakul	Mbuti	-0.004798	0.00023	-20.873	7961	8526	117678
HanG_Lanzhou	Uyghur_HGDP	India_RoopkundB	Mbuti	-0.005197	0.000249	-20.868	7448	8023	110808
Kazakh	Negidal	Russia_Shamanka_EBA	Mbuti	-0.007971	0.000382	-20.865	7137	7989	106825
TibetanHO_Xining	Uyghur_HGDP	Anatolia_EBA	Mbuti	-0.005269	0.000253	-20.864	7822	8437	116622
Salar_Qinghai	Negidal	Russia_Shamanka_Eneolithic	Mbuti	-0.006355	0.000305	-20.861	7782	8528	117310
Yugur_Sunan	Kazakh	India_RoopkundB	Mbuti	-0.00423	0.000203	-20.857	7414	7883	110710
Salar_Xunhua	Kazakh	Russia_Alan	Mbuti	-0.004475	0.000215	-20.848	7845	8368	116951
Ulchi	Uyghur_HGDP	Russia_Srubnaya	Mbuti	-0.004935	0.000237	-20.843	7949	8528	117308
Tu_HGDP	Kazakh	India_RoopkundB	Mbuti	-0.004407	0.000211	-20.842	7433	7921	110808
Daur_Tsitsihar	Even	Russia_Srubnaya_Alakul	Mbuti	-0.004937	0.000237	-20.841	7834	8415	117676
HanG_Wuwei	Uyghur_HGDP	Anatolia_EBA	Mbuti	-0.005272	0.000253	-20.83	7793	8408	116622
Kazakh_Aksay	Evenk_FarEast	Russia_Shamanka_Eneolithic	Mbuti	-0.007643	0.000367	-20.826	7776	8673	117309
HanG_Qingyang	Uyghur_HGDP	Iran_C_SehGabi	Mbuti	-0.005209	0.00025	-20.823	7231	7794	108001
HanG_Pingliang	Even	Russia_Srubnaya_Alakul	Mbuti	-0.005018	0.000241	-20.821	7874	8465	117677
HanG_Wuwei	Kyrgyz_Urumqi	Russia_Srubnaya	Mbuti	-0.004014	0.000193	-20.818	7833	8303	117201
HanG_Wuwei	Uyghur_HGDP	India_RoopkundB	Mbuti	-0.005099	0.000245	-20.818	7448	8013	110808
HanG_Zhangye	Even	Russia_Afanasievo	Mbuti	-0.004836	0.000232	-20.814	7815	8381	117105
Kazakh	Tibetan_Xining	Russia_Shamanka_Eneolithic	Mbuti	-0.00518	0.000249	-20.81	8112	8722	117684
Xibo_HGDP	Uyghur_HGDP	Russia_Srubnaya	Mbuti	-0.005159	0.000248	-20.797	7952	8557	117308
HanG_Baiyin	Even	Russia_EBA_Yamnaya_Samara	Mbuti	-0.005025	0.000242	-20.793	7795	8380	116526
Tibetan_Zhuoni	Even	Russia_Srubnaya	Mbuti	-0.00417	0.000201	-20.791	7932	8421	117308
HanG_Lanzhou	Even	Russia_EBA_Yamnaya_Samara	Mbuti	-0.004981	0.00024	-20.782	7787	8367	116526
Uyghur_HGDP	Tibetan_Zhuoni	Russia_Shamanka_EBA	Mbuti	-0.005494	0.000264	-20.782	7439	8028	107088
Hezhen_HGDP	Kazakh	Russia_Srubnaya_Alakul	Mbuti	-0.004597	0.000221	-20.78	7887	8428	117678
Tibetan_Xining	Kazakh	Russia_EBA_Yamnaya_Samara	Mbuti	-0.004835	0.000233	-20.771	7869	8433	116526
HanG_Tianshui	Uyghur_HGDP	India_RoopkundB	Mbuti	-0.005383	0.000259	-20.77	7445	8042	110807
HanG_Zhangye	Even	Russia_MLBA_Sintashta	Mbuti	-0.004857	0.000234	-20.769	7798	8366	116964
HanG_Tianshui	Kyrgyz_Urumqi	Russia_Afanasievo	Mbuti	-0.004217	0.000203	-20.759	7814	8307	116999
Xibo_HGDP	Kazakh	Russia_Srubnaya_Alakul	Mbuti	-0.004691	0.000226	-20.758	7916	8468	117678
Daur_HGDP	Uyghur_HGDP	Anatolia_N	Mbuti	-0.004678	0.000226	-20.746	7929	8479	117688
Mongolian_NonInM	Even	India_RoopkundB	Mbuti	-0.004087	0.000197	-20.737	7365	7818	110808
Kazakh_Aksay	Mongolian_InM	Russia_Shamanka_Eneolithic	Mbuti	-0.004472	0.000216	-20.735	8028	8554	117577
Ulchi	Uyghur_HGDP	Russia_MLBA_Sintashta	Mbuti	-0.004809	0.000232	-20.725	7929	8492	116966
Daur_Tsitsihar	Even	Anatolia_N	Mbuti	-0.004696	0.000227	-20.72	7756	8308	117686
Hezhen_HGDP	Uyghur_HGDP	Anatolia_EBA	Mbuti	-0.0055	0.000266	-20.71	7761	8403	116622
HanG_Dingxi	Kazakh	Anatolia_EBA	Mbuti	-0.004726	0.000228	-20.709	7734	8285	116621
HanG_Pingliang	Even	Russia_Srubnaya	Mbuti	-0.004928	0.000238	-20.705	7830	8408	117307
TibetanHO_Xining	Uyghur_HGDP	India_RoopkundB	Mbuti	-0.005023	0.000243	-20.699	7480	8036	110808
HanG_Baiyin	Uyghur_HGDP	India_RoopkundB	Mbuti	-0.0052	0.000251	-20.698	7454	8030	110808
HanG_Lanzhou	Uyghur_HGDP	Iran_C_SehGabi	Mbuti	-0.005179	0.00025	-20.693	7230	7790	108002
HanG_Qingyang	Even	Russia_EBA_Yamnaya_Samara	Mbuti	-0.005053	0.000244	-20.689	7788	8377	116525
TibetanHO_Xining	Even	Russia_Srubnaya	Mbuti	-0.004657	0.000225	-20.684	7869	8416	117308
Ulchi	Kazakh	Anatolia_MLBA	Mbuti	-0.004774	0.000231	-20.674	7412	7952	113032
Baoan_Jishishan	Kazakh	Anatolia_N	Mbuti	-0.004154	0.000201	-20.66	7914	8403	117581
HanG_Pingliang	Uyghur_HGDP	India_RoopkundB	Mbuti	-0.00514	0.000249	-20.657	7447	8016	110807
Tibetan_Xining	Uyghur_HGDP	Russia_Afanasievo	Mbuti	-0.005155	0.00025	-20.656	7974	8578	117107
Tibetan_Lanzhou	Kazakh	Iran_C_TepeHissar	Mbuti	-0.003821	0.000185	-20.65	7027	7428	104843
HanG_Tianshui	Kyrgyz_Urumqi	Russia_EBA_Yamnaya_Samara	Mbuti	-0.004617	0.000224	-20.646	7765	8302	116419
Hezhen_HGDP	Uyghur_HGDP	Russia_Srubnaya	Mbuti	-0.004976	0.000241	-20.643	7945	8529	117308
HanG_Wuwei	Kazakh	Anatolia_MLBA	Mbuti	-0.00467	0.000226	-20.638	7486	8013	113032
Tibetan_Xining	Uyghur_HGDP	Anatolia_N	Mbuti	-0.005192	0.000252	-20.637	7945	8556	117688
Kazakh	HanG_Longnan	Russia_Shamanka_Eneolithic	Mbuti	-0.006229	0.000302	-20.618	8022	8755	117656
Tibetan_Xining	Uyghur_HGDP	Russia_MLBA_Sintashta	Mbuti	-0.005116	0.000248	-20.612	7962	8560	116966
HanG_Wuwei	Kyrgyz_Urumqi	Russia_Afanasievo	Mbuti	-0.003953	0.000192	-20.612	7822	8284	117000
Yugur_WestSunan	Kazakh	Anatolia_N	Mbuti	-0.003622	0.000176	-20.61	7968	8394	117688
Tibetan_Zhuoni	Ulchi	Russia_Shamanka_EBA	Mbuti	-0.004598	0.000223	-20.607	7141	7633	107088
HanG_Baiyin	Kazakh	India_RoopkundB	Mbuti	-0.004433	0.000215	-20.604	7401	7892	110808
HanG_Qingyang	Uyghur_HGDP	Anatolia_MLBA	Mbuti	-0.005675	0.000276	-20.596	7532	8173	113031
HanG_Baiyin	Kyrgyz_Urumqi	Anatolia_N	Mbuti	-0.003995	0.000194	-20.585	7802	8272	117581
HanG_Wuwei	Kazakh	India_RoopkundB	Mbuti	-0.004332	0.00021	-20.582	7396	7876	110808
HanG_Pingliang	Kyrgyz_Urumqi	Russia_MLBA_Sintashta	Mbuti	-0.004065	0.000198	-20.579	7806	8281	116858
Nanai	Kazakh	Russia_Srubnaya_Alakul	Mbuti	-0.004494	0.000218	-20.577	7850	8378	117395
HanG_Lanzhou	Uyghur_HGDP	Anatolia_MLBA	Mbuti	-0.005624	0.000273	-20.573	7531	8167	113032
Yugur_Sunan	Kyrgyz_Urumqi	Russia_MLBA_Sintashta	Mbuti	-0.003809	0.000185	-20.567	7840	8285	116859
Yugur_Sunan	Uyghur_HGDP	Iran_C_SehGabi	Mbuti	-0.005063	0.000246	-20.561	7247	7793	107905
Kyrgyz_Urumqi	HanG_Zhangye	Russia_Shamanka_Eneolithic	Mbuti	-0.005093	0.000248	-20.555	8017	8616	117575
HanG_Wuwei	Even	Russia_EBA_Yamnaya_Samara	Mbuti	-0.004936	0.00024	-20.551	7786	8362	116526
Tibetan_Gangcha	Uyghur_HGDP	India_RoopkundB	Mbuti	-0.004991	0.000243	-20.541	7484	8037	110710
Kazakh_Aksay	Daur_Tsitsihar	Russia_Shamanka_Eneolithic	Mbuti	-0.005366	0.000261	-20.534	7959	8590	117575
HanG_Wuwei	Kyrgyz_Urumqi	Russia_EBA_Yamnaya_Samara	Mbuti	-0.004201	0.000205	-20.527	7782	8271	116420
Daur_HGDP	Kazakh	Russia_Srubnaya	Mbuti	-0.004302	0.00021	-20.523	7869	8374	117308
Tu_HGDP	Even	Russia_Srubnaya	Mbuti	-0.004806	0.000234	-20.52	7875	8438	117308
Ewenki_Heihe	Uyghur_HGDP	Russia_Srubnaya	Mbuti	-0.005052	0.000246	-20.519	7951	8544	117307
Tibetan_Zhuoni	Uyghur_HGDP	Iran_C_SehGabi	Mbuti	-0.004498	0.000219	-20.497	7310	7795	108002
Kazakh	Mongolian_NonInM	Russia_Shamanka_EBA	Mbuti	-0.004668	0.000228	-20.495	7387	7887	107088
Daur_Tsitsihar	Kazakh	Anatolia_EBA	Mbuti	-0.00466	0.000227	-20.492	7701	8245	116620
Yugur_Sunan	Even	Russia_Srubnaya_Alakul	Mbuti	-0.004755	0.000232	-20.491	7904	8463	117571
Hezhen_HGDP	Even	Russia_Srubnaya_Alakul	Mbuti	-0.004741	0.000231	-20.488	7790	8348	117678
Kyrgyz_Urumqi	Tibetan_Lanzhou	Russia_Shamanka_Eneolithic	Mbuti	-0.004468	0.000218	-20.483	8088	8613	117577
Tibetan_Lanzhou	Kazakh	Iran_C_SehGabi	Mbuti	-0.004045	0.000198	-20.482	7223	7660	108002
Yugur_Sunan	Uyghur_HGDP	Anatolia_EBA	Mbuti	-0.005064	0.000247	-20.48	7822	8412	116515
Daur_Tsitsihar	Uyghur_HGDP	Anatolia_MLBA	Mbuti	-0.005712	0.000279	-20.474	7514	8160	113030
Tibetan_Lanzhou	Uyghur_HGDP	Iran_C_TepeHissar	Mbuti	-0.004785	0.000234	-20.468	7075	7577	104843
Tibetan_Gangcha	Kyrgyz_Urumqi	Russia_MLBA_Sintashta	Mbuti	-0.003782	0.000185	-20.467	7865	8307	116859
Tu_HGDP	Even	Russia_Srubnaya_Alakul	Mbuti	-0.004955	0.000242	-20.459	7914	8497	117678
Daur_Tsitsihar	Even	Russia_EBA_Yamnaya_Samara	Mbuti	-0.004913	0.00024	-20.456	7749	8322	116524
Nanai	Uyghur_HGDP	Anatolia_EBA	Mbuti	-0.00575	0.000281	-20.452	7723	8392	116345
HanG_Jiuquan	Kyrgyz_Urumqi	Russia_Srubnaya_Alakul	Mbuti	-0.004213	0.000206	-20.44	7872	8367	117571
Tibetan_Zhuoni	Even	Russia_Srubnaya_Alakul	Mbuti	-0.004279	0.000209	-20.435	7974	8478	117678
Hezhen_HGDP	Kazakh	Anatolia_EBA	Mbuti	-0.004659	0.000228	-20.434	7682	8225	116622
Kazakh	Buryat_Aginsky	Russia_Shamanka_EBA	Mbuti	-0.005215	0.000255	-20.414	7344	7901	106825
TibetanHO_Xining	Kazakh	India_RoopkundB	Mbuti	-0.004255	0.000209	-20.387	7428	7899	110808
Salar_Qinghai	Evenk_Transbaikal	Russia_Shamanka_Eneolithic	Mbuti	-0.005669	0.000278	-20.385	7908	8573	117310
Mogolian_HGDP	Kazakh	Russia_MLBA_Sintashta	Mbuti	-0.004592	0.000225	-20.378	7871	8408	116966
Yugur_Sunan	Uyghur_HGDP	India_RoopkundB	Mbuti	-0.004997	0.000245	-20.378	7469	8022	110710
Tibetan_Xining	Kazakh	Russia_Srubnaya	Mbuti	-0.004672	0.000229	-20.373	7920	8468	117308
HanG_Tianshui	Kazakh	Anatolia_MLBA	Mbuti	-0.004703	0.000231	-20.368	7494	8025	113031
Uyghur_HGDP	Buryat_Bohansky	Russia_Shamanka_EBA	Mbuti	-0.007393	0.000363	-20.368	7338	8128	106823
HanG_Tianshui	Kyrgyz_Urumqi	Anatolia_N	Mbuti	-0.004138	0.000203	-20.367	7788	8275	117580
Daur_HGDP	Kazakh	Russia_Afanasievo	Mbuti	-0.004045	0.000199	-20.367	7868	8342	117107
HanG_Lanzhou	Kazakh	Anatolia_MLBA	Mbuti	-0.004741	0.000233	-20.363	7485	8021	113032
HanG_Lanzhou	Kazakh	India_RoopkundB	Mbuti	-0.00443	0.000218	-20.357	7396	7887	110808
Baoan_Jishishan	Kazakh	Russia_MLBA_Sintashta	Mbuti	-0.004218	0.000207	-20.354	7925	8418	116859
Baoan_Jishishan	Nanai	Russia_Shamanka_Eneolithic	Mbuti	-0.004672	0.00023	-20.353	7800	8348	117310
Baoan_Jishishan	Kazakh	Russia_Srubnaya_Alakul	Mbuti	-0.00425	0.000209	-20.349	8000	8499	117571
HanG_Zhangye	Uyghur_HGDP	Iran_C_SehGabi	Mbuti	-0.005299	0.000261	-20.341	7220	7793	108001
Xibo_HGDP	Uyghur_HGDP	Russia_Srubnaya_Alakul	Mbuti	-0.005065	0.000249	-20.331	8006	8603	117678
Nanai	Even	Russia_Srubnaya_Alakul	Mbuti	-0.004662	0.000229	-20.329	7720	8268	117395
TibetanHO_Xining	Uyghur_HGDP	Iran_C_SehGabi	Mbuti	-0.004971	0.000245	-20.318	7266	7803	108002
Kazakh	Hezhen_HGDP	Russia_Shamanka_EBA	Mbuti	-0.005877	0.000289	-20.318	7284	7913	107088
HanG_Zhangye	Even	Russia_Srubnaya	Mbuti	-0.004826	0.000238	-20.314	7828	8394	117306
HanG_Jiuquan	Kazakh	Anatolia_MLBA	Mbuti	-0.004656	0.000229	-20.309	7485	8011	113032
Tu_HGDP	Uyghur_HGDP	India_RoopkundB	Mbuti	-0.005175	0.000255	-20.302	7484	8058	110808
HanG_Baiyin	Kazakh	Iran_C_TepeHissar	Mbuti	-0.003934	0.000194	-20.289	7008	7420	104843
Tu_HGDP	Uyghur_HGDP	Russia_EBA_Yamnaya_Samara	Mbuti	-0.005139	0.000253	-20.286	7956	8555	116526
HanG_Zhangye	Kazakh	India_RoopkundB	Mbuti	-0.004377	0.000216	-20.282	7391	7876	110806
Tibetan_Gangcha	Even	Anatolia_N	Mbuti	-0.004404	0.000217	-20.268	7842	8360	117581
HanG_Qingyang	Kazakh	Russia_Alan	Mbuti	-0.004408	0.000218	-20.264	7820	8336	116950
Mongol_Uuld	Nanai	Russia_Shamanka_Eneolithic	Mbuti	-0.004535	0.000224	-20.264	7809	8341	117401
HanG_Pingliang	Kazakh	India_RoopkundB	Mbuti	-0.004372	0.000216	-20.262	7397	7881	110807
Yugur_WestSunan	Kazakh	Russia_Srubnaya_Alakul	Mbuti	-0.003879	0.000192	-20.249	8043	8500	117678
HanG_Baiyin	Kyrgyz_Urumqi	Russia_EBA_Yamnaya_Samara	Mbuti	-0.004286	0.000212	-20.248	7792	8291	116420
HanG_Zhangye	Even	Russia_Srubnaya_Alakul	Mbuti	-0.004938	0.000244	-20.247	7870	8451	117676
HanG_Pingliang	Uyghur_HGDP	Iran_C_SehGabi	Mbuti	-0.005275	0.000261	-20.228	7223	7793	108001
Tibetan_Zhuoni	Uyghur_HGDP	Anatolia_EBA	Mbuti	-0.00462	0.000228	-20.228	7883	8422	116622
Mongolian_NonInM	Uyghur_HGDP	Russia_Alan	Mbuti	-0.00472	0.000233	-20.226	7903	8455	116951
Tibetan_Zhuoni	Kazakh	Anatolia_EBA	Mbuti	-0.003779	0.000187	-20.205	7840	8280	116622
HanG_Zhangye	Uyghur_HGDP	India_RoopkundB	Mbuti	-0.005145	0.000255	-20.204	7442	8012	110806
Hezhen_HGDP	Uyghur_HGDP	Russia_MLBA_Sintashta	Mbuti	-0.004926	0.000244	-20.201	7920	8496	116966
Tibetan_Xining	Even	Russia_Afanasievo	Mbuti	-0.004887	0.000242	-20.189	7851	8423	117107
HanG_Baiyin	Uyghur_HGDP	Iran_C_TepeHissar	Mbuti	-0.004898	0.000243	-20.188	7052	7566	104843
HanG_Lanzhou	Kyrgyz_Urumqi	Russia_Srubnaya_Alakul	Mbuti	-0.004247	0.00021	-20.185	7873	8372	117571
HanG_Wuwei	Uyghur_HGDP	Iran_C_TepeHissar	Mbuti	-0.004749	0.000235	-20.17	7047	7545	104843
Kazakh	Tu_HGDP	Russia_Shamanka_Eneolithic	Mbuti	-0.004687	0.000232	-20.17	8149	8700	117684
Tibetan_Lanzhou	Uyghur_HGDP	Russia_Alan	Mbuti	-0.005058	0.000251	-20.167	7907	8498	116951
HanG_Dingxi	Even	Russia_EBA_Yamnaya_Samara	Mbuti	-0.00528	0.000262	-20.167	7775	8390	116525
HanG_Wuwei	Kazakh	Anatolia_EBA	Mbuti	-0.004431	0.00022	-20.161	7742	8259	116622
Tu_HGDP	Kazakh	Russia_Alan	Mbuti	-0.004355	0.000216	-20.156	7863	8373	116951
Yugur_Sunan	Even	Russia_EBA_Yamnaya_Samara	Mbuti	-0.004669	0.000232	-20.152	7820	8363	116420
HanG_Tianshui	Kyrgyz_Urumqi	Russia_Srubnaya_Alakul	Mbuti	-0.004289	0.000213	-20.151	7873	8377	117570
HanG_Lanzhou	Kyrgyz_Urumqi	Russia_Srubnaya	Mbuti	-0.004089	0.000203	-20.144	7834	8313	117201
Tibetan_Lanzhou	Even	India_RoopkundB	Mbuti	-0.004281	0.000213	-20.131	7385	7860	110808
Yugur_Sunan	Even	Anatolia_N	Mbuti	-0.004469	0.000222	-20.126	7826	8351	117581
Tibetan_Xining	Even	Russia_MLBA_Sintashta	Mbuti	-0.004934	0.000245	-20.123	7832	8409	116966
Yugur_Sunan	Kazakh	Anatolia_EBA	Mbuti	-0.00422	0.00021	-20.123	7768	8260	116515
HanG_Qingyang	Kyrgyz_Urumqi	Anatolia_N	Mbuti	-0.004064	0.000202	-20.122	7791	8269	117580
Daur_Tsitsihar	Uyghur_HGDP	India_RoopkundB	Mbuti	-0.005137	0.000255	-20.116	7440	8009	110806
HanG_Wuwei	Uyghur_HGDP	Anatolia_MLBA	Mbuti	-0.005553	0.000276	-20.099	7533	8161	113032
HanG_Dingxi	Kyrgyz_Urumqi	Russia_Srubnaya_Alakul	Mbuti	-0.004431	0.00022	-20.097	7862	8383	117570
Ulchi	Kyrgyz_Urumqi	Anatolia_N	Mbuti	-0.003913	0.000195	-20.097	7734	8194	117581
Ewenki_Heihe	Uyghur_HGDP	Russia_Afanasievo	Mbuti	-0.004894	0.000244	-20.093	7945	8518	117106
Ulchi	Kazakh	Russia_EBA_Yamnaya_Samara	Mbuti	-0.004213	0.00021	-20.074	7804	8294	116526
HanG_Baiyin	Kazakh	Anatolia_MLBA	Mbuti	-0.00471	0.000235	-20.073	7493	8026	113032
Daur_HGDP	Kazakh	Russia_Srubnaya_Alakul	Mbuti	-0.004216	0.00021	-20.072	7921	8418	117678
Nanai	Kazakh	India_RoopkundB	Mbuti	-0.004504	0.000224	-20.07	7298	7796	110561
TibetanHO_Xining	Even	Russia_EBA_Yamnaya_Samara	Mbuti	-0.004756	0.000237	-20.068	7823	8377	116526
Ewenki_Heihe	Uyghur_HGDP	Anatolia_N	Mbuti	-0.004951	0.000247	-20.066	7916	8498	117687
Daur_HGDP	Even	Russia_MLBA_Sintashta	Mbuti	-0.004406	0.00022	-20.055	7758	8273	116966
Ulchi	Uyghur_HGDP	Anatolia_MLBA	Mbuti	-0.005657	0.000282	-20.053	7509	8149	113032
Tu_HGDP	Kazakh	Anatolia_MLBA	Mbuti	-0.004712	0.000235	-20.051	7523	8056	113032
Mongolian_InM	Uyghur_HGDP	Russia_Alan	Mbuti	-0.004545	0.000227	-20.049	7914	8446	116951
Baoan_Jishishan	Uyghur_HGDP	Anatolia_N	Mbuti	-0.004585	0.000229	-20.036	7980	8519	117581
Kazakh	Baoan_Jishishan	Russia_Shamanka_Eneolithic	Mbuti	-0.004581	0.000229	-20.036	8151	8689	117577
Salar_Xunhua	Uyghur_HGDP	Iran_C_TepeHissar	Mbuti	-0.004812	0.00024	-20.033	7073	7577	104843
Daur_Tsitsihar	Kazakh	India_RoopkundB	Mbuti	-0.004368	0.000218	-20.031	7370	7854	110806
Tu_HGDP	Even	Anatolia_N	Mbuti	-0.004493	0.000224	-20.027	7848	8377	117688
Salar_Xunhua	Kazakh	Iran_C_TepeHissar	Mbuti	-0.003848	0.000192	-20.026	7031	7434	104843
Tibetan_Zhuoni	Kazakh	Anatolia_MLBA	Mbuti	-0.003863	0.000193	-20.021	7589	8026	113032
Ewenki_Heihe	Kazakh	Russia_EBA_Yamnaya_Samara	Mbuti	-0.004564	0.000228	-20.017	7829	8361	116525
Tibetan_Zhuoni	Even	Russia_EBA_Yamnaya_Samara	Mbuti	-0.004186	0.000209	-20.016	7890	8377	116526
TibetanHO_Xining	Kazakh	Anatolia_EBA	Mbuti	-0.004428	0.000221	-20.015	7771	8288	116622
Mongolian_NonInM	Kyrgyz_Urumqi	Anatolia_EBA	Mbuti	-0.003691	0.000185	-20.001	7700	8130	116515
TibetanHO_Xining	Uyghur_HGDP	Anatolia_MLBA	Mbuti	-0.005377	0.000269	-19.998	7572	8179	113032
HanG_Pingliang	Kazakh	Anatolia_MLBA	Mbuti	-0.004579	0.000229	-19.997	7493	8011	113031
Xibo_HGDP	Even	Russia_MLBA_Sintashta	Mbuti	-0.004723	0.000236	-19.992	7778	8331	116966
HanG_Qingyang	Kazakh	Russia_Andronovo	Mbuti	-0.004563	0.000228	-19.984	7880	8415	117209
Ewenki_Heihe	Even	Russia_Srubnaya	Mbuti	-0.004759	0.000238	-19.983	7805	8363	117307
Mongolian_InM	Even	India_RoopkundB	Mbuti	-0.00384	0.000192	-19.975	7373	7798	110808
HanG_Wuwei	Kyrgyz_Urumqi	Russia_Srubnaya_Alakul	Mbuti	-0.004078	0.000204	-19.97	7878	8357	117571
Hezhen_HGDP	Even	Russia_Afanasievo	Mbuti	-0.0044	0.00022	-19.968	7753	8268	117107
Tibetan_Gangcha	Even	Russia_EBA_Yamnaya_Samara	Mbuti	-0.004566	0.000229	-19.967	7840	8371	116420
Tibetan_Zhuoni	Nanai	Russia_Shamanka_EBA	Mbuti	-0.004657	0.000233	-19.961	7108	7606	106825
Salar_Xunhua	Kazakh	Iran_C_SehGabi	Mbuti	-0.004237	0.000212	-19.959	7215	7673	108002
HanG_Wuwei	Kyrgyz_Urumqi	Anatolia_N	Mbuti	-0.003851	0.000193	-19.947	7798	8250	117581
Ulchi	Kazakh	Iran_C_TepeHissar	Mbuti	-0.003794	0.00019	-19.94	6940	7338	104843
Daur_HGDP	Uyghur_HGDP	Anatolia_EBA	Mbuti	-0.005047	0.000253	-19.925	7793	8382	116622
Kyrgyz_Urumqi	HanG_Qingyang	Russia_Shamanka_Eneolithic	Mbuti	-0.004901	0.000246	-19.925	8034	8611	117576
HanG_Jiuquan	Uyghur_HGDP	Iran_C_TepeHissar	Mbuti	-0.00476	0.000239	-19.924	7053	7553	104843
Xibo_HGDP	Uyghur_HGDP	Russia_Afanasievo	Mbuti	-0.004832	0.000243	-19.923	7957	8523	117107
Tibetan_Xining	Uyghur_HGDP	Russia_EBA_Yamnaya_Samara	Mbuti	-0.005297	0.000266	-19.921	7939	8556	116526
Xibo_HGDP	Even	Russia_Srubnaya	Mbuti	-0.004866	0.000244	-19.915	7797	8368	117308
HanG_Qingyang	Uyghur_HGDP	Iran_C_TepeHissar	Mbuti	-0.004742	0.000238	-19.912	7055	7552	104842
Yugur_WestSunan	Kazakh	Russia_Afanasievo	Mbuti	-0.003461	0.000174	-19.912	8005	8410	117107
Even	Hezhen_HGDP	Russia_Shamanka_Eneolithic	Mbuti	-0.005189	0.000261	-19.911	7973	8583	117684
Tibetan_Zhuoni	Kyrgyz_Urumqi	Russia_MLBA_Sintashta	Mbuti	-0.003325	0.000167	-19.904	7917	8306	116859
HanG_Dingxi	Kyrgyz_Urumqi	Russia_Afanasievo	Mbuti	-0.004258	0.000214	-19.901	7811	8310	116999
Tibetan_Zhuoni	Kazakh	Russia_Andronovo	Mbuti	-0.003813	0.000192	-19.897	7981	8427	117210
HanG_Zhangye	Even	Anatolia_N	Mbuti	-0.004681	0.000235	-19.894	7790	8341	117686
Tu_HGDP	Kyrgyz_Urumqi	Russia_MLBA_Sintashta	Mbuti	-0.004005	0.000201	-19.894	7856	8324	116859
Ulchi	Kazakh	Russia_Alan	Mbuti	-0.004166	0.00021	-19.879	7764	8251	116951
Nanai	Kazakh	Russia_Afanasievo	Mbuti	-0.004132	0.000208	-19.863	7812	8294	116828
HanG_Jiuquan	Uyghur_HGDP	Anatolia_MLBA	Mbuti	-0.005538	0.000279	-19.862	7536	8162	113032
Mongolian_NonInM	Uyghur_HGDP	Russia_Andronovo	Mbuti	-0.004724	0.000238	-19.858	7973	8526	117210
Tibetan_Zhuoni	Even	Anatolia_N	Mbuti	-0.003899	0.000196	-19.857	7903	8361	117688
HanG_Jiuquan	Kyrgyz_Urumqi	Russia_Afanasievo	Mbuti	-0.004053	0.000204	-19.85	7819	8293	117000
Uyghur_HGDP	Buryat_Duldurginsky	Russia_Shamanka_EBA	Mbuti	-0.00758	0.000382	-19.844	7321	8130	106825
Ulchi	Uyghur_HGDP	Iran_C_SehGabi	Mbuti	-0.005132	0.000259	-19.836	7215	7769	108002
Nanai	Uyghur_HGDP	India_RoopkundB	Mbuti	-0.005299	0.000267	-19.827	7402	7988	110561
HanG_Pingliang	Uyghur_HGDP	Anatolia_MLBA	Mbuti	-0.005463	0.000276	-19.821	7536	8153	113031
Tu_HGDP	Uyghur_HGDP	Anatolia_MLBA	Mbuti	-0.005594	0.000282	-19.815	7570	8202	113032
Xibo_HGDP	Uyghur_HGDP	Russia_EBA_Yamnaya_Samara	Mbuti	-0.005146	0.00026	-19.812	7912	8512	116526
Kazakh_Aksay	Ulchi	Russia_Shamanka_EBA	Mbuti	-0.005887	0.000297	-19.812	7181	7811	106993
Xibo_HGDP	Uyghur_HGDP	Russia_MLBA_Sintashta	Mbuti	-0.004906	0.000248	-19.809	7938	8511	116966
Ewenki_Heihe	Even	Russia_MLBA_Sintashta	Mbuti	-0.00467	0.000236	-19.798	7783	8329	116965
Yugur_WestSunan	Evenk_Transbaikal	Russia_Shamanka_Eneolithic	Mbuti	-0.005041	0.000255	-19.795	7911	8503	117401
Yugur_WestSunan	Uyghur_HGDP	Russia_Srubnaya	Mbuti	-0.004187	0.000212	-19.79	8068	8559	117308
HanG_Tianshui	Uyghur_HGDP	Iran_C_SehGabi	Mbuti	-0.005349	0.00027	-19.786	7232	7809	108001
Kazakh_Aksay	Mongolian_NonInM	Russia_Shamanka_Eneolithic	Mbuti	-0.004377	0.000221	-19.771	8033	8548	117577
HanG_Tianshui	Uyghur_HGDP	Anatolia_MLBA	Mbuti	-0.005585	0.000283	-19.76	7543	8174	113031
Ulchi	Even	India_RoopkundB	Mbuti	-0.004263	0.000216	-19.76	7215	7688	110808
Oroqen_HGDP	Kazakh	Russia_MLBA_Sintashta	Mbuti	-0.003991	0.000202	-19.753	7845	8311	116966
HanG_Jiuquan	Kazakh	Russia_Andronovo	Mbuti	-0.004529	0.000229	-19.752	7878	8409	117210
HanG_Qingyang	Kyrgyz_Urumqi	Russia_Srubnaya_Alakul	Mbuti	-0.004228	0.000214	-19.75	7875	8372	117570
Yugur_Sunan	Kyrgyz_Urumqi	Russia_EBA_Yamnaya_Samara	Mbuti	-0.003929	0.000199	-19.75	7822	8280	116420
Baoan_Jishishan	Ulchi	Russia_Shamanka_Eneolithic	Mbuti	-0.004422	0.000224	-19.749	7846	8366	117577
Tibetan_Zhuoni	Kazakh	India_RoopkundB	Mbuti	-0.003548	0.00018	-19.742	7497	7890	110808
Nanai	Kazakh	Russia_EBA_Yamnaya_Samara	Mbuti	-0.004409	0.000223	-19.741	7769	8282	116250
HanG_Baiyin	Kazakh	Russia_Alan	Mbuti	-0.004377	0.000222	-19.74	7829	8341	116951
Yugur_Sunan	Kyrgyz_Urumqi	Russia_Afanasievo	Mbuti	-0.003707	0.000188	-19.738	7860	8294	117000
HanG_Jiuquan	Kyrgyz_Urumqi	Russia_EBA_Yamnaya_Samara	Mbuti	-0.004311	0.000218	-19.734	7776	8277	116420
HanG_Qingyang	Kyrgyz_Urumqi	Russia_Srubnaya	Mbuti	-0.004145	0.00021	-19.729	7830	8316	117200
Kazakh_Aksay	Xibo_HGDP	Russia_Shamanka_Eneolithic	Mbuti	-0.00499	0.000253	-19.721	7989	8576	117577
Baoan_Jishishan	Kazakh	Russia_Srubnaya	Mbuti	-0.00419	0.000212	-19.719	7957	8448	117201
Nanai	Even	Russia_Afanasievo	Mbuti	-0.004383	0.000222	-19.716	7678	8190	116828
HanG_Lanzhou	Kazakh	Russia_Alan	Mbuti	-0.004412	0.000224	-19.706	7821	8337	116951
Tibetan_Xining	Kazakh	Anatolia_EBA	Mbuti	-0.004678	0.000237	-19.704	7760	8305	116622
HanG_Lanzhou	Kyrgyz_Urumqi	Russia_Afanasievo	Mbuti	-0.004072	0.000207	-19.703	7822	8298	117000
Xibo_HGDP	Kazakh	Russia_EBA_Yamnaya_Samara	Mbuti	-0.004684	0.000238	-19.701	7831	8377	116526
Mongolian_NonInM	Kyrgyz_Urumqi	India_RoopkundB	Mbuti	-0.003451	0.000175	-19.7	7367	7749	110710
Ulchi	Even	Anatolia_EBA	Mbuti	-0.004544	0.000231	-19.7	7538	8068	116622
Tibetan_Gangcha	Uyghur_HGDP	Iran_C_SehGabi	Mbuti	-0.00492	0.00025	-19.694	7269	7800	107905
Daur_HGDP	Kazakh	Russia_EBA_Yamnaya_Samara	Mbuti	-0.004317	0.000219	-19.692	7828	8331	116526
HanG_Tianshui	Kyrgyz_Urumqi	Russia_Srubnaya	Mbuti	-0.00416	0.000211	-19.68	7830	8318	117200
Yugur_WestSunan	Uyghur_HGDP	Anatolia_N	Mbuti	-0.004052	0.000206	-19.678	8036	8513	117688
TibetanHO_Xining	Kazakh	Russia_Andronovo	Mbuti	-0.004378	0.000223	-19.668	7915	8428	117210
Daur_Tsitsihar	Kyrgyz_Urumqi	Russia_Afanasievo	Mbuti	-0.00395	0.000201	-19.667	7796	8259	116998
Tibetan_Zhuoni	Uyghur_HGDP	India_RoopkundB	Mbuti	-0.004315	0.000219	-19.663	7542	8020	110808
Daur_HGDP	Even	Russia_Afanasievo	Mbuti	-0.00429	0.000218	-19.663	7778	8280	117107
HanG_Baiyin	Uyghur_HGDP	Anatolia_MLBA	Mbuti	-0.005593	0.000284	-19.662	7541	8173	113032
Tibetan_Zhuoni	Mongolian_NonInM	Russia_Shamanka_Eneolithic	Mbuti	-0.002067	0.000105	-19.65	7954	8198	117684
Salar_Xunhua	Even	India_RoopkundB	Mbuti	-0.004369	0.000222	-19.637	7385	7869	110808
HanG_Pingliang	Even	Russia_EBA_Yamnaya_Samara	Mbuti	-0.004892	0.000249	-19.632	7794	8364	116525
Tibetan_Xining	Uyghur_HGDP	Russia_Srubnaya	Mbuti	-0.005049	0.000257	-19.626	7997	8589	117308
Even	Yakut_HGDP	Russia_Shamanka_Eneolithic	Mbuti	-0.00458	0.000233	-19.623	7943	8482	117684
HanG_Pingliang	Kyrgyz_Urumqi	Russia_Srubnaya_Alakul	Mbuti	-0.004107	0.000209	-19.62	7882	8365	117570
Mogolian_HGDP	Uyghur_HGDP	Anatolia_N	Mbuti	-0.004887	0.000249	-19.615	7940	8515	117688
Ulchi	Uyghur_HGDP	Russia_Afanasievo	Mbuti	-0.004532	0.000231	-19.609	7962	8492	117107
Ewenki_Heihe	Uyghur_HGDP	Russia_Srubnaya_Alakul	Mbuti	-0.004912	0.000251	-19.605	8011	8589	117677
Hezhen_HGDP	Kazakh	Russia_Afanasievo	Mbuti	-0.004155	0.000212	-19.602	7853	8340	117107
HanG_Qingyang	Kyrgyz_Urumqi	Russia_EBA_Yamnaya_Samara	Mbuti	-0.004315	0.00022	-19.599	7782	8284	116419
Oroqen_HGDP	Kazakh	Russia_Srubnaya_Alakul	Mbuti	-0.004037	0.000206	-19.594	7914	8389	117678
Even	Daur_HGDP	Russia_Shamanka_Eneolithic	Mbuti	-0.005048	0.000258	-19.593	7997	8591	117684
Mogolian_HGDP	Kazakh	Anatolia_N	Mbuti	-0.004456	0.000227	-19.591	7863	8388	117688
Tu_HGDP	Ulchi	Russia_Shamanka_Eneolithic	Mbuti	-0.004315	0.00022	-19.59	7844	8352	117684
Tibetan_Gangcha	Kazakh	Russia_Alan	Mbuti	-0.004102	0.000209	-19.589	7862	8341	116845
HanG_Zhangye	Uyghur_HGDP	Anatolia_EBA	Mbuti	-0.005291	0.00027	-19.581	7790	8407	116620
Hezhen_HGDP	Uyghur_HGDP	Russia_Srubnaya_Alakul	Mbuti	-0.004971	0.000254	-19.577	7994	8579	117678
HanG_Zhangye	Kazakh	Anatolia_MLBA	Mbuti	-0.004635	0.000237	-19.576	7487	8011	113030
Tibetan_Lanzhou	Uyghur_HGDP	Russia_Andronovo	Mbuti	-0.004874	0.000249	-19.575	7990	8561	117210
HanG_Lanzhou	Uyghur_HGDP	Russia_Alan	Mbuti	-0.004988	0.000255	-19.571	7886	8469	116951
HanG_Pingliang	Uyghur_HGDP	Iran_C_TepeHissar	Mbuti	-0.004783	0.000244	-19.571	7047	7548	104842
Mogolian_HGDP	Even	Russia_MLBA_Sintashta	Mbuti	-0.004705	0.00024	-19.57	7810	8360	116966
Oroqen_HGDP	Uyghur_HGDP	Anatolia_N	Mbuti	-0.004708	0.000241	-19.564	7925	8479	117688
Xibo_HGDP	Even	Anatolia_N	Mbuti	-0.004527	0.000231	-19.562	7769	8302	117688
HanG_Dingxi	Kazakh	Anatolia_MLBA	Mbuti	-0.004921	0.000252	-19.556	7479	8035	113031
Nanai	Uyghur_HGDP	Russia_Srubnaya	Mbuti	-0.00508	0.00026	-19.555	7919	8513	117030
Ewenki_Heihe	Even	Russia_Srubnaya_Alakul	Mbuti	-0.004681	0.000239	-19.554	7859	8410	117677
Tibetan_Gangcha	Kazakh	Anatolia_MLBA	Mbuti	-0.004341	0.000222	-19.551	7533	8023	112929
Tibetan_Zhuoni	Negidal	Russia_Shamanka_Eneolithic	Mbuti	-0.00548	0.00028	-19.551	7782	8425	117401
Yugur_Sunan	Kyrgyz_Urumqi	Russia_Srubnaya_Alakul	Mbuti	-0.00384	0.000196	-19.545	7917	8368	117571
HanG_Jiuquan	Kyrgyz_Urumqi	Anatolia_N	Mbuti	-0.003969	0.000203	-19.543	7791	8257	117581
HanG_Tianshui	Kazakh	Russia_Alan	Mbuti	-0.004247	0.000217	-19.543	7836	8333	116950
HanG_Dingxi	Uyghur_HGDP	Iran_C_SehGabi	Mbuti	-0.005311	0.000272	-19.541	7227	7801	108001
Tibetan_Xining	Even	Russia_Srubnaya_Alakul	Mbuti	-0.004941	0.000253	-19.54	7911	8493	117678
HanG_Qingyang	Uyghur_HGDP	Russia_Alan	Mbuti	-0.004984	0.000255	-19.539	7885	8468	116950
Mongolian_InM	Kyrgyz_Urumqi	Anatolia_EBA	Mbuti	-0.003501	0.000179	-19.533	7711	8119	116515
Tibetan_Zhuoni	Kazakh	Russia_Alan	Mbuti	-0.003609	0.000185	-19.53	7923	8345	116951
Ulchi	Uyghur_HGDP	Russia_Srubnaya_Alakul	Mbuti	-0.004731	0.000242	-19.529	8013	8570	117678
Tibetan_Xining	Uyghur_HGDP	Russia_Srubnaya_Alakul	Mbuti	-0.005172	0.000265	-19.524	8041	8649	117678
Yugur_Sunan	Kazakh	Anatolia_MLBA	Mbuti	-0.004395	0.000225	-19.506	7518	8014	112929
Salar_Xunhua	Ulchi	Russia_Shamanka_Eneolithic	Mbuti	-0.003726	0.000191	-19.505	7869	8308	117684
Tibetan_Zhuoni	Evenk_Transbaikal	Russia_Shamanka_Eneolithic	Mbuti	-0.004786	0.000245	-19.501	7915	8477	117401
Xibo_HGDP	Even	Russia_Srubnaya_Alakul	Mbuti	-0.004835	0.000248	-19.495	7846	8415	117678
Tibetan_Xining	Uyghur_HGDP	Anatolia_EBA	Mbuti	-0.005519	0.000283	-19.494	7814	8457	116622
Ewenki_Heihe	Uyghur_HGDP	Russia_EBA_Yamnaya_Samara	Mbuti	-0.005026	0.000258	-19.494	7910	8496	116525
Kazakh	Buryat_Bohansky	Russia_Shamanka_Eneolithic	Mbuti	-0.005558	0.000285	-19.494	8056	8708	117398
Xibo_HGDP	Kazakh	Russia_Afanasievo	Mbuti	-0.004318	0.000222	-19.493	7877	8383	117107
Xibo_HGDP	Uyghur_HGDP	Anatolia_EBA	Mbuti	-0.005346	0.000274	-19.493	7789	8412	116622
Tu_HGDP	Even	Russia_EBA_Yamnaya_Samara	Mbuti	-0.004765	0.000244	-19.492	7835	8390	116526
Mongolian_InM	Uyghur_HGDP	Russia_Andronovo	Mbuti	-0.004463	0.000229	-19.492	7990	8513	117210
HanG_Qingyang	Kyrgyz_Urumqi	Russia_Afanasievo	Mbuti	-0.004111	0.000211	-19.491	7820	8301	116999
Baoan_Jishishan	Kazakh	Russia_EBA_Yamnaya_Samara	Mbuti	-0.004265	0.000219	-19.48	7912	8408	116420
Ewenki_Heihe	Even	Russia_Afanasievo	Mbuti	-0.004626	0.000237	-19.476	7799	8341	117106
Oroqen_HGDP	Even	Russia_MLBA_Sintashta	Mbuti	-0.004104	0.000211	-19.472	7716	8196	116966
HanG_Lanzhou	Kazakh	Russia_Andronovo	Mbuti	-0.004562	0.000234	-19.471	7881	8416	117210
Mongolian_NonInM	Uyghur_HGDP	Iran_GanjDareh_N	Mbuti	-0.004164	0.000214	-19.461	7486	7951	111549
Ewenki_Heihe	Uyghur_HGDP	Russia_MLBA_Sintashta	Mbuti	-0.004852	0.000249	-19.452	7934	8501	116965
HanG_Lanzhou	Uyghur_HGDP	Iran_C_TepeHissar	Mbuti	-0.004622	0.000238	-19.433	7060	7544	104843
Tibetan_Lanzhou	Even	Anatolia_EBA	Mbuti	-0.00448	0.000231	-19.425	7725	8247	116622
Salar_Xunhua	Uyghur_HGDP	Russia_Alan	Mbuti	-0.005052	0.00026	-19.425	7906	8497	116951
Tibetan_Xining	Even	Russia_Srubnaya	Mbuti	-0.004756	0.000245	-19.421	7872	8430	117308
HanG_Wuwei	Kazakh	Russia_Alan	Mbuti	-0.004172	0.000215	-19.418	7834	8322	116951
HanG_Zhangye	Even	Russia_EBA_Yamnaya_Samara	Mbuti	-0.004847	0.00025	-19.415	7786	8351	116524
Mongolian_NonInM	Even	Anatolia_EBA	Mbuti	-0.004208	0.000217	-19.408	7707	8197	116622
TibetanHO_Xining	Kyrgyz_Urumqi	Russia_MLBA_Sintashta	Mbuti	-0.003901	0.000201	-19.397	7845	8301	116859
Yugur_WestSunan	Negidal	Russia_Shamanka_Eneolithic	Mbuti	-0.005735	0.000296	-19.394	7789	8462	117401
Yugur_Sunan	Kazakh	Russia_Alan	Mbuti	-0.004063	0.00021	-19.385	7854	8329	116845
Ulchi	Even	Russia_EBA_Yamnaya_Samara	Mbuti	-0.004301	0.000222	-19.384	7675	8176	116526
Tibetan_Lanzhou	Kyrgyz_Urumqi	Anatolia_EBA	Mbuti	-0.003964	0.000205	-19.376	7717	8178	116515
Mogolian_HGDP	Kazakh	Russia_Srubnaya_Alakul	Mbuti	-0.004599	0.000237	-19.375	7946	8488	117678
Baoan_Jishishan	Even	Russia_MLBA_Sintashta	Mbuti	-0.004331	0.000224	-19.372	7882	8388	116859
Hezhen_HGDP	Uyghur_HGDP	India_RoopkundB	Mbuti	-0.005084	0.000263	-19.367	7432	7996	110808
Yugur_WestSunan	Kazakh	Russia_EBA_Yamnaya_Samara	Mbuti	-0.003733	0.000193	-19.362	7966	8401	116526
HanG_Zhangye	Kyrgyz_Urumqi	Russia_MLBA_Sintashta	Mbuti	-0.003939	0.000204	-19.355	7811	8272	116857
Tibetan_Lanzhou	Kyrgyz_Urumqi	India_RoopkundB	Mbuti	-0.003645	0.000188	-19.352	7385	7788	110710
Yugur_Sunan	Kyrgyz_Urumqi	Russia_Srubnaya	Mbuti	-0.00373	0.000193	-19.349	7873	8310	117201
Kazakh	HanG_Jinchang	Russia_Shamanka_Eneolithic	Mbuti	-0.006016	0.000311	-19.349	8039	8747	117649
Tu_HGDP	Kyrgyz_Urumqi	Russia_Afanasievo	Mbuti	-0.003905	0.000202	-19.347	7876	8333	117000
Tu_HGDP	Nanai	Russia_Shamanka_Eneolithic	Mbuti	-0.00456	0.000236	-19.346	7795	8331	117401
Baoan_Jishishan	Uyghur_HGDP	Russia_Srubnaya_Alakul	Mbuti	-0.004623	0.000239	-19.333	8068	8612	117571
HanG_Pingliang	Kyrgyz_Urumqi	Anatolia_N	Mbuti	-0.003916	0.000203	-19.33	7798	8259	117580
Daur_Tsitsihar	Uyghur_HGDP	Iran_C_SehGabi	Mbuti	-0.005144	0.000266	-19.329	7222	7778	108001
Kyrgyz_Urumqi	Yugur_Sunan	Russia_Shamanka_Eneolithic	Mbuti	-0.004427	0.000229	-19.329	8074	8594	117577
HanG_Jinchang	Kazakh	Anatolia_N	Mbuti	-0.00521	0.00027	-19.328	7803	8416	117653
HanG_Zhangye	Uyghur_HGDP	Anatolia_MLBA	Mbuti	-0.005518	0.000286	-19.328	7533	8157	113030
Daur_HGDP	Uyghur_HGDP	Russia_MLBA_Sintashta	Mbuti	-0.004588	0.000237	-19.318	7948	8485	116966
Daur_HGDP	Kazakh	Anatolia_EBA	Mbuti	-0.004206	0.000218	-19.31	7715	8205	116622
Tibetan_Zhuoni	Kyrgyz_Urumqi	Russia_Srubnaya_Alakul	Mbuti	-0.003365	0.000174	-19.308	7993	8388	117571
Uyghur_HGDP	Tu_HGDP	Russia_Shamanka_EBA	Mbuti	-0.006082	0.000315	-19.303	7411	8063	107088
HanG_Jinchang	Uyghur_HGDP	Anatolia_N	Mbuti	-0.005647	0.000293	-19.288	7874	8539	117653
TibetanHO_Xining	Kyrgyz_Urumqi	Russia_Srubnaya_Alakul	Mbuti	-0.004055	0.00021	-19.283	7912	8389	117571
Tibetan_Gangcha	Kyrgyz_Urumqi	Russia_Srubnaya_Alakul	Mbuti	-0.003799	0.000197	-19.283	7942	8389	117571
Baoan_Jishishan	Uyghur_HGDP	Russia_EBA_Yamnaya_Samara	Mbuti	-0.004723	0.000245	-19.282	7972	8522	116420
Tu_HGDP	Uyghur_HGDP	Russia_Alan	Mbuti	-0.004931	0.000256	-19.278	7925	8502	116951
Nanai	Uyghur_HGDP	Russia_MLBA_Sintashta	Mbuti	-0.004863	0.000252	-19.273	7905	8472	116687
Salar_Xunhua	Uyghur_HGDP	Russia_Andronovo	Mbuti	-0.005042	0.000262	-19.271	7978	8569	117210
Daur_HGDP	Even	Russia_Srubnaya_Alakul	Mbuti	-0.00436	0.000226	-19.269	7836	8349	117678
Nanai	Kazakh	Anatolia_MLBA	Mbuti	-0.004863	0.000252	-19.267	7384	7932	112757
HanG_Wuwei	Kazakh	Iran_C_TepeHissar	Mbuti	-0.003785	0.000196	-19.266	7004	7401	104843
Daur_HGDP	Even	Anatolia_N	Mbuti	-0.004124	0.000214	-19.266	7755	8240	117688
Yugur_Sunan	Uyghur_HGDP	Anatolia_MLBA	Mbuti	-0.005283	0.000274	-19.262	7565	8162	112929
HanG_Dingxi	Kyrgyz_Urumqi	Anatolia_N	Mbuti	-0.00413	0.000214	-19.258	7788	8274	117580
HanG_Pingliang	Kyrgyz_Urumqi	Russia_Afanasievo	Mbuti	-0.003899	0.000203	-19.256	7832	8288	116999
Oroqen_HGDP	Even	Anatolia_N	Mbuti	-0.004153	0.000216	-19.251	7691	8180	117688
Salar_Xunhua	Nanai	Russia_Shamanka_Eneolithic	Mbuti	-0.003969	0.000206	-19.249	7821	8287	117401
Daur_Tsitsihar	Kyrgyz_Urumqi	Russia_Srubnaya	Mbuti	-0.003949	0.000205	-19.244	7810	8272	117199
Yugur_WestSunan	Uyghur_HGDP	Russia_Srubnaya_Alakul	Mbuti	-0.004253	0.000221	-19.239	8115	8616	117678
Oroqen_HGDP	Kazakh	Russia_Srubnaya	Mbuti	-0.004045	0.00021	-19.231	7870	8344	117308
Yugur_Sunan	Kazakh	Russia_Andronovo	Mbuti	-0.004244	0.000221	-19.221	7910	8407	117103
Tibetan_Zhuoni	Kyrgyz_Urumqi	Russia_Afanasievo	Mbuti	-0.003272	0.00017	-19.211	7935	8318	117000
Ulchi	Uyghur_HGDP	Iran_C_TepeHissar	Mbuti	-0.004758	0.000248	-19.211	7030	7529	104843
Salar_Qinghai	Daur_HGDP	Russia_Shamanka_Eneolithic	Mbuti	-0.004305	0.000224	-19.211	7898	8404	117577
Tibetan_Gangcha	Nanai	Russia_Shamanka_Eneolithic	Mbuti	-0.003971	0.000207	-19.204	7822	8288	117310
HanG_Dingxi	Uyghur_HGDP	Iran_C_TepeHissar	Mbuti	-0.004967	0.000259	-19.2	7043	7564	104842
Uyghur_HGDP	Kazakh_Aksay	Russia_Shamanka_Eneolithic	Mbuti	-0.00482	0.000251	-19.199	8232	8799	117577
HanG_Pingliang	Kazakh	Russia_Andronovo	Mbuti	-0.004459	0.000232	-19.194	7888	8411	117209
HanG_Tianshui	Even	India_RoopkundB	Mbuti	-0.004419	0.00023	-19.192	7358	7847	110807
HanG_Jiuquan	Kazakh	Iran_C_TepeHissar	Mbuti	-0.003796	0.000198	-19.189	7004	7402	104843
HanG_Dingxi	Uyghur_HGDP	Anatolia_MLBA	Mbuti	-0.005804	0.000302	-19.187	7526	8182	113031
Baoan_Jishishan	Kazakh	Russia_Afanasievo	Mbuti	-0.003907	0.000204	-19.179	7956	8413	117000
HanG_Jiuquan	Kazakh	Russia_Alan	Mbuti	-0.00414	0.000216	-19.157	7831	8315	116951
Xibo_HGDP	Even	Russia_Afanasievo	Mbuti	-0.004563	0.000238	-19.156	7802	8337	117107
Uyghur_HGDP	Tibetan_Xining	Russia_Shamanka_EBA	Mbuti	-0.006752	0.000353	-19.147	7377	8100	107088
Mongolian_InM	Even	Anatolia_EBA	Mbuti	-0.004017	0.00021	-19.145	7711	8179	116622
HanG_Tianshui	Kazakh	Russia_Andronovo	Mbuti	-0.004697	0.000245	-19.144	7877	8427	117209
HanG_Lanzhou	Kyrgyz_Urumqi	Russia_EBA_Yamnaya_Samara	Mbuti	-0.004245	0.000222	-19.14	7787	8282	116420
Hezhen_HGDP	Kazakh	India_RoopkundB	Mbuti	-0.004317	0.000226	-19.129	7355	7834	110808
Tibetan_Gangcha	Kazakh	Russia_Andronovo	Mbuti	-0.004135	0.000216	-19.128	7932	8416	117103
Baoan_Jishishan	Uyghur_HGDP	Russia_MLBA_Sintashta	Mbuti	-0.004512	0.000236	-19.127	7997	8524	116859
Ulchi	Kyrgyz_Urumqi	Russia_MLBA_Sintashta	Mbuti	-0.003709	0.000194	-19.126	7765	8199	116859
Hezhen_HGDP	Uyghur_HGDP	Iran_C_SehGabi	Mbuti	-0.005262	0.000275	-19.121	7205	7773	108002
Tu_HGDP	Uyghur_HGDP	Iran_C_TepeHissar	Mbuti	-0.004681	0.000245	-19.117	7090	7581	104843
Mongolian_NonInM	Even	Russia_Andronovo	Mbuti	-0.004537	0.000237	-19.117	7839	8371	117210
HanG_Zhangye	Kyrgyz_Urumqi	Russia_Afanasievo	Mbuti	-0.003987	0.000209	-19.115	7822	8289	116998
Tibetan_Gangcha	Ulchi	Russia_Shamanka_Eneolithic	Mbuti	-0.003731	0.000195	-19.113	7869	8308	117577
Daur_HGDP	Even	Russia_Srubnaya	Mbuti	-0.004387	0.00023	-19.113	7786	8301	117308
HanG_Zhangye	Kazakh	Anatolia_EBA	Mbuti	-0.00445	0.000233	-19.11	7738	8257	116620
Ewenki_Heihe	Uyghur_HGDP	Anatolia_EBA	Mbuti	-0.005142	0.000269	-19.094	7794	8393	116621
HanG_Jiuquan	Kazakh	Iran_C_SehGabi	Mbuti	-0.004234	0.000222	-19.086	7184	7641	108002
Tibetan_Zhuoni	Daur_HGDP	Russia_Shamanka_Eneolithic	Mbuti	-0.003432	0.00018	-19.075	7905	8309	117684
Tibetan_Lanzhou	Ulchi	Russia_Shamanka_Eneolithic	Mbuti	-0.003487	0.000183	-19.074	7880	8290	117684
HanG_Jiuquan	Kyrgyz_Urumqi	Russia_Srubnaya	Mbuti	-0.003952	0.000207	-19.073	7838	8301	117201
Ulchi	Uyghur_HGDP	Russia_EBA_Yamnaya_Samara	Mbuti	-0.004675	0.000245	-19.073	7926	8471	116526
Tibetan_Zhuoni	Uyghur_HGDP	Anatolia_MLBA	Mbuti	-0.004746	0.000249	-19.07	7628	8164	113032
Tu_HGDP	Uyghur_HGDP	Iran_C_SehGabi	Mbuti	-0.005094	0.000267	-19.067	7272	7823	108002
Yugur_WestSunan	Uyghur_HGDP	Anatolia_EBA	Mbuti	-0.004407	0.000231	-19.065	7901	8415	116622
HanG_Jiuquan	Even	India_RoopkundB	Mbuti	-0.004266	0.000224	-19.064	7351	7824	110808
HanG_Dingxi	Kyrgyz_Urumqi	Russia_Srubnaya	Mbuti	-0.004281	0.000225	-19.058	7823	8325	117200
Mongolian_InM	Kyrgyz_Urumqi	India_RoopkundB	Mbuti	-0.003204	0.000168	-19.057	7381	7735	110710
Tibetan_Gangcha	Uyghur_HGDP	Anatolia_MLBA	Mbuti	-0.005228	0.000274	-19.056	7581	8172	112929
HanG_Dingxi	Kazakh	Russia_Andronovo	Mbuti	-0.00482	0.000253	-19.048	7868	8433	117209
HanG_Qingyang	Kazakh	Iran_C_TepeHissar	Mbuti	-0.003778	0.000198	-19.048	7009	7405	104842
Tibetan_Xining	Even	Anatolia_N	Mbuti	-0.004638	0.000244	-19.044	7834	8379	117688
HanG_Wuwei	Kazakh	Russia_Andronovo	Mbuti	-0.004338	0.000228	-19.041	7891	8399	117210
Kazakh	Daur_Tsitsihar	Russia_Shamanka_EBA	Mbuti	-0.005285	0.000278	-19.037	7333	7899	107087
HanG_Qingyang	Even	India_RoopkundB	Mbuti	-0.004279	0.000225	-19.033	7364	7839	110807
HanG_Jiuquan	Uyghur_HGDP	Russia_Andronovo	Mbuti	-0.00492	0.000259	-19.032	7957	8534	117210
HanG_Zhangye	Kyrgyz_Urumqi	Russia_EBA_Yamnaya_Samara	Mbuti	-0.004109	0.000216	-19.029	7791	8269	116418
Tibetan_Gangcha	Kyrgyz_Urumqi	Russia_Srubnaya	Mbuti	-0.003743	0.000197	-19.028	7895	8334	117201
Mogolian_HGDP	Kazakh	Russia_Srubnaya	Mbuti	-0.004465	0.000235	-19.021	7907	8431	117308
Daur_Tsitsihar	Kyrgyz_Urumqi	Russia_EBA_Yamnaya_Samara	Mbuti	-0.004173	0.000219	-19.02	7758	8244	116418
Nanai	Even	Russia_EBA_Yamnaya_Samara	Mbuti	-0.004526	0.000238	-19.019	7640	8166	116250
Kyrgyz_Urumqi	Negidal	Russia_Shamanka_EBA	Mbuti	-0.007225	0.00038	-19.002	7114	7885	106743
Mogolian_HGDP	Uyghur_HGDP	Russia_Srubnaya_Alakul	Mbuti	-0.004972	0.000262	-19.001	8028	8613	117678
HanG_Pingliang	Kyrgyz_Urumqi	Russia_Srubnaya	Mbuti	-0.003982	0.00021	-18.99	7838	8305	117200
Mongolian_InM	Even	Russia_Andronovo	Mbuti	-0.004277	0.000225	-18.99	7847	8349	117210
Nanai	Uyghur_HGDP	Anatolia_MLBA	Mbuti	-0.005778	0.000304	-18.988	7481	8132	112757
Oroqen_HGDP	Even	Russia_Srubnaya_Alakul	Mbuti	-0.00418	0.00022	-18.981	7782	8274	117678
Tibetan_Lanzhou	Even	Russia_Andronovo	Mbuti	-0.004688	0.000247	-18.975	7864	8414	117210
Salar_Xunhua	Kyrgyz_Urumqi	India_RoopkundB	Mbuti	-0.003733	0.000197	-18.959	7385	7798	110710
Hezhen_HGDP	Kazakh	Russia_EBA_Yamnaya_Samara	Mbuti	-0.004447	0.000235	-18.952	7810	8328	116526
Tibetan_Xining	Uyghur_HGDP	Iran_C_SehGabi	Mbuti	-0.005212	0.000275	-18.947	7256	7819	108002
Kyrgyz_Urumqi	HanG_Tianshui	Russia_Shamanka_Eneolithic	Mbuti	-0.004902	0.000259	-18.947	8037	8613	117576
Oroqen_HGDP	Even	Russia_Srubnaya	Mbuti	-0.00413	0.000218	-18.944	7739	8224	117308
Yugur_Sunan	Kyrgyz_Urumqi	Anatolia_N	Mbuti	-0.003639	0.000192	-18.931	7834	8262	117581
Kyrgyz_Urumqi	Khamnegan	Russia_Shamanka_EBA	Mbuti	-0.005216	0.000276	-18.931	7279	7836	106743
Dongxiang_Linxia	Oroqen_HGDP	Russia_Shamanka_Eneolithic	Mbuti	-0.004768	0.000252	-18.912	7859	8420	117577
Mogolian_HGDP	Uyghur_HGDP	Russia_MLBA_Sintashta	Mbuti	-0.004887	0.000258	-18.91	7955	8526	116966
Salar_Xunhua	Kyrgyz_Urumqi	Anatolia_EBA	Mbuti	-0.004008	0.000212	-18.904	7717	8184	116515
Salar_Xunhua	Even	Anatolia_EBA	Mbuti	-0.004524	0.000239	-18.902	7724	8251	116622
HanG_Tianshui	Uyghur_HGDP	Iran_C_TepeHissar	Mbuti	-0.004835	0.000256	-18.895	7057	7564	104842
Tibetan_Lanzhou	Kazakh_Aksay	Russia_Afanasievo	Mbuti	-0.003442	0.000182	-18.89	7847	8249	117000
Baoan_Jishishan	Uyghur_HGDP	Russia_Srubnaya	Mbuti	-0.004568	0.000242	-18.889	8022	8557	117201
HanG_Lanzhou	Kyrgyz_Urumqi	Anatolia_N	Mbuti	-0.003889	0.000206	-18.887	7802	8259	117581
HanG_Dingxi	Kyrgyz_Urumqi	Russia_EBA_Yamnaya_Samara	Mbuti	-0.004542	0.00024	-18.886	7770	8298	116419
Nanai	Kyrgyz_Urumqi	Anatolia_N	Mbuti	-0.004003	0.000212	-18.876	7706	8176	117314
HanG_Lanzhou	Uyghur_HGDP	Russia_Andronovo	Mbuti	-0.004953	0.000262	-18.875	7956	8537	117210
Daur_Tsitsihar	Kyrgyz_Urumqi	Russia_Srubnaya_Alakul	Mbuti	-0.004024	0.000213	-18.872	7852	8325	117569
Daur_HGDP	Uyghur_HGDP	Russia_Srubnaya	Mbuti	-0.00468	0.000248	-18.86	7971	8520	117308
HanG_Qingyang	Uyghur_HGDP	Russia_Andronovo	Mbuti	-0.004954	0.000263	-18.858	7958	8538	117209
Mongolian_InM	Uyghur_HGDP	Iran_GanjDareh_N	Mbuti	-0.00397	0.000211	-18.857	7499	7941	111549
Kazakh_Aksay	Nanai	Russia_Shamanka_EBA	Mbuti	-0.005953	0.000316	-18.854	7161	7797	106743
TibetanHO_Xining	Uyghur_HGDP	Iran_C_TepeHissar	Mbuti	-0.00467	0.000248	-18.848	7080	7570	104843
Tibetan_Xining	Uyghur_HGDP	India_RoopkundB	Mbuti	-0.005258	0.000279	-18.829	7471	8054	110808
Daur_HGDP	Even	Russia_EBA_Yamnaya_Samara	Mbuti	-0.004405	0.000234	-18.824	7744	8257	116526
Daur_HGDP	Uyghur_HGDP	Russia_Afanasievo	Mbuti	-0.004559	0.000242	-18.818	7964	8497	117107
Yugur_WestSunan	Kazakh	Anatolia_EBA	Mbuti	-0.003566	0.00019	-18.817	7856	8272	116622
HanG_Zhangye	Kyrgyz_Urumqi	Russia_Srubnaya_Alakul	Mbuti	-0.004022	0.000214	-18.813	7883	8356	117569
Kyrgyz_Urumqi	Mongol_Minorities	Russia_Shamanka_Eneolithic	Mbuti	-0.004297	0.000228	-18.811	8084	8588	117310
TibetanHO_Xining	Kazakh	Anatolia_MLBA	Mbuti	-0.004494	0.000239	-18.801	7526	8034	113032
Tibetan_Gangcha	Kyrgyz_Urumqi	Russia_EBA_Yamnaya_Samara	Mbuti	-0.003826	0.000204	-18.8	7852	8297	116420
Kyrgyz_Urumqi	Salar_Xunhua	Russia_Shamanka_Eneolithic	Mbuti	-0.004231	0.000225	-18.798	8104	8602	117577
Tibetan_Lanzhou	Nanai	Russia_Shamanka_Eneolithic	Mbuti	-0.003732	0.000199	-18.795	7829	8268	117401
Kyrgyz_Urumqi	Mogolian_HGDP	Russia_Shamanka_Eneolithic	Mbuti	-0.004774	0.000254	-18.788	8040	8601	117577
Hezhen_HGDP	Uyghur_HGDP	Russia_Afanasievo	Mbuti	-0.004668	0.000249	-18.772	7951	8498	117107
Even	Evenk_FarEast	Russia_Shamanka_Eneolithic	Mbuti	-0.006931	0.000369	-18.768	7785	8598	117400
Kyrgyz_Urumqi	Tibetan_Gangcha	Russia_Shamanka_Eneolithic	Mbuti	-0.004229	0.000225	-18.766	8106	8603	117577
Tibetan_Gangcha	Kyrgyz_Urumqi	Anatolia_N	Mbuti	-0.003574	0.00019	-18.763	7860	8281	117581
Nanai	Uyghur_HGDP	Iran_C_SehGabi	Mbuti	-0.005289	0.000282	-18.762	7187	7757	107765
Kyrgyz_Urumqi	HanG_Baiyin	Russia_Shamanka_Eneolithic	Mbuti	-0.004765	0.000254	-18.756	8048	8608	117577
Tibetan_Lanzhou	Kazakh_Aksay	Russia_Srubnaya_Alakul	Mbuti	-0.003662	0.000195	-18.755	7895	8325	117571
Salar_Qinghai	Ulchi	Russia_Shamanka_EBA	Mbuti	-0.00533	0.000284	-18.754	7136	7706	106993
Mongolian_NonInM	Kazakh	Russia_Sarmatian	Mbuti	-0.003771	0.000201	-18.74	6841	7226	102076
Baoan_Jishishan	Even	Russia_Srubnaya_Alakul	Mbuti	-0.004393	0.000235	-18.728	7953	8470	117571
Baoan_Jishishan	Uyghur_HGDP	Russia_Afanasievo	Mbuti	-0.004421	0.000236	-18.726	8015	8533	117000
Kazakh_Aksay	Evenk_Transbaikal	Russia_Shamanka_EBA	Mbuti	-0.00615	0.000328	-18.722	7183	7839	106743
Daur_Tsitsihar	Kyrgyz_Urumqi	Anatolia_N	Mbuti	-0.003867	0.000207	-18.72	7770	8225	117579
Mongolian_NonInM	Kyrgyz_Urumqi	Anatolia_MLBA	Mbuti	-0.003741	0.0002	-18.718	7459	7881	112929
Daur_Tsitsihar	Uyghur_HGDP	Iran_C_TepeHissar	Mbuti	-0.004676	0.00025	-18.715	7047	7537	104841
Yugur_Sunan	Uyghur_HGDP	Iran_C_TepeHissar	Mbuti	-0.004446	0.000238	-18.714	7080	7546	104743
Hezhen_HGDP	Even	Anatolia_EBA	Mbuti	-0.004386	0.000234	-18.711	7606	8118	116622
HanG_Zhangye	Kyrgyz_Urumqi	Russia_Srubnaya	Mbuti	-0.003878	0.000207	-18.707	7842	8296	117199
Kyrgyz_Urumqi	HanG_Dingxi	Russia_Shamanka_Eneolithic	Mbuti	-0.004933	0.000264	-18.706	8036	8616	117576
Salar_Xunhua	Kazakh_Aksay	Russia_Afanasievo	Mbuti	-0.003493	0.000187	-18.706	7843	8252	117000
Salar_Xunhua	Even	Russia_Andronovo	Mbuti	-0.004855	0.00026	-18.702	7859	8428	117210
HanG_Baiyin	Kazakh	Russia_Andronovo	Mbuti	-0.004478	0.00024	-18.698	7891	8416	117210
HanG_Baiyin	Uyghur_HGDP	Russia_Alan	Mbuti	-0.004953	0.000265	-18.693	7893	8473	116951
HanG_Pingliang	Kyrgyz_Urumqi	Russia_EBA_Yamnaya_Samara	Mbuti	-0.004157	0.000222	-18.693	7791	8275	116419
Xibo_HGDP	Uyghur_HGDP	India_RoopkundB	Mbuti	-0.004827	0.000258	-18.692	7464	7999	110808
HanG_Baiyin	Kazakh	Iran_C_SehGabi	Mbuti	-0.004079	0.000218	-18.686	7205	7645	108002
HanG_Zhangye	Kazakh	Russia_Alan	Mbuti	-0.00429	0.00023	-18.685	7822	8324	116949
Mogolian_HGDP	Uyghur_HGDP	Russia_Srubnaya	Mbuti	-0.004843	0.000259	-18.68	7984	8552	117308
Xibo_HGDP	Even	Russia_EBA_Yamnaya_Samara	Mbuti	-0.004772	0.000255	-18.68	7761	8317	116526
Hezhen_HGDP	Uyghur_HGDP	Anatolia_MLBA	Mbuti	-0.005635	0.000302	-18.679	7511	8148	113032
Baoan_Jishishan	Even	Russia_Afanasievo	Mbuti	-0.004152	0.000222	-18.667	7906	8392	117000
Xibo_HGDP	Uyghur_HGDP	Anatolia_MLBA	Mbuti	-0.005505	0.000295	-18.658	7532	8154	113032
HanG_Jinchang	Kazakh	Russia_MLBA_Sintashta	Mbuti	-0.005123	0.000275	-18.656	7827	8426	116932
HanG_Tianshui	Even	Anatolia_EBA	Mbuti	-0.004632	0.000248	-18.651	7693	8233	116621
Tibetan_Zhuoni	Kyrgyz_Urumqi	Russia_Srubnaya	Mbuti	-0.003223	0.000173	-18.649	7951	8328	117201
Mogolian_HGDP	Even	Russia_Srubnaya	Mbuti	-0.004549	0.000244	-18.641	7844	8377	117308
Kyrgyz_Urumqi	Mongolian_InM	Russia_Shamanka_EBA	Mbuti	-0.004088	0.000219	-18.636	7350	7788	106993
Mongolian_NonInM	Kazakh_Aksay	Russia_Srubnaya_Alakul	Mbuti	-0.003399	0.000182	-18.634	7886	8285	117571
Baoan_Jishishan	Even	Anatolia_N	Mbuti	-0.004032	0.000216	-18.633	7881	8355	117581
Kazakh	Evenk_FarEast	Russia_Shamanka_EBA	Mbuti	-0.008224	0.000441	-18.632	7129	8008	106824
Yugur_WestSunan	Uyghur_HGDP	Russia_Afanasievo	Mbuti	-0.003974	0.000213	-18.631	8067	8533	117107
Baoan_Jishishan	Even	Russia_Srubnaya	Mbuti	-0.004276	0.00023	-18.628	7913	8414	117201
Yugur_WestSunan	Uyghur_HGDP	Russia_MLBA_Sintashta	Mbuti	-0.004019	0.000216	-18.623	8051	8521	116966
Tibetan_Zhuoni	Uyghur_HGDP	Russia_Andronovo	Mbuti	-0.004203	0.000226	-18.621	8048	8540	117210
Kazakh	Ewenki_Heihe	Russia_Shamanka_EBA	Mbuti	-0.005555	0.000298	-18.62	7323	7918	107088
Oroqen_HGDP	Uyghur_HGDP	Anatolia_EBA	Mbuti	-0.004893	0.000263	-18.612	7802	8373	116622
Tu_HGDP	Kyrgyz_Urumqi	Russia_Srubnaya_Alakul	Mbuti	-0.004039	0.000217	-18.609	7932	8406	117571
Mongolian_NonInM	Kazakh_Aksay	Russia_Afanasievo	Mbuti	-0.003233	0.000174	-18.603	7834	8212	117000
Mogolian_HGDP	Uyghur_HGDP	Russia_EBA_Yamnaya_Samara	Mbuti	-0.00507	0.000273	-18.601	7932	8523	116526
Negidal	Kazakh	Anatolia_N	Mbuti	-0.004976	0.000267	-18.601	7721	8305	117405
Tibetan_Zhuoni	Uyghur_HGDP	Iran_C_TepeHissar	Mbuti	-0.003941	0.000212	-18.6	7136	7549	104843
Hezhen_HGDP	Even	Russia_EBA_Yamnaya_Samara	Mbuti	-0.004535	0.000244	-18.586	7717	8246	116526
Salar_Xunhua	Kazakh_Aksay	Russia_Srubnaya_Alakul	Mbuti	-0.003754	0.000202	-18.585	7889	8331	117571
Tu_HGDP	Kazakh	Iran_C_TepeHissar	Mbuti	-0.003717	0.0002	-18.581	7048	7438	104843
Ewenki_Heihe	Uyghur_HGDP	India_RoopkundB	Mbuti	-0.004811	0.000259	-18.578	7457	7991	110807
Tibetan_Xining	Even	Russia_EBA_Yamnaya_Samara	Mbuti	-0.004923	0.000265	-18.575	7820	8394	116526
Hezhen_HGDP	Uyghur_HGDP	Russia_EBA_Yamnaya_Samara	Mbuti	-0.004909	0.000264	-18.569	7909	8481	116526
Mogolian_HGDP	Even	Russia_Srubnaya_Alakul	Mbuti	-0.004742	0.000255	-18.565	7882	8440	117678
HanG_Tianshui	Kazakh	Iran_C_TepeHissar	Mbuti	-0.003871	0.000208	-18.564	7008	7414	104842
Ulchi	Kyrgyz_Urumqi	Russia_Srubnaya	Mbuti	-0.003694	0.000199	-18.561	7792	8225	117201
Kazakh_Aksay	Khamnegan	Russia_Shamanka_Eneolithic	Mbuti	-0.004835	0.000261	-18.558	8002	8569	117310
Oroqen_HGDP	Kazakh	Russia_EBA_Yamnaya_Samara	Mbuti	-0.00397	0.000214	-18.551	7835	8298	116526
Daur_HGDP	Uyghur_HGDP	Russia_EBA_Yamnaya_Samara	Mbuti	-0.004779	0.000258	-18.542	7925	8482	116526
Xibo_HGDP	Uyghur_HGDP	Iran_C_SehGabi	Mbuti	-0.004993	0.000269	-18.529	7240	7779	108002
Yugur_WestSunan	Uyghur_HGDP	Russia_EBA_Yamnaya_Samara	Mbuti	-0.004195	0.000226	-18.525	8029	8518	116526
Tibetan_Gangcha	Even	India_RoopkundB	Mbuti	-0.004028	0.000218	-18.52	7398	7844	110710
Uyghur_HGDP	Baoan_Jishishan	Russia_Shamanka_EBA	Mbuti	-0.005733	0.00031	-18.487	7413	8026	106993
Hezhen_HGDP	Kazakh	Anatolia_MLBA	Mbuti	-0.004752	0.000257	-18.484	7434	7971	113032
Tibetan_Gangcha	Kyrgyz_Urumqi	Russia_Afanasievo	Mbuti	-0.003632	0.000196	-18.482	7889	8314	117000
Xibo_HGDP	Kazakh	Anatolia_EBA	Mbuti	-0.004505	0.000244	-18.479	7725	8250	116622
HanG_Pingliang	Kazakh	Iran_C_TepeHissar	Mbuti	-0.003819	0.000207	-18.477	7006	7406	104842
Oroqen_HGDP	Kazakh	Anatolia_EBA	Mbuti	-0.004052	0.000219	-18.476	7708	8181	116622
Nanai	Uyghur_HGDP	Iran_C_TepeHissar	Mbuti	-0.004986	0.00027	-18.472	7001	7523	104613
Ewenki_Heihe	Kazakh	India_RoopkundB	Mbuti	-0.004044	0.000219	-18.47	7395	7843	110807
HanG_Tianshui	Kyrgyz_Urumqi	Anatolia_EBA	Mbuti	-0.004111	0.000223	-18.463	7678	8157	116514
Mongolian_InM	Kazakh	Russia_Sarmatian	Mbuti	-0.003502	0.00019	-18.463	6852	7209	102076
Mogolian_HGDP	Kazakh	Russia_EBA_Yamnaya_Samara	Mbuti	-0.004608	0.00025	-18.462	7859	8396	116526
Mongolian_NonInM	Kyrgyz_Urumqi	Russia_Andronovo	Mbuti	-0.003603	0.000195	-18.461	7853	8275	117103
TibetanHO_Xining	Kazakh	Russia_Alan	Mbuti	-0.004096	0.000222	-18.46	7866	8345	116951
TibetanHO_Xining	Uyghur_HGDP	Russia_Andronovo	Mbuti	-0.004768	0.000258	-18.46	7994	8552	117210
HanG_Longnan	Uyghur_HGDP	Anatolia_N	Mbuti	-0.005299	0.000287	-18.445	7900	8524	117660
Kalmyk	Oroqen_HGDP	Russia_Shamanka_Eneolithic	Mbuti	-0.004068	0.000221	-18.445	7899	8378	117684
Ewenki_Heihe	Kazakh	Anatolia_EBA	Mbuti	-0.004301	0.000233	-18.442	7731	8232	116621
Tibetan_Zhuoni	Oroqen_HGDP	Russia_Shamanka_EBA	Mbuti	-0.004285	0.000232	-18.438	7153	7612	107088
Tu_HGDP	Even	India_RoopkundB	Mbuti	-0.004212	0.000228	-18.437	7397	7864	110808
TibetanHO_Xining	Kyrgyz_Urumqi	Anatolia_N	Mbuti	-0.003678	0.0002	-18.436	7842	8274	117581
HanG_Lanzhou	Kazakh	Iran_C_TepeHissar	Mbuti	-0.003659	0.000198	-18.433	7015	7399	104843
HanG_Jiuquan	Uyghur_HGDP	Russia_Alan	Mbuti	-0.004716	0.000256	-18.432	7900	8452	116951
HanG_Dingxi	Uyghur_HGDP	Russia_Andronovo	Mbuti	-0.00521	0.000283	-18.429	7941	8552	117209
Mongolian_InM	Ulchi	Russia_Shamanka_Eneolithic	Mbuti	-0.002812	0.000153	-18.428	7862	8193	117684
Tibetan_Xining	Kazakh	India_RoopkundB	Mbuti	-0.00449	0.000244	-18.427	7416	7914	110808
Nanai	Even	Anatolia_EBA	Mbuti	-0.00464	0.000252	-18.426	7512	8052	116345
HanG_Wuwei	Uyghur_HGDP	Russia_Alan	Mbuti	-0.004749	0.000258	-18.417	7896	8451	116951
Uyghur_HGDP	Yugur_WestSunan	Russia_Shamanka_EBA	Mbuti	-0.005402	0.000293	-18.415	7451	8029	107088
HanG_Jinchang	Kazakh	Russia_Srubnaya	Mbuti	-0.005105	0.000277	-18.412	7854	8453	117273
Ewenki_Heihe	Even	Anatolia_N	Mbuti	-0.004396	0.000239	-18.408	7781	8298	117687
Baoan_Jishishan	Uyghur_HGDP	Anatolia_EBA	Mbuti	-0.004771	0.000259	-18.402	7857	8413	116515
Daur_Tsitsihar	Kazakh	Russia_Alan	Mbuti	-0.004246	0.000231	-18.398	7798	8294	116949
Tibetan_Lanzhou	Kyrgyz_Urumqi	Anatolia_MLBA	Mbuti	-0.003979	0.000216	-18.395	7474	7923	112929
Nanai	Kazakh	Iran_C_TepeHissar	Mbuti	-0.004008	0.000218	-18.393	6910	7330	104613
Yugur_Sunan	Kazakh	Iran_C_SehGabi	Mbuti	-0.003923	0.000213	-18.381	7215	7638	107905
Kazakh_Aksay	Ewenki_Heihe	Russia_Shamanka_Eneolithic	Mbuti	-0.004837	0.000263	-18.375	7991	8560	117576
HanG_Pingliang	Uyghur_HGDP	Russia_Andronovo	Mbuti	-0.00485	0.000264	-18.373	7960	8529	117209
Hezhen_HGDP	Kyrgyz_Urumqi	Anatolia_N	Mbuti	-0.003908	0.000213	-18.373	7750	8210	117581
Ewenki_Heihe	Kazakh	Anatolia_MLBA	Mbuti	-0.004521	0.000246	-18.364	7476	7987	113031
Daur_HGDP	Uyghur_HGDP	Russia_Srubnaya_Alakul	Mbuti	-0.00459	0.00025	-18.351	8028	8568	117678
Nanai	Uyghur_HGDP	Russia_Afanasievo	Mbuti	-0.004653	0.000254	-18.343	7934	8477	116828
HanG_Lanzhou	Even	India_RoopkundB	Mbuti	-0.004234	0.000231	-18.335	7364	7833	110808
Ulchi	Kazakh	Russia_Andronovo	Mbuti	-0.003928	0.000214	-18.332	7847	8307	117210
Mongolian_InM	Kyrgyz_Urumqi	Anatolia_MLBA	Mbuti	-0.003514	0.000192	-18.327	7471	7868	112929
Even	Evenk_Transbaikal	Russia_Shamanka_EBA	Mbuti	-0.005566	0.000304	-18.326	7100	7694	106825
Tibetan_Lanzhou	Uyghur_HGDP	Iran_GanjDareh_N	Mbuti	-0.004318	0.000236	-18.323	7501	7983	111549
HanG_Zhangye	Uyghur_HGDP	Iran_C_TepeHissar	Mbuti	-0.004637	0.000253	-18.322	7053	7539	104841
Nanai	Uyghur_HGDP	Russia_Srubnaya_Alakul	Mbuti	-0.004887	0.000267	-18.321	7983	8557	117395
HanG_Baiyin	Even	India_RoopkundB	Mbuti	-0.004237	0.000231	-18.32	7372	7842	110808
Kazakh_Aksay	Oroqen_HGDP	Russia_Shamanka_EBA	Mbuti	-0.005577	0.000305	-18.314	7212	7808	106993
HanG_Wuwei	Even	India_RoopkundB	Mbuti	-0.004136	0.000226	-18.309	7367	7825	110808
HanG_Dingxi	Even	India_RoopkundB	Mbuti	-0.004486	0.000245	-18.287	7354	7851	110807
TibetanHO_Xining	Kyrgyz_Urumqi	Russia_EBA_Yamnaya_Samara	Mbuti	-0.00402	0.00022	-18.285	7828	8296	116420
HanG_Zhangye	Uyghur_HGDP	Russia_Alan	Mbuti	-0.004867	0.000266	-18.28	7885	8454	116949
Nanai	Uyghur_HGDP	Russia_EBA_Yamnaya_Samara	Mbuti	-0.004892	0.000268	-18.278	7892	8461	116250
Nanai	Even	India_RoopkundB	Mbuti	-0.004339	0.000237	-18.276	7193	7673	110561
Mongolian_InM	Kazakh_Aksay	Russia_Srubnaya_Alakul	Mbuti	-0.003178	0.000174	-18.275	7900	8274	117571
Kyrgyz_Urumqi	Mongol_Sainnoyon	Russia_Shamanka_Eneolithic	Mbuti	-0.004416	0.000242	-18.27	8068	8586	117310
Mogolian_HGDP	Even	Russia_Afanasievo	Mbuti	-0.004404	0.000241	-18.261	7842	8358	117107
Yugur_WestSunan	Daur_HGDP	Russia_Shamanka_Eneolithic	Mbuti	-0.003689	0.000202	-18.261	7908	8342	117684
Tibetan_Zhuoni	Kyrgyz_Urumqi	Russia_EBA_Yamnaya_Samara	Mbuti	-0.003449	0.000189	-18.243	7899	8300	116420
Yugur_Sunan	Nanai	Russia_Shamanka_Eneolithic	Mbuti	-0.003776	0.000207	-18.237	7809	8252	117310
Daur_Tsitsihar	Kazakh	Russia_Andronovo	Mbuti	-0.004453	0.000244	-18.227	7857	8379	117208
Salar_Xunhua	Kyrgyz_Urumqi	Russia_Andronovo	Mbuti	-0.00392	0.000215	-18.223	7869	8328	117103
Tibetan_Zhuoni	Uyghur_HGDP	Russia_Alan	Mbuti	-0.004186	0.00023	-18.22	7978	8468	116951
Tibetan_Lanzhou	Kazakh_Aksay	Russia_Srubnaya	Mbuti	-0.003406	0.000187	-18.218	7860	8259	117201
Yugur_WestSunan	Even	Russia_MLBA_Sintashta	Mbuti	-0.003837	0.000211	-18.213	7935	8384	116966
Yugur_Sunan	Uyghur_HGDP	Russia_Alan	Mbuti	-0.004638	0.000255	-18.207	7920	8462	116845
Daur_HGDP	Uyghur_HGDP	India_RoopkundB	Mbuti	-0.00458	0.000252	-18.204	7471	7979	110808
Kazakh	Yugur_WestSunan	Russia_Shamanka_Eneolithic	Mbuti	-0.003769	0.000207	-18.195	8210	8654	117684
Hezhen_HGDP	Kyrgyz_Urumqi	Russia_MLBA_Sintashta	Mbuti	-0.003829	0.00021	-18.192	7774	8221	116859
Tibetan_Lanzhou	Kazakh_Aksay	Russia_MLBA_Sintashta	Mbuti	-0.00339	0.000186	-18.19	7832	8228	116859
HanG_Qingyang	Kazakh	Iran_C_SehGabi	Mbuti	-0.004067	0.000224	-18.188	7198	7637	108001
Salar_Xunhua	Kyrgyz_Urumqi	Anatolia_MLBA	Mbuti	-0.004001	0.00022	-18.188	7479	7931	112929
HanG_Pingliang	Kazakh	Russia_Alan	Mbuti	-0.004184	0.00023	-18.18	7834	8323	116950
Yugur_WestSunan	Even	Russia_Srubnaya	Mbuti	-0.003894	0.000214	-18.177	7958	8415	117308
Tibetan_Zhuoni	Kazakh	Iran_C_SehGabi	Mbuti	-0.003357	0.000185	-18.165	7286	7649	108002
Oroqen_HGDP	Uyghur_HGDP	India_RoopkundB	Mbuti	-0.004567	0.000252	-18.155	7468	7974	110808
Mongolian_NonInM	Ulchi	Russia_Shamanka_Eneolithic	Mbuti	-0.002909	0.00016	-18.152	7859	8201	117684
Yugur_WestSunan	Even	Russia_Srubnaya_Alakul	Mbuti	-0.004023	0.000222	-18.15	7999	8473	117678
Kazakh	Tibetan_Yushu	Russia_Shamanka_Eneolithic	Mbuti	-0.00577	0.000318	-18.146	8088	8767	117684
HanG_Zhangye	Kyrgyz_Urumqi	Anatolia_N	Mbuti	-0.003853	0.000212	-18.14	7799	8252	117579
HanG_Jinchang	Kazakh	Russia_Srubnaya_Alakul	Mbuti	-0.00513	0.000283	-18.139	7901	8505	117643
Ewenki_Heihe	Uyghur_HGDP	Anatolia_MLBA	Mbuti	-0.005404	0.000298	-18.135	7535	8145	113031
Tibetan_Zhuoni	Hezhen_HGDP	Russia_Shamanka_Eneolithic	Mbuti	-0.003574	0.000197	-18.133	7886	8306	117684
Tibetan_Lanzhou	Kazakh	Russia_Sarmatian	Mbuti	-0.00389	0.000215	-18.126	6856	7253	102076
HanG_Pingliang	Even	India_RoopkundB	Mbuti	-0.004177	0.00023	-18.126	7366	7829	110807
Tibetan_Yushu	Kazakh	Russia_MLBA_Sintashta	Mbuti	-0.005184	0.000286	-18.123	7861	8467	116966
Tu_HGDP	Kazakh	Russia_Andronovo	Mbuti	-0.004257	0.000235	-18.123	7939	8438	117210
Ewenki_Heihe	Even	Russia_EBA_Yamnaya_Samara	Mbuti	-0.004651	0.000257	-18.12	7770	8312	116525
HanG_Lanzhou	Kazakh	Iran_C_SehGabi	Mbuti	-0.004037	0.000223	-18.116	7200	7636	108002
Mogolian_HGDP	Even	Anatolia_N	Mbuti	-0.004332	0.000239	-18.116	7812	8322	117688
Kazakh_Aksay	HanG_Pingliang	Russia_Shamanka_Eneolithic	Mbuti	-0.004419	0.000244	-18.116	8027	8546	117576
HanG_Tianshui	Uyghur_HGDP	Russia_Andronovo	Mbuti	-0.005088	0.000281	-18.11	7956	8553	117209
Kazakh_Aksay	HanG_Wuwei	Russia_Shamanka_Eneolithic	Mbuti	-0.004429	0.000245	-18.105	8027	8547	117577
HanG_Pingliang	Kazakh	Iran_C_SehGabi	Mbuti	-0.004133	0.000228	-18.103	7193	7639	108001
Even	Ulchi	Russia_Shamanka_EBA	Mbuti	-0.005309	0.000293	-18.094	7200	7769	107088
Tu_HGDP	Kyrgyz_Urumqi	Russia_Srubnaya	Mbuti	-0.003857	0.000213	-18.092	7893	8345	117201
Yugur_WestSunan	Uyghur_HGDP	India_RoopkundB	Mbuti	-0.004086	0.000226	-18.086	7559	8011	110808
HanG_Tianshui	Kazakh	Iran_C_SehGabi	Mbuti	-0.004208	0.000233	-18.08	7196	7651	108001
HanG_Wuwei	Uyghur_HGDP	Russia_Andronovo	Mbuti	-0.004729	0.000262	-18.076	7965	8520	117210
Salar_Qinghai	Kazakh	Russia_MLBA_Sintashta	Mbuti	-0.003503	0.000194	-18.066	8007	8416	116859
HanG_Wuwei	Kazakh	Iran_C_SehGabi	Mbuti	-0.004033	0.000223	-18.063	7198	7634	108002
Uyghur_HGDP	Kyrgyz_Urumqi	Russia_Shamanka_Eneolithic	Mbuti	-0.004149	0.00023	-18.05	8272	8759	117577
Salar_Qinghai	Nanai	Russia_Shamanka_EBA	Mbuti	-0.005387	0.000298	-18.048	7109	7684	106743
Oroqen_HGDP	Even	Russia_Afanasievo	Mbuti	-0.003903	0.000216	-18.039	7742	8199	117107
Negidal	Uyghur_HGDP	Anatolia_N	Mbuti	-0.005432	0.000301	-18.038	7851	8489	117405
Ulchi	Uyghur_HGDP	Russia_Alan	Mbuti	-0.004742	0.000263	-18.031	7878	8433	116951
HanG_Longnan	Kazakh	Anatolia_N	Mbuti	-0.004865	0.00027	-18.026	7819	8391	117660
HanG_Longnan	Kazakh	Russia_MLBA_Sintashta	Mbuti	-0.004934	0.000274	-18.024	7829	8406	116939
Ulchi	Kyrgyz_Urumqi	Anatolia_EBA	Mbuti	-0.004029	0.000224	-18.02	7613	8083	116515
TibetanHO_Xining	Kyrgyz_Urumqi	Russia_Afanasievo	Mbuti	-0.003798	0.000211	-18.01	7867	8312	117000
Yugur_Sunan	Kazakh	Iran_C_TepeHissar	Mbuti	-0.003483	0.000193	-18.009	7034	7399	104743
TibetanHO_Xining	Even	India_RoopkundB	Mbuti	-0.00406	0.000226	-18.002	7392	7842	110808
Tibetan_Gangcha	Uyghur_HGDP	Iran_C_TepeHissar	Mbuti	-0.004457	0.000248	-17.996	7090	7557	104743
Yugur_Sunan	Even	India_RoopkundB	Mbuti	-0.004035	0.000224	-17.992	7388	7834	110710
Daur_Tsitsihar	Kazakh	Iran_C_TepeHissar	Mbuti	-0.003711	0.000206	-17.99	6985	7374	104841
Baoan_Jishishan	Even	Russia_EBA_Yamnaya_Samara	Mbuti	-0.00435	0.000242	-17.987	7866	8373	116420
Oroqen_HGDP	Kazakh	Russia_Afanasievo	Mbuti	-0.003658	0.000203	-17.985	7878	8306	117107
Tibetan_Zhuoni	Kyrgyz_Urumqi	Anatolia_N	Mbuti	-0.003071	0.000171	-17.979	7917	8278	117581
Mongolian_NonInM	Kazakh_Aksay	Russia_MLBA_Sintashta	Mbuti	-0.003209	0.000178	-17.979	7817	8192	116859
HanG_Pingliang	Uyghur_HGDP	Russia_Alan	Mbuti	-0.00476	0.000265	-17.974	7895	8452	116950
Kyrgyz_Urumqi	Daur_HGDP	Russia_Shamanka_EBA	Mbuti	-0.005171	0.000288	-17.967	7263	7817	106993
Hezhen_HGDP	Even	India_RoopkundB	Mbuti	-0.004121	0.000229	-17.966	7279	7735	110808
HanG_Dingxi	Kazakh	Iran_C_TepeHissar	Mbuti	-0.004002	0.000223	-17.964	7002	7422	104842
Salar_Xunhua	Kazakh	Russia_Sarmatian	Mbuti	-0.004155	0.000231	-17.961	6845	7269	102076
HanG_Longnan	Uyghur_HGDP	Russia_Afanasievo	Mbuti	-0.005285	0.000294	-17.953	7926	8545	117079
Tibetan_Xining	Uyghur_HGDP	Anatolia_MLBA	Mbuti	-0.005472	0.000305	-17.952	7572	8191	113032
Tibetan_Lanzhou	Even	Russia_Alan	Mbuti	-0.004281	0.000239	-17.95	7808	8309	116951
Daur_Tsitsihar	Uyghur_HGDP	Russia_Andronovo	Mbuti	-0.004844	0.00027	-17.946	7951	8519	117208
HanG_Dingxi	Uyghur_HGDP	Russia_Alan	Mbuti	-0.004923	0.000274	-17.938	7892	8468	116950
Mongolian_InM	Kyrgyz_Urumqi	Russia_Andronovo	Mbuti	-0.003345	0.000186	-17.937	7868	8259	117103
Kyrgyz_Urumqi	TibetanHO_Xining	Russia_Shamanka_Eneolithic	Mbuti	-0.004389	0.000245	-17.934	8084	8600	117577
Oroqen_HGDP	Even	Russia_EBA_Yamnaya_Samara	Mbuti	-0.004058	0.000227	-17.916	7706	8179	116526
Mogolian_HGDP	Uyghur_HGDP	Russia_Afanasievo	Mbuti	-0.004673	0.000261	-17.914	7984	8531	117107
HanG_Lanzhou	Even	Russia_Andronovo	Mbuti	-0.004766	0.000266	-17.912	7833	8391	117210
HanG_Qingyang	Even	Anatolia_EBA	Mbuti	-0.004495	0.000251	-17.912	7699	8223	116621
Oroqen_HGDP	Uyghur_HGDP	Russia_EBA_Yamnaya_Samara	Mbuti	-0.004432	0.000248	-17.906	7949	8465	116526
Tibetan_Gangcha	Kazakh	Iran_C_TepeHissar	Mbuti	-0.003494	0.000195	-17.902	7045	7411	104743
Tibetan_Yushu	Kazakh	Russia_Srubnaya	Mbuti	-0.005183	0.00029	-17.898	7888	8496	117308
HanG_Zhangye	Kazakh	Russia_Andronovo	Mbuti	-0.004275	0.000239	-17.898	7893	8394	117208
Xibo_HGDP	Kazakh	Anatolia_MLBA	Mbuti	-0.004622	0.000258	-17.898	7475	7997	113032
Dongxiang_Linxia	Evenk_Transbaikal	Russia_Shamanka_Eneolithic	Mbuti	-0.005099	0.000285	-17.893	7925	8523	117310
Nanai	Kyrgyz_Urumqi	Russia_MLBA_Sintashta	Mbuti	-0.003765	0.00021	-17.89	7740	8179	116596
Kazakh	HanG_Jiuquan	Russia_Shamanka_EBA	Mbuti	-0.004781	0.000267	-17.888	7382	7894	107088
Ulchi	Kazakh	Iran_C_SehGabi	Mbuti	-0.003991	0.000223	-17.887	7135	7566	108002
Mongolian_NonInM	Kyrgyz_Urumqi	Russia_Alan	Mbuti	-0.003303	0.000185	-17.883	7799	8185	116845
TibetanHO_Xining	Even	Russia_Andronovo	Mbuti	-0.004582	0.000256	-17.874	7864	8401	117210
Yugur_WestSunan	Even	Russia_Afanasievo	Mbuti	-0.003706	0.000207	-17.869	7956	8390	117107
Mongolian_InM	Kazakh_Aksay	Russia_Afanasievo	Mbuti	-0.002976	0.000167	-17.866	7850	8198	117000
TibetanHO_Xining	Kazakh	Iran_C_TepeHissar	Mbuti	-0.003707	0.000207	-17.865	7035	7424	104843
TibetanHO_Xining	Uyghur_HGDP	Russia_Alan	Mbuti	-0.004672	0.000262	-17.864	7929	8476	116951
Mongolian_InM	Kyrgyz_Urumqi	Iran_C_SehGabi	Mbuti	-0.003237	0.000181	-17.862	7163	7513	107905
Ewenki_Heihe	Kazakh	Russia_Andronovo	Mbuti	-0.004243	0.000238	-17.858	7876	8373	117209
Yugur_WestSunan	Kazakh	India_RoopkundB	Mbuti	-0.003319	0.000186	-17.857	7513	7880	110808
Oroqen_HGDP	Uyghur_HGDP	Russia_Srubnaya	Mbuti	-0.004423	0.000248	-17.854	7986	8504	117308
HanG_Jinchang	Uyghur_HGDP	Russia_Srubnaya	Mbuti	-0.00549	0.000308	-17.845	7926	8570	117273
Ewenki_Heihe	Uyghur_HGDP	Iran_C_SehGabi	Mbuti	-0.005001	0.00028	-17.84	7231	7771	108002
Salar_Xunhua	Uyghur_HGDP	Iran_GanjDareh_N	Mbuti	-0.004384	0.000246	-17.839	7497	7986	111549
HanG_Baiyin	Uyghur_HGDP	Russia_Andronovo	Mbuti	-0.004869	0.000273	-17.835	7968	8539	117210
Daur_HGDP	Kazakh	India_RoopkundB	Mbuti	-0.003813	0.000214	-17.832	7393	7815	110808
HanG_Tianshui	Even	Russia_Andronovo	Mbuti	-0.004902	0.000275	-17.828	7828	8403	117209
HanG_Tianshui	Uyghur_HGDP	Russia_Alan	Mbuti	-0.004823	0.000271	-17.826	7905	8469	116950
Kazakh_Aksay	HanG_Jiuquan	Russia_Shamanka_Eneolithic	Mbuti	-0.004551	0.000255	-17.821	8024	8559	117577
HanG_Baiyin	Kazakh_Aksay	Russia_Afanasievo	Mbuti	-0.00353	0.000198	-17.81	7820	8233	117000
HanG_Zhangye	Kazakh	Iran_C_SehGabi	Mbuti	-0.004157	0.000233	-17.808	7189	7638	108001
Uyghur_HGDP	HanG_Jinchang	Russia_Shamanka_EBA	Mbuti	-0.007192	0.000404	-17.806	7311	8081	107057
Daur_Tsitsihar	Uyghur_HGDP	Russia_Alan	Mbuti	-0.004822	0.000271	-17.803	7879	8443	116949
Mongolian_InM	Nanai	Russia_Shamanka_Eneolithic	Mbuti	-0.003062	0.000172	-17.8	7815	8174	117401
Kazakh	Mongol_Minorities	Russia_Shamanka_EBA	Mbuti	-0.004527	0.000254	-17.8	7397	7880	106825
HanG_Jinchang	Uyghur_HGDP	Russia_MLBA_Sintashta	Mbuti	-0.005425	0.000305	-17.797	7904	8539	116932
Nanai	Kyrgyz_Urumqi	Russia_Srubnaya	Mbuti	-0.003842	0.000216	-17.793	7761	8210	116939
Tibetan_Yushu	Kazakh	Anatolia_N	Mbuti	-0.005034	0.000283	-17.79	7852	8445	117688
HanG_Wuwei	Uyghur_HGDP	Iran_GanjDareh_N	Mbuti	-0.004363	0.000245	-17.787	7467	7954	111549
HanG_Jinchang	Uyghur_HGDP	Iran_C_SehGabi	Mbuti	-0.006049	0.00034	-17.782	7170	7823	107973
Yugur_Sunan	Uyghur_HGDP	Russia_Andronovo	Mbuti	-0.004633	0.000261	-17.779	7988	8531	117103
HanG_Dingxi	Kazakh	Russia_Alan	Mbuti	-0.004346	0.000244	-17.778	7831	8339	116950
Tibetan_Zhuoni	Kazakh	Iran_C_TepeHissar	Mbuti	-0.002977	0.000167	-17.778	7100	7412	104843
Oroqen_HGDP	Kazakh	India_RoopkundB	Mbuti	-0.003799	0.000214	-17.776	7377	7798	110808
Yugur_WestSunan	Ulchi	Russia_Shamanka_EBA	Mbuti	-0.00469	0.000264	-17.77	7148	7650	107088
Daur_Tsitsihar	Even	India_RoopkundB	Mbuti	-0.004173	0.000235	-17.769	7328	7791	110806
Tu_HGDP	Kyrgyz_Urumqi	Anatolia_N	Mbuti	-0.003663	0.000206	-17.767	7862	8292	117581
Mogolian_HGDP	Kazakh	Russia_Afanasievo	Mbuti	-0.004159	0.000234	-17.764	7912	8399	117107
Ulchi	Even	Anatolia_MLBA	Mbuti	-0.004252	0.000239	-17.761	7321	7802	113032
Xibo_HGDP	Kyrgyz_Urumqi	Russia_MLBA_Sintashta	Mbuti	-0.003802	0.000214	-17.761	7808	8253	116859
HanG_Jinchang	Uyghur_HGDP	Russia_Afanasievo	Mbuti	-0.00536	0.000302	-17.76	7924	8552	117072
Mongolian_NonInM	Even	Anatolia_MLBA	Mbuti	-0.004077	0.00023	-17.759	7475	7936	113032
Uyghur_HGDP	Dongxiang_Linxia	Russia_Shamanka_EBA	Mbuti	-0.005585	0.000314	-17.759	7430	8027	106993
Mongolian_NonInM	Even	Russia_Alan	Mbuti	-0.003944	0.000222	-17.758	7796	8258	116951
HanG_Qingyang	Kyrgyz_Urumqi	Anatolia_EBA	Mbuti	-0.003978	0.000224	-17.753	7683	8147	116514
Tibetan_Gangcha	Uyghur_HGDP	Russia_Alan	Mbuti	-0.004676	0.000263	-17.752	7927	8473	116845
Ewenki_Heihe	Kazakh	Russia_Alan	Mbuti	-0.004144	0.000234	-17.746	7814	8299	116950
Mongolian_NonInM	Kyrgyz_Urumqi	Iran_C_SehGabi	Mbuti	-0.003354	0.000189	-17.743	7158	7520	107905
HanG_Jinchang	Kazakh	Russia_Afanasievo	Mbuti	-0.004843	0.000273	-17.734	7857	8424	117072
HanG_Jiuquan	Kyrgyz_Urumqi	India_RoopkundB	Mbuti	-0.003631	0.000205	-17.734	7353	7756	110710
Kyrgyz_Urumqi	Hezhen_HGDP	Russia_Shamanka_EBA	Mbuti	-0.005137	0.00029	-17.734	7255	7805	106993
Kazakh_Aksay	Buryat_Aginsky	Russia_Shamanka_Eneolithic	Mbuti	-0.004435	0.00025	-17.727	8036	8557	117310
Baoan_Jishishan	Uyghur_HGDP	India_RoopkundB	Mbuti	-0.004441	0.000251	-17.717	7522	8014	110710
Yugur_Sunan	Ulchi	Russia_Shamanka_Eneolithic	Mbuti	-0.003534	0.000199	-17.714	7855	8270	117577
HanG_Longnan	Uyghur_HGDP	Russia_MLBA_Sintashta	Mbuti	-0.005233	0.000295	-17.713	7914	8526	116939
TibetanHO_Xining	Kyrgyz_Urumqi	Russia_Srubnaya	Mbuti	-0.003711	0.00021	-17.705	7884	8319	117201
Tibetan_Xunhua	Kazakh	Russia_MLBA_Sintashta	Mbuti	-0.004564	0.000258	-17.688	7893	8427	116859
Dongxiang_Linxia	Negidal	Russia_Shamanka_Eneolithic	Mbuti	-0.005784	0.000327	-17.682	7791	8470	117310
Salar_Xunhua	Kazakh_Aksay	Russia_Srubnaya	Mbuti	-0.003514	0.000199	-17.666	7854	8266	117201
Tibetan_Gangcha	Kazakh	Iran_C_SehGabi	Mbuti	-0.003781	0.000214	-17.665	7236	7644	107905
Tu_HGDP	Kyrgyz_Urumqi	Russia_EBA_Yamnaya_Samara	Mbuti	-0.004026	0.000228	-17.655	7843	8312	116420
Xibo_HGDP	Kyrgyz_Urumqi	Russia_Srubnaya	Mbuti	-0.00392	0.000222	-17.655	7829	8289	117201
Tibetan_Lanzhou	Kazakh_Aksay	Anatolia_N	Mbuti	-0.003376	0.000191	-17.65	7820	8217	117581
Tibetan_Yushu	Uyghur_HGDP	Anatolia_N	Mbuti	-0.005464	0.00031	-17.648	7917	8560	117688
Mogolian_HGDP	Even	Russia_EBA_Yamnaya_Samara	Mbuti	-0.004696	0.000266	-17.648	7796	8343	116526
Oroqen_HGDP	Uyghur_HGDP	Russia_MLBA_Sintashta	Mbuti	-0.004286	0.000243	-17.635	7967	8469	116966
Ulchi	Even	Russia_Andronovo	Mbuti	-0.004132	0.000234	-17.63	7715	8199	117210
Mongolian_InM	Even	Russia_Alan	Mbuti	-0.003769	0.000214	-17.629	7800	8240	116951
Tibetan_Xunhua	Uyghur_HGDP	Anatolia_N	Mbuti	-0.005088	0.000289	-17.627	7943	8541	117581
Tibetan_Xining	Kyrgyz_Urumqi	Russia_MLBA_Sintashta	Mbuti	-0.004021	0.000228	-17.625	7845	8314	116859
HanG_Baiyin	Kazakh_Aksay	Russia_Srubnaya_Alakul	Mbuti	-0.003639	0.000206	-17.624	7876	8304	117571
Mongolian_NonInM	Kyrgyz_Urumqi	Iran_C_TepeHissar	Mbuti	-0.003109	0.000176	-17.623	6969	7294	104743
Kyrgyz_Urumqi	Buryat_Selenginsky	Russia_Shamanka_Eneolithic	Mbuti	-0.005075	0.000288	-17.623	8033	8629	117310
Hezhen_HGDP	Uyghur_HGDP	Iran_C_TepeHissar	Mbuti	-0.004596	0.000261	-17.62	7041	7522	104843
Kalmyk	Evenk_Transbaikal	Russia_Shamanka_Eneolithic	Mbuti	-0.004388	0.000249	-17.614	7887	8402	117401
HanG_Lanzhou	Even	Anatolia_EBA	Mbuti	-0.004337	0.000246	-17.613	7707	8212	116622
HanG_Zhangye	Even	India_RoopkundB	Mbuti	-0.004182	0.000237	-17.612	7354	7817	110806
Salar_Xunhua	Kazakh_Aksay	Russia_MLBA_Sintashta	Mbuti	-0.0035	0.000199	-17.61	7825	8234	116859
Hezhen_HGDP	Kazakh	Iran_C_SehGabi	Mbuti	-0.004121	0.000234	-17.608	7147	7593	108002
Tibetan_Gangcha	Even	Anatolia_EBA	Mbuti	-0.004146	0.000236	-17.605	7741	8224	116515
Mogolian_HGDP	Uyghur_HGDP	Anatolia_EBA	Mbuti	-0.004949	0.000281	-17.604	7826	8404	116622
Yugur_WestSunan	Even	Anatolia_N	Mbuti	-0.003498	0.000199	-17.591	7936	8348	117688
Oroqen_HGDP	Uyghur_HGDP	Iran_C_SehGabi	Mbuti	-0.004744	0.00027	-17.586	7241	7753	108002
Tibetan_Lanzhou	Kyrgyz_Urumqi	Russia_Alan	Mbuti	-0.003641	0.000207	-17.585	7809	8234	116845
Tibetan_Xunhua	Uyghur_HGDP	Russia_Srubnaya	Mbuti	-0.005136	0.000292	-17.582	7980	8582	117201
Khamnegan	Kazakh	Anatolia_N	Mbuti	-0.003425	0.000195	-17.582	7894	8296	117405
Tibetan_Yushu	Uyghur_HGDP	Russia_Srubnaya	Mbuti	-0.00556	0.000316	-17.578	7955	8607	117308
Baoan_Jishishan	Uyghur_HGDP	Iran_C_SehGabi	Mbuti	-0.004483	0.000255	-17.578	7300	7783	107905
Tibetan_Yushu	Kazakh	Russia_Srubnaya_Alakul	Mbuti	-0.005084	0.000289	-17.568	7940	8539	117678
Mongolian_NonInM	Kazakh_Aksay	Russia_Srubnaya	Mbuti	-0.00322	0.000183	-17.568	7846	8223	117201
Tibetan_Zhuoni	Daur_Tsitsihar	Russia_Shamanka_Eneolithic	Mbuti	-0.003053	0.000174	-17.538	7883	8243	117682
Ulchi	Kyrgyz_Urumqi	India_RoopkundB	Mbuti	-0.003627	0.000207	-17.533	7296	7697	110710
Mongolian_NonInM	Nanai	Russia_Shamanka_Eneolithic	Mbuti	-0.003156	0.00018	-17.532	7810	8180	117401
Tibetan_Lanzhou	Even	Anatolia_MLBA	Mbuti	-0.004312	0.000246	-17.531	7494	7982	113032
HanG_Longnan	Kazakh	Russia_Afanasievo	Mbuti	-0.004766	0.000272	-17.522	7851	8409	117079
Mongolian_InM	Even	Anatolia_MLBA	Mbuti	-0.003848	0.00022	-17.522	7481	7916	113032
Tibetan_Xining	Kazakh	Anatolia_MLBA	Mbuti	-0.004589	0.000262	-17.52	7521	8040	113032
Baoan_Jishishan	Uyghur_HGDP	Anatolia_MLBA	Mbuti	-0.004981	0.000284	-17.52	7598	8160	112929
Salar_Qinghai	Kazakh	Russia_Srubnaya_Alakul	Mbuti	-0.003543	0.000202	-17.52	8083	8499	117571
HanG_Jiuquan	Even	Russia_Andronovo	Mbuti	-0.004734	0.00027	-17.514	7826	8381	117210
Baoan_Jishishan	Kazakh	Anatolia_EBA	Mbuti	-0.003927	0.000224	-17.504	7814	8272	116515
Ulchi	Kyrgyz_Urumqi	Russia_Srubnaya_Alakul	Mbuti	-0.003588	0.000205	-17.503	7849	8271	117571
Ulchi	Even	Russia_Alan	Mbuti	-0.003965	0.000227	-17.502	7647	8110	116951
Ulchi	Uyghur_HGDP	Iran_GanjDareh_N	Mbuti	-0.004324	0.000247	-17.498	7454	7936	111549
HanG_Jiuquan	Even	Anatolia_EBA	Mbuti	-0.004274	0.000244	-17.496	7700	8198	116622
Tibetan_Yushu	Uyghur_HGDP	Russia_MLBA_Sintashta	Mbuti	-0.005479	0.000313	-17.491	7934	8575	116966
HanG_Baiyin	Even	Russia_Andronovo	Mbuti	-0.004682	0.000268	-17.485	7846	8395	117210
Ewenki_Heihe	Kyrgyz_Urumqi	Russia_MLBA_Sintashta	Mbuti	-0.003753	0.000215	-17.479	7809	8248	116858
HanG_Baiyin	Even	Anatolia_EBA	Mbuti	-0.00435	0.000249	-17.476	7713	8220	116622
HanG_Qingyang	Uyghur_HGDP	Iran_GanjDareh_N	Mbuti	-0.004254	0.000243	-17.475	7480	7955	111548
HanG_Baiyin	Uyghur_HGDP	Iran_GanjDareh_N	Mbuti	-0.004374	0.00025	-17.473	7477	7965	111549
Even	Daur_Tsitsihar	Russia_Shamanka_Eneolithic	Mbuti	-0.004669	0.000267	-17.473	8056	8606	117682
HanG_Qingyang	Kyrgyz_Urumqi	India_RoopkundB	Mbuti	-0.003641	0.000209	-17.463	7358	7761	110709
Negidal	Even	Anatolia_N	Mbuti	-0.004889	0.00028	-17.458	7589	8163	117405
Mongolian_NonInM	Kazakh_Aksay	Anatolia_N	Mbuti	-0.003216	0.000184	-17.446	7803	8181	117581
Tibetan_Gangcha	Kyrgyz_Urumqi	Anatolia_EBA	Mbuti	-0.003631	0.000208	-17.443	7744	8168	116515
Hezhen_HGDP	Kazakh	Russia_Alan	Mbuti	-0.004079	0.000234	-17.439	7793	8270	116951
Daur_Tsitsihar	Kazakh	Iran_C_SehGabi	Mbuti	-0.004002	0.00023	-17.437	7174	7606	108001
Nanai	Kazakh	Russia_Alan	Mbuti	-0.004232	0.000243	-17.437	7738	8232	116669
HanG_Baiyin	Kyrgyz_Urumqi	Anatolia_EBA	Mbuti	-0.003832	0.00022	-17.435	7703	8149	116515
Mogolian_HGDP	Uyghur_HGDP	India_RoopkundB	Mbuti	-0.004773	0.000274	-17.434	7482	8011	110808
HanG_Pingliang	Even	Russia_Andronovo	Mbuti	-0.004664	0.000268	-17.428	7839	8386	117209
Daur_HGDP	Kazakh	Anatolia_MLBA	Mbuti	-0.004167	0.000239	-17.425	7478	7949	113032
Mongol_Minorities	Nanai	Russia_Shamanka_Eneolithic	Mbuti	-0.003917	0.000225	-17.422	7831	8291	117401
HanG_Longnan	Even	Russia_Afanasievo	Mbuti	-0.005009	0.000288	-17.418	7806	8393	117079
HanG_Dingxi	Even	Anatolia_EBA	Mbuti	-0.004454	0.000256	-17.413	7710	8229	116621
Daur_Tsitsihar	Uyghur_HGDP	Iran_GanjDareh_N	Mbuti	-0.004425	0.000254	-17.412	7460	7953	111547
Tibetan_Lanzhou	Kyrgyz_Urumqi	Russia_Andronovo	Mbuti	-0.003756	0.000216	-17.406	7876	8316	117103
Mogolian_HGDP	Uyghur_HGDP	Anatolia_MLBA	Mbuti	-0.005394	0.00031	-17.404	7551	8160	113032
Tibetan_Xunhua	Uyghur_HGDP	Russia_MLBA_Sintashta	Mbuti	-0.004858	0.000279	-17.401	7969	8537	116859
Tu_HGDP	Even	Anatolia_EBA	Mbuti	-0.004319	0.000248	-17.399	7744	8247	116622
Tu_HGDP	Kazakh	Russia_Sarmatian	Mbuti	-0.00406	0.000233	-17.399	6860	7274	102076
Salar_Qinghai	Kazakh	Russia_Srubnaya	Mbuti	-0.003581	0.000206	-17.399	8034	8453	117201
HanG_Tianshui	Kyrgyz_Urumqi	India_RoopkundB	Mbuti	-0.003783	0.000218	-17.392	7350	7768	110709
Tibetan_Gangcha	Uyghur_HGDP	Russia_Andronovo	Mbuti	-0.004524	0.00026	-17.385	8010	8539	117103
Nanai	Kazakh	Iran_C_SehGabi	Mbuti	-0.004141	0.000238	-17.383	7105	7551	107765
Mongolian_InM	Kyrgyz_Urumqi	Russia_Alan	Mbuti	-0.003128	0.00018	-17.381	7809	8175	116845
Yugur_WestSunan	Nanai	Russia_Shamanka_EBA	Mbuti	-0.004741	0.000273	-17.376	7117	7623	106825
Kazakh	HanG_Pingliang	Russia_Shamanka_EBA	Mbuti	-0.004585	0.000264	-17.367	7392	7883	107088
Salar_Qinghai	Hezhen_HGDP	Russia_Shamanka_Eneolithic	Mbuti	-0.004441	0.000256	-17.367	7880	8402	117577
HanG_Zhangye	Uyghur_HGDP	Russia_Andronovo	Mbuti	-0.004665	0.000269	-17.365	7969	8516	117208
HanG_Longnan	Kazakh	Russia_Srubnaya	Mbuti	-0.004854	0.00028	-17.364	7865	8434	117281
Oroqen_HGDP	Uyghur_HGDP	Russia_Afanasievo	Mbuti	-0.004171	0.00024	-17.364	7988	8477	117107
Salar_Xunhua	Kazakh_Aksay	Anatolia_N	Mbuti	-0.003429	0.000197	-17.364	7817	8221	117581
Tibetan_Xunhua	Kazakh	Anatolia_N	Mbuti	-0.004657	0.000268	-17.363	7872	8420	117581
HanG_Pingliang	Kyrgyz_Urumqi	Anatolia_EBA	Mbuti	-0.003763	0.000217	-17.359	7696	8135	116514
Ulchi	Kyrgyz_Urumqi	Russia_Afanasievo	Mbuti	-0.003413	0.000197	-17.358	7799	8198	117000
HanG_Qingyang	Even	Russia_Andronovo	Mbuti	-0.004767	0.000275	-17.355	7837	8396	117209
HanG_Jinchang	Even	Anatolia_N	Mbuti	-0.005091	0.000293	-17.348	7782	8381	117653
Oroqen_HGDP	Uyghur_HGDP	Anatolia_MLBA	Mbuti	-0.004956	0.000286	-17.348	7555	8115	113032
Xibo_HGDP	Uyghur_HGDP	Iran_C_TepeHissar	Mbuti	-0.004531	0.000261	-17.345	7057	7532	104843
HanG_Longnan	Even	Russia_MLBA_Sintashta	Mbuti	-0.005045	0.000291	-17.341	7791	8381	116939
Daur_HGDP	Uyghur_HGDP	Iran_C_SehGabi	Mbuti	-0.004673	0.00027	-17.341	7248	7753	108002
Hezhen_HGDP	Kyrgyz_Urumqi	Russia_Srubnaya	Mbuti	-0.003737	0.000216	-17.337	7806	8244	117201
Salar_Qinghai	Uyghur_HGDP	Russia_EBA_Yamnaya_Samara	Mbuti	-0.004069	0.000235	-17.337	8049	8523	116420
Salar_Qinghai	Uyghur_HGDP	Russia_Srubnaya	Mbuti	-0.003959	0.000228	-17.333	8096	8560	117201
Tibetan_Yushu	Even	Russia_MLBA_Sintashta	Mbuti	-0.005297	0.000306	-17.32	7818	8438	116966
HanG_Longnan	Uyghur_HGDP	Russia_Srubnaya	Mbuti	-0.005236	0.000302	-17.318	7943	8557	117281
Salar_Qinghai	Uyghur_HGDP	Russia_Afanasievo	Mbuti	-0.003785	0.000219	-17.313	8092	8535	117000
Xibo_HGDP	Kyrgyz_Urumqi	Russia_Srubnaya_Alakul	Mbuti	-0.003922	0.000227	-17.311	7877	8338	117571
Mongol_Sainnoyon	Kazakh	Russia_MLBA_Sintashta	Mbuti	-0.003185	0.000184	-17.308	7954	8325	116687
Mongolian_NonInM	Kazakh	Iran_GanjDareh_N	Mbuti	-0.003147	0.000182	-17.305	7441	7792	111549
Even	Nanai	Russia_Shamanka_EBA	Mbuti	-0.005379	0.000311	-17.297	7182	7757	106825
HanG_Qingyang	Kazakh_Aksay	Russia_Srubnaya_Alakul	Mbuti	-0.003659	0.000212	-17.285	7869	8299	117570
HanG_Jinchang	Uyghur_HGDP	Anatolia_EBA	Mbuti	-0.005829	0.000337	-17.282	7753	8432	116589
Tibetan_Xining	Kyrgyz_Urumqi	Russia_Afanasievo	Mbuti	-0.004042	0.000234	-17.281	7858	8331	117000
Buryat_Aginsky	Kazakh	Anatolia_N	Mbuti	-0.003215	0.000186	-17.278	7924	8301	117405
HanG_Jinchang	Uyghur_HGDP	Russia_Srubnaya_Alakul	Mbuti	-0.00551	0.000319	-17.276	7977	8625	117643
Kyrgyz_Urumqi	Buryat_Duldurginsky	Russia_Shamanka_Eneolithic	Mbuti	-0.005181	0.0003	-17.272	8022	8630	117310
Mongol_Zasagt	Nanai	Russia_Shamanka_Eneolithic	Mbuti	-0.004078	0.000236	-17.271	7811	8290	117401
Tu_HGDP	Uyghur_HGDP	Russia_Andronovo	Mbuti	-0.004647	0.000269	-17.27	8015	8559	117210
Yugur_WestSunan	Hezhen_HGDP	Russia_Shamanka_Eneolithic	Mbuti	-0.00383	0.000222	-17.267	7890	8341	117684
Daur_HGDP	Kazakh	Russia_Alan	Mbuti	-0.003929	0.000228	-17.266	7808	8267	116951
Mogolian_HGDP	Uyghur_HGDP	Iran_C_SehGabi	Mbuti	-0.004877	0.000283	-17.261	7256	7783	108002
Oroqen_HGDP	Uyghur_HGDP	Russia_Srubnaya_Alakul	Mbuti	-0.00441	0.000256	-17.259	8036	8555	117678
Tibetan_Zhuoni	Even	Russia_Andronovo	Mbuti	-0.004017	0.000233	-17.258	7933	8404	117210
Daur_HGDP	Uyghur_HGDP	Anatolia_MLBA	Mbuti	-0.00505	0.000293	-17.258	7550	8121	113032
Salar_Xunhua	Even	Russia_Alan	Mbuti	-0.004275	0.000248	-17.256	7812	8312	116951
Tibetan_Zhuoni	Even	India_RoopkundB	Mbuti	-0.003352	0.000194	-17.25	7466	7838	110808
Xibo_HGDP	Kazakh	India_RoopkundB	Mbuti	-0.00406	0.000235	-17.247	7401	7851	110808
Kyrgyz_Urumqi	Buryat_Zakamensky	Russia_Shamanka_Eneolithic	Mbuti	-0.004884	0.000283	-17.243	8040	8613	117310
Baoan_Jishishan	Kazakh	Anatolia_MLBA	Mbuti	-0.004093	0.000237	-17.237	7560	8022	112929
HanG_Zhangye	Kazakh	Iran_C_TepeHissar	Mbuti	-0.003673	0.000213	-17.234	7009	7394	104841
Tibetan_Gangcha	Kyrgyz_Urumqi	India_RoopkundB	Mbuti	-0.003391	0.000197	-17.234	7408	7784	110710
HanG_Pingliang	Even	Anatolia_EBA	Mbuti	-0.004279	0.000248	-17.232	7710	8209	116621
HanG_Dingxi	Even	Russia_Andronovo	Mbuti	-0.005024	0.000292	-17.228	7824	8413	117209
Daur_Tsitsihar	Even	Anatolia_EBA	Mbuti	-0.004387	0.000255	-17.226	7662	8174	116620
Mogolian_HGDP	Kazakh	Anatolia_MLBA	Mbuti	-0.004511	0.000262	-17.211	7501	8011	113032
Tibetan_Xunhua	Kazakh	Russia_Srubnaya	Mbuti	-0.004758	0.000277	-17.204	7911	8469	117201
Yugur_WestSunan	Uyghur_HGDP	Iran_C_SehGabi	Mbuti	-0.004076	0.000237	-17.204	7339	7779	108002
Mongolian_NonInM	Kazakh_Aksay	Russia_EBA_Yamnaya_Samara	Mbuti	-0.003297	0.000192	-17.201	7803	8187	116420
Tibetan_Xining	Kyrgyz_Urumqi	Russia_Srubnaya_Alakul	Mbuti	-0.004035	0.000235	-17.198	7925	8399	117571
HanG_Wuwei	Kyrgyz_Urumqi	India_RoopkundB	Mbuti	-0.003501	0.000204	-17.198	7361	7748	110710
Mongolian_InM	Kazakh_Aksay	Russia_MLBA_Sintashta	Mbuti	-0.002975	0.000173	-17.195	7832	8180	116859
Kazakh	HanG_Wuwei	Russia_Shamanka_EBA	Mbuti	-0.004478	0.00026	-17.193	7396	7875	107088
HanG_Jiuquan	Uyghur_HGDP	Iran_GanjDareh_N	Mbuti	-0.004207	0.000245	-17.186	7480	7949	111549
Kazakh_Aksay	HanG_Lanzhou	Russia_Shamanka_Eneolithic	Mbuti	-0.004296	0.00025	-17.183	8037	8542	117577
Yugur_Sunan	Kyrgyz_Urumqi	India_RoopkundB	Mbuti	-0.003397	0.000198	-17.182	7386	7762	110710
Tibetan_Yushu	Uyghur_HGDP	Russia_Afanasievo	Mbuti	-0.00531	0.000309	-17.177	7958	8580	117107
HanG_Wuwei	Even	Russia_Andronovo	Mbuti	-0.004542	0.000265	-17.158	7844	8376	117210
HanG_Qingyang	Kazakh_Aksay	Russia_Afanasievo	Mbuti	-0.003488	0.000203	-17.145	7819	8227	116999
Nanai	Kyrgyz_Urumqi	Anatolia_EBA	Mbuti	-0.004126	0.000241	-17.142	7585	8064	116254
Kyrgyz_Urumqi	Mongolian_NonInM	Russia_Shamanka_EBA	Mbuti	-0.00393	0.000229	-17.136	7360	7780	106993
Negidal	Uyghur_HGDP	Anatolia_EBA	Mbuti	-0.005772	0.000337	-17.134	7719	8390	116345
TibetanHO_Xining	Uyghur_HGDP	Iran_GanjDareh_N	Mbuti	-0.00436	0.000254	-17.133	7493	7980	111549
Tibetan_Xunhua	Uyghur_HGDP	Russia_Afanasievo	Mbuti	-0.00491	0.000287	-17.121	7981	8556	117000
Baoan_Jishishan	Kyrgyz_Urumqi	Russia_MLBA_Sintashta	Mbuti	-0.003411	0.000199	-17.115	7899	8298	116859
Salar_Qinghai	Kazakh	Russia_EBA_Yamnaya_Samara	Mbuti	-0.003612	0.000211	-17.11	7989	8410	116420
Daur_Tsitsihar	Even	Russia_Andronovo	Mbuti	-0.004657	0.000272	-17.106	7797	8342	117208
HanG_Tianshui	Kazakh_Aksay	Russia_Afanasievo	Mbuti	-0.003594	0.00021	-17.105	7815	8235	116999
Ewenki_Heihe	Kyrgyz_Urumqi	Russia_Srubnaya	Mbuti	-0.003812	0.000223	-17.088	7834	8280	117200
Kazakh	Mongol_Sainnoyon	Russia_Shamanka_EBA	Mbuti	-0.004459	0.000261	-17.086	7396	7873	106825
Daur_HGDP	Kyrgyz_Urumqi	Russia_MLBA_Sintashta	Mbuti	-0.003487	0.000204	-17.083	7806	8213	116859
Kalmyk	Negidal	Russia_Shamanka_Eneolithic	Mbuti	-0.005082	0.000298	-17.08	7793	8390	117401
Kazakh	HanG_Zhangye	Russia_Shamanka_EBA	Mbuti	-0.004818	0.000282	-17.079	7382	7898	107087
Tu_HGDP	Kyrgyz_Urumqi	Anatolia_EBA	Mbuti	-0.003797	0.000223	-17.063	7741	8184	116515
Oroqen_HGDP	Kazakh	Anatolia_MLBA	Mbuti	-0.004073	0.000239	-17.063	7467	7927	113032
Yugur_Sunan	Even	Russia_Andronovo	Mbuti	-0.004448	0.000261	-17.062	7865	8386	117103
TibetanHO_Xining	Nanai	Russia_Shamanka_Eneolithic	Mbuti	-0.003823	0.000224	-17.058	7816	8265	117401
Tibetan_Zhuoni	Uyghur_HGDP	Iran_GanjDareh_N	Mbuti	-0.003696	0.000217	-17.057	7553	7965	111549
Tibetan_Gangcha	Even	Russia_Andronovo	Mbuti	-0.004339	0.000254	-17.052	7883	8392	117103
Tu_HGDP	Kazakh	Iran_C_SehGabi	Mbuti	-0.003953	0.000232	-17.052	7241	7668	108002
TibetanHO_Xining	Even	Anatolia_EBA	Mbuti	-0.004155	0.000244	-17.05	7738	8223	116622
HanG_Lanzhou	Kyrgyz_Urumqi	Anatolia_EBA	Mbuti	-0.00382	0.000224	-17.039	7696	8141	116515
Tibetan_Xining	Kazakh	Russia_Andronovo	Mbuti	-0.004499	0.000264	-17.029	7914	8441	117210
Ewenki_Heihe	Kyrgyz_Urumqi	Russia_Afanasievo	Mbuti	-0.003773	0.000222	-17.028	7821	8262	116999
Yugur_WestSunan	Kazakh	Russia_Andronovo	Mbuti	-0.003489	0.000205	-17.028	8005	8414	117210
HanG_Jiuquan	Kazakh_Aksay	Russia_Srubnaya_Alakul	Mbuti	-0.003643	0.000214	-17.027	7869	8298	117571
Salar_Qinghai	Uyghur_HGDP	Russia_Srubnaya_Alakul	Mbuti	-0.003915	0.00023	-17.019	8149	8610	117571
Mongol_Zasagt	Ulchi	Russia_Shamanka_Eneolithic	Mbuti	-0.003826	0.000225	-17.011	7835	8284	117401
HanG_Longnan	Even	Anatolia_N	Mbuti	-0.00474	0.000279	-17.01	7792	8349	117660
Uyghur_HGDP	HanG_Longnan	Russia_Shamanka_EBA	Mbuti	-0.007035	0.000414	-17.01	7326	8080	107066
Salar_Qinghai	Evenk_FarEast	Russia_Shamanka_Eneolithic	Mbuti	-0.006191	0.000364	-17.008	7779	8505	117309
Tibetan_Xunhua	Uyghur_HGDP	Russia_Srubnaya_Alakul	Mbuti	-0.005045	0.000297	-17	8037	8630	117571
Mongol_Uuld	Oroqen_HGDP	Russia_Shamanka_Eneolithic	Mbuti	-0.003779	0.000222	-16.999	7881	8324	117401
HanG_Dingxi	Kazakh	Iran_C_SehGabi	Mbuti	-0.00417	0.000245	-16.996	7199	7649	108001
Ewenki_Heihe	Kyrgyz_Urumqi	Russia_Srubnaya_Alakul	Mbuti	-0.003767	0.000222	-16.994	7887	8330	117570
Hezhen_HGDP	Kyrgyz_Urumqi	Russia_Srubnaya_Alakul	Mbuti	-0.003829	0.000225	-16.99	7847	8297	117571
TibetanHO_Xining	Kazakh	Iran_C_SehGabi	Mbuti	-0.003829	0.000225	-16.985	7235	7648	108002
HanG_Jinchang	Even	Russia_Afanasievo	Mbuti	-0.005089	0.0003	-16.977	7819	8415	117072
Xibo_HGDP	Kyrgyz_Urumqi	Russia_EBA_Yamnaya_Samara	Mbuti	-0.004032	0.000238	-16.976	7783	8253	116420
HanG_Dingxi	Kyrgyz_Urumqi	Anatolia_EBA	Mbuti	-0.003933	0.000232	-16.973	7692	8150	116514
Daur_HGDP	Kazakh	Russia_Andronovo	Mbuti	-0.003966	0.000234	-16.973	7873	8338	117210
Mongol_Minorities	Ulchi	Russia_Shamanka_Eneolithic	Mbuti	-0.003665	0.000216	-16.968	7856	8286	117401
Mogolian_HGDP	Uyghur_HGDP	Iran_C_TepeHissar	Mbuti	-0.004498	0.000265	-16.964	7072	7543	104843
Tu_HGDP	Even	Russia_Alan	Mbuti	-0.004155	0.000245	-16.962	7824	8310	116951
HanG_Baiyin	Kazakh	Russia_Sarmatian	Mbuti	-0.003999	0.000236	-16.957	6833	7241	102076
Mongolian_NonInM	Even	Russia_Sarmatian	Mbuti	-0.00409	0.000241	-16.957	6784	7201	102076
HanG_Wuwei	Kyrgyz_Urumqi	Anatolia_EBA	Mbuti	-0.003644	0.000215	-16.955	7700	8125	116515
HanG_Baiyin	Kazakh_Aksay	Russia_MLBA_Sintashta	Mbuti	-0.003435	0.000203	-16.954	7808	8210	116859
HanG_Baiyin	Kyrgyz_Urumqi	India_RoopkundB	Mbuti	-0.003601	0.000213	-16.936	7368	7767	110710
Ewenki_Heihe	Uyghur_HGDP	Russia_Alan	Mbuti	-0.00472	0.000279	-16.935	7889	8441	116950
HanG_Jinchang	Even	Russia_MLBA_Sintashta	Mbuti	-0.005238	0.000309	-16.934	7795	8407	116932
Kazakh	HanG_Lanzhou	Russia_Shamanka_EBA	Mbuti	-0.004606	0.000272	-16.934	7396	7889	107088
Khamnegan	Uyghur_HGDP	Anatolia_N	Mbuti	-0.00388	0.000229	-16.928	7998	8454	117405
Mogolian_HGDP	Kyrgyz_Urumqi	Russia_MLBA_Sintashta	Mbuti	-0.003785	0.000224	-16.928	7826	8268	116859
HanG_Dingxi	Kazakh_Aksay	Russia_Srubnaya_Alakul	Mbuti	-0.003861	0.000228	-16.924	7856	8310	117570
HanG_Lanzhou	Kyrgyz_Urumqi	India_RoopkundB	Mbuti	-0.003596	0.000212	-16.923	7361	7759	110710
HanG_Jiuquan	Kyrgyz_Urumqi	Anatolia_EBA	Mbuti	-0.003759	0.000222	-16.922	7694	8132	116515
HanG_Jinchang	Uyghur_HGDP	India_RoopkundB	Mbuti	-0.005449	0.000322	-16.91	7429	8032	110776
Tibetan_Yushu	Kazakh	Russia_Afanasievo	Mbuti	-0.004796	0.000284	-16.909	7897	8458	117107
Xibo_HGDP	Kazakh	Russia_Alan	Mbuti	-0.004145	0.000245	-16.908	7819	8303	116951
HanG_Wuwei	Even	Anatolia_EBA	Mbuti	-0.004158	0.000246	-16.902	7716	8200	116622
Yakut_HGDP	Kazakh	Anatolia_N	Mbuti	-0.002968	0.000176	-16.899	7935	8285	117688
Mongolian_InM	Kyrgyz_Urumqi	Iran_C_TepeHissar	Mbuti	-0.002894	0.000171	-16.897	6980	7283	104743
HanG_Qingyang	Even	Russia_Alan	Mbuti	-0.004208	0.000249	-16.894	7790	8282	116950
HanG_Qingyang	Kazakh_Aksay	Russia_MLBA_Sintashta	Mbuti	-0.00349	0.000207	-16.886	7801	8209	116858
HanG_Wuwei	Kazakh_Aksay	Russia_Srubnaya_Alakul	Mbuti	-0.003508	0.000208	-16.882	7873	8285	117571
Tibetan_Yushu	Uyghur_HGDP	Russia_Srubnaya_Alakul	Mbuti	-0.005457	0.000323	-16.88	8011	8653	117678
Tibetan_Xining	Kyrgyz_Urumqi	Russia_EBA_Yamnaya_Samara	Mbuti	-0.004188	0.000248	-16.874	7824	8311	116420
HanG_Jinchang	Even	Russia_Srubnaya	Mbuti	-0.005192	0.000308	-16.873	7823	8432	117273
HanG_Jinchang	Even	Russia_Srubnaya_Alakul	Mbuti	-0.005276	0.000313	-16.864	7866	8486	117643
Xibo_HGDP	Kyrgyz_Urumqi	Russia_Afanasievo	Mbuti	-0.003711	0.00022	-16.861	7828	8263	117000
Salar_Qinghai	Uyghur_HGDP	Russia_MLBA_Sintashta	Mbuti	-0.003797	0.000225	-16.856	8076	8519	116859
HanG_Qingyang	Kazakh	Russia_Sarmatian	Mbuti	-0.004024	0.000239	-16.85	6828	7238	102076
Mongolian_InM	Kazakh_Aksay	Russia_Srubnaya	Mbuti	-0.002973	0.000176	-16.85	7862	8210	117201
Kyrgyz_Urumqi	Buryat_Ehirit	Russia_Shamanka_Eneolithic	Mbuti	-0.004883	0.00029	-16.845	8041	8614	117310
HanG_Tianshui	Kazakh_Aksay	Russia_Srubnaya_Alakul	Mbuti	-0.003719	0.000221	-16.837	7868	8305	117570
Tibetan_Zhuoni	Evenk_Transbaikal	Russia_Shamanka_EBA	Mbuti	-0.004844	0.000288	-16.836	7192	7710	106825
Salar_Qinghai	Daur_Tsitsihar	Russia_Shamanka_Eneolithic	Mbuti	-0.003927	0.000233	-16.831	7876	8338	117575
HanG_Tianshui	Kazakh_Aksay	Russia_EBA_Yamnaya_Samara	Mbuti	-0.003804	0.000226	-16.83	7775	8218	116419
HanG_Wuwei	Kazakh_Aksay	Russia_Afanasievo	Mbuti	-0.00333	0.000198	-16.83	7820	8210	117000
Tibetan_Yushu	Even	Russia_Srubnaya	Mbuti	-0.005267	0.000313	-16.826	7845	8463	117308
HanG_Dingxi	Kazakh_Aksay	Russia_Afanasievo	Mbuti	-0.003635	0.000216	-16.826	7809	8234	116999
HanG_Jiuquan	Kazakh_Aksay	Russia_Afanasievo	Mbuti	-0.00343	0.000204	-16.824	7820	8221	117000
HanG_Dingxi	Kyrgyz_Urumqi	India_RoopkundB	Mbuti	-0.003849	0.000229	-16.818	7344	7771	110709
HanG_Lanzhou	Even	Russia_Alan	Mbuti	-0.004212	0.00025	-16.817	7787	8280	116951
HanG_Jinchang	Uyghur_HGDP	Russia_EBA_Yamnaya_Samara	Mbuti	-0.005562	0.000331	-16.811	7885	8533	116491
HanG_Lanzhou	Kazakh_Aksay	Russia_Srubnaya_Alakul	Mbuti	-0.003677	0.000219	-16.808	7865	8298	117571
HanG_Pingliang	Kazakh_Aksay	Russia_Srubnaya_Alakul	Mbuti	-0.003537	0.00021	-16.805	7872	8288	117570
Baoan_Jishishan	Uyghur_HGDP	Iran_C_TepeHissar	Mbuti	-0.004157	0.000247	-16.8	7109	7544	104743
Kazakh_Aksay	Tibetan_Lanzhou	Russia_Shamanka_Eneolithic	Mbuti	-0.003796	0.000226	-16.794	8091	8537	117577
Tibetan_Lanzhou	Kazakh_Aksay	Russia_EBA_Yamnaya_Samara	Mbuti	-0.003473	0.000207	-16.793	7819	8224	116420
Tibetan_Xining	Kyrgyz_Urumqi	Anatolia_N	Mbuti	-0.003815	0.000227	-16.789	7841	8289	117581
Tibetan_Yushu	Uyghur_HGDP	India_RoopkundB	Mbuti	-0.005658	0.000337	-16.788	7441	8068	110808
Mongol_Uuld	Kazakh	Anatolia_N	Mbuti	-0.002892	0.000172	-16.784	7974	8314	117405
HanG_Qingyang	Kazakh_Aksay	Anatolia_N	Mbuti	-0.003468	0.000207	-16.769	7789	8197	117580
HanG_Dingxi	Uyghur_HGDP	Iran_GanjDareh_N	Mbuti	-0.004397	0.000262	-16.766	7475	7966	111548
HanG_Tianshui	Kazakh_Aksay	Russia_MLBA_Sintashta	Mbuti	-0.003549	0.000212	-16.763	7799	8214	116858
Tu_HGDP	Oroqen_HGDP	Russia_Shamanka_Eneolithic	Mbuti	-0.003804	0.000227	-16.762	7863	8311	117684
Mongolian_InM	Kazakh	Iran_GanjDareh_N	Mbuti	-0.002952	0.000176	-16.761	7450	7780	111549
Kazakh_Aksay	HanG_Zhangye	Russia_Shamanka_Eneolithic	Mbuti	-0.004422	0.000264	-16.755	8024	8544	117575
Negidal	Kazakh	Anatolia_EBA	Mbuti	-0.004907	0.000293	-16.752	7614	8184	116345
Xibo_HGDP	Uyghur_HGDP	Russia_Alan	Mbuti	-0.004721	0.000282	-16.751	7893	8446	116951
Evenk_FarEast	Uyghur_HGDP	Anatolia_N	Mbuti	-0.005509	0.000329	-16.747	7849	8496	117404
Mongolian_InM	Kazakh_Aksay	Anatolia_N	Mbuti	-0.002967	0.000177	-16.744	7820	8169	117581
HanG_Longnan	Uyghur_HGDP	Anatolia_EBA	Mbuti	-0.005527	0.00033	-16.74	7779	8424	116595
HanG_Dingxi	Kazakh_Aksay	Russia_MLBA_Sintashta	Mbuti	-0.003647	0.000218	-16.738	7790	8216	116858
Xibo_HGDP	Kyrgyz_Urumqi	Anatolia_N	Mbuti	-0.0037	0.000221	-16.731	7796	8231	117581
Tibetan_Lanzhou	Kyrgyz_Urumqi	Iran_C_SehGabi	Mbuti	-0.00346	0.000207	-16.728	7183	7556	107905
Salar_Xunhua	Kyrgyz_Urumqi	Iran_C_SehGabi	Mbuti	-0.003649	0.000218	-16.727	7175	7569	107905
Ulchi	Kyrgyz_Urumqi	Anatolia_MLBA	Mbuti	-0.003919	0.000234	-16.725	7384	7827	112929
Salar_Xunhua	Kyrgyz_Urumqi	Russia_Alan	Mbuti	-0.003633	0.000217	-16.725	7812	8237	116845
HanG_Lanzhou	Kazakh_Aksay	Russia_Afanasievo	Mbuti	-0.003449	0.000206	-16.715	7817	8220	117000
HanG_Pingliang	Uyghur_HGDP	Iran_GanjDareh_N	Mbuti	-0.004195	0.000251	-16.714	7479	7947	111548
HanG_Longnan	Uyghur_HGDP	Russia_Srubnaya_Alakul	Mbuti	-0.005195	0.000311	-16.7	8000	8611	117650
Negidal	Uyghur_HGDP	India_RoopkundB	Mbuti	-0.005185	0.000311	-16.699	7407	7980	110561
HanG_Jinchang	Kazakh	Russia_EBA_Yamnaya_Samara	Mbuti	-0.005094	0.000305	-16.698	7816	8409	116491
HanG_Jiuquan	Kazakh_Aksay	Russia_MLBA_Sintashta	Mbuti	-0.003452	0.000207	-16.695	7799	8203	116859
Daur_Tsitsihar	Kyrgyz_Urumqi	Anatolia_EBA	Mbuti	-0.003868	0.000232	-16.693	7661	8111	116513
Salar_Xunhua	Kazakh_Aksay	Russia_EBA_Yamnaya_Samara	Mbuti	-0.003577	0.000214	-16.687	7815	8231	116420
HanG_Baiyin	Kazakh_Aksay	Russia_Srubnaya	Mbuti	-0.003455	0.000207	-16.685	7836	8241	117201
HanG_Tianshui	Kazakh	Russia_Sarmatian	Mbuti	-0.004089	0.000245	-16.684	6829	7246	102075
Mongolian_NonInM	Kalmyk	Russia_Afanasievo	Mbuti	-0.002568	0.000154	-16.683	7744	8045	117107
Tibetan_Yushu	Even	Russia_Afanasievo	Mbuti	-0.005041	0.000302	-16.682	7846	8437	117107
Mogolian_HGDP	Uyghur_HGDP	Russia_Alan	Mbuti	-0.00478	0.000287	-16.681	7905	8464	116951
Yugur_Sunan	Uyghur_HGDP	Iran_GanjDareh_N	Mbuti	-0.003991	0.000239	-16.681	7506	7951	111448
HanG_Lanzhou	Uyghur_HGDP	Iran_GanjDareh_N	Mbuti	-0.004119	0.000247	-16.68	7488	7947	111549
Mogolian_HGDP	Kazakh	Russia_Alan	Mbuti	-0.004203	0.000252	-16.673	7839	8330	116951
Tibetan_Xining	Kazakh	Russia_Alan	Mbuti	-0.004228	0.000254	-16.66	7860	8354	116951
HanG_Pingliang	Kyrgyz_Urumqi	India_RoopkundB	Mbuti	-0.003541	0.000213	-16.66	7362	7754	110709
Nanai	Kyrgyz_Urumqi	Russia_Srubnaya_Alakul	Mbuti	-0.003741	0.000225	-16.66	7817	8255	117304
HanG_Longnan	Kazakh	Russia_Srubnaya_Alakul	Mbuti	-0.004818	0.000289	-16.656	7916	8483	117650
Mongol_Uuld	Negidal	Russia_Shamanka_Eneolithic	Mbuti	-0.004792	0.000288	-16.656	7779	8341	117401
Salar_Xunhua	Even	Anatolia_MLBA	Mbuti	-0.004333	0.00026	-16.647	7500	7990	113032
Tibetan_Lanzhou	Kazakh	Iran_GanjDareh_N	Mbuti	-0.003301	0.000198	-16.638	7455	7824	111549
Kyrgyz_Urumqi	Buryat_Aginsky	Russia_Shamanka_EBA	Mbuti	-0.004474	0.000269	-16.632	7335	7812	106743
Mongolian_InM	Even	Russia_Sarmatian	Mbuti	-0.003822	0.00023	-16.625	6791	7181	102076
Tibetan_Zhuoni	Kazakh	Russia_Sarmatian	Mbuti	-0.003368	0.000203	-16.617	6908	7252	102076
Mogolian_HGDP	Kazakh	Anatolia_EBA	Mbuti	-0.004108	0.000247	-16.614	7773	8252	116622
Tibetan_Xunhua	Kazakh	Russia_Srubnaya_Alakul	Mbuti	-0.004673	0.000281	-16.613	7962	8511	117571
Salar_Xunhua	Even	Russia_Sarmatian	Mbuti	-0.004475	0.000269	-16.611	6795	7251	102076
Ewenki_Heihe	Uyghur_HGDP	Russia_Andronovo	Mbuti	-0.004633	0.000279	-16.61	7963	8506	117209
HanG_Tianshui	Kazakh_Aksay	Anatolia_N	Mbuti	-0.003542	0.000213	-16.599	7786	8203	117580
HanG_Qingyang	Even	Anatolia_MLBA	Mbuti	-0.00427	0.000257	-16.593	7474	7957	113031
Baoan_Jishishan	Kyrgyz_Urumqi	Russia_Srubnaya_Alakul	Mbuti	-0.003479	0.00021	-16.587	7971	8380	117571
Kazakh	Yugur_Sunan	Russia_Shamanka_EBA	Mbuti	-0.004264	0.000257	-16.586	7415	7871	106993
HanG_Wuwei	Kyrgyz_Urumqi	Anatolia_MLBA	Mbuti	-0.003814	0.00023	-16.581	7450	7881	112929
Tibetan_Yushu	Uyghur_HGDP	Anatolia_EBA	Mbuti	-0.005824	0.000351	-16.573	7785	8464	116622
Kazakh_Aksay	HanG_Qingyang	Russia_Shamanka_Eneolithic	Mbuti	-0.004229	0.000255	-16.568	8044	8541	117576
Tibetan_Xining	Even	India_RoopkundB	Mbuti	-0.004295	0.000259	-16.565	7385	7861	110808
Baoan_Jishishan	Kazakh	India_RoopkundB	Mbuti	-0.003674	0.000222	-16.565	7478	7884	110710
Mogolian_HGDP	Kazakh	India_RoopkundB	Mbuti	-0.004005	0.000242	-16.557	7426	7869	110808
Even	Mongolian_InM	Russia_Shamanka_Eneolithic	Mbuti	-0.00378	0.000228	-16.553	8131	8576	117684
Baoan_Jishishan	Oroqen_HGDP	Russia_Shamanka_Eneolithic	Mbuti	-0.003918	0.000237	-16.552	7859	8320	117577
Salar_Qinghai	Kazakh	Russia_Afanasievo	Mbuti	-0.00327	0.000198	-16.55	8035	8418	117000
Hezhen_HGDP	Kazakh	Iran_C_TepeHissar	Mbuti	-0.003632	0.00022	-16.546	6971	7352	104843
Salar_Qinghai	Mongolian_InM	Russia_Shamanka_Eneolithic	Mbuti	-0.003033	0.000183	-16.539	7954	8311	117577
Tibetan_Xunhua	Uyghur_HGDP	India_RoopkundB	Mbuti	-0.005147	0.000311	-16.535	7473	8043	110710
Tu_HGDP	Even	Russia_Andronovo	Mbuti	-0.004461	0.00027	-16.534	7886	8409	117210
Ewenki_Heihe	Kyrgyz_Urumqi	Russia_EBA_Yamnaya_Samara	Mbuti	-0.003917	0.000237	-16.531	7787	8243	116419
HanG_Longnan	Uyghur_HGDP	Russia_EBA_Yamnaya_Samara	Mbuti	-0.005301	0.000321	-16.529	7900	8518	116499
Hezhen_HGDP	Uyghur_HGDP	Russia_Alan	Mbuti	-0.004655	0.000282	-16.521	7885	8429	116951
HanG_Longnan	Even	Russia_Srubnaya	Mbuti	-0.004936	0.000299	-16.518	7824	8403	117281
Xibo_HGDP	Uyghur_HGDP	Russia_Andronovo	Mbuti	-0.004577	0.000277	-16.518	7973	8510	117210
Tibetan_Xining	Kazakh	Iran_C_SehGabi	Mbuti	-0.004071	0.000247	-16.508	7223	7662	108002
Xibo_HGDP	Kazakh	Russia_Andronovo	Mbuti	-0.004187	0.000254	-16.507	7886	8377	117210
Kazakh	Tibetan_Lanzhou	Russia_Shamanka_EBA	Mbuti	-0.004045	0.000245	-16.502	7444	7877	107088
Even	Oroqen_HGDP	Russia_Shamanka_EBA	Mbuti	-0.004995	0.000303	-16.5	7229	7764	107088
Tibetan_Xining	Uyghur_HGDP	Russia_Andronovo	Mbuti	-0.004889	0.000296	-16.498	7993	8566	117210
Ulchi	Kyrgyz_Urumqi	Russia_EBA_Yamnaya_Samara	Mbuti	-0.003565	0.000216	-16.498	7764	8179	116420
Yugur_WestSunan	Even	Russia_EBA_Yamnaya_Samara	Mbuti	-0.00382	0.000232	-16.493	7923	8368	116526
Tibetan_Lanzhou	Kyrgyz_Urumqi	Iran_C_TepeHissar	Mbuti	-0.00323	0.000196	-16.49	6990	7329	104743
HanG_Zhangye	Even	Russia_Andronovo	Mbuti	-0.004479	0.000272	-16.482	7840	8365	117208
Kazakh	Mongol_Uuld	Russia_Shamanka_EBA	Mbuti	-0.003925	0.000238	-16.482	7433	7852	106825
HanG_Jinchang	Kazakh	Anatolia_EBA	Mbuti	-0.004981	0.000302	-16.477	7701	8282	116589
HanG_Wuwei	Kazakh_Aksay	Russia_MLBA_Sintashta	Mbuti	-0.003355	0.000204	-16.475	7800	8193	116859
Negidal	Even	Russia_MLBA_Sintashta	Mbuti	-0.004577	0.000278	-16.474	7627	8161	116687
HanG_Baiyin	Kazakh_Aksay	Anatolia_N	Mbuti	-0.003399	0.000206	-16.472	7796	8196	117581
HanG_Qingyang	Kazakh_Aksay	Russia_Srubnaya	Mbuti	-0.00348	0.000211	-16.469	7831	8239	117200
Kyrgyz_Urumqi	Evenk_FarEast	Russia_Shamanka_EBA	Mbuti	-0.007482	0.000454	-16.464	7112	7910	106742
Daur_Tsitsihar	Even	Anatolia_MLBA	Mbuti	-0.004307	0.000262	-16.46	7427	7914	113030
Daur_Tsitsihar	Kyrgyz_Urumqi	India_RoopkundB	Mbuti	-0.003533	0.000215	-16.46	7336	7727	110708
Salar_Qinghai	Oroqen_HGDP	Russia_Shamanka_EBA	Mbuti	-0.00502	0.000305	-16.449	7147	7684	106993
TibetanHO_Xining	Ulchi	Russia_Shamanka_Eneolithic	Mbuti	-0.00357	0.000217	-16.445	7865	8285	117684
Nanai	Kyrgyz_Urumqi	India_RoopkundB	Mbuti	-0.003699	0.000225	-16.444	7271	7680	110476
Tibetan_Yushu	Even	Russia_Srubnaya_Alakul	Mbuti	-0.005227	0.000318	-16.442	7893	8508	117678
Tu_HGDP	Uyghur_HGDP	Iran_GanjDareh_N	Mbuti	-0.004159	0.000253	-16.434	7522	7986	111549
Tibetan_Xunhua	Even	Russia_MLBA_Sintashta	Mbuti	-0.004677	0.000285	-16.433	7848	8394	116859
Nanai	Uyghur_HGDP	Iran_GanjDareh_N	Mbuti	-0.004475	0.000272	-16.433	7431	7929	111301
Kyrgyz_Urumqi	HanG_Longnan	Russia_Shamanka_Eneolithic	Mbuti	-0.005184	0.000315	-16.433	8012	8622	117550
Yugur_WestSunan	Uyghur_HGDP	Anatolia_MLBA	Mbuti	-0.004264	0.000259	-16.433	7665	8147	113032
Daur_Tsitsihar	Kyrgyz_Urumqi	Anatolia_MLBA	Mbuti	-0.003968	0.000242	-16.43	7414	7863	112927
Mongol_Sainnoyon	Nanai	Russia_Shamanka_Eneolithic	Mbuti	-0.003798	0.000231	-16.429	7819	8265	117401
Tibetan_Xining	Uyghur_HGDP	Iran_C_TepeHissar	Mbuti	-0.004595	0.00028	-16.428	7091	7573	104843
Yugur_WestSunan	Oroqen_HGDP	Russia_Shamanka_EBA	Mbuti	-0.004377	0.000267	-16.424	7163	7631	107088
HanG_Dingxi	Kyrgyz_Urumqi	Russia_Andronovo	Mbuti	-0.004089	0.000249	-16.419	7825	8304	117102
Dongxiang_Linxia	Kazakh	Russia_MLBA_Sintashta	Mbuti	-0.003389	0.000207	-16.411	8001	8397	116859
Salar_Qinghai	Even	Russia_MLBA_Sintashta	Mbuti	-0.003616	0.00022	-16.411	7967	8390	116859
Kazakh_Aksay	Yakut_HGDP	Russia_Shamanka_EBA	Mbuti	-0.004996	0.000305	-16.402	7289	7823	106993
Mongol_Sainnoyon	Kazakh	Anatolia_N	Mbuti	-0.003242	0.000198	-16.4	7935	8316	117405
Negidal	Kazakh	Russia_MLBA_Sintashta	Mbuti	-0.004439	0.000271	-16.4	7771	8289	116687
TibetanHO_Xining	Kyrgyz_Urumqi	India_RoopkundB	Mbuti	-0.003423	0.000209	-16.398	7395	7774	110710
Yakut_HGDP	Uyghur_HGDP	Anatolia_N	Mbuti	-0.003398	0.000207	-16.398	8045	8445	117688
Tibetan_Lanzhou	Even	Russia_Sarmatian	Mbuti	-0.00421	0.000257	-16.396	6806	7236	102076
Tu_HGDP	Kyrgyz_Urumqi	India_RoopkundB	Mbuti	-0.003572	0.000218	-16.392	7404	7799	110710
Tibetan_Xunhua	Uyghur_HGDP	Anatolia_EBA	Mbuti	-0.005247	0.00032	-16.39	7823	8435	116515
Yugur_Sunan	Kyrgyz_Urumqi	Anatolia_EBA	Mbuti	-0.003432	0.000209	-16.389	7735	8135	116515
Kazakh	Xibo_HGDP	Russia_Shamanka_EBA	Mbuti	-0.005033	0.000307	-16.375	7360	7899	107088
Tibetan_Lanzhou	Kalmyk	Russia_Afanasievo	Mbuti	-0.002775	0.000169	-16.374	7773	8098	117107
Evenk_Transbaikal	Even	Anatolia_N	Mbuti	-0.003688	0.000225	-16.371	7614	8047	117405
Ewenki_Heihe	Uyghur_HGDP	Iran_C_TepeHissar	Mbuti	-0.004437	0.000271	-16.371	7060	7525	104842
Ulchi	Kazakh_Aksay	Anatolia_N	Mbuti	-0.003317	0.000203	-16.37	7730	8120	117581
HanG_Jiuquan	Kazakh	Russia_Sarmatian	Mbuti	-0.003883	0.000237	-16.367	6832	7229	102076
HanG_Baiyin	Kyrgyz_Urumqi	Iran_C_TepeHissar	Mbuti	-0.003341	0.000204	-16.365	6967	7317	104743
Tibetan_Xunhua	Kazakh	Russia_Afanasievo	Mbuti	-0.004396	0.000269	-16.365	7917	8431	117000
Mongol_Sainnoyon	Uyghur_HGDP	Iran_C_SehGabi	Mbuti	-0.003906	0.000239	-16.363	7322	7743	107765
Hezhen_HGDP	Kyrgyz_Urumqi	Anatolia_EBA	Mbuti	-0.003868	0.000237	-16.351	7644	8095	116515
Nanai	Uyghur_HGDP	Russia_Alan	Mbuti	-0.004826	0.000295	-16.351	7853	8416	116669
Salar_Qinghai	Evenk_Transbaikal	Russia_Shamanka_EBA	Mbuti	-0.005583	0.000342	-16.346	7192	7788	106743
Kyrgyz_Urumqi	Daur_Tsitsihar	Russia_Shamanka_EBA	Mbuti	-0.004554	0.000279	-16.341	7302	7789	106992
Kyrgyz_Urumqi	Mongol_Zasagt	Russia_Shamanka_Eneolithic	Mbuti	-0.004137	0.000253	-16.34	8089	8575	117310
Nanai	Kazakh	Russia_Andronovo	Mbuti	-0.003851	0.000236	-16.336	7832	8282	116930
HanG_Pingliang	Kazakh_Aksay	Russia_Afanasievo	Mbuti	-0.003277	0.000201	-16.332	7826	8209	116999
Baoan_Jishishan	Kyrgyz_Urumqi	Anatolia_N	Mbuti	-0.003202	0.000196	-16.331	7894	8271	117581
TibetanHO_Xining	Kyrgyz_Urumqi	Russia_Andronovo	Mbuti	-0.003649	0.000223	-16.329	7877	8305	117103
Kazakh_Aksay	Negidal	Russia_Shamanka_EBA	Mbuti	-0.006412	0.000393	-16.325	7127	7811	106743
HanG_Wuwei	Kazakh	Russia_Sarmatian	Mbuti	-0.003736	0.000229	-16.324	6842	7224	102076
Mogolian_HGDP	Kyrgyz_Urumqi	Russia_Srubnaya_Alakul	Mbuti	-0.003829	0.000235	-16.32	7899	8349	117571
Mongol_Uuld	Uyghur_HGDP	Anatolia_N	Mbuti	-0.003347	0.000205	-16.317	8061	8454	117405
Ewenki_Heihe	Kyrgyz_Urumqi	Anatolia_N	Mbuti	-0.003567	0.000219	-16.314	7804	8223	117580
Mongol_Sainnoyon	Ulchi	Russia_Shamanka_Eneolithic	Mbuti	-0.003546	0.000217	-16.31	7851	8268	117401
HanG_Lanzhou	Kazakh	Russia_Sarmatian	Mbuti	-0.003936	0.000241	-16.308	6834	7235	102076
Salar_Qinghai	Kazakh	Anatolia_N	Mbuti	-0.003227	0.000198	-16.302	8012	8391	117581
HanG_Tianshui	Even	Russia_Alan	Mbuti	-0.004046	0.000248	-16.3	7802	8275	116950
Daur_HGDP	Uyghur_HGDP	Iran_C_TepeHissar	Mbuti	-0.004175	0.000256	-16.295	7070	7508	104843
Xibo_HGDP	Uyghur_HGDP	Iran_GanjDareh_N	Mbuti	-0.004186	0.000257	-16.293	7479	7946	111549
Yugur_WestSunan	Kazakh	Anatolia_MLBA	Mbuti	-0.003381	0.000208	-16.291	7624	8007	113032
Negidal	Uyghur_HGDP	Anatolia_MLBA	Mbuti	-0.005883	0.000361	-16.289	7475	8138	112757
Tibetan_Xunhua	Even	Russia_Srubnaya	Mbuti	-0.004844	0.000297	-16.287	7862	8430	117201
Kyrgyz_Urumqi	Mongol_Uuld	Russia_Shamanka_Eneolithic	Mbuti	-0.00368	0.000226	-16.285	8121	8553	117310
HanG_Lanzhou	Kyrgyz_Urumqi	Russia_Andronovo	Mbuti	-0.003831	0.000235	-16.28	7840	8289	117103
Daur_HGDP	Uyghur_HGDP	Russia_Alan	Mbuti	-0.004505	0.000277	-16.276	7898	8425	116951
HanG_Qingyang	Kyrgyz_Urumqi	Anatolia_MLBA	Mbuti	-0.003934	0.000242	-16.269	7449	7893	112928
Daur_HGDP	Kyrgyz_Urumqi	Russia_Afanasievo	Mbuti	-0.00344	0.000212	-16.263	7820	8223	117000
Salar_Qinghai	Even	Russia_Srubnaya	Mbuti	-0.003667	0.000226	-16.259	7993	8423	117201
HanG_Wuwei	Kazakh_Aksay	Russia_Srubnaya	Mbuti	-0.003349	0.000206	-16.257	7833	8226	117201
Even	Khamnegan	Russia_Shamanka_Eneolithic	Mbuti	-0.004123	0.000254	-16.254	8016	8500	117401
Tibetan_Xunhua	Uyghur_HGDP	Iran_C_SehGabi	Mbuti	-0.005161	0.000318	-16.24	7255	7811	107905
Salar_Xunhua	Ulchi	Russia_Shamanka_EBA	Mbuti	-0.003779	0.000233	-16.239	7139	7544	107088
Daur_HGDP	Even	Anatolia_EBA	Mbuti	-0.003933	0.000242	-16.238	7651	8110	116622
Xibo_HGDP	Even	Anatolia_EBA	Mbuti	-0.004232	0.000261	-16.236	7676	8170	116622
HanG_Tianshui	Uyghur_HGDP	Iran_GanjDareh_N	Mbuti	-0.004346	0.000268	-16.23	7486	7970	111548
HanG_Baiyin	Even	Russia_Alan	Mbuti	-0.004177	0.000257	-16.228	7797	8285	116951
Mongolian_InM	Kazakh_Aksay	Russia_EBA_Yamnaya_Samara	Mbuti	-0.002991	0.000184	-16.228	7823	8171	116420
Oroqen_HGDP	Even	India_RoopkundB	Mbuti	-0.003604	0.000222	-16.227	7270	7669	110808
HanG_Lanzhou	Kyrgyz_Urumqi	Anatolia_MLBA	Mbuti	-0.003882	0.000239	-16.223	7452	7890	112929
Evenk_Transbaikal	Kazakh	Anatolia_N	Mbuti	-0.003774	0.000233	-16.223	7833	8276	117405
Yugur_WestSunan	Mongolian_InM	Russia_Shamanka_Eneolithic	Mbuti	-0.002421	0.000149	-16.22	7974	8259	117684
Daur_HGDP	Kyrgyz_Urumqi	Anatolia_N	Mbuti	-0.003297	0.000203	-16.208	7799	8187	117581
Tibetan_Zhuoni	Mongolian_InM	Russia_Shamanka_EBA	Mbuti	-0.00199	0.000123	-16.202	7250	7463	107088
Oroqen_HGDP	Kyrgyz_Urumqi	Anatolia_N	Mbuti	-0.003325	0.000205	-16.202	7783	8174	117581
Mogolian_HGDP	Kyrgyz_Urumqi	Anatolia_N	Mbuti	-0.003504	0.000216	-16.201	7825	8237	117581
Xibo_HGDP	Even	India_RoopkundB	Mbuti	-0.003864	0.000239	-16.2	7350	7778	110808
Kazakh	Tibetan_Gangcha	Russia_Shamanka_EBA	Mbuti	-0.003949	0.000244	-16.193	7447	7870	106993
Yugur_WestSunan	Evenk_FarEast	Russia_Shamanka_Eneolithic	Mbuti	-0.005569	0.000344	-16.189	7797	8450	117400
Tu_HGDP	Even	Russia_Sarmatian	Mbuti	-0.00438	0.000271	-16.185	6803	7250	102076
Mongol_Zasagt	Kazakh	Anatolia_N	Mbuti	-0.003264	0.000202	-16.184	7938	8321	117405
Hezhen_HGDP	Kyrgyz_Urumqi	Russia_Afanasievo	Mbuti	-0.003549	0.000219	-16.184	7805	8220	117000
Nanai	Even	Russia_Andronovo	Mbuti	-0.004077	0.000252	-16.181	7701	8178	116930
Tibetan_Xining	Nanai	Russia_Shamanka_Eneolithic	Mbuti	-0.004068	0.000251	-16.176	7817	8294	117401
Dongxiang_Linxia	Daur_HGDP	Russia_Shamanka_Eneolithic	Mbuti	-0.003728	0.000231	-16.172	7910	8349	117577
TibetanHO_Xining	Kazakh_Aksay	Russia_Srubnaya_Alakul	Mbuti	-0.003486	0.000216	-16.169	7902	8312	117571
Even	Yakut_HGDP	Russia_Shamanka_EBA	Mbuti	-0.00442	0.000273	-16.164	7244	7718	107088
Mongolian_NonInM	Kalmyk	Russia_EBA_Yamnaya_Samara	Mbuti	-0.00269	0.000166	-16.161	7709	8022	116526
Mongol_Uuld	Evenk_Transbaikal	Russia_Shamanka_Eneolithic	Mbuti	-0.004098	0.000254	-16.155	7881	8362	117401
Nanai	Kyrgyz_Urumqi	Russia_EBA_Yamnaya_Samara	Mbuti	-0.003777	0.000234	-16.152	7729	8168	116160
Tibetan_Zhuoni	Evenk_FarEast	Russia_Shamanka_Eneolithic	Mbuti	-0.005314	0.000329	-16.147	7787	8411	117400
Yugur_Sunan	Kazakh	Russia_Sarmatian	Mbuti	-0.003687	0.000228	-16.147	6854	7230	101984
Salar_Qinghai	Even	Russia_Srubnaya_Alakul	Mbuti	-0.003685	0.000228	-16.147	8040	8474	117571
Ulchi	Uyghur_HGDP	Russia_Andronovo	Mbuti	-0.004318	0.000267	-16.145	7975	8481	117210
Tibetan_Xunhua	Uyghur_HGDP	Russia_EBA_Yamnaya_Samara	Mbuti	-0.005084	0.000315	-16.138	7946	8538	116420
Evenk_FarEast	Kazakh	Anatolia_N	Mbuti	-0.005054	0.000313	-16.128	7718	8311	117404
HanG_Jiuquan	Kyrgyz_Urumqi	Iran_C_SehGabi	Mbuti	-0.003647	0.000226	-16.127	7138	7532	107905
Daur_HGDP	Kyrgyz_Urumqi	Russia_EBA_Yamnaya_Samara	Mbuti	-0.003668	0.000227	-16.126	7783	8210	116420
Tibetan_Xining	Even	Anatolia_EBA	Mbuti	-0.004405	0.000273	-16.123	7730	8244	116622
Yugur_Sunan	Even	Anatolia_EBA	Mbuti	-0.003947	0.000245	-16.122	7743	8203	116515
Baoan_Jishishan	Kyrgyz_Urumqi	Russia_EBA_Yamnaya_Samara	Mbuti	-0.003611	0.000224	-16.118	7875	8296	116420
Nanai	Kyrgyz_Urumqi	Russia_Afanasievo	Mbuti	-0.00353	0.000219	-16.118	7770	8182	116737
Mongol_Sainnoyon	Uyghur_HGDP	Anatolia_N	Mbuti	-0.003697	0.000229	-16.111	8025	8459	117405
HanG_Zhangye	Uyghur_HGDP	Iran_GanjDareh_N	Mbuti	-0.004093	0.000254	-16.107	7484	7941	111547
Salar_Xunhua	Kazakh	Iran_GanjDareh_N	Mbuti	-0.003366	0.000209	-16.107	7458	7833	111549
Kazakh	HanG_Baiyin	Russia_Shamanka_EBA	Mbuti	-0.004455	0.000277	-16.106	7407	7884	107088
Oroqen_HGDP	Kazakh	Russia_Alan	Mbuti	-0.003718	0.000231	-16.102	7806	8241	116951
Tibetan_Zhuoni	Kyrgyz_Urumqi	Russia_Andronovo	Mbuti	-0.003078	0.000191	-16.099	7951	8311	117103
HanG_Baiyin	Kyrgyz_Urumqi	Anatolia_MLBA	Mbuti	-0.003851	0.000239	-16.089	7461	7896	112929
HanG_Longnan	Uyghur_HGDP	India_RoopkundB	Mbuti	-0.005265	0.000327	-16.086	7437	8020	110787
Baoan_Jishishan	Negidal	Russia_Shamanka_Eneolithic	Mbuti	-0.004932	0.000307	-16.08	7789	8367	117310
Hezhen_HGDP	Kyrgyz_Urumqi	Russia_EBA_Yamnaya_Samara	Mbuti	-0.003797	0.000236	-16.073	7763	8205	116420
Salar_Qinghai	Uyghur_HGDP	Anatolia_N	Mbuti	-0.003658	0.000228	-16.072	8074	8504	117581
Nanai	Even	Anatolia_MLBA	Mbuti	-0.004361	0.000271	-16.065	7295	7787	112757
Buryat_Aginsky	Uyghur_HGDP	Anatolia_N	Mbuti	-0.00367	0.000228	-16.063	8024	8455	117405
Yakut_HGDP	Uyghur_HGDP	Anatolia_EBA	Mbuti	-0.003726	0.000232	-16.061	7910	8345	116622
HanG_Tianshui	Kyrgyz_Urumqi	Anatolia_MLBA	Mbuti	-0.003846	0.000239	-16.06	7457	7891	112928
HanG_Jiuquan	Kyrgyz_Urumqi	Russia_Andronovo	Mbuti	-0.0038	0.000237	-16.055	7838	8283	117103
HanG_Pingliang	Kazakh_Aksay	Russia_MLBA_Sintashta	Mbuti	-0.003321	0.000207	-16.053	7805	8193	116858
Daur_HGDP	Kyrgyz_Urumqi	Russia_Srubnaya_Alakul	Mbuti	-0.003444	0.000215	-16.05	7885	8290	117571
HanG_Pingliang	Kyrgyz_Urumqi	Russia_Andronovo	Mbuti	-0.00373	0.000233	-16.032	7846	8283	117102
HanG_Qingyang	Kyrgyz_Urumqi	Russia_Andronovo	Mbuti	-0.003833	0.000239	-16.028	7841	8290	117102
Evenk_FarEast	Even	Anatolia_N	Mbuti	-0.004967	0.00031	-16.025	7586	8169	117404
HanG_Pingliang	Kazakh_Aksay	Anatolia_N	Mbuti	-0.00332	0.000207	-16.021	7792	8182	117580
Mongolian_NonInM	Kalmyk	Russia_MLBA_Sintashta	Mbuti	-0.002491	0.000155	-16.021	7733	8025	116966
Negidal	Even	Russia_Srubnaya	Mbuti	-0.004661	0.000291	-16.021	7647	8193	117030
Tibetan_Xunhua	Even	Russia_Srubnaya_Alakul	Mbuti	-0.004815	0.000301	-16.019	7912	8478	117571
Kazakh	Buryat_Selenginsky	Russia_Shamanka_EBA	Mbuti	-0.005029	0.000314	-16.019	7356	7893	106825
HanG_Longnan	Kazakh	Russia_EBA_Yamnaya_Samara	Mbuti	-0.004836	0.000302	-16.018	7827	8390	116499
Yugur_WestSunan	Uyghur_HGDP	Russia_Andronovo	Mbuti	-0.00388	0.000242	-16.017	8073	8527	117210
Uyghur_HGDP	Even	Russia_Shamanka_EBA	Mbuti	-0.004784	0.000299	-16.016	7519	8031	107088
Tibetan_Xining	Uyghur_HGDP	Russia_Alan	Mbuti	-0.004805	0.0003	-16.012	7925	8487	116951
Hezhen_HGDP	Kazakh	Russia_Andronovo	Mbuti	-0.0039	0.000244	-16.01	7871	8328	117210
Tibetan_Xining	Kyrgyz_Urumqi	Russia_Srubnaya	Mbuti	-0.003815	0.000238	-16.009	7885	8333	117201
Tibetan_Gangcha	Even	Russia_Alan	Mbuti	-0.003896	0.000243	-16.006	7828	8283	116845
Kazakh_Aksay	HanG_Tianshui	Russia_Shamanka_Eneolithic	Mbuti	-0.004231	0.000264	-16.005	8046	8543	117576
Khamnegan	Kazakh	Russia_Srubnaya	Mbuti	-0.00309	0.000193	-16.002	7960	8321	117030
Kazakh	Buryat_Zakamensky	Russia_Shamanka_EBA	Mbuti	-0.00498	0.000311	-15.995	7361	7893	106825
HanG_Wuwei	Kyrgyz_Urumqi	Russia_Andronovo	Mbuti	-0.003608	0.000226	-15.992	7848	8270	117103
HanG_Wuwei	Even	Anatolia_MLBA	Mbuti	-0.004148	0.000259	-15.991	7475	7944	113032
Salar_Qinghai	Even	Russia_Afanasievo	Mbuti	-0.003516	0.00022	-15.986	7989	8401	117000
HanG_Lanzhou	Kazakh_Aksay	Russia_MLBA_Sintashta	Mbuti	-0.003393	0.000212	-15.984	7803	8200	116859
HanG_Lanzhou	Even	Anatolia_MLBA	Mbuti	-0.004219	0.000264	-15.971	7474	7950	113032
HanG_Wuwei	Even	Russia_Alan	Mbuti	-0.003972	0.000249	-15.966	7801	8265	116951
HanG_Zhangye	Even	Russia_Alan	Mbuti	-0.00409	0.000256	-15.966	7785	8263	116949
HanG_Baiyin	Kyrgyz_Urumqi	Russia_Andronovo	Mbuti	-0.00375	0.000235	-15.962	7852	8291	117103
Kazakh	HanG_Tianshui	Russia_Shamanka_EBA	Mbuti	-0.004448	0.000279	-15.959	7409	7886	107087
Tibetan_Xunhua	Even	Russia_Afanasievo	Mbuti	-0.004641	0.000291	-15.958	7862	8405	117000
Tibetan_Yushu	Even	Anatolia_N	Mbuti	-0.00491	0.000308	-15.957	7819	8397	117688
Ewenki_Heihe	Even	Russia_Andronovo	Mbuti	-0.004447	0.000279	-15.957	7813	8334	117209
HanG_Wuwei	Kazakh_Aksay	Russia_EBA_Yamnaya_Samara	Mbuti	-0.003388	0.000212	-15.956	7791	8185	116420
Tibetan_Gangcha	Kazakh	Russia_Sarmatian	Mbuti	-0.00363	0.000228	-15.956	6871	7242	101984
HanG_Zhangye	Kyrgyz_Urumqi	India_RoopkundB	Mbuti	-0.003546	0.000222	-15.949	7357	7749	110708
Evenk_Transbaikal	Uyghur_HGDP	Anatolia_N	Mbuti	-0.00423	0.000265	-15.949	7955	8451	117405
Mongol_Sainnoyon	Uyghur_HGDP	Russia_MLBA_Sintashta	Mbuti	-0.003498	0.000219	-15.945	8050	8459	116687
Negidal	Kazakh	India_RoopkundB	Mbuti	-0.00439	0.000275	-15.945	7301	7786	110561
Kazakh	HanG_Dingxi	Russia_Shamanka_EBA	Mbuti	-0.00459	0.000288	-15.944	7401	7892	107088
Salar_Xunhua	Kyrgyz_Urumqi	Iran_C_TepeHissar	Mbuti	-0.003255	0.000204	-15.942	6994	7335	104743
Evenk_FarEast	Uyghur_HGDP	India_RoopkundB	Mbuti	-0.005591	0.000351	-15.94	7389	8007	110560
Daur_HGDP	Kyrgyz_Urumqi	Russia_Srubnaya	Mbuti	-0.003439	0.000216	-15.938	7834	8237	117201
Baoan_Jishishan	Kyrgyz_Urumqi	Russia_Srubnaya	Mbuti	-0.003328	0.000209	-15.928	7932	8322	117201
HanG_Zhangye	Kazakh_Aksay	Russia_Srubnaya_Alakul	Mbuti	-0.003452	0.000217	-15.911	7874	8280	117569
HanG_Jiuquan	Kyrgyz_Urumqi	Anatolia_MLBA	Mbuti	-0.003801	0.000239	-15.907	7453	7882	112929
Salar_Qinghai	Yakut_HGDP	Russia_Shamanka_Eneolithic	Mbuti	-0.003835	0.000241	-15.907	8044	8495	117577
Tibetan_Yushu	Uyghur_HGDP	Iran_C_SehGabi	Mbuti	-0.005698	0.000358	-15.901	7227	7842	108002
HanG_Pingliang	Kazakh	Russia_Sarmatian	Mbuti	-0.003836	0.000241	-15.895	6837	7229	102076
HanG_Longnan	Even	Russia_Srubnaya_Alakul	Mbuti	-0.004958	0.000312	-15.894	7875	8459	117650
Tibetan_Yushu	Uyghur_HGDP	Anatolia_MLBA	Mbuti	-0.005943	0.000374	-15.891	7532	8204	113032
Daur_Tsitsihar	Kyrgyz_Urumqi	Russia_Andronovo	Mbuti	-0.003726	0.000235	-15.89	7815	8252	117101
Even	Xibo_HGDP	Russia_Shamanka_Eneolithic	Mbuti	-0.004297	0.00027	-15.889	8081	8587	117684
HanG_Tianshui	Kyrgyz_Urumqi	Russia_Andronovo	Mbuti	-0.003963	0.00025	-15.884	7833	8297	117102
Tibetan_Xining	Even	Russia_Andronovo	Mbuti	-0.004703	0.000296	-15.883	7864	8416	117210
Evenk_Transbaikal	Uyghur_HGDP	Anatolia_EBA	Mbuti	-0.004574	0.000288	-15.879	7821	8353	116345
TibetanHO_Xining	Kyrgyz_Urumqi	Anatolia_EBA	Mbuti	-0.003641	0.000229	-15.875	7733	8157	116515
HanG_Pingliang	Kyrgyz_Urumqi	Anatolia_MLBA	Mbuti	-0.003724	0.000235	-15.875	7459	7880	112928
HanG_Jinchang	Kazakh	India_RoopkundB	Mbuti	-0.004677	0.000295	-15.874	7378	7896	110776
Khamnegan	Kazakh	Russia_Srubnaya_Alakul	Mbuti	-0.003181	0.0002	-15.872	8003	8376	117395
Daur_HGDP	Even	Russia_Andronovo	Mbuti	-0.00417	0.000263	-15.872	7787	8276	117210
HanG_Zhangye	Kazakh_Aksay	Russia_Afanasievo	Mbuti	-0.003364	0.000212	-15.87	7819	8213	116998
Mongol_Zasagt	Uyghur_HGDP	Anatolia_N	Mbuti	-0.00372	0.000234	-15.867	8021	8458	117405
HanG_Zhangye	Even	Anatolia_EBA	Mbuti	-0.004177	0.000263	-15.865	7706	8193	116620
Ewenki_Heihe	Uyghur_HGDP	Iran_GanjDareh_N	Mbuti	-0.004161	0.000262	-15.857	7468	7933	111548
Kazakh_Aksay	HanG_Baiyin	Russia_Shamanka_Eneolithic	Mbuti	-0.004094	0.000258	-15.856	8053	8535	117577
Yugur_WestSunan	Evenk_Transbaikal	Russia_Shamanka_EBA	Mbuti	-0.004928	0.000311	-15.855	7198	7724	106825
Mongol_Sainnoyon	Kazakh	Russia_EBA_Yamnaya_Samara	Mbuti	-0.003215	0.000203	-15.853	7942	8316	116250
Yugur_Sunan	Kyrgyz_Urumqi	Russia_Andronovo	Mbuti	-0.003514	0.000222	-15.852	7876	8288	117103
Negidal	Uyghur_HGDP	Russia_Srubnaya	Mbuti	-0.004948	0.000312	-15.851	7921	8500	117030
Tibetan_Zhuoni	Even	Anatolia_EBA	Mbuti	-0.003506	0.000221	-15.849	7811	8220	116622
HanG_Wuwei	Kyrgyz_Urumqi	Iran_C_TepeHissar	Mbuti	-0.003192	0.000201	-15.846	6961	7295	104743
Tibetan_Xining	Ulchi	Russia_Shamanka_Eneolithic	Mbuti	-0.003822	0.000241	-15.829	7862	8312	117684
Kazakh	HanG_Qingyang	Russia_Shamanka_EBA	Mbuti	-0.004401	0.000278	-15.827	7405	7876	107088
HanG_Longnan	Uyghur_HGDP	Anatolia_MLBA	Mbuti	-0.00565	0.000357	-15.824	7532	8170	113004
Mongol_Sainnoyon	Uyghur_HGDP	Russia_EBA_Yamnaya_Samara	Mbuti	-0.003698	0.000234	-15.823	8027	8457	116250
HanG_Tianshui	Kazakh_Aksay	Russia_Srubnaya	Mbuti	-0.003495	0.000221	-15.822	7830	8240	117200
HanG_Qingyang	Kyrgyz_Urumqi	Russia_Alan	Mbuti	-0.003567	0.000226	-15.816	7785	8202	116844
Dongxiang_Linxia	Kazakh	Russia_Srubnaya	Mbuti	-0.003381	0.000214	-15.811	8032	8428	117201
Xibo_HGDP	Kazakh	Iran_C_TepeHissar	Mbuti	-0.003568	0.000226	-15.81	7003	7377	104843
Yugur_WestSunan	Daur_Tsitsihar	Russia_Shamanka_Eneolithic	Mbuti	-0.003309	0.000209	-15.809	7897	8287	117682
Kazakh_Aksay	HanG_Dingxi	Russia_Shamanka_Eneolithic	Mbuti	-0.004261	0.00027	-15.806	8043	8544	117576
Yugur_Sunan	Kazakh_Aksay	Russia_Afanasievo	Mbuti	-0.003084	0.000195	-15.805	7861	8222	117000
HanG_Jiuquan	Kazakh_Aksay	Anatolia_N	Mbuti	-0.003373	0.000213	-15.798	7791	8188	117581
HanG_Pingliang	Kyrgyz_Urumqi	Iran_C_SehGabi	Mbuti	-0.003547	0.000225	-15.797	7146	7529	107904
Daur_Tsitsihar	Even	Russia_Alan	Mbuti	-0.004046	0.000256	-15.797	7752	8225	116949
Mongol_Sainnoyon	Even	Russia_MLBA_Sintashta	Mbuti	-0.003322	0.00021	-15.795	7868	8256	116687
Tu_HGDP	Kyrgyz_Urumqi	Anatolia_MLBA	Mbuti	-0.00385	0.000244	-15.795	7494	7929	112929
HanG_Jinchang	Uyghur_HGDP	Anatolia_MLBA	Mbuti	-0.005646	0.000357	-15.792	7524	8162	112997
Daur_HGDP	Even	India_RoopkundB	Mbuti	-0.003617	0.000229	-15.789	7327	7728	110808
Mongolian_NonInM	Kyrgyz_Urumqi	Russia_Sarmatian	Mbuti	-0.003218	0.000204	-15.787	6800	7128	101984
Mongol_Uuld	Kazakh	Russia_MLBA_Sintashta	Mbuti	-0.002624	0.000166	-15.785	8007	8313	116687
Mongol_Sainnoyon	Uyghur_HGDP	Anatolia_EBA	Mbuti	-0.003941	0.00025	-15.781	7899	8357	116345
Yugur_WestSunan	Kazakh	Russia_Alan	Mbuti	-0.003068	0.000194	-15.78	7963	8322	116951
Mongol_Sainnoyon	Kazakh	Russia_Srubnaya	Mbuti	-0.00305	0.000193	-15.779	7993	8350	117030
Baoan_Jishishan	Kyrgyz_Urumqi	Russia_Afanasievo	Mbuti	-0.003303	0.000209	-15.777	7919	8305	117000
Tibetan_Xunhua	Kazakh	Russia_EBA_Yamnaya_Samara	Mbuti	-0.004627	0.000293	-15.774	7881	8419	116420
Negidal	Kazakh	Russia_Srubnaya	Mbuti	-0.004561	0.000289	-15.77	7791	8325	117030
HanG_Dingxi	Kazakh_Aksay	Russia_Srubnaya	Mbuti	-0.003616	0.000229	-15.767	7822	8246	117200
Ewenki_Heihe	Kazakh	Iran_C_TepeHissar	Mbuti	-0.003474	0.00022	-15.758	7005	7369	104842
Tibetan_Zhuoni	Kyrgyz_Urumqi	Anatolia_EBA	Mbuti	-0.002986	0.00019	-15.749	7810	8158	116515
HanG_Jiuquan	Even	Anatolia_MLBA	Mbuti	-0.004133	0.000262	-15.748	7470	7937	113032
Salar_Qinghai	Mongolian_NonInM	Russia_Shamanka_Eneolithic	Mbuti	-0.002937	0.000187	-15.748	7946	8291	117577
Ewenki_Heihe	Even	India_RoopkundB	Mbuti	-0.003848	0.000244	-15.746	7352	7779	110807
TibetanHO_Xining	Kazakh	Russia_Sarmatian	Mbuti	-0.003716	0.000236	-15.744	6867	7247	102076
Negidal	Even	Russia_Srubnaya_Alakul	Mbuti	-0.004605	0.000293	-15.744	7695	8235	117395
HanG_Dingxi	Kazakh	Russia_Sarmatian	Mbuti	-0.004109	0.000261	-15.743	6828	7248	102076
Khamnegan	Even	Anatolia_N	Mbuti	-0.003338	0.000212	-15.742	7781	8173	117405
Mogolian_HGDP	Kyrgyz_Urumqi	Russia_EBA_Yamnaya_Samara	Mbuti	-0.003954	0.000251	-15.742	7805	8265	116420
Kazakh	Buryat_Ehirit	Russia_Shamanka_EBA	Mbuti	-0.004909	0.000312	-15.742	7367	7891	106825
Oroqen_HGDP	Kazakh	Iran_C_SehGabi	Mbuti	-0.003603	0.000229	-15.74	7173	7562	108002
Negidal	Uyghur_HGDP	Russia_MLBA_Sintashta	Mbuti	-0.004752	0.000302	-15.73	7909	8464	116687
Kyrgyz_Urumqi	Tibetan_Xining	Russia_Shamanka_Eneolithic	Mbuti	-0.004132	0.000263	-15.729	8106	8592	117577
Tibetan_Lanzhou	Kalmyk	Russia_MLBA_Sintashta	Mbuti	-0.002669	0.00017	-15.728	7764	8076	116966
Buryat_Aginsky	Uyghur_HGDP	Anatolia_EBA	Mbuti	-0.003895	0.000248	-15.728	7899	8352	116345
Kazakh	TibetanHO_Xining	Russia_Shamanka_EBA	Mbuti	-0.004332	0.000275	-15.727	7428	7892	107088
HanG_Baiyin	Kyrgyz_Urumqi	Russia_Alan	Mbuti	-0.003538	0.000225	-15.72	7794	8207	116845
Tibetan_Gangcha	Uyghur_HGDP	Iran_GanjDareh_N	Mbuti	-0.003872	0.000246	-15.717	7525	7956	111448
Evenk_FarEast	Uyghur_HGDP	Anatolia_EBA	Mbuti	-0.005803	0.000369	-15.717	7723	8399	116344
HanG_Pingliang	Even	Anatolia_MLBA	Mbuti	-0.004058	0.000258	-15.716	7481	7940	113031
Tibetan_Yushu	Kazakh	Anatolia_EBA	Mbuti	-0.004983	0.000317	-15.704	7742	8324	116622
Mongolian_InM	Even	Iran_C_SehGabi	Mbuti	-0.003288	0.000209	-15.697	7183	7538	108002
Tibetan_Xunhua	Even	Anatolia_N	Mbuti	-0.004536	0.000289	-15.693	7836	8369	117581
Dongxiang_Linxia	Kazakh	Anatolia_N	Mbuti	-0.003359	0.000214	-15.693	7987	8382	117581
Dongxiang_Linxia	Kazakh	Russia_Srubnaya_Alakul	Mbuti	-0.003399	0.000217	-15.688	8077	8477	117571
Kyrgyz_Urumqi	Ewenki_Heihe	Russia_Shamanka_EBA	Mbuti	-0.004817	0.000307	-15.683	7299	7814	106993
Khamnegan	Uyghur_HGDP	Anatolia_EBA	Mbuti	-0.00415	0.000265	-15.68	7869	8352	116345
Dongxiang_Linxia	Uyghur_HGDP	Anatolia_N	Mbuti	-0.00379	0.000242	-15.679	8044	8489	117581
Salar_Xunhua	Kazakh	Kazakhstan_Sarmatian	Mbuti	-0.00417	0.000266	-15.678	5902	6272	88755
Tu_HGDP	Kyrgyz_Urumqi	Russia_Alan	Mbuti	-0.003514	0.000224	-15.674	7831	8242	116845
Tu_HGDP	Even	Anatolia_MLBA	Mbuti	-0.004189	0.000267	-15.668	7506	7980	113032
Oroqen_HGDP	Even	Anatolia_EBA	Mbuti	-0.003779	0.000241	-15.656	7599	8040	116622
Nanai	Even	Russia_Alan	Mbuti	-0.004043	0.000258	-15.654	7622	8094	116669
HanG_Dingxi	Even	Anatolia_MLBA	Mbuti	-0.004399	0.000281	-15.653	7470	7967	113031
Tibetan_Gangcha	Kazakh_Aksay	Russia_Srubnaya_Alakul	Mbuti	-0.003229	0.000206	-15.653	7931	8311	117571
HanG_Lanzhou	Kyrgyz_Urumqi	Russia_Alan	Mbuti	-0.00357	0.000228	-15.652	7785	8202	116845
HanG_Jinchang	Kyrgyz_Urumqi	Anatolia_N	Mbuti	-0.004268	0.000273	-15.649	7774	8275	117548
HanG_Lanzhou	Kazakh_Aksay	Russia_Srubnaya	Mbuti	-0.003424	0.000219	-15.648	7831	8232	117201
Hezhen_HGDP	Even	Anatolia_MLBA	Mbuti	-0.00423	0.00027	-15.644	7377	7855	113032
HanG_Dingxi	Kazakh_Aksay	Anatolia_N	Mbuti	-0.003533	0.000226	-15.641	7784	8200	117580
Oroqen_HGDP	Uyghur_HGDP	Iran_C_TepeHissar	Mbuti	-0.003987	0.000255	-15.639	7079	7497	104843
Khamnegan	Kazakh	Russia_MLBA_Sintashta	Mbuti	-0.003088	0.000197	-15.636	7930	8290	116687
Dongxiang_Linxia	Uyghur_HGDP	Russia_Afanasievo	Mbuti	-0.003666	0.000235	-15.63	8078	8507	117000
HanG_Zhangye	Kyrgyz_Urumqi	Anatolia_MLBA	Mbuti	-0.003779	0.000242	-15.625	7454	7880	112927
HanG_Jiuquan	Even	Russia_Alan	Mbuti	-0.00394	0.000252	-15.621	7792	8253	116951
Dongxiang_Linxia	Uyghur_HGDP	Russia_MLBA_Sintashta	Mbuti	-0.003682	0.000236	-15.615	8063	8493	116859
Mongol_Uuld	Uyghur_HGDP	Anatolia_EBA	Mbuti	-0.003632	0.000233	-15.612	7929	8351	116345
Mongol_Zasagt	Kazakh	Russia_MLBA_Sintashta	Mbuti	-0.00313	0.000201	-15.609	7963	8328	116687
Xibo_HGDP	Kazakh	Iran_C_SehGabi	Mbuti	-0.003852	0.000247	-15.608	7198	7614	108002
Tibetan_Yushu	Kazakh	India_RoopkundB	Mbuti	-0.004891	0.000313	-15.607	7396	7938	110808
Yugur_WestSunan	Uyghur_HGDP	Russia_Alan	Mbuti	-0.003644	0.000233	-15.606	8020	8446	116951
Negidal	Uyghur_HGDP	Iran_C_SehGabi	Mbuti	-0.00524	0.000336	-15.599	7190	7755	107765
Mongol_Sainnoyon	Uyghur_HGDP	India_RoopkundB	Mbuti	-0.003755	0.000241	-15.589	7550	7966	110561
HanG_Jinchang	Kazakh	Iran_C_SehGabi	Mbuti	-0.004906	0.000315	-15.581	7143	7672	107973
HanG_Jinchang	Kyrgyz_Urumqi	Russia_MLBA_Sintashta	Mbuti	-0.004325	0.000278	-15.576	7793	8298	116827
Salar_Xunhua	Nanai	Russia_Shamanka_EBA	Mbuti	-0.003828	0.000246	-15.575	7105	7514	106825
Tibetan_Lanzhou	Kalmyk	Russia_EBA_Yamnaya_Samara	Mbuti	-0.002867	0.000184	-15.574	7740	8074	116526
HanG_Baiyin	Even	Russia_Sarmatian	Mbuti	-0.004319	0.000277	-15.574	6782	7223	102076
HanG_Qingyang	Kazakh_Aksay	Russia_EBA_Yamnaya_Samara	Mbuti	-0.003502	0.000225	-15.573	7792	8200	116419
HanG_Tianshui	Even	Anatolia_MLBA	Mbuti	-0.00418	0.000268	-15.573	7480	7953	113031
Mongol_Sainnoyon	Kazakh	Russia_Srubnaya_Alakul	Mbuti	-0.003188	0.000205	-15.573	8032	8406	117395
HanG_Jinchang	Even	Russia_EBA_Yamnaya_Samara	Mbuti	-0.005187	0.000333	-15.57	7785	8390	116491
Yugur_Sunan	Kazakh_Aksay	Russia_Srubnaya_Alakul	Mbuti	-0.003271	0.00021	-15.568	7913	8298	117571
HanG_Wuwei	Kyrgyz_Urumqi	Iran_C_SehGabi	Mbuti	-0.003445	0.000221	-15.562	7149	7521	107905
Kalmyk	Ulchi	Russia_Shamanka_EBA	Mbuti	-0.003825	0.000246	-15.562	7178	7588	107088
Daur_Tsitsihar	Kazakh_Aksay	Russia_Afanasievo	Mbuti	-0.003327	0.000214	-15.562	7804	8194	116998
Salar_Xunhua	Kazakh_Aksay	India_RoopkundB	Mbuti	-0.00316	0.000203	-15.558	7373	7723	110710
Buryat_Aginsky	Kazakh	Russia_MLBA_Sintashta	Mbuti	-0.002907	0.000187	-15.555	7958	8298	116687
Negidal	Kazakh	Russia_Srubnaya_Alakul	Mbuti	-0.004438	0.000285	-15.555	7844	8365	117395
Mongolian_NonInM	Even	Iran_C_SehGabi	Mbuti	-0.003407	0.000219	-15.546	7184	7552	108002
HanG_Baiyin	Kazakh_Aksay	Russia_EBA_Yamnaya_Samara	Mbuti	-0.003473	0.000223	-15.545	7800	8204	116420
Tibetan_Gangcha	Kyrgyz_Urumqi	Anatolia_MLBA	Mbuti	-0.003486	0.000224	-15.545	7514	7907	112929
[truncated: 15,426 more rows]

## Sheet: Table S10b
Table S10b. F4-statistics of the form f4(modern and ancient western Eurasians, modern and ancient East Asians; modern East Asians, Mbuti) inferred from the merged Illumina dataset.
f4(Basque/French, Ami/Atayal; modern East Asian, Mbuti)											f4(Afanasievo/Srubnaya/Sintashta, Hanben_IA/ DevilsCave_N ; modern East Asian, Mbuti)
W	X	Y	Z	f4	stderr	Zscore	BABA	ABBA	nsnps		W	X	Y	Z	f4	stderr	Zscore	BABA	ABBA	nsnps
French.SDG	Atayal.DG	Yugur_Kangle	Mbuti.DG	-0.017959	0.000584	-30.729	9665	12222	142375		Russia_MLBA_Sintashta.SG	Russia_DevilsCave_N.SG	Yugur_Kangle	Mbuti.DG	-0.019677	0.000658	-29.895	8236	10663	123340
Basque.SDG	Atayal.DG	Yugur_Kangle	Mbuti.DG	-0.018142	0.000586	-30.937	9659	12242	142375		Russia_Srubnaya	Russia_DevilsCave_N.SG	Yugur_Kangle	Mbuti.DG	-0.018256	0.000595	-30.682	9453	12004	139738
Basque.SDG	Atayal.DG	Yugur_Dahejia	Mbuti.DG	-0.018088	0.00056	-32.306	9671	12246	142375		Russia_Afanasievo	Russia_DevilsCave_N.SG	Yugur_Kangle	Mbuti.DG	-0.017438	0.000568	-30.686	9497	11935	139826
French.SDG	Atayal.DG	Yugur_Dahejia	Mbuti.DG	-0.017876	0.000548	-32.603	9679	12224	142375		Russia_MLBA_Sintashta.SG	Russia_DevilsCave_N.SG	Yugur_Dahejia	Mbuti.DG	-0.019033	0.00061	-31.187	8261	10609	123340
Basque.SDG	Atayal.DG	Dongxiang_Nalesi	Mbuti.DG	-0.017939	0.00054	-33.193	9687	12242	142375		Russia_MLBA_Sintashta.SG	Taiwan_Hanben_IA	Yugur_Kangle	Mbuti.DG	-0.018554	0.000581	-31.948	8241	10522	122923
Basque.SDG	Atayal.DG	Dongxiang_Longquan	Mbuti.DG	-0.017771	0.000534	-33.286	9689	12219	142375		Russia_MLBA_Sintashta.SG	Russia_DevilsCave_N.SG	Blang_Menghai	Mbuti.DG	-0.019569	0.000611	-32.038	8184	10598	123340
French.SDG	Atayal.DG	Dongxiang_Longquan	Mbuti.DG	-0.017536	0.000525	-33.414	9701	12198	142375		Russia_MLBA_Sintashta.SG	Russia_DevilsCave_N.SG	Dongxiang_Nalesi	Mbuti.DG	-0.018063	0.000563	-32.067	8305	10533	123340
French.SDG	Atayal.DG	Dongxiang_Nalesi	Mbuti.DG	-0.017767	0.000529	-33.586	9693	12223	142375		Russia_MLBA_Sintashta.SG	Russia_DevilsCave_N.SG	Dongxiang_Longquan	Mbuti.DG	-0.01811	0.000561	-32.307	8308	10542	123340
French.SDG	Atayal.DG	Yugur_Minghuaxiang	Mbuti.DG	-0.018392	0.000533	-34.491	9656	12274	142375		Russia_Srubnaya	Russia_DevilsCave_N.SG	Yugur_Dahejia	Mbuti.DG	-0.017904	0.000551	-32.482	9482	11984	139738
Basque.SDG	Atayal.DG	Yugur_Minghuaxiang	Mbuti.DG	-0.018664	0.000539	-34.607	9641	12298	142375		Russia_MLBA_Sintashta.SG	Russia_DevilsCave_N.SG	Salar_Dahejia	Mbuti.DG	-0.018886	0.000573	-32.968	8267	10597	123340
Basque.SDG	Ami.DG	Yugur_Kangle	Mbuti.DG	-0.018807	0.000535	-35.153	9608	12290	142615		Russia_MLBA_Sintashta.SG	Taiwan_Hanben_IA	Yugur_Dahejia	Mbuti.DG	-0.017794	0.000538	-33.088	8290	10477	122923
French.SDG	Ami.DG	Yugur_Kangle	Mbuti.DG	-0.018624	0.000529	-35.181	9608	12264	142615		Russia_MLBA_Sintashta.SG	Russia_DevilsCave_N.SG	Yugur_Minghuaxiang	Mbuti.DG	-0.019473	0.000585	-33.315	8239	10641	123340
Basque.SDG	Atayal.DG	Mongolian_Damaoqi	Mbuti.DG	-0.018765	0.000528	-35.541	9632	12304	142375		Russia_MLBA_Sintashta.SG	Russia_DevilsCave_N.SG	Yao_Yaoai	Mbuti.DG	-0.021816	0.000653	-33.393	8094	10785	123340
French.SDG	Atayal.DG	Mongolian_Damaoqi	Mbuti.DG	-0.018514	0.00052	-35.596	9645	12281	142375		Russia_MLBA_Sintashta.SG	Russia_DevilsCave_N.SG	Wa_Cangyuan	Mbuti.DG	-0.020175	0.000603	-33.475	8152	10640	123340
French.SDG	Atayal.DG	Salar_Dahejia	Mbuti.DG	-0.018683	0.000521	-35.853	9634	12294	142375		Russia_MLBA_Sintashta.SG	Russia_DevilsCave_N.SG	Yao_Gulei	Mbuti.DG	-0.021871	0.000652	-33.521	8107	10804	123340
Basque.SDG	Atayal.DG	Salar_Dahejia	Mbuti.DG	-0.01898	0.000529	-35.853	9618	12320	142375		Russia_Srubnaya	Russia_DevilsCave_N.SG	Dongxiang_Nalesi	Mbuti.DG	-0.016892	0.000502	-33.665	9542	11902	139738
Basque.SDG	Atayal.DG	Baoan_Dahejia	Mbuti.DG	-0.019011	0.00053	-35.88	9616	12322	142375		Russia_Srubnaya	Russia_DevilsCave_N.SG	Blang_Menghai	Mbuti.DG	-0.018653	0.000549	-33.979	9383	11990	139738
French.SDG	Atayal.DG	Baoan_Dahejia	Mbuti.DG	-0.018788	0.000519	-36.176	9626	12301	142375		Russia_MLBA_Sintashta.SG	Russia_DevilsCave_N.SG	Baoan_Dahejia	Mbuti.DG	-0.019331	0.000568	-34.037	8243	10628	123340
Basque.SDG	Ami.DG	Yugur_Dahejia	Mbuti.DG	-0.018446	0.0005	-36.887	9634	12265	142615		Russia_Afanasievo	Taiwan_Hanben_IA	Yugur_Kangle	Mbuti.DG	-0.016324	0.000479	-34.07	9485	11760	139363
Basque.SDG	Atayal.DG	Hui_Dahejia	Mbuti.DG	-0.019738	0.000529	-37.308	9561	12372	142375		Russia_Afanasievo	Russia_DevilsCave_N.SG	Yugur_Dahejia	Mbuti.DG	-0.017296	0.000507	-34.099	9499	11918	139826
French.SDG	Atayal.DG	Hui_Dahejia	Mbuti.DG	-0.019427	0.000521	-37.309	9579	12345	142375		Russia_Srubnaya	Russia_DevilsCave_N.SG	Dongxiang_Longquan	Mbuti.DG	-0.017023	0.000498	-34.191	9536	11915	139738
French.SDG	Ami.DG	Yugur_Dahejia	Mbuti.DG	-0.018233	0.000487	-37.473	9638	12238	142615		Russia_MLBA_Sintashta.SG	Russia_DevilsCave_N.SG	Yao_Yaolu	Mbuti.DG	-0.02206	0.00064	-34.48	8097	10818	123340
Basque.SDG	Ami.DG	Dongxiang_Nalesi	Mbuti.DG	-0.018372	0.000477	-38.521	9648	12268	142615		Russia_Srubnaya	Taiwan_Hanben_IA	Yugur_Kangle	Mbuti.DG	-0.017034	0.000494	-34.494	9464	11837	139276
Basque.SDG	Atayal.DG	Pumi_Lanping	Mbuti.DG	-0.022409	0.000578	-38.781	9376	12566	142375		Russia_MLBA_Sintashta.SG	Russia_DevilsCave_N.SG	Lahu_Lancang	Mbuti.DG	-0.021313	0.000616	-34.597	8108	10737	123340
French.SDG	Atayal.DG	Pumi_Lanping	Mbuti.DG	-0.022166	0.000567	-39.083	9388	12544	142375		Russia_MLBA_Sintashta.SG	Russia_DevilsCave_N.SG	Hui_Dahejia	Mbuti.DG	-0.020193	0.000584	-34.606	8190	10681	123340
Basque.SDG	Atayal.DG	Han_Yanan	Mbuti.DG	-0.022749	0.000581	-39.129	9376	12615	142375		Russia_MLBA_Sintashta.SG	Taiwan_Hanben_IA	Dongxiang_Nalesi	Mbuti.DG	-0.018083	0.000519	-34.837	8269	10492	122923
French.SDG	Ami.DG	Dongxiang_Nalesi	Mbuti.DG	-0.018199	0.000463	-39.324	9649	12244	142615		Russia_Afanasievo	Russia_DevilsCave_N.SG	Dongxiang_Nalesi	Mbuti.DG	-0.016341	0.000468	-34.946	9561	11846	139826
French.SDG	Atayal.DG	Han_Yanan	Mbuti.DG	-0.022522	0.000568	-39.659	9385	12592	142375		Russia_Srubnaya	Russia_DevilsCave_N.SG	Salar_Dahejia	Mbuti.DG	-0.017807	0.000509	-34.984	9486	11975	139738
Basque.SDG	Atayal.DG	Wa_Cangyuan	Mbuti.DG	-0.022781	0.000572	-39.85	9331	12575	142375		Russia_MLBA_Sintashta.SG	Taiwan_Hanben_IA	Dongxiang_Longquan	Mbuti.DG	-0.017969	0.000514	-34.985	8280	10489	122923
Basque.SDG	Ami.DG	Dongxiang_Longquan	Mbuti.DG	-0.018406	0.000461	-39.902	9645	12270	142615		Russia_Srubnaya	Taiwan_Hanben_IA	Yugur_Dahejia	Mbuti.DG	-0.016554	0.000471	-35.162	9506	11812	139276
French.SDG	Atayal.DG	Wa_Cangyuan	Mbuti.DG	-0.022505	0.000564	-39.935	9348	12552	142375		Russia_Srubnaya	Russia_DevilsCave_N.SG	Wa_Cangyuan	Mbuti.DG	-0.019207	0.000545	-35.22	9349	12033	139738
Basque.SDG	Atayal.DG	Han_YulinSX	Mbuti.DG	-0.022636	0.000563	-40.207	9387	12610	142375		Russia_Afanasievo	Russia_DevilsCave_N.SG	Blang_Menghai	Mbuti.DG	-0.018008	0.00051	-35.282	9408	11926	139826
Basque.SDG	Atayal.DG	Han_Weinan	Mbuti.DG	-0.023181	0.000572	-40.53	9346	12646	142375		Russia_MLBA_Sintashta.SG	Taiwan_Hanben_IA	Yugur_Minghuaxiang	Mbuti.DG	-0.01859	0.000525	-35.377	8245	10530	122923
Basque.SDG	Atayal.DG	Han_Xianyang	Mbuti.DG	-0.023108	0.000569	-40.598	9354	12644	142375		Russia_Srubnaya	Russia_DevilsCave_N.SG	Yugur_Minghuaxiang	Mbuti.DG	-0.01845	0.000521	-35.406	9452	12030	139738
Basque.SDG	Ami.DG	Yugur_Minghuaxiang	Mbuti.DG	-0.019358	0.000476	-40.647	9583	12344	142615		Russia_MLBA_Sintashta.SG	Russia_DevilsCave_N.SG	Gaoshan_Huaan	Mbuti.DG	-0.022812	0.000642	-35.547	8039	10853	123340
French.SDG	Atayal.DG	Han_YulinSX	Mbuti.DG	-0.022419	0.000552	-40.651	9395	12587	142375		Russia_Afanasievo	Russia_DevilsCave_N.SG	Dongxiang_Longquan	Mbuti.DG	-0.016397	0.000461	-35.603	9563	11856	139826
French.SDG	Ami.DG	Dongxiang_Longquan	Mbuti.DG	-0.018169	0.000447	-40.673	9651	12243	142615		Russia_MLBA_Sintashta.SG	Russia_DevilsCave_N.SG	Dong_Kaili	Mbuti.DG	-0.022218	0.000623	-35.651	8077	10817	123340
Basque.SDG	Atayal.DG	Blang_Menghai	Mbuti.DG	-0.023024	0.000566	-40.713	9328	12606	142375		Russia_MLBA_Sintashta.SG	Russia_DevilsCave_N.SG	Miao_Kaili	Mbuti.DG	-0.022207	0.00062	-35.84	8078	10817	123340
French.SDG	Atayal.DG	Han_Dezhou	Mbuti.DG	-0.023419	0.000575	-40.719	9332	12666	142375		Russia_MLBA_Sintashta.SG	Russia_DevilsCave_N.SG	Tanka_Fujian	Mbuti.DG	-0.023793	0.000663	-35.91	7987	10921	123339
French.SDG	Atayal.DG	Han_Xianyang	Mbuti.DG	-0.022833	0.00056	-40.744	9370	12621	142375		Russia_Afanasievo	Russia_DevilsCave_N.SG	Salar_Dahejia	Mbuti.DG	-0.017212	0.000479	-35.91	9511	11917	139826
Basque.SDG	Atayal.DG	Han_Dezhou	Mbuti.DG	-0.023722	0.000582	-40.749	9315	12692	142375		Russia_Srubnaya	Russia_DevilsCave_N.SG	Baoan_Dahejia	Mbuti.DG	-0.018234	0.000508	-35.918	9460	12008	139738
French.SDG	Atayal.DG	Han_Weinan	Mbuti.DG	-0.022933	0.000562	-40.81	9359	12624	142375		Russia_MLBA_Sintashta.SG	Russia_DevilsCave_N.SG	Shui_Sandu	Mbuti.DG	-0.022093	0.000612	-36.08	8073	10798	123340
French.SDG	Atayal.DG	Blang_Menghai	Mbuti.DG	-0.022777	0.000558	-40.838	9340	12583	142375		Russia_Srubnaya	Russia_DevilsCave_N.SG	Yao_Gulei	Mbuti.DG	-0.020962	0.000579	-36.2	9285	12214	139738
French.SDG	Ami.DG	Yugur_Minghuaxiang	Mbuti.DG	-0.019086	0.000467	-40.874	9592	12314	142615		Russia_Srubnaya	Russia_DevilsCave_N.SG	Yao_Yaoai	Mbuti.DG	-0.021014	0.000579	-36.269	9272	12208	139738
Basque.SDG	Atayal.DG	Han_Linyi	Mbuti.DG	-0.023548	0.000575	-40.925	9315	12667	142375		Russia_MLBA_Sintashta.SG	Russia_DevilsCave_N.SG	Han_Qianxinan	Mbuti.DG	-0.022515	0.00062	-36.29	8068	10845	123340
Basque.SDG	Atayal.DG	Han_Lanzhou	Mbuti.DG	-0.02282	0.000555	-41.128	9361	12610	142375		Russia_MLBA_Sintashta.SG	Russia_DevilsCave_N.SG	She_Pingshui	Mbuti.DG	-0.022881	0.00063	-36.319	8024	10846	123337
Basque.SDG	Atayal.DG	Han_Heze	Mbuti.DG	-0.023616	0.000574	-41.137	9320	12682	142375		Russia_MLBA_Sintashta.SG	Russia_DevilsCave_N.SG	Hani_Honghe	Mbuti.DG	-0.022087	0.000607	-36.368	8071	10795	123340
Basque.SDG	Atayal.DG	Han_Baoji	Mbuti.DG	-0.023162	0.000563	-41.144	9345	12643	142375		Russia_Srubnaya	Russia_DevilsCave_N.SG	Hui_Dahejia	Mbuti.DG	-0.018865	0.000518	-36.415	9419	12055	139738
Basque.SDG	Atayal.DG	Han_Qingdao	Mbuti.DG	-0.023842	0.000579	-41.146	9296	12691	142375		Russia_MLBA_Sintashta.SG	Russia_DevilsCave_N.SG	Mongolian_Damaoqi	Mbuti.DG	-0.020711	0.000568	-36.468	8176	10731	123340
Basque.SDG	Atayal.DG	Han_Ankang	Mbuti.DG	-0.024238	0.000588	-41.193	9274	12725	142375		Russia_MLBA_Sintashta.SG	Russia_DevilsCave_N.SG	Han_Anshun	Mbuti.DG	-0.022509	0.000617	-36.49	8072	10848	123340
French.SDG	Atayal.DG	Han_Linyi	Mbuti.DG	-0.02328	0.000565	-41.203	9329	12643	142375		Russia_Srubnaya	Russia_DevilsCave_N.SG	Lahu_Lancang	Mbuti.DG	-0.020166	0.000553	-36.49	9310	12128	139738
French.SDG	Atayal.DG	Han_Qingdao	Mbuti.DG	-0.023556	0.000572	-41.212	9313	12667	142375		Russia_MLBA_Sintashta.SG	Taiwan_Hanben_IA	Salar_Dahejia	Mbuti.DG	-0.018849	0.000516	-36.515	8234	10551	122923
Basque.SDG	Atayal.DG	Han_Laiwu	Mbuti.DG	-0.023673	0.000573	-41.294	9313	12684	142375		Russia_MLBA_Sintashta.SG	Taiwan_Hanben_IA	Mongolian_Damaoqi	Mbuti.DG	-0.01874	0.00051	-36.74	8239	10542	122923
French.SDG	Atayal.DG	Han_Lanzhou	Mbuti.DG	-0.022584	0.000546	-41.373	9373	12588	142375		Russia_MLBA_Sintashta.SG	Russia_DevilsCave_N.SG	Han_Qiandongnan	Mbuti.DG	-0.022735	0.000619	-36.751	8042	10846	123340
Basque.SDG	Atayal.DG	Han_Rizhao	Mbuti.DG	-0.023902	0.000578	-41.373	9304	12707	142375		Russia_Srubnaya	Russia_DevilsCave_N.SG	Yao_Yaolu	Mbuti.DG	-0.021093	0.000572	-36.892	9276	12224	139738
Basque.SDG	Atayal.DG	Han_Jinan	Mbuti.DG	-0.023792	0.000575	-41.412	9302	12690	142375		Russia_Afanasievo	Russia_DevilsCave_N.SG	Yugur_Minghuaxiang	Mbuti.DG	-0.017801	0.000481	-37	9476	11965	139826
French.SDG	Atayal.DG	Han_Baoji	Mbuti.DG	-0.022911	0.000553	-41.457	9359	12621	142375		Russia_Afanasievo	Russia_DevilsCave_N.SG	Wa_Cangyuan	Mbuti.DG	-0.018649	0.000504	-37.021	9371	11979	139826
Basque.SDG	Atayal.DG	Han_Liaocheng	Mbuti.DG	-0.023758	0.000573	-41.466	9310	12693	142375		Russia_MLBA_Sintashta.SG	Russia_DevilsCave_N.SG	Miao_Leishan	Mbuti.DG	-0.022397	0.000604	-37.057	8062	10825	123340
Basque.SDG	Atayal.DG	Lahu_Lancang	Mbuti.DG	-0.024362	0.000586	-41.554	9261	12729	142375		Russia_Afanasievo	Russia_DevilsCave_N.SG	Yao_Yaoai	Mbuti.DG	-0.020263	0.000546	-37.134	9300	12133	139826
Basque.SDG	Atayal.DG	Han_Zibo	Mbuti.DG	-0.023952	0.000576	-41.56	9297	12708	142375		Russia_Afanasievo	Russia_DevilsCave_N.SG	Yao_Gulei	Mbuti.DG	-0.020245	0.000545	-37.138	9314	12145	139826
French.SDG	Atayal.DG	Han_Ankang	Mbuti.DG	-0.023955	0.000576	-41.565	9291	12702	142375		Russia_MLBA_Sintashta.SG	Russia_DevilsCave_N.SG	Miao_Songtao	Mbuti.DG	-0.022446	0.000604	-37.16	8055	10823	123340
French.SDG	Atayal.DG	Han_Heze	Mbuti.DG	-0.0234	0.000563	-41.573	9331	12662	142375		Russia_Afanasievo	Russia_DevilsCave_N.SG	Lahu_Lancang	Mbuti.DG	-0.019617	0.000527	-37.228	9326	12069	139826
Basque.SDG	Atayal.DG	Yao_Yaoai	Mbuti.DG	-0.026154	0.000629	-41.58	9161	12885	142375		Russia_Afanasievo	Russia_DevilsCave_N.SG	Baoan_Dahejia	Mbuti.DG	-0.017632	0.000473	-37.261	9482	11948	139826
Basque.SDG	Atayal.DG	Han_Jining	Mbuti.DG	-0.023911	0.000575	-41.592	9298	12703	142375		Russia_Afanasievo	Taiwan_Hanben_IA	Yugur_Dahejia	Mbuti.DG	-0.016037	0.00043	-37.283	9498	11733	139363
French.SDG	Atayal.DG	Han_Laiwu	Mbuti.DG	-0.02338	0.000562	-41.604	9331	12659	142375		Russia_MLBA_Sintashta.SG	Taiwan_Hanben_IA	Baoan_Dahejia	Mbuti.DG	-0.01919	0.000514	-37.36	8212	10571	122923
French.SDG	Atayal.DG	Han_Liaocheng	Mbuti.DG	-0.023492	0.000565	-41.608	9326	12670	142375		Russia_MLBA_Sintashta.SG	Russia_DevilsCave_N.SG	She_Guanshe	Mbuti.DG	-0.0233	0.000623	-37.384	8034	10908	123340
French.SDG	Atayal.DG	Han_Rizhao	Mbuti.DG	-0.023613	0.000567	-41.613	9319	12681	142375		Russia_MLBA_Sintashta.SG	Russia_DevilsCave_N.SG	Han_Xianyang	Mbuti.DG	-0.022593	0.000603	-37.455	8060	10846	123340
Basque.SDG	Atayal.DG	She_Pingshui	Mbuti.DG	-0.025477	0.000612	-41.623	9191	12818	142372		Russia_MLBA_Sintashta.SG	Russia_DevilsCave_N.SG	She_Shanyang	Mbuti.DG	-0.023438	0.000626	-37.469	8007	10898	123340
Basque.SDG	Atayal.DG	Hani_Honghe	Mbuti.DG	-0.023491	0.000564	-41.623	9311	12655	142375		Russia_Afanasievo	Russia_DevilsCave_N.SG	Yao_Yaolu	Mbuti.DG	-0.020377	0.000544	-37.474	9306	12156	139826
Basque.SDG	Ami.DG	Mongolian_Damaoqi	Mbuti.DG	-0.019395	0.000466	-41.646	9580	12346	142615		Russia_MLBA_Sintashta.SG	Russia_DevilsCave_N.SG	Manchu_Bijie	Mbuti.DG	-0.02297	0.000611	-37.6	8034	10867	123340
Basque.SDG	Atayal.DG	Han_Weihai	Mbuti.DG	-0.024101	0.000578	-41.692	9285	12717	142375		Russia_MLBA_Sintashta.SG	Russia_DevilsCave_N.SG	Pumi_Lanping	Mbuti.DG	-0.022721	0.000604	-37.643	8044	10846	123340
French.SDG	Atayal.DG	Lahu_Lancang	Mbuti.DG	-0.024113	0.000578	-41.713	9274	12707	142375		Russia_MLBA_Sintashta.SG	Russia_DevilsCave_N.SG	She_Fujian	Mbuti.DG	-0.023372	0.000621	-37.653	8021	10903	123340
French.SDG	Atayal.DG	Tanka_Fujian	Mbuti.DG	-0.025289	0.000606	-41.726	9214	12815	142374		Russia_MLBA_Sintashta.SG	Russia_DevilsCave_N.SG	Han_Ningde	Mbuti.DG	-0.023141	0.000615	-37.653	8023	10877	123340
Basque.SDG	Atayal.DG	Tanka_Fujian	Mbuti.DG	-0.025645	0.000614	-41.741	9196	12847	142374		Russia_MLBA_Sintashta.SG	Russia_DevilsCave_N.SG	Han_Hanzhong	Mbuti.DG	-0.023008	0.000611	-37.673	8032	10870	123340
Basque.SDG	Atayal.DG	Han_Weifang	Mbuti.DG	-0.023823	0.000571	-41.751	9296	12688	142375		Russia_Afanasievo	Russia_DevilsCave_N.SG	Hui_Dahejia	Mbuti.DG	-0.018298	0.000485	-37.721	9437	11995	139826
Basque.SDG	Atayal.DG	Yao_Gulei	Mbuti.DG	-0.025803	0.000618	-41.762	9188	12862	142375		Russia_MLBA_Sintashta.SG	Russia_DevilsCave_N.SG	Hui_Boshu	Mbuti.DG	-0.022486	0.000596	-37.73	8060	10833	123340
Basque.SDG	Atayal.DG	Yao_Yaolu	Mbuti.DG	-0.02583	0.000618	-41.8	9186	12863	142375		Russia_MLBA_Sintashta.SG	Russia_DevilsCave_N.SG	Bai_Heqing	Mbuti.DG	-0.022645	0.000599	-37.779	8054	10847	123340
French.SDG	Atayal.DG	Han_Jinan	Mbuti.DG	-0.023511	0.000562	-41.801	9319	12666	142375		Russia_MLBA_Sintashta.SG	Russia_DevilsCave_N.SG	Han_Yanan	Mbuti.DG	-0.023052	0.00061	-37.782	8040	10884	123340
Basque.SDG	Atayal.DG	Han_Shangluo	Mbuti.DG	-0.023433	0.00056	-41.809	9324	12660	142375		Russia_MLBA_Sintashta.SG	Russia_DevilsCave_N.SG	Han_Qiannan	Mbuti.DG	-0.023048	0.00061	-37.784	8035	10878	123340
French.SDG	Atayal.DG	Han_Zibo	Mbuti.DG	-0.023728	0.000567	-41.826	9307	12685	142375		Russia_Srubnaya	Russia_DevilsCave_N.SG	Dong_Kaili	Mbuti.DG	-0.021219	0.000562	-37.787	9261	12226	139738
Basque.SDG	Ami.DG	Salar_Dahejia	Mbuti.DG	-0.019479	0.000465	-41.846	9578	12356	142615		Russia_MLBA_Sintashta.SG	Russia_DevilsCave_N.SG	Tujia_Yanhe	Mbuti.DG	-0.02303	0.000608	-37.894	8031	10872	123340
Basque.SDG	Atayal.DG	Han_Hanzhong	Mbuti.DG	-0.024089	0.000575	-41.877	9282	12712	142375		Russia_MLBA_Sintashta.SG	Russia_DevilsCave_N.SG	Gelao_Daozhen	Mbuti.DG	-0.022859	0.000603	-37.923	8043	10862	123340
Basque.SDG	Atayal.DG	Han_Taian	Mbuti.DG	-0.0238	0.000568	-41.884	9301	12690	142375		Russia_MLBA_Sintashta.SG	Russia_DevilsCave_N.SG	Han_Sanming	Mbuti.DG	-0.023403	0.000617	-37.924	8020	10906	123340
French.SDG	Atayal.DG	Han_Jining	Mbuti.DG	-0.023644	0.000564	-41.927	9314	12680	142375		Russia_MLBA_Sintashta.SG	Russia_DevilsCave_N.SG	Han_Xiamen	Mbuti.DG	-0.023111	0.000609	-37.943	8036	10887	123340
Basque.SDG	Atayal.DG	Hui_Boshu	Mbuti.DG	-0.023576	0.000562	-41.95	9313	12670	142375		Russia_MLBA_Sintashta.SG	Russia_DevilsCave_N.SG	Han_Linyi	Mbuti.DG	-0.023313	0.000614	-37.978	8015	10890	123340
French.SDG	Atayal.DG	Han_Weihai	Mbuti.DG	-0.023802	0.000567	-41.951	9303	12692	142375		Russia_MLBA_Sintashta.SG	Russia_DevilsCave_N.SG	Manchu_Jinsha	Mbuti.DG	-0.022948	0.000604	-37.987	8038	10868	123340
Basque.SDG	Atayal.DG	Han_Yantai	Mbuti.DG	-0.024034	0.000573	-41.977	9289	12711	142375		Russia_Srubnaya	Taiwan_Hanben_IA	Dongxiang_Nalesi	Mbuti.DG	-0.016863	0.000444	-37.988	9489	11837	139276
French.SDG	Ami.DG	Mongolian_Damaoqi	Mbuti.DG	-0.019142	0.000456	-42.003	9586	12316	142615		Russia_Srubnaya	Russia_DevilsCave_N.SG	Hani_Honghe	Mbuti.DG	-0.020725	0.000545	-38.022	9283	12179	139738
French.SDG	Atayal.DG	Han_Yantai	Mbuti.DG	-0.023748	0.000565	-42.03	9304	12685	142375		Russia_Srubnaya	Russia_DevilsCave_N.SG	Shui_Sandu	Mbuti.DG	-0.021007	0.000552	-38.06	9274	12210	139738
Basque.SDG	Atayal.DG	Bai_Heqing	Mbuti.DG	-0.023541	0.00056	-42.032	9322	12673	142375		Russia_MLBA_Sintashta.SG	Russia_DevilsCave_N.SG	Tanka_Xinshizhou	Mbuti.DG	-0.023188	0.000609	-38.097	8013	10873	123340
French.SDG	Atayal.DG	She_Pingshui	Mbuti.DG	-0.025302	0.000602	-42.055	9198	12800	142372		Russia_MLBA_Sintashta.SG	Russia_DevilsCave_N.SG	Han_Ankang	Mbuti.DG	-0.023362	0.000613	-38.115	8003	10884	123340
French.SDG	Atayal.DG	Han_Weifang	Mbuti.DG	-0.023575	0.00056	-42.086	9308	12664	142375		Russia_Srubnaya	Russia_DevilsCave_N.SG	Miao_Kaili	Mbuti.DG	-0.021206	0.000555	-38.184	9263	12227	139738
Basque.SDG	Atayal.DG	Han_Zaozhuang	Mbuti.DG	-0.023905	0.000567	-42.187	9298	12702	142375		Russia_Srubnaya	Russia_DevilsCave_N.SG	Gaoshan_Huaan	Mbuti.DG	-0.022066	0.000577	-38.235	9211	12295	139738
French.SDG	Atayal.DG	Bai_Heqing	Mbuti.DG	-0.023299	0.000552	-42.201	9334	12651	142375		Russia_MLBA_Sintashta.SG	Russia_DevilsCave_N.SG	Han_YulinSX	Mbuti.DG	-0.022584	0.000589	-38.352	8072	10857	123340
French.SDG	Atayal.DG	Han_Taian	Mbuti.DG	-0.023521	0.000557	-42.204	9316	12664	142375		Russia_MLBA_Sintashta.SG	Russia_DevilsCave_N.SG	Mongolian_Bijie	Mbuti.DG	-0.023051	0.0006	-38.392	8029	10872	123340
Basque.SDG	Atayal.DG	Han_Xian	Mbuti.DG	-0.023457	0.000556	-42.226	9329	12668	142375		Russia_MLBA_Sintashta.SG	Russia_DevilsCave_N.SG	Han_Fuzhou	Mbuti.DG	-0.023368	0.000608	-38.404	8017	10899	123340
Basque.SDG	Atayal.DG	Han_Binzhou	Mbuti.DG	-0.023973	0.000567	-42.254	9295	12708	142375		Russia_Srubnaya	Russia_DevilsCave_N.SG	Tanka_Fujian	Mbuti.DG	-0.022499	0.000585	-38.479	9182	12326	139737
French.SDG	Ami.DG	Salar_Dahejia	Mbuti.DG	-0.019182	0.000454	-42.274	9589	12324	142615		Russia_MLBA_Sintashta.SG	Russia_DevilsCave_N.SG	Han_Putian	Mbuti.DG	-0.023301	0.000605	-38.509	8015	10888	123340
French.SDG	Atayal.DG	Yao_Yaolu	Mbuti.DG	-0.025612	0.000606	-42.278	9196	12842	142375		Russia_MLBA_Sintashta.SG	Russia_DevilsCave_N.SG	Han_Quanzhou	Mbuti.DG	-0.02338	0.000607	-38.526	8014	10898	123340
French.SDG	Atayal.DG	Han_Hanzhong	Mbuti.DG	-0.0238	0.000563	-42.28	9298	12687	142375		Russia_Srubnaya	Russia_DevilsCave_N.SG	Pumi_Lanping	Mbuti.DG	-0.021498	0.000558	-38.555	9241	12245	139738
French.SDG	Atayal.DG	Han_Shangluo	Mbuti.DG	-0.023192	0.000548	-42.303	9337	12639	142375		Russia_MLBA_Sintashta.SG	Russia_DevilsCave_N.SG	Han_Taiwan	Mbuti.DG	-0.023393	0.000606	-38.593	8026	10911	123340
French.SDG	Atayal.DG	Hani_Honghe	Mbuti.DG	-0.023225	0.000549	-42.312	9324	12631	142375		Russia_Srubnaya	Russia_DevilsCave_N.SG	Mongolian_Damaoqi	Mbuti.DG	-0.019635	0.000508	-38.688	9380	12124	139738
French.SDG	Atayal.DG	Hui_Boshu	Mbuti.DG	-0.023311	0.00055	-42.382	9327	12646	142375		Russia_MLBA_Sintashta.SG	Russia_DevilsCave_N.SG	Han_Nanchong	Mbuti.DG	-0.023083	0.000596	-38.725	8031	10878	123340
Basque.SDG	Atayal.DG	Tujia_Yanhe	Mbuti.DG	-0.024723	0.000583	-42.386	9246	12766	142375		Russia_MLBA_Sintashta.SG	Taiwan_Hanben_IA	Hui_Dahejia	Mbuti.DG	-0.020075	0.000518	-38.743	8162	10630	122923
Basque.SDG	Ami.DG	Baoan_Dahejia	Mbuti.DG	-0.019736	0.000465	-42.416	9560	12375	142615		Russia_Srubnaya	Taiwan_Hanben_IA	Dongxiang_Longquan	Mbuti.DG	-0.016796	0.000433	-38.764	9495	11834	139276
French.SDG	Atayal.DG	Yao_Yaoai	Mbuti.DG	-0.025966	0.000612	-42.431	9169	12866	142375		Russia_Srubnaya	Russia_DevilsCave_N.SG	Han_Qianxinan	Mbuti.DG	-0.021597	0.000557	-38.774	9238	12256	139738
Basque.SDG	Atayal.DG	Han_Dongying	Mbuti.DG	-0.023999	0.000565	-42.456	9290	12707	142375		Russia_MLBA_Sintashta.SG	Russia_DevilsCave_N.SG	Han_Baoji	Mbuti.DG	-0.023029	0.000594	-38.794	8028	10868	123340
Basque.SDG	Atayal.DG	Han_Anshun	Mbuti.DG	-0.024799	0.000584	-42.463	9248	12778	142375		Russia_MLBA_Sintashta.SG	Russia_DevilsCave_N.SG	Han_Jinan	Mbuti.DG	-0.023237	0.000599	-38.801	8022	10888	123340
French.SDG	Atayal.DG	Han_Zaozhuang	Mbuti.DG	-0.023607	0.000556	-42.483	9316	12677	142375		Russia_MLBA_Sintashta.SG	Russia_DevilsCave_N.SG	Han_Longyan	Mbuti.DG	-0.023271	0.000599	-38.837	8018	10888	123340
French.SDG	Atayal.DG	Han_Xian	Mbuti.DG	-0.02319	0.000546	-42.502	9343	12645	142375		Russia_MLBA_Sintashta.SG	Russia_DevilsCave_N.SG	Han_Weinan	Mbuti.DG	-0.023146	0.000596	-38.866	8023	10877	123340
French.SDG	Atayal.DG	Yao_Gulei	Mbuti.DG	-0.025629	0.000602	-42.569	9194	12843	142375		Russia_MLBA_Sintashta.SG	Russia_DevilsCave_N.SG	Han_Weifang	Mbuti.DG	-0.023481	0.000604	-38.866	8005	10902	123340
French.SDG	Atayal.DG	Tujia_Yanhe	Mbuti.DG	-0.024449	0.000574	-42.583	9261	12742	142375		Russia_MLBA_Sintashta.SG	Russia_DevilsCave_N.SG	Han_Zibo	Mbuti.DG	-0.023694	0.00061	-38.868	7998	10920	123340
Basque.SDG	Atayal.DG	Han_Qianxinan	Mbuti.DG	-0.02481	0.000582	-42.61	9255	12787	142375		Russia_MLBA_Sintashta.SG	Russia_DevilsCave_N.SG	Tanka_Shacheng	Mbuti.DG	-0.023542	0.000605	-38.888	8006	10910	123340
French.SDG	Atayal.DG	Han_Binzhou	Mbuti.DG	-0.023727	0.000555	-42.77	9308	12686	142375		Russia_MLBA_Sintashta.SG	Russia_DevilsCave_N.SG	Han_Lanzhou	Mbuti.DG	-0.022564	0.00058	-38.928	8052	10835	123340
French.SDG	Atayal.DG	Han_Dongying	Mbuti.DG	-0.02376	0.000555	-42.783	9302	12685	142375		Russia_MLBA_Sintashta.SG	Russia_DevilsCave_N.SG	Han_Shangluo	Mbuti.DG	-0.023131	0.000594	-38.936	8029	10882	123340
French.SDG	Atayal.DG	She_Guanshe	Mbuti.DG	-0.025568	0.000597	-42.83	9200	12841	142375		Russia_MLBA_Sintashta.SG	Russia_DevilsCave_N.SG	Han_Rizhao	Mbuti.DG	-0.023753	0.000609	-38.984	8005	10935	123340
French.SDG	Atayal.DG	Han_Qianxinan	Mbuti.DG	-0.024502	0.000572	-42.843	9272	12761	142375		Russia_Srubnaya	Taiwan_Hanben_IA	Yugur_Minghuaxiang	Mbuti.DG	-0.017437	0.000447	-39.016	9458	11886	139276
Basque.SDG	Atayal.DG	She_Guanshe	Mbuti.DG	-0.025943	0.000605	-42.871	9175	12868	142375		Russia_MLBA_Sintashta.SG	Russia_DevilsCave_N.SG	Han_Nanping	Mbuti.DG	-0.02333	0.000598	-39.022	8017	10894	123340
Basque.SDG	Atayal.DG	Manchu_Bijie	Mbuti.DG	-0.024907	0.000581	-42.883	9234	12780	142375		Russia_Srubnaya	Russia_DevilsCave_N.SG	Han_Anshun	Mbuti.DG	-0.021507	0.000551	-39.024	9254	12259	139738
French.SDG	Atayal.DG	Han_Anshun	Mbuti.DG	-0.024542	0.000572	-42.906	9263	12757	142375		Russia_Afanasievo	Russia_DevilsCave_N.SG	Gaoshan_Huaan	Mbuti.DG	-0.021014	0.000538	-39.063	9274	12213	139826
Basque.SDG	Atayal.DG	Manchu_Jinsha	Mbuti.DG	-0.024846	0.000579	-42.931	9238	12776	142375		Russia_Afanasievo	Russia_DevilsCave_N.SG	Miao_Kaili	Mbuti.DG	-0.020526	0.000525	-39.093	9290	12160	139826
Basque.SDG	Atayal.DG	Gelao_Daozhen	Mbuti.DG	-0.024884	0.000578	-43.055	9244	12787	142375		Russia_Srubnaya	Russia_DevilsCave_N.SG	She_Pingshui	Mbuti.DG	-0.021839	0.000558	-39.111	9212	12264	139735
French.SDG	Atayal.DG	Manchu_Jinsha	Mbuti.DG	-0.024548	0.00057	-43.088	9257	12752	142375		Russia_MLBA_Sintashta.SG	Russia_DevilsCave_N.SG	Han_Binzhou	Mbuti.DG	-0.023653	0.000604	-39.138	7999	10916	123340
Basque.SDG	Atayal.DG	She_Fujian	Mbuti.DG	-0.025613	0.000594	-43.094	9194	12841	142375		Russia_Srubnaya	Russia_DevilsCave_N.SG	Bai_Heqing	Mbuti.DG	-0.021449	0.000548	-39.17	9251	12248	139738
French.SDG	Atayal.DG	Gaoshan_Huaan	Mbuti.DG	-0.026403	0.000613	-43.106	9159	12918	142375		Russia_MLBA_Sintashta.SG	Russia_DevilsCave_N.SG	Han_Zhangzhou	Mbuti.DG	-0.023396	0.000597	-39.185	8020	10906	123340
French.SDG	Atayal.DG	Manchu_Bijie	Mbuti.DG	-0.024568	0.000569	-43.151	9255	12753	142375		Russia_MLBA_Sintashta.SG	Russia_DevilsCave_N.SG	Han_Zaozhuang	Mbuti.DG	-0.023533	0.000599	-39.287	8009	10912	123340
Basque.SDG	Atayal.DG	Gaoshan_Huaan	Mbuti.DG	-0.026789	0.00062	-43.173	9135	12949	142375		Russia_Afanasievo	Taiwan_Hanben_IA	Dongxiang_Nalesi	Mbuti.DG	-0.016333	0.000416	-39.301	9486	11763	139363
Basque.SDG	Atayal.DG	Miao_Songtao	Mbuti.DG	-0.025248	0.000585	-43.19	9207	12801	142375		Russia_Afanasievo	Russia_DevilsCave_N.SG	Dong_Kaili	Mbuti.DG	-0.020684	0.000526	-39.308	9276	12168	139826
French.SDG	Ami.DG	Baoan_Dahejia	Mbuti.DG	-0.019513	0.000451	-43.224	9565	12347	142615		Russia_MLBA_Sintashta.SG	Russia_DevilsCave_N.SG	Han_Qingdao	Mbuti.DG	-0.023853	0.000606	-39.33	7987	10929	123340
Basque.SDG	Atayal.DG	Han_Sanming	Mbuti.DG	-0.025589	0.000592	-43.245	9207	12851	142375		Russia_MLBA_Sintashta.SG	Russia_DevilsCave_N.SG	Han_Dezhou	Mbuti.DG	-0.023857	0.000606	-39.343	7991	10934	123340
French.SDG	Atayal.DG	Gelao_Daozhen	Mbuti.DG	-0.024605	0.000568	-43.353	9259	12763	142375		Russia_Srubnaya	Russia_DevilsCave_N.SG	Han_Hanzhong	Mbuti.DG	-0.021857	0.000555	-39.371	9221	12275	139738
French.SDG	Atayal.DG	She_Fujian	Mbuti.DG	-0.025341	0.000584	-43.386	9209	12817	142375		Russia_MLBA_Sintashta.SG	Russia_DevilsCave_N.SG	Han_Heze	Mbuti.DG	-0.023546	0.000598	-39.403	8005	10909	123340
French.SDG	Atayal.DG	Miao_Songtao	Mbuti.DG	-0.024985	0.000575	-43.467	9222	12779	142375		Russia_Srubnaya	Russia_DevilsCave_N.SG	Miao_Songtao	Mbuti.DG	-0.021505	0.000545	-39.44	9232	12237	139738
Basque.SDG	Atayal.DG	She_Shanyang	Mbuti.DG	-0.02594	0.000596	-43.49	9176	12869	142375		Russia_Srubnaya	Russia_DevilsCave_N.SG	Han_Qiandongnan	Mbuti.DG	-0.021812	0.000553	-39.467	9227	12275	139738
Basque.SDG	Atayal.DG	Han_Ningde	Mbuti.DG	-0.025308	0.000582	-43.501	9207	12810	142375		Russia_MLBA_Sintashta.SG	Russia_DevilsCave_N.SG	Han_Laiwu	Mbuti.DG	-0.023612	0.000598	-39.51	8006	10918	123340
Basque.SDG	Atayal.DG	Han_Nanchong	Mbuti.DG	-0.024705	0.000568	-43.507	9251	12768	142375		Russia_MLBA_Sintashta.SG	Russia_DevilsCave_N.SG	Han_Xian	Mbuti.DG	-0.023176	0.000586	-39.533	8025	10884	123340
Basque.SDG	Atayal.DG	Han_Qiannan	Mbuti.DG	-0.025071	0.000576	-43.558	9234	12803	142375		Russia_Srubnaya	Russia_DevilsCave_N.SG	Miao_Leishan	Mbuti.DG	-0.021244	0.000537	-39.538	9256	12224	139738
French.SDG	Atayal.DG	Han_Sanming	Mbuti.DG	-0.02532	0.00058	-43.617	9221	12826	142375		Russia_Srubnaya	Russia_DevilsCave_N.SG	She_Guanshe	Mbuti.DG	-0.022174	0.000561	-39.557	9210	12308	139738
French.SDG	Atayal.DG	She_Shanyang	Mbuti.DG	-0.025641	0.000587	-43.662	9193	12843	142375		Russia_Afanasievo	Russia_DevilsCave_N.SG	Mongolian_Damaoqi	Mbuti.DG	-0.018929	0.000478	-39.589	9411	12058	139826
Basque.SDG	Atayal.DG	Han_Fuzhou	Mbuti.DG	-0.025491	0.000583	-43.733	9205	12834	142375		Russia_MLBA_Sintashta.SG	Russia_DevilsCave_N.SG	Han_Taian	Mbuti.DG	-0.023753	0.0006	-39.594	7992	10922	123340
Basque.SDG	Atayal.DG	Han_Qiandongnan	Mbuti.DG	-0.025652	0.000586	-43.798	9193	12845	142375		Russia_MLBA_Sintashta.SG	Russia_DevilsCave_N.SG	Han_Weihai	Mbuti.DG	-0.02381	0.000601	-39.613	7994	10930	123340
French.SDG	Atayal.DG	Han_Fuzhou	Mbuti.DG	-0.025222	0.000575	-43.839	9220	12811	142375		Russia_MLBA_Sintashta.SG	Russia_DevilsCave_N.SG	Han_Jining	Mbuti.DG	-0.02365	0.000597	-39.619	7997	10914	123340
Basque.SDG	Atayal.DG	Han_Quanzhou	Mbuti.DG	-0.025397	0.000579	-43.845	9206	12822	142375		Russia_MLBA_Sintashta.SG	Russia_DevilsCave_N.SG	Han_Yantai	Mbuti.DG	-0.023772	0.000599	-39.653	7989	10921	123340
French.SDG	Atayal.DG	Han_Qiannan	Mbuti.DG	-0.024812	0.000566	-43.854	9248	12780	142375		Russia_Afanasievo	Russia_DevilsCave_N.SG	Shui_Sandu	Mbuti.DG	-0.020377	0.000514	-39.681	9296	12146	139826
French.SDG	Atayal.DG	Han_Nanchong	Mbuti.DG	-0.024431	0.000557	-43.9	9266	12745	142375		Russia_MLBA_Sintashta.SG	Russia_DevilsCave_N.SG	Han_Liaocheng	Mbuti.DG	-0.02362	0.000595	-39.698	8005	10918	123340
French.SDG	Atayal.DG	Han_Ningde	Mbuti.DG	-0.025032	0.00057	-43.913	9223	12787	142375		Russia_Srubnaya	Russia_DevilsCave_N.SG	She_Fujian	Mbuti.DG	-0.022321	0.000561	-39.809	9203	12322	139738
Basque.SDG	Atayal.DG	Tanka_Shacheng	Mbuti.DG	-0.025725	0.000584	-44.015	9187	12849	142375		Russia_Srubnaya	Russia_DevilsCave_N.SG	Han_Xianyang	Mbuti.DG	-0.021661	0.000544	-39.814	9238	12265	139738
French.SDG	Atayal.DG	Han_Taiwan	Mbuti.DG	-0.025171	0.000571	-44.065	9227	12811	142375		Russia_Srubnaya	Russia_DevilsCave_N.SG	Hui_Boshu	Mbuti.DG	-0.021438	0.000538	-39.852	9246	12242	139738
Basque.SDG	Atayal.DG	Han_Taiwan	Mbuti.DG	-0.025459	0.000578	-44.077	9211	12835	142375		Russia_Afanasievo	Russia_DevilsCave_N.SG	Hani_Honghe	Mbuti.DG	-0.020233	0.000507	-39.905	9294	12123	139826
Basque.SDG	Atayal.DG	Mongolian_Bijie	Mbuti.DG	-0.025195	0.000571	-44.13	9217	12804	142375		Russia_MLBA_Sintashta.SG	Russia_DevilsCave_N.SG	Han_Dongying	Mbuti.DG	-0.023819	0.000597	-39.907	7984	10922	123340
Basque.SDG	Atayal.DG	Miao_Kaili	Mbuti.DG	-0.02596	0.000588	-44.134	9173	12869	142375		Russia_Srubnaya	Russia_DevilsCave_N.SG	Han_Yanan	Mbuti.DG	-0.022023	0.000551	-39.992	9222	12300	139738
French.SDG	Atayal.DG	Tanka_Shacheng	Mbuti.DG	-0.025424	0.000576	-44.159	9205	12825	142375		Russia_Srubnaya	Russia_DevilsCave_N.SG	Manchu_Bijie	Mbuti.DG	-0.022111	0.000553	-40.002	9208	12298	139738
Basque.SDG	Atayal.DG	Han_Putian	Mbuti.DG	-0.0255	0.000577	-44.185	9207	12837	142375		Russia_Srubnaya	Russia_DevilsCave_N.SG	Gelao_Daozhen	Mbuti.DG	-0.021794	0.000544	-40.049	9233	12278	139738
French.SDG	Atayal.DG	Han_Quanzhou	Mbuti.DG	-0.025109	0.000568	-44.217	9223	12798	142375		Russia_Afanasievo	Russia_DevilsCave_N.SG	Pumi_Lanping	Mbuti.DG	-0.020891	0.000521	-40.069	9257	12179	139826
French.SDG	Atayal.DG	Mongolian_Bijie	Mbuti.DG	-0.024851	0.000561	-44.316	9239	12777	142375		Russia_Afanasievo	Russia_DevilsCave_N.SG	Tanka_Fujian	Mbuti.DG	-0.021859	0.000545	-40.098	9201	12257	139825
French.SDG	Atayal.DG	Han_Qiandongnan	Mbuti.DG	-0.025415	0.000573	-44.335	9203	12822	142375		Russia_Srubnaya	Russia_DevilsCave_N.SG	Han_Ningde	Mbuti.DG	-0.022171	0.000553	-40.125	9200	12298	139738
Basque.SDG	Atayal.DG	Han_Longyan	Mbuti.DG	-0.025483	0.000574	-44.403	9201	12829	142375		Russia_Srubnaya	Russia_DevilsCave_N.SG	Han_Qiannan	Mbuti.DG	-0.02179	0.000543	-40.126	9238	12283	139738
Basque.SDG	Atayal.DG	Han_Nanping	Mbuti.DG	-0.025474	0.000574	-44.408	9208	12835	142375		Russia_Srubnaya	Russia_DevilsCave_N.SG	Han_Xiamen	Mbuti.DG	-0.022013	0.000547	-40.214	9228	12304	139738
Basque.SDG	Atayal.DG	Miao_Leishan	Mbuti.DG	-0.025799	0.000581	-44.431	9180	12853	142375		Russia_Srubnaya	Russia_DevilsCave_N.SG	She_Shanyang	Mbuti.DG	-0.022237	0.000553	-40.218	9203	12311	139738
French.SDG	Atayal.DG	Miao_Kaili	Mbuti.DG	-0.025684	0.000578	-44.446	9187	12844	142375		Russia_Srubnaya	Russia_DevilsCave_N.SG	Tanka_Xinshizhou	Mbuti.DG	-0.022175	0.000551	-40.25	9199	12298	139738
Basque.SDG	Atayal.DG	Tanka_Xinshizhou	Mbuti.DG	-0.025513	0.000573	-44.492	9189	12822	142375		Russia_Srubnaya	Russia_DevilsCave_N.SG	Han_Sanming	Mbuti.DG	-0.022291	0.000553	-40.31	9203	12318	139738
French.SDG	Atayal.DG	Han_Putian	Mbuti.DG	-0.02523	0.000566	-44.563	9222	12815	142375		Russia_Afanasievo	Taiwan_Hanben_IA	Yugur_Minghuaxiang	Mbuti.DG	-0.016866	0.000418	-40.364	9455	11806	139363
Basque.SDG	Atayal.DG	Dong_Kaili	Mbuti.DG	-0.026027	0.000583	-44.678	9175	12881	142375		Russia_Srubnaya	Russia_DevilsCave_N.SG	Han_Ankang	Mbuti.DG	-0.022112	0.000548	-40.368	9200	12290	139738
Basque.SDG	Atayal.DG	Shui_Sandu	Mbuti.DG	-0.026253	0.000587	-44.71	9158	12896	142375		Russia_MLBA_Sintashta.SG	Taiwan_Hanben_IA	Wa_Cangyuan	Mbuti.DG	-0.02264	0.00056	-40.413	7995	10778	122923
French.SDG	Atayal.DG	Han_Longyan	Mbuti.DG	-0.0252	0.000563	-44.726	9217	12805	142375		Russia_Srubnaya	Taiwan_Hanben_IA	Salar_Dahejia	Mbuti.DG	-0.017652	0.000437	-40.416	9443	11901	139276
Basque.SDG	Ami.DG	Hui_Dahejia	Mbuti.DG	-0.020685	0.000462	-44.76	9493	12443	142615		Russia_Srubnaya	Russia_DevilsCave_N.SG	Tujia_Yanhe	Mbuti.DG	-0.021944	0.000543	-40.438	9216	12283	139738
French.SDG	Atayal.DG	Tanka_Xinshizhou	Mbuti.DG	-0.02523	0.000563	-44.795	9206	12798	142375		Russia_Afanasievo	Taiwan_Hanben_IA	Dongxiang_Longquan	Mbuti.DG	-0.01622	0.000401	-40.452	9498	11759	139363
Basque.SDG	Atayal.DG	Han_Xiamen	Mbuti.DG	-0.025585	0.00057	-44.889	9204	12847	142375		Russia_Srubnaya	Russia_DevilsCave_N.SG	Mongolian_Bijie	Mbuti.DG	-0.021989	0.000543	-40.47	9220	12293	139738
Basque.SDG	Atayal.DG	Han_Zhangzhou	Mbuti.DG	-0.025728	0.000573	-44.892	9188	12851	142375		Russia_Srubnaya	Taiwan_Hanben_IA	Mongolian_Damaoqi	Mbuti.DG	-0.017586	0.000435	-40.473	9446	11896	139276
French.SDG	Atayal.DG	Han_Nanping	Mbuti.DG	-0.025191	0.00056	-44.972	9224	12811	142375		Russia_Afanasievo	Russia_DevilsCave_N.SG	Miao_Leishan	Mbuti.DG	-0.020608	0.000509	-40.481	9279	12160	139826
French.SDG	Atayal.DG	Miao_Leishan	Mbuti.DG	-0.025555	0.000568	-44.987	9193	12831	142375		Russia_Afanasievo	Russia_DevilsCave_N.SG	Han_Qiandongnan	Mbuti.DG	-0.021125	0.000521	-40.551	9250	12203	139826
French.SDG	Atayal.DG	Han_Zhangzhou	Mbuti.DG	-0.025471	0.000566	-45.027	9202	12829	142375		Russia_Afanasievo	Russia_DevilsCave_N.SG	She_Pingshui	Mbuti.DG	-0.021245	0.000524	-40.566	9232	12203	139823
French.SDG	Atayal.DG	Dong_Kaili	Mbuti.DG	-0.025723	0.00057	-45.154	9192	12855	142375		Russia_Srubnaya	Russia_DevilsCave_N.SG	Manchu_Jinsha	Mbuti.DG	-0.022058	0.000544	-40.581	9212	12295	139738
French.SDG	Ami.DG	Hui_Dahejia	Mbuti.DG	-0.020374	0.000451	-45.17	9505	12410	142615		Russia_Afanasievo	Russia_DevilsCave_N.SG	Han_Hanzhong	Mbuti.DG	-0.021136	0.000521	-40.598	9253	12208	139826
French.SDG	Atayal.DG	Han_Xiamen	Mbuti.DG	-0.025356	0.000561	-45.238	9216	12826	142375		Russia_Afanasievo	Russia_DevilsCave_N.SG	She_Guanshe	Mbuti.DG	-0.021505	0.00053	-40.599	9238	12245	139826
French.SDG	Atayal.DG	Shui_Sandu	Mbuti.DG	-0.026035	0.000574	-45.391	9168	12874	142375		Russia_Srubnaya	Russia_DevilsCave_N.SG	Han_Baoji	Mbuti.DG	-0.021771	0.000536	-40.614	9228	12271	139738
Basque.SDG	Ami.DG	Pumi_Lanping	Mbuti.DG	-0.022882	0.0005	-45.721	9336	12599	142615		Russia_Afanasievo	Russia_DevilsCave_N.SG	Han_Anshun	Mbuti.DG	-0.02089	0.000514	-40.621	9273	12194	139826
French.SDG	Ami.DG	Pumi_Lanping	Mbuti.DG	-0.022639	0.000489	-46.305	9344	12573	142615		Russia_Srubnaya	Russia_DevilsCave_N.SG	Han_Fuzhou	Mbuti.DG	-0.022325	0.00055	-40.626	9198	12318	139738
Basque.SDG	Ami.DG	Han_Yanan	Mbuti.DG	-0.023569	0.000505	-46.63	9319	12680	142615		Russia_Srubnaya	Russia_DevilsCave_N.SG	Han_Shangluo	Mbuti.DG	-0.022042	0.000542	-40.632	9216	12296	139738
Basque.SDG	Ami.DG	Han_Weinan	Mbuti.DG	-0.023558	0.000503	-46.874	9310	12670	142615		Russia_Srubnaya	Russia_DevilsCave_N.SG	Han_Weinan	Mbuti.DG	-0.021871	0.000538	-40.67	9222	12278	139738
Basque.SDG	Ami.DG	Han_YulinSX	Mbuti.DG	-0.023255	0.000496	-46.892	9339	12656	142615		Russia_Srubnaya	Russia_DevilsCave_N.SG	Han_Linyi	Mbuti.DG	-0.022437	0.000551	-40.695	9177	12312	139738
Basque.SDG	Ami.DG	Wa_Cangyuan	Mbuti.DG	-0.023485	0.000501	-46.915	9279	12628	142615		Russia_Afanasievo	Russia_DevilsCave_N.SG	Han_Xianyang	Mbuti.DG	-0.020958	0.000515	-40.729	9268	12199	139826
French.SDG	Ami.DG	Han_Yanan	Mbuti.DG	-0.023342	0.000493	-47.301	9323	12652	142615		Russia_Afanasievo	Russia_DevilsCave_N.SG	Miao_Songtao	Mbuti.DG	-0.020823	0.000511	-40.745	9261	12173	139826
Basque.SDG	Ami.DG	Han_Xianyang	Mbuti.DG	-0.023753	0.000502	-47.318	9303	12690	142615		Russia_Srubnaya	Russia_DevilsCave_N.SG	Han_Putian	Mbuti.DG	-0.022302	0.000547	-40.746	9204	12320	139738
French.SDG	Ami.DG	Han_Weinan	Mbuti.DG	-0.023309	0.000492	-47.42	9316	12640	142615		Russia_Afanasievo	Russia_DevilsCave_N.SG	Han_Qianxinan	Mbuti.DG	-0.021082	0.000517	-40.765	9257	12205	139826
Basque.SDG	Ami.DG	Han_Lanzhou	Mbuti.DG	-0.023502	0.000496	-47.422	9308	12660	142615		Russia_Srubnaya	Russia_DevilsCave_N.SG	Han_Quanzhou	Mbuti.DG	-0.022248	0.000545	-40.787	9202	12311	139738
Basque.SDG	Ami.DG	Han_Laiwu	Mbuti.DG	-0.024226	0.000511	-47.429	9271	12726	142615		Russia_Afanasievo	Russia_DevilsCave_N.SG	She_Fujian	Mbuti.DG	-0.021715	0.000532	-40.803	9221	12257	139826
French.SDG	Ami.DG	Wa_Cangyuan	Mbuti.DG	-0.023209	0.000489	-47.5	9289	12599	142615		Russia_Srubnaya	Russia_DevilsCave_N.SG	Han_Binzhou	Mbuti.DG	-0.022424	0.000549	-40.838	9192	12325	139738
French.SDG	Ami.DG	Han_YulinSX	Mbuti.DG	-0.023038	0.000484	-47.623	9342	12628	142615		Russia_MLBA_Sintashta.SG	Taiwan_Hanben_IA	Blang_Menghai	Mbuti.DG	-0.022695	0.000554	-40.932	7993	10783	122923
French.SDG	Ami.DG	Han_Xianyang	Mbuti.DG	-0.023477	0.000492	-47.674	9312	12660	142615		Russia_Srubnaya	Russia_DevilsCave_N.SG	Han_YulinSX	Mbuti.DG	-0.021637	0.000528	-40.96	9248	12272	139738
Basque.SDG	Ami.DG	Han_Heze	Mbuti.DG	-0.024204	0.000507	-47.749	9272	12723	142615		Russia_Afanasievo	Russia_DevilsCave_N.SG	Bai_Heqing	Mbuti.DG	-0.020842	0.000508	-41.015	9271	12185	139826
Basque.SDG	Ami.DG	Han_Shangluo	Mbuti.DG	-0.024039	0.000503	-47.78	9281	12709	142615		Russia_Srubnaya	Russia_DevilsCave_N.SG	Han_Longyan	Mbuti.DG	-0.022248	0.000542	-41.015	9199	12308	139738
Basque.SDG	Ami.DG	Han_Dezhou	Mbuti.DG	-0.024372	0.00051	-47.78	9263	12739	142615		Russia_Srubnaya	Taiwan_Hanben_IA	Baoan_Dahejia	Mbuti.DG	-0.017987	0.000438	-41.103	9421	11926	139276
Basque.SDG	Ami.DG	Han_Rizhao	Mbuti.DG	-0.024569	0.000512	-47.945	9256	12760	142615		Russia_Afanasievo	Russia_DevilsCave_N.SG	Hui_Boshu	Mbuti.DG	-0.020804	0.000506	-41.129	9272	12181	139826
Basque.SDG	Ami.DG	Han_Baoji	Mbuti.DG	-0.023898	0.000498	-47.947	9291	12699	142615		Russia_MLBA_Sintashta.SG	Taiwan_Hanben_IA	Han_Yanan	Mbuti.DG	-0.02286	0.000556	-41.135	8012	10822	122923
French.SDG	Ami.DG	Han_Laiwu	Mbuti.DG	-0.023931	0.000499	-47.974	9281	12694	142615		Russia_Srubnaya	Russia_DevilsCave_N.SG	Han_Jinan	Mbuti.DG	-0.022219	0.00054	-41.184	9199	12304	139738
French.SDG	Ami.DG	Han_Lanzhou	Mbuti.DG	-0.023266	0.000484	-48.063	9313	12631	142615		Russia_Srubnaya	Russia_DevilsCave_N.SG	Tanka_Shacheng	Mbuti.DG	-0.022404	0.000544	-41.217	9189	12319	139738
French.SDG	Ami.DG	Han_Dezhou	Mbuti.DG	-0.02407	0.000501	-48.066	9273	12706	142615		Russia_Afanasievo	Russia_DevilsCave_N.SG	Han_Yanan	Mbuti.DG	-0.021343	0.000518	-41.242	9250	12235	139826
French.SDG	Ami.DG	Tanka_Fujian	Mbuti.DG	-0.025722	0.000535	-48.101	9168	12836	142614		Russia_Srubnaya	Russia_DevilsCave_N.SG	Han_Nanchong	Mbuti.DG	-0.021982	0.000533	-41.246	9216	12287	139738
Basque.SDG	Ami.DG	Tanka_Fujian	Mbuti.DG	-0.02608	0.000542	-48.114	9155	12874	142614		Russia_MLBA_Sintashta.SG	Taiwan_Hanben_IA	Pumi_Lanping	Mbuti.DG	-0.022235	0.000539	-41.269	8029	10762	122923
Basque.SDG	Ami.DG	Han_Yantai	Mbuti.DG	-0.024482	0.000506	-48.392	9253	12745	142615		Russia_Afanasievo	Russia_DevilsCave_N.SG	She_Shanyang	Mbuti.DG	-0.021585	0.000522	-41.365	9228	12246	139826
Basque.SDG	Ami.DG	Han_Linyi	Mbuti.DG	-0.024425	0.000504	-48.45	9250	12734	142615		Russia_Srubnaya	Russia_DevilsCave_N.SG	Han_Dezhou	Mbuti.DG	-0.02263	0.000547	-41.371	9181	12343	139738
Basque.SDG	Ami.DG	Blang_Menghai	Mbuti.DG	-0.023931	0.000494	-48.481	9260	12673	142615		Russia_Afanasievo	Russia_DevilsCave_N.SG	Manchu_Bijie	Mbuti.DG	-0.021414	0.000518	-41.38	9236	12231	139826
Basque.SDG	Ami.DG	Han_Taian	Mbuti.DG	-0.024411	0.000503	-48.486	9252	12733	142615		Russia_Srubnaya	Russia_DevilsCave_N.SG	Han_Taiwan	Mbuti.DG	-0.022278	0.000538	-41.428	9207	12320	139738
Basque.SDG	Ami.DG	Han_Liaocheng	Mbuti.DG	-0.024336	0.000502	-48.502	9266	12736	142615		Russia_Afanasievo	Russia_DevilsCave_N.SG	Han_Qiannan	Mbuti.DG	-0.0213	0.000514	-41.448	9248	12227	139826
French.SDG	Ami.DG	Han_Baoji	Mbuti.DG	-0.023647	0.000487	-48.514	9298	12670	142615		Russia_Srubnaya	Russia_DevilsCave_N.SG	Han_Xian	Mbuti.DG	-0.021979	0.00053	-41.449	9221	12293	139738
Basque.SDG	Ami.DG	Han_Jining	Mbuti.DG	-0.024542	0.000505	-48.572	9248	12748	142615		Russia_Srubnaya	Russia_DevilsCave_N.SG	Han_Laiwu	Mbuti.DG	-0.022502	0.000543	-41.458	9190	12334	139738
French.SDG	Ami.DG	Han_Rizhao	Mbuti.DG	-0.02428	0.0005	-48.594	9264	12727	142615		Russia_Srubnaya	Russia_DevilsCave_N.SG	Han_Yantai	Mbuti.DG	-0.022573	0.000544	-41.483	9176	12330	139738
Basque.SDG	Ami.DG	Han_Zaozhuang	Mbuti.DG	-0.024351	0.000501	-48.639	9258	12730	142615		Russia_Afanasievo	Russia_DevilsCave_N.SG	Han_Ningde	Mbuti.DG	-0.021583	0.00052	-41.488	9220	12238	139826
French.SDG	Ami.DG	Han_Heze	Mbuti.DG	-0.023988	0.000493	-48.657	9275	12696	142615		Russia_Srubnaya	Russia_DevilsCave_N.SG	Han_Weifang	Mbuti.DG	-0.02245	0.000541	-41.534	9180	12317	139738
French.SDG	Ami.DG	Han_Yantai	Mbuti.DG	-0.024194	0.000497	-48.669	9261	12712	142615		Russia_Srubnaya	Russia_DevilsCave_N.SG	Han_Jining	Mbuti.DG	-0.022454	0.000541	-41.539	9189	12327	139738
French.SDG	Ami.DG	Han_Shangluo	Mbuti.DG	-0.023798	0.000489	-48.671	9287	12681	142615		Russia_Srubnaya	Russia_DevilsCave_N.SG	Han_Nanping	Mbuti.DG	-0.022348	0.000538	-41.564	9200	12323	139738
Basque.SDG	Ami.DG	Han_Qingdao	Mbuti.DG	-0.024621	0.000505	-48.709	9241	12753	142615		Russia_Srubnaya	Russia_DevilsCave_N.SG	Han_Dongying	Mbuti.DG	-0.02261	0.000544	-41.582	9171	12331	139738
Basque.SDG	Ami.DG	Han_Zibo	Mbuti.DG	-0.024494	0.000503	-48.714	9251	12744	142615		Russia_Srubnaya	Russia_DevilsCave_N.SG	Han_Lanzhou	Mbuti.DG	-0.021586	0.000519	-41.588	9233	12250	139738
French.SDG	Ami.DG	Blang_Menghai	Mbuti.DG	-0.023684	0.000486	-48.744	9268	12646	142615		Russia_Afanasievo	Taiwan_Hanben_IA	Mongolian_Damaoqi	Mbuti.DG	-0.016924	0.000407	-41.601	9454	11812	139363
Basque.SDG	Ami.DG	Hani_Honghe	Mbuti.DG	-0.024279	0.000497	-48.843	9252	12714	142615		Russia_Srubnaya	Russia_DevilsCave_N.SG	Han_Zibo	Mbuti.DG	-0.022608	0.000543	-41.605	9175	12335	139738
Basque.SDG	Ami.DG	Han_Binzhou	Mbuti.DG	-0.024328	0.000498	-48.859	9263	12733	142615		Russia_MLBA_Sintashta.SG	Taiwan_Hanben_IA	Han_YulinSX	Mbuti.DG	-0.022472	0.00054	-41.615	8036	10798	122923
Basque.SDG	Ami.DG	Hui_Boshu	Mbuti.DG	-0.024232	0.000494	-49.018	9265	12721	142615		Russia_Srubnaya	Russia_DevilsCave_N.SG	Han_Rizhao	Mbuti.DG	-0.022645	0.000544	-41.617	9185	12349	139738
French.SDG	Ami.DG	Han_Liaocheng	Mbuti.DG	-0.024069	0.000491	-49.02	9273	12706	142615		Russia_Afanasievo	Russia_DevilsCave_N.SG	Tanka_Xinshizhou	Mbuti.DG	-0.021498	0.000517	-41.622	9226	12232	139826
French.SDG	Ami.DG	Han_Taian	Mbuti.DG	-0.024132	0.000492	-49.086	9260	12702	142615		Russia_Srubnaya	Russia_DevilsCave_N.SG	Han_Qingdao	Mbuti.DG	-0.022655	0.000544	-41.627	9170	12336	139738
Basque.SDG	Ami.DG	Lahu_Lancang	Mbuti.DG	-0.024895	0.000507	-49.097	9216	12766	142615		Russia_Afanasievo	Russia_DevilsCave_N.SG	Tujia_Yanhe	Mbuti.DG	-0.021266	0.00051	-41.686	9246	12219	139826
Basque.SDG	Ami.DG	Han_Xian	Mbuti.DG	-0.024037	0.000489	-49.146	9283	12712	142615		Russia_Afanasievo	Russia_DevilsCave_N.SG	Gelao_Daozhen	Mbuti.DG	-0.021254	0.00051	-41.697	9248	12220	139826
Basque.SDG	Ami.DG	Bai_Heqing	Mbuti.DG	-0.024175	0.000492	-49.159	9273	12721	142615		Russia_Srubnaya	Russia_DevilsCave_N.SG	Han_Taian	Mbuti.DG	-0.022523	0.000539	-41.778	9185	12332	139738
Basque.SDG	Ami.DG	Han_Weifang	Mbuti.DG	-0.024446	0.000497	-49.186	9248	12734	142615		Russia_Srubnaya	Russia_DevilsCave_N.SG	Han_Zhangzhou	Mbuti.DG	-0.022448	0.000537	-41.783	9190	12327	139738
French.SDG	Ami.DG	Han_Zibo	Mbuti.DG	-0.024268	0.000493	-49.214	9254	12715	142615		Russia_Afanasievo	Russia_DevilsCave_N.SG	Han_YulinSX	Mbuti.DG	-0.020876	0.000499	-41.81	9285	12205	139826
French.SDG	Ami.DG	Han_Qingdao	Mbuti.DG	-0.024334	0.000494	-49.222	9250	12720	142615		Russia_Afanasievo	Russia_DevilsCave_N.SG	Han_Baoji	Mbuti.DG	-0.021165	0.000506	-41.856	9254	12214	139826
French.SDG	Ami.DG	Han_Linyi	Mbuti.DG	-0.024156	0.000491	-49.226	9257	12702	142615		Russia_Afanasievo	Russia_DevilsCave_N.SG	Han_Sanming	Mbuti.DG	-0.021657	0.000517	-41.877	9226	12254	139826
Basque.SDG	Ami.DG	Han_Weihai	Mbuti.DG	-0.024762	0.000503	-49.269	9237	12768	142615		Russia_Srubnaya	Russia_DevilsCave_N.SG	Han_Weihai	Mbuti.DG	-0.022687	0.000542	-41.889	9177	12348	139738
French.SDG	Ami.DG	Han_Zaozhuang	Mbuti.DG	-0.024051	0.000488	-49.301	9269	12699	142615		Russia_Afanasievo	Russia_DevilsCave_N.SG	Han_Ankang	Mbuti.DG	-0.021523	0.000514	-41.904	9224	12233	139826
Basque.SDG	Ami.DG	Han_Jinan	Mbuti.DG	-0.024502	0.000497	-49.331	9251	12745	142615		Russia_Afanasievo	Russia_DevilsCave_N.SG	Han_Xiamen	Mbuti.DG	-0.021521	0.000513	-41.984	9238	12247	139826
Basque.SDG	Ami.DG	Han_Ankang	Mbuti.DG	-0.025087	0.000508	-49.394	9208	12786	142615		Russia_Afanasievo	Taiwan_Hanben_IA	Salar_Dahejia	Mbuti.DG	-0.017095	0.000407	-42.03	9443	11826	139363
French.SDG	Ami.DG	Han_Jining	Mbuti.DG	-0.024273	0.000491	-49.405	9257	12719	142615		Russia_Srubnaya	Russia_DevilsCave_N.SG	Han_Liaocheng	Mbuti.DG	-0.022502	0.000535	-42.072	9189	12333	139738
Basque.SDG	Ami.DG	Yao_Yaolu	Mbuti.DG	-0.026677	0.00054	-49.412	9135	12940	142615		Russia_Afanasievo	Russia_DevilsCave_N.SG	Manchu_Jinsha	Mbuti.DG	-0.021401	0.000508	-42.103	9239	12231	139826
Basque.SDG	Ami.DG	Han_Dongying	Mbuti.DG	-0.02462	0.000497	-49.576	9241	12752	142615		Russia_Afanasievo	Russia_DevilsCave_N.SG	Mongolian_Bijie	Mbuti.DG	-0.02139	0.000508	-42.126	9237	12228	139826
French.SDG	Ami.DG	Bai_Heqing	Mbuti.DG	-0.023935	0.000483	-49.596	9280	12694	142615		Russia_MLBA_Sintashta.SG	Taiwan_Hanben_IA	Han_Xianyang	Mbuti.DG	-0.023088	0.000547	-42.198	8000	10838	122923
Basque.SDG	Ami.DG	Yao_Gulei	Mbuti.DG	-0.026601	0.000536	-49.614	9135	12929	142615		Russia_Afanasievo	Russia_DevilsCave_N.SG	Han_Fuzhou	Mbuti.DG	-0.021629	0.000513	-42.202	9223	12248	139826
Basque.SDG	Ami.DG	Yao_Yaoai	Mbuti.DG	-0.026897	0.000542	-49.633	9106	12942	142615		Russia_Srubnaya	Russia_DevilsCave_N.SG	Han_Zaozhuang	Mbuti.DG	-0.022446	0.000532	-42.217	9188	12325	139738
French.SDG	Ami.DG	Lahu_Lancang	Mbuti.DG	-0.024647	0.000495	-49.772	9221	12736	142615		Russia_MLBA_Sintashta.SG	Taiwan_Hanben_IA	Han_Lanzhou	Mbuti.DG	-0.022847	0.00054	-42.291	8006	10815	122923
French.SDG	Ami.DG	Han_Weihai	Mbuti.DG	-0.024462	0.000491	-49.845	9247	12736	142615		Russia_Afanasievo	Russia_DevilsCave_N.SG	Han_Putian	Mbuti.DG	-0.02164	0.000511	-42.322	9228	12254	139826
French.SDG	Ami.DG	Han_Xian	Mbuti.DG	-0.02377	0.000477	-49.869	9291	12681	142615		Russia_Afanasievo	Russia_DevilsCave_N.SG	Han_Binzhou	Mbuti.DG	-0.021718	0.000513	-42.328	9222	12259	139826
French.SDG	Ami.DG	Han_Weifang	Mbuti.DG	-0.024196	0.000485	-49.898	9253	12704	142615		Russia_Afanasievo	Russia_DevilsCave_N.SG	Han_Shangluo	Mbuti.DG	-0.021452	0.000507	-42.338	9235	12235	139826
French.SDG	Ami.DG	Hui_Boshu	Mbuti.DG	-0.023966	0.00048	-49.909	9273	12691	142615		Russia_Afanasievo	Russia_DevilsCave_N.SG	Han_Longyan	Mbuti.DG	-0.02148	0.000507	-42.402	9232	12236	139826
Basque.SDG	Ami.DG	Han_Anshun	Mbuti.DG	-0.025504	0.000511	-49.921	9199	12836	142615		Russia_Afanasievo	Russia_DevilsCave_N.SG	Han_Linyi	Mbuti.DG	-0.021737	0.000513	-42.402	9208	12248	139826
French.SDG	Ami.DG	Han_Binzhou	Mbuti.DG	-0.02408	0.000482	-49.933	9270	12704	142615		Russia_Srubnaya	Russia_DevilsCave_N.SG	Han_Heze	Mbuti.DG	-0.022436	0.000528	-42.489	9191	12327	139738
French.SDG	Ami.DG	Hani_Honghe	Mbuti.DG	-0.024013	0.00048	-50.011	9261	12685	142615		Russia_MLBA_Sintashta.SG	Taiwan_Hanben_IA	Han_Rizhao	Mbuti.DG	-0.024019	0.000564	-42.594	7954	10907	122923
French.SDG	Ami.DG	Han_Jinan	Mbuti.DG	-0.024222	0.000484	-50.063	9260	12714	142615		Russia_Afanasievo	Russia_DevilsCave_N.SG	Han_Nanchong	Mbuti.DG	-0.021324	0.000501	-42.595	9242	12224	139826
French.SDG	Ami.DG	Yao_Yaolu	Mbuti.DG	-0.026456	0.000527	-50.171	9140	12913	142615		Russia_Afanasievo	Russia_DevilsCave_N.SG	Han_Weinan	Mbuti.DG	-0.021304	0.0005	-42.626	9244	12223	139826
French.SDG	Ami.DG	Han_Dongying	Mbuti.DG	-0.024379	0.000486	-50.186	9246	12723	142615		Russia_Afanasievo	Russia_DevilsCave_N.SG	Han_Dezhou	Mbuti.DG	-0.021989	0.000515	-42.662	9207	12282	139826
Basque.SDG	Ami.DG	Han_Hanzhong	Mbuti.DG	-0.024866	0.000495	-50.285	9228	12774	142615		Russia_MLBA_Sintashta.SG	Taiwan_Hanben_IA	Han_Weinan	Mbuti.DG	-0.023293	0.000546	-42.663	7984	10847	122923
French.SDG	Ami.DG	Han_Ankang	Mbuti.DG	-0.024803	0.000493	-50.298	9218	12756	142615		Russia_Afanasievo	Russia_DevilsCave_N.SG	Tanka_Shacheng	Mbuti.DG	-0.021821	0.000511	-42.679	9209	12260	139826
Basque.SDG	Ami.DG	She_Pingshui	Mbuti.DG	-0.026294	0.00052	-50.57	9135	12885	142612		Russia_MLBA_Sintashta.SG	Taiwan_Hanben_IA	Han_Linyi	Mbuti.DG	-0.023811	0.000558	-42.7	7951	10878	122923
Basque.SDG	Ami.DG	Han_Qiandongnan	Mbuti.DG	-0.026034	0.000515	-50.582	9159	12871	142615		Russia_Srubnaya	Taiwan_Hanben_IA	Hui_Dahejia	Mbuti.DG	-0.018683	0.000437	-42.736	9377	11979	139276
Basque.SDG	Ami.DG	Han_Qianxinan	Mbuti.DG	-0.025915	0.000512	-50.618	9177	12873	142615		Russia_Afanasievo	Russia_DevilsCave_N.SG	Han_Lanzhou	Mbuti.DG	-0.020913	0.000489	-42.763	9261	12185	139826
Basque.SDG	Ami.DG	She_Guanshe	Mbuti.DG	-0.026586	0.000524	-50.711	9131	12923	142615		Russia_MLBA_Sintashta.SG	Taiwan_Hanben_IA	Lahu_Lancang	Mbuti.DG	-0.024257	0.000567	-42.768	7927	10908	122923
French.SDG	Ami.DG	Han_Anshun	Mbuti.DG	-0.025245	0.000498	-50.74	9207	12807	142615		Russia_MLBA_Sintashta.SG	Taiwan_Hanben_IA	Han_Heze	Mbuti.DG	-0.023767	0.000556	-42.772	7961	10882	122923
Basque.SDG	Ami.DG	Tujia_Yanhe	Mbuti.DG	-0.025494	0.000502	-50.78	9190	12826	142615		Russia_Afanasievo	Russia_DevilsCave_N.SG	Han_Quanzhou	Mbuti.DG	-0.021681	0.000507	-42.774	9218	12249	139826
French.SDG	Ami.DG	Han_Hanzhong	Mbuti.DG	-0.024577	0.000484	-50.825	9236	12742	142615		Russia_MLBA_Sintashta.SG	Taiwan_Hanben_IA	Han_Liaocheng	Mbuti.DG	-0.023728	0.000554	-42.802	7966	10883	122923
French.SDG	Ami.DG	Yao_Yaoai	Mbuti.DG	-0.026709	0.000525	-50.839	9108	12917	142615		Russia_Afanasievo	Taiwan_Hanben_IA	Baoan_Dahejia	Mbuti.DG	-0.017436	0.000407	-42.803	9418	11848	139363
French.SDG	Ami.DG	She_Guanshe	Mbuti.DG	-0.02621	0.000515	-50.943	9149	12887	142615		Russia_MLBA_Sintashta.SG	Taiwan_Hanben_IA	Bai_Heqing	Mbuti.DG	-0.023535	0.000549	-42.832	7972	10865	122923
French.SDG	Ami.DG	Yao_Gulei	Mbuti.DG	-0.026423	0.000518	-50.967	9136	12904	142615		Russia_Afanasievo	Russia_DevilsCave_N.SG	Han_Zhangzhou	Mbuti.DG	-0.021767	0.000508	-42.85	9218	12261	139826
Basque.SDG	Ami.DG	Han_Qiannan	Mbuti.DG	-0.025653	0.000503	-51.007	9186	12845	142615		Russia_MLBA_Sintashta.SG	Taiwan_Hanben_IA	Han_Weifang	Mbuti.DG	-0.023814	0.000556	-42.855	7951	10878	122923
Basque.SDG	Ami.DG	Manchu_Jinsha	Mbuti.DG	-0.025711	0.000504	-51.03	9175	12842	142615		Russia_Afanasievo	Russia_DevilsCave_N.SG	Han_Taiwan	Mbuti.DG	-0.021606	0.000504	-42.865	9235	12256	139826
Basque.SDG	Ami.DG	Han_Fuzhou	Mbuti.DG	-0.026188	0.000512	-51.101	9151	12886	142615		Russia_MLBA_Sintashta.SG	Taiwan_Hanben_IA	Han_Laiwu	Mbuti.DG	-0.023743	0.000553	-42.955	7960	10879	122923
Basque.SDG	Ami.DG	Han_Sanming	Mbuti.DG	-0.026244	0.000513	-51.119	9154	12896	142615		Russia_Afanasievo	Russia_DevilsCave_N.SG	Han_Weifang	Mbuti.DG	-0.021777	0.000507	-42.966	9209	12254	139826
Basque.SDG	Ami.DG	Manchu_Bijie	Mbuti.DG	-0.025745	0.000503	-51.138	9172	12844	142615		Russia_MLBA_Sintashta.SG	Taiwan_Hanben_IA	Han_Zibo	Mbuti.DG	-0.024056	0.00056	-42.994	7945	10902	122923
Basque.SDG	Ami.DG	Han_Quanzhou	Mbuti.DG	-0.026176	0.000512	-51.167	9149	12882	142615		Russia_Afanasievo	Russia_DevilsCave_N.SG	Han_Zibo	Mbuti.DG	-0.021911	0.000509	-43.009	9203	12266	139826
Basque.SDG	Ami.DG	Han_Nanchong	Mbuti.DG	-0.025427	0.000497	-51.194	9196	12822	142615		Russia_Afanasievo	Russia_DevilsCave_N.SG	Han_Laiwu	Mbuti.DG	-0.02182	0.000507	-43.028	9220	12272	139826
Basque.SDG	Ami.DG	She_Fujian	Mbuti.DG	-0.026399	0.000515	-51.217	9140	12905	142615		Russia_Afanasievo	Russia_DevilsCave_N.SG	Han_Jinan	Mbuti.DG	-0.021596	0.000502	-43.048	9223	12242	139826
Basque.SDG	Ami.DG	Han_Ningde	Mbuti.DG	-0.026186	0.000511	-51.235	9146	12881	142615		Russia_Afanasievo	Russia_DevilsCave_N.SG	Han_Jining	Mbuti.DG	-0.021779	0.000506	-43.05	9219	12264	139826
Basque.SDG	Ami.DG	Gelao_Daozhen	Mbuti.DG	-0.025585	0.000499	-51.27	9191	12840	142615		Russia_Afanasievo	Russia_DevilsCave_N.SG	Han_Nanping	Mbuti.DG	-0.021724	0.000504	-43.065	9221	12259	139826
Basque.SDG	Ami.DG	Han_Nanping	Mbuti.DG	-0.026178	0.00051	-51.283	9155	12889	142615		Russia_Afanasievo	Russia_DevilsCave_N.SG	Han_Yantai	Mbuti.DG	-0.021928	0.000509	-43.113	9199	12265	139826
French.SDG	Ami.DG	Manchu_Jinsha	Mbuti.DG	-0.025412	0.000495	-51.34	9188	12812	142615		Russia_Afanasievo	Russia_DevilsCave_N.SG	Han_Xian	Mbuti.DG	-0.021343	0.000495	-43.125	9246	12231	139826
French.SDG	Ami.DG	Han_Qianxinan	Mbuti.DG	-0.025606	0.000498	-51.39	9189	12841	142615		Russia_MLBA_Sintashta.SG	Taiwan_Hanben_IA	Hui_Boshu	Mbuti.DG	-0.023493	0.000544	-43.146	7971	10858	122923
Basque.SDG	Ami.DG	Miao_Songtao	Mbuti.DG	-0.025854	0.000503	-51.427	9161	12848	142615		Russia_MLBA_Sintashta.SG	Taiwan_Hanben_IA	Hani_Honghe	Mbuti.DG	-0.023689	0.000549	-43.184	7954	10866	122923
French.SDG	Ami.DG	She_Pingshui	Mbuti.DG	-0.026117	0.000508	-51.438	9136	12860	142612		Russia_Afanasievo	Russia_DevilsCave_N.SG	Han_Dongying	Mbuti.DG	-0.021859	0.000506	-43.207	9203	12260	139826
Basque.SDG	Ami.DG	Tanka_Shacheng	Mbuti.DG	-0.026211	0.00051	-51.438	9145	12884	142615		Russia_MLBA_Sintashta.SG	Taiwan_Hanben_IA	Tanka_Fujian	Mbuti.DG	-0.025428	0.000588	-43.266	7869	10995	122922
French.SDG	Ami.DG	Tujia_Yanhe	Mbuti.DG	-0.02522	0.00049	-51.444	9199	12795	142615		Russia_MLBA_Sintashta.SG	Taiwan_Hanben_IA	Han_Zaozhuang	Mbuti.DG	-0.023878	0.000552	-43.27	7956	10891	122923
Basque.SDG	Ami.DG	Gaoshan_Huaan	Mbuti.DG	-0.027847	0.000541	-51.445	9053	13024	142615		Russia_MLBA_Sintashta.SG	Taiwan_Hanben_IA	Han_Baoji	Mbuti.DG	-0.023484	0.000542	-43.299	7973	10860	122923
Basque.SDG	Ami.DG	Mongolian_Bijie	Mbuti.DG	-0.02591	0.000503	-51.545	9166	12861	142615		Russia_Afanasievo	Russia_DevilsCave_N.SG	Han_Taian	Mbuti.DG	-0.021933	0.000506	-43.31	9205	12272	139826
Basque.SDG	Ami.DG	She_Shanyang	Mbuti.DG	-0.026385	0.000511	-51.685	9139	12902	142615		Russia_MLBA_Sintashta.SG	Taiwan_Hanben_IA	Han_Shangluo	Mbuti.DG	-0.023422	0.000541	-43.311	7977	10856	122923
French.SDG	Ami.DG	Han_Qiannan	Mbuti.DG	-0.025394	0.000491	-51.709	9193	12814	142615		Russia_Afanasievo	Russia_DevilsCave_N.SG	Han_Liaocheng	Mbuti.DG	-0.021898	0.000505	-43.332	9212	12273	139826
French.SDG	Ami.DG	Han_Qiandongnan	Mbuti.DG	-0.025796	0.000499	-51.727	9163	12842	142615		Russia_Afanasievo	Russia_DevilsCave_N.SG	Han_Qingdao	Mbuti.DG	-0.02202	0.000508	-43.336	9196	12275	139826
French.SDG	Ami.DG	Han_Fuzhou	Mbuti.DG	-0.025918	0.0005	-51.803	9159	12856	142615		Russia_MLBA_Sintashta.SG	Taiwan_Hanben_IA	Han_Qingdao	Mbuti.DG	-0.023998	0.000554	-43.344	7944	10894	122923
French.SDG	Ami.DG	She_Fujian	Mbuti.DG	-0.026127	0.000504	-51.811	9150	12876	142615		Russia_Afanasievo	Russia_DevilsCave_N.SG	Han_Zaozhuang	Mbuti.DG	-0.021769	0.000502	-43.404	9218	12262	139826
Basque.SDG	Ami.DG	Han_Longyan	Mbuti.DG	-0.026306	0.000508	-51.82	9142	12893	142615		Russia_Afanasievo	Russia_DevilsCave_N.SG	Han_Rizhao	Mbuti.DG	-0.022041	0.000507	-43.447	9208	12290	139826
Basque.SDG	Ami.DG	Dong_Kaili	Mbuti.DG	-0.026816	0.000517	-51.828	9116	12941	142615		Russia_MLBA_Sintashta.SG	Taiwan_Hanben_IA	Han_Dezhou	Mbuti.DG	-0.023972	0.000552	-43.448	7951	10897	122923
French.SDG	Ami.DG	Han_Sanming	Mbuti.DG	-0.025974	0.000501	-51.845	9162	12866	142615		Russia_MLBA_Sintashta.SG	Taiwan_Hanben_IA	Han_Yantai	Mbuti.DG	-0.024057	0.000553	-43.484	7943	10900	122923
Basque.SDG	Ami.DG	Han_Taiwan	Mbuti.DG	-0.026153	0.000504	-51.848	9160	12890	142615		Russia_MLBA_Sintashta.SG	Taiwan_Hanben_IA	Han_Hanzhong	Mbuti.DG	-0.02417	0.000556	-43.496	7941	10912	122923
French.SDG	Ami.DG	Manchu_Bijie	Mbuti.DG	-0.025406	0.00049	-51.861	9186	12809	142615		Russia_MLBA_Sintashta.SG	Taiwan_Hanben_IA	Han_Ankang	Mbuti.DG	-0.024412	0.000561	-43.514	7913	10913	122923
French.SDG	Ami.DG	Han_Quanzhou	Mbuti.DG	-0.025887	0.000499	-51.865	9160	12852	142615		Russia_MLBA_Sintashta.SG	Taiwan_Hanben_IA	Yao_Gulei	Mbuti.DG	-0.025354	0.000581	-43.616	7892	11008	122923
French.SDG	Ami.DG	Gelao_Daozhen	Mbuti.DG	-0.025306	0.000487	-51.91	9201	12810	142615		Russia_MLBA_Sintashta.SG	Taiwan_Hanben_IA	Han_Weihai	Mbuti.DG	-0.024054	0.000551	-43.616	7945	10902	122923
French.SDG	Ami.DG	Gaoshan_Huaan	Mbuti.DG	-0.02746	0.000529	-51.957	9074	12990	142615		Russia_MLBA_Sintashta.SG	Taiwan_Hanben_IA	Han_Jinan	Mbuti.DG	-0.023737	0.000544	-43.624	7962	10880	122923
French.SDG	Ami.DG	Miao_Songtao	Mbuti.DG	-0.02559	0.000492	-52.012	9169	12819	142615		Russia_Afanasievo	Russia_DevilsCave_N.SG	Han_Heze	Mbuti.DG	-0.021733	0.000498	-43.635	9220	12259	139826
Basque.SDG	Ami.DG	Tanka_Xinshizhou	Mbuti.DG	-0.026202	0.000504	-52.013	9139	12876	142615		Russia_MLBA_Sintashta.SG	Taiwan_Hanben_IA	Han_Binzhou	Mbuti.DG	-0.023883	0.000547	-43.66	7952	10888	122923
French.SDG	Ami.DG	Tanka_Shacheng	Mbuti.DG	-0.02591	0.000498	-52.016	9157	12852	142615		Russia_Afanasievo	Russia_DevilsCave_N.SG	Han_Weihai	Mbuti.DG	-0.022096	0.000506	-43.665	9197	12287	139826
French.SDG	Ami.DG	Han_Nanchong	Mbuti.DG	-0.025153	0.000483	-52.031	9205	12792	142615		Russia_MLBA_Sintashta.SG	Taiwan_Hanben_IA	She_Pingshui	Mbuti.DG	-0.025432	0.000582	-43.696	7868	10994	122920
Basque.SDG	Ami.DG	Miao_Kaili	Mbuti.DG	-0.026608	0.000511	-52.083	9130	12924	142615		Russia_MLBA_Sintashta.SG	Taiwan_Hanben_IA	Han_Xian	Mbuti.DG	-0.023513	0.000538	-43.708	7971	10861	122923
French.SDG	Ami.DG	Han_Ningde	Mbuti.DG	-0.02591	0.000497	-52.13	9154	12849	142615		Russia_MLBA_Sintashta.SG	Taiwan_Hanben_IA	Han_Jining	Mbuti.DG	-0.023942	0.000548	-43.708	7946	10889	122923
French.SDG	Ami.DG	Mongolian_Bijie	Mbuti.DG	-0.025566	0.00049	-52.191	9181	12827	142615		Russia_MLBA_Sintashta.SG	Taiwan_Hanben_IA	Han_Dongying	Mbuti.DG	-0.024098	0.000549	-43.868	7936	10898	122923
French.SDG	Ami.DG	Han_Nanping	Mbuti.DG	-0.025893	0.000496	-52.219	9164	12857	142615		Russia_MLBA_Sintashta.SG	Taiwan_Hanben_IA	Han_Taian	Mbuti.DG	-0.023944	0.000546	-43.872	7947	10890	122923
Basque.SDG	Ami.DG	Miao_Leishan	Mbuti.DG	-0.026651	0.000509	-52.324	9121	12922	142615		Russia_MLBA_Sintashta.SG	Taiwan_Hanben_IA	Manchu_Jinsha	Mbuti.DG	-0.024607	0.000561	-43.899	7918	10943	122923
French.SDG	Ami.DG	Han_Longyan	Mbuti.DG	-0.026023	0.000497	-52.401	9151	12862	142615		Russia_MLBA_Sintashta.SG	Taiwan_Hanben_IA	Yao_Yaoai	Mbuti.DG	-0.025837	0.000585	-44.182	7853	11029	122923
French.SDG	Ami.DG	She_Shanyang	Mbuti.DG	-0.026087	0.000498	-52.41	9150	12870	142615		Russia_MLBA_Sintashta.SG	Taiwan_Hanben_IA	Han_Qianxinan	Mbuti.DG	-0.024917	0.000564	-44.202	7913	10976	122923
Basque.SDG	Ami.DG	Han_Putian	Mbuti.DG	-0.026407	0.000504	-52.421	9144	12910	142615		Russia_Srubnaya	Taiwan_Hanben_IA	Pumi_Lanping	Mbuti.DG	-0.0209	0.000472	-44.246	9223	12134	139276
French.SDG	Ami.DG	Han_Taiwan	Mbuti.DG	-0.025864	0.000493	-52.428	9170	12859	142615		Russia_MLBA_Sintashta.SG	Taiwan_Hanben_IA	Tujia_Yanhe	Mbuti.DG	-0.024743	0.000558	-44.355	7907	10949	122923
Basque.SDG	Ami.DG	Han_Xiamen	Mbuti.DG	-0.026389	0.000503	-52.488	9142	12906	142615		Russia_MLBA_Sintashta.SG	Taiwan_Hanben_IA	Han_Anshun	Mbuti.DG	-0.024629	0.000555	-44.384	7926	10953	122923
Basque.SDG	Ami.DG	Han_Zhangzhou	Mbuti.DG	-0.026326	0.0005	-52.638	9141	12896	142615		Russia_MLBA_Sintashta.SG	Taiwan_Hanben_IA	Manchu_Bijie	Mbuti.DG	-0.024675	0.000555	-44.434	7914	10947	122923
French.SDG	Ami.DG	Tanka_Xinshizhou	Mbuti.DG	-0.025916	0.000491	-52.734	9150	12846	142615		Russia_Afanasievo	Taiwan_Hanben_IA	Hui_Dahejia	Mbuti.DG	-0.018171	0.000408	-44.489	9372	11905	139363
French.SDG	Ami.DG	Miao_Kaili	Mbuti.DG	-0.026334	0.000499	-52.793	9137	12893	142615		Russia_MLBA_Sintashta.SG	Taiwan_Hanben_IA	Yao_Yaolu	Mbuti.DG	-0.025716	0.000578	-44.498	7875	11036	122923
French.SDG	Ami.DG	Dong_Kaili	Mbuti.DG	-0.026511	0.000502	-52.833	9127	12908	142615		Russia_MLBA_Sintashta.SG	Taiwan_Hanben_IA	Miao_Songtao	Mbuti.DG	-0.025033	0.000562	-44.58	7888	10966	122923
French.SDG	Ami.DG	Han_Putian	Mbuti.DG	-0.026136	0.000491	-53.246	9152	12879	142615		Russia_MLBA_Sintashta.SG	Taiwan_Hanben_IA	Gelao_Daozhen	Mbuti.DG	-0.024736	0.000552	-44.778	7913	10954	122923
French.SDG	Ami.DG	Han_Zhangzhou	Mbuti.DG	-0.02607	0.000489	-53.27	9149	12867	142615		Russia_MLBA_Sintashta.SG	Taiwan_Hanben_IA	Gaoshan_Huaan	Mbuti.DG	-0.026763	0.000596	-44.908	7805	11095	122923
French.SDG	Ami.DG	Miao_Leishan	Mbuti.DG	-0.026406	0.000495	-53.336	9128	12894	142615		Russia_MLBA_Sintashta.SG	Taiwan_Hanben_IA	Han_Qiandongnan	Mbuti.DG	-0.025282	0.000562	-44.987	7880	10988	122923
French.SDG	Ami.DG	Han_Xiamen	Mbuti.DG	-0.026159	0.00049	-53.367	9148	12879	142615		Russia_MLBA_Sintashta.SG	Taiwan_Hanben_IA	She_Shanyang	Mbuti.DG	-0.025787	0.000573	-44.988	7852	11022	122923
Basque.SDG	Ami.DG	Shui_Sandu	Mbuti.DG	-0.027304	0.00051	-53.534	9086	12980	142615		Russia_MLBA_Sintashta.SG	Taiwan_Hanben_IA	She_Guanshe	Mbuti.DG	-0.02582	0.000573	-45.087	7868	11041	122923
French.SDG	Ami.DG	Shui_Sandu	Mbuti.DG	-0.027085	0.000497	-54.468	9090	12953	142615		Russia_MLBA_Sintashta.SG	Taiwan_Hanben_IA	Han_Ningde	Mbuti.DG	-0.025308	0.000561	-45.116	7875	10986	122923
											Russia_MLBA_Sintashta.SG	Taiwan_Hanben_IA	Han_Qiannan	Mbuti.DG	-0.025035	0.000554	-45.17	7898	10976	122923
											Russia_MLBA_Sintashta.SG	Taiwan_Hanben_IA	Han_Nanchong	Mbuti.DG	-0.024651	0.000545	-45.223	7916	10946	122923
											Russia_Srubnaya	Taiwan_Hanben_IA	Wa_Cangyuan	Mbuti.DG	-0.02167	0.000479	-45.26	9154	12172	139276
											Russia_MLBA_Sintashta.SG	Taiwan_Hanben_IA	Han_Taiwan	Mbuti.DG	-0.025451	0.000562	-45.272	7880	11009	122923
											Russia_MLBA_Sintashta.SG	Taiwan_Hanben_IA	Han_Quanzhou	Mbuti.DG	-0.025361	0.000559	-45.357	7883	11001	122923
											Russia_MLBA_Sintashta.SG	Taiwan_Hanben_IA	She_Fujian	Mbuti.DG	-0.025501	0.000561	-45.473	7875	11009	122923
											Russia_MLBA_Sintashta.SG	Taiwan_Hanben_IA	Dong_Kaili	Mbuti.DG	-0.025811	0.000567	-45.545	7864	11037	122923
											Russia_MLBA_Sintashta.SG	Taiwan_Hanben_IA	Han_Fuzhou	Mbuti.DG	-0.025494	0.000558	-45.653	7876	11010	122923
											Russia_MLBA_Sintashta.SG	Taiwan_Hanben_IA	Han_Sanming	Mbuti.DG	-0.02553	0.000559	-45.664	7875	11013	122923
											Russia_Srubnaya	Taiwan_Hanben_IA	Han_Yanan	Mbuti.DG	-0.021747	0.000476	-45.701	9187	12216	139276
											Russia_MLBA_Sintashta.SG	Taiwan_Hanben_IA	Tanka_Shacheng	Mbuti.DG	-0.025509	0.000556	-45.886	7871	11006	122923
											Russia_Afanasievo	Taiwan_Hanben_IA	Pumi_Lanping	Mbuti.DG	-0.020344	0.000443	-45.906	9217	12052	139363
											Russia_MLBA_Sintashta.SG	Taiwan_Hanben_IA	Han_Putian	Mbuti.DG	-0.02544	0.000554	-45.936	7878	11005	122923
											Russia_Srubnaya	Taiwan_Hanben_IA	Han_YulinSX	Mbuti.DG	-0.021425	0.000466	-46.015	9207	12191	139276
											Russia_MLBA_Sintashta.SG	Taiwan_Hanben_IA	Tanka_Xinshizhou	Mbuti.DG	-0.025539	0.000554	-46.075	7860	11000	122923
											Russia_MLBA_Sintashta.SG	Taiwan_Hanben_IA	Han_Longyan	Mbuti.DG	-0.025405	0.000551	-46.089	7875	10998	122923
											Russia_MLBA_Sintashta.SG	Taiwan_Hanben_IA	Han_Zhangzhou	Mbuti.DG	-0.025339	0.000549	-46.132	7884	10999	122923
											Russia_Srubnaya	Taiwan_Hanben_IA	Blang_Menghai	Mbuti.DG	-0.021691	0.00047	-46.157	9160	12181	139276
											Russia_MLBA_Sintashta.SG	Taiwan_Hanben_IA	Miao_Kaili	Mbuti.DG	-0.025701	0.000557	-46.169	7862	11021	122923
											Russia_MLBA_Sintashta.SG	Taiwan_Hanben_IA	Mongolian_Bijie	Mbuti.DG	-0.025233	0.000546	-46.246	7885	10987	122923
											Russia_MLBA_Sintashta.SG	Taiwan_Hanben_IA	Han_Nanping	Mbuti.DG	-0.025448	0.000549	-46.336	7880	11008	122923
											Russia_Srubnaya	Taiwan_Hanben_IA	Han_Weinan	Mbuti.DG	-0.021947	0.000472	-46.455	9168	12225	139276
											Russia_MLBA_Sintashta.SG	Taiwan_Hanben_IA	Miao_Leishan	Mbuti.DG	-0.025867	0.000554	-46.708	7853	11033	122923
											Russia_MLBA_Sintashta.SG	Taiwan_Hanben_IA	Han_Xiamen	Mbuti.DG	-0.025535	0.000545	-46.846	7875	11014	122923
											Russia_Srubnaya	Taiwan_Hanben_IA	Hani_Honghe	Mbuti.DG	-0.022272	0.000475	-46.921	9139	12241	139276
											Russia_Afanasievo	Taiwan_Hanben_IA	Han_Yanan	Mbuti.DG	-0.021091	0.000447	-47.149	9191	12131	139363
											Russia_Afanasievo	Taiwan_Hanben_IA	Han_YulinSX	Mbuti.DG	-0.020705	0.000439	-47.172	9217	12103	139363
											Russia_Srubnaya	Taiwan_Hanben_IA	Bai_Heqing	Mbuti.DG	-0.022194	0.00047	-47.203	9156	12247	139276
											Russia_Srubnaya	Taiwan_Hanben_IA	Han_Laiwu	Mbuti.DG	-0.02253	0.000477	-47.25	9135	12272	139276
											Russia_Srubnaya	Taiwan_Hanben_IA	Han_Xianyang	Mbuti.DG	-0.022015	0.000466	-47.257	9166	12232	139276
											Russia_Srubnaya	Taiwan_Hanben_IA	Han_Lanzhou	Mbuti.DG	-0.021751	0.00046	-47.297	9172	12202	139276
											Russia_Srubnaya	Taiwan_Hanben_IA	Han_Liaocheng	Mbuti.DG	-0.022477	0.000474	-47.376	9140	12270	139276
											Russia_Srubnaya	Taiwan_Hanben_IA	Han_Baoji	Mbuti.DG	-0.022099	0.000466	-47.414	9160	12238	139276
											Russia_Srubnaya	Taiwan_Hanben_IA	Han_Linyi	Mbuti.DG	-0.022827	0.000481	-47.466	9102	12282	139276
											Russia_Srubnaya	Taiwan_Hanben_IA	Han_Dezhou	Mbuti.DG	-0.022648	0.000477	-47.481	9127	12282	139276
											Russia_Srubnaya	Taiwan_Hanben_IA	Han_Zibo	Mbuti.DG	-0.022856	0.000481	-47.515	9112	12295	139276
											Russia_MLBA_Sintashta.SG	Taiwan_Hanben_IA	Shui_Sandu	Mbuti.DG	-0.026426	0.000555	-47.606	7823	11071	122923
											Russia_Srubnaya	Taiwan_Hanben_IA	Han_Qingdao	Mbuti.DG	-0.022712	0.000477	-47.652	9114	12278	139276
											Russia_Srubnaya	Taiwan_Hanben_IA	Han_Yantai	Mbuti.DG	-0.022751	0.000477	-47.713	9119	12287	139276
											Russia_Srubnaya	Taiwan_Hanben_IA	Hui_Boshu	Mbuti.DG	-0.022366	0.000468	-47.802	9140	12255	139276
											Russia_Srubnaya	Taiwan_Hanben_IA	Han_Rizhao	Mbuti.DG	-0.022829	0.000477	-47.862	9122	12302	139276
											Russia_Afanasievo	Taiwan_Hanben_IA	Wa_Cangyuan	Mbuti.DG	-0.021139	0.000441	-47.904	9152	12098	139363
											Russia_Srubnaya	Taiwan_Hanben_IA	Lahu_Lancang	Mbuti.DG	-0.022962	0.000479	-47.907	9097	12295	139276
											Russia_Srubnaya	Taiwan_Hanben_IA	Han_Shangluo	Mbuti.DG	-0.022209	0.000463	-47.965	9152	12246	139276
											Russia_Afanasievo	Taiwan_Hanben_IA	Blang_Menghai	Mbuti.DG	-0.021117	0.00044	-48.009	9157	12100	139363
											Russia_Srubnaya	Taiwan_Hanben_IA	Han_Binzhou	Mbuti.DG	-0.022576	0.00047	-48.074	9130	12274	139276
											Russia_Srubnaya	Taiwan_Hanben_IA	Han_Heze	Mbuti.DG	-0.022601	0.00047	-48.077	9128	12276	139276
											Russia_Srubnaya	Taiwan_Hanben_IA	Han_Hanzhong	Mbuti.DG	-0.022917	0.000477	-48.088	9106	12298	139276
											Russia_Srubnaya	Taiwan_Hanben_IA	Han_Zaozhuang	Mbuti.DG	-0.022675	0.000471	-48.125	9121	12279	139276
											Russia_Srubnaya	Taiwan_Hanben_IA	Han_Xian	Mbuti.DG	-0.022211	0.000461	-48.199	9153	12246	139276
											Russia_Srubnaya	Taiwan_Hanben_IA	Han_Jining	Mbuti.DG	-0.02264	0.000469	-48.318	9126	12280	139276
											Russia_Srubnaya	Taiwan_Hanben_IA	Han_Ankang	Mbuti.DG	-0.023082	0.000477	-48.426	9090	12304	139276
											Russia_Srubnaya	Taiwan_Hanben_IA	Han_Dongying	Mbuti.DG	-0.022798	0.000471	-48.437	9107	12282	139276
											Russia_Srubnaya	Taiwan_Hanben_IA	Han_Weifang	Mbuti.DG	-0.022673	0.000468	-48.441	9116	12274	139276
											Russia_Srubnaya	Taiwan_Hanben_IA	Han_Jinan	Mbuti.DG	-0.022643	0.000467	-48.466	9122	12276	139276
											Russia_Srubnaya	Taiwan_Hanben_IA	Han_Taian	Mbuti.DG	-0.022609	0.000466	-48.475	9122	12271	139276
											Russia_Srubnaya	Taiwan_Hanben_IA	Tanka_Fujian	Mbuti.DG	-0.023969	0.000493	-48.588	9043	12381	139275
											Russia_Srubnaya	Taiwan_Hanben_IA	Yao_Gulei	Mbuti.DG	-0.024335	0.000497	-48.942	9033	12422	139276
											Russia_Srubnaya	Taiwan_Hanben_IA	Han_Weihai	Mbuti.DG	-0.022846	0.000467	-48.954	9117	12299	139276
											Russia_Afanasievo	Taiwan_Hanben_IA	Han_Baoji	Mbuti.DG	-0.021536	0.00044	-48.987	9160	12161	139363
											Russia_Afanasievo	Taiwan_Hanben_IA	Han_Lanzhou	Mbuti.DG	-0.021133	0.000431	-49.032	9176	12121	139363
											Russia_Afanasievo	Taiwan_Hanben_IA	Han_Xianyang	Mbuti.DG	-0.021341	0.000435	-49.039	9172	12146	139363
											Russia_Afanasievo	Taiwan_Hanben_IA	Han_Liaocheng	Mbuti.DG	-0.021913	0.000446	-49.081	9140	12194	139363
											Russia_Afanasievo	Taiwan_Hanben_IA	Han_Weinan	Mbuti.DG	-0.02141	0.000436	-49.083	9166	12149	139363
											Russia_Srubnaya	Taiwan_Hanben_IA	Han_Anshun	Mbuti.DG	-0.023541	0.000479	-49.096	9080	12359	139276
											Russia_Srubnaya	Taiwan_Hanben_IA	Manchu_Jinsha	Mbuti.DG	-0.023632	0.000481	-49.117	9069	12360	139276
											Russia_Afanasievo	Taiwan_Hanben_IA	Han_Dezhou	Mbuti.DG	-0.022048	0.000449	-49.158	9129	12202	139363
											Russia_Afanasievo	Taiwan_Hanben_IA	Han_Zibo	Mbuti.DG	-0.022201	0.000452	-49.161	9116	12210	139363
											Russia_Afanasievo	Taiwan_Hanben_IA	Bai_Heqing	Mbuti.DG	-0.02161	0.000439	-49.187	9156	12168	139363
											Russia_Afanasievo	Taiwan_Hanben_IA	Lahu_Lancang	Mbuti.DG	-0.022464	0.000457	-49.199	9090	12220	139363
											Russia_Srubnaya	Taiwan_Hanben_IA	She_Pingshui	Mbuti.DG	-0.024315	0.000494	-49.215	9019	12405	139273
											Russia_Srubnaya	Taiwan_Hanben_IA	Manchu_Bijie	Mbuti.DG	-0.023687	0.000481	-49.239	9062	12361	139276
											Russia_Afanasievo	Taiwan_Hanben_IA	Han_Laiwu	Mbuti.DG	-0.021907	0.000445	-49.241	9138	12191	139363
											Russia_Srubnaya	Taiwan_Hanben_IA	Tujia_Yanhe	Mbuti.DG	-0.023566	0.000477	-49.363	9066	12349	139276
											Russia_Srubnaya	Taiwan_Hanben_IA	Yao_Yaoai	Mbuti.DG	-0.024935	0.000504	-49.433	8986	12459	139276
											Russia_Afanasievo	Taiwan_Hanben_IA	Han_Heze	Mbuti.DG	-0.021927	0.000443	-49.467	9136	12192	139363
											Russia_Afanasievo	Taiwan_Hanben_IA	Han_Zaozhuang	Mbuti.DG	-0.022042	0.000445	-49.499	9127	12199	139363
											Russia_Afanasievo	Taiwan_Hanben_IA	Han_Yantai	Mbuti.DG	-0.02214	0.000447	-49.539	9119	12205	139363
											Russia_Srubnaya	Taiwan_Hanben_IA	Han_Qianxinan	Mbuti.DG	-0.023823	0.00048	-49.659	9064	12382	139276
											Russia_Afanasievo	Taiwan_Hanben_IA	Han_Qingdao	Mbuti.DG	-0.022111	0.000445	-49.661	9117	12199	139363
											Russia_Afanasievo	Taiwan_Hanben_IA	Han_Linyi	Mbuti.DG	-0.022193	0.000446	-49.735	9110	12203	139363
											Russia_Afanasievo	Taiwan_Hanben_IA	Hui_Boshu	Mbuti.DG	-0.021786	0.000438	-49.792	9140	12176	139363
											Russia_Srubnaya	Taiwan_Hanben_IA	Gelao_Daozhen	Mbuti.DG	-0.023577	0.000473	-49.806	9075	12359	139276
											Russia_Afanasievo	Taiwan_Hanben_IA	Han_Hanzhong	Mbuti.DG	-0.022228	0.000446	-49.823	9113	12211	139363
											Russia_Afanasievo	Taiwan_Hanben_IA	Hani_Honghe	Mbuti.DG	-0.021816	0.000437	-49.893	9131	12171	139363
											Russia_Srubnaya	Taiwan_Hanben_IA	Han_Quanzhou	Mbuti.DG	-0.024104	0.000483	-49.94	9043	12400	139276
											Russia_Srubnaya	Taiwan_Hanben_IA	Yao_Yaolu	Mbuti.DG	-0.024543	0.000491	-49.953	9023	12441	139276
											Russia_Afanasievo	Taiwan_Hanben_IA	Han_Rizhao	Mbuti.DG	-0.02226	0.000445	-49.978	9119	12221	139363
											Russia_Afanasievo	Taiwan_Hanben_IA	Han_Shangluo	Mbuti.DG	-0.02168	0.000433	-50.038	9149	12170	139363
											Russia_Afanasievo	Taiwan_Hanben_IA	Han_Xian	Mbuti.DG	-0.021621	0.000432	-50.08	9154	12168	139363
											Russia_Afanasievo	Taiwan_Hanben_IA	Han_Ankang	Mbuti.DG	-0.022506	0.000449	-50.11	9092	12228	139363
											Russia_Afanasievo	Taiwan_Hanben_IA	Han_Jining	Mbuti.DG	-0.022014	0.000439	-50.115	9130	12198	139363
											Russia_Srubnaya	Taiwan_Hanben_IA	She_Fujian	Mbuti.DG	-0.024387	0.000486	-50.175	9030	12427	139276
											Russia_Afanasievo	Taiwan_Hanben_IA	Han_Weifang	Mbuti.DG	-0.022045	0.000439	-50.185	9118	12190	139363
											Russia_Srubnaya	Taiwan_Hanben_IA	Han_Qiannan	Mbuti.DG	-0.023663	0.000471	-50.197	9073	12369	139276
											Russia_Afanasievo	Taiwan_Hanben_IA	Han_Binzhou	Mbuti.DG	-0.021927	0.000437	-50.208	9136	12192	139363
											Russia_Srubnaya	Taiwan_Hanben_IA	Miao_Songtao	Mbuti.DG	-0.024005	0.000478	-50.264	9033	12377	139276
											Russia_Srubnaya	Taiwan_Hanben_IA	Han_Ningde	Mbuti.DG	-0.024192	0.00048	-50.387	9029	12398	139276
											Russia_Srubnaya	Taiwan_Hanben_IA	She_Guanshe	Mbuti.DG	-0.024613	0.000488	-50.419	9016	12444	139276
											Russia_Afanasievo	Taiwan_Hanben_IA	Han_Dongying	Mbuti.DG	-0.022106	0.000438	-50.488	9118	12198	139363
											Russia_Afanasievo	Taiwan_Hanben_IA	Han_Taian	Mbuti.DG	-0.022066	0.000437	-50.49	9119	12194	139363
											Russia_Srubnaya	Taiwan_Hanben_IA	Han_Qiandongnan	Mbuti.DG	-0.024266	0.00048	-50.517	9031	12410	139276
											Russia_Afanasievo	Taiwan_Hanben_IA	Han_Jinan	Mbuti.DG	-0.022059	0.000437	-50.531	9125	12199	139363
											Russia_Srubnaya	Taiwan_Hanben_IA	Han_Nanchong	Mbuti.DG	-0.023471	0.000464	-50.609	9076	12345	139276
											Russia_Srubnaya	Taiwan_Hanben_IA	She_Shanyang	Mbuti.DG	-0.024468	0.000483	-50.624	9018	12426	139276
											Russia_Srubnaya	Taiwan_Hanben_IA	Tanka_Shacheng	Mbuti.DG	-0.024295	0.000479	-50.692	9028	12411	139276
											Russia_Srubnaya	Taiwan_Hanben_IA	Dong_Kaili	Mbuti.DG	-0.024728	0.000488	-50.716	9008	12452	139276
											Russia_Srubnaya	Taiwan_Hanben_IA	Han_Fuzhou	Mbuti.DG	-0.024352	0.00048	-50.722	9026	12417	139276
											Russia_Srubnaya	Taiwan_Hanben_IA	Han_Taiwan	Mbuti.DG	-0.024236	0.000477	-50.795	9038	12413	139276
											Russia_Srubnaya	Taiwan_Hanben_IA	Han_Sanming	Mbuti.DG	-0.024347	0.000479	-50.858	9028	12419	139276
											Russia_Afanasievo	Taiwan_Hanben_IA	Yao_Gulei	Mbuti.DG	-0.023717	0.000466	-50.914	9038	12344	139363
											Russia_Afanasievo	Taiwan_Hanben_IA	Yao_Yaoai	Mbuti.DG	-0.024233	0.000476	-50.919	8996	12373	139363
											Russia_Afanasievo	Taiwan_Hanben_IA	Han_Weihai	Mbuti.DG	-0.022301	0.000438	-50.919	9113	12221	139363
											Russia_Srubnaya	Taiwan_Hanben_IA	Han_Putian	Mbuti.DG	-0.02429	0.000477	-50.951	9034	12417	139276
											Russia_Afanasievo	Taiwan_Hanben_IA	Tanka_Fujian	Mbuti.DG	-0.023413	0.000459	-50.964	9046	12309	139362
											Russia_Srubnaya	Taiwan_Hanben_IA	Gaoshan_Huaan	Mbuti.DG	-0.025802	0.000506	-50.995	8940	12533	139276
											Russia_Afanasievo	Taiwan_Hanben_IA	Manchu_Jinsha	Mbuti.DG	-0.023042	0.000451	-51.086	9069	12281	139363
											Russia_Afanasievo	Taiwan_Hanben_IA	Yao_Yaolu	Mbuti.DG	-0.023913	0.000468	-51.119	9028	12361	139363
											Russia_Srubnaya	Taiwan_Hanben_IA	Miao_Kaili	Mbuti.DG	-0.02456	0.00048	-51.139	9014	12435	139276
											Russia_Srubnaya	Taiwan_Hanben_IA	Tanka_Xinshizhou	Mbuti.DG	-0.024394	0.000477	-51.175	9017	12414	139276
											Russia_Srubnaya	Taiwan_Hanben_IA	Mongolian_Bijie	Mbuti.DG	-0.024085	0.00047	-51.202	9040	12395	139276
											Russia_Srubnaya	Taiwan_Hanben_IA	Han_Nanping	Mbuti.DG	-0.024323	0.000475	-51.232	9031	12419	139276
											Russia_Afanasievo	Taiwan_Hanben_IA	Manchu_Bijie	Mbuti.DG	-0.023067	0.00045	-51.247	9065	12280	139363
											Russia_Srubnaya	Taiwan_Hanben_IA	Han_Longyan	Mbuti.DG	-0.024311	0.000474	-51.323	9024	12410	139276
											Russia_Afanasievo	Taiwan_Hanben_IA	Tujia_Yanhe	Mbuti.DG	-0.022947	0.000447	-51.334	9070	12268	139363
											Russia_Afanasievo	Taiwan_Hanben_IA	Han_Anshun	Mbuti.DG	-0.022953	0.000447	-51.344	9079	12278	139363
											Russia_Srubnaya	Taiwan_Hanben_IA	Han_Xiamen	Mbuti.DG	-0.024317	0.00047	-51.713	9033	12419	139276
											Russia_Afanasievo	Taiwan_Hanben_IA	She_Pingshui	Mbuti.DG	-0.023804	0.000459	-51.841	9012	12329	139360
											Russia_Afanasievo	Taiwan_Hanben_IA	Gelao_Daozhen	Mbuti.DG	-0.023086	0.000445	-51.892	9069	12286	139363
											Russia_Afanasievo	Taiwan_Hanben_IA	She_Fujian	Mbuti.DG	-0.023827	0.000459	-51.916	9025	12345	139363
											Russia_Afanasievo	Taiwan_Hanben_IA	Gaoshan_Huaan	Mbuti.DG	-0.024806	0.000478	-51.935	8969	12426	139363
											Russia_Afanasievo	Taiwan_Hanben_IA	She_Guanshe	Mbuti.DG	-0.02398	0.00046	-52.074	9018	12360	139363
											Russia_Afanasievo	Taiwan_Hanben_IA	Miao_Songtao	Mbuti.DG	-0.023346	0.000448	-52.097	9041	12295	139363
											Russia_Srubnaya	Taiwan_Hanben_IA	Miao_Leishan	Mbuti.DG	-0.024622	0.000472	-52.143	9008	12437	139276
											Russia_Afanasievo	Taiwan_Hanben_IA	Han_Qiandongnan	Mbuti.DG	-0.023624	0.000453	-52.207	9032	12325	139363
											Russia_Srubnaya	Taiwan_Hanben_IA	Han_Zhangzhou	Mbuti.DG	-0.02432	0.000466	-52.226	9027	12414	139276
											Russia_Afanasievo	Taiwan_Hanben_IA	Han_Qianxinan	Mbuti.DG	-0.023343	0.000447	-52.242	9058	12311	139363
											Russia_Afanasievo	Taiwan_Hanben_IA	Han_Nanchong	Mbuti.DG	-0.022857	0.000437	-52.291	9080	12266	139363
											Russia_Afanasievo	Taiwan_Hanben_IA	Han_Quanzhou	Mbuti.DG	-0.023593	0.00045	-52.433	9037	12325	139363
											Russia_Afanasievo	Taiwan_Hanben_IA	Miao_Kaili	Mbuti.DG	-0.02391	0.000456	-52.446	9019	12352	139363
											Russia_Afanasievo	Taiwan_Hanben_IA	Han_Ningde	Mbuti.DG	-0.023656	0.000451	-52.458	9024	12321	139363
											Russia_Afanasievo	Taiwan_Hanben_IA	Han_Qiannan	Mbuti.DG	-0.023232	0.000442	-52.551	9061	12298	139363
											Russia_Afanasievo	Taiwan_Hanben_IA	Han_Taiwan	Mbuti.DG	-0.023605	0.000449	-52.577	9042	12332	139363
											Russia_Afanasievo	Taiwan_Hanben_IA	She_Shanyang	Mbuti.DG	-0.023901	0.000455	-52.586	9016	12347	139363
											Russia_Afanasievo	Taiwan_Hanben_IA	Han_Putian	Mbuti.DG	-0.02367	0.00045	-52.624	9035	12334	139363
											Russia_Srubnaya	Taiwan_Hanben_IA	Shui_Sandu	Mbuti.DG	-0.025222	0.000479	-52.639	8975	12488	139276
											Russia_Afanasievo	Taiwan_Hanben_IA	Tanka_Shacheng	Mbuti.DG	-0.023776	0.000451	-52.681	9021	12335	139363
											Russia_Afanasievo	Taiwan_Hanben_IA	Han_Sanming	Mbuti.DG	-0.02375	0.000449	-52.892	9029	12339	139363
											Russia_Afanasievo	Taiwan_Hanben_IA	Dong_Kaili	Mbuti.DG	-0.024217	0.000457	-53.038	9001	12376	139363
											Russia_Afanasievo	Taiwan_Hanben_IA	Han_Fuzhou	Mbuti.DG	-0.0237	0.000447	-53.048	9029	12332	139363
											Russia_Afanasievo	Taiwan_Hanben_IA	Han_Longyan	Mbuti.DG	-0.023583	0.000444	-53.097	9036	12323	139363
											Russia_Afanasievo	Taiwan_Hanben_IA	Han_Nanping	Mbuti.DG	-0.023771	0.000447	-53.139	9029	12342	139363
											Russia_Afanasievo	Taiwan_Hanben_IA	Tanka_Xinshizhou	Mbuti.DG	-0.023757	0.000447	-53.178	9019	12330	139363
											Russia_Afanasievo	Taiwan_Hanben_IA	Mongolian_Bijie	Mbuti.DG	-0.023542	0.000442	-53.265	9035	12316	139363
											Russia_Afanasievo	Taiwan_Hanben_IA	Miao_Leishan	Mbuti.DG	-0.024025	0.000448	-53.612	9009	12357	139363
											Russia_Afanasievo	Taiwan_Hanben_IA	Han_Zhangzhou	Mbuti.DG	-0.0237	0.000442	-53.615	9030	12333	139363
											Russia_Afanasievo	Taiwan_Hanben_IA	Han_Xiamen	Mbuti.DG	-0.023873	0.000439	-54.392	9024	12351	139363
											Russia_Afanasievo	Taiwan_Hanben_IA	Shui_Sandu	Mbuti.DG	-0.024667	0.000451	-54.716	8972	12410	139363
