# Supplementary material for: Human Population Genetic History and Evolutionary Dynamics on the Eastern Tibetan Plateau
Source: Mol Biol Evol. 2025 Nov 17;42(11):msaf258. doi: 10.1093/molbev/msaf258 (PMC12620650; doi:10.1093/molbev/msaf258)
Supplement: msaf258_Supplementary_Data [file msaf258_supplementary_data.zip › Table S11.xlsx]

## Sheet: Figure S11a
Figure S11a. Admixture proportion of East Asians in our successfully tested three-way admixture models with two eastern Eurasian sources and one western Eurasian source, which were extracted from among 98337 models focused on 41 populations
Studied populations	Southern East Asian sources	Northern East Asian sources	Western Eurasian sources	Additional outgroups	Source1	Source2	Source3	SE1	SE2	SE3	p_rank2	Groups	Group	Number	Basal outgroups
HanG_Baiyin	Taiwan_Hanben	Pingliangtai_LN	Russia_Andronovo	Russia_MLBA_Sintashta	0.043	0.929	0.028	0.039	0.042	0.008	0.610055	Taiwan_Hanben-Pingliangtai_LN-Russia_Andronovo-Russia_MLBA_Sintashta	Taiwan_Hanben-Pingliangtai_LN-Pakistan_IA_Loebanr-Russia_EBA_Yamnaya_Samara	19	Mbuti
HanG_Baiyin	Taiwan_Hanben	Pingliangtai_LN	Russia_Afanasievo	Russia_MLBA_Sintashta	0.045	0.927	0.028	0.039	0.043	0.008	0.567535	Taiwan_Hanben-Pingliangtai_LN-Russia_Afanasievo-Russia_MLBA_Sintashta	Taiwan_Hanben-Banlashan_MN-Pakistan_IA_Loebanr-Russia_MLBA_Sintashta	18	Russia_Ust_Ishim_HG_published
HanG_Baiyin	Taiwan_Hanben	Pingliangtai_LN	French	Russia_MLBA_Sintashta	0.044	0.927	0.029	0.039	0.042	0.008	0.657943	Taiwan_Hanben-Pingliangtai_LN-French-Russia_MLBA_Sintashta	Taiwan_Hanben-Pingliangtai_LN-Russia_Sarmatian-Russia_EBA_Yamnaya_Samara	18	Russia_Kostenki14
HanG_Baiyin	Taiwan_Hanben	Pingliangtai_LN	Kazakhstan_Sarmatian	Russia_MLBA_Sintashta	0.043	0.926	0.032	0.039	0.042	0.008	0.661002	Taiwan_Hanben-Pingliangtai_LN-Kazakhstan_Sarmatian-Russia_MLBA_Sintashta	Taiwan_Hanben-Pingliangtai_LN-Kazakhstan_Kangju-Russia_EBA_Yamnaya_Samara	18	Papuan
HanG_Baiyin	Taiwan_Hanben	Pingliangtai_LN	Russia_Sarmatian	Russia_MLBA_Sintashta	0.046	0.923	0.032	0.039	0.043	0.009	0.613986	Taiwan_Hanben-Pingliangtai_LN-Russia_Sarmatian-Russia_MLBA_Sintashta	Taiwan_Hanben-Pingliangtai_LN-Russia_Andronovo-Russia_EBA_Yamnaya_Samara	18	Australian
HanG_Baiyin	Taiwan_Hanben	Wadian_LN	French	Russia_MLBA_Sintashta	0.05	0.922	0.028	0.046	0.05	0.01	0.569315	Taiwan_Hanben-Wadian_LN-French-Russia_MLBA_Sintashta	Taiwan_Hanben-Pingliangtai_LN-Russia_Alan-Russia_EBA_Yamnaya_Samara	18	Mixe
HanG_Baiyin	Taiwan_Hanben	Pingliangtai_LN	Russia_Alan	Russia_MLBA_Sintashta	0.046	0.922	0.031	0.039	0.043	0.008	0.663184	Taiwan_Hanben-Pingliangtai_LN-Russia_Alan-Russia_MLBA_Sintashta	Taiwan_Hanben-Pingliangtai_LN-Iran_C_SehGabi-Russia_EBA_Yamnaya_Samara	18	Russia_MA1_HG
HanG_Baiyin	Taiwan_Hanben	Wadian_LN	Russia_Andronovo	Russia_MLBA_Sintashta	0.051	0.92	0.029	0.046	0.051	0.01	0.578621	Taiwan_Hanben-Wadian_LN-Russia_Andronovo-Russia_MLBA_Sintashta	Taiwan_Hanben-Pingliangtai_LN-Iran_BA1_ShahrISokhta-Russia_EBA_Yamnaya_Samara	18	Onge
HanG_Baiyin	Taiwan_Hanben	Wadian_LN	Iran_C_SehGabi	Russia_MLBA_Sintashta	0.052	0.919	0.029	0.046	0.052	0.011	0.507544	Taiwan_Hanben-Wadian_LN-Iran_C_SehGabi-Russia_MLBA_Sintashta	Taiwan_Hanben-Pingliangtai_LN-Russia_Afanasievo-Russia_EBA_Yamnaya_Samara	17	Atayal
HanG_Baiyin	Taiwan_Hanben	Wadian_LN	Russia_Alan	Russia_MLBA_Sintashta	0.051	0.919	0.03	0.046	0.051	0.011	0.542095	Taiwan_Hanben-Wadian_LN-Russia_Alan-Russia_MLBA_Sintashta	Taiwan_Hanben-Pingliangtai_LN-French-Russia_EBA_Yamnaya_Samara	17
HanG_Baiyin	Taiwan_Hanben	Wadian_LN	Russia_Afanasievo	Russia_MLBA_Sintashta	0.054	0.918	0.028	0.046	0.051	0.01	0.544987	Taiwan_Hanben-Wadian_LN-Russia_Afanasievo-Russia_MLBA_Sintashta	Taiwan_Hanben-Pingliangtai_LN-Kazakhstan_Sarmatian-Russia_EBA_Yamnaya_Samara	17
HanG_Baiyin	Taiwan_Hanben	Wadian_LN	Kazakhstan_Sarmatian	Russia_MLBA_Sintashta	0.05	0.918	0.032	0.045	0.051	0.011	0.589201	Taiwan_Hanben-Wadian_LN-Kazakhstan_Sarmatian-Russia_MLBA_Sintashta	Taiwan_Hanben-Banlashan_MN-Russia_Alan-Russia_MLBA_Sintashta	16
HanG_Baiyin	Taiwan_Hanben	Pingliangtai_LN	Kazakhstan_Kangju	Russia_MLBA_Sintashta	0.049	0.918	0.033	0.039	0.043	0.009	0.630812	Taiwan_Hanben-Pingliangtai_LN-Kazakhstan_Kangju-Russia_MLBA_Sintashta	Taiwan_Hanben-Banlashan_MN-French-Russia_MLBA_Sintashta	16
HanG_Baiyin	Taiwan_Hanben	Pingliangtai_LN	Iran_C_SehGabi	Russia_MLBA_Sintashta	0.05	0.918	0.032	0.039	0.043	0.008	0.728653	Taiwan_Hanben-Pingliangtai_LN-Iran_C_SehGabi-Russia_MLBA_Sintashta	Taiwan_Hanben-Banlashan_MN-Iran_BA1_ShahrISokhta-Russia_MLBA_Sintashta	16
HanG_Baiyin	Taiwan_Hanben	Wadian_LN	Kazakhstan_Kangju	Russia_MLBA_Sintashta	0.054	0.913	0.032	0.046	0.052	0.011	0.536906	Taiwan_Hanben-Wadian_LN-Kazakhstan_Kangju-Russia_MLBA_Sintashta	Taiwan_Hanben-Banlashan_MN-Iran_C_SehGabi-Russia_MLBA_Sintashta	16
HanG_Baiyin	Taiwan_Hanben	Wadian_LN	Iran_BA1_ShahrISokhta	Russia_MLBA_Sintashta	0.057	0.91	0.032	0.046	0.053	0.011	0.527986	Taiwan_Hanben-Wadian_LN-Iran_BA1_ShahrISokhta-Russia_MLBA_Sintashta	Taiwan_Hanben-Banlashan_MN-Kazakhstan_Sarmatian-Russia_MLBA_Sintashta	15
HanG_Baiyin	Taiwan_Hanben	Pingliangtai_LN	Iran_BA1_ShahrISokhta	Russia_MLBA_Sintashta	0.056	0.909	0.034	0.039	0.043	0.009	0.730124	Taiwan_Hanben-Pingliangtai_LN-Iran_BA1_ShahrISokhta-Russia_MLBA_Sintashta	Taiwan_Hanben-Wanggou_MN-Russia_Alan-Russia_MLBA_Sintashta	15
HanG_Baiyin	Taiwan_Hanben	Wadian_LN	Pakistan_IA_Loebanr	Russia_MLBA_Sintashta	0.058	0.906	0.036	0.046	0.053	0.013	0.539864	Taiwan_Hanben-Wadian_LN-Pakistan_IA_Loebanr-Russia_MLBA_Sintashta	Taiwan_Hanben-Wanggou_MN-Kazakhstan_Kangju-Russia_MLBA_Sintashta	15
HanG_Baiyin	Taiwan_Hanben	Pingliangtai_LN	Pakistan_IA_Loebanr	Russia_MLBA_Sintashta	0.056	0.906	0.038	0.039	0.044	0.01	0.722703	Taiwan_Hanben-Pingliangtai_LN-Pakistan_IA_Loebanr-Russia_MLBA_Sintashta	ManBac_LN-Pingliangtai_LN-Russia_Andronovo-Russia_EBA_Yamnaya_Samara	14
HanG_Baiyin	Taiwan_Hanben	Pingliangtai_LN	Russia_Afanasievo	Russia_EBA_Yamnaya_Samara	0.062	0.903	0.035	0.038	0.042	0.008	0.501163	Taiwan_Hanben-Pingliangtai_LN-Russia_Afanasievo-Russia_EBA_Yamnaya_Samara	Taiwan_Hanben-Banlashan_MN-Kazakhstan_Kangju-Russia_MLBA_Sintashta	14
HanG_Baiyin	Tanshishan_LN	Pingliangtai_LN	French	Russia_MLBA_Sintashta	0.071	0.903	0.025	0.061	0.061	0.007	0.634268	Tanshishan_LN-Pingliangtai_LN-French-Russia_MLBA_Sintashta	Taiwan_Hanben-Wanggou_MN-Pakistan_IA_Loebanr-Russia_MLBA_Sintashta	14
HanG_Baiyin	Taiwan_Hanben	Shimao_LN	French	Russia_MLBA_Sintashta	0.086	0.901	0.014	0.041	0.045	0.009	0.92664	Taiwan_Hanben-Shimao_LN-French-Russia_MLBA_Sintashta	Taiwan_Hanben-Wanggou_MN-Iran_BA1_ShahrISokhta-Russia_MLBA_Sintashta	14
HanG_Baiyin	Taiwan_Hanben	Wadian_LN	Iran_C_SehGabi	Russia_EBA_Yamnaya_Samara	0.065	0.9	0.035	0.046	0.051	0.011	0.339348	Taiwan_Hanben-Wadian_LN-Iran_C_SehGabi-Russia_EBA_Yamnaya_Samara	Taiwan_Hanben-Wanggou_MN-Iran_C_SehGabi-Russia_MLBA_Sintashta	14
HanG_Baiyin	Taiwan_Hanben	Wadian_LN	Russia_Afanasievo	Russia_EBA_Yamnaya_Samara	0.066	0.9	0.033	0.045	0.05	0.01	0.469514	Taiwan_Hanben-Wadian_LN-Russia_Afanasievo-Russia_EBA_Yamnaya_Samara	Taiwan_Hanben-Wanggou_MN-Russia_Afanasievo-Russia_MLBA_Sintashta	14
HanG_Baiyin	Taiwan_Hanben	Shimao_LN	Russia_Andronovo	Russia_MLBA_Sintashta	0.086	0.9	0.014	0.041	0.045	0.009	0.927944	Taiwan_Hanben-Shimao_LN-Russia_Andronovo-Russia_MLBA_Sintashta	Taiwan_Hanben-Wanggou_MN-Russia_Sarmatian-Russia_MLBA_Sintashta	14
HanG_Baiyin	Tanshishan_LN	Wadian_LN	Russia_Andronovo	Russia_MLBA_Sintashta	0.075	0.9	0.025	0.071	0.073	0.009	0.56058	Tanshishan_LN-Wadian_LN-Russia_Andronovo-Russia_MLBA_Sintashta	ManBac_LN-Pingliangtai_LN-Russia_Afanasievo-Russia_EBA_Yamnaya_Samara	13
HanG_Baiyin	Tanshishan_LN	Pingliangtai_LN	Russia_Andronovo	Russia_MLBA_Sintashta	0.075	0.9	0.025	0.061	0.061	0.007	0.641555	Tanshishan_LN-Pingliangtai_LN-Russia_Andronovo-Russia_MLBA_Sintashta	ManBac_LN-Pingliangtai_LN-Kazakhstan_Kangju-Russia_EBA_Yamnaya_Samara	13
HanG_Baiyin	Taiwan_Hanben	Wadian_LN	French	Russia_EBA_Yamnaya_Samara	0.066	0.899	0.035	0.045	0.05	0.011	0.416262	Taiwan_Hanben-Wadian_LN-French-Russia_EBA_Yamnaya_Samara	ManBac_LN-Pingliangtai_LN-Russia_Sarmatian-Russia_EBA_Yamnaya_Samara	13
HanG_Baiyin	Taiwan_Hanben	Shimao_LN	Kazakhstan_Sarmatian	Russia_MLBA_Sintashta	0.085	0.899	0.015	0.041	0.045	0.01	0.929648	Taiwan_Hanben-Shimao_LN-Kazakhstan_Sarmatian-Russia_MLBA_Sintashta	Taiwan_Hanben-Banlashan_MN-Russia_Afanasievo-Russia_MLBA_Sintashta	13
HanG_Baiyin	Tanshishan_LN	Pingliangtai_LN	Kazakhstan_Sarmatian	Russia_MLBA_Sintashta	0.073	0.899	0.028	0.06	0.061	0.008	0.696528	Tanshishan_LN-Pingliangtai_LN-Kazakhstan_Sarmatian-Russia_MLBA_Sintashta	Taiwan_Hanben-Banlashan_MN-Russia_Sarmatian-Russia_MLBA_Sintashta	13
HanG_Baiyin	Taiwan_Hanben	Wadian_LN	Russia_Alan	Russia_EBA_Yamnaya_Samara	0.065	0.898	0.037	0.045	0.051	0.011	0.393289	Taiwan_Hanben-Wadian_LN-Russia_Alan-Russia_EBA_Yamnaya_Samara	Taiwan_Hanben-Banlashan_MN-Russia_Andronovo-Russia_MLBA_Sintashta	13
HanG_Baiyin	Taiwan_Hanben	Shimao_LN	Russia_Afanasievo	Russia_MLBA_Sintashta	0.088	0.898	0.014	0.041	0.046	0.009	0.926535	Taiwan_Hanben-Shimao_LN-Russia_Afanasievo-Russia_MLBA_Sintashta	Taiwan_Hanben-Banlashan_MN-Pakistan_IA_Loebanr-Russia_EBA_Yamnaya_Samara	13
HanG_Baiyin	Tanshishan_LN	Pingliangtai_LN	Russia_Alan	Russia_MLBA_Sintashta	0.075	0.898	0.027	0.06	0.061	0.008	0.666739	Tanshishan_LN-Pingliangtai_LN-Russia_Alan-Russia_MLBA_Sintashta	Taiwan_Hanben-Wanggou_MN-French-Russia_MLBA_Sintashta	13
HanG_Baiyin	Taiwan_Hanben	Shimao_LN	Iran_C_SehGabi	Russia_MLBA_Sintashta	0.088	0.897	0.015	0.041	0.046	0.01	0.929252	Taiwan_Hanben-Shimao_LN-Iran_C_SehGabi-Russia_MLBA_Sintashta	Taiwan_Hanben-Wanggou_MN-Kazakhstan_Sarmatian-Russia_MLBA_Sintashta	13
HanG_Baiyin	Taiwan_Hanben	Shimao_LN	Russia_Alan	Russia_MLBA_Sintashta	0.087	0.897	0.015	0.041	0.046	0.01	0.934466	Taiwan_Hanben-Shimao_LN-Russia_Alan-Russia_MLBA_Sintashta	ManBac_LN-Pingliangtai_LN-French-Russia_EBA_Yamnaya_Samara	12
HanG_Baiyin	Tanshishan_LN	Pingliangtai_LN	Iran_C_SehGabi	Russia_MLBA_Sintashta	0.075	0.897	0.027	0.06	0.06	0.008	0.713506	Tanshishan_LN-Pingliangtai_LN-Iran_C_SehGabi-Russia_MLBA_Sintashta	ManBac_LN-Pingliangtai_LN-Kazakhstan_Sarmatian-Russia_EBA_Yamnaya_Samara	12
HanG_Baiyin	Taiwan_Hanben	Pingliangtai_LN	Russia_Andronovo	Russia_EBA_Yamnaya_Samara	0.066	0.896	0.038	0.038	0.042	0.008	0.495678	Taiwan_Hanben-Pingliangtai_LN-Russia_Andronovo-Russia_EBA_Yamnaya_Samara	ManBac_LN-Pingliangtai_LN-Russia_Afanasievo-Russia_MLBA_Sintashta	12
HanG_Baiyin	Taiwan_Hanben	Pingliangtai_LN	French	Russia_EBA_Yamnaya_Samara	0.065	0.896	0.038	0.038	0.042	0.008	0.511244	Taiwan_Hanben-Pingliangtai_LN-French-Russia_EBA_Yamnaya_Samara	ManBac_LN-Pingliangtai_LN-French-Russia_MLBA_Sintashta	12
HanG_Baiyin	Taiwan_Hanben	Shimao_LN	Russia_Sarmatian	Russia_MLBA_Sintashta	0.088	0.896	0.016	0.041	0.046	0.01	0.934201	Taiwan_Hanben-Shimao_LN-Russia_Sarmatian-Russia_MLBA_Sintashta	ManBac_LN-Pingliangtai_LN-Kazakhstan_Kangju-Russia_MLBA_Sintashta	12
HanG_Baiyin	Taiwan_Hanben	Wadian_LN	Russia_Andronovo	Russia_EBA_Yamnaya_Samara	0.069	0.895	0.036	0.045	0.051	0.011	0.449868	Taiwan_Hanben-Wadian_LN-Russia_Andronovo-Russia_EBA_Yamnaya_Samara	ManBac_LN-Pingliangtai_LN-Russia_Andronovo-Russia_MLBA_Sintashta	12
HanG_Baiyin	Taiwan_Hanben	Shimao_LN	Iran_C_SehGabi	Iran_C_TepeHissar	0.089	0.895	0.016	0.04	0.044	0.01	0.935223	Taiwan_Hanben-Shimao_LN-Iran_C_SehGabi-Iran_C_TepeHissar	ManBac_LN-Pingliangtai_LN-Russia_Sarmatian-Russia_MLBA_Sintashta	12
HanG_Baiyin	Tanshishan_LN	Wadian_LN	Iran_BA1_ShahrISokhta	Russia_MLBA_Sintashta	0.078	0.895	0.027	0.073	0.074	0.01	0.491679	Tanshishan_LN-Wadian_LN-Iran_BA1_ShahrISokhta-Russia_MLBA_Sintashta	ManBac_LN-Pingliangtai_LN-Kazakhstan_Sarmatian-Russia_MLBA_Sintashta	12
HanG_Baiyin	Tanshishan_LN	Wadian_LN	Russia_Afanasievo	Russia_MLBA_Sintashta	0.081	0.895	0.024	0.071	0.073	0.009	0.532591	Tanshishan_LN-Wadian_LN-Russia_Afanasievo-Russia_MLBA_Sintashta	Taiwan_Hanben-Banlashan_MN-Russia_Alan-Russia_EBA_Yamnaya_Samara	12
HanG_Baiyin	Tanshishan_LN	Pingliangtai_LN	Russia_Afanasievo	Russia_MLBA_Sintashta	0.08	0.895	0.025	0.061	0.061	0.007	0.598123	Tanshishan_LN-Pingliangtai_LN-Russia_Afanasievo-Russia_MLBA_Sintashta	Taiwan_Hanben-Banlashan_MN-French-Russia_EBA_Yamnaya_Samara	12
HanG_Baiyin	Taiwan_Hanben	Wadian_LN	Russia_Sarmatian	Russia_EBA_Yamnaya_Samara	0.067	0.894	0.038	0.045	0.052	0.012	0.39533	Taiwan_Hanben-Wadian_LN-Russia_Sarmatian-Russia_EBA_Yamnaya_Samara	Taiwan_Hanben-Banlashan_MN-Russia_Alan-Iran_C_TepeHissar	12
HanG_Baiyin	Taiwan_Hanben	Wadian_LN	Kazakhstan_Sarmatian	Russia_EBA_Yamnaya_Samara	0.066	0.894	0.04	0.045	0.051	0.012	0.459666	Taiwan_Hanben-Wadian_LN-Kazakhstan_Sarmatian-Russia_EBA_Yamnaya_Samara	Taiwan_Hanben-Banlashan_MN-Iran_BA1_ShahrISokhta-Russia_EBA_Yamnaya_Samara	12
HanG_Baiyin	Taiwan_Hanben	Pingliangtai_LN	Kazakhstan_Sarmatian	Russia_EBA_Yamnaya_Samara	0.064	0.894	0.042	0.038	0.042	0.009	0.547897	Taiwan_Hanben-Pingliangtai_LN-Kazakhstan_Sarmatian-Russia_EBA_Yamnaya_Samara	Taiwan_Hanben-Banlashan_MN-French-Iran_C_TepeHissar	12
HanG_Baiyin	Taiwan_Hanben	Shimao_LN	Iran_BA1_ShahrISokhta	Iran_C_TepeHissar	0.09	0.894	0.016	0.04	0.045	0.01	0.939033	Taiwan_Hanben-Shimao_LN-Iran_BA1_ShahrISokhta-Iran_C_TepeHissar	Taiwan_Hanben-Banlashan_MN-Pakistan_IA_Loebanr-Iran_C_TepeHissar	12
HanG_Baiyin	Taiwan_Hanben	Shimao_LN	Kazakhstan_Kangju	Russia_MLBA_Sintashta	0.089	0.894	0.016	0.041	0.046	0.01	0.939912	Taiwan_Hanben-Shimao_LN-Kazakhstan_Kangju-Russia_MLBA_Sintashta	Taiwan_Hanben-Banlashan_MN-Iran_C_SehGabi-Iran_C_TepeHissar	12
HanG_Baiyin	Tanshishan_LN	Wadian_LN	Kazakhstan_Kangju	Russia_MLBA_Sintashta	0.079	0.894	0.027	0.072	0.074	0.01	0.519672	Tanshishan_LN-Wadian_LN-Kazakhstan_Kangju-Russia_MLBA_Sintashta	Taiwan_Hanben-Banlashan_MN-Iran_C_SehGabi-Russia_EBA_Yamnaya_Samara	12
HanG_Baiyin	Tanshishan_LN	Pingliangtai_LN	Russia_Sarmatian	Russia_MLBA_Sintashta	0.078	0.894	0.028	0.06	0.061	0.008	0.651217	Tanshishan_LN-Pingliangtai_LN-Russia_Sarmatian-Russia_MLBA_Sintashta	Taiwan_Hanben-Wanggou_MN-Russia_Andronovo-Russia_MLBA_Sintashta	12
HanG_Baiyin	Taiwan_Hanben	Pingliangtai_LN	Russia_Alan	Russia_EBA_Yamnaya_Samara	0.067	0.893	0.04	0.038	0.042	0.009	0.506156	Taiwan_Hanben-Pingliangtai_LN-Russia_Alan-Russia_EBA_Yamnaya_Samara	Taiwan_Hanben-Shimao_LN-Iran_BA1_ShahrISokhta-Russia_EBA_Yamnaya_Samara	12
HanG_Baiyin	Taiwan_Hanben	Shimao_LN	Iran_BA1_ShahrISokhta	Russia_MLBA_Sintashta	0.091	0.892	0.017	0.041	0.047	0.01	0.937877	Taiwan_Hanben-Shimao_LN-Iran_BA1_ShahrISokhta-Russia_MLBA_Sintashta	Taiwan_Hanben-Shimao_LN-Pakistan_IA_Loebanr-Russia_EBA_Yamnaya_Samara	12
HanG_Baiyin	Taiwan_Hanben	Wadian_LN	Iran_BA1_ShahrISokhta	Russia_EBA_Yamnaya_Samara	0.07	0.891	0.038	0.045	0.052	0.011	0.382292	Taiwan_Hanben-Wadian_LN-Iran_BA1_ShahrISokhta-Russia_EBA_Yamnaya_Samara	Taiwan_Hanben-Shimao_LN-Kazakhstan_Kangju-Russia_EBA_Yamnaya_Samara	12
HanG_Baiyin	Taiwan_Hanben	Pingliangtai_LN	Russia_Sarmatian	Russia_EBA_Yamnaya_Samara	0.067	0.891	0.042	0.038	0.043	0.009	0.477849	Taiwan_Hanben-Pingliangtai_LN-Russia_Sarmatian-Russia_EBA_Yamnaya_Samara	Tanshishan_LN-DevilsCave_N-Kazakhstan_Kangju-Russia_EBA_Yamnaya_Samara	12
HanG_Baiyin	Tanshishan_LN	Pingliangtai_LN	Kazakhstan_Kangju	Russia_MLBA_Sintashta	0.081	0.891	0.029	0.06	0.061	0.008	0.6589	Tanshishan_LN-Pingliangtai_LN-Kazakhstan_Kangju-Russia_MLBA_Sintashta	Tanshishan_LN-DevilsCave_N-Russia_Andronovo-Russia_EBA_Yamnaya_Samara	12
HanG_Baiyin	Taiwan_Hanben	Wadian_LN	Kazakhstan_Kangju	Russia_EBA_Yamnaya_Samara	0.07	0.89	0.04	0.046	0.052	0.012	0.393598	Taiwan_Hanben-Wadian_LN-Kazakhstan_Kangju-Russia_EBA_Yamnaya_Samara	NuiNap_BA_Hc-Pingliangtai_LN-Pakistan_IA_Loebanr-Russia_EBA_Yamnaya_Samara	11
HanG_Baiyin	Taiwan_Hanben	Pingliangtai_LN	Iran_C_SehGabi	Russia_EBA_Yamnaya_Samara	0.069	0.89	0.04	0.038	0.042	0.009	0.532956	Taiwan_Hanben-Pingliangtai_LN-Iran_C_SehGabi-Russia_EBA_Yamnaya_Samara	NuiNap_BA_Hc-Pingliangtai_LN-Russia_Sarmatian-Russia_EBA_Yamnaya_Samara	11
HanG_Baiyin	Tanshishan_LN	Wadian_LN	Pakistan_IA_Loebanr	Russia_MLBA_Sintashta	0.08	0.89	0.03	0.072	0.074	0.011	0.494592	Tanshishan_LN-Wadian_LN-Pakistan_IA_Loebanr-Russia_MLBA_Sintashta	NuiNap_BA_Hc-Pingliangtai_LN-Russia_Afanasievo-Russia_EBA_Yamnaya_Samara	11
HanG_Baiyin	Taiwan_Hanben	Shimao_LN	Pakistan_IA_Loebanr	Russia_MLBA_Sintashta	0.092	0.888	0.019	0.041	0.047	0.012	0.950579	Taiwan_Hanben-Shimao_LN-Pakistan_IA_Loebanr-Russia_MLBA_Sintashta	NuiNap_BA_Hc-Pingliangtai_LN-French-Russia_EBA_Yamnaya_Samara	11
HanG_Baiyin	Tanshishan_LN	Pingliangtai_LN	Iran_BA1_ShahrISokhta	Russia_MLBA_Sintashta	0.082	0.888	0.029	0.059	0.06	0.008	0.717162	Tanshishan_LN-Pingliangtai_LN-Iran_BA1_ShahrISokhta-Russia_MLBA_Sintashta	NuiNap_BA_Hc-Pingliangtai_LN-Kazakhstan_Kangju-Russia_EBA_Yamnaya_Samara	11
HanG_Baiyin	Taiwan_Hanben	Pingliangtai_LN	Kazakhstan_Kangju	Russia_EBA_Yamnaya_Samara	0.07	0.887	0.043	0.038	0.043	0.009	0.490467	Taiwan_Hanben-Pingliangtai_LN-Kazakhstan_Kangju-Russia_EBA_Yamnaya_Samara	NuiNap_BA_Hc-Pingliangtai_LN-Russia_Alan-Russia_EBA_Yamnaya_Samara	11
HanG_Baiyin	Taiwan_Hanben	Wadian_LN	Pakistan_IA_Loebanr	Russia_EBA_Yamnaya_Samara	0.071	0.886	0.043	0.045	0.052	0.013	0.383399	Taiwan_Hanben-Wadian_LN-Pakistan_IA_Loebanr-Russia_EBA_Yamnaya_Samara	NuiNap_BA_Hc-Pingliangtai_LN-Russia_Andronovo-Russia_EBA_Yamnaya_Samara	11
HanG_Baiyin	Taiwan_Hanben	Shimao_LN	Russia_Alan	Iran_C_TepeHissar	0.095	0.886	0.019	0.041	0.046	0.011	0.952789	Taiwan_Hanben-Shimao_LN-Russia_Alan-Iran_C_TepeHissar	NuiNap_BA_Hc-Pingliangtai_LN-Iran_BA1_ShahrISokhta-Russia_EBA_Yamnaya_Samara	11
HanG_Baiyin	Taiwan_Hanben	Shimao_LN	French	Iran_C_TepeHissar	0.096	0.885	0.019	0.041	0.047	0.011	0.952835	Taiwan_Hanben-Shimao_LN-French-Iran_C_TepeHissar	NuiNap_BA_Hc-Pingliangtai_LN-Iran_C_SehGabi-Russia_EBA_Yamnaya_Samara	11
HanG_Baiyin	Taiwan_Hanben	Shimao_LN	Pakistan_IA_Loebanr	Iran_C_TepeHissar	0.094	0.885	0.021	0.041	0.046	0.012	0.956664	Taiwan_Hanben-Shimao_LN-Pakistan_IA_Loebanr-Iran_C_TepeHissar	Taiwan_Hanben-Banlashan_MN-Russia_Afanasievo-Iran_C_TepeHissar	11
HanG_Baiyin	Tanshishan_LN	Wadian_LN	Russia_Alan	Russia_EBA_Yamnaya_Samara	0.084	0.885	0.032	0.078	0.08	0.01	0.323062	Tanshishan_LN-Wadian_LN-Russia_Alan-Russia_EBA_Yamnaya_Samara	Taiwan_Hanben-Banlashan_MN-Kazakhstan_Kangju-Russia_EBA_Yamnaya_Samara	11
HanG_Baiyin	Tanshishan_LN	Pingliangtai_LN	Pakistan_IA_Loebanr	Russia_MLBA_Sintashta	0.083	0.885	0.033	0.059	0.06	0.009	0.694368	Tanshishan_LN-Pingliangtai_LN-Pakistan_IA_Loebanr-Russia_MLBA_Sintashta	Taiwan_Hanben-Lajia_LN-Pakistan_IA_Loebanr-Russia_MLBA_Sintashta	11
HanG_Baiyin	Tanshishan_LN	Wadian_LN	French	Russia_EBA_Yamnaya_Samara	0.085	0.884	0.031	0.076	0.078	0.01	0.334577	Tanshishan_LN-Wadian_LN-French-Russia_EBA_Yamnaya_Samara	Taiwan_Hanben-Banlashan_MN-Kazakhstan_Kangju-Iran_C_TepeHissar	11
HanG_Baiyin	Taiwan_Hanben	Pingliangtai_LN	Iran_BA1_ShahrISokhta	Russia_EBA_Yamnaya_Samara	0.074	0.883	0.042	0.038	0.043	0.009	0.565643	Taiwan_Hanben-Pingliangtai_LN-Iran_BA1_ShahrISokhta-Russia_EBA_Yamnaya_Samara	Taiwan_Hanben-Lajia_LN-Iran_BA1_ShahrISokhta-Russia_MLBA_Sintashta	11
HanG_Baiyin	Taiwan_Hanben	Shimao_LN	Kazakhstan_Sarmatian	Iran_C_TepeHissar	0.096	0.883	0.021	0.041	0.047	0.012	0.955057	Taiwan_Hanben-Shimao_LN-Kazakhstan_Sarmatian-Iran_C_TepeHissar	Taiwan_Hanben-Banlashan_MN-Iran_BA1_ShahrISokhta-Iran_C_TepeHissar	11
HanG_Baiyin	Taiwan_Hanben	Shimao_LN	Russia_Afanasievo	Iran_C_TepeHissar	0.1	0.881	0.02	0.042	0.048	0.011	0.957476	Taiwan_Hanben-Shimao_LN-Russia_Afanasievo-Iran_C_TepeHissar	Taiwan_Hanben-Lajia_LN-Iran_C_SehGabi-Russia_MLBA_Sintashta	11
HanG_Baiyin	Tanshishan_LN	Wadian_LN	Iran_BA1_ShahrISokhta	Russia_EBA_Yamnaya_Samara	0.087	0.881	0.032	0.078	0.081	0.01	0.304414	Tanshishan_LN-Wadian_LN-Iran_BA1_ShahrISokhta-Russia_EBA_Yamnaya_Samara	Taiwan_Hanben-Lajia_LN-Russia_Alan-Russia_MLBA_Sintashta	11
HanG_Baiyin	Taiwan_Hanben	Shimao_LN	Russia_Sarmatian	Iran_C_TepeHissar	0.099	0.879	0.022	0.041	0.048	0.012	0.959959	Taiwan_Hanben-Shimao_LN-Russia_Sarmatian-Iran_C_TepeHissar	Taiwan_Hanben-Lajia_LN-Kazakhstan_Kangju-Russia_MLBA_Sintashta	11
HanG_Baiyin	Taiwan_Hanben	Shimao_LN	Kazakhstan_Kangju	Iran_C_TepeHissar	0.099	0.879	0.022	0.041	0.048	0.012	0.962319	Taiwan_Hanben-Shimao_LN-Kazakhstan_Kangju-Iran_C_TepeHissar	Taiwan_Hanben-Lajia_LN-French-Russia_MLBA_Sintashta	11
HanG_Baiyin	Taiwan_Hanben	Pingliangtai_LN	Pakistan_IA_Loebanr	Russia_EBA_Yamnaya_Samara	0.075	0.878	0.047	0.038	0.043	0.01	0.548357	Taiwan_Hanben-Pingliangtai_LN-Pakistan_IA_Loebanr-Russia_EBA_Yamnaya_Samara	Taiwan_Hanben-Lajia_LN-Russia_Sarmatian-Russia_MLBA_Sintashta	11
HanG_Baiyin	Taiwan_Hanben	Shimao_LN	Russia_Andronovo	Iran_C_TepeHissar	0.101	0.878	0.021	0.042	0.048	0.012	0.961111	Taiwan_Hanben-Shimao_LN-Russia_Andronovo-Iran_C_TepeHissar	Taiwan_Hanben-Lajia_LN-Russia_Afanasievo-Russia_MLBA_Sintashta	11
HanG_Baiyin	Tanshishan_LN	Wadian_LN	Kazakhstan_Sarmatian	Russia_EBA_Yamnaya_Samara	0.088	0.878	0.034	0.076	0.079	0.011	0.395703	Tanshishan_LN-Wadian_LN-Kazakhstan_Sarmatian-Russia_EBA_Yamnaya_Samara	Taiwan_Hanben-Wadian_LN-Kazakhstan_Kangju-Russia_EBA_Yamnaya_Samara	11
HanG_Baiyin	Tanshishan_LN	Wadian_LN	Russia_Sarmatian	Russia_EBA_Yamnaya_Samara	0.092	0.875	0.033	0.077	0.08	0.01	0.340195	Tanshishan_LN-Wadian_LN-Russia_Sarmatian-Russia_EBA_Yamnaya_Samara	Taiwan_Hanben-Lajia_LN-Russia_Andronovo-Russia_MLBA_Sintashta	11
HanG_Baiyin	Tanshishan_LN	Wadian_LN	Russia_Andronovo	Russia_EBA_Yamnaya_Samara	0.093	0.875	0.032	0.076	0.078	0.01	0.384814	Tanshishan_LN-Wadian_LN-Russia_Andronovo-Russia_EBA_Yamnaya_Samara	Taiwan_Hanben-Lajia_LN-Kazakhstan_Sarmatian-Russia_MLBA_Sintashta	11
HanG_Baiyin	Tanshishan_LN	Wadian_LN	Russia_Afanasievo	Russia_EBA_Yamnaya_Samara	0.095	0.875	0.03	0.074	0.076	0.009	0.418439	Tanshishan_LN-Wadian_LN-Russia_Afanasievo-Russia_EBA_Yamnaya_Samara	Taiwan_Hanben-Wadian_LN-Russia_Andronovo-Russia_EBA_Yamnaya_Samara	11
HanG_Baiyin	Tanshishan_LN	Wadian_LN	Pakistan_IA_Loebanr	Russia_EBA_Yamnaya_Samara	0.09	0.874	0.036	0.078	0.081	0.011	0.297751	Tanshishan_LN-Wadian_LN-Pakistan_IA_Loebanr-Russia_EBA_Yamnaya_Samara	Taiwan_Hanben-Lajia_LN-Russia_Sarmatian-Russia_EBA_Yamnaya_Samara	11
HanG_Baiyin	ManBac_LN	Pingliangtai_LN	Iran_C_SehGabi	Russia_MLBA_Sintashta	0.107	0.873	0.019	0.088	0.081	0.01	0.670427	ManBac_LN-Pingliangtai_LN-Iran_C_SehGabi-Russia_MLBA_Sintashta	Taiwan_Hanben-Lajia_LN-Russia_Andronovo-Russia_EBA_Yamnaya_Samara	11
HanG_Baiyin	Tanshishan_LN	Pingliangtai_LN	Iran_C_SehGabi	Russia_EBA_Yamnaya_Samara	0.093	0.873	0.035	0.064	0.065	0.008	0.437734	Tanshishan_LN-Pingliangtai_LN-Iran_C_SehGabi-Russia_EBA_Yamnaya_Samara	Taiwan_Hanben-Wadian_LN-Russia_Afanasievo-Russia_EBA_Yamnaya_Samara	11
HanG_Baiyin	Tanshishan_LN	Wadian_LN	Kazakhstan_Kangju	Russia_EBA_Yamnaya_Samara	0.094	0.872	0.034	0.078	0.08	0.011	0.331731	Tanshishan_LN-Wadian_LN-Kazakhstan_Kangju-Russia_EBA_Yamnaya_Samara	Taiwan_Hanben-Lajia_LN-Russia_Afanasievo-Russia_EBA_Yamnaya_Samara	11
HanG_Baiyin	Tanshishan_LN	Pingliangtai_LN	French	Russia_EBA_Yamnaya_Samara	0.094	0.872	0.034	0.064	0.065	0.008	0.428186	Tanshishan_LN-Pingliangtai_LN-French-Russia_EBA_Yamnaya_Samara	Taiwan_Hanben-Lajia_LN-Kazakhstan_Sarmatian-Russia_EBA_Yamnaya_Samara	11
HanG_Baiyin	ManBac_LN	Pingliangtai_LN	Iran_BA1_ShahrISokhta	Russia_MLBA_Sintashta	0.109	0.87	0.02	0.089	0.082	0.011	0.637298	ManBac_LN-Pingliangtai_LN-Iran_BA1_ShahrISokhta-Russia_MLBA_Sintashta	Taiwan_Hanben-Shimao_LN-French-Russia_EBA_Yamnaya_Samara	11
HanG_Baiyin	Tanshishan_LN	Pingliangtai_LN	Russia_Alan	Russia_EBA_Yamnaya_Samara	0.095	0.87	0.035	0.064	0.065	0.008	0.439805	Tanshishan_LN-Pingliangtai_LN-Russia_Alan-Russia_EBA_Yamnaya_Samara	Taiwan_Hanben-Shimao_LN-Russia_Alan-Russia_EBA_Yamnaya_Samara	11
HanG_Baiyin	ManBac_LN	Pingliangtai_LN	Russia_Alan	Russia_MLBA_Sintashta	0.114	0.867	0.019	0.083	0.077	0.01	0.644549	ManBac_LN-Pingliangtai_LN-Russia_Alan-Russia_MLBA_Sintashta	Taiwan_Hanben-Shimao_LN-Kazakhstan_Sarmatian-Russia_EBA_Yamnaya_Samara	11
HanG_Baiyin	Taiwan_Hanben	Shimao_LN	Russia_Afanasievo	Russia_EBA_Yamnaya_Samara	0.109	0.867	0.024	0.04	0.044	0.009	0.963837	Taiwan_Hanben-Shimao_LN-Russia_Afanasievo-Russia_EBA_Yamnaya_Samara	Taiwan_Hanben-Shimao_LN-Russia_Andronovo-Iran_C_TepeHissar	11
HanG_Baiyin	Tanshishan_LN	Pingliangtai_LN	Russia_Afanasievo	Russia_EBA_Yamnaya_Samara	0.101	0.867	0.032	0.063	0.064	0.007	0.491591	Tanshishan_LN-Pingliangtai_LN-Russia_Afanasievo-Russia_EBA_Yamnaya_Samara	Taiwan_Hanben-Shimao_LN-Russia_Sarmatian-Russia_EBA_Yamnaya_Samara	11
HanG_Baiyin	Taiwan_Hanben	Shimao_LN	French	Russia_EBA_Yamnaya_Samara	0.109	0.866	0.025	0.04	0.045	0.01	0.949061	Taiwan_Hanben-Shimao_LN-French-Russia_EBA_Yamnaya_Samara	Taiwan_Hanben-Shimao_LN-Russia_Andronovo-Russia_EBA_Yamnaya_Samara	11
HanG_Baiyin	Tanshishan_LN	Pingliangtai_LN	Kazakhstan_Sarmatian	Russia_EBA_Yamnaya_Samara	0.096	0.866	0.038	0.063	0.064	0.009	0.520737	Tanshishan_LN-Pingliangtai_LN-Kazakhstan_Sarmatian-Russia_EBA_Yamnaya_Samara	Taiwan_Hanben-Shimao_LN-Russia_Afanasievo-Russia_EBA_Yamnaya_Samara	11
HanG_Baiyin	ManBac_LN	Pingliangtai_LN	Pakistan_IA_Loebanr	Russia_MLBA_Sintashta	0.113	0.865	0.022	0.089	0.082	0.012	0.558131	ManBac_LN-Pingliangtai_LN-Pakistan_IA_Loebanr-Russia_MLBA_Sintashta	Tanshishan_LN-DevilsCave_N-Russia_Sarmatian-Russia_EBA_Yamnaya_Samara	11
HanG_Baiyin	ManBac_LN	Pingliangtai_LN	Kazakhstan_Sarmatian	Russia_MLBA_Sintashta	0.115	0.865	0.02	0.077	0.072	0.01	0.758147	ManBac_LN-Pingliangtai_LN-Kazakhstan_Sarmatian-Russia_MLBA_Sintashta	ManBac_LN-Pingliangtai_LN-Russia_Alan-Russia_EBA_Yamnaya_Samara	10
HanG_Baiyin	Taiwan_Hanben	Shimao_LN	Iran_C_SehGabi	Russia_EBA_Yamnaya_Samara	0.11	0.865	0.026	0.04	0.045	0.01	0.925285	Taiwan_Hanben-Shimao_LN-Iran_C_SehGabi-Russia_EBA_Yamnaya_Samara	ManBac_LN-Pingliangtai_LN-Iran_BA1_ShahrISokhta-Russia_MLBA_Sintashta	10
HanG_Baiyin	Tanshishan_LN	Pingliangtai_LN	Russia_Andronovo	Russia_EBA_Yamnaya_Samara	0.101	0.865	0.034	0.063	0.065	0.008	0.468577	Tanshishan_LN-Pingliangtai_LN-Russia_Andronovo-Russia_EBA_Yamnaya_Samara	ManBac_LN-Pingliangtai_LN-Russia_Alan-Russia_MLBA_Sintashta	10
HanG_Baiyin	Taiwan_Hanben	Shimao_LN	Russia_Alan	Russia_EBA_Yamnaya_Samara	0.11	0.864	0.027	0.04	0.045	0.011	0.950773	Taiwan_Hanben-Shimao_LN-Russia_Alan-Russia_EBA_Yamnaya_Samara	NuiNap_BA_Hc-Pingliangtai_LN-Kazakhstan_Sarmatian-Russia_EBA_Yamnaya_Samara	10
HanG_Baiyin	Tanshishan_LN	Pingliangtai_LN	Iran_BA1_ShahrISokhta	Russia_EBA_Yamnaya_Samara	0.1	0.864	0.037	0.063	0.065	0.008	0.467525	Tanshishan_LN-Pingliangtai_LN-Iran_BA1_ShahrISokhta-Russia_EBA_Yamnaya_Samara	NuiNap_BA_Hc-Pingliangtai_LN-French-Russia_MLBA_Sintashta	10
HanG_Baiyin	Tanshishan_LN	Shimao_LN	Kazakhstan_Kangju	Russia_MLBA_Sintashta	0.126	0.864	0.01	0.059	0.061	0.009	0.918944	Tanshishan_LN-Shimao_LN-Kazakhstan_Kangju-Russia_MLBA_Sintashta	NuiNap_BA_Hc-Pingliangtai_LN-Russia_Andronovo-Russia_MLBA_Sintashta	10
HanG_Baiyin	ManBac_LN	Pingliangtai_LN	Iran_C_SehGabi	Russia_EBA_Yamnaya_Samara	0.114	0.863	0.023	0.102	0.093	0.012	0.319603	ManBac_LN-Pingliangtai_LN-Iran_C_SehGabi-Russia_EBA_Yamnaya_Samara	NuiNap_BA_Hc-Pingliangtai_LN-Kazakhstan_Kangju-Russia_MLBA_Sintashta	10
HanG_Baiyin	Taiwan_Hanben	Shimao_LN	Kazakhstan_Sarmatian	Russia_EBA_Yamnaya_Samara	0.108	0.863	0.028	0.04	0.045	0.011	0.958173	Taiwan_Hanben-Shimao_LN-Kazakhstan_Sarmatian-Russia_EBA_Yamnaya_Samara	NuiNap_BA_Hc-Pingliangtai_LN-Russia_Alan-Russia_MLBA_Sintashta	10
HanG_Baiyin	Taiwan_Hanben	Shimao_LN	Russia_Andronovo	Russia_EBA_Yamnaya_Samara	0.111	0.863	0.026	0.04	0.045	0.01	0.962736	Taiwan_Hanben-Shimao_LN-Russia_Andronovo-Russia_EBA_Yamnaya_Samara	NuiNap_BA_Hc-Pingliangtai_LN-Iran_C_SehGabi-Russia_MLBA_Sintashta	10
HanG_Baiyin	Tanshishan_LN	Shimao_LN	Pakistan_IA_Loebanr	Russia_MLBA_Sintashta	0.127	0.862	0.011	0.059	0.062	0.01	0.911993	Tanshishan_LN-Shimao_LN-Pakistan_IA_Loebanr-Russia_MLBA_Sintashta	Taiwan_Hanben-Banlashan_MN-Russia_Sarmatian-Russia_EBA_Yamnaya_Samara	10
HanG_Baiyin	ManBac_LN	Pingliangtai_LN	Iran_BA1_ShahrISokhta	Russia_EBA_Yamnaya_Samara	0.114	0.861	0.024	0.101	0.092	0.013	0.322439	ManBac_LN-Pingliangtai_LN-Iran_BA1_ShahrISokhta-Russia_EBA_Yamnaya_Samara	Taiwan_Hanben-Banlashan_MN-Russia_Andronovo-Russia_EBA_Yamnaya_Samara	10
HanG_Baiyin	ManBac_LN	Pingliangtai_LN	French	Russia_MLBA_Sintashta	0.122	0.861	0.018	0.08	0.074	0.009	0.563401	ManBac_LN-Pingliangtai_LN-French-Russia_MLBA_Sintashta	Taiwan_Hanben-Banlashan_MN-Kazakhstan_Sarmatian-Russia_EBA_Yamnaya_Samara	10
HanG_Baiyin	ManBac_LN	Pingliangtai_LN	Kazakhstan_Kangju	Russia_MLBA_Sintashta	0.12	0.86	0.02	0.08	0.074	0.01	0.654409	ManBac_LN-Pingliangtai_LN-Kazakhstan_Kangju-Russia_MLBA_Sintashta	Taiwan_Hanben-Banlashan_MN-Russia_Andronovo-Iran_C_TepeHissar	10
HanG_Baiyin	Taiwan_Hanben	Shimao_LN	Iran_BA1_ShahrISokhta	Russia_EBA_Yamnaya_Samara	0.113	0.86	0.028	0.04	0.046	0.011	0.942367	Taiwan_Hanben-Shimao_LN-Iran_BA1_ShahrISokhta-Russia_EBA_Yamnaya_Samara	Taiwan_Hanben-Banlashan_MN-Kazakhstan_Sarmatian-Iran_C_TepeHissar	10
HanG_Baiyin	Taiwan_Hanben	Shimao_LN	Russia_Sarmatian	Russia_EBA_Yamnaya_Samara	0.112	0.86	0.028	0.04	0.045	0.011	0.961779	Taiwan_Hanben-Shimao_LN-Russia_Sarmatian-Russia_EBA_Yamnaya_Samara	Taiwan_Hanben-Wadian_LN-Pakistan_IA_Loebanr-Russia_EBA_Yamnaya_Samara	10
HanG_Baiyin	Tanshishan_LN	Pingliangtai_LN	Russia_Sarmatian	Russia_EBA_Yamnaya_Samara	0.103	0.86	0.037	0.064	0.065	0.008	0.454201	Tanshishan_LN-Pingliangtai_LN-Russia_Sarmatian-Russia_EBA_Yamnaya_Samara	Taiwan_Hanben-Wadian_LN-Russia_Alan-Russia_EBA_Yamnaya_Samara	10
HanG_Baiyin	ManBac_LN	Pingliangtai_LN	Kazakhstan_Sarmatian	Russia_EBA_Yamnaya_Samara	0.115	0.859	0.026	0.09	0.082	0.012	0.447117	ManBac_LN-Pingliangtai_LN-Kazakhstan_Sarmatian-Russia_EBA_Yamnaya_Samara	Taiwan_Hanben-Wadian_LN-French-Russia_EBA_Yamnaya_Samara	10
HanG_Baiyin	ManBac_LN	Pingliangtai_LN	Russia_Alan	Russia_EBA_Yamnaya_Samara	0.119	0.858	0.023	0.096	0.087	0.012	0.326967	ManBac_LN-Pingliangtai_LN-Russia_Alan-Russia_EBA_Yamnaya_Samara	Taiwan_Hanben-Lajia_LN-Russia_Alan-Russia_EBA_Yamnaya_Samara	10
HanG_Baiyin	ManBac_LN	Pingliangtai_LN	Russia_Andronovo	Russia_MLBA_Sintashta	0.124	0.858	0.018	0.076	0.072	0.009	0.659277	ManBac_LN-Pingliangtai_LN-Russia_Andronovo-Russia_MLBA_Sintashta	Taiwan_Hanben-Lajia_LN-Kazakhstan_Kangju-Russia_EBA_Yamnaya_Samara	10
HanG_Baiyin	ManBac_LN	Pingliangtai_LN	Russia_Sarmatian	Russia_MLBA_Sintashta	0.123	0.858	0.019	0.078	0.073	0.01	0.672361	ManBac_LN-Pingliangtai_LN-Russia_Sarmatian-Russia_MLBA_Sintashta	Taiwan_Hanben-Wadian_LN-Kazakhstan_Sarmatian-Russia_EBA_Yamnaya_Samara	10
HanG_Baiyin	Taiwan_Hanben	Shimao_LN	Kazakhstan_Kangju	Russia_EBA_Yamnaya_Samara	0.113	0.858	0.029	0.04	0.046	0.011	0.96497	Taiwan_Hanben-Shimao_LN-Kazakhstan_Kangju-Russia_EBA_Yamnaya_Samara	Taiwan_Hanben-Shimao_LN-Iran_C_SehGabi-Russia_EBA_Yamnaya_Samara	10
HanG_Baiyin	Tanshishan_LN	Pingliangtai_LN	Pakistan_IA_Loebanr	Russia_EBA_Yamnaya_Samara	0.101	0.858	0.041	0.063	0.065	0.009	0.437195	Tanshishan_LN-Pingliangtai_LN-Pakistan_IA_Loebanr-Russia_EBA_Yamnaya_Samara	Taiwan_Hanben-Shimao_LN-Russia_Afanasievo-Iran_C_TepeHissar	10
HanG_Baiyin	Tanshishan_LN	Pingliangtai_LN	Kazakhstan_Kangju	Russia_EBA_Yamnaya_Samara	0.104	0.858	0.038	0.064	0.065	0.009	0.450463	Tanshishan_LN-Pingliangtai_LN-Kazakhstan_Kangju-Russia_EBA_Yamnaya_Samara	Taiwan_Hanben-Shimao_LN-Kazakhstan_Kangju-Iran_C_TepeHissar	10
HanG_Baiyin	ManBac_LN	Pingliangtai_LN	Pakistan_IA_Loebanr	Russia_EBA_Yamnaya_Samara	0.12	0.854	0.026	0.101	0.091	0.014	0.259726	ManBac_LN-Pingliangtai_LN-Pakistan_IA_Loebanr-Russia_EBA_Yamnaya_Samara	Tanshishan_LN-DevilsCave_N-Pakistan_IA_Loebanr-Russia_EBA_Yamnaya_Samara	10
HanG_Baiyin	Taiwan_Hanben	Shimao_LN	Pakistan_IA_Loebanr	Russia_EBA_Yamnaya_Samara	0.114	0.854	0.032	0.04	0.047	0.012	0.959494	Taiwan_Hanben-Shimao_LN-Pakistan_IA_Loebanr-Russia_EBA_Yamnaya_Samara	Tanshishan_LN-DevilsCave_N-Russia_Afanasievo-Russia_EBA_Yamnaya_Samara	10
HanG_Baiyin	ManBac_LN	Pingliangtai_LN	French	Russia_EBA_Yamnaya_Samara	0.127	0.851	0.022	0.09	0.082	0.011	0.27726	ManBac_LN-Pingliangtai_LN-French-Russia_EBA_Yamnaya_Samara	Tanshishan_LN-Shimao_LN-Kazakhstan_Kangju-Russia_EBA_Yamnaya_Samara	10
HanG_Baiyin	ManBac_LN	Pingliangtai_LN	Kazakhstan_Kangju	Russia_EBA_Yamnaya_Samara	0.125	0.851	0.024	0.09	0.083	0.012	0.343501	ManBac_LN-Pingliangtai_LN-Kazakhstan_Kangju-Russia_EBA_Yamnaya_Samara	Tanshishan_LN-Shimao_LN-Russia_Sarmatian-Russia_EBA_Yamnaya_Samara	10
HanG_Baiyin	ManBac_LN	Pingliangtai_LN	Russia_Afanasievo	Russia_MLBA_Sintashta	0.132	0.851	0.017	0.075	0.071	0.008	0.538478	ManBac_LN-Pingliangtai_LN-Russia_Afanasievo-Russia_MLBA_Sintashta	Tanshishan_LN-Shimao_LN-Russia_Andronovo-Russia_EBA_Yamnaya_Samara	10
HanG_Baiyin	ManBac_LN	Pingliangtai_LN	Russia_Andronovo	Russia_EBA_Yamnaya_Samara	0.128	0.85	0.023	0.086	0.08	0.01	0.361138	ManBac_LN-Pingliangtai_LN-Russia_Andronovo-Russia_EBA_Yamnaya_Samara	ManBac_LN-DevilsCave_N-Russia_Andronovo-Russia_MLBA_Sintashta	10
HanG_Baiyin	ManBac_LN	Pingliangtai_LN	Russia_Sarmatian	Russia_EBA_Yamnaya_Samara	0.127	0.849	0.024	0.089	0.082	0.011	0.362586	ManBac_LN-Pingliangtai_LN-Russia_Sarmatian-Russia_EBA_Yamnaya_Samara	ManBac_LN-DevilsCave_N-Russia_Sarmatian-Russia_MLBA_Sintashta	10
HanG_Baiyin	NuiNap_BA_Hc	Wadian_LN	French	Russia_MLBA_Sintashta	0.13	0.849	0.021	0.123	0.121	0.009	0.421253	NuiNap_BA_Hc-Wadian_LN-French-Russia_MLBA_Sintashta	ManBac_LN-DevilsCave_N-Russia_Andronovo-Russia_EBA_Yamnaya_Samara	10
HanG_Baiyin	NuiNap_BA_Hc	Wadian_LN	Russia_Afanasievo	Russia_MLBA_Sintashta	0.132	0.848	0.021	0.127	0.125	0.009	0.416477	NuiNap_BA_Hc-Wadian_LN-Russia_Afanasievo-Russia_MLBA_Sintashta	ManBac_LN-DevilsCave_N-Russia_Afanasievo-Russia_MLBA_Sintashta	10
HanG_Baiyin	NuiNap_BA_Hc	Wadian_LN	Iran_C_SehGabi	Russia_MLBA_Sintashta	0.131	0.847	0.022	0.13	0.129	0.009	0.41543	NuiNap_BA_Hc-Wadian_LN-Iran_C_SehGabi-Russia_MLBA_Sintashta	ManBac_LN-Pingliangtai_LN-Pakistan_IA_Loebanr-Russia_EBA_Yamnaya_Samara	9
HanG_Baiyin	ManBac_LN	Pingliangtai_LN	Russia_Afanasievo	Russia_EBA_Yamnaya_Samara	0.134	0.845	0.021	0.08	0.075	0.009	0.335015	ManBac_LN-Pingliangtai_LN-Russia_Afanasievo-Russia_EBA_Yamnaya_Samara	ManBac_LN-Pingliangtai_LN-Pakistan_IA_Loebanr-Russia_MLBA_Sintashta	9
HanG_Baiyin	NuiNap_BA_Hc	Wadian_LN	Pakistan_IA_Loebanr	Russia_MLBA_Sintashta	0.132	0.843	0.026	0.13	0.128	0.011	0.395471	NuiNap_BA_Hc-Wadian_LN-Pakistan_IA_Loebanr-Russia_MLBA_Sintashta	NuiNap_BA_Hc-Pingliangtai_LN-Russia_Afanasievo-Russia_MLBA_Sintashta	9
HanG_Baiyin	NuiNap_BA_Hc	Miaozigou_MN	Russia_Afanasievo	Russia_MLBA_Sintashta	0.143	0.835	0.022	0.142	0.14	0.013	0.902497	NuiNap_BA_Hc-Miaozigou_MN-Russia_Afanasievo-Russia_MLBA_Sintashta	NuiNap_BA_Hc-Pingliangtai_LN-Russia_Sarmatian-Russia_MLBA_Sintashta	9
HanG_Baiyin	Tanshishan_LN	Shimao_LN	Iran_C_SehGabi	Russia_EBA_Yamnaya_Samara	0.148	0.835	0.018	0.06	0.063	0.01	0.819622	Tanshishan_LN-Shimao_LN-Iran_C_SehGabi-Russia_EBA_Yamnaya_Samara	NuiNap_BA_Hc-Pingliangtai_LN-Pakistan_IA_Loebanr-Russia_MLBA_Sintashta	9
HanG_Baiyin	Tanshishan_LN	Shimao_LN	French	Russia_EBA_Yamnaya_Samara	0.15	0.832	0.018	0.059	0.062	0.009	0.856659	Tanshishan_LN-Shimao_LN-French-Russia_EBA_Yamnaya_Samara	NuiNap_BA_Hc-Pingliangtai_LN-Iran_BA1_ShahrISokhta-Russia_MLBA_Sintashta	9
HanG_Baiyin	Tanshishan_LN	Shimao_LN	Russia_Alan	Russia_EBA_Yamnaya_Samara	0.15	0.831	0.019	0.06	0.062	0.01	0.86184	Tanshishan_LN-Shimao_LN-Russia_Alan-Russia_EBA_Yamnaya_Samara	Taiwan_Hanben-DevilsCave_N-Kazakhstan_Kangju-Russia_EBA_Yamnaya_Samara	9
HanG_Baiyin	NuiNap_BA_Hc	Pingliangtai_LN	Russia_Andronovo	Russia_MLBA_Sintashta	0.149	0.829	0.021	0.101	0.098	0.007	0.687651	NuiNap_BA_Hc-Pingliangtai_LN-Russia_Andronovo-Russia_MLBA_Sintashta	Taiwan_Hanben-Banlashan_MN-Russia_Sarmatian-Iran_C_TepeHissar	9
HanG_Baiyin	Tanshishan_LN	Shimao_LN	Iran_BA1_ShahrISokhta	Russia_EBA_Yamnaya_Samara	0.151	0.829	0.019	0.06	0.063	0.01	0.839451	Tanshishan_LN-Shimao_LN-Iran_BA1_ShahrISokhta-Russia_EBA_Yamnaya_Samara	Taiwan_Hanben-Wadian_LN-Iran_C_SehGabi-Russia_EBA_Yamnaya_Samara	9
HanG_Baiyin	Tanshishan_LN	Shimao_LN	Kazakhstan_Sarmatian	Russia_EBA_Yamnaya_Samara	0.15	0.829	0.021	0.059	0.062	0.01	0.890643	Tanshishan_LN-Shimao_LN-Kazakhstan_Sarmatian-Russia_EBA_Yamnaya_Samara	Taiwan_Hanben-Wadian_LN-Iran_BA1_ShahrISokhta-Russia_EBA_Yamnaya_Samara	9
HanG_Baiyin	NuiNap_BA_Hc	Pingliangtai_LN	Russia_Sarmatian	Russia_MLBA_Sintashta	0.15	0.827	0.024	0.101	0.098	0.008	0.688101	NuiNap_BA_Hc-Pingliangtai_LN-Russia_Sarmatian-Russia_MLBA_Sintashta	Taiwan_Hanben-Wadian_LN-Russia_Sarmatian-Russia_EBA_Yamnaya_Samara	9
HanG_Baiyin	NuiNap_BA_Hc	Pingliangtai_LN	Russia_Alan	Russia_MLBA_Sintashta	0.15	0.827	0.023	0.1	0.097	0.008	0.716879	NuiNap_BA_Hc-Pingliangtai_LN-Russia_Alan-Russia_MLBA_Sintashta	Taiwan_Hanben-Lajia_LN-French-Russia_EBA_Yamnaya_Samara	9
HanG_Baiyin	Tanshishan_LN	Shimao_LN	Russia_Andronovo	Russia_EBA_Yamnaya_Samara	0.154	0.827	0.019	0.059	0.062	0.009	0.896382	Tanshishan_LN-Shimao_LN-Russia_Andronovo-Russia_EBA_Yamnaya_Samara	Taiwan_Hanben-Shimao_LN-Russia_Sarmatian-Iran_C_TepeHissar	9
HanG_Baiyin	Tanshishan_LN	Shimao_LN	Russia_Afanasievo	Russia_EBA_Yamnaya_Samara	0.155	0.826	0.018	0.059	0.061	0.008	0.914443	Tanshishan_LN-Shimao_LN-Russia_Afanasievo-Russia_EBA_Yamnaya_Samara	Tanshishan_LN-DevilsCave_N-French-Russia_EBA_Yamnaya_Samara	9
HanG_Baiyin	NuiNap_BA_Hc	Pingliangtai_LN	French	Russia_MLBA_Sintashta	0.154	0.825	0.022	0.1	0.097	0.007	0.677009	NuiNap_BA_Hc-Pingliangtai_LN-French-Russia_MLBA_Sintashta	Tanshishan_LN-DevilsCave_N-Russia_Alan-Russia_EBA_Yamnaya_Samara	9
HanG_Baiyin	Tanshishan_LN	Shimao_LN	Pakistan_IA_Loebanr	Russia_EBA_Yamnaya_Samara	0.153	0.825	0.022	0.06	0.063	0.011	0.852918	Tanshishan_LN-Shimao_LN-Pakistan_IA_Loebanr-Russia_EBA_Yamnaya_Samara	Tanshishan_LN-DevilsCave_N-Kazakhstan_Sarmatian-Russia_EBA_Yamnaya_Samara	9
HanG_Baiyin	Tanshishan_LN	Shimao_LN	Russia_Sarmatian	Russia_EBA_Yamnaya_Samara	0.155	0.825	0.021	0.059	0.062	0.01	0.894336	Tanshishan_LN-Shimao_LN-Russia_Sarmatian-Russia_EBA_Yamnaya_Samara	Tanshishan_LN-Pingliangtai_LN-French-Russia_EBA_Yamnaya_Samara	9
HanG_Baiyin	NuiNap_BA_Hc	Pingliangtai_LN	Kazakhstan_Kangju	Russia_MLBA_Sintashta	0.151	0.824	0.024	0.1	0.098	0.008	0.69839	NuiNap_BA_Hc-Pingliangtai_LN-Kazakhstan_Kangju-Russia_MLBA_Sintashta	Tanshishan_LN-Wanggou_MN-Kazakhstan_Kangju-Russia_MLBA_Sintashta	9
HanG_Baiyin	NuiNap_BA_Hc	Pingliangtai_LN	Iran_C_SehGabi	Russia_MLBA_Sintashta	0.152	0.824	0.024	0.097	0.095	0.008	0.776611	NuiNap_BA_Hc-Pingliangtai_LN-Iran_C_SehGabi-Russia_MLBA_Sintashta	Tanshishan_LN-Pingliangtai_LN-Pakistan_IA_Loebanr-Russia_EBA_Yamnaya_Samara	9
HanG_Baiyin	Tanshishan_LN	Shimao_LN	Kazakhstan_Kangju	Russia_EBA_Yamnaya_Samara	0.155	0.824	0.021	0.059	0.063	0.01	0.889868	Tanshishan_LN-Shimao_LN-Kazakhstan_Kangju-Russia_EBA_Yamnaya_Samara	Tanshishan_LN-Pingliangtai_LN-Russia_Alan-Russia_EBA_Yamnaya_Samara	9
HanG_Baiyin	NuiNap_BA_Hc	Wadian_LN	Russia_Afanasievo	Russia_EBA_Yamnaya_Samara	0.153	0.823	0.023	0.115	0.112	0.009	0.351534	NuiNap_BA_Hc-Wadian_LN-Russia_Afanasievo-Russia_EBA_Yamnaya_Samara	Tanshishan_LN-Wanggou_MN-Russia_Afanasievo-Russia_MLBA_Sintashta	9
HanG_Baiyin	NuiNap_BA_Hc	Wadian_LN	Kazakhstan_Sarmatian	Russia_EBA_Yamnaya_Samara	0.15	0.822	0.028	0.122	0.118	0.011	0.399179	NuiNap_BA_Hc-Wadian_LN-Kazakhstan_Sarmatian-Russia_EBA_Yamnaya_Samara	Tanshishan_LN-Pingliangtai_LN-Kazakhstan_Kangju-Russia_EBA_Yamnaya_Samara	9
HanG_Baiyin	NuiNap_BA_Hc	Pingliangtai_LN	Russia_Afanasievo	Russia_MLBA_Sintashta	0.159	0.821	0.021	0.102	0.099	0.007	0.62356	NuiNap_BA_Hc-Pingliangtai_LN-Russia_Afanasievo-Russia_MLBA_Sintashta	Tanshishan_LN-Pingliangtai_LN-Russia_Sarmatian-Russia_EBA_Yamnaya_Samara	9
HanG_Baiyin	NuiNap_BA_Hc	Pingliangtai_LN	Iran_BA1_ShahrISokhta	Russia_MLBA_Sintashta	0.155	0.82	0.025	0.097	0.095	0.008	0.760582	NuiNap_BA_Hc-Pingliangtai_LN-Iran_BA1_ShahrISokhta-Russia_MLBA_Sintashta	Tanshishan_LN-Wanggou_MN-Russia_Sarmatian-Russia_MLBA_Sintashta	9
HanG_Baiyin	NuiNap_BA_Hc	Wadian_LN	Russia_Andronovo	Russia_EBA_Yamnaya_Samara	0.156	0.819	0.025	0.118	0.115	0.01	0.359446	NuiNap_BA_Hc-Wadian_LN-Russia_Andronovo-Russia_EBA_Yamnaya_Samara	Tanshishan_LN-Wanggou_MN-Russia_Andronovo-Russia_MLBA_Sintashta	9
HanG_Baiyin	NuiNap_BA_Hc	Wadian_LN	Russia_Alan	Russia_EBA_Yamnaya_Samara	0.157	0.818	0.026	0.12	0.117	0.01	0.325679	NuiNap_BA_Hc-Wadian_LN-Russia_Alan-Russia_EBA_Yamnaya_Samara	Tanshishan_LN-Pingliangtai_LN-Iran_BA1_ShahrISokhta-Russia_EBA_Yamnaya_Samara	9
HanG_Baiyin	NuiNap_BA_Hc	Pingliangtai_LN	Pakistan_IA_Loebanr	Russia_MLBA_Sintashta	0.155	0.818	0.027	0.099	0.096	0.009	0.708154	NuiNap_BA_Hc-Pingliangtai_LN-Pakistan_IA_Loebanr-Russia_MLBA_Sintashta	Tanshishan_LN-Pingliangtai_LN-Russia_Andronovo-Russia_EBA_Yamnaya_Samara	9
HanG_Baiyin	Taiwan_Hanben	Wanggou_MN	French	Russia_MLBA_Sintashta	0.158	0.817	0.025	0.036	0.04	0.008	0.549339	Taiwan_Hanben-Wanggou_MN-French-Russia_MLBA_Sintashta	Tanshishan_LN-Pingliangtai_LN-Russia_Afanasievo-Russia_EBA_Yamnaya_Samara	9
HanG_Baiyin	NuiNap_BA_Hc	Wadian_LN	French	Russia_EBA_Yamnaya_Samara	0.159	0.816	0.025	0.115	0.112	0.01	0.315508	NuiNap_BA_Hc-Wadian_LN-French-Russia_EBA_Yamnaya_Samara	Tanshishan_LN-Pingliangtai_LN-Kazakhstan_Sarmatian-Russia_EBA_Yamnaya_Samara	9
HanG_Baiyin	NuiNap_BA_Hc	Wadian_LN	Russia_Sarmatian	Russia_EBA_Yamnaya_Samara	0.158	0.816	0.026	0.123	0.119	0.011	0.32501	NuiNap_BA_Hc-Wadian_LN-Russia_Sarmatian-Russia_EBA_Yamnaya_Samara	Tanshishan_LN-Shimao_LN-Russia_Afanasievo-Russia_EBA_Yamnaya_Samara	9
HanG_Baiyin	Taiwan_Hanben	Wanggou_MN	Russia_Andronovo	Russia_MLBA_Sintashta	0.159	0.816	0.025	0.036	0.04	0.008	0.582877	Taiwan_Hanben-Wanggou_MN-Russia_Andronovo-Russia_MLBA_Sintashta	NuiNap_BA_Hc-Pingliangtai_LN-Kazakhstan_Sarmatian-Russia_MLBA_Sintashta	9
HanG_Baiyin	Taiwan_Hanben	Wanggou_MN	Russia_Alan	Russia_MLBA_Sintashta	0.159	0.815	0.026	0.037	0.041	0.009	0.512282	Taiwan_Hanben-Wanggou_MN-Russia_Alan-Russia_MLBA_Sintashta	ManBac_LN-DevilsCave_N-Russia_Sarmatian-Russia_EBA_Yamnaya_Samara	9
HanG_Baiyin	Taiwan_Hanben	Wanggou_MN	Iran_C_SehGabi	Russia_MLBA_Sintashta	0.16	0.814	0.026	0.037	0.041	0.009	0.485402	Taiwan_Hanben-Wanggou_MN-Iran_C_SehGabi-Russia_MLBA_Sintashta	ManBac_LN-DevilsCave_N-Kazakhstan_Kangju-Russia_MLBA_Sintashta	9
HanG_Baiyin	Taiwan_Hanben	Wanggou_MN	Russia_Afanasievo	Russia_MLBA_Sintashta	0.161	0.814	0.025	0.037	0.041	0.008	0.557214	Taiwan_Hanben-Wanggou_MN-Russia_Afanasievo-Russia_MLBA_Sintashta	NuiNap_BA_Hc-DevilsCave_N-Russia_Andronovo-Iran_C_TepeHissar	9
HanG_Baiyin	Taiwan_Hanben	Wanggou_MN	Kazakhstan_Sarmatian	Russia_MLBA_Sintashta	0.158	0.814	0.028	0.036	0.04	0.009	0.596306	Taiwan_Hanben-Wanggou_MN-Kazakhstan_Sarmatian-Russia_MLBA_Sintashta	NuiNap_BA_Hc-DevilsCave_N-Kazakhstan_Kangju-Russia_EBA_Yamnaya_Samara	9
HanG_Baiyin	NuiNap_BA_Hc	Wadian_LN	Kazakhstan_Kangju	Russia_EBA_Yamnaya_Samara	0.161	0.813	0.027	0.121	0.118	0.011	0.322336	NuiNap_BA_Hc-Wadian_LN-Kazakhstan_Kangju-Russia_EBA_Yamnaya_Samara	ManBac_LN-Pingliangtai_LN-Iran_C_SehGabi-Russia_EBA_Yamnaya_Samara	8
HanG_Baiyin	Taiwan_Hanben	Wanggou_MN	Russia_Sarmatian	Russia_MLBA_Sintashta	0.16	0.813	0.027	0.036	0.041	0.009	0.557597	Taiwan_Hanben-Wanggou_MN-Russia_Sarmatian-Russia_MLBA_Sintashta	ManBac_LN-Pingliangtai_LN-Iran_BA1_ShahrISokhta-Russia_EBA_Yamnaya_Samara	8
HanG_Baiyin	NuiNap_BA_Hc	Wadian_LN	Iran_C_SehGabi	Russia_EBA_Yamnaya_Samara	0.164	0.812	0.024	0.12	0.117	0.01	0.301243	NuiNap_BA_Hc-Wadian_LN-Iran_C_SehGabi-Russia_EBA_Yamnaya_Samara	ManBac_LN-Pingliangtai_LN-Iran_C_SehGabi-Russia_MLBA_Sintashta	8
HanG_Baiyin	NuiNap_BA_Hc	Wadian_LN	Iran_BA1_ShahrISokhta	Russia_EBA_Yamnaya_Samara	0.162	0.812	0.026	0.12	0.117	0.01	0.314895	NuiNap_BA_Hc-Wadian_LN-Iran_BA1_ShahrISokhta-Russia_EBA_Yamnaya_Samara	Taiwan_Hanben-DevilsCave_N-Pakistan_IA_Loebanr-Russia_MLBA_Sintashta	8
HanG_Baiyin	Taiwan_Hanben	Wanggou_MN	Iran_BA1_ShahrISokhta	Russia_MLBA_Sintashta	0.162	0.811	0.027	0.037	0.042	0.01	0.440686	Taiwan_Hanben-Wanggou_MN-Iran_BA1_ShahrISokhta-Russia_MLBA_Sintashta	Taiwan_Hanben-DevilsCave_N-Pakistan_IA_Loebanr-Russia_EBA_Yamnaya_Samara	8
HanG_Baiyin	Taiwan_Hanben	Wanggou_MN	Kazakhstan_Kangju	Russia_MLBA_Sintashta	0.161	0.811	0.028	0.037	0.041	0.01	0.532112	Taiwan_Hanben-Wanggou_MN-Kazakhstan_Kangju-Russia_MLBA_Sintashta	Taiwan_Hanben-Banlashan_MN-Russia_Afanasievo-Russia_EBA_Yamnaya_Samara	8
HanG_Baiyin	NuiNap_BA_Hc	Wadian_LN	Pakistan_IA_Loebanr	Russia_EBA_Yamnaya_Samara	0.163	0.809	0.028	0.118	0.115	0.011	0.287961	NuiNap_BA_Hc-Wadian_LN-Pakistan_IA_Loebanr-Russia_EBA_Yamnaya_Samara	Taiwan_Hanben-Pingliangtai_LN-Kazakhstan_Kangju-Russia_MLBA_Sintashta	8
HanG_Baiyin	Taiwan_Hanben	Wanggou_MN	Pakistan_IA_Loebanr	Russia_MLBA_Sintashta	0.162	0.809	0.029	0.038	0.043	0.011	0.399224	Taiwan_Hanben-Wanggou_MN-Pakistan_IA_Loebanr-Russia_MLBA_Sintashta	Taiwan_Hanben-Pingliangtai_LN-Pakistan_IA_Loebanr-Russia_MLBA_Sintashta	8
HanG_Baiyin	NuiNap_BA_Hc	Pingliangtai_LN	Russia_Afanasievo	Russia_EBA_Yamnaya_Samara	0.182	0.794	0.024	0.098	0.095	0.008	0.557477	NuiNap_BA_Hc-Pingliangtai_LN-Russia_Afanasievo-Russia_EBA_Yamnaya_Samara	Taiwan_Hanben-Pingliangtai_LN-Iran_BA1_ShahrISokhta-Russia_MLBA_Sintashta	8
HanG_Baiyin	NuiNap_BA_Hc	Pingliangtai_LN	Kazakhstan_Sarmatian	Russia_EBA_Yamnaya_Samara	0.177	0.794	0.03	0.099	0.096	0.009	0.65069	NuiNap_BA_Hc-Pingliangtai_LN-Kazakhstan_Sarmatian-Russia_EBA_Yamnaya_Samara	Taiwan_Hanben-Shimao_LN-Russia_Alan-Iran_C_TepeHissar	8
HanG_Baiyin	NuiNap_BA_Hc	Pingliangtai_LN	Russia_Andronovo	Russia_EBA_Yamnaya_Samara	0.184	0.789	0.026	0.1	0.096	0.008	0.577485	NuiNap_BA_Hc-Pingliangtai_LN-Russia_Andronovo-Russia_EBA_Yamnaya_Samara	Taiwan_Hanben-Shimao_LN-French-Iran_C_TepeHissar	8
HanG_Baiyin	NuiNap_BA_Hc	Pingliangtai_LN	Russia_Alan	Russia_EBA_Yamnaya_Samara	0.186	0.787	0.028	0.1	0.097	0.009	0.577395	NuiNap_BA_Hc-Pingliangtai_LN-Russia_Alan-Russia_EBA_Yamnaya_Samara	Taiwan_Hanben-Shimao_LN-Kazakhstan_Sarmatian-Iran_C_TepeHissar	8
HanG_Baiyin	NuiNap_BA_Hc	Pingliangtai_LN	Russia_Sarmatian	Russia_EBA_Yamnaya_Samara	0.186	0.786	0.028	0.101	0.097	0.009	0.557246	NuiNap_BA_Hc-Pingliangtai_LN-Russia_Sarmatian-Russia_EBA_Yamnaya_Samara	Taiwan_Hanben-Shimao_LN-Pakistan_IA_Loebanr-Iran_C_TepeHissar	8
HanG_Baiyin	NuiNap_BA_Hc	Pingliangtai_LN	French	Russia_EBA_Yamnaya_Samara	0.188	0.785	0.026	0.099	0.095	0.008	0.558023	NuiNap_BA_Hc-Pingliangtai_LN-French-Russia_EBA_Yamnaya_Samara	Tanshishan_LN-DevilsCave_N-Iran_BA1_ShahrISokhta-Russia_EBA_Yamnaya_Samara	8
HanG_Baiyin	NuiNap_BA_Hc	Pingliangtai_LN	Kazakhstan_Kangju	Russia_EBA_Yamnaya_Samara	0.187	0.784	0.029	0.1	0.097	0.009	0.560932	NuiNap_BA_Hc-Pingliangtai_LN-Kazakhstan_Kangju-Russia_EBA_Yamnaya_Samara	Tanshishan_LN-Pingliangtai_LN-Russia_Afanasievo-Russia_MLBA_Sintashta	8
HanG_Baiyin	NuiNap_BA_Hc	Pingliangtai_LN	Iran_BA1_ShahrISokhta	Russia_EBA_Yamnaya_Samara	0.189	0.782	0.029	0.098	0.095	0.009	0.615078	NuiNap_BA_Hc-Pingliangtai_LN-Iran_BA1_ShahrISokhta-Russia_EBA_Yamnaya_Samara	Tanshishan_LN-Pingliangtai_LN-Russia_Andronovo-Russia_MLBA_Sintashta	8
HanG_Baiyin	NuiNap_BA_Hc	Pingliangtai_LN	Iran_C_SehGabi	Russia_EBA_Yamnaya_Samara	0.191	0.782	0.028	0.097	0.094	0.009	0.623198	NuiNap_BA_Hc-Pingliangtai_LN-Iran_C_SehGabi-Russia_EBA_Yamnaya_Samara	Tanshishan_LN-Pingliangtai_LN-Russia_Sarmatian-Russia_MLBA_Sintashta	8
HanG_Baiyin	Taiwan_Hanben	Lajia_LN	Iran_C_SehGabi	Russia_EBA_Yamnaya_Samara	0.209	0.782	0.01	0.031	0.036	0.009	0.416245	Taiwan_Hanben-Lajia_LN-Iran_C_SehGabi-Russia_EBA_Yamnaya_Samara	Tanshishan_LN-Pingliangtai_LN-Kazakhstan_Kangju-Russia_MLBA_Sintashta	8
HanG_Baiyin	Taiwan_Hanben	Lajia_LN	Russia_Alan	Russia_EBA_Yamnaya_Samara	0.21	0.78	0.01	0.03	0.036	0.009	0.434275	Taiwan_Hanben-Lajia_LN-Russia_Alan-Russia_EBA_Yamnaya_Samara	Tanshishan_LN-Pingliangtai_LN-Pakistan_IA_Loebanr-Russia_MLBA_Sintashta	8
HanG_Baiyin	NuiNap_BA_Hc	Pingliangtai_LN	Pakistan_IA_Loebanr	Russia_EBA_Yamnaya_Samara	0.19	0.779	0.031	0.1	0.096	0.01	0.546936	NuiNap_BA_Hc-Pingliangtai_LN-Pakistan_IA_Loebanr-Russia_EBA_Yamnaya_Samara	Tanshishan_LN-Pingliangtai_LN-Iran_BA1_ShahrISokhta-Russia_MLBA_Sintashta	8
HanG_Baiyin	Taiwan_Hanben	Lajia_LN	French	Russia_EBA_Yamnaya_Samara	0.21	0.779	0.01	0.03	0.035	0.009	0.439289	Taiwan_Hanben-Lajia_LN-French-Russia_EBA_Yamnaya_Samara	Tanshishan_LN-Shimao_LN-Pakistan_IA_Loebanr-Russia_EBA_Yamnaya_Samara	8
HanG_Baiyin	Taiwan_Hanben	Lajia_LN	Kazakhstan_Kangju	Russia_EBA_Yamnaya_Samara	0.211	0.777	0.012	0.031	0.037	0.01	0.444238	Taiwan_Hanben-Lajia_LN-Kazakhstan_Kangju-Russia_EBA_Yamnaya_Samara	Tanshishan_LN-Shimao_LN-French-Russia_EBA_Yamnaya_Samara	8
HanG_Baiyin	Taiwan_Hanben	Lajia_LN	Russia_Andronovo	Russia_EBA_Yamnaya_Samara	0.212	0.777	0.011	0.03	0.036	0.009	0.463146	Taiwan_Hanben-Lajia_LN-Russia_Andronovo-Russia_EBA_Yamnaya_Samara	Tanshishan_LN-Shimao_LN-Kazakhstan_Sarmatian-Russia_EBA_Yamnaya_Samara	8
HanG_Baiyin	Taiwan_Hanben	Lajia_LN	Russia_Afanasievo	Russia_EBA_Yamnaya_Samara	0.212	0.777	0.011	0.03	0.034	0.008	0.471619	Taiwan_Hanben-Lajia_LN-Russia_Afanasievo-Russia_EBA_Yamnaya_Samara	Taiwan_Hanben-DevilsCave_N-Kazakhstan_Kangju-Russia_MLBA_Sintashta	8
HanG_Baiyin	Taiwan_Hanben	Lajia_LN	Russia_Sarmatian	Russia_EBA_Yamnaya_Samara	0.212	0.776	0.012	0.03	0.036	0.01	0.46047	Taiwan_Hanben-Lajia_LN-Russia_Sarmatian-Russia_EBA_Yamnaya_Samara	Taiwan_Hanben-DevilsCave_N-Kazakhstan_Kangju-Iran_C_TepeHissar	8
HanG_Baiyin	Taiwan_Hanben	Lajia_LN	Kazakhstan_Sarmatian	Russia_EBA_Yamnaya_Samara	0.211	0.776	0.012	0.03	0.035	0.01	0.472763	Taiwan_Hanben-Lajia_LN-Kazakhstan_Sarmatian-Russia_EBA_Yamnaya_Samara	ManBac_LN-DevilsCave_N-Kazakhstan_Kangju-Russia_EBA_Yamnaya_Samara	8
HanG_Baiyin	Tanshishan_LN	Wanggou_MN	French	Russia_MLBA_Sintashta	0.219	0.768	0.013	0.053	0.053	0.008	0.412418	Tanshishan_LN-Wanggou_MN-French-Russia_MLBA_Sintashta	NuiNap_BA_Hc-DevilsCave_N-Russia_Sarmatian-Iran_C_TepeHissar	8
HanG_Baiyin	Tanshishan_LN	Wanggou_MN	Iran_C_SehGabi	Russia_MLBA_Sintashta	0.22	0.767	0.012	0.053	0.054	0.009	0.391541	Tanshishan_LN-Wanggou_MN-Iran_C_SehGabi-Russia_MLBA_Sintashta	NuiNap_BA_Hc-DevilsCave_N-Russia_Sarmatian-Russia_EBA_Yamnaya_Samara	8
HanG_Baiyin	Tanshishan_LN	Wanggou_MN	Russia_Andronovo	Russia_MLBA_Sintashta	0.22	0.767	0.014	0.052	0.053	0.008	0.464048	Tanshishan_LN-Wanggou_MN-Russia_Andronovo-Russia_MLBA_Sintashta	NuiNap_BA_Hc-DevilsCave_N-Russia_Andronovo-Russia_EBA_Yamnaya_Samara	8
HanG_Baiyin	Tanshishan_LN	Wanggou_MN	Russia_Alan	Russia_MLBA_Sintashta	0.22	0.766	0.013	0.053	0.054	0.009	0.413447	Tanshishan_LN-Wanggou_MN-Russia_Alan-Russia_MLBA_Sintashta	NuiNap_BA_Hc-DevilsCave_N-Kazakhstan_Kangju-Russia_MLBA_Sintashta	8
HanG_Baiyin	Tanshishan_LN	Wanggou_MN	Kazakhstan_Sarmatian	Russia_MLBA_Sintashta	0.219	0.766	0.015	0.052	0.053	0.009	0.479484	Tanshishan_LN-Wanggou_MN-Kazakhstan_Sarmatian-Russia_MLBA_Sintashta	NuiNap_BA_Hc-DevilsCave_N-Kazakhstan_Kangju-Iran_C_TepeHissar	8
HanG_Baiyin	Taiwan_Hanben	Lajia_LN	Iran_C_SehGabi	Russia_MLBA_Sintashta	0.22	0.765	0.015	0.028	0.032	0.008	0.305782	Taiwan_Hanben-Lajia_LN-Iran_C_SehGabi-Russia_MLBA_Sintashta	Tanshishan_LN-Mongolia_N_East-Kazakhstan_Kangju-Russia_MLBA_Sintashta	8
HanG_Baiyin	Taiwan_Hanben	Lajia_LN	Russia_Alan	Russia_MLBA_Sintashta	0.22	0.765	0.016	0.028	0.031	0.008	0.337701	Taiwan_Hanben-Lajia_LN-Russia_Alan-Russia_MLBA_Sintashta	NuiNap_BA_Hc-Wadian_LN-Pakistan_IA_Loebanr-Russia_EBA_Yamnaya_Samara	7
HanG_Baiyin	Taiwan_Hanben	Lajia_LN	French	Russia_MLBA_Sintashta	0.22	0.765	0.015	0.028	0.031	0.007	0.358402	Taiwan_Hanben-Lajia_LN-French-Russia_MLBA_Sintashta	NuiNap_BA_Hc-Wadian_LN-Iran_C_SehGabi-Russia_EBA_Yamnaya_Samara	7
HanG_Baiyin	Tanshishan_LN	Wanggou_MN	Iran_BA1_ShahrISokhta	Russia_MLBA_Sintashta	0.223	0.765	0.013	0.053	0.055	0.009	0.375311	Tanshishan_LN-Wanggou_MN-Iran_BA1_ShahrISokhta-Russia_MLBA_Sintashta	NuiNap_BA_Hc-Wadian_LN-Iran_BA1_ShahrISokhta-Russia_EBA_Yamnaya_Samara	7
HanG_Baiyin	Tanshishan_LN	Wanggou_MN	Russia_Sarmatian	Russia_MLBA_Sintashta	0.221	0.765	0.014	0.052	0.053	0.009	0.456116	Tanshishan_LN-Wanggou_MN-Russia_Sarmatian-Russia_MLBA_Sintashta	NuiNap_BA_Hc-Wadian_LN-French-Russia_EBA_Yamnaya_Samara	7
HanG_Baiyin	Taiwan_Hanben	Lajia_LN	Russia_Andronovo	Russia_MLBA_Sintashta	0.221	0.764	0.016	0.028	0.031	0.007	0.39443	Taiwan_Hanben-Lajia_LN-Russia_Andronovo-Russia_MLBA_Sintashta	NuiNap_BA_Hc-Wadian_LN-Kazakhstan_Kangju-Russia_EBA_Yamnaya_Samara	7
HanG_Baiyin	Tanshishan_LN	Wanggou_MN	Russia_Afanasievo	Russia_MLBA_Sintashta	0.222	0.764	0.013	0.052	0.053	0.008	0.44897	Tanshishan_LN-Wanggou_MN-Russia_Afanasievo-Russia_MLBA_Sintashta	NuiNap_BA_Hc-Wadian_LN-Russia_Alan-Russia_EBA_Yamnaya_Samara	7
HanG_Baiyin	Taiwan_Hanben	Lajia_LN	Pakistan_IA_Loebanr	Russia_MLBA_Sintashta	0.22	0.763	0.017	0.029	0.034	0.009	0.262901	Taiwan_Hanben-Lajia_LN-Pakistan_IA_Loebanr-Russia_MLBA_Sintashta	NuiNap_BA_Hc-Wadian_LN-Russia_Afanasievo-Russia_EBA_Yamnaya_Samara	7
HanG_Baiyin	Taiwan_Hanben	Lajia_LN	Iran_BA1_ShahrISokhta	Russia_MLBA_Sintashta	0.221	0.763	0.016	0.028	0.033	0.008	0.286314	Taiwan_Hanben-Lajia_LN-Iran_BA1_ShahrISokhta-Russia_MLBA_Sintashta	NuiNap_BA_Hc-Wadian_LN-Russia_Andronovo-Russia_EBA_Yamnaya_Samara	7
HanG_Baiyin	Taiwan_Hanben	Lajia_LN	Russia_Afanasievo	Russia_MLBA_Sintashta	0.222	0.763	0.016	0.028	0.031	0.007	0.382465	Taiwan_Hanben-Lajia_LN-Russia_Afanasievo-Russia_MLBA_Sintashta	Taiwan_Hanben-DevilsCave_N-Iran_BA1_ShahrISokhta-Russia_EBA_Yamnaya_Samara	7
HanG_Baiyin	Taiwan_Hanben	Lajia_LN	Kazakhstan_Sarmatian	Russia_MLBA_Sintashta	0.22	0.763	0.017	0.027	0.031	0.008	0.400242	Taiwan_Hanben-Lajia_LN-Kazakhstan_Sarmatian-Russia_MLBA_Sintashta	Taiwan_Hanben-Lajia_LN-Iran_C_SehGabi-Russia_EBA_Yamnaya_Samara	7
HanG_Baiyin	Tanshishan_LN	Wanggou_MN	Pakistan_IA_Loebanr	Russia_MLBA_Sintashta	0.223	0.763	0.014	0.053	0.055	0.01	0.349315	Tanshishan_LN-Wanggou_MN-Pakistan_IA_Loebanr-Russia_MLBA_Sintashta	Taiwan_Hanben-Wadian_LN-Iran_C_SehGabi-Russia_MLBA_Sintashta	7
HanG_Baiyin	Tanshishan_LN	Wanggou_MN	Kazakhstan_Kangju	Russia_MLBA_Sintashta	0.222	0.763	0.015	0.052	0.054	0.009	0.436874	Tanshishan_LN-Wanggou_MN-Kazakhstan_Kangju-Russia_MLBA_Sintashta	Taiwan_Hanben-Wadian_LN-Iran_BA1_ShahrISokhta-Russia_MLBA_Sintashta	7
HanG_Baiyin	Taiwan_Hanben	Lajia_LN	Russia_Sarmatian	Russia_MLBA_Sintashta	0.221	0.762	0.017	0.028	0.031	0.008	0.382044	Taiwan_Hanben-Lajia_LN-Russia_Sarmatian-Russia_MLBA_Sintashta	Taiwan_Hanben-Wadian_LN-Kazakhstan_Kangju-Russia_MLBA_Sintashta	7
HanG_Baiyin	Taiwan_Hanben	Lajia_LN	Kazakhstan_Kangju	Russia_MLBA_Sintashta	0.221	0.761	0.017	0.028	0.032	0.008	0.355897	Taiwan_Hanben-Lajia_LN-Kazakhstan_Kangju-Russia_MLBA_Sintashta	Taiwan_Hanben-Wadian_LN-Pakistan_IA_Loebanr-Russia_MLBA_Sintashta	7
HanG_Baiyin	NuiNap_BA_Hc	Shimao_LN	Russia_Afanasievo	Russia_EBA_Yamnaya_Samara	0.237	0.753	0.01	0.077	0.076	0.008	0.97633	NuiNap_BA_Hc-Shimao_LN-Russia_Afanasievo-Russia_EBA_Yamnaya_Samara	Taiwan_Hanben-Wadian_LN-Russia_Alan-Russia_MLBA_Sintashta	7
HanG_Baiyin	NuiNap_BA_Hc	Shimao_LN	French	Russia_EBA_Yamnaya_Samara	0.237	0.752	0.011	0.076	0.075	0.009	0.968279	NuiNap_BA_Hc-Shimao_LN-French-Russia_EBA_Yamnaya_Samara	Taiwan_Hanben-Wadian_LN-Russia_Afanasievo-Russia_MLBA_Sintashta	7
HanG_Baiyin	NuiNap_BA_Hc	Shimao_LN	Russia_Andronovo	Russia_EBA_Yamnaya_Samara	0.237	0.752	0.011	0.076	0.075	0.009	0.986654	NuiNap_BA_Hc-Shimao_LN-Russia_Andronovo-Russia_EBA_Yamnaya_Samara	Taiwan_Hanben-Pingliangtai_LN-Russia_Afanasievo-Russia_MLBA_Sintashta	7
HanG_Baiyin	NuiNap_BA_Hc	Shimao_LN	Russia_Alan	Russia_EBA_Yamnaya_Samara	0.237	0.751	0.011	0.076	0.075	0.01	0.985123	NuiNap_BA_Hc-Shimao_LN-Russia_Alan-Russia_EBA_Yamnaya_Samara	Taiwan_Hanben-Wadian_LN-French-Russia_MLBA_Sintashta	7
HanG_Baiyin	NuiNap_BA_Hc	Shimao_LN	Kazakhstan_Kangju	Russia_EBA_Yamnaya_Samara	0.237	0.751	0.012	0.076	0.075	0.01	0.987961	NuiNap_BA_Hc-Shimao_LN-Kazakhstan_Kangju-Russia_EBA_Yamnaya_Samara	Taiwan_Hanben-Wadian_LN-Russia_Andronovo-Russia_MLBA_Sintashta	7
HanG_Baiyin	NuiNap_BA_Hc	Shimao_LN	Russia_Sarmatian	Russia_EBA_Yamnaya_Samara	0.237	0.751	0.012	0.076	0.075	0.01	0.988119	NuiNap_BA_Hc-Shimao_LN-Russia_Sarmatian-Russia_EBA_Yamnaya_Samara	Taiwan_Hanben-Wadian_LN-Kazakhstan_Sarmatian-Russia_MLBA_Sintashta	7
HanG_Baiyin	NuiNap_BA_Hc	Shimao_LN	Kazakhstan_Sarmatian	Russia_EBA_Yamnaya_Samara	0.236	0.751	0.012	0.076	0.075	0.01	0.994677	NuiNap_BA_Hc-Shimao_LN-Kazakhstan_Sarmatian-Russia_EBA_Yamnaya_Samara	Taiwan_Hanben-Pingliangtai_LN-Russia_Andronovo-Russia_MLBA_Sintashta	7
HanG_Baiyin	NuiNap_BA_Hc	Shimao_LN	Iran_C_SehGabi	Russia_EBA_Yamnaya_Samara	0.239	0.75	0.011	0.076	0.076	0.009	0.983406	NuiNap_BA_Hc-Shimao_LN-Iran_C_SehGabi-Russia_EBA_Yamnaya_Samara	Taiwan_Hanben-Pingliangtai_LN-Russia_Sarmatian-Russia_MLBA_Sintashta	7
HanG_Baiyin	NuiNap_BA_Hc	Shimao_LN	Iran_BA1_ShahrISokhta	Russia_EBA_Yamnaya_Samara	0.24	0.749	0.011	0.076	0.075	0.01	0.984128	NuiNap_BA_Hc-Shimao_LN-Iran_BA1_ShahrISokhta-Russia_EBA_Yamnaya_Samara	Taiwan_Hanben-Pingliangtai_LN-French-Russia_MLBA_Sintashta	7
HanG_Baiyin	Taiwan_Hanben	Banlashan_MN	Russia_Afanasievo	Russia_EBA_Yamnaya_Samara	0.261	0.728	0.011	0.031	0.035	0.009	0.225261	Taiwan_Hanben-Banlashan_MN-Russia_Afanasievo-Russia_EBA_Yamnaya_Samara	Taiwan_Hanben-Pingliangtai_LN-Kazakhstan_Sarmatian-Russia_MLBA_Sintashta	7
HanG_Baiyin	Taiwan_Hanben	Banlashan_MN	Russia_Andronovo	Russia_EBA_Yamnaya_Samara	0.263	0.724	0.013	0.031	0.036	0.01	0.249099	Taiwan_Hanben-Banlashan_MN-Russia_Andronovo-Russia_EBA_Yamnaya_Samara	Taiwan_Hanben-Pingliangtai_LN-Russia_Alan-Russia_MLBA_Sintashta	7
HanG_Baiyin	Taiwan_Hanben	Banlashan_MN	Russia_Sarmatian	Russia_EBA_Yamnaya_Samara	0.263	0.723	0.014	0.031	0.036	0.011	0.245392	Taiwan_Hanben-Banlashan_MN-Russia_Sarmatian-Russia_EBA_Yamnaya_Samara	Taiwan_Hanben-Pingliangtai_LN-Iran_C_SehGabi-Russia_MLBA_Sintashta	7
HanG_Baiyin	Taiwan_Hanben	Banlashan_MN	Kazakhstan_Sarmatian	Russia_EBA_Yamnaya_Samara	0.263	0.722	0.015	0.03	0.036	0.011	0.267279	Taiwan_Hanben-Banlashan_MN-Kazakhstan_Sarmatian-Russia_EBA_Yamnaya_Samara	Taiwan_Hanben-Shimao_LN-Iran_C_SehGabi-Iran_C_TepeHissar	7
HanG_Baiyin	Taiwan_Hanben	Banlashan_MN	Kazakhstan_Kangju	Russia_EBA_Yamnaya_Samara	0.264	0.721	0.015	0.031	0.037	0.011	0.25553	Taiwan_Hanben-Banlashan_MN-Kazakhstan_Kangju-Russia_EBA_Yamnaya_Samara	Taiwan_Hanben-Shimao_LN-Iran_BA1_ShahrISokhta-Iran_C_TepeHissar	7
HanG_Baiyin	Taiwan_Hanben	Banlashan_MN	Russia_Alan	Russia_EBA_Yamnaya_Samara	0.264	0.721	0.015	0.03	0.036	0.011	0.275801	Taiwan_Hanben-Banlashan_MN-Russia_Alan-Russia_EBA_Yamnaya_Samara	Taiwan_Hanben-Shimao_LN-Pakistan_IA_Loebanr-Russia_MLBA_Sintashta	7
HanG_Baiyin	Taiwan_Hanben	Banlashan_MN	French	Russia_EBA_Yamnaya_Samara	0.264	0.721	0.015	0.03	0.035	0.01	0.276064	Taiwan_Hanben-Banlashan_MN-French-Russia_EBA_Yamnaya_Samara	Tanshishan_LN-DevilsCave_N-Iran_C_SehGabi-Russia_EBA_Yamnaya_Samara	7
HanG_Baiyin	Taiwan_Hanben	Banlashan_MN	Iran_BA1_ShahrISokhta	Iran_C_TepeHissar	0.264	0.721	0.015	0.029	0.034	0.01	0.287548	Taiwan_Hanben-Banlashan_MN-Iran_BA1_ShahrISokhta-Iran_C_TepeHissar	Tanshishan_LN-Wadian_LN-Russia_Andronovo-Russia_EBA_Yamnaya_Samara	7
HanG_Baiyin	Taiwan_Hanben	Banlashan_MN	Iran_C_SehGabi	Iran_C_TepeHissar	0.264	0.721	0.015	0.029	0.033	0.01	0.30089	Taiwan_Hanben-Banlashan_MN-Iran_C_SehGabi-Iran_C_TepeHissar	Tanshishan_LN-Wanggou_MN-French-Russia_MLBA_Sintashta	7
HanG_Baiyin	Taiwan_Hanben	Banlashan_MN	Russia_Afanasievo	Iran_C_TepeHissar	0.266	0.719	0.015	0.031	0.037	0.011	0.241352	Taiwan_Hanben-Banlashan_MN-Russia_Afanasievo-Iran_C_TepeHissar	Tanshishan_LN-Wanggou_MN-Russia_Alan-Russia_MLBA_Sintashta	7
HanG_Baiyin	Taiwan_Hanben	Banlashan_MN	Iran_C_SehGabi	Russia_EBA_Yamnaya_Samara	0.266	0.717	0.017	0.03	0.035	0.01	0.305819	Taiwan_Hanben-Banlashan_MN-Iran_C_SehGabi-Russia_EBA_Yamnaya_Samara	Tanshishan_LN-Wadian_LN-Russia_Afanasievo-Russia_EBA_Yamnaya_Samara	7
HanG_Baiyin	Taiwan_Hanben	Banlashan_MN	Russia_Sarmatian	Iran_C_TepeHissar	0.266	0.716	0.017	0.03	0.037	0.013	0.256969	Taiwan_Hanben-Banlashan_MN-Russia_Sarmatian-Iran_C_TepeHissar	Tanshishan_LN-Pingliangtai_LN-Iran_C_SehGabi-Russia_EBA_Yamnaya_Samara	7
HanG_Baiyin	Taiwan_Hanben	Banlashan_MN	Russia_Alan	Iran_C_TepeHissar	0.267	0.716	0.017	0.03	0.035	0.011	0.289103	Taiwan_Hanben-Banlashan_MN-Russia_Alan-Iran_C_TepeHissar	Tanshishan_LN-Wanggou_MN-Kazakhstan_Sarmatian-Russia_MLBA_Sintashta	7
HanG_Baiyin	Taiwan_Hanben	Banlashan_MN	Iran_BA1_ShahrISokhta	Russia_EBA_Yamnaya_Samara	0.267	0.716	0.017	0.03	0.036	0.011	0.295033	Taiwan_Hanben-Banlashan_MN-Iran_BA1_ShahrISokhta-Russia_EBA_Yamnaya_Samara	Tanshishan_LN-Wadian_LN-Russia_Afanasievo-Russia_MLBA_Sintashta	7
HanG_Baiyin	Taiwan_Hanben	Banlashan_MN	Kazakhstan_Kangju	Iran_C_TepeHissar	0.267	0.715	0.018	0.03	0.037	0.012	0.268172	Taiwan_Hanben-Banlashan_MN-Kazakhstan_Kangju-Iran_C_TepeHissar	Tanshishan_LN-Pingliangtai_LN-French-Russia_MLBA_Sintashta	7
HanG_Baiyin	Taiwan_Hanben	Banlashan_MN	Kazakhstan_Sarmatian	Iran_C_TepeHissar	0.266	0.715	0.019	0.03	0.036	0.012	0.28595	Taiwan_Hanben-Banlashan_MN-Kazakhstan_Sarmatian-Iran_C_TepeHissar	Tanshishan_LN-Pingliangtai_LN-Russia_Alan-Russia_MLBA_Sintashta	7
HanG_Baiyin	Taiwan_Hanben	Banlashan_MN	French	Iran_C_TepeHissar	0.268	0.715	0.018	0.03	0.036	0.011	0.29619	Taiwan_Hanben-Banlashan_MN-French-Iran_C_TepeHissar	Tanshishan_LN-Pingliangtai_LN-Kazakhstan_Sarmatian-Russia_MLBA_Sintashta	7
HanG_Baiyin	Taiwan_Hanben	Banlashan_MN	Pakistan_IA_Loebanr	Iran_C_TepeHissar	0.266	0.715	0.019	0.03	0.035	0.012	0.299117	Taiwan_Hanben-Banlashan_MN-Pakistan_IA_Loebanr-Iran_C_TepeHissar	Tanshishan_LN-Pingliangtai_LN-Iran_C_SehGabi-Russia_MLBA_Sintashta	7
HanG_Baiyin	Taiwan_Hanben	Banlashan_MN	Russia_Andronovo	Iran_C_TepeHissar	0.269	0.714	0.017	0.031	0.038	0.012	0.267518	Taiwan_Hanben-Banlashan_MN-Russia_Andronovo-Iran_C_TepeHissar	Tanshishan_LN-Shimao_LN-Iran_C_SehGabi-Russia_EBA_Yamnaya_Samara	7
HanG_Baiyin	Taiwan_Hanben	Banlashan_MN	Pakistan_IA_Loebanr	Russia_EBA_Yamnaya_Samara	0.267	0.714	0.019	0.03	0.037	0.012	0.299036	Taiwan_Hanben-Banlashan_MN-Pakistan_IA_Loebanr-Russia_EBA_Yamnaya_Samara	Tanshishan_LN-Shimao_LN-Iran_BA1_ShahrISokhta-Russia_EBA_Yamnaya_Samara	7
HanG_Baiyin	Taiwan_Hanben	Banlashan_MN	Russia_Andronovo	Russia_MLBA_Sintashta	0.274	0.705	0.021	0.029	0.032	0.008	0.270888	Taiwan_Hanben-Banlashan_MN-Russia_Andronovo-Russia_MLBA_Sintashta	Tanshishan_LN-Shimao_LN-Russia_Alan-Russia_EBA_Yamnaya_Samara	7
HanG_Baiyin	Taiwan_Hanben	Banlashan_MN	Russia_Afanasievo	Russia_MLBA_Sintashta	0.275	0.704	0.021	0.029	0.033	0.008	0.240971	Taiwan_Hanben-Banlashan_MN-Russia_Afanasievo-Russia_MLBA_Sintashta	Taiwan_Hanben-DevilsCave_N-Russia_Andronovo-Iran_C_TepeHissar	7
HanG_Baiyin	Taiwan_Hanben	Banlashan_MN	French	Russia_MLBA_Sintashta	0.274	0.704	0.022	0.029	0.032	0.008	0.308286	Taiwan_Hanben-Banlashan_MN-French-Russia_MLBA_Sintashta	Taiwan_Hanben-DevilsCave_N-Russia_Afanasievo-Iran_C_TepeHissar	7
HanG_Baiyin	Taiwan_Hanben	Banlashan_MN	Kazakhstan_Sarmatian	Russia_MLBA_Sintashta	0.273	0.703	0.024	0.029	0.032	0.009	0.298727	Taiwan_Hanben-Banlashan_MN-Kazakhstan_Sarmatian-Russia_MLBA_Sintashta	ManBac_LN-DevilsCave_N-Russia_Andronovo-Iran_C_TepeHissar	7
HanG_Baiyin	Taiwan_Hanben	Banlashan_MN	Russia_Sarmatian	Russia_MLBA_Sintashta	0.274	0.702	0.023	0.029	0.033	0.009	0.257357	Taiwan_Hanben-Banlashan_MN-Russia_Sarmatian-Russia_MLBA_Sintashta	ManBac_LN-Ulaanzuukh_SlabGrave-Kazakhstan_Sarmatian-Russia_MLBA_Sintashta	7
HanG_Baiyin	Taiwan_Hanben	Banlashan_MN	Russia_Alan	Russia_MLBA_Sintashta	0.275	0.701	0.024	0.029	0.032	0.009	0.303059	Taiwan_Hanben-Banlashan_MN-Russia_Alan-Russia_MLBA_Sintashta	ManBac_LN-Mongolia_N_East-Russia_Sarmatian-Russia_MLBA_Sintashta	7
HanG_Baiyin	Taiwan_Hanben	Banlashan_MN	Kazakhstan_Kangju	Russia_MLBA_Sintashta	0.276	0.7	0.024	0.029	0.033	0.009	0.272011	Taiwan_Hanben-Banlashan_MN-Kazakhstan_Kangju-Russia_MLBA_Sintashta	ManBac_LN-Mongolia_N_East-Russia_Sarmatian-Russia_EBA_Yamnaya_Samara	7
HanG_Baiyin	Taiwan_Hanben	Banlashan_MN	Iran_C_SehGabi	Russia_MLBA_Sintashta	0.277	0.699	0.025	0.029	0.032	0.009	0.338038	Taiwan_Hanben-Banlashan_MN-Iran_C_SehGabi-Russia_MLBA_Sintashta	ManBac_LN-Boisman_MN-Kazakhstan_Kangju-Russia_MLBA_Sintashta	7
HanG_Baiyin	Taiwan_Hanben	Banlashan_MN	Iran_BA1_ShahrISokhta	Russia_MLBA_Sintashta	0.279	0.695	0.026	0.029	0.033	0.009	0.324038	Taiwan_Hanben-Banlashan_MN-Iran_BA1_ShahrISokhta-Russia_MLBA_Sintashta	ManBac_LN-DevilsCave_N-Russia_Afanasievo-Iran_C_TepeHissar	7
HanG_Baiyin	Taiwan_Hanben	Banlashan_MN	Pakistan_IA_Loebanr	Russia_MLBA_Sintashta	0.279	0.692	0.029	0.029	0.034	0.01	0.326932	Taiwan_Hanben-Banlashan_MN-Pakistan_IA_Loebanr-Russia_MLBA_Sintashta	ManBac_LN-Ulaanzuukh_SlabGrave-Russia_Andronovo-Russia_MLBA_Sintashta	7
HanG_Baiyin	Taiwan_Hanben	DevilsCave_N	Pakistan_IA_Loebanr	Russia_MLBA_Sintashta	0.307	0.658	0.035	0.025	0.029	0.009	0.0634945	Taiwan_Hanben-DevilsCave_N-Pakistan_IA_Loebanr-Russia_MLBA_Sintashta	ManBac_LN-Mongolia_N_East-Kazakhstan_Sarmatian-Russia_EBA_Yamnaya_Samara	7
HanG_Baiyin	Taiwan_Hanben	DevilsCave_N	Russia_Alan	Russia_EBA_Yamnaya_Samara	0.31	0.657	0.034	0.025	0.028	0.008	0.0529647	Taiwan_Hanben-DevilsCave_N-Russia_Alan-Russia_EBA_Yamnaya_Samara	ManBac_LN-Mongolia_N_East-Kazakhstan_Sarmatian-Russia_MLBA_Sintashta	7
HanG_Baiyin	Taiwan_Hanben	DevilsCave_N	Iran_C_SehGabi	Russia_EBA_Yamnaya_Samara	0.311	0.656	0.033	0.025	0.028	0.008	0.0520051	Taiwan_Hanben-DevilsCave_N-Iran_C_SehGabi-Russia_EBA_Yamnaya_Samara	NuiNap_BA_Hc-DevilsCave_N-Russia_Andronovo-Russia_MLBA_Sintashta	7
HanG_Baiyin	Taiwan_Hanben	DevilsCave_N	Kazakhstan_Kangju	Russia_EBA_Yamnaya_Samara	0.312	0.652	0.036	0.025	0.029	0.009	0.0504243	Taiwan_Hanben-DevilsCave_N-Kazakhstan_Kangju-Russia_EBA_Yamnaya_Samara	NuiNap_BA_Hc-DevilsCave_N-Russia_Afanasievo-Iran_C_TepeHissar	7
HanG_Baiyin	Taiwan_Hanben	DevilsCave_N	Iran_BA1_ShahrISokhta	Russia_EBA_Yamnaya_Samara	0.314	0.65	0.036	0.025	0.029	0.009	0.0728462	Taiwan_Hanben-DevilsCave_N-Iran_BA1_ShahrISokhta-Russia_EBA_Yamnaya_Samara	NuiNap_BA_Hc-Mongolia_N_East-Kazakhstan_Sarmatian-Russia_MLBA_Sintashta	7
HanG_Baiyin	Taiwan_Hanben	DevilsCave_N	Pakistan_IA_Loebanr	Russia_EBA_Yamnaya_Samara	0.314	0.644	0.042	0.024	0.029	0.009	0.0986362	Taiwan_Hanben-DevilsCave_N-Pakistan_IA_Loebanr-Russia_EBA_Yamnaya_Samara	Tanshishan_LN-Banlashan_MN-Russia_Afanasievo-Russia_MLBA_Sintashta	7
HanG_Baiyin	Tanshishan_LN	DevilsCave_N	Iran_C_SehGabi	Russia_EBA_Yamnaya_Samara	0.424	0.56	0.016	0.04	0.043	0.01	0.200358	Tanshishan_LN-DevilsCave_N-Iran_C_SehGabi-Russia_EBA_Yamnaya_Samara	Tanshishan_LN-Banlashan_MN-Russia_Afanasievo-Iran_C_TepeHissar	7
HanG_Baiyin	Tanshishan_LN	DevilsCave_N	French	Russia_EBA_Yamnaya_Samara	0.424	0.559	0.017	0.04	0.042	0.009	0.22896	Tanshishan_LN-DevilsCave_N-French-Russia_EBA_Yamnaya_Samara	Tanshishan_LN-Banlashan_MN-Russia_Andronovo-Iran_C_TepeHissar	7
HanG_Baiyin	Tanshishan_LN	DevilsCave_N	Russia_Alan	Russia_EBA_Yamnaya_Samara	0.424	0.558	0.018	0.04	0.043	0.01	0.231937	Tanshishan_LN-DevilsCave_N-Russia_Alan-Russia_EBA_Yamnaya_Samara	Tanshishan_LN-Mongolia_N_North-Kazakhstan_Kangju-Russia_EBA_Yamnaya_Samara	7
HanG_Baiyin	Tanshishan_LN	DevilsCave_N	Iran_BA1_ShahrISokhta	Russia_EBA_Yamnaya_Samara	0.425	0.557	0.018	0.04	0.043	0.01	0.230974	Tanshishan_LN-DevilsCave_N-Iran_BA1_ShahrISokhta-Russia_EBA_Yamnaya_Samara	Tanshishan_LN-Mongolia_N_East-Kazakhstan_Sarmatian-Russia_EBA_Yamnaya_Samara	7
HanG_Baiyin	Tanshishan_LN	DevilsCave_N	Kazakhstan_Sarmatian	Russia_EBA_Yamnaya_Samara	0.425	0.556	0.019	0.04	0.043	0.01	0.24507	Tanshishan_LN-DevilsCave_N-Kazakhstan_Sarmatian-Russia_EBA_Yamnaya_Samara	Tanshishan_LN-Mongolia_N_East-Kazakhstan_Kangju-Russia_EBA_Yamnaya_Samara	7
HanG_Baiyin	Tanshishan_LN	DevilsCave_N	Russia_Afanasievo	Russia_EBA_Yamnaya_Samara	0.427	0.556	0.017	0.04	0.042	0.008	0.282792	Tanshishan_LN-DevilsCave_N-Russia_Afanasievo-Russia_EBA_Yamnaya_Samara	Tanshishan_LN-Mongolia_N_East-Russia_Sarmatian-Russia_EBA_Yamnaya_Samara	7
HanG_Baiyin	Tanshishan_LN	DevilsCave_N	Russia_Andronovo	Russia_EBA_Yamnaya_Samara	0.427	0.555	0.018	0.04	0.043	0.009	0.259636	Tanshishan_LN-DevilsCave_N-Russia_Andronovo-Russia_EBA_Yamnaya_Samara	NuiNap_BA_Hc-DevilsCave_N-Russia_Afanasievo-Russia_MLBA_Sintashta	7
HanG_Baiyin	Tanshishan_LN	DevilsCave_N	Pakistan_IA_Loebanr	Russia_EBA_Yamnaya_Samara	0.425	0.554	0.021	0.04	0.043	0.011	0.252103	Tanshishan_LN-DevilsCave_N-Pakistan_IA_Loebanr-Russia_EBA_Yamnaya_Samara	ManBac_LN-DevilsCave_N-Russia_Afanasievo-Russia_EBA_Yamnaya_Samara	7
HanG_Baiyin	Tanshishan_LN	DevilsCave_N	Russia_Sarmatian	Russia_EBA_Yamnaya_Samara	0.427	0.554	0.019	0.04	0.043	0.01	0.267827	Tanshishan_LN-DevilsCave_N-Russia_Sarmatian-Russia_EBA_Yamnaya_Samara	NuiNap_BA_Hc-DevilsCave_N-Kazakhstan_Sarmatian-Iran_C_TepeHissar	7
HanG_Baiyin	Tanshishan_LN	DevilsCave_N	Kazakhstan_Kangju	Russia_EBA_Yamnaya_Samara	0.427	0.553	0.02	0.04	0.043	0.01	0.258782	Tanshishan_LN-DevilsCave_N-Kazakhstan_Kangju-Russia_EBA_Yamnaya_Samara	NuiNap_BA_Hc-DevilsCave_N-Kazakhstan_Sarmatian-Russia_EBA_Yamnaya_Samara	7
HanG_Dingxi	Taiwan_Hanben	Wadian_LN	Iran_BA1_ShahrISokhta	Iran_C_TepeHissar	0.046	0.935	0.018	0.045	0.05	0.011	0.479419	Taiwan_Hanben-Wadian_LN-Iran_BA1_ShahrISokhta-Iran_C_TepeHissar	NuiNap_BA_Hc-Wadian_LN-Russia_Sarmatian-Russia_EBA_Yamnaya_Samara	6
HanG_Dingxi	Taiwan_Hanben	Wadian_LN	Russia_Afanasievo	Iran_C_TepeHissar	0.051	0.931	0.019	0.047	0.054	0.013	0.433721	Taiwan_Hanben-Wadian_LN-Russia_Afanasievo-Iran_C_TepeHissar	NuiNap_BA_Hc-Wadian_LN-Pakistan_IA_Loebanr-Russia_MLBA_Sintashta	6
HanG_Dingxi	Taiwan_Hanben	Wadian_LN	Russia_Alan	Iran_C_TepeHissar	0.049	0.931	0.02	0.046	0.053	0.013	0.464459	Taiwan_Hanben-Wadian_LN-Russia_Alan-Iran_C_TepeHissar	NuiNap_BA_Hc-Wadian_LN-Kazakhstan_Sarmatian-Russia_EBA_Yamnaya_Samara	6
HanG_Dingxi	Taiwan_Hanben	Wadian_LN	Russia_Sarmatian	Iran_C_TepeHissar	0.051	0.929	0.021	0.047	0.055	0.014	0.438721	Taiwan_Hanben-Wadian_LN-Russia_Sarmatian-Iran_C_TepeHissar	NuiNap_BA_Hc-Wadian_LN-Iran_C_SehGabi-Russia_MLBA_Sintashta	6
HanG_Dingxi	Taiwan_Hanben	Wadian_LN	French	Iran_C_TepeHissar	0.051	0.929	0.02	0.046	0.053	0.012	0.469559	Taiwan_Hanben-Wadian_LN-French-Iran_C_TepeHissar	NuiNap_BA_Hc-Wadian_LN-Russia_Afanasievo-Russia_MLBA_Sintashta	6
HanG_Dingxi	Taiwan_Hanben	Wadian_LN	Kazakhstan_Sarmatian	Iran_C_TepeHissar	0.05	0.928	0.022	0.046	0.054	0.014	0.470438	Taiwan_Hanben-Wadian_LN-Kazakhstan_Sarmatian-Iran_C_TepeHissar	NuiNap_BA_Hc-Wadian_LN-French-Russia_MLBA_Sintashta	6
HanG_Dingxi	Taiwan_Hanben	Wadian_LN	Kazakhstan_Kangju	Iran_C_TepeHissar	0.051	0.927	0.021	0.047	0.055	0.014	0.451829	Taiwan_Hanben-Wadian_LN-Kazakhstan_Kangju-Iran_C_TepeHissar	Taiwan_Hanben-DevilsCave_N-Iran_C_SehGabi-Russia_EBA_Yamnaya_Samara	6
HanG_Dingxi	Taiwan_Hanben	Wadian_LN	Pakistan_IA_Loebanr	Iran_C_TepeHissar	0.051	0.927	0.022	0.045	0.052	0.013	0.498399	Taiwan_Hanben-Wadian_LN-Pakistan_IA_Loebanr-Iran_C_TepeHissar	Taiwan_Hanben-DevilsCave_N-Russia_Alan-Russia_EBA_Yamnaya_Samara	6
HanG_Dingxi	Taiwan_Hanben	Wadian_LN	Russia_Andronovo	Iran_C_TepeHissar	0.053	0.926	0.021	0.047	0.055	0.013	0.456079	Taiwan_Hanben-Wadian_LN-Russia_Andronovo-Iran_C_TepeHissar	Taiwan_Hanben-Shimao_LN-Russia_Afanasievo-Russia_MLBA_Sintashta	6
HanG_Dingxi	Taiwan_Hanben	Pingliangtai_LN	Russia_Andronovo	Russia_MLBA_Sintashta	0.052	0.925	0.023	0.038	0.041	0.007	0.27473	Taiwan_Hanben-Pingliangtai_LN-Russia_Andronovo-Russia_MLBA_Sintashta	Taiwan_Hanben-Shimao_LN-French-Russia_MLBA_Sintashta	6
HanG_Dingxi	Taiwan_Hanben	Pingliangtai_LN	Russia_Afanasievo	Russia_MLBA_Sintashta	0.054	0.923	0.023	0.039	0.042	0.007	0.247203	Taiwan_Hanben-Pingliangtai_LN-Russia_Afanasievo-Russia_MLBA_Sintashta	Taiwan_Hanben-Shimao_LN-Russia_Andronovo-Russia_MLBA_Sintashta	6
HanG_Dingxi	Taiwan_Hanben	Pingliangtai_LN	Kazakhstan_Sarmatian	Russia_MLBA_Sintashta	0.052	0.922	0.026	0.038	0.041	0.008	0.30775	Taiwan_Hanben-Pingliangtai_LN-Kazakhstan_Sarmatian-Russia_MLBA_Sintashta	Taiwan_Hanben-Shimao_LN-Iran_C_SehGabi-Russia_MLBA_Sintashta	6
HanG_Dingxi	Taiwan_Hanben	Pingliangtai_LN	French	Russia_MLBA_Sintashta	0.054	0.922	0.024	0.038	0.041	0.007	0.318511	Taiwan_Hanben-Pingliangtai_LN-French-Russia_MLBA_Sintashta	Taiwan_Hanben-Shimao_LN-Kazakhstan_Sarmatian-Russia_MLBA_Sintashta	6
HanG_Dingxi	Taiwan_Hanben	Pingliangtai_LN	Russia_Sarmatian	Russia_MLBA_Sintashta	0.055	0.919	0.026	0.038	0.042	0.008	0.276606	Taiwan_Hanben-Pingliangtai_LN-Russia_Sarmatian-Russia_MLBA_Sintashta	Taiwan_Hanben-Shimao_LN-Russia_Sarmatian-Russia_MLBA_Sintashta	6
HanG_Dingxi	Taiwan_Hanben	Pingliangtai_LN	Russia_Alan	Russia_MLBA_Sintashta	0.056	0.918	0.026	0.038	0.041	0.008	0.332124	Taiwan_Hanben-Pingliangtai_LN-Russia_Alan-Russia_MLBA_Sintashta	Taiwan_Hanben-Shimao_LN-Russia_Alan-Russia_MLBA_Sintashta	6
HanG_Dingxi	Taiwan_Hanben	Wadian_LN	Russia_Andronovo	Russia_MLBA_Sintashta	0.06	0.916	0.024	0.045	0.05	0.01	0.443871	Taiwan_Hanben-Wadian_LN-Russia_Andronovo-Russia_MLBA_Sintashta	Taiwan_Hanben-Shimao_LN-Iran_BA1_ShahrISokhta-Russia_MLBA_Sintashta	6
HanG_Dingxi	Taiwan_Hanben	Wadian_LN	French	Russia_MLBA_Sintashta	0.06	0.916	0.024	0.045	0.049	0.01	0.452089	Taiwan_Hanben-Wadian_LN-French-Russia_MLBA_Sintashta	Taiwan_Hanben-Shimao_LN-Kazakhstan_Kangju-Russia_MLBA_Sintashta	6
HanG_Dingxi	Tanshishan_LN	Wadian_LN	Russia_Alan	Iran_C_TepeHissar	0.07	0.916	0.014	0.067	0.068	0.011	0.464966	Tanshishan_LN-Wadian_LN-Russia_Alan-Iran_C_TepeHissar	Tanshishan_LN-Wadian_LN-Pakistan_IA_Loebanr-Russia_EBA_Yamnaya_Samara	6
HanG_Dingxi	Taiwan_Hanben	Pingliangtai_LN	Kazakhstan_Kangju	Russia_MLBA_Sintashta	0.058	0.915	0.027	0.038	0.042	0.008	0.298349	Taiwan_Hanben-Pingliangtai_LN-Kazakhstan_Kangju-Russia_MLBA_Sintashta	Tanshishan_LN-Wadian_LN-Iran_BA1_ShahrISokhta-Russia_EBA_Yamnaya_Samara	6
HanG_Dingxi	Taiwan_Hanben	Wadian_LN	Russia_Afanasievo	Russia_MLBA_Sintashta	0.062	0.915	0.023	0.045	0.05	0.01	0.414394	Taiwan_Hanben-Wadian_LN-Russia_Afanasievo-Russia_MLBA_Sintashta	Tanshishan_LN-Wadian_LN-Russia_Alan-Russia_EBA_Yamnaya_Samara	6
HanG_Dingxi	Tanshishan_LN	Wadian_LN	French	Iran_C_TepeHissar	0.071	0.915	0.014	0.067	0.068	0.011	0.45825	Tanshishan_LN-Wadian_LN-French-Iran_C_TepeHissar	Tanshishan_LN-Wadian_LN-Kazakhstan_Kangju-Russia_EBA_Yamnaya_Samara	6
HanG_Dingxi	Tanshishan_LN	Wadian_LN	Pakistan_IA_Loebanr	Iran_C_TepeHissar	0.069	0.915	0.016	0.066	0.068	0.012	0.480372	Tanshishan_LN-Wadian_LN-Pakistan_IA_Loebanr-Iran_C_TepeHissar	Tanshishan_LN-Wadian_LN-French-Russia_EBA_Yamnaya_Samara	6
HanG_Dingxi	Taiwan_Hanben	Wadian_LN	Russia_Sarmatian	Russia_MLBA_Sintashta	0.061	0.914	0.026	0.045	0.051	0.011	0.416419	Taiwan_Hanben-Wadian_LN-Russia_Sarmatian-Russia_MLBA_Sintashta	Tanshishan_LN-Wadian_LN-Russia_Sarmatian-Russia_EBA_Yamnaya_Samara	6
HanG_Dingxi	Taiwan_Hanben	Wadian_LN	Russia_Alan	Russia_MLBA_Sintashta	0.062	0.913	0.026	0.045	0.05	0.011	0.437959	Taiwan_Hanben-Wadian_LN-Russia_Alan-Russia_MLBA_Sintashta	Tanshishan_LN-Wanggou_MN-Pakistan_IA_Loebanr-Russia_MLBA_Sintashta	6
HanG_Dingxi	Taiwan_Hanben	Wadian_LN	Kazakhstan_Sarmatian	Russia_MLBA_Sintashta	0.06	0.913	0.027	0.044	0.05	0.011	0.457119	Taiwan_Hanben-Wadian_LN-Kazakhstan_Sarmatian-Russia_MLBA_Sintashta	Tanshishan_LN-Wanggou_MN-Iran_BA1_ShahrISokhta-Russia_MLBA_Sintashta	6
HanG_Dingxi	Taiwan_Hanben	Pingliangtai_LN	Iran_C_SehGabi	Russia_MLBA_Sintashta	0.061	0.912	0.027	0.038	0.041	0.008	0.401016	Taiwan_Hanben-Pingliangtai_LN-Iran_C_SehGabi-Russia_MLBA_Sintashta	Tanshishan_LN-Wanggou_MN-Iran_C_SehGabi-Russia_MLBA_Sintashta	6
HanG_Dingxi	Tanshishan_LN	Wadian_LN	Kazakhstan_Sarmatian	Iran_C_TepeHissar	0.072	0.912	0.016	0.067	0.069	0.012	0.479187	Tanshishan_LN-Wadian_LN-Kazakhstan_Sarmatian-Iran_C_TepeHissar	Tanshishan_LN-Wadian_LN-Kazakhstan_Sarmatian-Russia_EBA_Yamnaya_Samara	6
HanG_Dingxi	Taiwan_Hanben	Wadian_LN	Iran_C_SehGabi	Russia_MLBA_Sintashta	0.063	0.911	0.025	0.045	0.051	0.01	0.427139	Taiwan_Hanben-Wadian_LN-Iran_C_SehGabi-Russia_MLBA_Sintashta	Tanshishan_LN-Wadian_LN-Iran_BA1_ShahrISokhta-Russia_MLBA_Sintashta	6
HanG_Dingxi	Tanshishan_LN	Wadian_LN	Russia_Afanasievo	Iran_C_TepeHissar	0.075	0.911	0.013	0.067	0.069	0.011	0.447628	Tanshishan_LN-Wadian_LN-Russia_Afanasievo-Iran_C_TepeHissar	Tanshishan_LN-Wadian_LN-Pakistan_IA_Loebanr-Russia_MLBA_Sintashta	6
HanG_Dingxi	Tanshishan_LN	Wadian_LN	Russia_Sarmatian	Iran_C_TepeHissar	0.075	0.911	0.015	0.067	0.07	0.012	0.455512	Tanshishan_LN-Wadian_LN-Russia_Sarmatian-Iran_C_TepeHissar	Tanshishan_LN-Wadian_LN-Kazakhstan_Kangju-Russia_MLBA_Sintashta	6
HanG_Dingxi	Tanshishan_LN	Wadian_LN	Kazakhstan_Kangju	Iran_C_TepeHissar	0.074	0.911	0.015	0.067	0.069	0.012	0.462602	Tanshishan_LN-Wadian_LN-Kazakhstan_Kangju-Iran_C_TepeHissar	Tanshishan_LN-Wadian_LN-Russia_Andronovo-Russia_MLBA_Sintashta	6
HanG_Dingxi	Taiwan_Hanben	Wadian_LN	Kazakhstan_Kangju	Russia_MLBA_Sintashta	0.063	0.909	0.027	0.045	0.051	0.011	0.427194	Taiwan_Hanben-Wadian_LN-Kazakhstan_Kangju-Russia_MLBA_Sintashta	Taiwan_Hanben-Wadian_LN-Russia_Sarmatian-Russia_MLBA_Sintashta	6
HanG_Dingxi	Tanshishan_LN	Wadian_LN	Russia_Andronovo	Iran_C_TepeHissar	0.076	0.909	0.015	0.067	0.069	0.011	0.466566	Tanshishan_LN-Wadian_LN-Russia_Andronovo-Iran_C_TepeHissar	Tanshishan_LN-Miaozigou_MN-Russia_Afanasievo-Iran_C_TepeHissar	6
HanG_Dingxi	Taiwan_Hanben	Pingliangtai_LN	Iran_BA1_ShahrISokhta	Russia_MLBA_Sintashta	0.065	0.905	0.03	0.038	0.042	0.008	0.403516	Taiwan_Hanben-Pingliangtai_LN-Iran_BA1_ShahrISokhta-Russia_MLBA_Sintashta	Tanshishan_LN-Miaozigou_MN-Russia_Andronovo-Iran_C_TepeHissar	6
HanG_Dingxi	Taiwan_Hanben	Wadian_LN	Iran_BA1_ShahrISokhta	Russia_MLBA_Sintashta	0.068	0.904	0.028	0.045	0.051	0.011	0.44942	Taiwan_Hanben-Wadian_LN-Iran_BA1_ShahrISokhta-Russia_MLBA_Sintashta	Tanshishan_LN-Miaozigou_MN-Kazakhstan_Kangju-Iran_C_TepeHissar	6
HanG_Dingxi	Taiwan_Hanben	Pingliangtai_LN	Pakistan_IA_Loebanr	Russia_MLBA_Sintashta	0.066	0.901	0.033	0.038	0.042	0.009	0.416599	Taiwan_Hanben-Pingliangtai_LN-Pakistan_IA_Loebanr-Russia_MLBA_Sintashta	Tanshishan_LN-Miaozigou_MN-Russia_Sarmatian-Iran_C_TepeHissar	6
HanG_Dingxi	Taiwan_Hanben	Wadian_LN	Pakistan_IA_Loebanr	Russia_MLBA_Sintashta	0.07	0.898	0.032	0.045	0.052	0.012	0.471556	Taiwan_Hanben-Wadian_LN-Pakistan_IA_Loebanr-Russia_MLBA_Sintashta	Taiwan_Hanben-DevilsCave_N-Kazakhstan_Sarmatian-Iran_C_TepeHissar	6
HanG_Dingxi	Taiwan_Hanben	Pingliangtai_LN	Russia_Afanasievo	Russia_EBA_Yamnaya_Samara	0.076	0.892	0.032	0.037	0.04	0.007	0.21446	Taiwan_Hanben-Pingliangtai_LN-Russia_Afanasievo-Russia_EBA_Yamnaya_Samara	Taiwan_Hanben-DevilsCave_N-Russia_Andronovo-Russia_EBA_Yamnaya_Samara	6
HanG_Dingxi	Taiwan_Hanben	Wadian_LN	Russia_Afanasievo	Russia_EBA_Yamnaya_Samara	0.08	0.888	0.032	0.043	0.048	0.01	0.336205	Taiwan_Hanben-Wadian_LN-Russia_Afanasievo-Russia_EBA_Yamnaya_Samara	Taiwan_Hanben-DevilsCave_N-Russia_Sarmatian-Iran_C_TepeHissar	6
HanG_Dingxi	Tanshishan_LN	Wadian_LN	Iran_C_SehGabi	Russia_MLBA_Sintashta	0.094	0.887	0.02	0.073	0.075	0.009	0.381856	Tanshishan_LN-Wadian_LN-Iran_C_SehGabi-Russia_MLBA_Sintashta	Taiwan_Hanben-DevilsCave_N-Russia_Sarmatian-Russia_EBA_Yamnaya_Samara	6
HanG_Dingxi	Tanshishan_LN	Wadian_LN	French	Russia_MLBA_Sintashta	0.094	0.887	0.02	0.071	0.073	0.009	0.390953	Tanshishan_LN-Wadian_LN-French-Russia_MLBA_Sintashta	Taiwan_Hanben-Lajia_LN-Pakistan_IA_Loebanr-Russia_EBA_Yamnaya_Samara	6
HanG_Dingxi	Taiwan_Hanben	Pingliangtai_LN	Russia_Andronovo	Russia_EBA_Yamnaya_Samara	0.08	0.885	0.035	0.037	0.04	0.008	0.221094	Taiwan_Hanben-Pingliangtai_LN-Russia_Andronovo-Russia_EBA_Yamnaya_Samara	Taiwan_Hanben-Lajia_LN-Iran_BA1_ShahrISokhta-Russia_EBA_Yamnaya_Samara	6
HanG_Dingxi	Taiwan_Hanben	Wadian_LN	French	Russia_EBA_Yamnaya_Samara	0.081	0.885	0.034	0.044	0.049	0.01	0.316279	Taiwan_Hanben-Wadian_LN-French-Russia_EBA_Yamnaya_Samara	ManBac_LN-Boisman_MN-Russia_Sarmatian-Russia_EBA_Yamnaya_Samara	6
HanG_Dingxi	Taiwan_Hanben	Shimao_LN	Pakistan_IA_Loebanr	Russia_MLBA_Sintashta	0.101	0.885	0.013	0.042	0.048	0.012	0.800876	Taiwan_Hanben-Shimao_LN-Pakistan_IA_Loebanr-Russia_MLBA_Sintashta	ManBac_LN-Banlashan_MN-Russia_Afanasievo-Russia_MLBA_Sintashta	6
HanG_Dingxi	Tanshishan_LN	Wadian_LN	Russia_Alan	Russia_MLBA_Sintashta	0.094	0.885	0.021	0.073	0.074	0.009	0.398515	Tanshishan_LN-Wadian_LN-Russia_Alan-Russia_MLBA_Sintashta	ManBac_LN-Boisman_MN-Russia_Andronovo-Russia_EBA_Yamnaya_Samara	6
HanG_Dingxi	Tanshishan_LN	Wadian_LN	Kazakhstan_Sarmatian	Russia_MLBA_Sintashta	0.093	0.885	0.022	0.072	0.074	0.01	0.438881	Tanshishan_LN-Wadian_LN-Kazakhstan_Sarmatian-Russia_MLBA_Sintashta	ManBac_LN-DevilsCave_N-Russia_Sarmatian-Iran_C_TepeHissar	6
HanG_Dingxi	Taiwan_Hanben	Pingliangtai_LN	French	Russia_EBA_Yamnaya_Samara	0.08	0.884	0.036	0.037	0.04	0.008	0.248047	Taiwan_Hanben-Pingliangtai_LN-French-Russia_EBA_Yamnaya_Samara	ManBac_LN-Russia_Shamanka_Eneolithic-Kazakhstan_Sarmatian-Russia_EBA_Yamnaya_Samara	6
HanG_Dingxi	Taiwan_Hanben	Pingliangtai_LN	Kazakhstan_Sarmatian	Russia_EBA_Yamnaya_Samara	0.078	0.884	0.039	0.037	0.04	0.009	0.255129	Taiwan_Hanben-Pingliangtai_LN-Kazakhstan_Sarmatian-Russia_EBA_Yamnaya_Samara	ManBac_LN-Russia_Shamanka_Eneolithic-Russia_Andronovo-Russia_EBA_Yamnaya_Samara	6
HanG_Dingxi	Taiwan_Hanben	Wadian_LN	Iran_C_SehGabi	Russia_EBA_Yamnaya_Samara	0.082	0.884	0.034	0.044	0.05	0.011	0.267728	Taiwan_Hanben-Wadian_LN-Iran_C_SehGabi-Russia_EBA_Yamnaya_Samara	ManBac_LN-Russia_Shamanka_Eneolithic-Kazakhstan_Sarmatian-Iran_C_TepeHissar	6
HanG_Dingxi	Taiwan_Hanben	Wadian_LN	Russia_Alan	Russia_EBA_Yamnaya_Samara	0.081	0.884	0.035	0.044	0.05	0.011	0.29878	Taiwan_Hanben-Wadian_LN-Russia_Alan-Russia_EBA_Yamnaya_Samara	ManBac_LN-Ulaanzuukh_SlabGrave-Kazakhstan_Sarmatian-Russia_EBA_Yamnaya_Samara	6
HanG_Dingxi	Tanshishan_LN	Wadian_LN	Russia_Andronovo	Russia_MLBA_Sintashta	0.096	0.884	0.02	0.072	0.073	0.009	0.419747	Tanshishan_LN-Wadian_LN-Russia_Andronovo-Russia_MLBA_Sintashta	ManBac_LN-Banlashan_MN-Russia_Andronovo-Iran_C_TepeHissar	6
HanG_Dingxi	Taiwan_Hanben	Wadian_LN	Russia_Andronovo	Russia_EBA_Yamnaya_Samara	0.083	0.883	0.034	0.044	0.049	0.011	0.329767	Taiwan_Hanben-Wadian_LN-Russia_Andronovo-Russia_EBA_Yamnaya_Samara	ManBac_LN-Boisman_MN-Kazakhstan_Kangju-Russia_EBA_Yamnaya_Samara	6
HanG_Dingxi	Taiwan_Hanben	Wadian_LN	Russia_Sarmatian	Russia_EBA_Yamnaya_Samara	0.082	0.882	0.036	0.044	0.05	0.012	0.286138	Taiwan_Hanben-Wadian_LN-Russia_Sarmatian-Russia_EBA_Yamnaya_Samara	ManBac_LN-Mongolia_N_East-Russia_Andronovo-Russia_MLBA_Sintashta	6
HanG_Dingxi	Taiwan_Hanben	Wadian_LN	Kazakhstan_Sarmatian	Russia_EBA_Yamnaya_Samara	0.081	0.882	0.037	0.043	0.049	0.011	0.343064	Taiwan_Hanben-Wadian_LN-Kazakhstan_Sarmatian-Russia_EBA_Yamnaya_Samara	ManBac_LN-Ulaanzuukh_SlabGrave-Russia_Andronovo-Russia_EBA_Yamnaya_Samara	6
HanG_Dingxi	Tanshishan_LN	Pingliangtai_LN	French	Russia_MLBA_Sintashta	0.098	0.882	0.02	0.06	0.06	0.007	0.329997	Tanshishan_LN-Pingliangtai_LN-French-Russia_MLBA_Sintashta	ManBac_LN-DevilsCave_N-Kazakhstan_Kangju-Iran_C_TepeHissar	6
HanG_Dingxi	Tanshishan_LN	Wadian_LN	Russia_Sarmatian	Russia_MLBA_Sintashta	0.097	0.882	0.021	0.073	0.074	0.01	0.399661	Tanshishan_LN-Wadian_LN-Russia_Sarmatian-Russia_MLBA_Sintashta	NuiNap_BA_Hc-Mongolia_N_East-French-Russia_MLBA_Sintashta	6
HanG_Dingxi	Taiwan_Hanben	Shimao_LN	Iran_C_SehGabi	Iran_C_TepeHissar	0.106	0.881	0.013	0.041	0.045	0.009	0.820668	Taiwan_Hanben-Shimao_LN-Iran_C_SehGabi-Iran_C_TepeHissar	NuiNap_BA_Hc-Banlashan_MN-Russia_Andronovo-Iran_C_TepeHissar	6
HanG_Dingxi	Taiwan_Hanben	Pingliangtai_LN	Russia_Sarmatian	Russia_EBA_Yamnaya_Samara	0.082	0.88	0.038	0.037	0.041	0.009	0.207147	Taiwan_Hanben-Pingliangtai_LN-Russia_Sarmatian-Russia_EBA_Yamnaya_Samara	Tanshishan_LN-Mongolia_N_North-Kazakhstan_Sarmatian-Russia_EBA_Yamnaya_Samara	6
HanG_Dingxi	Taiwan_Hanben	Pingliangtai_LN	Russia_Alan	Russia_EBA_Yamnaya_Samara	0.082	0.88	0.038	0.037	0.04	0.008	0.249683	Taiwan_Hanben-Pingliangtai_LN-Russia_Alan-Russia_EBA_Yamnaya_Samara	Tanshishan_LN-Mongolia_N_East-Kazakhstan_Sarmatian-Russia_MLBA_Sintashta	6
HanG_Dingxi	Taiwan_Hanben	Shimao_LN	Iran_BA1_ShahrISokhta	Iran_C_TepeHissar	0.106	0.88	0.014	0.041	0.045	0.01	0.824754	Taiwan_Hanben-Shimao_LN-Iran_BA1_ShahrISokhta-Iran_C_TepeHissar	Tanshishan_LN-Mongolia_N_East-Russia_Sarmatian-Russia_MLBA_Sintashta	6
HanG_Dingxi	Tanshishan_LN	Wadian_LN	Russia_Afanasievo	Russia_MLBA_Sintashta	0.101	0.88	0.019	0.072	0.073	0.009	0.392186	Tanshishan_LN-Wadian_LN-Russia_Afanasievo-Russia_MLBA_Sintashta	ManBac_LN-Ulaanzuukh_SlabGrave-Russia_Sarmatian-Russia_MLBA_Sintashta	6
HanG_Dingxi	Tanshishan_LN	Wadian_LN	Iran_BA1_ShahrISokhta	Russia_MLBA_Sintashta	0.099	0.88	0.022	0.073	0.075	0.01	0.399068	Tanshishan_LN-Wadian_LN-Iran_BA1_ShahrISokhta-Russia_MLBA_Sintashta	ManBac_LN-Boisman_MN-Russia_Andronovo-Russia_MLBA_Sintashta	6
HanG_Dingxi	Tanshishan_LN	Pingliangtai_LN	Russia_Andronovo	Russia_MLBA_Sintashta	0.101	0.879	0.02	0.061	0.061	0.007	0.335973	Tanshishan_LN-Pingliangtai_LN-Russia_Andronovo-Russia_MLBA_Sintashta	ManBac_LN-Boisman_MN-Kazakhstan_Sarmatian-Russia_MLBA_Sintashta	6
HanG_Dingxi	Tanshishan_LN	Pingliangtai_LN	Kazakhstan_Sarmatian	Russia_MLBA_Sintashta	0.099	0.879	0.022	0.06	0.061	0.008	0.380889	Tanshishan_LN-Pingliangtai_LN-Kazakhstan_Sarmatian-Russia_MLBA_Sintashta	NuiNap_BA_Hc-DevilsCave_N-Russia_Sarmatian-Russia_MLBA_Sintashta	6
HanG_Dingxi	Tanshishan_LN	Wadian_LN	Kazakhstan_Kangju	Russia_MLBA_Sintashta	0.099	0.879	0.022	0.072	0.074	0.01	0.403253	Tanshishan_LN-Wadian_LN-Kazakhstan_Kangju-Russia_MLBA_Sintashta	ManBac_LN-Banlashan_MN-Russia_Sarmatian-Russia_EBA_Yamnaya_Samara	6
HanG_Dingxi	Tanshishan_LN	Miaozigou_MN	Russia_Afanasievo	Iran_C_TepeHissar	0.101	0.879	0.02	0.096	0.098	0.016	0.823301	Tanshishan_LN-Miaozigou_MN-Russia_Afanasievo-Iran_C_TepeHissar	ManBac_LN-Banlashan_MN-Kazakhstan_Kangju-Russia_EBA_Yamnaya_Samara	6
HanG_Dingxi	Tanshishan_LN	Miaozigou_MN	Kazakhstan_Kangju	Iran_C_TepeHissar	0.098	0.879	0.023	0.096	0.098	0.018	0.834233	Tanshishan_LN-Miaozigou_MN-Kazakhstan_Kangju-Iran_C_TepeHissar	ManBac_LN-Banlashan_MN-Russia_Andronovo-Russia_MLBA_Sintashta	6
HanG_Dingxi	Taiwan_Hanben	Wadian_LN	Kazakhstan_Kangju	Russia_EBA_Yamnaya_Samara	0.085	0.878	0.038	0.044	0.051	0.012	0.293917	Taiwan_Hanben-Wadian_LN-Kazakhstan_Kangju-Russia_EBA_Yamnaya_Samara	ManBac_LN-DevilsCave_N-Russia_Alan-Russia_MLBA_Sintashta	6
HanG_Dingxi	Tanshishan_LN	Pingliangtai_LN	Russia_Alan	Russia_MLBA_Sintashta	0.1	0.878	0.022	0.06	0.06	0.007	0.373454	Tanshishan_LN-Pingliangtai_LN-Russia_Alan-Russia_MLBA_Sintashta	ManBac_LN-Banlashan_MN-Russia_Andronovo-Russia_EBA_Yamnaya_Samara	6
HanG_Dingxi	Tanshishan_LN	Pingliangtai_LN	Iran_C_SehGabi	Russia_MLBA_Sintashta	0.101	0.877	0.022	0.059	0.06	0.007	0.425901	Tanshishan_LN-Pingliangtai_LN-Iran_C_SehGabi-Russia_MLBA_Sintashta	ManBac_LN-DevilsCave_N-French-Russia_MLBA_Sintashta	6
HanG_Dingxi	Tanshishan_LN	Miaozigou_MN	Russia_Andronovo	Iran_C_TepeHissar	0.101	0.877	0.022	0.096	0.099	0.017	0.830215	Tanshishan_LN-Miaozigou_MN-Russia_Andronovo-Iran_C_TepeHissar	ManBac_LN-DevilsCave_N-Kazakhstan_Sarmatian-Russia_MLBA_Sintashta	6
HanG_Dingxi	Tanshishan_LN	Miaozigou_MN	Russia_Sarmatian	Iran_C_TepeHissar	0.1	0.877	0.023	0.096	0.098	0.018	0.84327	Tanshishan_LN-Miaozigou_MN-Russia_Sarmatian-Iran_C_TepeHissar	ManBac_LN-DevilsCave_N-Kazakhstan_Sarmatian-Russia_EBA_Yamnaya_Samara	6
HanG_Dingxi	Taiwan_Hanben	Pingliangtai_LN	Kazakhstan_Kangju	Russia_EBA_Yamnaya_Samara	0.084	0.876	0.04	0.037	0.041	0.009	0.226614	Taiwan_Hanben-Pingliangtai_LN-Kazakhstan_Kangju-Russia_EBA_Yamnaya_Samara	NuiNap_BA_Hc-Mongolia_N_East-Russia_Alan-Russia_MLBA_Sintashta	6
HanG_Dingxi	Taiwan_Hanben	Pingliangtai_LN	Iran_C_SehGabi	Russia_EBA_Yamnaya_Samara	0.086	0.876	0.038	0.037	0.04	0.008	0.289808	Taiwan_Hanben-Pingliangtai_LN-Iran_C_SehGabi-Russia_EBA_Yamnaya_Samara	NuiNap_BA_Hc-Banlashan_MN-Kazakhstan_Kangju-Russia_MLBA_Sintashta	6
HanG_Dingxi	Taiwan_Hanben	Wadian_LN	Iran_BA1_ShahrISokhta	Russia_EBA_Yamnaya_Samara	0.087	0.876	0.037	0.044	0.05	0.011	0.307117	Taiwan_Hanben-Wadian_LN-Iran_BA1_ShahrISokhta-Russia_EBA_Yamnaya_Samara	NuiNap_BA_Hc-Banlashan_MN-Pakistan_IA_Loebanr-Russia_MLBA_Sintashta	6
HanG_Dingxi	Tanshishan_LN	Pingliangtai_LN	Russia_Afanasievo	Russia_MLBA_Sintashta	0.105	0.876	0.019	0.061	0.061	0.007	0.301329	Tanshishan_LN-Pingliangtai_LN-Russia_Afanasievo-Russia_MLBA_Sintashta	NuiNap_BA_Hc-DevilsCave_N-Russia_Alan-Iran_C_TepeHissar	6
HanG_Dingxi	Tanshishan_LN	Pingliangtai_LN	Russia_Sarmatian	Russia_MLBA_Sintashta	0.104	0.874	0.022	0.06	0.061	0.007	0.346359	Tanshishan_LN-Pingliangtai_LN-Russia_Sarmatian-Russia_MLBA_Sintashta	NuiNap_BA_Hc-Banlashan_MN-Iran_BA1_ShahrISokhta-Russia_MLBA_Sintashta	6
HanG_Dingxi	Tanshishan_LN	Wadian_LN	Pakistan_IA_Loebanr	Russia_MLBA_Sintashta	0.102	0.874	0.025	0.072	0.074	0.011	0.404506	Tanshishan_LN-Wadian_LN-Pakistan_IA_Loebanr-Russia_MLBA_Sintashta	NuiNap_BA_Hc-Banlashan_MN-Russia_Alan-Russia_MLBA_Sintashta	6
HanG_Dingxi	Taiwan_Hanben	Shimao_LN	Russia_Alan	Iran_C_TepeHissar	0.11	0.873	0.016	0.041	0.047	0.011	0.842754	Taiwan_Hanben-Shimao_LN-Russia_Alan-Iran_C_TepeHissar	NuiNap_BA_Hc-Banlashan_MN-French-Russia_MLBA_Sintashta	6
HanG_Dingxi	Taiwan_Hanben	Shimao_LN	Kazakhstan_Sarmatian	Iran_C_TepeHissar	0.11	0.872	0.018	0.041	0.048	0.012	0.838408	Taiwan_Hanben-Shimao_LN-Kazakhstan_Sarmatian-Iran_C_TepeHissar	NuiNap_BA_Hc-Banlashan_MN-Iran_C_SehGabi-Russia_MLBA_Sintashta	6
HanG_Dingxi	Taiwan_Hanben	Shimao_LN	French	Iran_C_TepeHissar	0.111	0.872	0.016	0.042	0.048	0.011	0.843466	Taiwan_Hanben-Shimao_LN-French-Iran_C_TepeHissar	NuiNap_BA_Hc-DevilsCave_N-Russia_Alan-Russia_MLBA_Sintashta	6
HanG_Dingxi	Taiwan_Hanben	Shimao_LN	Pakistan_IA_Loebanr	Iran_C_TepeHissar	0.11	0.872	0.018	0.041	0.047	0.012	0.857997	Taiwan_Hanben-Shimao_LN-Pakistan_IA_Loebanr-Iran_C_TepeHissar	NuiNap_BA_Hc-DevilsCave_N-Pakistan_IA_Loebanr-Russia_EBA_Yamnaya_Samara	6
HanG_Dingxi	Tanshishan_LN	Pingliangtai_LN	Kazakhstan_Kangju	Russia_MLBA_Sintashta	0.106	0.872	0.023	0.06	0.06	0.008	0.361719	Tanshishan_LN-Pingliangtai_LN-Kazakhstan_Kangju-Russia_MLBA_Sintashta	Tanshishan_LN-Banlashan_MN-Kazakhstan_Kangju-Russia_EBA_Yamnaya_Samara	6
HanG_Dingxi	Taiwan_Hanben	Wadian_LN	Pakistan_IA_Loebanr	Russia_EBA_Yamnaya_Samara	0.089	0.87	0.041	0.044	0.051	0.013	0.319594	Taiwan_Hanben-Wadian_LN-Pakistan_IA_Loebanr-Russia_EBA_Yamnaya_Samara	Tanshishan_LN-Banlashan_MN-Kazakhstan_Kangju-Iran_C_TepeHissar	6
HanG_Dingxi	Taiwan_Hanben	Shimao_LN	Russia_Afanasievo	Iran_C_TepeHissar	0.114	0.87	0.016	0.042	0.048	0.011	0.835685	Taiwan_Hanben-Shimao_LN-Russia_Afanasievo-Iran_C_TepeHissar	Tanshishan_LN-Banlashan_MN-Kazakhstan_Kangju-Russia_MLBA_Sintashta	6
HanG_Dingxi	ManBac_LN	Wadian_LN	Russia_Andronovo	Russia_MLBA_Sintashta	0.12	0.869	0.012	0.111	0.104	0.011	0.282964	ManBac_LN-Wadian_LN-Russia_Andronovo-Russia_MLBA_Sintashta	Tanshishan_LN-Banlashan_MN-Iran_C_SehGabi-Russia_MLBA_Sintashta	6
HanG_Dingxi	Taiwan_Hanben	Pingliangtai_LN	Iran_BA1_ShahrISokhta	Russia_EBA_Yamnaya_Samara	0.09	0.869	0.041	0.037	0.041	0.009	0.309128	Taiwan_Hanben-Pingliangtai_LN-Iran_BA1_ShahrISokhta-Russia_EBA_Yamnaya_Samara	Tanshishan_LN-Banlashan_MN-Iran_C_SehGabi-Russia_EBA_Yamnaya_Samara	6
HanG_Dingxi	Tanshishan_LN	Pingliangtai_LN	Iran_BA1_ShahrISokhta	Russia_MLBA_Sintashta	0.107	0.869	0.024	0.059	0.059	0.008	0.435948	Tanshishan_LN-Pingliangtai_LN-Iran_BA1_ShahrISokhta-Russia_MLBA_Sintashta	Tanshishan_LN-Banlashan_MN-Pakistan_IA_Loebanr-Iran_C_TepeHissar	6
HanG_Dingxi	Taiwan_Hanben	Shimao_LN	Russia_Sarmatian	Iran_C_TepeHissar	0.114	0.868	0.018	0.042	0.049	0.012	0.844787	Taiwan_Hanben-Shimao_LN-Russia_Sarmatian-Iran_C_TepeHissar	Tanshishan_LN-Banlashan_MN-Iran_BA1_ShahrISokhta-Russia_MLBA_Sintashta	6
HanG_Dingxi	Taiwan_Hanben	Shimao_LN	Kazakhstan_Kangju	Iran_C_TepeHissar	0.114	0.868	0.018	0.042	0.049	0.012	0.851667	Taiwan_Hanben-Shimao_LN-Kazakhstan_Kangju-Iran_C_TepeHissar	Tanshishan_LN-Banlashan_MN-Iran_BA1_ShahrISokhta-Russia_EBA_Yamnaya_Samara	6
HanG_Dingxi	Taiwan_Hanben	Shimao_LN	Russia_Andronovo	Iran_C_TepeHissar	0.115	0.867	0.018	0.042	0.049	0.012	0.849104	Taiwan_Hanben-Shimao_LN-Russia_Andronovo-Iran_C_TepeHissar	Tanshishan_LN-Banlashan_MN-Pakistan_IA_Loebanr-Russia_MLBA_Sintashta	6
HanG_Dingxi	Tanshishan_LN	Pingliangtai_LN	Pakistan_IA_Loebanr	Russia_MLBA_Sintashta	0.108	0.866	0.027	0.058	0.059	0.009	0.427668	Tanshishan_LN-Pingliangtai_LN-Pakistan_IA_Loebanr-Russia_MLBA_Sintashta	Tanshishan_LN-Banlashan_MN-Pakistan_IA_Loebanr-Russia_EBA_Yamnaya_Samara	6
HanG_Dingxi	Tanshishan_LN	Wadian_LN	Iran_C_SehGabi	Russia_EBA_Yamnaya_Samara	0.108	0.865	0.027	0.081	0.083	0.01	0.183578	Tanshishan_LN-Wadian_LN-Iran_C_SehGabi-Russia_EBA_Yamnaya_Samara	NuiNap_BA_Hc-Shimao_LN-French-Russia_EBA_Yamnaya_Samara	5
HanG_Dingxi	Taiwan_Hanben	Pingliangtai_LN	Pakistan_IA_Loebanr	Russia_EBA_Yamnaya_Samara	0.091	0.864	0.045	0.037	0.041	0.01	0.31789	Taiwan_Hanben-Pingliangtai_LN-Pakistan_IA_Loebanr-Russia_EBA_Yamnaya_Samara	NuiNap_BA_Hc-Shimao_LN-Iran_C_SehGabi-Russia_EBA_Yamnaya_Samara	5
HanG_Dingxi	Tanshishan_LN	Wadian_LN	Russia_Alan	Russia_EBA_Yamnaya_Samara	0.112	0.859	0.029	0.079	0.081	0.01	0.212249	Tanshishan_LN-Wadian_LN-Russia_Alan-Russia_EBA_Yamnaya_Samara	NuiNap_BA_Hc-Shimao_LN-Iran_BA1_ShahrISokhta-Russia_EBA_Yamnaya_Samara	5
HanG_Dingxi	Taiwan_Hanben	Shimao_LN	Russia_Afanasievo	Russia_EBA_Yamnaya_Samara	0.123	0.857	0.02	0.04	0.044	0.009	0.85328	Taiwan_Hanben-Shimao_LN-Russia_Afanasievo-Russia_EBA_Yamnaya_Samara	NuiNap_BA_Hc-Shimao_LN-Russia_Alan-Russia_EBA_Yamnaya_Samara	5
HanG_Dingxi	Tanshishan_LN	Wadian_LN	French	Russia_EBA_Yamnaya_Samara	0.115	0.857	0.028	0.077	0.079	0.009	0.214087	Tanshishan_LN-Wadian_LN-French-Russia_EBA_Yamnaya_Samara	NuiNap_BA_Hc-Shimao_LN-Russia_Andronovo-Russia_EBA_Yamnaya_Samara	5
HanG_Dingxi	Taiwan_Hanben	Shimao_LN	French	Russia_EBA_Yamnaya_Samara	0.123	0.855	0.022	0.04	0.045	0.01	0.854561	Taiwan_Hanben-Shimao_LN-French-Russia_EBA_Yamnaya_Samara	NuiNap_BA_Hc-Shimao_LN-Kazakhstan_Kangju-Russia_EBA_Yamnaya_Samara	5
HanG_Dingxi	Tanshishan_LN	Wadian_LN	Iran_BA1_ShahrISokhta	Russia_EBA_Yamnaya_Samara	0.115	0.855	0.029	0.08	0.083	0.01	0.208285	Tanshishan_LN-Wadian_LN-Iran_BA1_ShahrISokhta-Russia_EBA_Yamnaya_Samara	NuiNap_BA_Hc-Shimao_LN-Russia_Sarmatian-Russia_EBA_Yamnaya_Samara	5
HanG_Dingxi	Taiwan_Hanben	Shimao_LN	Kazakhstan_Sarmatian	Russia_EBA_Yamnaya_Samara	0.122	0.854	0.024	0.04	0.045	0.011	0.854985	Taiwan_Hanben-Shimao_LN-Kazakhstan_Sarmatian-Russia_EBA_Yamnaya_Samara	NuiNap_BA_Hc-Shimao_LN-Kazakhstan_Sarmatian-Russia_EBA_Yamnaya_Samara	5
HanG_Dingxi	Tanshishan_LN	Wadian_LN	Kazakhstan_Sarmatian	Russia_EBA_Yamnaya_Samara	0.115	0.854	0.031	0.078	0.08	0.01	0.267019	Tanshishan_LN-Wadian_LN-Kazakhstan_Sarmatian-Russia_EBA_Yamnaya_Samara	NuiNap_BA_Hc-Wadian_LN-Iran_BA1_ShahrISokhta-Russia_MLBA_Sintashta	5
HanG_Dingxi	Taiwan_Hanben	Shimao_LN	Russia_Andronovo	Russia_EBA_Yamnaya_Samara	0.125	0.853	0.022	0.04	0.045	0.01	0.861732	Taiwan_Hanben-Shimao_LN-Russia_Andronovo-Russia_EBA_Yamnaya_Samara	Tanshishan_LN-Wadian_LN-Iran_C_SehGabi-Russia_EBA_Yamnaya_Samara	5
HanG_Dingxi	Taiwan_Hanben	Shimao_LN	Iran_C_SehGabi	Russia_EBA_Yamnaya_Samara	0.125	0.852	0.023	0.04	0.046	0.01	0.837795	Taiwan_Hanben-Shimao_LN-Iran_C_SehGabi-Russia_EBA_Yamnaya_Samara	Tanshishan_LN-Wadian_LN-Iran_C_SehGabi-Russia_MLBA_Sintashta	5
HanG_Dingxi	Taiwan_Hanben	Shimao_LN	Russia_Alan	Russia_EBA_Yamnaya_Samara	0.124	0.852	0.023	0.04	0.045	0.011	0.858482	Taiwan_Hanben-Shimao_LN-Russia_Alan-Russia_EBA_Yamnaya_Samara	Tanshishan_LN-Wadian_LN-French-Russia_MLBA_Sintashta	5
HanG_Dingxi	Taiwan_Hanben	Shimao_LN	Russia_Sarmatian	Russia_EBA_Yamnaya_Samara	0.125	0.851	0.024	0.04	0.046	0.011	0.858868	Taiwan_Hanben-Shimao_LN-Russia_Sarmatian-Russia_EBA_Yamnaya_Samara	Tanshishan_LN-Wadian_LN-Russia_Alan-Russia_MLBA_Sintashta	5
HanG_Dingxi	Tanshishan_LN	Wadian_LN	Russia_Sarmatian	Russia_EBA_Yamnaya_Samara	0.12	0.85	0.03	0.079	0.082	0.01	0.220866	Tanshishan_LN-Wadian_LN-Russia_Sarmatian-Russia_EBA_Yamnaya_Samara	Tanshishan_LN-Wadian_LN-Russia_Sarmatian-Russia_MLBA_Sintashta	5
HanG_Dingxi	Tanshishan_LN	Wadian_LN	Russia_Andronovo	Russia_EBA_Yamnaya_Samara	0.122	0.85	0.029	0.077	0.079	0.01	0.250761	Tanshishan_LN-Wadian_LN-Russia_Andronovo-Russia_EBA_Yamnaya_Samara	Tanshishan_LN-Wadian_LN-Kazakhstan_Sarmatian-Russia_MLBA_Sintashta	5
HanG_Dingxi	Tanshishan_LN	Wadian_LN	Russia_Afanasievo	Russia_EBA_Yamnaya_Samara	0.124	0.849	0.027	0.075	0.077	0.009	0.266822	Tanshishan_LN-Wadian_LN-Russia_Afanasievo-Russia_EBA_Yamnaya_Samara	Taiwan_Hanben-DevilsCave_N-Iran_C_SehGabi-Russia_MLBA_Sintashta	5
HanG_Dingxi	Taiwan_Hanben	Shimao_LN	Iran_BA1_ShahrISokhta	Russia_EBA_Yamnaya_Samara	0.128	0.848	0.024	0.04	0.046	0.011	0.857768	Taiwan_Hanben-Shimao_LN-Iran_BA1_ShahrISokhta-Russia_EBA_Yamnaya_Samara	Taiwan_Hanben-DevilsCave_N-Russia_Alan-Russia_MLBA_Sintashta	5
HanG_Dingxi	Taiwan_Hanben	Shimao_LN	Kazakhstan_Kangju	Russia_EBA_Yamnaya_Samara	0.127	0.848	0.025	0.04	0.046	0.011	0.870081	Taiwan_Hanben-Shimao_LN-Kazakhstan_Kangju-Russia_EBA_Yamnaya_Samara	Taiwan_Hanben-DevilsCave_N-Iran_BA1_ShahrISokhta-Russia_MLBA_Sintashta	5
HanG_Dingxi	Tanshishan_LN	Wadian_LN	Pakistan_IA_Loebanr	Russia_EBA_Yamnaya_Samara	0.12	0.847	0.033	0.079	0.082	0.011	0.206445	Tanshishan_LN-Wadian_LN-Pakistan_IA_Loebanr-Russia_EBA_Yamnaya_Samara	Taiwan_Hanben-DevilsCave_N-Russia_Alan-Iran_C_TepeHissar	5
HanG_Dingxi	Tanshishan_LN	Wadian_LN	Kazakhstan_Kangju	Russia_EBA_Yamnaya_Samara	0.122	0.847	0.031	0.079	0.082	0.011	0.219126	Tanshishan_LN-Wadian_LN-Kazakhstan_Kangju-Russia_EBA_Yamnaya_Samara	Taiwan_Hanben-DevilsCave_N-French-Iran_C_TepeHissar	5
HanG_Dingxi	ManBac_LN	Wadian_LN	Russia_Afanasievo	Russia_EBA_Yamnaya_Samara	0.141	0.843	0.015	0.116	0.108	0.012	0.101185	ManBac_LN-Wadian_LN-Russia_Afanasievo-Russia_EBA_Yamnaya_Samara	Taiwan_Hanben-DevilsCave_N-French-Russia_EBA_Yamnaya_Samara	5
HanG_Dingxi	Taiwan_Hanben	Shimao_LN	Pakistan_IA_Loebanr	Russia_EBA_Yamnaya_Samara	0.13	0.842	0.028	0.04	0.047	0.012	0.892819	Taiwan_Hanben-Shimao_LN-Pakistan_IA_Loebanr-Russia_EBA_Yamnaya_Samara	Taiwan_Hanben-DevilsCave_N-Kazakhstan_Sarmatian-Russia_EBA_Yamnaya_Samara	5
HanG_Dingxi	Tanshishan_LN	Pingliangtai_LN	French	Russia_EBA_Yamnaya_Samara	0.128	0.841	0.031	0.063	0.064	0.008	0.201019	Tanshishan_LN-Pingliangtai_LN-French-Russia_EBA_Yamnaya_Samara	Taiwan_Hanben-DevilsCave_N-Pakistan_IA_Loebanr-Iran_C_TepeHissar	5
HanG_Dingxi	Tanshishan_LN	Pingliangtai_LN	Iran_C_SehGabi	Russia_EBA_Yamnaya_Samara	0.126	0.841	0.033	0.064	0.065	0.008	0.224565	Tanshishan_LN-Pingliangtai_LN-Iran_C_SehGabi-Russia_EBA_Yamnaya_Samara	Taiwan_Hanben-DevilsCave_N-Russia_Afanasievo-Russia_EBA_Yamnaya_Samara	5
HanG_Dingxi	Tanshishan_LN	Pingliangtai_LN	Russia_Alan	Russia_EBA_Yamnaya_Samara	0.129	0.839	0.033	0.064	0.065	0.008	0.216271	Tanshishan_LN-Pingliangtai_LN-Russia_Alan-Russia_EBA_Yamnaya_Samara	Tanshishan_LN-Miaozigou_MN-Kazakhstan_Sarmatian-Iran_C_TepeHissar	5
HanG_Dingxi	Tanshishan_LN	Pingliangtai_LN	Kazakhstan_Sarmatian	Russia_EBA_Yamnaya_Samara	0.129	0.837	0.034	0.063	0.064	0.008	0.261834	Tanshishan_LN-Pingliangtai_LN-Kazakhstan_Sarmatian-Russia_EBA_Yamnaya_Samara	ManBac_LN-Fofonovo_EN-Russia_Sarmatian-Russia_EBA_Yamnaya_Samara	5
HanG_Dingxi	Tanshishan_LN	Pingliangtai_LN	Russia_Afanasievo	Russia_EBA_Yamnaya_Samara	0.136	0.835	0.029	0.063	0.064	0.007	0.228899	Tanshishan_LN-Pingliangtai_LN-Russia_Afanasievo-Russia_EBA_Yamnaya_Samara	ManBac_LN-Fofonovo_EN-Russia_Sarmatian-Russia_MLBA_Sintashta	5
HanG_Dingxi	Tanshishan_LN	Pingliangtai_LN	Russia_Andronovo	Russia_EBA_Yamnaya_Samara	0.135	0.834	0.031	0.063	0.064	0.007	0.225067	Tanshishan_LN-Pingliangtai_LN-Russia_Andronovo-Russia_EBA_Yamnaya_Samara	ManBac_LN-Mongolia_N_East-Kazakhstan_Kangju-Russia_MLBA_Sintashta	5
HanG_Dingxi	Tanshishan_LN	Pingliangtai_LN	Iran_BA1_ShahrISokhta	Russia_EBA_Yamnaya_Samara	0.134	0.832	0.034	0.063	0.065	0.008	0.247088	Tanshishan_LN-Pingliangtai_LN-Iran_BA1_ShahrISokhta-Russia_EBA_Yamnaya_Samara	ManBac_LN-Ulaanzuukh_SlabGrave-Russia_Sarmatian-Iran_C_TepeHissar	5
HanG_Dingxi	NuiNap_BA_Hc	Miaozigou_MN	Iran_BA1_ShahrISokhta	Russia_EBA_Yamnaya_Samara	0.153	0.831	0.016	0.149	0.147	0.015	0.830128	NuiNap_BA_Hc-Miaozigou_MN-Iran_BA1_ShahrISokhta-Russia_EBA_Yamnaya_Samara	ManBac_LN-Fofonovo_EN-Kazakhstan_Kangju-Russia_MLBA_Sintashta	5
HanG_Dingxi	Tanshishan_LN	Pingliangtai_LN	Russia_Sarmatian	Russia_EBA_Yamnaya_Samara	0.137	0.829	0.034	0.064	0.065	0.008	0.214466	Tanshishan_LN-Pingliangtai_LN-Russia_Sarmatian-Russia_EBA_Yamnaya_Samara	ManBac_LN-Mongolia_N_North-Russia_Sarmatian-Iran_C_TepeHissar	5
HanG_Dingxi	Tanshishan_LN	Pingliangtai_LN	Kazakhstan_Kangju	Russia_EBA_Yamnaya_Samara	0.138	0.828	0.035	0.063	0.065	0.008	0.219441	Tanshishan_LN-Pingliangtai_LN-Kazakhstan_Kangju-Russia_EBA_Yamnaya_Samara	ManBac_LN-Fofonovo_EN-Kazakhstan_Kangju-Russia_EBA_Yamnaya_Samara	5
HanG_Dingxi	Tanshishan_LN	Pingliangtai_LN	Pakistan_IA_Loebanr	Russia_EBA_Yamnaya_Samara	0.136	0.826	0.038	0.062	0.064	0.009	0.238397	Tanshishan_LN-Pingliangtai_LN-Pakistan_IA_Loebanr-Russia_EBA_Yamnaya_Samara	ManBac_LN-Fofonovo_EN-French-Russia_EBA_Yamnaya_Samara	5
HanG_Dingxi	NuiNap_BA_Hc	Miaozigou_MN	Iran_C_SehGabi	Russia_MLBA_Sintashta	0.159	0.824	0.017	0.15	0.148	0.013	0.813422	NuiNap_BA_Hc-Miaozigou_MN-Iran_C_SehGabi-Russia_MLBA_Sintashta	ManBac_LN-Mongolia_N_North-Russia_Afanasievo-Russia_MLBA_Sintashta	5
HanG_Dingxi	NuiNap_BA_Hc	Miaozigou_MN	Kazakhstan_Sarmatian	Russia_MLBA_Sintashta	0.16	0.824	0.017	0.15	0.148	0.014	0.837731	NuiNap_BA_Hc-Miaozigou_MN-Kazakhstan_Sarmatian-Russia_MLBA_Sintashta	ManBac_LN-Russia_Shamanka_Eneolithic-Russia_Andronovo-Iran_C_TepeHissar	5
HanG_Dingxi	NuiNap_BA_Hc	Miaozigou_MN	French	Russia_MLBA_Sintashta	0.162	0.823	0.015	0.15	0.148	0.013	0.740275	NuiNap_BA_Hc-Miaozigou_MN-French-Russia_MLBA_Sintashta	ManBac_LN-Russia_Shamanka_Eneolithic-Kazakhstan_Sarmatian-Russia_MLBA_Sintashta	5
HanG_Dingxi	NuiNap_BA_Hc	Miaozigou_MN	Russia_Alan	Russia_MLBA_Sintashta	0.161	0.823	0.016	0.15	0.148	0.013	0.799532	NuiNap_BA_Hc-Miaozigou_MN-Russia_Alan-Russia_MLBA_Sintashta	ManBac_LN-Fofonovo_EN-Russia_Afanasievo-Russia_MLBA_Sintashta	5
HanG_Dingxi	NuiNap_BA_Hc	Miaozigou_MN	Russia_Andronovo	Russia_MLBA_Sintashta	0.163	0.822	0.015	0.149	0.147	0.013	0.795844	NuiNap_BA_Hc-Miaozigou_MN-Russia_Andronovo-Russia_MLBA_Sintashta	ManBac_LN-Banlashan_MN-Russia_Afanasievo-Iran_C_TepeHissar	5
HanG_Dingxi	NuiNap_BA_Hc	Miaozigou_MN	Russia_Sarmatian	Russia_MLBA_Sintashta	0.162	0.822	0.016	0.15	0.147	0.014	0.812748	NuiNap_BA_Hc-Miaozigou_MN-Russia_Sarmatian-Russia_MLBA_Sintashta	ManBac_LN-Russia_Shamanka_Eneolithic-Kazakhstan_Kangju-Iran_C_TepeHissar	5
HanG_Dingxi	NuiNap_BA_Hc	Miaozigou_MN	Kazakhstan_Kangju	Russia_MLBA_Sintashta	0.163	0.821	0.016	0.149	0.147	0.014	0.807164	NuiNap_BA_Hc-Miaozigou_MN-Kazakhstan_Kangju-Russia_MLBA_Sintashta	ManBac_LN-Russia_Shamanka_Eneolithic-Russia_Andronovo-Russia_MLBA_Sintashta	5
HanG_Dingxi	Taiwan_Hanben	Wanggou_MN	French	Russia_MLBA_Sintashta	0.16	0.821	0.019	0.037	0.041	0.009	0.766144	Taiwan_Hanben-Wanggou_MN-French-Russia_MLBA_Sintashta	ManBac_LN-Fofonovo_EN-French-Iran_C_TepeHissar	5
HanG_Dingxi	ManBac_LN	Pingliangtai_LN	Iran_C_SehGabi	Russia_MLBA_Sintashta	0.169	0.82	0.011	0.08	0.075	0.009	0.606277	ManBac_LN-Pingliangtai_LN-Iran_C_SehGabi-Russia_MLBA_Sintashta	ManBac_LN-Fofonovo_EN-French-Russia_MLBA_Sintashta	5
HanG_Dingxi	NuiNap_BA_Hc	Miaozigou_MN	Iran_BA1_ShahrISokhta	Russia_MLBA_Sintashta	0.162	0.82	0.018	0.148	0.145	0.014	0.828825	NuiNap_BA_Hc-Miaozigou_MN-Iran_BA1_ShahrISokhta-Russia_MLBA_Sintashta	ManBac_LN-Fofonovo_EN-Russia_Andronovo-Iran_C_TepeHissar	5
HanG_Dingxi	Taiwan_Hanben	Wanggou_MN	Russia_Andronovo	Russia_MLBA_Sintashta	0.161	0.82	0.019	0.037	0.041	0.009	0.77531	Taiwan_Hanben-Wanggou_MN-Russia_Andronovo-Russia_MLBA_Sintashta	ManBac_LN-Fofonovo_EN-Kazakhstan_Sarmatian-Russia_EBA_Yamnaya_Samara	5
HanG_Dingxi	NuiNap_BA_Hc	Miaozigou_MN	Russia_Afanasievo	Russia_MLBA_Sintashta	0.167	0.819	0.014	0.148	0.146	0.012	0.764604	NuiNap_BA_Hc-Miaozigou_MN-Russia_Afanasievo-Russia_MLBA_Sintashta	ManBac_LN-Fofonovo_EN-Kazakhstan_Sarmatian-Russia_MLBA_Sintashta	5
HanG_Dingxi	Taiwan_Hanben	Wanggou_MN	Russia_Alan	Russia_MLBA_Sintashta	0.161	0.819	0.02	0.038	0.042	0.009	0.746696	Taiwan_Hanben-Wanggou_MN-Russia_Alan-Russia_MLBA_Sintashta	ManBac_LN-Fofonovo_EN-Russia_Andronovo-Russia_EBA_Yamnaya_Samara	5
HanG_Dingxi	Taiwan_Hanben	Wanggou_MN	Russia_Afanasievo	Russia_MLBA_Sintashta	0.162	0.819	0.019	0.038	0.042	0.009	0.750766	Taiwan_Hanben-Wanggou_MN-Russia_Afanasievo-Russia_MLBA_Sintashta	ManBac_LN-Mongolia_N_East-Russia_Andronovo-Russia_EBA_Yamnaya_Samara	5
HanG_Dingxi	NuiNap_BA_Hc	Miaozigou_MN	Pakistan_IA_Loebanr	Russia_MLBA_Sintashta	0.163	0.818	0.019	0.148	0.145	0.016	0.789712	NuiNap_BA_Hc-Miaozigou_MN-Pakistan_IA_Loebanr-Russia_MLBA_Sintashta	ManBac_LN-Russia_Shamanka_Eneolithic-Russia_Alan-Iran_C_TepeHissar	5
HanG_Dingxi	Taiwan_Hanben	Wanggou_MN	Iran_C_SehGabi	Russia_MLBA_Sintashta	0.162	0.818	0.02	0.038	0.042	0.009	0.742895	Taiwan_Hanben-Wanggou_MN-Iran_C_SehGabi-Russia_MLBA_Sintashta	ManBac_LN-Mongolia_N_North-Kazakhstan_Sarmatian-Russia_EBA_Yamnaya_Samara	5
HanG_Dingxi	Taiwan_Hanben	Wanggou_MN	Russia_Sarmatian	Russia_MLBA_Sintashta	0.161	0.818	0.021	0.038	0.042	0.009	0.756408	Taiwan_Hanben-Wanggou_MN-Russia_Sarmatian-Russia_MLBA_Sintashta	ManBac_LN-Fofonovo_EN-Kazakhstan_Sarmatian-Iran_C_TepeHissar	5
HanG_Dingxi	Taiwan_Hanben	Wanggou_MN	Kazakhstan_Sarmatian	Russia_MLBA_Sintashta	0.16	0.818	0.022	0.037	0.041	0.009	0.786639	Taiwan_Hanben-Wanggou_MN-Kazakhstan_Sarmatian-Russia_MLBA_Sintashta	ManBac_LN-Mongolia_N_North-Kazakhstan_Sarmatian-Iran_C_TepeHissar	5
HanG_Dingxi	ManBac_LN	Pingliangtai_LN	Iran_BA1_ShahrISokhta	Russia_MLBA_Sintashta	0.172	0.817	0.011	0.08	0.075	0.01	0.583119	ManBac_LN-Pingliangtai_LN-Iran_BA1_ShahrISokhta-Russia_MLBA_Sintashta	ManBac_LN-Fofonovo_EN-Russia_Andronovo-Russia_MLBA_Sintashta	5
HanG_Dingxi	ManBac_LN	Pingliangtai_LN	Kazakhstan_Sarmatian	Russia_MLBA_Sintashta	0.171	0.817	0.012	0.074	0.069	0.009	0.66436	ManBac_LN-Pingliangtai_LN-Kazakhstan_Sarmatian-Russia_MLBA_Sintashta	ManBac_LN-Mongolia_N_North-Kazakhstan_Kangju-Iran_C_TepeHissar	5
HanG_Dingxi	ManBac_LN	Pingliangtai_LN	Russia_Alan	Russia_MLBA_Sintashta	0.174	0.816	0.01	0.077	0.072	0.009	0.576921	ManBac_LN-Pingliangtai_LN-Russia_Alan-Russia_MLBA_Sintashta	ManBac_LN-Mongolia_N_North-Kazakhstan_Sarmatian-Russia_MLBA_Sintashta	5
HanG_Dingxi	Taiwan_Hanben	Wanggou_MN	Kazakhstan_Kangju	Russia_MLBA_Sintashta	0.162	0.816	0.022	0.038	0.043	0.01	0.75173	Taiwan_Hanben-Wanggou_MN-Kazakhstan_Kangju-Russia_MLBA_Sintashta	ManBac_LN-Ulaanzuukh_SlabGrave-Russia_Andronovo-Iran_C_TepeHissar	5
HanG_Dingxi	Taiwan_Hanben	Wanggou_MN	Iran_BA1_ShahrISokhta	Russia_MLBA_Sintashta	0.163	0.815	0.021	0.038	0.043	0.01	0.707288	Taiwan_Hanben-Wanggou_MN-Iran_BA1_ShahrISokhta-Russia_MLBA_Sintashta	ManBac_LN-Mongolia_N_North-Russia_Andronovo-Iran_C_TepeHissar	5
HanG_Dingxi	ManBac_LN	Pingliangtai_LN	Pakistan_IA_Loebanr	Russia_MLBA_Sintashta	0.175	0.814	0.012	0.08	0.074	0.011	0.52608	ManBac_LN-Pingliangtai_LN-Pakistan_IA_Loebanr-Russia_MLBA_Sintashta	ManBac_LN-Mongolia_N_North-Russia_Andronovo-Russia_EBA_Yamnaya_Samara	5
HanG_Dingxi	Taiwan_Hanben	Wanggou_MN	Pakistan_IA_Loebanr	Russia_MLBA_Sintashta	0.163	0.814	0.023	0.038	0.044	0.011	0.685033	Taiwan_Hanben-Wanggou_MN-Pakistan_IA_Loebanr-Russia_MLBA_Sintashta	ManBac_LN-Mongolia_N_North-Russia_Andronovo-Russia_MLBA_Sintashta	5
HanG_Dingxi	ManBac_LN	Pingliangtai_LN	French	Russia_MLBA_Sintashta	0.178	0.812	0.01	0.074	0.07	0.008	0.501983	ManBac_LN-Pingliangtai_LN-French-Russia_MLBA_Sintashta	NuiNap_BA_Hc-Ulaanzuukh_SlabGrave-French-Russia_MLBA_Sintashta	5
HanG_Dingxi	ManBac_LN	Pingliangtai_LN	Russia_Andronovo	Russia_MLBA_Sintashta	0.178	0.812	0.01	0.072	0.068	0.008	0.58019	ManBac_LN-Pingliangtai_LN-Russia_Andronovo-Russia_MLBA_Sintashta	NuiNap_BA_Hc-Russia_Shamanka_Eneolithic-Russia_Alan-Russia_EBA_Yamnaya_Samara	5
HanG_Dingxi	ManBac_LN	Pingliangtai_LN	Kazakhstan_Kangju	Russia_MLBA_Sintashta	0.177	0.812	0.011	0.074	0.069	0.009	0.585428	ManBac_LN-Pingliangtai_LN-Kazakhstan_Kangju-Russia_MLBA_Sintashta	NuiNap_BA_Hc-Russia_Shamanka_Eneolithic-Kazakhstan_Sarmatian-Russia_EBA_Yamnaya_Samara	5
HanG_Dingxi	ManBac_LN	Pingliangtai_LN	Russia_Sarmatian	Russia_MLBA_Sintashta	0.178	0.811	0.011	0.073	0.069	0.009	0.594169	ManBac_LN-Pingliangtai_LN-Russia_Sarmatian-Russia_MLBA_Sintashta	NuiNap_BA_Hc-Ulaanzuukh_SlabGrave-Kazakhstan_Kangju-Russia_MLBA_Sintashta	5
HanG_Dingxi	Tanshishan_LN	Shimao_LN	Iran_C_SehGabi	Russia_EBA_Yamnaya_Samara	0.176	0.81	0.014	0.062	0.064	0.009	0.695532	Tanshishan_LN-Shimao_LN-Iran_C_SehGabi-Russia_EBA_Yamnaya_Samara	NuiNap_BA_Hc-Russia_Shamanka_Eneolithic-Kazakhstan_Sarmatian-Iran_C_TepeHissar	5
HanG_Dingxi	ManBac_LN	Pingliangtai_LN	Kazakhstan_Sarmatian	Russia_EBA_Yamnaya_Samara	0.175	0.807	0.018	0.085	0.079	0.011	0.297371	ManBac_LN-Pingliangtai_LN-Kazakhstan_Sarmatian-Russia_EBA_Yamnaya_Samara	NuiNap_BA_Hc-Russia_Shamanka_Eneolithic-French-Russia_EBA_Yamnaya_Samara	5
HanG_Dingxi	Tanshishan_LN	Shimao_LN	French	Russia_EBA_Yamnaya_Samara	0.179	0.807	0.014	0.06	0.063	0.009	0.717034	Tanshishan_LN-Shimao_LN-French-Russia_EBA_Yamnaya_Samara	NuiNap_BA_Hc-Fofonovo_EN-Russia_Alan-Russia_MLBA_Sintashta	5
HanG_Dingxi	Tanshishan_LN	Shimao_LN	Russia_Alan	Russia_EBA_Yamnaya_Samara	0.178	0.807	0.015	0.061	0.064	0.01	0.729427	Tanshishan_LN-Shimao_LN-Russia_Alan-Russia_EBA_Yamnaya_Samara	NuiNap_BA_Hc-Mongolia_N_East-Kazakhstan_Kangju-Russia_MLBA_Sintashta	5
HanG_Dingxi	Tanshishan_LN	Shimao_LN	Iran_BA1_ShahrISokhta	Russia_EBA_Yamnaya_Samara	0.179	0.806	0.015	0.062	0.065	0.01	0.714943	Tanshishan_LN-Shimao_LN-Iran_BA1_ShahrISokhta-Russia_EBA_Yamnaya_Samara	NuiNap_BA_Hc-Mongolia_N_East-Russia_Sarmatian-Russia_MLBA_Sintashta	5
HanG_Dingxi	Tanshishan_LN	Shimao_LN	Kazakhstan_Sarmatian	Russia_EBA_Yamnaya_Samara	0.178	0.806	0.016	0.061	0.064	0.01	0.757778	Tanshishan_LN-Shimao_LN-Kazakhstan_Sarmatian-Russia_EBA_Yamnaya_Samara	NuiNap_BA_Hc-Fofonovo_EN-French-Russia_MLBA_Sintashta	5
HanG_Dingxi	ManBac_LN	Pingliangtai_LN	Russia_Afanasievo	Russia_MLBA_Sintashta	0.185	0.805	0.009	0.07	0.067	0.008	0.474405	ManBac_LN-Pingliangtai_LN-Russia_Afanasievo-Russia_MLBA_Sintashta	NuiNap_BA_Hc-Mongolia_N_East-Kazakhstan_Sarmatian-Russia_EBA_Yamnaya_Samara	5
HanG_Dingxi	NuiNap_BA_Hc	Wadian_LN	Kazakhstan_Sarmatian	Russia_MLBA_Sintashta	0.179	0.804	0.016	0.126	0.123	0.01	0.458394	NuiNap_BA_Hc-Wadian_LN-Kazakhstan_Sarmatian-Russia_MLBA_Sintashta	NuiNap_BA_Hc-Russia_Shamanka_Eneolithic-Russia_Alan-Iran_C_TepeHissar	5
HanG_Dingxi	ManBac_LN	Pingliangtai_LN	Iran_C_SehGabi	Russia_EBA_Yamnaya_Samara	0.182	0.803	0.015	0.093	0.085	0.011	0.211184	ManBac_LN-Pingliangtai_LN-Iran_C_SehGabi-Russia_EBA_Yamnaya_Samara	Taiwan_Hanben-Russia_Shamanka_Eneolithic-Russia_Alan-Russia_EBA_Yamnaya_Samara	5
HanG_Dingxi	ManBac_LN	Pingliangtai_LN	Iran_BA1_ShahrISokhta	Russia_EBA_Yamnaya_Samara	0.181	0.803	0.016	0.092	0.084	0.012	0.212412	ManBac_LN-Pingliangtai_LN-Iran_BA1_ShahrISokhta-Russia_EBA_Yamnaya_Samara	Taiwan_Hanben-Zongri_LN1-Russia_Afanasievo-Iran_C_TepeHissar	5
HanG_Dingxi	Tanshishan_LN	Shimao_LN	Russia_Andronovo	Russia_EBA_Yamnaya_Samara	0.182	0.803	0.015	0.061	0.063	0.009	0.759444	Tanshishan_LN-Shimao_LN-Russia_Andronovo-Russia_EBA_Yamnaya_Samara	Taiwan_Hanben-Zongri_LN1-Russia_Afanasievo-Russia_EBA_Yamnaya_Samara	5
HanG_Dingxi	Tanshishan_LN	Shimao_LN	Russia_Sarmatian	Russia_EBA_Yamnaya_Samara	0.182	0.802	0.016	0.061	0.064	0.01	0.758337	Tanshishan_LN-Shimao_LN-Russia_Sarmatian-Russia_EBA_Yamnaya_Samara	Taiwan_Hanben-Russia_Shamanka_Eneolithic-Russia_Alan-Iran_C_TepeHissar	5
HanG_Dingxi	Tanshishan_LN	Shimao_LN	Russia_Afanasievo	Russia_EBA_Yamnaya_Samara	0.184	0.802	0.014	0.06	0.062	0.008	0.77162	Tanshishan_LN-Shimao_LN-Russia_Afanasievo-Russia_EBA_Yamnaya_Samara	Taiwan_Hanben-Mongolia_N_East-Kazakhstan_Kangju-Russia_MLBA_Sintashta	5
HanG_Dingxi	ManBac_LN	Pingliangtai_LN	Russia_Alan	Russia_EBA_Yamnaya_Samara	0.183	0.801	0.016	0.088	0.081	0.011	0.213562	ManBac_LN-Pingliangtai_LN-Russia_Alan-Russia_EBA_Yamnaya_Samara	Tanshishan_LN-Mongolia_N_North-Russia_Sarmatian-Russia_EBA_Yamnaya_Samara	5
HanG_Dingxi	NuiNap_BA_Hc	Wadian_LN	Russia_Andronovo	Russia_MLBA_Sintashta	0.185	0.801	0.014	0.123	0.12	0.009	0.415199	NuiNap_BA_Hc-Wadian_LN-Russia_Andronovo-Russia_MLBA_Sintashta	Tanshishan_LN-Mongolia_N_East-Russia_Alan-Russia_EBA_Yamnaya_Samara	5
HanG_Dingxi	Tanshishan_LN	Shimao_LN	Kazakhstan_Kangju	Russia_EBA_Yamnaya_Samara	0.183	0.801	0.017	0.061	0.064	0.01	0.754867	Tanshishan_LN-Shimao_LN-Kazakhstan_Kangju-Russia_EBA_Yamnaya_Samara	Tanshishan_LN-DevilsCave_N-Russia_Afanasievo-Iran_C_TepeHissar	5
HanG_Dingxi	Tanshishan_LN	Shimao_LN	Pakistan_IA_Loebanr	Russia_EBA_Yamnaya_Samara	0.182	0.8	0.018	0.061	0.064	0.011	0.733118	Tanshishan_LN-Shimao_LN-Pakistan_IA_Loebanr-Russia_EBA_Yamnaya_Samara	Tanshishan_LN-Russia_Shamanka_Eneolithic-Kazakhstan_Sarmatian-Iran_C_TepeHissar	5
HanG_Dingxi	NuiNap_BA_Hc	Wadian_LN	Russia_Sarmatian	Russia_MLBA_Sintashta	0.186	0.799	0.015	0.127	0.124	0.01	0.397232	NuiNap_BA_Hc-Wadian_LN-Russia_Sarmatian-Russia_MLBA_Sintashta	Tanshishan_LN-Fofonovo_EN-Russia_Sarmatian-Russia_EBA_Yamnaya_Samara	5
HanG_Dingxi	ManBac_LN	Pingliangtai_LN	Russia_Andronovo	Russia_EBA_Yamnaya_Samara	0.186	0.798	0.016	0.081	0.075	0.01	0.239064	ManBac_LN-Pingliangtai_LN-Russia_Andronovo-Russia_EBA_Yamnaya_Samara	Tanshishan_LN-Russia_Shamanka_Eneolithic-Kazakhstan_Kangju-Russia_EBA_Yamnaya_Samara	5
HanG_Dingxi	ManBac_LN	Pingliangtai_LN	Kazakhstan_Kangju	Russia_EBA_Yamnaya_Samara	0.186	0.797	0.017	0.084	0.077	0.011	0.227542	ManBac_LN-Pingliangtai_LN-Kazakhstan_Kangju-Russia_EBA_Yamnaya_Samara	Tanshishan_LN-Fofonovo_EN-Russia_Sarmatian-Russia_MLBA_Sintashta	5
HanG_Dingxi	NuiNap_BA_Hc	Wadian_LN	Kazakhstan_Kangju	Russia_MLBA_Sintashta	0.188	0.797	0.016	0.125	0.122	0.01	0.401717	NuiNap_BA_Hc-Wadian_LN-Kazakhstan_Kangju-Russia_MLBA_Sintashta	Tanshishan_LN-Fofonovo_EN-Russia_Alan-Russia_EBA_Yamnaya_Samara	5
HanG_Dingxi	NuiNap_BA_Hc	Wadian_LN	Russia_Alan	Russia_MLBA_Sintashta	0.188	0.797	0.015	0.122	0.119	0.01	0.406352	NuiNap_BA_Hc-Wadian_LN-Russia_Alan-Russia_MLBA_Sintashta	Tanshishan_LN-Fofonovo_EN-French-Russia_EBA_Yamnaya_Samara	5
HanG_Dingxi	ManBac_LN	Pingliangtai_LN	Pakistan_IA_Loebanr	Russia_EBA_Yamnaya_Samara	0.187	0.796	0.017	0.091	0.082	0.013	0.175191	ManBac_LN-Pingliangtai_LN-Pakistan_IA_Loebanr-Russia_EBA_Yamnaya_Samara	Tanshishan_LN-Fofonovo_EN-French-Iran_C_TepeHissar	5
HanG_Dingxi	ManBac_LN	Pingliangtai_LN	French	Russia_EBA_Yamnaya_Samara	0.189	0.796	0.015	0.083	0.077	0.01	0.180504	ManBac_LN-Pingliangtai_LN-French-Russia_EBA_Yamnaya_Samara	Tanshishan_LN-Fofonovo_EN-Russia_Alan-Russia_MLBA_Sintashta	5
HanG_Dingxi	ManBac_LN	Pingliangtai_LN	Russia_Sarmatian	Russia_EBA_Yamnaya_Samara	0.187	0.796	0.017	0.083	0.077	0.011	0.237992	ManBac_LN-Pingliangtai_LN-Russia_Sarmatian-Russia_EBA_Yamnaya_Samara	Tanshishan_LN-Mongolia_N_East-Russia_Andronovo-Russia_MLBA_Sintashta	5
HanG_Dingxi	NuiNap_BA_Hc	Wadian_LN	Russia_Afanasievo	Russia_MLBA_Sintashta	0.192	0.795	0.014	0.122	0.119	0.009	0.372543	NuiNap_BA_Hc-Wadian_LN-Russia_Afanasievo-Russia_MLBA_Sintashta	Tanshishan_LN-Russia_Shamanka_Eneolithic-Kazakhstan_Kangju-Iran_C_TepeHissar	5
HanG_Dingxi	NuiNap_BA_Hc	Wadian_LN	French	Russia_MLBA_Sintashta	0.191	0.795	0.014	0.117	0.115	0.009	0.378227	NuiNap_BA_Hc-Wadian_LN-French-Russia_MLBA_Sintashta	Tanshishan_LN-Ulaanzuukh_SlabGrave-Kazakhstan_Kangju-Russia_EBA_Yamnaya_Samara	5
HanG_Dingxi	ManBac_LN	Pingliangtai_LN	Russia_Afanasievo	Russia_EBA_Yamnaya_Samara	0.191	0.794	0.015	0.075	0.071	0.008	0.215664	ManBac_LN-Pingliangtai_LN-Russia_Afanasievo-Russia_EBA_Yamnaya_Samara	Tanshishan_LN-Fofonovo_EN-Kazakhstan_Kangju-Russia_EBA_Yamnaya_Samara	5
HanG_Dingxi	NuiNap_BA_Hc	Wadian_LN	Iran_C_SehGabi	Russia_MLBA_Sintashta	0.193	0.793	0.015	0.12	0.118	0.009	0.407025	NuiNap_BA_Hc-Wadian_LN-Iran_C_SehGabi-Russia_MLBA_Sintashta	Tanshishan_LN-Fofonovo_EN-Kazakhstan_Sarmatian-Russia_EBA_Yamnaya_Samara	5
HanG_Dingxi	NuiNap_BA_Hc	Wadian_LN	Iran_BA1_ShahrISokhta	Russia_MLBA_Sintashta	0.192	0.792	0.016	0.121	0.118	0.01	0.412168	NuiNap_BA_Hc-Wadian_LN-Iran_BA1_ShahrISokhta-Russia_MLBA_Sintashta	Tanshishan_LN-Ulaanzuukh_SlabGrave-Kazakhstan_Kangju-Russia_MLBA_Sintashta	5
HanG_Dingxi	NuiNap_BA_Hc	Wadian_LN	Pakistan_IA_Loebanr	Russia_MLBA_Sintashta	0.192	0.791	0.017	0.119	0.116	0.011	0.386741	NuiNap_BA_Hc-Wadian_LN-Pakistan_IA_Loebanr-Russia_MLBA_Sintashta	Tanshishan_LN-Fofonovo_EN-Kazakhstan_Sarmatian-Iran_C_TepeHissar	5
HanG_Dingxi	NuiNap_BA_Hc	Pingliangtai_LN	Kazakhstan_Sarmatian	Russia_MLBA_Sintashta	0.212	0.772	0.016	0.1	0.098	0.008	0.612207	NuiNap_BA_Hc-Pingliangtai_LN-Kazakhstan_Sarmatian-Russia_MLBA_Sintashta	Tanshishan_LN-Fofonovo_EN-Kazakhstan_Kangju-Russia_MLBA_Sintashta	5
HanG_Dingxi	NuiNap_BA_Hc	Pingliangtai_LN	Iran_C_SehGabi	Russia_MLBA_Sintashta	0.215	0.769	0.016	0.096	0.094	0.008	0.653735	NuiNap_BA_Hc-Pingliangtai_LN-Iran_C_SehGabi-Russia_MLBA_Sintashta	Tanshishan_LN-Fofonovo_EN-Kazakhstan_Sarmatian-Russia_MLBA_Sintashta	5
HanG_Dingxi	NuiNap_BA_Hc	Pingliangtai_LN	Russia_Alan	Russia_MLBA_Sintashta	0.218	0.767	0.015	0.099	0.096	0.008	0.591261	NuiNap_BA_Hc-Pingliangtai_LN-Russia_Alan-Russia_MLBA_Sintashta	Tanshishan_LN-Fofonovo_EN-Russia_Andronovo-Russia_EBA_Yamnaya_Samara	5
HanG_Dingxi	NuiNap_BA_Hc	Pingliangtai_LN	Russia_Andronovo	Russia_MLBA_Sintashta	0.22	0.766	0.014	0.1	0.098	0.007	0.558839	NuiNap_BA_Hc-Pingliangtai_LN-Russia_Andronovo-Russia_MLBA_Sintashta	Tanshishan_LN-DevilsCave_N-Kazakhstan_Kangju-Russia_MLBA_Sintashta	5
HanG_Dingxi	NuiNap_BA_Hc	Pingliangtai_LN	Iran_BA1_ShahrISokhta	Russia_MLBA_Sintashta	0.217	0.766	0.017	0.096	0.094	0.008	0.645554	NuiNap_BA_Hc-Pingliangtai_LN-Iran_BA1_ShahrISokhta-Russia_MLBA_Sintashta	Tanshishan_LN-Boisman_MN-Kazakhstan_Kangju-Russia_EBA_Yamnaya_Samara	5
HanG_Dingxi	NuiNap_BA_Hc	Pingliangtai_LN	Russia_Sarmatian	Russia_MLBA_Sintashta	0.221	0.765	0.015	0.101	0.098	0.008	0.557666	NuiNap_BA_Hc-Pingliangtai_LN-Russia_Sarmatian-Russia_MLBA_Sintashta	Tanshishan_LN-Fofonovo_EN-French-Russia_MLBA_Sintashta	5
HanG_Dingxi	NuiNap_BA_Hc	Pingliangtai_LN	Kazakhstan_Kangju	Russia_MLBA_Sintashta	0.22	0.765	0.016	0.1	0.097	0.008	0.57426	NuiNap_BA_Hc-Pingliangtai_LN-Kazakhstan_Kangju-Russia_MLBA_Sintashta	Tanshishan_LN-DevilsCave_N-Kazakhstan_Kangju-Iran_C_TepeHissar	5
HanG_Dingxi	NuiNap_BA_Hc	Pingliangtai_LN	French	Russia_MLBA_Sintashta	0.223	0.763	0.014	0.099	0.096	0.007	0.548999	NuiNap_BA_Hc-Pingliangtai_LN-French-Russia_MLBA_Sintashta	Tanshishan_LN-Mongolia_N_East-Russia_Andronovo-Russia_EBA_Yamnaya_Samara	5
HanG_Dingxi	NuiNap_BA_Hc	Pingliangtai_LN	Pakistan_IA_Loebanr	Russia_MLBA_Sintashta	0.219	0.763	0.019	0.097	0.094	0.009	0.606013	NuiNap_BA_Hc-Pingliangtai_LN-Pakistan_IA_Loebanr-Russia_MLBA_Sintashta	Tanshishan_LN-Fofonovo_EN-Kazakhstan_Kangju-Iran_C_TepeHissar	5
HanG_Dingxi	Taiwan_Hanben	Lajia_LN	Russia_Alan	Russia_EBA_Yamnaya_Samara	0.227	0.763	0.01	0.029	0.035	0.009	0.723198	Taiwan_Hanben-Lajia_LN-Russia_Alan-Russia_EBA_Yamnaya_Samara	Tanshishan_LN-Russia_Shamanka_Eneolithic-Russia_Alan-Iran_C_TepeHissar	5
HanG_Dingxi	NuiNap_BA_Hc	Wadian_LN	Kazakhstan_Sarmatian	Russia_EBA_Yamnaya_Samara	0.217	0.762	0.021	0.12	0.115	0.011	0.344151	NuiNap_BA_Hc-Wadian_LN-Kazakhstan_Sarmatian-Russia_EBA_Yamnaya_Samara	Tanshishan_LN-Mongolia_N_North-Russia_Andronovo-Russia_EBA_Yamnaya_Samara	5
HanG_Dingxi	Taiwan_Hanben	Lajia_LN	Russia_Afanasievo	Russia_EBA_Yamnaya_Samara	0.229	0.762	0.009	0.029	0.033	0.008	0.747516	Taiwan_Hanben-Lajia_LN-Russia_Afanasievo-Russia_EBA_Yamnaya_Samara	Tanshishan_LN-Fofonovo_EN-Russia_Alan-Iran_C_TepeHissar	5
HanG_Dingxi	Taiwan_Hanben	Lajia_LN	Kazakhstan_Kangju	Russia_EBA_Yamnaya_Samara	0.228	0.761	0.011	0.03	0.035	0.01	0.729621	Taiwan_Hanben-Lajia_LN-Kazakhstan_Kangju-Russia_EBA_Yamnaya_Samara	ManBac_LN-Ulaanzuukh_SlabGrave-Russia_Afanasievo-Russia_MLBA_Sintashta	5
HanG_Dingxi	Taiwan_Hanben	Lajia_LN	Russia_Sarmatian	Russia_EBA_Yamnaya_Samara	0.228	0.761	0.01	0.029	0.035	0.009	0.736201	Taiwan_Hanben-Lajia_LN-Russia_Sarmatian-Russia_EBA_Yamnaya_Samara	ManBac_LN-Ulaanzuukh_SlabGrave-Kazakhstan_Kangju-Russia_MLBA_Sintashta	5
HanG_Dingxi	Taiwan_Hanben	Lajia_LN	Russia_Andronovo	Russia_EBA_Yamnaya_Samara	0.229	0.761	0.01	0.029	0.034	0.009	0.743528	Taiwan_Hanben-Lajia_LN-Russia_Andronovo-Russia_EBA_Yamnaya_Samara	ManBac_LN-Ulaanzuukh_SlabGrave-Russia_Sarmatian-Russia_EBA_Yamnaya_Samara	5
HanG_Dingxi	Taiwan_Hanben	Lajia_LN	Kazakhstan_Sarmatian	Russia_EBA_Yamnaya_Samara	0.228	0.761	0.011	0.029	0.034	0.009	0.752345	Taiwan_Hanben-Lajia_LN-Kazakhstan_Sarmatian-Russia_EBA_Yamnaya_Samara	ManBac_LN-Ulaanzuukh_SlabGrave-French-Russia_MLBA_Sintashta	5
HanG_Dingxi	NuiNap_BA_Hc	Wadian_LN	Russia_Afanasievo	Russia_EBA_Yamnaya_Samara	0.222	0.76	0.018	0.114	0.11	0.009	0.285739	NuiNap_BA_Hc-Wadian_LN-Russia_Afanasievo-Russia_EBA_Yamnaya_Samara	ManBac_LN-Boisman_MN-Russia_Afanasievo-Russia_MLBA_Sintashta	5
HanG_Dingxi	Taiwan_Hanben	Lajia_LN	French	Russia_MLBA_Sintashta	0.23	0.76	0.01	0.027	0.03	0.007	0.739626	Taiwan_Hanben-Lajia_LN-French-Russia_MLBA_Sintashta	ManBac_LN-Boisman_MN-Kazakhstan_Sarmatian-Russia_EBA_Yamnaya_Samara	5
HanG_Dingxi	Taiwan_Hanben	Lajia_LN	Iran_C_SehGabi	Russia_MLBA_Sintashta	0.23	0.759	0.01	0.027	0.031	0.008	0.713338	Taiwan_Hanben-Lajia_LN-Iran_C_SehGabi-Russia_MLBA_Sintashta	ManBac_LN-Boisman_MN-Russia_Sarmatian-Russia_MLBA_Sintashta	5
HanG_Dingxi	Taiwan_Hanben	Lajia_LN	Russia_Alan	Russia_MLBA_Sintashta	0.23	0.759	0.01	0.027	0.031	0.008	0.728957	Taiwan_Hanben-Lajia_LN-Russia_Alan-Russia_MLBA_Sintashta	ManBac_LN-DevilsCave_N-Iran_C_SehGabi-Russia_MLBA_Sintashta	5
HanG_Dingxi	Taiwan_Hanben	Lajia_LN	Russia_Afanasievo	Russia_MLBA_Sintashta	0.231	0.759	0.01	0.027	0.03	0.007	0.742363	Taiwan_Hanben-Lajia_LN-Russia_Afanasievo-Russia_MLBA_Sintashta	ManBac_LN-DevilsCave_N-Iran_BA1_ShahrISokhta-Russia_MLBA_Sintashta	5
HanG_Dingxi	Taiwan_Hanben	Lajia_LN	Russia_Andronovo	Russia_MLBA_Sintashta	0.23	0.759	0.01	0.027	0.03	0.007	0.756305	Taiwan_Hanben-Lajia_LN-Russia_Andronovo-Russia_MLBA_Sintashta	ManBac_LN-Banlashan_MN-Kazakhstan_Kangju-Russia_MLBA_Sintashta	5
HanG_Dingxi	Taiwan_Hanben	Lajia_LN	Kazakhstan_Sarmatian	Russia_MLBA_Sintashta	0.23	0.759	0.011	0.027	0.03	0.008	0.76208	Taiwan_Hanben-Lajia_LN-Kazakhstan_Sarmatian-Russia_MLBA_Sintashta	ManBac_LN-DevilsCave_N-Pakistan_IA_Loebanr-Russia_MLBA_Sintashta	5
HanG_Dingxi	NuiNap_BA_Hc	Wadian_LN	Russia_Andronovo	Russia_EBA_Yamnaya_Samara	0.223	0.758	0.019	0.116	0.112	0.01	0.303604	NuiNap_BA_Hc-Wadian_LN-Russia_Andronovo-Russia_EBA_Yamnaya_Samara	ManBac_LN-DevilsCave_N-Iran_BA1_ShahrISokhta-Russia_EBA_Yamnaya_Samara	5
HanG_Dingxi	NuiNap_BA_Hc	Pingliangtai_LN	Russia_Afanasievo	Russia_MLBA_Sintashta	0.229	0.758	0.013	0.1	0.098	0.007	0.511982	NuiNap_BA_Hc-Pingliangtai_LN-Russia_Afanasievo-Russia_MLBA_Sintashta	ManBac_LN-Boisman_MN-Russia_Alan-Russia_MLBA_Sintashta	5
HanG_Dingxi	Taiwan_Hanben	Lajia_LN	Pakistan_IA_Loebanr	Russia_MLBA_Sintashta	0.231	0.758	0.011	0.028	0.033	0.009	0.687643	Taiwan_Hanben-Lajia_LN-Pakistan_IA_Loebanr-Russia_MLBA_Sintashta	ManBac_LN-Banlashan_MN-Pakistan_IA_Loebanr-Russia_EBA_Yamnaya_Samara	5
HanG_Dingxi	Taiwan_Hanben	Lajia_LN	Iran_BA1_ShahrISokhta	Russia_MLBA_Sintashta	0.231	0.758	0.011	0.028	0.032	0.008	0.698285	Taiwan_Hanben-Lajia_LN-Iran_BA1_ShahrISokhta-Russia_MLBA_Sintashta	ManBac_LN-Banlashan_MN-Iran_BA1_ShahrISokhta-Russia_EBA_Yamnaya_Samara	5
HanG_Dingxi	Taiwan_Hanben	Lajia_LN	Kazakhstan_Kangju	Russia_MLBA_Sintashta	0.231	0.758	0.011	0.027	0.031	0.008	0.737883	Taiwan_Hanben-Lajia_LN-Kazakhstan_Kangju-Russia_MLBA_Sintashta	ManBac_LN-Banlashan_MN-Russia_Afanasievo-Russia_EBA_Yamnaya_Samara	5
HanG_Dingxi	Taiwan_Hanben	Lajia_LN	Russia_Sarmatian	Russia_MLBA_Sintashta	0.231	0.758	0.011	0.027	0.031	0.008	0.746174	Taiwan_Hanben-Lajia_LN-Russia_Sarmatian-Russia_MLBA_Sintashta	ManBac_LN-DevilsCave_N-Pakistan_IA_Loebanr-Russia_EBA_Yamnaya_Samara	5
HanG_Dingxi	NuiNap_BA_Hc	Wadian_LN	Russia_Alan	Russia_EBA_Yamnaya_Samara	0.225	0.756	0.019	0.116	0.112	0.01	0.287179	NuiNap_BA_Hc-Wadian_LN-Russia_Alan-Russia_EBA_Yamnaya_Samara	ManBac_LN-Banlashan_MN-Iran_C_SehGabi-Russia_EBA_Yamnaya_Samara	5
HanG_Dingxi	NuiNap_BA_Hc	Wadian_LN	French	Russia_EBA_Yamnaya_Samara	0.226	0.755	0.019	0.112	0.108	0.01	0.270256	NuiNap_BA_Hc-Wadian_LN-French-Russia_EBA_Yamnaya_Samara	ManBac_LN-Banlashan_MN-Russia_Alan-Russia_EBA_Yamnaya_Samara	5
HanG_Dingxi	NuiNap_BA_Hc	Wadian_LN	Russia_Sarmatian	Russia_EBA_Yamnaya_Samara	0.226	0.754	0.02	0.12	0.116	0.011	0.277815	NuiNap_BA_Hc-Wadian_LN-Russia_Sarmatian-Russia_EBA_Yamnaya_Samara	ManBac_LN-Banlashan_MN-Kazakhstan_Sarmatian-Russia_MLBA_Sintashta	5
HanG_Dingxi	NuiNap_BA_Hc	Wadian_LN	Kazakhstan_Kangju	Russia_EBA_Yamnaya_Samara	0.227	0.753	0.02	0.118	0.114	0.011	0.281689	NuiNap_BA_Hc-Wadian_LN-Kazakhstan_Kangju-Russia_EBA_Yamnaya_Samara	ManBac_LN-DevilsCave_N-Russia_Alan-Russia_EBA_Yamnaya_Samara	5
HanG_Dingxi	NuiNap_BA_Hc	Wadian_LN	Iran_BA1_ShahrISokhta	Russia_EBA_Yamnaya_Samara	0.228	0.752	0.02	0.115	0.112	0.01	0.292468	NuiNap_BA_Hc-Wadian_LN-Iran_BA1_ShahrISokhta-Russia_EBA_Yamnaya_Samara	ManBac_LN-Banlashan_MN-French-Russia_EBA_Yamnaya_Samara	5
HanG_Dingxi	NuiNap_BA_Hc	Wadian_LN	Pakistan_IA_Loebanr	Russia_EBA_Yamnaya_Samara	0.229	0.75	0.021	0.114	0.109	0.012	0.264771	NuiNap_BA_Hc-Wadian_LN-Pakistan_IA_Loebanr-Russia_EBA_Yamnaya_Samara	ManBac_LN-DevilsCave_N-French-Russia_EBA_Yamnaya_Samara	5
HanG_Dingxi	NuiNap_BA_Hc	Wadian_LN	Iran_C_SehGabi	Russia_EBA_Yamnaya_Samara	0.231	0.75	0.018	0.115	0.111	0.01	0.282255	NuiNap_BA_Hc-Wadian_LN-Iran_C_SehGabi-Russia_EBA_Yamnaya_Samara	ManBac_LN-Banlashan_MN-Kazakhstan_Sarmatian-Russia_EBA_Yamnaya_Samara	5
HanG_Dingxi	NuiNap_BA_Hc	Pingliangtai_LN	Kazakhstan_Sarmatian	Russia_EBA_Yamnaya_Samara	0.246	0.732	0.022	0.098	0.094	0.009	0.535336	NuiNap_BA_Hc-Pingliangtai_LN-Kazakhstan_Sarmatian-Russia_EBA_Yamnaya_Samara	NuiNap_BA_Hc-Mongolia_N_East-Pakistan_IA_Loebanr-Russia_MLBA_Sintashta	5
HanG_Dingxi	NuiNap_BA_Hc	Pingliangtai_LN	Russia_Afanasievo	Russia_EBA_Yamnaya_Samara	0.256	0.726	0.018	0.097	0.094	0.008	0.454955	NuiNap_BA_Hc-Pingliangtai_LN-Russia_Afanasievo-Russia_EBA_Yamnaya_Samara	NuiNap_BA_Hc-Banlashan_MN-Kazakhstan_Kangju-Russia_EBA_Yamnaya_Samara	5
HanG_Dingxi	NuiNap_BA_Hc	Pingliangtai_LN	Russia_Andronovo	Russia_EBA_Yamnaya_Samara	0.255	0.725	0.02	0.097	0.094	0.008	0.480238	NuiNap_BA_Hc-Pingliangtai_LN-Russia_Andronovo-Russia_EBA_Yamnaya_Samara	NuiNap_BA_Hc-Banlashan_MN-Kazakhstan_Kangju-Iran_C_TepeHissar	5
HanG_Dingxi	NuiNap_BA_Hc	Pingliangtai_LN	Russia_Alan	Russia_EBA_Yamnaya_Samara	0.255	0.724	0.021	0.097	0.093	0.009	0.492627	NuiNap_BA_Hc-Pingliangtai_LN-Russia_Alan-Russia_EBA_Yamnaya_Samara	NuiNap_BA_Hc-Mongolia_N_East-Iran_C_SehGabi-Russia_EBA_Yamnaya_Samara	5
HanG_Dingxi	NuiNap_BA_Hc	Pingliangtai_LN	French	Russia_EBA_Yamnaya_Samara	0.258	0.723	0.02	0.096	0.092	0.008	0.471458	NuiNap_BA_Hc-Pingliangtai_LN-French-Russia_EBA_Yamnaya_Samara	NuiNap_BA_Hc-Banlashan_MN-Russia_Andronovo-Russia_MLBA_Sintashta	5
HanG_Dingxi	NuiNap_BA_Hc	Pingliangtai_LN	Iran_BA1_ShahrISokhta	Russia_EBA_Yamnaya_Samara	0.255	0.723	0.022	0.094	0.09	0.009	0.539892	NuiNap_BA_Hc-Pingliangtai_LN-Iran_BA1_ShahrISokhta-Russia_EBA_Yamnaya_Samara	NuiNap_BA_Hc-Mongolia_N_East-Iran_BA1_ShahrISokhta-Russia_MLBA_Sintashta	5
HanG_Dingxi	NuiNap_BA_Hc	Pingliangtai_LN	Iran_C_SehGabi	Russia_EBA_Yamnaya_Samara	0.255	0.723	0.021	0.093	0.09	0.009	0.54912	NuiNap_BA_Hc-Pingliangtai_LN-Iran_C_SehGabi-Russia_EBA_Yamnaya_Samara	NuiNap_BA_Hc-Mongolia_N_East-Iran_C_SehGabi-Russia_MLBA_Sintashta	5
HanG_Dingxi	NuiNap_BA_Hc	Pingliangtai_LN	Russia_Sarmatian	Russia_EBA_Yamnaya_Samara	0.258	0.722	0.021	0.098	0.094	0.009	0.45934	NuiNap_BA_Hc-Pingliangtai_LN-Russia_Sarmatian-Russia_EBA_Yamnaya_Samara	NuiNap_BA_Hc-DevilsCave_N-Kazakhstan_Sarmatian-Russia_MLBA_Sintashta	5
HanG_Dingxi	NuiNap_BA_Hc	Pingliangtai_LN	Kazakhstan_Kangju	Russia_EBA_Yamnaya_Samara	0.257	0.722	0.022	0.098	0.094	0.009	0.471857	NuiNap_BA_Hc-Pingliangtai_LN-Kazakhstan_Kangju-Russia_EBA_Yamnaya_Samara	NuiNap_BA_Hc-Banlashan_MN-Kazakhstan_Sarmatian-Iran_C_TepeHissar	5
HanG_Dingxi	NuiNap_BA_Hc	Pingliangtai_LN	Pakistan_IA_Loebanr	Russia_EBA_Yamnaya_Samara	0.256	0.72	0.024	0.096	0.091	0.01	0.486362	NuiNap_BA_Hc-Pingliangtai_LN-Pakistan_IA_Loebanr-Russia_EBA_Yamnaya_Samara	NuiNap_BA_Hc-Banlashan_MN-Kazakhstan_Sarmatian-Russia_MLBA_Sintashta	5
HanG_Dingxi	Taiwan_Hanben	Banlashan_MN	Russia_Afanasievo	Russia_EBA_Yamnaya_Samara	0.275	0.715	0.01	0.03	0.035	0.009	0.0957713	Taiwan_Hanben-Banlashan_MN-Russia_Afanasievo-Russia_EBA_Yamnaya_Samara	NuiNap_BA_Hc-DevilsCave_N-Pakistan_IA_Loebanr-Iran_C_TepeHissar	5
HanG_Dingxi	Taiwan_Hanben	Banlashan_MN	Russia_Andronovo	Russia_EBA_Yamnaya_Samara	0.277	0.711	0.012	0.03	0.035	0.01	0.107743	Taiwan_Hanben-Banlashan_MN-Russia_Andronovo-Russia_EBA_Yamnaya_Samara	NuiNap_BA_Hc-Banlashan_MN-Iran_BA1_ShahrISokhta-Russia_EBA_Yamnaya_Samara	5
HanG_Dingxi	Taiwan_Hanben	Banlashan_MN	Russia_Sarmatian	Russia_EBA_Yamnaya_Samara	0.277	0.71	0.013	0.03	0.036	0.011	0.105714	Taiwan_Hanben-Banlashan_MN-Russia_Sarmatian-Russia_EBA_Yamnaya_Samara	NuiNap_BA_Hc-Banlashan_MN-Pakistan_IA_Loebanr-Russia_EBA_Yamnaya_Samara	5
HanG_Dingxi	Taiwan_Hanben	Banlashan_MN	Kazakhstan_Sarmatian	Russia_EBA_Yamnaya_Samara	0.276	0.71	0.014	0.03	0.035	0.011	0.116432	Taiwan_Hanben-Banlashan_MN-Kazakhstan_Sarmatian-Russia_EBA_Yamnaya_Samara	NuiNap_BA_Hc-DevilsCave_N-French-Russia_MLBA_Sintashta	5
HanG_Dingxi	Taiwan_Hanben	Banlashan_MN	Kazakhstan_Kangju	Russia_EBA_Yamnaya_Samara	0.278	0.708	0.014	0.03	0.036	0.011	0.112544	Taiwan_Hanben-Banlashan_MN-Kazakhstan_Kangju-Russia_EBA_Yamnaya_Samara	NuiNap_BA_Hc-DevilsCave_N-French-Russia_EBA_Yamnaya_Samara	5
HanG_Dingxi	Taiwan_Hanben	Banlashan_MN	French	Russia_EBA_Yamnaya_Samara	0.278	0.708	0.014	0.03	0.035	0.01	0.123662	Taiwan_Hanben-Banlashan_MN-French-Russia_EBA_Yamnaya_Samara	NuiNap_BA_Hc-DevilsCave_N-French-Iran_C_TepeHissar	5
HanG_Dingxi	Taiwan_Hanben	Banlashan_MN	Russia_Afanasievo	Iran_C_TepeHissar	0.279	0.707	0.014	0.031	0.037	0.011	0.102433	Taiwan_Hanben-Banlashan_MN-Russia_Afanasievo-Iran_C_TepeHissar	NuiNap_BA_Hc-DevilsCave_N-Russia_Alan-Russia_EBA_Yamnaya_Samara	5
HanG_Dingxi	Taiwan_Hanben	Banlashan_MN	Russia_Alan	Russia_EBA_Yamnaya_Samara	0.278	0.707	0.015	0.03	0.035	0.01	0.124414	Taiwan_Hanben-Banlashan_MN-Russia_Alan-Russia_EBA_Yamnaya_Samara	NuiNap_BA_Hc-Banlashan_MN-Iran_C_SehGabi-Russia_EBA_Yamnaya_Samara	5
HanG_Dingxi	Taiwan_Hanben	Banlashan_MN	Iran_BA1_ShahrISokhta	Iran_C_TepeHissar	0.278	0.707	0.015	0.029	0.034	0.01	0.130118	Taiwan_Hanben-Banlashan_MN-Iran_BA1_ShahrISokhta-Iran_C_TepeHissar	NuiNap_BA_Hc-DevilsCave_N-Iran_C_SehGabi-Russia_EBA_Yamnaya_Samara	5
HanG_Dingxi	Taiwan_Hanben	Banlashan_MN	Iran_C_SehGabi	Iran_C_TepeHissar	0.278	0.707	0.015	0.029	0.033	0.009	0.137637	Taiwan_Hanben-Banlashan_MN-Iran_C_SehGabi-Iran_C_TepeHissar	NuiNap_BA_Hc-DevilsCave_N-Iran_C_SehGabi-Russia_MLBA_Sintashta	5
HanG_Dingxi	Taiwan_Hanben	Banlashan_MN	Russia_Sarmatian	Iran_C_TepeHissar	0.28	0.704	0.016	0.03	0.037	0.012	0.110468	Taiwan_Hanben-Banlashan_MN-Russia_Sarmatian-Iran_C_TepeHissar	NuiNap_BA_Hc-DevilsCave_N-Iran_BA1_ShahrISokhta-Russia_EBA_Yamnaya_Samara	5
HanG_Dingxi	Taiwan_Hanben	Banlashan_MN	Kazakhstan_Sarmatian	Iran_C_TepeHissar	0.279	0.704	0.017	0.03	0.036	0.012	0.124563	Taiwan_Hanben-Banlashan_MN-Kazakhstan_Sarmatian-Iran_C_TepeHissar	NuiNap_BA_Hc-DevilsCave_N-Iran_BA1_ShahrISokhta-Russia_MLBA_Sintashta	5
HanG_Dingxi	Taiwan_Hanben	Banlashan_MN	Russia_Andronovo	Iran_C_TepeHissar	0.281	0.703	0.016	0.031	0.037	0.012	0.115909	Taiwan_Hanben-Banlashan_MN-Russia_Andronovo-Iran_C_TepeHissar	NuiNap_BA_Hc-DevilsCave_N-Pakistan_IA_Loebanr-Russia_MLBA_Sintashta	5
HanG_Dingxi	Taiwan_Hanben	Banlashan_MN	Russia_Alan	Iran_C_TepeHissar	0.28	0.703	0.016	0.03	0.035	0.011	0.129914	Taiwan_Hanben-Banlashan_MN-Russia_Alan-Iran_C_TepeHissar	Taiwan_Hanben-Zongri_LN2-Russia_Afanasievo-Russia_MLBA_Sintashta	5
HanG_Dingxi	Taiwan_Hanben	Banlashan_MN	Iran_C_SehGabi	Russia_EBA_Yamnaya_Samara	0.281	0.703	0.016	0.03	0.035	0.01	0.143229	Taiwan_Hanben-Banlashan_MN-Iran_C_SehGabi-Russia_EBA_Yamnaya_Samara	Taiwan_Hanben-Zongri_LN2-Russia_Andronovo-Russia_MLBA_Sintashta	5
HanG_Dingxi	Taiwan_Hanben	Banlashan_MN	Russia_Afanasievo	Russia_MLBA_Sintashta	0.282	0.702	0.016	0.029	0.033	0.008	0.104364	Taiwan_Hanben-Banlashan_MN-Russia_Afanasievo-Russia_MLBA_Sintashta	Taiwan_Hanben-Zongri_LN2-Kazakhstan_Sarmatian-Russia_MLBA_Sintashta	5
HanG_Dingxi	Taiwan_Hanben	Banlashan_MN	Russia_Andronovo	Russia_MLBA_Sintashta	0.282	0.702	0.016	0.029	0.032	0.008	0.116974	Taiwan_Hanben-Banlashan_MN-Russia_Andronovo-Russia_MLBA_Sintashta	Taiwan_Hanben-Lajia_LN-Russia_Afanasievo-Iran_C_TepeHissar	5
HanG_Dingxi	Taiwan_Hanben	Banlashan_MN	Kazakhstan_Kangju	Iran_C_TepeHissar	0.281	0.702	0.017	0.03	0.037	0.012	0.118095	Taiwan_Hanben-Banlashan_MN-Kazakhstan_Kangju-Iran_C_TepeHissar	Taiwan_Hanben-Zongri_LN2-Russia_Afanasievo-Russia_EBA_Yamnaya_Samara	5
HanG_Dingxi	Taiwan_Hanben	Banlashan_MN	French	Iran_C_TepeHissar	0.281	0.702	0.017	0.03	0.035	0.011	0.132975	Taiwan_Hanben-Banlashan_MN-French-Iran_C_TepeHissar	Taiwan_Hanben-Lajia_LN-Russia_Sarmatian-Iran_C_TepeHissar	5
HanG_Dingxi	Taiwan_Hanben	Banlashan_MN	Pakistan_IA_Loebanr	Iran_C_TepeHissar	0.28	0.702	0.018	0.029	0.035	0.011	0.140059	Taiwan_Hanben-Banlashan_MN-Pakistan_IA_Loebanr-Iran_C_TepeHissar	Taiwan_Hanben-Lajia_LN-Russia_Andronovo-Iran_C_TepeHissar	5
HanG_Dingxi	Taiwan_Hanben	Banlashan_MN	Kazakhstan_Sarmatian	Russia_MLBA_Sintashta	0.281	0.701	0.018	0.029	0.032	0.009	0.129356	Taiwan_Hanben-Banlashan_MN-Kazakhstan_Sarmatian-Russia_MLBA_Sintashta	Taiwan_Hanben-Lajia_LN-Kazakhstan_Sarmatian-Iran_C_TepeHissar	5
HanG_Dingxi	Taiwan_Hanben	Banlashan_MN	Iran_BA1_ShahrISokhta	Russia_EBA_Yamnaya_Samara	0.282	0.701	0.017	0.03	0.036	0.011	0.137179	Taiwan_Hanben-Banlashan_MN-Iran_BA1_ShahrISokhta-Russia_EBA_Yamnaya_Samara	Tanshishan_LN-Banlashan_MN-Russia_Sarmatian-Russia_EBA_Yamnaya_Samara	5
HanG_Dingxi	Taiwan_Hanben	Banlashan_MN	French	Russia_MLBA_Sintashta	0.282	0.701	0.017	0.029	0.032	0.008	0.13721	Taiwan_Hanben-Banlashan_MN-French-Russia_MLBA_Sintashta	Tanshishan_LN-Banlashan_MN-Russia_Sarmatian-Russia_MLBA_Sintashta	5
HanG_Dingxi	Taiwan_Hanben	Banlashan_MN	Russia_Sarmatian	Russia_MLBA_Sintashta	0.282	0.7	0.018	0.029	0.033	0.009	0.112998	Taiwan_Hanben-Banlashan_MN-Russia_Sarmatian-Russia_MLBA_Sintashta	Tanshishan_LN-Banlashan_MN-Russia_Sarmatian-Iran_C_TepeHissar	5
HanG_Dingxi	Taiwan_Hanben	Banlashan_MN	Pakistan_IA_Loebanr	Russia_EBA_Yamnaya_Samara	0.282	0.699	0.019	0.03	0.036	0.012	0.143105	Taiwan_Hanben-Banlashan_MN-Pakistan_IA_Loebanr-Russia_EBA_Yamnaya_Samara	Tanshishan_LN-Banlashan_MN-Iran_BA1_ShahrISokhta-Iran_C_TepeHissar	5
HanG_Dingxi	Taiwan_Hanben	Banlashan_MN	Kazakhstan_Kangju	Russia_MLBA_Sintashta	0.283	0.698	0.019	0.029	0.033	0.009	0.122608	Taiwan_Hanben-Banlashan_MN-Kazakhstan_Kangju-Russia_MLBA_Sintashta	Tanshishan_LN-Banlashan_MN-Russia_Andronovo-Russia_EBA_Yamnaya_Samara	5
HanG_Dingxi	Taiwan_Hanben	Banlashan_MN	Russia_Alan	Russia_MLBA_Sintashta	0.283	0.698	0.019	0.029	0.032	0.009	0.138456	Taiwan_Hanben-Banlashan_MN-Russia_Alan-Russia_MLBA_Sintashta	Tanshishan_LN-Banlashan_MN-Russia_Andronovo-Russia_MLBA_Sintashta	5
HanG_Dingxi	Taiwan_Hanben	Banlashan_MN	Iran_C_SehGabi	Russia_MLBA_Sintashta	0.285	0.695	0.02	0.029	0.032	0.009	0.161784	Taiwan_Hanben-Banlashan_MN-Iran_C_SehGabi-Russia_MLBA_Sintashta	Tanshishan_LN-Banlashan_MN-Iran_C_SehGabi-Iran_C_TepeHissar	5
HanG_Dingxi	Taiwan_Hanben	Banlashan_MN	Iran_BA1_ShahrISokhta	Russia_MLBA_Sintashta	0.288	0.691	0.021	0.029	0.033	0.009	0.156445	Taiwan_Hanben-Banlashan_MN-Iran_BA1_ShahrISokhta-Russia_MLBA_Sintashta	Tanshishan_LN-Banlashan_MN-Kazakhstan_Sarmatian-Russia_EBA_Yamnaya_Samara	5
HanG_Dingxi	Taiwan_Hanben	Banlashan_MN	Pakistan_IA_Loebanr	Russia_MLBA_Sintashta	0.287	0.689	0.024	0.029	0.034	0.01	0.163208	Taiwan_Hanben-Banlashan_MN-Pakistan_IA_Loebanr-Russia_MLBA_Sintashta	Tanshishan_LN-Banlashan_MN-Kazakhstan_Sarmatian-Russia_MLBA_Sintashta	5
HanG_Dingxi	Tanshishan_LN	DevilsCave_N	Iran_C_SehGabi	Russia_EBA_Yamnaya_Samara	0.448	0.537	0.015	0.041	0.043	0.009	0.0976147	Tanshishan_LN-DevilsCave_N-Iran_C_SehGabi-Russia_EBA_Yamnaya_Samara	Tanshishan_LN-Banlashan_MN-Kazakhstan_Sarmatian-Iran_C_TepeHissar	5
HanG_Dingxi	Tanshishan_LN	DevilsCave_N	French	Russia_EBA_Yamnaya_Samara	0.448	0.536	0.016	0.04	0.042	0.009	0.11233	Tanshishan_LN-DevilsCave_N-French-Russia_EBA_Yamnaya_Samara	Tanshishan_LN-Mongolia_N_East-Iran_C_SehGabi-Russia_EBA_Yamnaya_Samara	5
HanG_Dingxi	Tanshishan_LN	DevilsCave_N	Russia_Alan	Russia_EBA_Yamnaya_Samara	0.449	0.535	0.016	0.041	0.043	0.009	0.114359	Tanshishan_LN-DevilsCave_N-Russia_Alan-Russia_EBA_Yamnaya_Samara	Tanshishan_LN-Banlashan_MN-French-Russia_EBA_Yamnaya_Samara	5
HanG_Dingxi	Tanshishan_LN	DevilsCave_N	Iran_BA1_ShahrISokhta	Russia_EBA_Yamnaya_Samara	0.449	0.534	0.017	0.041	0.043	0.01	0.113429	Tanshishan_LN-DevilsCave_N-Iran_BA1_ShahrISokhta-Russia_EBA_Yamnaya_Samara	Tanshishan_LN-Banlashan_MN-Russia_Alan-Iran_C_TepeHissar	5
HanG_Dingxi	Tanshishan_LN	DevilsCave_N	Kazakhstan_Sarmatian	Russia_EBA_Yamnaya_Samara	0.449	0.534	0.018	0.041	0.043	0.01	0.119886	Tanshishan_LN-DevilsCave_N-Kazakhstan_Sarmatian-Russia_EBA_Yamnaya_Samara	Tanshishan_LN-Banlashan_MN-Russia_Alan-Russia_EBA_Yamnaya_Samara	5
HanG_Dingxi	Tanshishan_LN	DevilsCave_N	Russia_Andronovo	Russia_EBA_Yamnaya_Samara	0.451	0.533	0.017	0.041	0.043	0.009	0.128655	Tanshishan_LN-DevilsCave_N-Russia_Andronovo-Russia_EBA_Yamnaya_Samara	Tanshishan_LN-Banlashan_MN-French-Russia_MLBA_Sintashta	5
HanG_Dingxi	Tanshishan_LN	DevilsCave_N	Russia_Afanasievo	Russia_EBA_Yamnaya_Samara	0.451	0.533	0.016	0.04	0.043	0.008	0.141421	Tanshishan_LN-DevilsCave_N-Russia_Afanasievo-Russia_EBA_Yamnaya_Samara	Tanshishan_LN-Banlashan_MN-Russia_Alan-Russia_MLBA_Sintashta	5
HanG_Dingxi	Tanshishan_LN	DevilsCave_N	Pakistan_IA_Loebanr	Russia_EBA_Yamnaya_Samara	0.449	0.531	0.02	0.04	0.043	0.011	0.128701	Tanshishan_LN-DevilsCave_N-Pakistan_IA_Loebanr-Russia_EBA_Yamnaya_Samara	Tanshishan_LN-Banlashan_MN-French-Iran_C_TepeHissar	5
HanG_Dingxi	Tanshishan_LN	DevilsCave_N	Russia_Sarmatian	Russia_EBA_Yamnaya_Samara	0.451	0.531	0.018	0.041	0.043	0.01	0.134908	Tanshishan_LN-DevilsCave_N-Russia_Sarmatian-Russia_EBA_Yamnaya_Samara	Tanshishan_LN-Mongolia_N_East-Iran_BA1_ShahrISokhta-Russia_EBA_Yamnaya_Samara	5
HanG_Dingxi	Tanshishan_LN	DevilsCave_N	Kazakhstan_Kangju	Russia_EBA_Yamnaya_Samara	0.451	0.53	0.019	0.041	0.043	0.01	0.128273	Tanshishan_LN-DevilsCave_N-Kazakhstan_Kangju-Russia_EBA_Yamnaya_Samara	Tanshishan_LN-Mongolia_N_East-Pakistan_IA_Loebanr-Russia_EBA_Yamnaya_Samara	5
HanG_Jinchang	Taiwan_Hanben	Pingliangtai_LN	Iran_C_SehGabi	Russia_EBA_Yamnaya_Samara	0.051	0.918	0.031	0.045	0.05	0.01	0.76528	Taiwan_Hanben-Pingliangtai_LN-Iran_C_SehGabi-Russia_EBA_Yamnaya_Samara	Tanshishan_LN-Mongolia_N_East-Iran_BA1_ShahrISokhta-Russia_MLBA_Sintashta	5
HanG_Jinchang	Taiwan_Hanben	Pingliangtai_LN	French	Russia_EBA_Yamnaya_Samara	0.051	0.918	0.031	0.044	0.049	0.01	0.845734	Taiwan_Hanben-Pingliangtai_LN-French-Russia_EBA_Yamnaya_Samara	Tanshishan_LN-Mongolia_N_East-Pakistan_IA_Loebanr-Russia_MLBA_Sintashta	5
HanG_Jinchang	Taiwan_Hanben	Pingliangtai_LN	Russia_Afanasievo	Russia_EBA_Yamnaya_Samara	0.052	0.918	0.029	0.044	0.048	0.009	0.910636	Taiwan_Hanben-Pingliangtai_LN-Russia_Afanasievo-Russia_EBA_Yamnaya_Samara	Tanshishan_LN-Lajia_LN-Russia_Afanasievo-Russia_EBA_Yamnaya_Samara	5
HanG_Jinchang	Taiwan_Hanben	Pingliangtai_LN	Russia_Alan	Russia_EBA_Yamnaya_Samara	0.052	0.916	0.032	0.045	0.049	0.01	0.828722	Taiwan_Hanben-Pingliangtai_LN-Russia_Alan-Russia_EBA_Yamnaya_Samara	Tanshishan_LN-Lajia_LN-Russia_Sarmatian-Iran_C_TepeHissar	5
HanG_Jinchang	Taiwan_Hanben	Pingliangtai_LN	Russia_Andronovo	Russia_EBA_Yamnaya_Samara	0.054	0.914	0.032	0.045	0.049	0.01	0.883515	Taiwan_Hanben-Pingliangtai_LN-Russia_Andronovo-Russia_EBA_Yamnaya_Samara	NuiNap_BA_Hc-Miaozigou_MN-Russia_Afanasievo-Russia_MLBA_Sintashta	4
HanG_Jinchang	Taiwan_Hanben	Pingliangtai_LN	Kazakhstan_Sarmatian	Russia_EBA_Yamnaya_Samara	0.051	0.914	0.034	0.044	0.049	0.011	0.887792	Taiwan_Hanben-Pingliangtai_LN-Kazakhstan_Sarmatian-Russia_EBA_Yamnaya_Samara	NuiNap_BA_Hc-Shimao_LN-Russia_Afanasievo-Russia_EBA_Yamnaya_Samara	4
HanG_Jinchang	Taiwan_Hanben	Pingliangtai_LN	Russia_Sarmatian	Russia_EBA_Yamnaya_Samara	0.054	0.912	0.034	0.045	0.05	0.011	0.856409	Taiwan_Hanben-Pingliangtai_LN-Russia_Sarmatian-Russia_EBA_Yamnaya_Samara	ManBac_LN-Wadian_LN-Russia_Afanasievo-Russia_EBA_Yamnaya_Samara	4
HanG_Jinchang	Taiwan_Hanben	Pingliangtai_LN	Iran_BA1_ShahrISokhta	Russia_EBA_Yamnaya_Samara	0.055	0.911	0.033	0.045	0.05	0.011	0.806975	Taiwan_Hanben-Pingliangtai_LN-Iran_BA1_ShahrISokhta-Russia_EBA_Yamnaya_Samara	NuiNap_BA_Hc-Wadian_LN-Russia_Sarmatian-Russia_MLBA_Sintashta	4
HanG_Jinchang	Taiwan_Hanben	Pingliangtai_LN	Kazakhstan_Kangju	Russia_EBA_Yamnaya_Samara	0.056	0.91	0.035	0.045	0.05	0.011	0.847455	Taiwan_Hanben-Pingliangtai_LN-Kazakhstan_Kangju-Russia_EBA_Yamnaya_Samara	NuiNap_BA_Hc-Wadian_LN-Kazakhstan_Kangju-Russia_MLBA_Sintashta	4
HanG_Jinchang	Taiwan_Hanben	Pingliangtai_LN	Pakistan_IA_Loebanr	Russia_EBA_Yamnaya_Samara	0.056	0.907	0.037	0.045	0.051	0.012	0.806042	Taiwan_Hanben-Pingliangtai_LN-Pakistan_IA_Loebanr-Russia_EBA_Yamnaya_Samara	NuiNap_BA_Hc-Wadian_LN-Russia_Alan-Russia_MLBA_Sintashta	4
HanG_Jinchang	Taiwan_Hanben	Miaozigou_MN	Russia_Andronovo	Russia_MLBA_Sintashta	0.073	0.903	0.024	0.072	0.079	0.015	0.972085	Taiwan_Hanben-Miaozigou_MN-Russia_Andronovo-Russia_MLBA_Sintashta	NuiNap_BA_Hc-Wadian_LN-Russia_Andronovo-Russia_MLBA_Sintashta	4
HanG_Jinchang	Taiwan_Hanben	Shimao_LN	Pakistan_IA_Loebanr	Iran_C_TepeHissar	0.083	0.902	0.015	0.047	0.054	0.014	0.783941	Taiwan_Hanben-Shimao_LN-Pakistan_IA_Loebanr-Iran_C_TepeHissar	NuiNap_BA_Hc-Wadian_LN-Kazakhstan_Sarmatian-Russia_MLBA_Sintashta	4
HanG_Jinchang	Taiwan_Hanben	Shimao_LN	Russia_Alan	Iran_C_TepeHissar	0.085	0.9	0.015	0.048	0.054	0.013	0.789597	Taiwan_Hanben-Shimao_LN-Russia_Alan-Iran_C_TepeHissar	Taiwan_Hanben-Wadian_LN-Kazakhstan_Kangju-Iran_C_TepeHissar	4
HanG_Jinchang	Taiwan_Hanben	Miaozigou_MN	Kazakhstan_Kangju	Russia_MLBA_Sintashta	0.074	0.9	0.026	0.073	0.081	0.017	0.968403	Taiwan_Hanben-Miaozigou_MN-Kazakhstan_Kangju-Russia_MLBA_Sintashta	Taiwan_Hanben-Wadian_LN-Russia_Andronovo-Iran_C_TepeHissar	4
HanG_Jinchang	Taiwan_Hanben	Miaozigou_MN	Russia_Afanasievo	Russia_MLBA_Sintashta	0.076	0.9	0.024	0.073	0.08	0.015	0.971179	Taiwan_Hanben-Miaozigou_MN-Russia_Afanasievo-Russia_MLBA_Sintashta	Taiwan_Hanben-Wadian_LN-Russia_Alan-Iran_C_TepeHissar	4
HanG_Jinchang	Taiwan_Hanben	Miaozigou_MN	Russia_Sarmatian	Russia_MLBA_Sintashta	0.074	0.9	0.026	0.072	0.08	0.017	0.972869	Taiwan_Hanben-Miaozigou_MN-Russia_Sarmatian-Russia_MLBA_Sintashta	Taiwan_Hanben-Wadian_LN-French-Iran_C_TepeHissar	4
HanG_Jinchang	Taiwan_Hanben	Shimao_LN	French	Iran_C_TepeHissar	0.086	0.899	0.015	0.048	0.055	0.013	0.791907	Taiwan_Hanben-Shimao_LN-French-Iran_C_TepeHissar	Taiwan_Hanben-Wadian_LN-Kazakhstan_Sarmatian-Iran_C_TepeHissar	4
HanG_Jinchang	Taiwan_Hanben	Miaozigou_MN	Iran_BA1_ShahrISokhta	Russia_MLBA_Sintashta	0.077	0.897	0.027	0.073	0.082	0.017	0.965129	Taiwan_Hanben-Miaozigou_MN-Iran_BA1_ShahrISokhta-Russia_MLBA_Sintashta	Taiwan_Hanben-Wadian_LN-Pakistan_IA_Loebanr-Iran_C_TepeHissar	4
HanG_Jinchang	Taiwan_Hanben	Shimao_LN	Kazakhstan_Sarmatian	Iran_C_TepeHissar	0.087	0.896	0.017	0.048	0.055	0.014	0.807403	Taiwan_Hanben-Shimao_LN-Kazakhstan_Sarmatian-Iran_C_TepeHissar	Taiwan_Hanben-DevilsCave_N-French-Russia_MLBA_Sintashta	4
HanG_Jinchang	Taiwan_Hanben	Shimao_LN	Iran_C_SehGabi	Russia_EBA_Yamnaya_Samara	0.089	0.895	0.016	0.048	0.055	0.013	0.677841	Taiwan_Hanben-Shimao_LN-Iran_C_SehGabi-Russia_EBA_Yamnaya_Samara	Taiwan_Hanben-DevilsCave_N-Kazakhstan_Sarmatian-Russia_MLBA_Sintashta	4
HanG_Jinchang	Taiwan_Hanben	Miaozigou_MN	Pakistan_IA_Loebanr	Russia_MLBA_Sintashta	0.076	0.895	0.029	0.073	0.083	0.019	0.963236	Taiwan_Hanben-Miaozigou_MN-Pakistan_IA_Loebanr-Russia_MLBA_Sintashta	Taiwan_Hanben-DevilsCave_N-Russia_Andronovo-Russia_MLBA_Sintashta	4
HanG_Jinchang	Taiwan_Hanben	Shimao_LN	Kazakhstan_Kangju	Iran_C_TepeHissar	0.089	0.893	0.018	0.048	0.056	0.014	0.813649	Taiwan_Hanben-Shimao_LN-Kazakhstan_Kangju-Iran_C_TepeHissar	Taiwan_Hanben-DevilsCave_N-Iran_C_SehGabi-Iran_C_TepeHissar	4
HanG_Jinchang	Taiwan_Hanben	Shimao_LN	Russia_Sarmatian	Iran_C_TepeHissar	0.09	0.892	0.018	0.048	0.056	0.015	0.817131	Taiwan_Hanben-Shimao_LN-Russia_Sarmatian-Iran_C_TepeHissar	Taiwan_Hanben-DevilsCave_N-Russia_Afanasievo-Russia_MLBA_Sintashta	4
HanG_Jinchang	Taiwan_Hanben	Miaozigou_MN	Iran_C_SehGabi	Iran_C_TepeHissar	0.081	0.892	0.027	0.069	0.075	0.016	0.946733	Taiwan_Hanben-Miaozigou_MN-Iran_C_SehGabi-Iran_C_TepeHissar	Taiwan_Hanben-DevilsCave_N-Russia_Sarmatian-Russia_MLBA_Sintashta	4
HanG_Jinchang	Taiwan_Hanben	Shimao_LN	Russia_Andronovo	Iran_C_TepeHissar	0.092	0.891	0.018	0.049	0.057	0.014	0.823028	Taiwan_Hanben-Shimao_LN-Russia_Andronovo-Iran_C_TepeHissar	Taiwan_Hanben-DevilsCave_N-Iran_BA1_ShahrISokhta-Iran_C_TepeHissar	4
HanG_Jinchang	Taiwan_Hanben	Shimao_LN	Iran_BA1_ShahrISokhta	Russia_EBA_Yamnaya_Samara	0.092	0.89	0.018	0.048	0.055	0.013	0.704267	Taiwan_Hanben-Shimao_LN-Iran_BA1_ShahrISokhta-Russia_EBA_Yamnaya_Samara	Taiwan_Hanben-Miaozigou_MN-French-Iran_C_TepeHissar	4
HanG_Jinchang	Taiwan_Hanben	Shimao_LN	Russia_Afanasievo	Iran_C_TepeHissar	0.093	0.89	0.017	0.048	0.055	0.013	0.83843	Taiwan_Hanben-Shimao_LN-Russia_Afanasievo-Iran_C_TepeHissar	Taiwan_Hanben-Miaozigou_MN-Russia_Andronovo-Iran_C_TepeHissar	4
HanG_Jinchang	Taiwan_Hanben	Shimao_LN	French	Russia_EBA_Yamnaya_Samara	0.093	0.889	0.018	0.047	0.053	0.012	0.764075	Taiwan_Hanben-Shimao_LN-French-Russia_EBA_Yamnaya_Samara	Taiwan_Hanben-Miaozigou_MN-Russia_Alan-Iran_C_TepeHissar	4
HanG_Jinchang	Taiwan_Hanben	Shimao_LN	Russia_Alan	Russia_EBA_Yamnaya_Samara	0.093	0.888	0.019	0.047	0.054	0.013	0.754386	Taiwan_Hanben-Shimao_LN-Russia_Alan-Russia_EBA_Yamnaya_Samara	Taiwan_Hanben-Miaozigou_MN-Kazakhstan_Kangju-Iran_C_TepeHissar	4
HanG_Jinchang	Taiwan_Hanben	Shimao_LN	Pakistan_IA_Loebanr	Russia_EBA_Yamnaya_Samara	0.093	0.886	0.021	0.048	0.056	0.015	0.730448	Taiwan_Hanben-Shimao_LN-Pakistan_IA_Loebanr-Russia_EBA_Yamnaya_Samara	Taiwan_Hanben-Miaozigou_MN-Russia_Sarmatian-Iran_C_TepeHissar	4
HanG_Jinchang	Taiwan_Hanben	Shimao_LN	Kazakhstan_Sarmatian	Russia_EBA_Yamnaya_Samara	0.093	0.886	0.021	0.047	0.053	0.013	0.787393	Taiwan_Hanben-Shimao_LN-Kazakhstan_Sarmatian-Russia_EBA_Yamnaya_Samara	Taiwan_Hanben-Miaozigou_MN-Iran_C_SehGabi-Iran_C_TepeHissar	4
HanG_Jinchang	Taiwan_Hanben	Miaozigou_MN	Iran_BA1_ShahrISokhta	Iran_C_TepeHissar	0.085	0.886	0.029	0.068	0.075	0.017	0.959216	Taiwan_Hanben-Miaozigou_MN-Iran_BA1_ShahrISokhta-Iran_C_TepeHissar	Taiwan_Hanben-Miaozigou_MN-Pakistan_IA_Loebanr-Iran_C_TepeHissar	4
HanG_Jinchang	Taiwan_Hanben	Shimao_LN	Russia_Afanasievo	Russia_EBA_Yamnaya_Samara	0.096	0.884	0.019	0.047	0.052	0.011	0.831545	Taiwan_Hanben-Shimao_LN-Russia_Afanasievo-Russia_EBA_Yamnaya_Samara	Taiwan_Hanben-Miaozigou_MN-Russia_Afanasievo-Iran_C_TepeHissar	4
HanG_Jinchang	Taiwan_Hanben	Shimao_LN	Russia_Sarmatian	Russia_EBA_Yamnaya_Samara	0.096	0.883	0.021	0.047	0.054	0.013	0.79914	Taiwan_Hanben-Shimao_LN-Russia_Sarmatian-Russia_EBA_Yamnaya_Samara	Taiwan_Hanben-Miaozigou_MN-Kazakhstan_Sarmatian-Iran_C_TepeHissar	4
HanG_Jinchang	Taiwan_Hanben	Shimao_LN	Russia_Andronovo	Russia_EBA_Yamnaya_Samara	0.097	0.883	0.02	0.047	0.053	0.012	0.81149	Taiwan_Hanben-Shimao_LN-Russia_Andronovo-Russia_EBA_Yamnaya_Samara	Taiwan_Hanben-Miaozigou_MN-Iran_BA1_ShahrISokhta-Iran_C_TepeHissar	4
HanG_Jinchang	Taiwan_Hanben	Shimao_LN	Kazakhstan_Kangju	Russia_EBA_Yamnaya_Samara	0.097	0.882	0.022	0.047	0.055	0.014	0.790796	Taiwan_Hanben-Shimao_LN-Kazakhstan_Kangju-Russia_EBA_Yamnaya_Samara	Tanshishan_LN-Miaozigou_MN-French-Iran_C_TepeHissar	4
HanG_Jinchang	Taiwan_Hanben	Miaozigou_MN	Russia_Alan	Iran_C_TepeHissar	0.088	0.882	0.031	0.069	0.078	0.018	0.941532	Taiwan_Hanben-Miaozigou_MN-Russia_Alan-Iran_C_TepeHissar	Tanshishan_LN-Miaozigou_MN-Russia_Alan-Iran_C_TepeHissar	4
HanG_Jinchang	Taiwan_Hanben	Miaozigou_MN	French	Iran_C_TepeHissar	0.089	0.881	0.03	0.07	0.079	0.018	0.936197	Taiwan_Hanben-Miaozigou_MN-French-Iran_C_TepeHissar	Tanshishan_LN-Miaozigou_MN-Pakistan_IA_Loebanr-Iran_C_TepeHissar	4
HanG_Jinchang	Taiwan_Hanben	Miaozigou_MN	Pakistan_IA_Loebanr	Iran_C_TepeHissar	0.087	0.88	0.033	0.069	0.078	0.019	0.948948	Taiwan_Hanben-Miaozigou_MN-Pakistan_IA_Loebanr-Iran_C_TepeHissar	Tanshishan_LN-Miaozigou_MN-Iran_BA1_ShahrISokhta-Iran_C_TepeHissar	4
HanG_Jinchang	Tanshishan_LN	Miaozigou_MN	Iran_C_SehGabi	Iran_C_TepeHissar	0.102	0.88	0.018	0.094	0.093	0.015	0.933465	Tanshishan_LN-Miaozigou_MN-Iran_C_SehGabi-Iran_C_TepeHissar	NuiNap_BA_Hc-Shimao_LN-Pakistan_IA_Loebanr-Russia_EBA_Yamnaya_Samara	4
HanG_Jinchang	Taiwan_Hanben	Miaozigou_MN	Kazakhstan_Sarmatian	Iran_C_TepeHissar	0.09	0.876	0.034	0.069	0.079	0.02	0.951622	Taiwan_Hanben-Miaozigou_MN-Kazakhstan_Sarmatian-Iran_C_TepeHissar	ManBac_LN-Mongolia_N_North-Kazakhstan_Kangju-Russia_MLBA_Sintashta	4
HanG_Jinchang	Tanshishan_LN	Shimao_LN	French	Russia_EBA_Yamnaya_Samara	0.112	0.876	0.012	0.071	0.074	0.011	0.577529	Tanshishan_LN-Shimao_LN-French-Russia_EBA_Yamnaya_Samara	ManBac_LN-Mongolia_N_North-French-Iran_C_TepeHissar	4
HanG_Jinchang	Tanshishan_LN	Miaozigou_MN	Iran_BA1_ShahrISokhta	Iran_C_TepeHissar	0.104	0.876	0.02	0.093	0.092	0.016	0.942216	Tanshishan_LN-Miaozigou_MN-Iran_BA1_ShahrISokhta-Iran_C_TepeHissar	ManBac_LN-Mongolia_N_North-French-Russia_MLBA_Sintashta	4
HanG_Jinchang	Taiwan_Hanben	Miaozigou_MN	Kazakhstan_Kangju	Iran_C_TepeHissar	0.092	0.875	0.033	0.07	0.081	0.02	0.941986	Taiwan_Hanben-Miaozigou_MN-Kazakhstan_Kangju-Iran_C_TepeHissar	ManBac_LN-Mongolia_N_East-Kazakhstan_Kangju-Russia_EBA_Yamnaya_Samara	4
HanG_Jinchang	Tanshishan_LN	Shimao_LN	Kazakhstan_Sarmatian	Russia_EBA_Yamnaya_Samara	0.111	0.875	0.014	0.073	0.076	0.012	0.614928	Tanshishan_LN-Shimao_LN-Kazakhstan_Sarmatian-Russia_EBA_Yamnaya_Samara	ManBac_LN-Mongolia_N_East-Russia_Afanasievo-Russia_MLBA_Sintashta	4
HanG_Jinchang	Taiwan_Hanben	Miaozigou_MN	Russia_Andronovo	Iran_C_TepeHissar	0.095	0.873	0.032	0.071	0.081	0.019	0.941286	Taiwan_Hanben-Miaozigou_MN-Russia_Andronovo-Iran_C_TepeHissar	ManBac_LN-Fofonovo_EN-Russia_Sarmatian-Iran_C_TepeHissar	4
HanG_Jinchang	Taiwan_Hanben	Miaozigou_MN	Russia_Sarmatian	Iran_C_TepeHissar	0.093	0.873	0.034	0.07	0.081	0.02	0.946716	Taiwan_Hanben-Miaozigou_MN-Russia_Sarmatian-Iran_C_TepeHissar	ManBac_LN-Ulaanzuukh_SlabGrave-Kazakhstan_Sarmatian-Iran_C_TepeHissar	4
HanG_Jinchang	Taiwan_Hanben	Miaozigou_MN	Russia_Afanasievo	Iran_C_TepeHissar	0.096	0.873	0.031	0.07	0.079	0.018	0.950813	Taiwan_Hanben-Miaozigou_MN-Russia_Afanasievo-Iran_C_TepeHissar	ManBac_LN-Fofonovo_EN-Russia_Afanasievo-Russia_EBA_Yamnaya_Samara	4
HanG_Jinchang	Tanshishan_LN	Shimao_LN	Kazakhstan_Kangju	Russia_EBA_Yamnaya_Samara	0.114	0.871	0.014	0.073	0.077	0.013	0.60397	Tanshishan_LN-Shimao_LN-Kazakhstan_Kangju-Russia_EBA_Yamnaya_Samara	ManBac_LN-Fofonovo_EN-Russia_Afanasievo-Iran_C_TepeHissar	4
HanG_Jinchang	Tanshishan_LN	Shimao_LN	Russia_Sarmatian	Russia_EBA_Yamnaya_Samara	0.114	0.871	0.015	0.072	0.076	0.012	0.616856	Tanshishan_LN-Shimao_LN-Russia_Sarmatian-Russia_EBA_Yamnaya_Samara	ManBac_LN-Ulaanzuukh_SlabGrave-Kazakhstan_Kangju-Iran_C_TepeHissar	4
HanG_Jinchang	Tanshishan_LN	Miaozigou_MN	Russia_Alan	Iran_C_TepeHissar	0.109	0.871	0.02	0.092	0.092	0.017	0.929092	Tanshishan_LN-Miaozigou_MN-Russia_Alan-Iran_C_TepeHissar	ManBac_LN-Fofonovo_EN-Kazakhstan_Kangju-Iran_C_TepeHissar	4
HanG_Jinchang	Tanshishan_LN	Miaozigou_MN	Pakistan_IA_Loebanr	Iran_C_TepeHissar	0.107	0.871	0.022	0.093	0.092	0.018	0.931746	Tanshishan_LN-Miaozigou_MN-Pakistan_IA_Loebanr-Iran_C_TepeHissar	ManBac_LN-Fofonovo_EN-Russia_Alan-Iran_C_TepeHissar	4
HanG_Jinchang	Tanshishan_LN	Shimao_LN	Russia_Andronovo	Russia_EBA_Yamnaya_Samara	0.116	0.87	0.014	0.071	0.075	0.011	0.625575	Tanshishan_LN-Shimao_LN-Russia_Andronovo-Russia_EBA_Yamnaya_Samara	NuiNap_BA_Hc-Russia_Shamanka_Eneolithic-Kazakhstan_Sarmatian-Russia_MLBA_Sintashta	4
HanG_Jinchang	Tanshishan_LN	Miaozigou_MN	French	Iran_C_TepeHissar	0.111	0.87	0.019	0.092	0.092	0.017	0.921201	Tanshishan_LN-Miaozigou_MN-French-Iran_C_TepeHissar	NuiNap_BA_Hc-Ulaanzuukh_SlabGrave-Kazakhstan_Kangju-Russia_EBA_Yamnaya_Samara	4
HanG_Jinchang	NuiNap_BA_Hc	Pingliangtai_LN	Russia_Afanasievo	Russia_EBA_Yamnaya_Samara	0.11	0.869	0.021	0.106	0.102	0.009	0.868317	NuiNap_BA_Hc-Pingliangtai_LN-Russia_Afanasievo-Russia_EBA_Yamnaya_Samara	NuiNap_BA_Hc-Fofonovo_EN-Kazakhstan_Kangju-Russia_EBA_Yamnaya_Samara	4
HanG_Jinchang	Tanshishan_LN	Miaozigou_MN	Kazakhstan_Sarmatian	Iran_C_TepeHissar	0.111	0.867	0.023	0.092	0.092	0.019	0.940892	Tanshishan_LN-Miaozigou_MN-Kazakhstan_Sarmatian-Iran_C_TepeHissar	NuiNap_BA_Hc-Mongolia_N_North-Kazakhstan_Kangju-Russia_EBA_Yamnaya_Samara	4
HanG_Jinchang	Tanshishan_LN	Shimao_LN	Russia_Afanasievo	Russia_EBA_Yamnaya_Samara	0.12	0.866	0.014	0.07	0.073	0.01	0.649885	Tanshishan_LN-Shimao_LN-Russia_Afanasievo-Russia_EBA_Yamnaya_Samara	NuiNap_BA_Hc-Russia_Shamanka_Eneolithic-French-Russia_MLBA_Sintashta	4
HanG_Jinchang	NuiNap_BA_Hc	Pingliangtai_LN	French	Russia_EBA_Yamnaya_Samara	0.113	0.865	0.022	0.11	0.105	0.01	0.793386	NuiNap_BA_Hc-Pingliangtai_LN-French-Russia_EBA_Yamnaya_Samara	NuiNap_BA_Hc-Fofonovo_EN-Kazakhstan_Kangju-Russia_MLBA_Sintashta	4
HanG_Jinchang	Tanshishan_LN	Miaozigou_MN	Kazakhstan_Kangju	Iran_C_TepeHissar	0.113	0.865	0.021	0.092	0.093	0.018	0.932104	Tanshishan_LN-Miaozigou_MN-Kazakhstan_Kangju-Iran_C_TepeHissar	NuiNap_BA_Hc-Mongolia_N_North-French-Iran_C_TepeHissar	4
HanG_Jinchang	NuiNap_BA_Hc	Pingliangtai_LN	Russia_Andronovo	Russia_EBA_Yamnaya_Samara	0.114	0.863	0.022	0.108	0.104	0.01	0.848025	NuiNap_BA_Hc-Pingliangtai_LN-Russia_Andronovo-Russia_EBA_Yamnaya_Samara	NuiNap_BA_Hc-Fofonovo_EN-Russia_Alan-Russia_EBA_Yamnaya_Samara	4
HanG_Jinchang	Tanshishan_LN	Miaozigou_MN	Russia_Andronovo	Iran_C_TepeHissar	0.116	0.863	0.021	0.091	0.093	0.018	0.931174	Tanshishan_LN-Miaozigou_MN-Russia_Andronovo-Iran_C_TepeHissar	NuiNap_BA_Hc-Mongolia_N_East-Russia_Andronovo-Russia_MLBA_Sintashta	4
HanG_Jinchang	Tanshishan_LN	Miaozigou_MN	Russia_Afanasievo	Iran_C_TepeHissar	0.117	0.863	0.02	0.091	0.092	0.017	0.936468	Tanshishan_LN-Miaozigou_MN-Russia_Afanasievo-Iran_C_TepeHissar	NuiNap_BA_Hc-Fofonovo_EN-French-Russia_EBA_Yamnaya_Samara	4
HanG_Jinchang	Tanshishan_LN	Miaozigou_MN	Russia_Sarmatian	Iran_C_TepeHissar	0.115	0.863	0.022	0.091	0.093	0.019	0.936678	Tanshishan_LN-Miaozigou_MN-Russia_Sarmatian-Iran_C_TepeHissar	NuiNap_BA_Hc-Mongolia_N_North-Kazakhstan_Kangju-Russia_MLBA_Sintashta	4
HanG_Jinchang	NuiNap_BA_Hc	Pingliangtai_LN	Russia_Alan	Russia_EBA_Yamnaya_Samara	0.115	0.862	0.022	0.112	0.107	0.011	0.796091	NuiNap_BA_Hc-Pingliangtai_LN-Russia_Alan-Russia_EBA_Yamnaya_Samara	NuiNap_BA_Hc-Fofonovo_EN-French-Iran_C_TepeHissar	4
HanG_Jinchang	Taiwan_Hanben	Wanggou_MN	Russia_Alan	Russia_MLBA_Sintashta	0.127	0.861	0.013	0.042	0.047	0.011	0.323145	Taiwan_Hanben-Wanggou_MN-Russia_Alan-Russia_MLBA_Sintashta	NuiNap_BA_Hc-Ulaanzuukh_SlabGrave-Kazakhstan_Sarmatian-Russia_MLBA_Sintashta	4
HanG_Jinchang	Taiwan_Hanben	Wanggou_MN	French	Russia_MLBA_Sintashta	0.126	0.861	0.012	0.042	0.046	0.01	0.33515	Taiwan_Hanben-Wanggou_MN-French-Russia_MLBA_Sintashta	NuiNap_BA_Hc-Fofonovo_EN-Russia_Andronovo-Russia_EBA_Yamnaya_Samara	4
HanG_Jinchang	NuiNap_BA_Hc	Pingliangtai_LN	Russia_Sarmatian	Russia_EBA_Yamnaya_Samara	0.116	0.86	0.023	0.11	0.106	0.011	0.823139	NuiNap_BA_Hc-Pingliangtai_LN-Russia_Sarmatian-Russia_EBA_Yamnaya_Samara	NuiNap_BA_Hc-Ulaanzuukh_SlabGrave-Kazakhstan_Sarmatian-Russia_EBA_Yamnaya_Samara	4
HanG_Jinchang	NuiNap_BA_Hc	Pingliangtai_LN	Iran_C_SehGabi	Russia_EBA_Yamnaya_Samara	0.119	0.859	0.021	0.115	0.11	0.01	0.745452	NuiNap_BA_Hc-Pingliangtai_LN-Iran_C_SehGabi-Russia_EBA_Yamnaya_Samara	NuiNap_BA_Hc-Mongolia_N_North-French-Russia_MLBA_Sintashta	4
HanG_Jinchang	NuiNap_BA_Hc	Pingliangtai_LN	Iran_BA1_ShahrISokhta	Russia_EBA_Yamnaya_Samara	0.118	0.859	0.022	0.114	0.109	0.011	0.767514	NuiNap_BA_Hc-Pingliangtai_LN-Iran_BA1_ShahrISokhta-Russia_EBA_Yamnaya_Samara	NuiNap_BA_Hc-Fofonovo_EN-Kazakhstan_Sarmatian-Russia_EBA_Yamnaya_Samara	4
HanG_Jinchang	NuiNap_BA_Hc	Pingliangtai_LN	Kazakhstan_Kangju	Russia_EBA_Yamnaya_Samara	0.118	0.859	0.024	0.111	0.106	0.011	0.812347	NuiNap_BA_Hc-Pingliangtai_LN-Kazakhstan_Kangju-Russia_EBA_Yamnaya_Samara	NuiNap_BA_Hc-Fofonovo_EN-Kazakhstan_Sarmatian-Iran_C_TepeHissar	4
HanG_Jinchang	Taiwan_Hanben	Wanggou_MN	Russia_Andronovo	Russia_MLBA_Sintashta	0.128	0.859	0.013	0.042	0.046	0.01	0.35669	Taiwan_Hanben-Wanggou_MN-Russia_Andronovo-Russia_MLBA_Sintashta	NuiNap_BA_Hc-Fofonovo_EN-Kazakhstan_Sarmatian-Russia_MLBA_Sintashta	4
HanG_Jinchang	NuiNap_BA_Hc	Pingliangtai_LN	Pakistan_IA_Loebanr	Russia_EBA_Yamnaya_Samara	0.117	0.858	0.025	0.114	0.109	0.012	0.743965	NuiNap_BA_Hc-Pingliangtai_LN-Pakistan_IA_Loebanr-Russia_EBA_Yamnaya_Samara	NuiNap_BA_Hc-Fofonovo_EN-Kazakhstan_Kangju-Iran_C_TepeHissar	4
HanG_Jinchang	Taiwan_Hanben	Wanggou_MN	Kazakhstan_Kangju	Russia_MLBA_Sintashta	0.128	0.858	0.014	0.042	0.048	0.012	0.333283	Taiwan_Hanben-Wanggou_MN-Kazakhstan_Kangju-Russia_MLBA_Sintashta	NuiNap_BA_Hc-Mongolia_N_North-Russia_Andronovo-Iran_C_TepeHissar	4
HanG_Jinchang	Taiwan_Hanben	Wanggou_MN	Russia_Sarmatian	Russia_MLBA_Sintashta	0.128	0.858	0.014	0.042	0.047	0.011	0.344109	Taiwan_Hanben-Wanggou_MN-Russia_Sarmatian-Russia_MLBA_Sintashta	NuiNap_BA_Hc-Mongolia_N_North-Kazakhstan_Kangju-Iran_C_TepeHissar	4
HanG_Jinchang	Taiwan_Hanben	Wanggou_MN	Kazakhstan_Sarmatian	Russia_MLBA_Sintashta	0.127	0.858	0.014	0.042	0.046	0.011	0.357219	Taiwan_Hanben-Wanggou_MN-Kazakhstan_Sarmatian-Russia_MLBA_Sintashta	NuiNap_BA_Hc-Mongolia_N_North-Kazakhstan_Sarmatian-Iran_C_TepeHissar	4
HanG_Jinchang	Taiwan_Hanben	Wanggou_MN	Russia_Afanasievo	Russia_MLBA_Sintashta	0.129	0.857	0.013	0.042	0.047	0.01	0.352526	Taiwan_Hanben-Wanggou_MN-Russia_Afanasievo-Russia_MLBA_Sintashta	NuiNap_BA_Hc-Mongolia_N_North-Kazakhstan_Sarmatian-Russia_MLBA_Sintashta	4
HanG_Jinchang	Taiwan_Hanben	Banlashan_MN	Russia_Afanasievo	Russia_MLBA_Sintashta	0.258	0.732	0.01	0.034	0.038	0.009	0.499357	Taiwan_Hanben-Banlashan_MN-Russia_Afanasievo-Russia_MLBA_Sintashta	NuiNap_BA_Hc-Mongolia_N_North-Kazakhstan_Sarmatian-Russia_EBA_Yamnaya_Samara	4
HanG_Jinchang	Taiwan_Hanben	Banlashan_MN	Russia_Sarmatian	Russia_MLBA_Sintashta	0.257	0.732	0.011	0.034	0.038	0.01	0.500504	Taiwan_Hanben-Banlashan_MN-Russia_Sarmatian-Russia_MLBA_Sintashta	NuiNap_BA_Hc-Fofonovo_EN-Russia_Alan-Iran_C_TepeHissar	4
HanG_Jinchang	Taiwan_Hanben	Banlashan_MN	Russia_Alan	Russia_MLBA_Sintashta	0.257	0.732	0.011	0.034	0.038	0.01	0.50926	Taiwan_Hanben-Banlashan_MN-Russia_Alan-Russia_MLBA_Sintashta	Taiwan_Hanben-Zongri_LN1-Russia_Afanasievo-Russia_MLBA_Sintashta	4
HanG_Jinchang	Taiwan_Hanben	Banlashan_MN	Russia_Andronovo	Russia_MLBA_Sintashta	0.257	0.732	0.01	0.034	0.038	0.009	0.51329	Taiwan_Hanben-Banlashan_MN-Russia_Andronovo-Russia_MLBA_Sintashta	Taiwan_Hanben-Fofonovo_EN-Russia_Alan-Russia_EBA_Yamnaya_Samara	4
HanG_Jinchang	Taiwan_Hanben	Banlashan_MN	French	Russia_MLBA_Sintashta	0.257	0.732	0.011	0.033	0.037	0.009	0.515714	Taiwan_Hanben-Banlashan_MN-French-Russia_MLBA_Sintashta	Taiwan_Hanben-Fofonovo_EN-French-Russia_EBA_Yamnaya_Samara	4
HanG_Jinchang	Taiwan_Hanben	Banlashan_MN	Kazakhstan_Sarmatian	Russia_MLBA_Sintashta	0.257	0.732	0.012	0.033	0.038	0.01	0.521973	Taiwan_Hanben-Banlashan_MN-Kazakhstan_Sarmatian-Russia_MLBA_Sintashta	Taiwan_Hanben-Ulaanzuukh_SlabGrave-Kazakhstan_Kangju-Russia_EBA_Yamnaya_Samara	4
HanG_Jinchang	Taiwan_Hanben	Banlashan_MN	Iran_C_SehGabi	Russia_MLBA_Sintashta	0.258	0.731	0.011	0.034	0.038	0.01	0.498487	Taiwan_Hanben-Banlashan_MN-Iran_C_SehGabi-Russia_MLBA_Sintashta	Taiwan_Hanben-Fofonovo_EN-Kazakhstan_Kangju-Russia_EBA_Yamnaya_Samara	4
HanG_Jinchang	Taiwan_Hanben	Banlashan_MN	Kazakhstan_Kangju	Russia_MLBA_Sintashta	0.257	0.731	0.012	0.034	0.039	0.011	0.502843	Taiwan_Hanben-Banlashan_MN-Kazakhstan_Kangju-Russia_MLBA_Sintashta	Taiwan_Hanben-Fofonovo_EN-Russia_Alan-Russia_MLBA_Sintashta	4
HanG_Jinchang	Taiwan_Hanben	Banlashan_MN	Iran_BA1_ShahrISokhta	Russia_MLBA_Sintashta	0.259	0.729	0.012	0.034	0.039	0.011	0.499526	Taiwan_Hanben-Banlashan_MN-Iran_BA1_ShahrISokhta-Russia_MLBA_Sintashta	Taiwan_Hanben-Fofonovo_EN-Kazakhstan_Sarmatian-Russia_EBA_Yamnaya_Samara	4
HanG_Jinchang	Taiwan_Hanben	Banlashan_MN	Pakistan_IA_Loebanr	Russia_MLBA_Sintashta	0.258	0.729	0.013	0.034	0.04	0.012	0.501704	Taiwan_Hanben-Banlashan_MN-Pakistan_IA_Loebanr-Russia_MLBA_Sintashta	Taiwan_Hanben-Fofonovo_EN-Kazakhstan_Sarmatian-Iran_C_TepeHissar	4
HanG_Jinchang	Taiwan_Hanben	DevilsCave_N	French	Russia_MLBA_Sintashta	0.286	0.698	0.016	0.029	0.032	0.009	0.211067	Taiwan_Hanben-DevilsCave_N-French-Russia_MLBA_Sintashta	Taiwan_Hanben-Fofonovo_EN-Kazakhstan_Kangju-Russia_MLBA_Sintashta	4
HanG_Jinchang	Taiwan_Hanben	DevilsCave_N	Kazakhstan_Sarmatian	Russia_MLBA_Sintashta	0.285	0.698	0.017	0.029	0.032	0.01	0.211632	Taiwan_Hanben-DevilsCave_N-Kazakhstan_Sarmatian-Russia_MLBA_Sintashta	Taiwan_Hanben-Fofonovo_EN-Kazakhstan_Sarmatian-Russia_MLBA_Sintashta	4
HanG_Jinchang	Taiwan_Hanben	DevilsCave_N	Russia_Andronovo	Russia_MLBA_Sintashta	0.286	0.698	0.016	0.029	0.032	0.009	0.214046	Taiwan_Hanben-DevilsCave_N-Russia_Andronovo-Russia_MLBA_Sintashta	Taiwan_Hanben-Mongolia_N_North-Russia_Alan-Iran_C_TepeHissar	4
HanG_Jinchang	Taiwan_Hanben	DevilsCave_N	Iran_C_SehGabi	Russia_MLBA_Sintashta	0.287	0.696	0.017	0.029	0.033	0.009	0.202337	Taiwan_Hanben-DevilsCave_N-Iran_C_SehGabi-Russia_MLBA_Sintashta	Taiwan_Hanben-Mongolia_N_North-Kazakhstan_Kangju-Russia_EBA_Yamnaya_Samara	4
HanG_Jinchang	Taiwan_Hanben	DevilsCave_N	Russia_Alan	Russia_MLBA_Sintashta	0.287	0.696	0.017	0.029	0.032	0.009	0.221496	Taiwan_Hanben-DevilsCave_N-Russia_Alan-Russia_MLBA_Sintashta	Taiwan_Hanben-Boisman_MN-Kazakhstan_Kangju-Russia_EBA_Yamnaya_Samara	4
HanG_Jinchang	Taiwan_Hanben	DevilsCave_N	Russia_Afanasievo	Russia_MLBA_Sintashta	0.288	0.695	0.016	0.029	0.032	0.009	0.223024	Taiwan_Hanben-DevilsCave_N-Russia_Afanasievo-Russia_MLBA_Sintashta	Taiwan_Hanben-Mongolia_N_North-Kazakhstan_Sarmatian-Iran_C_TepeHissar	4
HanG_Jinchang	Taiwan_Hanben	DevilsCave_N	Russia_Sarmatian	Russia_MLBA_Sintashta	0.287	0.695	0.018	0.029	0.032	0.009	0.227114	Taiwan_Hanben-DevilsCave_N-Russia_Sarmatian-Russia_MLBA_Sintashta	Taiwan_Hanben-Mongolia_N_North-Kazakhstan_Sarmatian-Russia_EBA_Yamnaya_Samara	4
HanG_Jinchang	Taiwan_Hanben	DevilsCave_N	Iran_C_SehGabi	Iran_C_TepeHissar	0.288	0.693	0.018	0.029	0.032	0.009	0.21631	Taiwan_Hanben-DevilsCave_N-Iran_C_SehGabi-Iran_C_TepeHissar	Taiwan_Hanben-Fofonovo_EN-Kazakhstan_Kangju-Iran_C_TepeHissar	4
HanG_Jinchang	Taiwan_Hanben	DevilsCave_N	Kazakhstan_Kangju	Russia_MLBA_Sintashta	0.288	0.693	0.019	0.029	0.033	0.01	0.227529	Taiwan_Hanben-DevilsCave_N-Kazakhstan_Kangju-Russia_MLBA_Sintashta	Taiwan_Hanben-Fofonovo_EN-French-Russia_MLBA_Sintashta	4
HanG_Jinchang	Taiwan_Hanben	DevilsCave_N	Iran_BA1_ShahrISokhta	Iran_C_TepeHissar	0.289	0.692	0.02	0.028	0.032	0.009	0.241679	Taiwan_Hanben-DevilsCave_N-Iran_BA1_ShahrISokhta-Iran_C_TepeHissar	Taiwan_Hanben-Mongolia_N_East-Kazakhstan_Sarmatian-Russia_MLBA_Sintashta	4
HanG_Jinchang	Taiwan_Hanben	DevilsCave_N	Iran_BA1_ShahrISokhta	Russia_MLBA_Sintashta	0.289	0.691	0.02	0.029	0.033	0.01	0.233085	Taiwan_Hanben-DevilsCave_N-Iran_BA1_ShahrISokhta-Russia_MLBA_Sintashta	Taiwan_Hanben-Mongolia_N_East-Kazakhstan_Sarmatian-Russia_EBA_Yamnaya_Samara	4
HanG_Jinchang	Taiwan_Hanben	DevilsCave_N	Pakistan_IA_Loebanr	Russia_MLBA_Sintashta	0.29	0.687	0.023	0.029	0.034	0.011	0.259006	Taiwan_Hanben-DevilsCave_N-Pakistan_IA_Loebanr-Russia_MLBA_Sintashta	Taiwan_Hanben-Mongolia_N_North-Kazakhstan_Kangju-Russia_MLBA_Sintashta	4
HanG_Jinchang	Taiwan_Hanben	DevilsCave_N	Russia_Alan	Iran_C_TepeHissar	0.293	0.684	0.023	0.029	0.033	0.011	0.267496	Taiwan_Hanben-DevilsCave_N-Russia_Alan-Iran_C_TepeHissar	Taiwan_Hanben-Mongolia_N_East-Russia_Sarmatian-Russia_MLBA_Sintashta	4
HanG_Jinchang	Taiwan_Hanben	DevilsCave_N	Pakistan_IA_Loebanr	Iran_C_TepeHissar	0.291	0.684	0.025	0.028	0.033	0.011	0.283814	Taiwan_Hanben-DevilsCave_N-Pakistan_IA_Loebanr-Iran_C_TepeHissar	Taiwan_Hanben-Mongolia_N_East-Kazakhstan_Kangju-Russia_EBA_Yamnaya_Samara	4
HanG_Jinchang	Taiwan_Hanben	DevilsCave_N	French	Iran_C_TepeHissar	0.294	0.683	0.023	0.029	0.033	0.011	0.269097	Taiwan_Hanben-DevilsCave_N-French-Iran_C_TepeHissar	Taiwan_Hanben-Mongolia_N_North-Kazakhstan_Kangju-Iran_C_TepeHissar	4
HanG_Jinchang	Taiwan_Hanben	DevilsCave_N	Kazakhstan_Sarmatian	Iran_C_TepeHissar	0.293	0.682	0.025	0.029	0.034	0.012	0.270705	Taiwan_Hanben-DevilsCave_N-Kazakhstan_Sarmatian-Iran_C_TepeHissar	Taiwan_Hanben-Fofonovo_EN-Russia_Alan-Iran_C_TepeHissar	4
HanG_Jinchang	Taiwan_Hanben	DevilsCave_N	Russia_Afanasievo	Russia_EBA_Yamnaya_Samara	0.297	0.681	0.023	0.029	0.033	0.009	0.293221	Taiwan_Hanben-DevilsCave_N-Russia_Afanasievo-Russia_EBA_Yamnaya_Samara	Tanshishan_LN-Ulaanzuukh_SlabGrave-Russia_Andronovo-Russia_MLBA_Sintashta	4
HanG_Jinchang	Taiwan_Hanben	DevilsCave_N	French	Russia_EBA_Yamnaya_Samara	0.296	0.68	0.024	0.029	0.033	0.01	0.276435	Taiwan_Hanben-DevilsCave_N-French-Russia_EBA_Yamnaya_Samara	Tanshishan_LN-Zongri_LN1-Russia_Afanasievo-Russia_MLBA_Sintashta	4
HanG_Jinchang	Taiwan_Hanben	DevilsCave_N	Iran_C_SehGabi	Russia_EBA_Yamnaya_Samara	0.296	0.679	0.024	0.029	0.034	0.01	0.236329	Taiwan_Hanben-DevilsCave_N-Iran_C_SehGabi-Russia_EBA_Yamnaya_Samara	Tanshishan_LN-Russia_Shamanka_Eneolithic-Kazakhstan_Sarmatian-Russia_EBA_Yamnaya_Samara	4
HanG_Jinchang	Taiwan_Hanben	DevilsCave_N	Kazakhstan_Sarmatian	Russia_EBA_Yamnaya_Samara	0.294	0.679	0.026	0.029	0.033	0.01	0.279693	Taiwan_Hanben-DevilsCave_N-Kazakhstan_Sarmatian-Russia_EBA_Yamnaya_Samara	Tanshishan_LN-Russia_Shamanka_Eneolithic-Kazakhstan_Kangju-Russia_MLBA_Sintashta	4
HanG_Jinchang	Taiwan_Hanben	DevilsCave_N	Russia_Afanasievo	Iran_C_TepeHissar	0.297	0.679	0.024	0.029	0.034	0.01	0.297054	Taiwan_Hanben-DevilsCave_N-Russia_Afanasievo-Iran_C_TepeHissar	Tanshishan_LN-DevilsCave_N-Russia_Sarmatian-Iran_C_TepeHissar	4
HanG_Jinchang	Taiwan_Hanben	DevilsCave_N	Russia_Alan	Russia_EBA_Yamnaya_Samara	0.296	0.678	0.026	0.029	0.033	0.01	0.282653	Taiwan_Hanben-DevilsCave_N-Russia_Alan-Russia_EBA_Yamnaya_Samara	Tanshishan_LN-Zongri_LN1-Russia_Afanasievo-Iran_C_TepeHissar	4
HanG_Jinchang	Taiwan_Hanben	DevilsCave_N	Kazakhstan_Kangju	Iran_C_TepeHissar	0.295	0.678	0.026	0.029	0.034	0.012	0.286593	Taiwan_Hanben-DevilsCave_N-Kazakhstan_Kangju-Iran_C_TepeHissar	Tanshishan_LN-Mongolia_N_East-Russia_Afanasievo-Russia_MLBA_Sintashta	4
HanG_Jinchang	Taiwan_Hanben	DevilsCave_N	Russia_Andronovo	Russia_EBA_Yamnaya_Samara	0.298	0.678	0.025	0.029	0.033	0.01	0.294486	Taiwan_Hanben-DevilsCave_N-Russia_Andronovo-Russia_EBA_Yamnaya_Samara	Tanshishan_LN-Fofonovo_EN-Russia_Afanasievo-Russia_MLBA_Sintashta	4
HanG_Jinchang	Taiwan_Hanben	DevilsCave_N	Russia_Sarmatian	Iran_C_TepeHissar	0.296	0.678	0.027	0.029	0.034	0.012	0.299303	Taiwan_Hanben-DevilsCave_N-Russia_Sarmatian-Iran_C_TepeHissar	Tanshishan_LN-Fofonovo_EN-Russia_Sarmatian-Iran_C_TepeHissar	4
HanG_Jinchang	Taiwan_Hanben	DevilsCave_N	Russia_Andronovo	Iran_C_TepeHissar	0.298	0.677	0.026	0.029	0.034	0.011	0.295263	Taiwan_Hanben-DevilsCave_N-Russia_Andronovo-Iran_C_TepeHissar	Tanshishan_LN-Ulaanzuukh_SlabGrave-Russia_Andronovo-Russia_EBA_Yamnaya_Samara	4
HanG_Jinchang	Taiwan_Hanben	DevilsCave_N	Iran_BA1_ShahrISokhta	Russia_EBA_Yamnaya_Samara	0.298	0.675	0.027	0.029	0.034	0.01	0.283444	Taiwan_Hanben-DevilsCave_N-Iran_BA1_ShahrISokhta-Russia_EBA_Yamnaya_Samara	Tanshishan_LN-Fofonovo_EN-Russia_Andronovo-Iran_C_TepeHissar	4
HanG_Jinchang	Taiwan_Hanben	DevilsCave_N	Russia_Sarmatian	Russia_EBA_Yamnaya_Samara	0.297	0.675	0.027	0.029	0.034	0.01	0.307498	Taiwan_Hanben-DevilsCave_N-Russia_Sarmatian-Russia_EBA_Yamnaya_Samara	Tanshishan_LN-Fofonovo_EN-Russia_Andronovo-Russia_MLBA_Sintashta	4
HanG_Jinchang	Taiwan_Hanben	DevilsCave_N	Kazakhstan_Kangju	Russia_EBA_Yamnaya_Samara	0.298	0.674	0.028	0.029	0.034	0.011	0.300199	Taiwan_Hanben-DevilsCave_N-Kazakhstan_Kangju-Russia_EBA_Yamnaya_Samara	Tanshishan_LN-Mongolia_N_North-Kazakhstan_Sarmatian-Iran_C_TepeHissar	4
HanG_Jinchang	Taiwan_Hanben	DevilsCave_N	Pakistan_IA_Loebanr	Russia_EBA_Yamnaya_Samara	0.299	0.67	0.031	0.029	0.034	0.012	0.322971	Taiwan_Hanben-DevilsCave_N-Pakistan_IA_Loebanr-Russia_EBA_Yamnaya_Samara	Tanshishan_LN-Mongolia_N_North-Russia_Andronovo-Iran_C_TepeHissar	4
HanG_Jinchang	Tanshishan_LN	DevilsCave_N	Russia_Andronovo	Russia_EBA_Yamnaya_Samara	0.398	0.592	0.011	0.045	0.049	0.01	0.257206	Tanshishan_LN-DevilsCave_N-Russia_Andronovo-Russia_EBA_Yamnaya_Samara	Tanshishan_LN-Mongolia_N_North-Kazakhstan_Kangju-Russia_MLBA_Sintashta	4
HanG_Jinchang	Tanshishan_LN	DevilsCave_N	Russia_Afanasievo	Russia_EBA_Yamnaya_Samara	0.399	0.59	0.011	0.045	0.048	0.009	0.280043	Tanshishan_LN-DevilsCave_N-Russia_Afanasievo-Russia_EBA_Yamnaya_Samara	Tanshishan_LN-Mongolia_N_North-Kazakhstan_Kangju-Iran_C_TepeHissar	4
HanG_Jiuquan	Taiwan_Hanben	Pingliangtai_LN	Iran_C_SehGabi	Russia_EBA_Yamnaya_Samara	0.04	0.93	0.03	0.039	0.044	0.009	0.71941	Taiwan_Hanben-Pingliangtai_LN-Iran_C_SehGabi-Russia_EBA_Yamnaya_Samara	ManBac_LN-Mongolia_N_North-Russia_Sarmatian-Russia_MLBA_Sintashta	4
HanG_Jiuquan	Taiwan_Hanben	Pingliangtai_LN	Russia_Alan	Russia_EBA_Yamnaya_Samara	0.04	0.93	0.031	0.039	0.044	0.009	0.771726	Taiwan_Hanben-Pingliangtai_LN-Russia_Alan-Russia_EBA_Yamnaya_Samara	ManBac_LN-Ulaanzuukh_SlabGrave-Kazakhstan_Kangju-Russia_EBA_Yamnaya_Samara	4
HanG_Jiuquan	Taiwan_Hanben	Pingliangtai_LN	Russia_Andronovo	Russia_EBA_Yamnaya_Samara	0.04	0.93	0.03	0.039	0.043	0.009	0.809943	Taiwan_Hanben-Pingliangtai_LN-Russia_Andronovo-Russia_EBA_Yamnaya_Samara	ManBac_LN-Fofonovo_EN-Russia_Alan-Russia_EBA_Yamnaya_Samara	4
HanG_Jiuquan	Taiwan_Hanben	Pingliangtai_LN	Russia_Sarmatian	Russia_EBA_Yamnaya_Samara	0.042	0.926	0.032	0.039	0.044	0.009	0.791076	Taiwan_Hanben-Pingliangtai_LN-Russia_Sarmatian-Russia_EBA_Yamnaya_Samara	ManBac_LN-Fofonovo_EN-Russia_Alan-Russia_MLBA_Sintashta	4
HanG_Jiuquan	Taiwan_Hanben	Pingliangtai_LN	Iran_BA1_ShahrISokhta	Russia_EBA_Yamnaya_Samara	0.044	0.924	0.032	0.039	0.044	0.009	0.763632	Taiwan_Hanben-Pingliangtai_LN-Iran_BA1_ShahrISokhta-Russia_EBA_Yamnaya_Samara	NuiNap_BA_Hc-Ulaanzuukh_SlabGrave-Russia_Alan-Russia_MLBA_Sintashta	4
HanG_Jiuquan	Taiwan_Hanben	Pingliangtai_LN	Kazakhstan_Kangju	Russia_EBA_Yamnaya_Samara	0.044	0.923	0.033	0.039	0.044	0.01	0.806202	Taiwan_Hanben-Pingliangtai_LN-Kazakhstan_Kangju-Russia_EBA_Yamnaya_Samara	Tanshishan_LN-Mongolia_N_North-Russia_Alan-Russia_EBA_Yamnaya_Samara	4
HanG_Jiuquan	Taiwan_Hanben	Pingliangtai_LN	Pakistan_IA_Loebanr	Russia_EBA_Yamnaya_Samara	0.046	0.917	0.036	0.039	0.045	0.01	0.807145	Taiwan_Hanben-Pingliangtai_LN-Pakistan_IA_Loebanr-Russia_EBA_Yamnaya_Samara	Tanshishan_LN-Fofonovo_EN-Pakistan_IA_Loebanr-Iran_C_TepeHissar	4
HanG_Jiuquan	Taiwan_Hanben	Shimao_LN	Russia_Andronovo	Iran_C_TepeHissar	0.072	0.915	0.013	0.044	0.051	0.012	0.570675	Taiwan_Hanben-Shimao_LN-Russia_Andronovo-Iran_C_TepeHissar	Tanshishan_LN-Mongolia_N_North-French-Russia_EBA_Yamnaya_Samara	4
HanG_Jiuquan	Taiwan_Hanben	Shimao_LN	Iran_C_SehGabi	Russia_EBA_Yamnaya_Samara	0.074	0.912	0.013	0.043	0.048	0.011	0.511138	Taiwan_Hanben-Shimao_LN-Iran_C_SehGabi-Russia_EBA_Yamnaya_Samara	Tanshishan_LN-DevilsCave_N-Russia_Andronovo-Iran_C_TepeHissar	4
HanG_Jiuquan	Taiwan_Hanben	Shimao_LN	Iran_BA1_ShahrISokhta	Russia_EBA_Yamnaya_Samara	0.076	0.909	0.015	0.043	0.049	0.012	0.528619	Taiwan_Hanben-Shimao_LN-Iran_BA1_ShahrISokhta-Russia_EBA_Yamnaya_Samara	Tanshishan_LN-Ulaanzuukh_SlabGrave-Kazakhstan_Sarmatian-Russia_EBA_Yamnaya_Samara	4
HanG_Jiuquan	Taiwan_Hanben	Shimao_LN	French	Russia_EBA_Yamnaya_Samara	0.076	0.909	0.015	0.042	0.047	0.011	0.568241	Taiwan_Hanben-Shimao_LN-French-Russia_EBA_Yamnaya_Samara	Taiwan_Hanben-Zongri_LN1-Russia_Andronovo-Iran_C_TepeHissar	4
HanG_Jiuquan	Taiwan_Hanben	Shimao_LN	Russia_Alan	Russia_EBA_Yamnaya_Samara	0.077	0.908	0.015	0.042	0.048	0.011	0.566623	Taiwan_Hanben-Shimao_LN-Russia_Alan-Russia_EBA_Yamnaya_Samara	Taiwan_Hanben-Zongri_LN1-Russia_Andronovo-Russia_EBA_Yamnaya_Samara	4
HanG_Jiuquan	Taiwan_Hanben	Shimao_LN	Kazakhstan_Sarmatian	Russia_EBA_Yamnaya_Samara	0.076	0.908	0.016	0.042	0.048	0.012	0.57461	Taiwan_Hanben-Shimao_LN-Kazakhstan_Sarmatian-Russia_EBA_Yamnaya_Samara	ManBac_LN-Banlashan_MN-Pakistan_IA_Loebanr-Russia_MLBA_Sintashta	4
HanG_Jiuquan	Taiwan_Hanben	Shimao_LN	Russia_Afanasievo	Russia_EBA_Yamnaya_Samara	0.078	0.908	0.014	0.042	0.047	0.01	0.608754	Taiwan_Hanben-Shimao_LN-Russia_Afanasievo-Russia_EBA_Yamnaya_Samara	ManBac_LN-Banlashan_MN-Iran_BA1_ShahrISokhta-Russia_MLBA_Sintashta	4
HanG_Jiuquan	Taiwan_Hanben	Shimao_LN	Russia_Andronovo	Russia_EBA_Yamnaya_Samara	0.079	0.906	0.016	0.042	0.047	0.011	0.601574	Taiwan_Hanben-Shimao_LN-Russia_Andronovo-Russia_EBA_Yamnaya_Samara	ManBac_LN-Ulaanzuukh_SlabGrave-Russia_Alan-Russia_MLBA_Sintashta	4
HanG_Jiuquan	Taiwan_Hanben	Shimao_LN	Russia_Sarmatian	Russia_EBA_Yamnaya_Samara	0.079	0.904	0.017	0.042	0.048	0.011	0.598701	Taiwan_Hanben-Shimao_LN-Russia_Sarmatian-Russia_EBA_Yamnaya_Samara	ManBac_LN-Banlashan_MN-Iran_C_SehGabi-Russia_MLBA_Sintashta	4
HanG_Jiuquan	Taiwan_Hanben	Shimao_LN	Pakistan_IA_Loebanr	Russia_EBA_Yamnaya_Samara	0.079	0.903	0.018	0.043	0.05	0.013	0.569973	Taiwan_Hanben-Shimao_LN-Pakistan_IA_Loebanr-Russia_EBA_Yamnaya_Samara	ManBac_LN-DevilsCave_N-Iran_C_SehGabi-Russia_EBA_Yamnaya_Samara	4
HanG_Jiuquan	Taiwan_Hanben	Shimao_LN	Kazakhstan_Kangju	Russia_EBA_Yamnaya_Samara	0.08	0.903	0.017	0.042	0.049	0.012	0.601517	Taiwan_Hanben-Shimao_LN-Kazakhstan_Kangju-Russia_EBA_Yamnaya_Samara	ManBac_LN-Shimao_LN-Russia_Afanasievo-Russia_EBA_Yamnaya_Samara	4
HanG_Jiuquan	ManBac_LN	Pingliangtai_LN	Iran_C_SehGabi	Russia_MLBA_Sintashta	0.089	0.9	0.011	0.074	0.069	0.009	0.90183	ManBac_LN-Pingliangtai_LN-Iran_C_SehGabi-Russia_MLBA_Sintashta	ManBac_LN-Lajia_LN-Russia_Afanasievo-Russia_MLBA_Sintashta	4
HanG_Jiuquan	ManBac_LN	Pingliangtai_LN	Kazakhstan_Sarmatian	Russia_EBA_Yamnaya_Samara	0.079	0.899	0.021	0.077	0.071	0.011	0.769756	ManBac_LN-Pingliangtai_LN-Kazakhstan_Sarmatian-Russia_EBA_Yamnaya_Samara	ManBac_LN-Banlashan_MN-Russia_Sarmatian-Russia_MLBA_Sintashta	4
HanG_Jiuquan	ManBac_LN	Pingliangtai_LN	Iran_BA1_ShahrISokhta	Russia_MLBA_Sintashta	0.088	0.899	0.012	0.073	0.068	0.01	0.902514	ManBac_LN-Pingliangtai_LN-Iran_BA1_ShahrISokhta-Russia_MLBA_Sintashta	ManBac_LN-Shimao_LN-Russia_Andronovo-Russia_MLBA_Sintashta	4
HanG_Jiuquan	ManBac_LN	Pingliangtai_LN	Russia_Alan	Russia_EBA_Yamnaya_Samara	0.083	0.897	0.019	0.08	0.073	0.011	0.661872	ManBac_LN-Pingliangtai_LN-Russia_Alan-Russia_EBA_Yamnaya_Samara	ManBac_LN-Banlashan_MN-Russia_Alan-Russia_MLBA_Sintashta	4
HanG_Jiuquan	ManBac_LN	Pingliangtai_LN	Pakistan_IA_Loebanr	Russia_MLBA_Sintashta	0.09	0.896	0.014	0.073	0.068	0.011	0.871749	ManBac_LN-Pingliangtai_LN-Pakistan_IA_Loebanr-Russia_MLBA_Sintashta	ManBac_LN-Boisman_MN-French-Russia_MLBA_Sintashta	4
HanG_Jiuquan	ManBac_LN	Pingliangtai_LN	Russia_Alan	Russia_MLBA_Sintashta	0.093	0.896	0.011	0.071	0.066	0.009	0.893403	ManBac_LN-Pingliangtai_LN-Russia_Alan-Russia_MLBA_Sintashta	ManBac_LN-Shimao_LN-Russia_Afanasievo-Russia_MLBA_Sintashta	4
HanG_Jiuquan	ManBac_LN	Pingliangtai_LN	Kazakhstan_Sarmatian	Russia_MLBA_Sintashta	0.091	0.896	0.012	0.068	0.064	0.009	0.935745	ManBac_LN-Pingliangtai_LN-Kazakhstan_Sarmatian-Russia_MLBA_Sintashta	ManBac_LN-Boisman_MN-Russia_Alan-Russia_EBA_Yamnaya_Samara	4
HanG_Jiuquan	ManBac_LN	Pingliangtai_LN	Pakistan_IA_Loebanr	Russia_EBA_Yamnaya_Samara	0.083	0.895	0.022	0.082	0.074	0.012	0.603948	ManBac_LN-Pingliangtai_LN-Pakistan_IA_Loebanr-Russia_EBA_Yamnaya_Samara	ManBac_LN-Banlashan_MN-French-Russia_MLBA_Sintashta	4
HanG_Jiuquan	ManBac_LN	Pingliangtai_LN	Kazakhstan_Kangju	Russia_EBA_Yamnaya_Samara	0.085	0.894	0.021	0.077	0.071	0.011	0.70924	ManBac_LN-Pingliangtai_LN-Kazakhstan_Kangju-Russia_EBA_Yamnaya_Samara	ManBac_LN-Lajia_LN-Russia_Afanasievo-Russia_EBA_Yamnaya_Samara	4
HanG_Jiuquan	ManBac_LN	Pingliangtai_LN	Kazakhstan_Kangju	Russia_MLBA_Sintashta	0.094	0.894	0.012	0.069	0.065	0.009	0.911142	ManBac_LN-Pingliangtai_LN-Kazakhstan_Kangju-Russia_MLBA_Sintashta	ManBac_LN-Banlashan_MN-Kazakhstan_Kangju-Iran_C_TepeHissar	4
HanG_Jiuquan	ManBac_LN	Pingliangtai_LN	Russia_Sarmatian	Russia_EBA_Yamnaya_Samara	0.087	0.892	0.02	0.076	0.07	0.01	0.713299	ManBac_LN-Pingliangtai_LN-Russia_Sarmatian-Russia_EBA_Yamnaya_Samara	ManBac_LN-Banlashan_MN-Kazakhstan_Sarmatian-Iran_C_TepeHissar	4
HanG_Jiuquan	ManBac_LN	Pingliangtai_LN	Russia_Sarmatian	Russia_MLBA_Sintashta	0.096	0.892	0.012	0.068	0.064	0.009	0.907919	ManBac_LN-Pingliangtai_LN-Russia_Sarmatian-Russia_MLBA_Sintashta	NuiNap_BA_Hc-Banlashan_MN-Iran_BA1_ShahrISokhta-Iran_C_TepeHissar	4
HanG_Jiuquan	ManBac_LN	Pingliangtai_LN	Russia_Andronovo	Russia_EBA_Yamnaya_Samara	0.09	0.891	0.019	0.074	0.069	0.009	0.709467	ManBac_LN-Pingliangtai_LN-Russia_Andronovo-Russia_EBA_Yamnaya_Samara	NuiNap_BA_Hc-Lajia_LN-Pakistan_IA_Loebanr-Russia_MLBA_Sintashta	4
HanG_Jiuquan	ManBac_LN	Pingliangtai_LN	Russia_Andronovo	Russia_MLBA_Sintashta	0.098	0.891	0.011	0.067	0.064	0.008	0.8897	ManBac_LN-Pingliangtai_LN-Russia_Andronovo-Russia_MLBA_Sintashta	NuiNap_BA_Hc-Banlashan_MN-Kazakhstan_Sarmatian-Russia_EBA_Yamnaya_Samara	4
HanG_Jiuquan	ManBac_LN	Pingliangtai_LN	French	Russia_EBA_Yamnaya_Samara	0.093	0.889	0.018	0.075	0.07	0.01	0.578985	ManBac_LN-Pingliangtai_LN-French-Russia_EBA_Yamnaya_Samara	NuiNap_BA_Hc-Boisman_MN-Iran_C_SehGabi-Russia_MLBA_Sintashta	4
HanG_Jiuquan	ManBac_LN	Pingliangtai_LN	French	Russia_MLBA_Sintashta	0.1	0.889	0.01	0.068	0.065	0.008	0.811326	ManBac_LN-Pingliangtai_LN-French-Russia_MLBA_Sintashta	NuiNap_BA_Hc-Banlashan_MN-Iran_C_SehGabi-Iran_C_TepeHissar	4
HanG_Jiuquan	ManBac_LN	Pingliangtai_LN	Russia_Afanasievo	Russia_MLBA_Sintashta	0.104	0.885	0.01	0.066	0.063	0.008	0.809439	ManBac_LN-Pingliangtai_LN-Russia_Afanasievo-Russia_MLBA_Sintashta	NuiNap_BA_Hc-Banlashan_MN-Pakistan_IA_Loebanr-Iran_C_TepeHissar	4
HanG_Jiuquan	ManBac_LN	Pingliangtai_LN	Russia_Afanasievo	Russia_EBA_Yamnaya_Samara	0.098	0.884	0.017	0.069	0.065	0.008	0.649623	ManBac_LN-Pingliangtai_LN-Russia_Afanasievo-Russia_EBA_Yamnaya_Samara	NuiNap_BA_Hc-Lajia_LN-Iran_BA1_ShahrISokhta-Russia_MLBA_Sintashta	4
HanG_Jiuquan	NuiNap_BA_Hc	Pingliangtai_LN	French	Russia_MLBA_Sintashta	0.106	0.879	0.014	0.085	0.083	0.007	0.917261	NuiNap_BA_Hc-Pingliangtai_LN-French-Russia_MLBA_Sintashta	NuiNap_BA_Hc-Lajia_LN-Russia_Afanasievo-Russia_EBA_Yamnaya_Samara	4
HanG_Jiuquan	NuiNap_BA_Hc	Pingliangtai_LN	Russia_Andronovo	Russia_MLBA_Sintashta	0.108	0.879	0.014	0.084	0.082	0.007	0.944001	NuiNap_BA_Hc-Pingliangtai_LN-Russia_Andronovo-Russia_MLBA_Sintashta	NuiNap_BA_Hc-Banlashan_MN-Russia_Alan-Russia_EBA_Yamnaya_Samara	4
HanG_Jiuquan	NuiNap_BA_Hc	Pingliangtai_LN	Kazakhstan_Sarmatian	Russia_MLBA_Sintashta	0.106	0.879	0.015	0.084	0.081	0.008	0.957458	NuiNap_BA_Hc-Pingliangtai_LN-Kazakhstan_Sarmatian-Russia_MLBA_Sintashta	NuiNap_BA_Hc-Banlashan_MN-Russia_Alan-Iran_C_TepeHissar	4
HanG_Jiuquan	Tanshishan_LN	Shimao_LN	Russia_Andronovo	Russia_EBA_Yamnaya_Samara	0.11	0.879	0.011	0.064	0.067	0.01	0.482301	Tanshishan_LN-Shimao_LN-Russia_Andronovo-Russia_EBA_Yamnaya_Samara	NuiNap_BA_Hc-Banlashan_MN-French-Russia_EBA_Yamnaya_Samara	4
HanG_Jiuquan	Tanshishan_LN	Shimao_LN	Russia_Sarmatian	Russia_EBA_Yamnaya_Samara	0.109	0.879	0.011	0.065	0.068	0.01	0.484875	Tanshishan_LN-Shimao_LN-Russia_Sarmatian-Russia_EBA_Yamnaya_Samara	NuiNap_BA_Hc-Lajia_LN-Russia_Afanasievo-Russia_MLBA_Sintashta	4
HanG_Jiuquan	NuiNap_BA_Hc	Pingliangtai_LN	Russia_Alan	Russia_MLBA_Sintashta	0.107	0.878	0.015	0.084	0.082	0.008	0.946686	NuiNap_BA_Hc-Pingliangtai_LN-Russia_Alan-Russia_MLBA_Sintashta	NuiNap_BA_Hc-Lajia_LN-Russia_Afanasievo-Iran_C_TepeHissar	4
HanG_Jiuquan	Tanshishan_LN	Shimao_LN	Kazakhstan_Kangju	Russia_EBA_Yamnaya_Samara	0.11	0.878	0.012	0.065	0.068	0.011	0.481509	Tanshishan_LN-Shimao_LN-Kazakhstan_Kangju-Russia_EBA_Yamnaya_Samara	NuiNap_BA_Hc-Lajia_LN-Pakistan_IA_Loebanr-Russia_EBA_Yamnaya_Samara	4
HanG_Jiuquan	NuiNap_BA_Hc	Pingliangtai_LN	Iran_C_SehGabi	Russia_MLBA_Sintashta	0.108	0.877	0.015	0.083	0.081	0.008	0.947087	NuiNap_BA_Hc-Pingliangtai_LN-Iran_C_SehGabi-Russia_MLBA_Sintashta	NuiNap_BA_Hc-Banlashan_MN-French-Iran_C_TepeHissar	4
HanG_Jiuquan	NuiNap_BA_Hc	Pingliangtai_LN	Russia_Sarmatian	Russia_MLBA_Sintashta	0.108	0.877	0.015	0.084	0.081	0.008	0.949324	NuiNap_BA_Hc-Pingliangtai_LN-Russia_Sarmatian-Russia_MLBA_Sintashta	NuiNap_BA_Hc-Lajia_LN-Iran_C_SehGabi-Russia_MLBA_Sintashta	4
HanG_Jiuquan	Tanshishan_LN	Shimao_LN	Russia_Afanasievo	Russia_EBA_Yamnaya_Samara	0.112	0.877	0.01	0.063	0.065	0.009	0.482665	Tanshishan_LN-Shimao_LN-Russia_Afanasievo-Russia_EBA_Yamnaya_Samara	NuiNap_BA_Hc-Lajia_LN-Russia_Sarmatian-Russia_MLBA_Sintashta	4
HanG_Jiuquan	NuiNap_BA_Hc	Pingliangtai_LN	Russia_Afanasievo	Russia_MLBA_Sintashta	0.11	0.876	0.014	0.084	0.082	0.007	0.932011	NuiNap_BA_Hc-Pingliangtai_LN-Russia_Afanasievo-Russia_MLBA_Sintashta	NuiNap_BA_Hc-Lajia_LN-Iran_BA1_ShahrISokhta-Russia_EBA_Yamnaya_Samara	4
HanG_Jiuquan	NuiNap_BA_Hc	Pingliangtai_LN	Pakistan_IA_Loebanr	Russia_MLBA_Sintashta	0.106	0.875	0.018	0.083	0.081	0.009	0.954113	NuiNap_BA_Hc-Pingliangtai_LN-Pakistan_IA_Loebanr-Russia_MLBA_Sintashta	NuiNap_BA_Hc-Lajia_LN-Pakistan_IA_Loebanr-Iran_C_TepeHissar	4
HanG_Jiuquan	NuiNap_BA_Hc	Pingliangtai_LN	Iran_BA1_ShahrISokhta	Russia_MLBA_Sintashta	0.109	0.875	0.016	0.083	0.081	0.008	0.955492	NuiNap_BA_Hc-Pingliangtai_LN-Iran_BA1_ShahrISokhta-Russia_MLBA_Sintashta	NuiNap_BA_Hc-Lajia_LN-Russia_Sarmatian-Iran_C_TepeHissar	4
HanG_Jiuquan	NuiNap_BA_Hc	Pingliangtai_LN	Kazakhstan_Kangju	Russia_MLBA_Sintashta	0.109	0.875	0.016	0.083	0.081	0.008	0.956954	NuiNap_BA_Hc-Pingliangtai_LN-Kazakhstan_Kangju-Russia_MLBA_Sintashta	NuiNap_BA_Hc-Lajia_LN-Russia_Sarmatian-Russia_EBA_Yamnaya_Samara	4
HanG_Jiuquan	Taiwan_Hanben	Wanggou_MN	Iran_C_SehGabi	Russia_MLBA_Sintashta	0.127	0.861	0.012	0.038	0.042	0.009	0.713096	Taiwan_Hanben-Wanggou_MN-Iran_C_SehGabi-Russia_MLBA_Sintashta	NuiNap_BA_Hc-Lajia_LN-Kazakhstan_Kangju-Russia_MLBA_Sintashta	4
HanG_Jiuquan	Taiwan_Hanben	Wanggou_MN	Iran_BA1_ShahrISokhta	Russia_MLBA_Sintashta	0.128	0.86	0.012	0.038	0.044	0.01	0.701857	Taiwan_Hanben-Wanggou_MN-Iran_BA1_ShahrISokhta-Russia_MLBA_Sintashta	NuiNap_BA_Hc-Lajia_LN-Kazakhstan_Kangju-Russia_EBA_Yamnaya_Samara	4
HanG_Jiuquan	Taiwan_Hanben	Wanggou_MN	French	Russia_MLBA_Sintashta	0.128	0.86	0.012	0.037	0.041	0.009	0.763832	Taiwan_Hanben-Wanggou_MN-French-Russia_MLBA_Sintashta	NuiNap_BA_Hc-Lajia_LN-Kazakhstan_Kangju-Iran_C_TepeHissar	4
HanG_Jiuquan	Taiwan_Hanben	Wanggou_MN	Pakistan_IA_Loebanr	Russia_MLBA_Sintashta	0.128	0.858	0.013	0.038	0.045	0.011	0.704105	Taiwan_Hanben-Wanggou_MN-Pakistan_IA_Loebanr-Russia_MLBA_Sintashta	NuiNap_BA_Hc-Lajia_LN-Iran_C_SehGabi-Russia_EBA_Yamnaya_Samara	4
HanG_Jiuquan	Taiwan_Hanben	Wanggou_MN	Russia_Alan	Russia_MLBA_Sintashta	0.129	0.858	0.013	0.037	0.042	0.009	0.749798	Taiwan_Hanben-Wanggou_MN-Russia_Alan-Russia_MLBA_Sintashta	NuiNap_BA_Hc-Lajia_LN-Russia_Andronovo-Iran_C_TepeHissar	4
HanG_Jiuquan	Taiwan_Hanben	Wanggou_MN	Russia_Andronovo	Russia_MLBA_Sintashta	0.13	0.858	0.013	0.037	0.041	0.009	0.789449	Taiwan_Hanben-Wanggou_MN-Russia_Andronovo-Russia_MLBA_Sintashta	NuiNap_BA_Hc-Lajia_LN-Russia_Andronovo-Russia_EBA_Yamnaya_Samara	4
HanG_Jiuquan	Taiwan_Hanben	Wanggou_MN	Kazakhstan_Sarmatian	Russia_MLBA_Sintashta	0.129	0.857	0.014	0.037	0.041	0.01	0.784014	Taiwan_Hanben-Wanggou_MN-Kazakhstan_Sarmatian-Russia_MLBA_Sintashta	NuiNap_BA_Hc-Lajia_LN-Russia_Andronovo-Russia_MLBA_Sintashta	4
HanG_Jiuquan	Taiwan_Hanben	Wanggou_MN	Kazakhstan_Kangju	Russia_MLBA_Sintashta	0.13	0.856	0.014	0.038	0.043	0.01	0.771542	Taiwan_Hanben-Wanggou_MN-Kazakhstan_Kangju-Russia_MLBA_Sintashta	NuiNap_BA_Hc-Lajia_LN-Russia_Alan-Russia_MLBA_Sintashta	4
HanG_Jiuquan	Taiwan_Hanben	Wanggou_MN	Russia_Sarmatian	Russia_MLBA_Sintashta	0.13	0.856	0.014	0.037	0.042	0.01	0.777948	Taiwan_Hanben-Wanggou_MN-Russia_Sarmatian-Russia_MLBA_Sintashta	NuiNap_BA_Hc-Lajia_LN-Russia_Alan-Russia_EBA_Yamnaya_Samara	4
HanG_Jiuquan	Taiwan_Hanben	Wanggou_MN	Russia_Afanasievo	Russia_MLBA_Sintashta	0.131	0.856	0.013	0.038	0.042	0.009	0.789973	Taiwan_Hanben-Wanggou_MN-Russia_Afanasievo-Russia_MLBA_Sintashta	NuiNap_BA_Hc-Lajia_LN-Russia_Alan-Iran_C_TepeHissar	4
HanG_Jiuquan	NuiNap_BA_Hc	Pingliangtai_LN	Russia_Afanasievo	Russia_EBA_Yamnaya_Samara	0.136	0.844	0.02	0.081	0.079	0.007	0.942766	NuiNap_BA_Hc-Pingliangtai_LN-Russia_Afanasievo-Russia_EBA_Yamnaya_Samara	NuiNap_BA_Hc-Lajia_LN-French-Russia_MLBA_Sintashta	4
HanG_Jiuquan	NuiNap_BA_Hc	Pingliangtai_LN	French	Russia_EBA_Yamnaya_Samara	0.138	0.84	0.022	0.083	0.08	0.008	0.901283	NuiNap_BA_Hc-Pingliangtai_LN-French-Russia_EBA_Yamnaya_Samara	NuiNap_BA_Hc-Lajia_LN-French-Iran_C_TepeHissar	4
HanG_Jiuquan	NuiNap_BA_Hc	Pingliangtai_LN	Kazakhstan_Sarmatian	Russia_EBA_Yamnaya_Samara	0.136	0.84	0.024	0.082	0.08	0.009	0.951057	NuiNap_BA_Hc-Pingliangtai_LN-Kazakhstan_Sarmatian-Russia_EBA_Yamnaya_Samara	NuiNap_BA_Hc-Lajia_LN-Kazakhstan_Sarmatian-Russia_EBA_Yamnaya_Samara	4
HanG_Jiuquan	NuiNap_BA_Hc	Pingliangtai_LN	Russia_Andronovo	Russia_EBA_Yamnaya_Samara	0.139	0.839	0.022	0.082	0.079	0.008	0.94356	NuiNap_BA_Hc-Pingliangtai_LN-Russia_Andronovo-Russia_EBA_Yamnaya_Samara	NuiNap_BA_Hc-Lajia_LN-French-Russia_EBA_Yamnaya_Samara	4
HanG_Jiuquan	NuiNap_BA_Hc	Pingliangtai_LN	Russia_Alan	Russia_EBA_Yamnaya_Samara	0.14	0.838	0.022	0.083	0.081	0.008	0.918437	NuiNap_BA_Hc-Pingliangtai_LN-Russia_Alan-Russia_EBA_Yamnaya_Samara	NuiNap_BA_Hc-Lajia_LN-Kazakhstan_Sarmatian-Russia_MLBA_Sintashta	4
HanG_Jiuquan	NuiNap_BA_Hc	Pingliangtai_LN	Russia_Sarmatian	Russia_EBA_Yamnaya_Samara	0.14	0.837	0.023	0.082	0.08	0.009	0.933997	NuiNap_BA_Hc-Pingliangtai_LN-Russia_Sarmatian-Russia_EBA_Yamnaya_Samara	NuiNap_BA_Hc-Lajia_LN-Kazakhstan_Sarmatian-Iran_C_TepeHissar	4
HanG_Jiuquan	NuiNap_BA_Hc	Pingliangtai_LN	Kazakhstan_Kangju	Russia_EBA_Yamnaya_Samara	0.14	0.836	0.024	0.082	0.08	0.009	0.939186	NuiNap_BA_Hc-Pingliangtai_LN-Kazakhstan_Kangju-Russia_EBA_Yamnaya_Samara	Taiwan_Hanben-Zongri_LN2-Pakistan_IA_Loebanr-Russia_MLBA_Sintashta	4
HanG_Jiuquan	NuiNap_BA_Hc	Pingliangtai_LN	Iran_C_SehGabi	Russia_EBA_Yamnaya_Samara	0.143	0.835	0.022	0.084	0.082	0.008	0.896234	NuiNap_BA_Hc-Pingliangtai_LN-Iran_C_SehGabi-Russia_EBA_Yamnaya_Samara	Taiwan_Hanben-Chokhopani_2700BP-Russia_Afanasievo-Russia_MLBA_Sintashta	4
HanG_Jiuquan	NuiNap_BA_Hc	Pingliangtai_LN	Pakistan_IA_Loebanr	Russia_EBA_Yamnaya_Samara	0.139	0.835	0.026	0.084	0.081	0.009	0.905966	NuiNap_BA_Hc-Pingliangtai_LN-Pakistan_IA_Loebanr-Russia_EBA_Yamnaya_Samara	Taiwan_Hanben-Zongri_LN2-Iran_BA1_ShahrISokhta-Russia_MLBA_Sintashta	4
HanG_Jiuquan	NuiNap_BA_Hc	Pingliangtai_LN	Iran_BA1_ShahrISokhta	Russia_EBA_Yamnaya_Samara	0.142	0.835	0.023	0.084	0.081	0.009	0.910896	NuiNap_BA_Hc-Pingliangtai_LN-Iran_BA1_ShahrISokhta-Russia_EBA_Yamnaya_Samara	Taiwan_Hanben-Zongri_LN2-Pakistan_IA_Loebanr-Russia_EBA_Yamnaya_Samara	4
HanG_Jiuquan	Taiwan_Hanben	Banlashan_MN	Russia_Afanasievo	Russia_MLBA_Sintashta	0.252	0.738	0.01	0.03	0.033	0.008	0.525105	Taiwan_Hanben-Banlashan_MN-Russia_Afanasievo-Russia_MLBA_Sintashta	Taiwan_Hanben-Zongri_LN2-Iran_C_SehGabi-Russia_MLBA_Sintashta	4
HanG_Jiuquan	Taiwan_Hanben	Banlashan_MN	Russia_Andronovo	Russia_MLBA_Sintashta	0.252	0.738	0.01	0.03	0.033	0.008	0.535997	Taiwan_Hanben-Banlashan_MN-Russia_Andronovo-Russia_MLBA_Sintashta	Taiwan_Hanben-Zongri_LN2-Russia_Alan-Russia_MLBA_Sintashta	4
HanG_Jiuquan	Taiwan_Hanben	Banlashan_MN	French	Russia_MLBA_Sintashta	0.252	0.738	0.011	0.029	0.033	0.008	0.547775	Taiwan_Hanben-Banlashan_MN-French-Russia_MLBA_Sintashta	Taiwan_Hanben-Zongri_LN2-Iran_BA1_ShahrISokhta-Russia_EBA_Yamnaya_Samara	4
HanG_Jiuquan	Taiwan_Hanben	Banlashan_MN	Russia_Sarmatian	Russia_MLBA_Sintashta	0.252	0.737	0.011	0.03	0.034	0.009	0.529026	Taiwan_Hanben-Banlashan_MN-Russia_Sarmatian-Russia_MLBA_Sintashta	Taiwan_Hanben-Zongri_LN2-Kazakhstan_Kangju-Russia_MLBA_Sintashta	4
HanG_Jiuquan	Taiwan_Hanben	Banlashan_MN	Kazakhstan_Sarmatian	Russia_MLBA_Sintashta	0.251	0.737	0.012	0.029	0.033	0.009	0.545326	Taiwan_Hanben-Banlashan_MN-Kazakhstan_Sarmatian-Russia_MLBA_Sintashta	Taiwan_Hanben-Zongri_LN2-French-Russia_MLBA_Sintashta	4
HanG_Jiuquan	Taiwan_Hanben	Banlashan_MN	Russia_Alan	Russia_MLBA_Sintashta	0.252	0.736	0.012	0.029	0.033	0.009	0.547799	Taiwan_Hanben-Banlashan_MN-Russia_Alan-Russia_MLBA_Sintashta	Taiwan_Hanben-Zongri_LN2-Iran_C_SehGabi-Russia_EBA_Yamnaya_Samara	4
HanG_Jiuquan	Taiwan_Hanben	Banlashan_MN	Kazakhstan_Kangju	Russia_MLBA_Sintashta	0.253	0.735	0.012	0.03	0.034	0.01	0.542205	Taiwan_Hanben-Banlashan_MN-Kazakhstan_Kangju-Russia_MLBA_Sintashta	Taiwan_Hanben-Zongri_LN2-Russia_Sarmatian-Russia_MLBA_Sintashta	4
HanG_Jiuquan	Taiwan_Hanben	Banlashan_MN	Iran_C_SehGabi	Russia_MLBA_Sintashta	0.253	0.735	0.012	0.029	0.033	0.009	0.545392	Taiwan_Hanben-Banlashan_MN-Iran_C_SehGabi-Russia_MLBA_Sintashta	Taiwan_Hanben-Lajia_LN-Iran_BA1_ShahrISokhta-Iran_C_TepeHissar	4
HanG_Jiuquan	Taiwan_Hanben	Banlashan_MN	Iran_BA1_ShahrISokhta	Russia_MLBA_Sintashta	0.255	0.733	0.013	0.03	0.034	0.01	0.549277	Taiwan_Hanben-Banlashan_MN-Iran_BA1_ShahrISokhta-Russia_MLBA_Sintashta	Taiwan_Hanben-Zongri_LN2-Russia_Alan-Russia_EBA_Yamnaya_Samara	4
HanG_Jiuquan	Taiwan_Hanben	Banlashan_MN	Pakistan_IA_Loebanr	Russia_MLBA_Sintashta	0.255	0.73	0.015	0.03	0.035	0.011	0.570921	Taiwan_Hanben-Banlashan_MN-Pakistan_IA_Loebanr-Russia_MLBA_Sintashta	Taiwan_Hanben-Zongri_LN2-French-Russia_EBA_Yamnaya_Samara	4
HanG_Jiuquan	Tanshishan_LN	DevilsCave_N	French	Russia_EBA_Yamnaya_Samara	0.405	0.585	0.01	0.04	0.042	0.009	0.0604257	Tanshishan_LN-DevilsCave_N-French-Russia_EBA_Yamnaya_Samara	Taiwan_Hanben-Zongri_LN2-Kazakhstan_Kangju-Russia_EBA_Yamnaya_Samara	4
HanG_Jiuquan	Tanshishan_LN	DevilsCave_N	Russia_Alan	Russia_EBA_Yamnaya_Samara	0.405	0.584	0.011	0.04	0.043	0.01	0.0613767	Tanshishan_LN-DevilsCave_N-Russia_Alan-Russia_EBA_Yamnaya_Samara	Taiwan_Hanben-Zongri_LN2-Russia_Sarmatian-Russia_EBA_Yamnaya_Samara	4
HanG_Jiuquan	Tanshishan_LN	DevilsCave_N	Kazakhstan_Sarmatian	Russia_EBA_Yamnaya_Samara	0.405	0.583	0.011	0.04	0.044	0.01	0.0630415	Tanshishan_LN-DevilsCave_N-Kazakhstan_Sarmatian-Russia_EBA_Yamnaya_Samara	Taiwan_Hanben-Zongri_LN2-Russia_Andronovo-Russia_EBA_Yamnaya_Samara	4
HanG_Jiuquan	Tanshishan_LN	DevilsCave_N	Russia_Andronovo	Russia_EBA_Yamnaya_Samara	0.407	0.582	0.011	0.04	0.043	0.009	0.0687329	Tanshishan_LN-DevilsCave_N-Russia_Andronovo-Russia_EBA_Yamnaya_Samara	Taiwan_Hanben-Zongri_LN2-Kazakhstan_Sarmatian-Russia_EBA_Yamnaya_Samara	4
HanG_Jiuquan	Tanshishan_LN	DevilsCave_N	Russia_Afanasievo	Russia_EBA_Yamnaya_Samara	0.407	0.582	0.011	0.04	0.042	0.008	0.0735959	Tanshishan_LN-DevilsCave_N-Russia_Afanasievo-Russia_EBA_Yamnaya_Samara	Taiwan_Hanben-Lajia_LN-Iran_C_SehGabi-Iran_C_TepeHissar	4
HanG_Jiuquan	Tanshishan_LN	DevilsCave_N	Pakistan_IA_Loebanr	Russia_EBA_Yamnaya_Samara	0.406	0.581	0.013	0.04	0.043	0.011	0.0660794	Tanshishan_LN-DevilsCave_N-Pakistan_IA_Loebanr-Russia_EBA_Yamnaya_Samara	Taiwan_Hanben-Lajia_LN-Pakistan_IA_Loebanr-Iran_C_TepeHissar	4
HanG_Jiuquan	Tanshishan_LN	DevilsCave_N	Russia_Sarmatian	Russia_EBA_Yamnaya_Samara	0.407	0.581	0.013	0.04	0.044	0.01	0.0712306	Tanshishan_LN-DevilsCave_N-Russia_Sarmatian-Russia_EBA_Yamnaya_Samara	Taiwan_Hanben-Lajia_LN-Kazakhstan_Kangju-Iran_C_TepeHissar	4
HanG_Jiuquan	Tanshishan_LN	DevilsCave_N	Kazakhstan_Kangju	Russia_EBA_Yamnaya_Samara	0.407	0.58	0.013	0.04	0.044	0.01	0.0693071	Tanshishan_LN-DevilsCave_N-Kazakhstan_Kangju-Russia_EBA_Yamnaya_Samara	Taiwan_Hanben-Lajia_LN-Russia_Alan-Iran_C_TepeHissar	4
HanG_Lanzhou	Tanshishan_LN	Pingliangtai_LN	Iran_BA1_ShahrISokhta	Iran_C_TepeHissar	0.059	0.93	0.012	0.057	0.058	0.008	0.754775	Tanshishan_LN-Pingliangtai_LN-Iran_BA1_ShahrISokhta-Iran_C_TepeHissar	Taiwan_Hanben-Lajia_LN-French-Iran_C_TepeHissar	4
HanG_Lanzhou	Taiwan_Hanben	Wadian_LN	Iran_C_SehGabi	Iran_C_TepeHissar	0.054	0.928	0.019	0.044	0.05	0.011	0.638238	Taiwan_Hanben-Wadian_LN-Iran_C_SehGabi-Iran_C_TepeHissar	Tanshishan_LN-Mongolia_N_East-French-Russia_MLBA_Sintashta	4
HanG_Lanzhou	Taiwan_Hanben	Wadian_LN	Iran_BA1_ShahrISokhta	Iran_C_TepeHissar	0.056	0.924	0.02	0.044	0.05	0.011	0.667537	Taiwan_Hanben-Wadian_LN-Iran_BA1_ShahrISokhta-Iran_C_TepeHissar	Tanshishan_LN-Mongolia_N_East-French-Russia_EBA_Yamnaya_Samara	4
HanG_Lanzhou	Tanshishan_LN	Pingliangtai_LN	Russia_Alan	Iran_C_TepeHissar	0.062	0.924	0.013	0.057	0.059	0.009	0.755171	Tanshishan_LN-Pingliangtai_LN-Russia_Alan-Iran_C_TepeHissar	Tanshishan_LN-Mongolia_N_East-Russia_Alan-Russia_MLBA_Sintashta	4
HanG_Lanzhou	Tanshishan_LN	Pingliangtai_LN	French	Iran_C_TepeHissar	0.064	0.923	0.013	0.057	0.059	0.009	0.735542	Tanshishan_LN-Pingliangtai_LN-French-Iran_C_TepeHissar	Tanshishan_LN-Mongolia_N_East-Iran_C_SehGabi-Russia_MLBA_Sintashta	4
HanG_Lanzhou	Tanshishan_LN	Pingliangtai_LN	Kazakhstan_Sarmatian	Iran_C_TepeHissar	0.063	0.923	0.014	0.058	0.059	0.01	0.749318	Tanshishan_LN-Pingliangtai_LN-Kazakhstan_Sarmatian-Iran_C_TepeHissar	Tanshishan_LN-Lajia_LN-Iran_BA1_ShahrISokhta-Russia_MLBA_Sintashta	4
HanG_Lanzhou	Tanshishan_LN	Pingliangtai_LN	Pakistan_IA_Loebanr	Iran_C_TepeHissar	0.062	0.923	0.015	0.057	0.058	0.01	0.770553	Tanshishan_LN-Pingliangtai_LN-Pakistan_IA_Loebanr-Iran_C_TepeHissar	Tanshishan_LN-Lajia_LN-Iran_C_SehGabi-Russia_MLBA_Sintashta	4
HanG_Lanzhou	Tanshishan_LN	Pingliangtai_LN	Russia_Afanasievo	Iran_C_TepeHissar	0.066	0.922	0.012	0.058	0.06	0.009	0.711813	Tanshishan_LN-Pingliangtai_LN-Russia_Afanasievo-Iran_C_TepeHissar	Tanshishan_LN-Lajia_LN-Pakistan_IA_Loebanr-Russia_MLBA_Sintashta	4
HanG_Lanzhou	Tanshishan_LN	Pingliangtai_LN	Russia_Sarmatian	Iran_C_TepeHissar	0.066	0.92	0.014	0.058	0.06	0.01	0.745269	Tanshishan_LN-Pingliangtai_LN-Russia_Sarmatian-Iran_C_TepeHissar	Tanshishan_LN-Lajia_LN-Iran_C_SehGabi-Russia_EBA_Yamnaya_Samara	4
HanG_Lanzhou	Tanshishan_LN	Pingliangtai_LN	Kazakhstan_Kangju	Iran_C_TepeHissar	0.066	0.92	0.014	0.058	0.059	0.01	0.752392	Tanshishan_LN-Pingliangtai_LN-Kazakhstan_Kangju-Iran_C_TepeHissar	Tanshishan_LN-Lajia_LN-Iran_BA1_ShahrISokhta-Iran_C_TepeHissar	4
HanG_Lanzhou	Taiwan_Hanben	Wadian_LN	Russia_Alan	Iran_C_TepeHissar	0.06	0.919	0.021	0.045	0.052	0.012	0.644302	Taiwan_Hanben-Wadian_LN-Russia_Alan-Iran_C_TepeHissar	Tanshishan_LN-Lajia_LN-Iran_BA1_ShahrISokhta-Russia_EBA_Yamnaya_Samara	4
HanG_Lanzhou	Taiwan_Hanben	Pingliangtai_LN	Russia_Andronovo	Russia_MLBA_Sintashta	0.056	0.919	0.024	0.038	0.041	0.008	0.703175	Taiwan_Hanben-Pingliangtai_LN-Russia_Andronovo-Russia_MLBA_Sintashta	Tanshishan_LN-Zongri_LN2-Russia_Andronovo-Russia_EBA_Yamnaya_Samara	4
HanG_Lanzhou	Tanshishan_LN	Pingliangtai_LN	Russia_Andronovo	Iran_C_TepeHissar	0.068	0.919	0.013	0.058	0.06	0.009	0.743699	Tanshishan_LN-Pingliangtai_LN-Russia_Andronovo-Iran_C_TepeHissar	Tanshishan_LN-Zongri_LN2-Kazakhstan_Sarmatian-Russia_EBA_Yamnaya_Samara	4
HanG_Lanzhou	Taiwan_Hanben	Pingliangtai_LN	Russia_Afanasievo	Russia_MLBA_Sintashta	0.058	0.918	0.024	0.038	0.041	0.008	0.678859	Taiwan_Hanben-Pingliangtai_LN-Russia_Afanasievo-Russia_MLBA_Sintashta	Tanshishan_LN-Lajia_LN-Pakistan_IA_Loebanr-Russia_EBA_Yamnaya_Samara	4
HanG_Lanzhou	Taiwan_Hanben	Pingliangtai_LN	Kazakhstan_Sarmatian	Russia_MLBA_Sintashta	0.055	0.918	0.027	0.038	0.041	0.008	0.71685	Taiwan_Hanben-Pingliangtai_LN-Kazakhstan_Sarmatian-Russia_MLBA_Sintashta	Tanshishan_LN-Zongri_LN2-Russia_Afanasievo-Russia_EBA_Yamnaya_Samara	4
HanG_Lanzhou	Taiwan_Hanben	Pingliangtai_LN	French	Russia_MLBA_Sintashta	0.057	0.918	0.025	0.037	0.041	0.008	0.734113	Taiwan_Hanben-Pingliangtai_LN-French-Russia_MLBA_Sintashta	Tanshishan_LN-Lajia_LN-Iran_C_SehGabi-Iran_C_TepeHissar	4
HanG_Lanzhou	Taiwan_Hanben	Wadian_LN	French	Iran_C_TepeHissar	0.061	0.917	0.021	0.046	0.053	0.012	0.642692	Taiwan_Hanben-Wadian_LN-French-Iran_C_TepeHissar	Tanshishan_LN-Lajia_LN-Pakistan_IA_Loebanr-Iran_C_TepeHissar	4
HanG_Lanzhou	Taiwan_Hanben	Wadian_LN	Russia_Sarmatian	Iran_C_TepeHissar	0.061	0.916	0.023	0.046	0.055	0.014	0.616965	Taiwan_Hanben-Wadian_LN-Russia_Sarmatian-Iran_C_TepeHissar	Tanshishan_LN-Lajia_LN-Russia_Afanasievo-Iran_C_TepeHissar	4
HanG_Lanzhou	Taiwan_Hanben	Wadian_LN	Kazakhstan_Sarmatian	Iran_C_TepeHissar	0.06	0.916	0.024	0.045	0.053	0.014	0.648626	Taiwan_Hanben-Wadian_LN-Kazakhstan_Sarmatian-Iran_C_TepeHissar	Tanshishan_LN-Lajia_LN-Russia_Afanasievo-Russia_MLBA_Sintashta	4
HanG_Lanzhou	Taiwan_Hanben	Wadian_LN	Russia_Afanasievo	Iran_C_TepeHissar	0.064	0.915	0.021	0.046	0.054	0.012	0.634024	Taiwan_Hanben-Wadian_LN-Russia_Afanasievo-Iran_C_TepeHissar	Tanshishan_LN-Lajia_LN-Russia_Sarmatian-Russia_MLBA_Sintashta	4
HanG_Lanzhou	Taiwan_Hanben	Wadian_LN	Pakistan_IA_Loebanr	Iran_C_TepeHissar	0.061	0.915	0.024	0.045	0.052	0.013	0.686901	Taiwan_Hanben-Wadian_LN-Pakistan_IA_Loebanr-Iran_C_TepeHissar	Tanshishan_LN-Lajia_LN-Russia_Sarmatian-Russia_EBA_Yamnaya_Samara	4
HanG_Lanzhou	Taiwan_Hanben	Pingliangtai_LN	Russia_Sarmatian	Russia_MLBA_Sintashta	0.058	0.915	0.027	0.038	0.041	0.008	0.699964	Taiwan_Hanben-Pingliangtai_LN-Russia_Sarmatian-Russia_MLBA_Sintashta	Tanshishan_LN-Lajia_LN-Russia_Alan-Russia_MLBA_Sintashta	4
HanG_Lanzhou	Taiwan_Hanben	Wadian_LN	Kazakhstan_Kangju	Iran_C_TepeHissar	0.063	0.914	0.023	0.046	0.054	0.014	0.635094	Taiwan_Hanben-Wadian_LN-Kazakhstan_Kangju-Iran_C_TepeHissar	Tanshishan_LN-Lajia_LN-Russia_Alan-Russia_EBA_Yamnaya_Samara	4
HanG_Lanzhou	Taiwan_Hanben	Pingliangtai_LN	Russia_Alan	Russia_MLBA_Sintashta	0.06	0.913	0.027	0.038	0.041	0.008	0.745155	Taiwan_Hanben-Pingliangtai_LN-Russia_Alan-Russia_MLBA_Sintashta	Tanshishan_LN-Lajia_LN-Russia_Andronovo-Russia_MLBA_Sintashta	4
HanG_Lanzhou	Tanshishan_LN	Wadian_LN	Iran_C_SehGabi	Iran_C_TepeHissar	0.074	0.913	0.013	0.062	0.062	0.01	0.632273	Tanshishan_LN-Wadian_LN-Iran_C_SehGabi-Iran_C_TepeHissar	Tanshishan_LN-Lajia_LN-Russia_Andronovo-Russia_EBA_Yamnaya_Samara	4
HanG_Lanzhou	Taiwan_Hanben	Wadian_LN	Russia_Andronovo	Iran_C_TepeHissar	0.065	0.912	0.023	0.047	0.055	0.013	0.640054	Taiwan_Hanben-Wadian_LN-Russia_Andronovo-Iran_C_TepeHissar	Tanshishan_LN-Lajia_LN-Kazakhstan_Kangju-Russia_MLBA_Sintashta	4
HanG_Lanzhou	Taiwan_Hanben	Pingliangtai_LN	Kazakhstan_Kangju	Russia_MLBA_Sintashta	0.062	0.91	0.028	0.038	0.042	0.009	0.724311	Taiwan_Hanben-Pingliangtai_LN-Kazakhstan_Kangju-Russia_MLBA_Sintashta	Tanshishan_LN-Lajia_LN-Kazakhstan_Sarmatian-Russia_EBA_Yamnaya_Samara	4
HanG_Lanzhou	Taiwan_Hanben	Pingliangtai_LN	Iran_C_SehGabi	Russia_MLBA_Sintashta	0.063	0.91	0.027	0.038	0.042	0.008	0.77655	Taiwan_Hanben-Pingliangtai_LN-Iran_C_SehGabi-Russia_MLBA_Sintashta	Tanshishan_LN-Lajia_LN-Kazakhstan_Kangju-Russia_EBA_Yamnaya_Samara	4
HanG_Lanzhou	Tanshishan_LN	Wadian_LN	Iran_BA1_ShahrISokhta	Iran_C_TepeHissar	0.076	0.91	0.014	0.061	0.062	0.01	0.655193	Tanshishan_LN-Wadian_LN-Iran_BA1_ShahrISokhta-Iran_C_TepeHissar	Tanshishan_LN-Lajia_LN-Russia_Alan-Iran_C_TepeHissar	4
HanG_Lanzhou	Taiwan_Hanben	Wadian_LN	French	Russia_MLBA_Sintashta	0.068	0.906	0.025	0.044	0.049	0.01	0.610667	Taiwan_Hanben-Wadian_LN-French-Russia_MLBA_Sintashta	Tanshishan_LN-Lajia_LN-Russia_Andronovo-Iran_C_TepeHissar	4
HanG_Lanzhou	Taiwan_Hanben	Miaozigou_MN	Russia_Afanasievo	Russia_EBA_Yamnaya_Samara	0.073	0.906	0.021	0.071	0.08	0.016	0.921033	Taiwan_Hanben-Miaozigou_MN-Russia_Afanasievo-Russia_EBA_Yamnaya_Samara	Tanshishan_LN-Lajia_LN-French-Russia_EBA_Yamnaya_Samara	4
HanG_Lanzhou	Taiwan_Hanben	Wadian_LN	Iran_C_SehGabi	Russia_MLBA_Sintashta	0.069	0.905	0.026	0.045	0.051	0.01	0.539052	Taiwan_Hanben-Wadian_LN-Iran_C_SehGabi-Russia_MLBA_Sintashta	Tanshishan_LN-Lajia_LN-Kazakhstan_Sarmatian-Russia_MLBA_Sintashta	4
HanG_Lanzhou	Taiwan_Hanben	Wadian_LN	Russia_Andronovo	Russia_MLBA_Sintashta	0.069	0.905	0.026	0.044	0.05	0.01	0.624455	Taiwan_Hanben-Wadian_LN-Russia_Andronovo-Russia_MLBA_Sintashta	Tanshishan_LN-Lajia_LN-Kazakhstan_Sarmatian-Iran_C_TepeHissar	4
HanG_Lanzhou	Tanshishan_LN	Wadian_LN	Russia_Alan	Iran_C_TepeHissar	0.081	0.905	0.015	0.061	0.063	0.011	0.643525	Tanshishan_LN-Wadian_LN-Russia_Alan-Iran_C_TepeHissar	Tanshishan_LN-Lajia_LN-French-Russia_MLBA_Sintashta	4
HanG_Lanzhou	Taiwan_Hanben	Wadian_LN	Russia_Sarmatian	Russia_MLBA_Sintashta	0.069	0.904	0.027	0.045	0.051	0.011	0.581933	Taiwan_Hanben-Wadian_LN-Russia_Sarmatian-Russia_MLBA_Sintashta	Tanshishan_LN-Lajia_LN-Kazakhstan_Kangju-Iran_C_TepeHissar	4
HanG_Lanzhou	Taiwan_Hanben	Wadian_LN	Russia_Alan	Russia_MLBA_Sintashta	0.07	0.904	0.027	0.045	0.05	0.01	0.589853	Taiwan_Hanben-Wadian_LN-Russia_Alan-Russia_MLBA_Sintashta	Tanshishan_LN-Lajia_LN-French-Iran_C_TepeHissar	4
HanG_Lanzhou	Taiwan_Hanben	Wadian_LN	Kazakhstan_Sarmatian	Russia_MLBA_Sintashta	0.068	0.904	0.028	0.044	0.05	0.011	0.618326	Taiwan_Hanben-Wadian_LN-Kazakhstan_Sarmatian-Russia_MLBA_Sintashta	NuiNap_BA_Hc-DevilsCave_N-Iran_C_SehGabi-Iran_C_TepeHissar	4
HanG_Lanzhou	Taiwan_Hanben	Wadian_LN	Russia_Afanasievo	Russia_MLBA_Sintashta	0.072	0.903	0.025	0.045	0.05	0.01	0.603982	Taiwan_Hanben-Wadian_LN-Russia_Afanasievo-Russia_MLBA_Sintashta	NuiNap_BA_Hc-DevilsCave_N-Iran_BA1_ShahrISokhta-Iran_C_TepeHissar	4
HanG_Lanzhou	Taiwan_Hanben	Miaozigou_MN	French	Russia_EBA_Yamnaya_Samara	0.074	0.903	0.023	0.071	0.08	0.017	0.925844	Taiwan_Hanben-Miaozigou_MN-French-Russia_EBA_Yamnaya_Samara	Tanshishan_LN-Banlashan_MN-Russia_Afanasievo-Russia_EBA_Yamnaya_Samara	4
HanG_Lanzhou	Tanshishan_LN	Wadian_LN	French	Iran_C_TepeHissar	0.082	0.903	0.015	0.061	0.063	0.011	0.627431	Tanshishan_LN-Wadian_LN-French-Iran_C_TepeHissar	NuiNap_BA_Hc-Miaozigou_MN-French-Russia_MLBA_Sintashta	3
HanG_Lanzhou	Tanshishan_LN	Wadian_LN	Pakistan_IA_Loebanr	Iran_C_TepeHissar	0.08	0.903	0.017	0.061	0.062	0.011	0.660171	Tanshishan_LN-Wadian_LN-Pakistan_IA_Loebanr-Iran_C_TepeHissar	NuiNap_BA_Hc-Miaozigou_MN-Pakistan_IA_Loebanr-Russia_MLBA_Sintashta	3
HanG_Lanzhou	Taiwan_Hanben	Pingliangtai_LN	Iran_BA1_ShahrISokhta	Russia_MLBA_Sintashta	0.068	0.902	0.03	0.038	0.042	0.009	0.797994	Taiwan_Hanben-Pingliangtai_LN-Iran_BA1_ShahrISokhta-Russia_MLBA_Sintashta	NuiNap_BA_Hc-Miaozigou_MN-Russia_Andronovo-Russia_MLBA_Sintashta	3
HanG_Lanzhou	Taiwan_Hanben	Miaozigou_MN	Russia_Andronovo	Russia_EBA_Yamnaya_Samara	0.075	0.902	0.023	0.071	0.081	0.017	0.92582	Taiwan_Hanben-Miaozigou_MN-Russia_Andronovo-Russia_EBA_Yamnaya_Samara	NuiNap_BA_Hc-Miaozigou_MN-Russia_Alan-Russia_MLBA_Sintashta	3
HanG_Lanzhou	Taiwan_Hanben	Miaozigou_MN	Kazakhstan_Sarmatian	Russia_EBA_Yamnaya_Samara	0.072	0.902	0.025	0.071	0.081	0.019	0.92788	Taiwan_Hanben-Miaozigou_MN-Kazakhstan_Sarmatian-Russia_EBA_Yamnaya_Samara	NuiNap_BA_Hc-Miaozigou_MN-Kazakhstan_Kangju-Russia_MLBA_Sintashta	3
HanG_Lanzhou	Tanshishan_LN	Wadian_LN	Kazakhstan_Sarmatian	Iran_C_TepeHissar	0.082	0.902	0.016	0.061	0.063	0.012	0.659846	Tanshishan_LN-Wadian_LN-Kazakhstan_Sarmatian-Iran_C_TepeHissar	NuiNap_BA_Hc-Miaozigou_MN-Russia_Sarmatian-Russia_MLBA_Sintashta	3
HanG_Lanzhou	Taiwan_Hanben	Miaozigou_MN	Iran_C_SehGabi	Russia_EBA_Yamnaya_Samara	0.075	0.901	0.024	0.071	0.081	0.018	0.930295	Taiwan_Hanben-Miaozigou_MN-Iran_C_SehGabi-Russia_EBA_Yamnaya_Samara	NuiNap_BA_Hc-Miaozigou_MN-Iran_C_SehGabi-Russia_MLBA_Sintashta	3
HanG_Lanzhou	Taiwan_Hanben	Miaozigou_MN	Russia_Alan	Russia_EBA_Yamnaya_Samara	0.075	0.9	0.025	0.071	0.081	0.018	0.929857	Taiwan_Hanben-Miaozigou_MN-Russia_Alan-Russia_EBA_Yamnaya_Samara	NuiNap_BA_Hc-Miaozigou_MN-Iran_BA1_ShahrISokhta-Russia_MLBA_Sintashta	3
HanG_Lanzhou	Taiwan_Hanben	Wadian_LN	Kazakhstan_Kangju	Russia_MLBA_Sintashta	0.072	0.899	0.029	0.045	0.051	0.011	0.590349	Taiwan_Hanben-Wadian_LN-Kazakhstan_Kangju-Russia_MLBA_Sintashta	NuiNap_BA_Hc-Miaozigou_MN-Kazakhstan_Sarmatian-Russia_MLBA_Sintashta	3
HanG_Lanzhou	Taiwan_Hanben	Miaozigou_MN	Russia_Sarmatian	Russia_EBA_Yamnaya_Samara	0.076	0.899	0.026	0.071	0.082	0.019	0.932942	Taiwan_Hanben-Miaozigou_MN-Russia_Sarmatian-Russia_EBA_Yamnaya_Samara	Taiwan_Hanben-Wadian_LN-Russia_Afanasievo-Iran_C_TepeHissar	3
HanG_Lanzhou	Tanshishan_LN	Wadian_LN	Russia_Sarmatian	Iran_C_TepeHissar	0.085	0.899	0.016	0.061	0.064	0.012	0.637339	Tanshishan_LN-Wadian_LN-Russia_Sarmatian-Iran_C_TepeHissar	Taiwan_Hanben-Wadian_LN-Russia_Sarmatian-Iran_C_TepeHissar	3
HanG_Lanzhou	Tanshishan_LN	Wadian_LN	Kazakhstan_Kangju	Iran_C_TepeHissar	0.085	0.899	0.016	0.061	0.064	0.012	0.646091	Tanshishan_LN-Wadian_LN-Kazakhstan_Kangju-Iran_C_TepeHissar	Taiwan_Hanben-Wadian_LN-Iran_BA1_ShahrISokhta-Iran_C_TepeHissar	3
HanG_Lanzhou	Tanshishan_LN	Wadian_LN	Russia_Afanasievo	Iran_C_TepeHissar	0.087	0.898	0.015	0.061	0.064	0.011	0.641049	Tanshishan_LN-Wadian_LN-Russia_Afanasievo-Iran_C_TepeHissar	Tanshishan_LN-Wadian_LN-Russia_Afanasievo-Iran_C_TepeHissar	3
HanG_Lanzhou	Taiwan_Hanben	Wadian_LN	Iran_BA1_ShahrISokhta	Russia_MLBA_Sintashta	0.075	0.897	0.029	0.045	0.052	0.011	0.572843	Taiwan_Hanben-Wadian_LN-Iran_BA1_ShahrISokhta-Russia_MLBA_Sintashta	Tanshishan_LN-Wadian_LN-Russia_Sarmatian-Iran_C_TepeHissar	3
HanG_Lanzhou	Taiwan_Hanben	Pingliangtai_LN	Pakistan_IA_Loebanr	Russia_MLBA_Sintashta	0.07	0.897	0.033	0.038	0.043	0.01	0.820318	Taiwan_Hanben-Pingliangtai_LN-Pakistan_IA_Loebanr-Russia_MLBA_Sintashta	Tanshishan_LN-Wadian_LN-Russia_Andronovo-Iran_C_TepeHissar	3
HanG_Lanzhou	Taiwan_Hanben	Miaozigou_MN	French	Russia_MLBA_Sintashta	0.078	0.897	0.025	0.068	0.075	0.014	0.92639	Taiwan_Hanben-Miaozigou_MN-French-Russia_MLBA_Sintashta	Taiwan_Hanben-Miaozigou_MN-Pakistan_IA_Loebanr-Russia_MLBA_Sintashta	3
HanG_Lanzhou	Taiwan_Hanben	Miaozigou_MN	Kazakhstan_Kangju	Russia_EBA_Yamnaya_Samara	0.077	0.897	0.026	0.071	0.083	0.019	0.93048	Taiwan_Hanben-Miaozigou_MN-Kazakhstan_Kangju-Russia_EBA_Yamnaya_Samara	Taiwan_Hanben-Miaozigou_MN-Iran_BA1_ShahrISokhta-Russia_MLBA_Sintashta	3
HanG_Lanzhou	Tanshishan_LN	Wadian_LN	Russia_Andronovo	Iran_C_TepeHissar	0.087	0.897	0.015	0.061	0.064	0.011	0.650302	Tanshishan_LN-Wadian_LN-Russia_Andronovo-Iran_C_TepeHissar	Taiwan_Hanben-Miaozigou_MN-Kazakhstan_Kangju-Russia_MLBA_Sintashta	3
HanG_Lanzhou	Taiwan_Hanben	Miaozigou_MN	Russia_Andronovo	Russia_MLBA_Sintashta	0.079	0.895	0.025	0.068	0.075	0.015	0.927697	Taiwan_Hanben-Miaozigou_MN-Russia_Andronovo-Russia_MLBA_Sintashta	Taiwan_Hanben-Miaozigou_MN-Russia_Afanasievo-Russia_MLBA_Sintashta	3
HanG_Lanzhou	Taiwan_Hanben	Miaozigou_MN	Kazakhstan_Sarmatian	Russia_MLBA_Sintashta	0.077	0.895	0.028	0.068	0.076	0.016	0.929993	Taiwan_Hanben-Miaozigou_MN-Kazakhstan_Sarmatian-Russia_MLBA_Sintashta	Taiwan_Hanben-Miaozigou_MN-Russia_Andronovo-Russia_MLBA_Sintashta	3
HanG_Lanzhou	Taiwan_Hanben	Shimao_LN	Kazakhstan_Sarmatian	Russia_MLBA_Sintashta	0.095	0.894	0.011	0.041	0.046	0.01	0.849514	Taiwan_Hanben-Shimao_LN-Kazakhstan_Sarmatian-Russia_MLBA_Sintashta	Taiwan_Hanben-Miaozigou_MN-Russia_Sarmatian-Russia_MLBA_Sintashta	3
HanG_Lanzhou	Taiwan_Hanben	Shimao_LN	French	Russia_MLBA_Sintashta	0.096	0.894	0.01	0.041	0.045	0.009	0.851182	Taiwan_Hanben-Shimao_LN-French-Russia_MLBA_Sintashta	Tanshishan_LN-Miaozigou_MN-Iran_C_SehGabi-Iran_C_TepeHissar	3
HanG_Lanzhou	Taiwan_Hanben	Shimao_LN	Russia_Andronovo	Russia_MLBA_Sintashta	0.096	0.894	0.01	0.041	0.045	0.009	0.856448	Taiwan_Hanben-Shimao_LN-Russia_Andronovo-Russia_MLBA_Sintashta	ManBac_LN-Wadian_LN-Russia_Afanasievo-Russia_MLBA_Sintashta	3
HanG_Lanzhou	Taiwan_Hanben	Miaozigou_MN	Iran_C_SehGabi	Russia_MLBA_Sintashta	0.08	0.894	0.027	0.068	0.075	0.015	0.929661	Taiwan_Hanben-Miaozigou_MN-Iran_C_SehGabi-Russia_MLBA_Sintashta	Taiwan_Hanben-Mongolia_N_East-Pakistan_IA_Loebanr-Russia_MLBA_Sintashta	3
HanG_Lanzhou	Taiwan_Hanben	Miaozigou_MN	Russia_Alan	Russia_MLBA_Sintashta	0.08	0.893	0.027	0.068	0.076	0.015	0.93056	Taiwan_Hanben-Miaozigou_MN-Russia_Alan-Russia_MLBA_Sintashta	Taiwan_Hanben-Mongolia_N_East-Iran_BA1_ShahrISokhta-Russia_MLBA_Sintashta	3
HanG_Lanzhou	Taiwan_Hanben	Pingliangtai_LN	Russia_Afanasievo	Russia_EBA_Yamnaya_Samara	0.077	0.892	0.032	0.037	0.04	0.007	0.584145	Taiwan_Hanben-Pingliangtai_LN-Russia_Afanasievo-Russia_EBA_Yamnaya_Samara	ManBac_LN-Boisman_MN-Russia_Andronovo-Iran_C_TepeHissar	3
HanG_Lanzhou	Taiwan_Hanben	Shimao_LN	Iran_C_SehGabi	Russia_MLBA_Sintashta	0.098	0.892	0.011	0.041	0.046	0.01	0.843915	Taiwan_Hanben-Shimao_LN-Iran_C_SehGabi-Russia_MLBA_Sintashta	ManBac_LN-Ulaanzuukh_SlabGrave-French-Iran_C_TepeHissar	3
HanG_Lanzhou	Taiwan_Hanben	Shimao_LN	Russia_Afanasievo	Russia_MLBA_Sintashta	0.098	0.892	0.011	0.041	0.046	0.009	0.857997	Taiwan_Hanben-Shimao_LN-Russia_Afanasievo-Russia_MLBA_Sintashta	ManBac_LN-Mongolia_N_North-Russia_Alan-Iran_C_TepeHissar	3
HanG_Lanzhou	Taiwan_Hanben	Miaozigou_MN	Russia_Afanasievo	Russia_MLBA_Sintashta	0.083	0.892	0.026	0.068	0.076	0.015	0.927557	Taiwan_Hanben-Miaozigou_MN-Russia_Afanasievo-Russia_MLBA_Sintashta	NuiNap_BA_Hc-Fofonovo_EN-Russia_Sarmatian-Russia_EBA_Yamnaya_Samara	3
HanG_Lanzhou	Taiwan_Hanben	Miaozigou_MN	Iran_BA1_ShahrISokhta	Russia_EBA_Yamnaya_Samara	0.081	0.892	0.027	0.07	0.081	0.018	0.943538	Taiwan_Hanben-Miaozigou_MN-Iran_BA1_ShahrISokhta-Russia_EBA_Yamnaya_Samara	NuiNap_BA_Hc-Fofonovo_EN-Russia_Sarmatian-Iran_C_TepeHissar	3
HanG_Lanzhou	Taiwan_Hanben	Wadian_LN	Pakistan_IA_Loebanr	Russia_MLBA_Sintashta	0.077	0.891	0.032	0.045	0.052	0.012	0.605413	Taiwan_Hanben-Wadian_LN-Pakistan_IA_Loebanr-Russia_MLBA_Sintashta	NuiNap_BA_Hc-Fofonovo_EN-Russia_Sarmatian-Russia_MLBA_Sintashta	3
HanG_Lanzhou	Taiwan_Hanben	Shimao_LN	Russia_Alan	Russia_MLBA_Sintashta	0.097	0.891	0.011	0.041	0.046	0.01	0.859057	Taiwan_Hanben-Shimao_LN-Russia_Alan-Russia_MLBA_Sintashta	NuiNap_BA_Hc-Mongolia_N_East-Russia_Alan-Russia_EBA_Yamnaya_Samara	3
HanG_Lanzhou	Taiwan_Hanben	Shimao_LN	Russia_Sarmatian	Russia_MLBA_Sintashta	0.097	0.891	0.011	0.041	0.046	0.01	0.861615	Taiwan_Hanben-Shimao_LN-Russia_Sarmatian-Russia_MLBA_Sintashta	NuiNap_BA_Hc-Mongolia_N_East-French-Russia_EBA_Yamnaya_Samara	3
HanG_Lanzhou	Taiwan_Hanben	Miaozigou_MN	Russia_Sarmatian	Russia_MLBA_Sintashta	0.081	0.891	0.028	0.068	0.076	0.016	0.935091	Taiwan_Hanben-Miaozigou_MN-Russia_Sarmatian-Russia_MLBA_Sintashta	NuiNap_BA_Hc-Fofonovo_EN-Russia_Andronovo-Iran_C_TepeHissar	3
HanG_Lanzhou	Taiwan_Hanben	Shimao_LN	Kazakhstan_Kangju	Russia_MLBA_Sintashta	0.099	0.889	0.012	0.041	0.047	0.011	0.867037	Taiwan_Hanben-Shimao_LN-Kazakhstan_Kangju-Russia_MLBA_Sintashta	NuiNap_BA_Hc-Ulaanzuukh_SlabGrave-Russia_Andronovo-Russia_EBA_Yamnaya_Samara	3
HanG_Lanzhou	Taiwan_Hanben	Miaozigou_MN	Kazakhstan_Kangju	Russia_MLBA_Sintashta	0.082	0.889	0.029	0.068	0.077	0.017	0.932012	Taiwan_Hanben-Miaozigou_MN-Kazakhstan_Kangju-Russia_MLBA_Sintashta	NuiNap_BA_Hc-Ulaanzuukh_SlabGrave-Russia_Andronovo-Iran_C_TepeHissar	3
HanG_Lanzhou	Taiwan_Hanben	Shimao_LN	Iran_BA1_ShahrISokhta	Russia_MLBA_Sintashta	0.1	0.888	0.012	0.042	0.047	0.011	0.856814	Taiwan_Hanben-Shimao_LN-Iran_BA1_ShahrISokhta-Russia_MLBA_Sintashta	NuiNap_BA_Hc-Ulaanzuukh_SlabGrave-Kazakhstan_Kangju-Iran_C_TepeHissar	3
HanG_Lanzhou	Taiwan_Hanben	Miaozigou_MN	Iran_C_SehGabi	Iran_C_TepeHissar	0.083	0.888	0.028	0.066	0.073	0.016	0.928309	Taiwan_Hanben-Miaozigou_MN-Iran_C_SehGabi-Iran_C_TepeHissar	NuiNap_BA_Hc-Mongolia_N_North-Russia_Andronovo-Russia_MLBA_Sintashta	3
HanG_Lanzhou	Taiwan_Hanben	Wadian_LN	Iran_C_SehGabi	Russia_EBA_Yamnaya_Samara	0.081	0.887	0.032	0.045	0.051	0.011	0.36307	Taiwan_Hanben-Wadian_LN-Iran_C_SehGabi-Russia_EBA_Yamnaya_Samara	NuiNap_BA_Hc-Mongolia_N_East-Kazakhstan_Kangju-Russia_EBA_Yamnaya_Samara	3
HanG_Lanzhou	Taiwan_Hanben	Miaozigou_MN	Pakistan_IA_Loebanr	Russia_EBA_Yamnaya_Samara	0.082	0.887	0.03	0.071	0.083	0.021	0.945867	Taiwan_Hanben-Miaozigou_MN-Pakistan_IA_Loebanr-Russia_EBA_Yamnaya_Samara	NuiNap_BA_Hc-Fofonovo_EN-Russia_Andronovo-Russia_MLBA_Sintashta	3
HanG_Lanzhou	Taiwan_Hanben	Pingliangtai_LN	Russia_Andronovo	Russia_EBA_Yamnaya_Samara	0.08	0.886	0.034	0.037	0.041	0.008	0.552593	Taiwan_Hanben-Pingliangtai_LN-Russia_Andronovo-Russia_EBA_Yamnaya_Samara	NuiNap_BA_Hc-Mongolia_N_East-Russia_Andronovo-Iran_C_TepeHissar	3
HanG_Lanzhou	Taiwan_Hanben	Pingliangtai_LN	French	Russia_EBA_Yamnaya_Samara	0.079	0.886	0.034	0.037	0.041	0.008	0.554103	Taiwan_Hanben-Pingliangtai_LN-French-Russia_EBA_Yamnaya_Samara	NuiNap_BA_Hc-Mongolia_N_North-Russia_Alan-Iran_C_TepeHissar	3
HanG_Lanzhou	Taiwan_Hanben	Pingliangtai_LN	Kazakhstan_Sarmatian	Russia_EBA_Yamnaya_Samara	0.077	0.886	0.038	0.037	0.041	0.009	0.563316	Taiwan_Hanben-Pingliangtai_LN-Kazakhstan_Sarmatian-Russia_EBA_Yamnaya_Samara	NuiNap_BA_Hc-Mongolia_N_East-Russia_Sarmatian-Russia_EBA_Yamnaya_Samara	3
HanG_Lanzhou	Taiwan_Hanben	Wadian_LN	French	Russia_EBA_Yamnaya_Samara	0.083	0.885	0.032	0.044	0.05	0.01	0.45497	Taiwan_Hanben-Wadian_LN-French-Russia_EBA_Yamnaya_Samara	NuiNap_BA_Hc-Mongolia_N_North-Russia_Andronovo-Russia_EBA_Yamnaya_Samara	3
HanG_Lanzhou	Taiwan_Hanben	Wadian_LN	Russia_Afanasievo	Russia_EBA_Yamnaya_Samara	0.085	0.885	0.031	0.044	0.049	0.01	0.524827	Taiwan_Hanben-Wadian_LN-Russia_Afanasievo-Russia_EBA_Yamnaya_Samara	Taiwan_Hanben-Mongolia_N_North-Russia_Alan-Russia_MLBA_Sintashta	3
HanG_Lanzhou	Tanshishan_LN	Pingliangtai_LN	French	Russia_MLBA_Sintashta	0.095	0.885	0.02	0.055	0.056	0.007	0.717721	Tanshishan_LN-Pingliangtai_LN-French-Russia_MLBA_Sintashta	Taiwan_Hanben-Ulaanzuukh_SlabGrave-French-Russia_MLBA_Sintashta	3
HanG_Lanzhou	ManBac_LN	Wadian_LN	Russia_Afanasievo	Russia_MLBA_Sintashta	0.103	0.884	0.013	0.097	0.092	0.01	0.267704	ManBac_LN-Wadian_LN-Russia_Afanasievo-Russia_MLBA_Sintashta	Taiwan_Hanben-Ulaanzuukh_SlabGrave-Russia_Andronovo-Russia_EBA_Yamnaya_Samara	3
HanG_Lanzhou	Taiwan_Hanben	Shimao_LN	Pakistan_IA_Loebanr	Russia_MLBA_Sintashta	0.102	0.884	0.015	0.042	0.048	0.012	0.87774	Taiwan_Hanben-Shimao_LN-Pakistan_IA_Loebanr-Russia_MLBA_Sintashta	Taiwan_Hanben-Fofonovo_EN-Russia_Sarmatian-Iran_C_TepeHissar	3
HanG_Lanzhou	Tanshishan_LN	Wadian_LN	Iran_C_SehGabi	Russia_MLBA_Sintashta	0.096	0.884	0.02	0.068	0.069	0.009	0.486686	Tanshishan_LN-Wadian_LN-Iran_C_SehGabi-Russia_MLBA_Sintashta	Taiwan_Hanben-Fofonovo_EN-Russia_Sarmatian-Russia_EBA_Yamnaya_Samara	3
HanG_Lanzhou	Taiwan_Hanben	Wadian_LN	Russia_Alan	Russia_EBA_Yamnaya_Samara	0.083	0.883	0.033	0.044	0.05	0.011	0.437321	Taiwan_Hanben-Wadian_LN-Russia_Alan-Russia_EBA_Yamnaya_Samara	Taiwan_Hanben-Ulaanzuukh_SlabGrave-Russia_Andronovo-Iran_C_TepeHissar	3
HanG_Lanzhou	Taiwan_Hanben	Pingliangtai_LN	Russia_Alan	Russia_EBA_Yamnaya_Samara	0.081	0.883	0.036	0.037	0.041	0.009	0.561383	Taiwan_Hanben-Pingliangtai_LN-Russia_Alan-Russia_EBA_Yamnaya_Samara	Taiwan_Hanben-Fofonovo_EN-Russia_Andronovo-Iran_C_TepeHissar	3
HanG_Lanzhou	Taiwan_Hanben	Miaozigou_MN	Iran_BA1_ShahrISokhta	Russia_MLBA_Sintashta	0.087	0.883	0.03	0.068	0.076	0.016	0.945041	Taiwan_Hanben-Miaozigou_MN-Iran_BA1_ShahrISokhta-Russia_MLBA_Sintashta	Taiwan_Hanben-Mongolia_N_North-French-Iran_C_TepeHissar	3
HanG_Lanzhou	Tanshishan_LN	Pingliangtai_LN	Russia_Andronovo	Russia_MLBA_Sintashta	0.097	0.883	0.02	0.056	0.056	0.007	0.748401	Tanshishan_LN-Pingliangtai_LN-Russia_Andronovo-Russia_MLBA_Sintashta	Taiwan_Hanben-Fofonovo_EN-Russia_Sarmatian-Russia_MLBA_Sintashta	3
HanG_Lanzhou	Tanshishan_LN	Pingliangtai_LN	Kazakhstan_Sarmatian	Russia_MLBA_Sintashta	0.094	0.883	0.022	0.056	0.056	0.008	0.773797	Tanshishan_LN-Pingliangtai_LN-Kazakhstan_Sarmatian-Russia_MLBA_Sintashta	Taiwan_Hanben-Ulaanzuukh_SlabGrave-French-Iran_C_TepeHissar	3
HanG_Lanzhou	Taiwan_Hanben	Wadian_LN	Kazakhstan_Sarmatian	Russia_EBA_Yamnaya_Samara	0.083	0.882	0.036	0.044	0.05	0.011	0.485023	Taiwan_Hanben-Wadian_LN-Kazakhstan_Sarmatian-Russia_EBA_Yamnaya_Samara	Taiwan_Hanben-Mongolia_N_North-Russia_Andronovo-Russia_MLBA_Sintashta	3
HanG_Lanzhou	Taiwan_Hanben	Pingliangtai_LN	Russia_Sarmatian	Russia_EBA_Yamnaya_Samara	0.081	0.882	0.037	0.037	0.042	0.009	0.526906	Taiwan_Hanben-Pingliangtai_LN-Russia_Sarmatian-Russia_EBA_Yamnaya_Samara	Taiwan_Hanben-Fofonovo_EN-French-Iran_C_TepeHissar	3
HanG_Lanzhou	Tanshishan_LN	Wadian_LN	French	Russia_MLBA_Sintashta	0.098	0.882	0.02	0.066	0.067	0.009	0.52479	Tanshishan_LN-Wadian_LN-French-Russia_MLBA_Sintashta	Taiwan_Hanben-Mongolia_N_North-French-Russia_MLBA_Sintashta	3
HanG_Lanzhou	Taiwan_Hanben	Wadian_LN	Russia_Sarmatian	Russia_EBA_Yamnaya_Samara	0.084	0.881	0.035	0.045	0.051	0.011	0.436343	Taiwan_Hanben-Wadian_LN-Russia_Sarmatian-Russia_EBA_Yamnaya_Samara	Taiwan_Hanben-Ulaanzuukh_SlabGrave-Kazakhstan_Kangju-Russia_MLBA_Sintashta	3
HanG_Lanzhou	Taiwan_Hanben	Pingliangtai_LN	Iran_C_SehGabi	Russia_EBA_Yamnaya_Samara	0.083	0.881	0.036	0.037	0.042	0.008	0.552217	Taiwan_Hanben-Pingliangtai_LN-Iran_C_SehGabi-Russia_EBA_Yamnaya_Samara	Taiwan_Hanben-Fofonovo_EN-Russia_Andronovo-Russia_MLBA_Sintashta	3
HanG_Lanzhou	Taiwan_Hanben	Miaozigou_MN	Iran_BA1_ShahrISokhta	Iran_C_TepeHissar	0.088	0.881	0.031	0.065	0.073	0.016	0.945705	Taiwan_Hanben-Miaozigou_MN-Iran_BA1_ShahrISokhta-Iran_C_TepeHissar	Taiwan_Hanben-Fofonovo_EN-Russia_Andronovo-Russia_EBA_Yamnaya_Samara	3
HanG_Lanzhou	Tanshishan_LN	Wadian_LN	Russia_Alan	Russia_MLBA_Sintashta	0.098	0.881	0.021	0.067	0.068	0.009	0.533431	Tanshishan_LN-Wadian_LN-Russia_Alan-Russia_MLBA_Sintashta	Taiwan_Hanben-Ulaanzuukh_SlabGrave-Kazakhstan_Kangju-Iran_C_TepeHissar	3
HanG_Lanzhou	Tanshishan_LN	Wadian_LN	Kazakhstan_Sarmatian	Russia_MLBA_Sintashta	0.096	0.881	0.022	0.066	0.068	0.01	0.585034	Tanshishan_LN-Wadian_LN-Kazakhstan_Sarmatian-Russia_MLBA_Sintashta	Taiwan_Hanben-Mongolia_N_North-Kazakhstan_Sarmatian-Russia_MLBA_Sintashta	3
HanG_Lanzhou	Tanshishan_LN	Pingliangtai_LN	Russia_Alan	Russia_MLBA_Sintashta	0.097	0.881	0.022	0.055	0.056	0.008	0.763435	Tanshishan_LN-Pingliangtai_LN-Russia_Alan-Russia_MLBA_Sintashta	Taiwan_Hanben-Mongolia_N_North-Russia_Andronovo-Iran_C_TepeHissar	3
HanG_Lanzhou	Tanshishan_LN	Pingliangtai_LN	Iran_C_SehGabi	Russia_MLBA_Sintashta	0.097	0.881	0.022	0.055	0.056	0.007	0.778746	Tanshishan_LN-Pingliangtai_LN-Iran_C_SehGabi-Russia_MLBA_Sintashta	Taiwan_Hanben-Mongolia_N_East-Russia_Andronovo-Iran_C_TepeHissar	3
HanG_Lanzhou	Taiwan_Hanben	Wadian_LN	Russia_Andronovo	Russia_EBA_Yamnaya_Samara	0.086	0.88	0.033	0.044	0.05	0.01	0.494392	Taiwan_Hanben-Wadian_LN-Russia_Andronovo-Russia_EBA_Yamnaya_Samara	Taiwan_Hanben-Mongolia_N_North-Russia_Andronovo-Russia_EBA_Yamnaya_Samara	3
HanG_Lanzhou	Tanshishan_LN	Miaozigou_MN	Russia_Alan	Russia_EBA_Yamnaya_Samara	0.102	0.88	0.019	0.101	0.105	0.016	0.901578	Tanshishan_LN-Miaozigou_MN-Russia_Alan-Russia_EBA_Yamnaya_Samara	Taiwan_Hanben-Mongolia_N_East-Russia_Sarmatian-Russia_EBA_Yamnaya_Samara	3
HanG_Lanzhou	ManBac_LN	Wadian_LN	Russia_Afanasievo	Russia_EBA_Yamnaya_Samara	0.104	0.879	0.017	0.103	0.097	0.011	0.156752	ManBac_LN-Wadian_LN-Russia_Afanasievo-Russia_EBA_Yamnaya_Samara	Tanshishan_LN-Russia_Shamanka_Eneolithic-French-Russia_MLBA_Sintashta	3
HanG_Lanzhou	Taiwan_Hanben	Miaozigou_MN	Pakistan_IA_Loebanr	Russia_MLBA_Sintashta	0.088	0.879	0.034	0.068	0.077	0.018	0.947064	Taiwan_Hanben-Miaozigou_MN-Pakistan_IA_Loebanr-Russia_MLBA_Sintashta	Tanshishan_LN-Mongolia_N_North-Russia_Sarmatian-Iran_C_TepeHissar	3
HanG_Lanzhou	Tanshishan_LN	Wadian_LN	Russia_Andronovo	Russia_MLBA_Sintashta	0.101	0.879	0.02	0.066	0.067	0.009	0.577811	Tanshishan_LN-Wadian_LN-Russia_Andronovo-Russia_MLBA_Sintashta	Tanshishan_LN-Mongolia_N_North-Russia_Sarmatian-Russia_MLBA_Sintashta	3
HanG_Lanzhou	Tanshishan_LN	Pingliangtai_LN	Russia_Afanasievo	Russia_MLBA_Sintashta	0.101	0.879	0.02	0.056	0.056	0.007	0.716408	Tanshishan_LN-Pingliangtai_LN-Russia_Afanasievo-Russia_MLBA_Sintashta	Tanshishan_LN-Russia_Shamanka_Eneolithic-Kazakhstan_Sarmatian-Russia_MLBA_Sintashta	3
HanG_Lanzhou	Tanshishan_LN	Pingliangtai_LN	Russia_Sarmatian	Russia_MLBA_Sintashta	0.099	0.879	0.022	0.056	0.056	0.008	0.755353	Tanshishan_LN-Pingliangtai_LN-Russia_Sarmatian-Russia_MLBA_Sintashta	Tanshishan_LN-Mongolia_N_North-French-Iran_C_TepeHissar	3
HanG_Lanzhou	Taiwan_Hanben	Wadian_LN	Iran_BA1_ShahrISokhta	Russia_EBA_Yamnaya_Samara	0.087	0.878	0.035	0.045	0.051	0.011	0.421601	Taiwan_Hanben-Wadian_LN-Iran_BA1_ShahrISokhta-Russia_EBA_Yamnaya_Samara	Tanshishan_LN-Fofonovo_EN-Russia_Afanasievo-Iran_C_TepeHissar	3
HanG_Lanzhou	Taiwan_Hanben	Pingliangtai_LN	Kazakhstan_Kangju	Russia_EBA_Yamnaya_Samara	0.083	0.878	0.038	0.037	0.042	0.009	0.553008	Taiwan_Hanben-Pingliangtai_LN-Kazakhstan_Kangju-Russia_EBA_Yamnaya_Samara	Tanshishan_LN-Ulaanzuukh_SlabGrave-Russia_Andronovo-Iran_C_TepeHissar	3
HanG_Lanzhou	Taiwan_Hanben	Shimao_LN	Iran_C_SehGabi	Iran_C_TepeHissar	0.107	0.878	0.015	0.04	0.045	0.01	0.859759	Taiwan_Hanben-Shimao_LN-Iran_C_SehGabi-Iran_C_TepeHissar	Tanshishan_LN-Mongolia_N_North-French-Russia_MLBA_Sintashta	3
HanG_Lanzhou	Tanshishan_LN	Miaozigou_MN	Kazakhstan_Sarmatian	Russia_EBA_Yamnaya_Samara	0.102	0.878	0.02	0.101	0.106	0.017	0.916065	Tanshishan_LN-Miaozigou_MN-Kazakhstan_Sarmatian-Russia_EBA_Yamnaya_Samara	Tanshishan_LN-Mongolia_N_North-Russia_Andronovo-Russia_MLBA_Sintashta	3
HanG_Lanzhou	Taiwan_Hanben	Wadian_LN	Kazakhstan_Kangju	Russia_EBA_Yamnaya_Samara	0.087	0.877	0.036	0.045	0.051	0.012	0.442749	Taiwan_Hanben-Wadian_LN-Kazakhstan_Kangju-Russia_EBA_Yamnaya_Samara	Tanshishan_LN-Mongolia_N_North-Russia_Alan-Iran_C_TepeHissar	3
HanG_Lanzhou	Taiwan_Hanben	Miaozigou_MN	Russia_Alan	Iran_C_TepeHissar	0.091	0.877	0.033	0.067	0.076	0.018	0.922643	Taiwan_Hanben-Miaozigou_MN-Russia_Alan-Iran_C_TepeHissar	Tanshishan_LN-Mongolia_N_North-Kazakhstan_Sarmatian-Russia_MLBA_Sintashta	3
HanG_Lanzhou	Tanshishan_LN	Wadian_LN	Iran_BA1_ShahrISokhta	Russia_MLBA_Sintashta	0.102	0.877	0.022	0.067	0.069	0.01	0.512792	Tanshishan_LN-Wadian_LN-Iran_BA1_ShahrISokhta-Russia_MLBA_Sintashta	Tanshishan_LN-Ulaanzuukh_SlabGrave-Kazakhstan_Kangju-Iran_C_TepeHissar	3
HanG_Lanzhou	Tanshishan_LN	Wadian_LN	Russia_Sarmatian	Russia_MLBA_Sintashta	0.101	0.877	0.022	0.066	0.068	0.01	0.548467	Tanshishan_LN-Wadian_LN-Russia_Sarmatian-Russia_MLBA_Sintashta	Tanshishan_LN-Boisman_MN-Kazakhstan_Kangju-Russia_MLBA_Sintashta	3
HanG_Lanzhou	Tanshishan_LN	Miaozigou_MN	French	Russia_MLBA_Sintashta	0.105	0.877	0.018	0.095	0.096	0.013	0.874031	Tanshishan_LN-Miaozigou_MN-French-Russia_MLBA_Sintashta	Tanshishan_LN-Mongolia_N_East-Russia_Andronovo-Iran_C_TepeHissar	3
HanG_Lanzhou	Tanshishan_LN	Miaozigou_MN	Iran_C_SehGabi	Russia_MLBA_Sintashta	0.104	0.877	0.019	0.095	0.096	0.014	0.899591	Tanshishan_LN-Miaozigou_MN-Iran_C_SehGabi-Russia_MLBA_Sintashta	ManBac_LN-Russia_Shamanka_Eneolithic-Russia_Sarmatian-Iran_C_TepeHissar	3
HanG_Lanzhou	Taiwan_Hanben	Shimao_LN	Iran_BA1_ShahrISokhta	Iran_C_TepeHissar	0.108	0.876	0.016	0.04	0.045	0.01	0.875125	Taiwan_Hanben-Shimao_LN-Iran_BA1_ShahrISokhta-Iran_C_TepeHissar	ManBac_LN-Russia_Shamanka_Eneolithic-Kazakhstan_Kangju-Russia_EBA_Yamnaya_Samara	3
HanG_Lanzhou	Taiwan_Hanben	Miaozigou_MN	French	Iran_C_TepeHissar	0.092	0.876	0.032	0.067	0.077	0.018	0.914027	Taiwan_Hanben-Miaozigou_MN-French-Iran_C_TepeHissar	ManBac_LN-Mongolia_N_North-Kazakhstan_Kangju-Russia_EBA_Yamnaya_Samara	3
HanG_Lanzhou	Tanshishan_LN	Pingliangtai_LN	Kazakhstan_Kangju	Russia_MLBA_Sintashta	0.101	0.876	0.023	0.055	0.056	0.008	0.766169	Tanshishan_LN-Pingliangtai_LN-Kazakhstan_Kangju-Russia_MLBA_Sintashta	ManBac_LN-Mongolia_N_North-Russia_Sarmatian-Russia_EBA_Yamnaya_Samara	3
HanG_Lanzhou	Tanshishan_LN	Miaozigou_MN	Russia_Afanasievo	Russia_EBA_Yamnaya_Samara	0.107	0.876	0.017	0.102	0.106	0.014	0.884729	Tanshishan_LN-Miaozigou_MN-Russia_Afanasievo-Russia_EBA_Yamnaya_Samara	ManBac_LN-Russia_Shamanka_Eneolithic-Russia_Alan-Russia_EBA_Yamnaya_Samara	3
HanG_Lanzhou	Tanshishan_LN	Miaozigou_MN	Russia_Andronovo	Russia_EBA_Yamnaya_Samara	0.105	0.876	0.018	0.101	0.106	0.016	0.901162	Tanshishan_LN-Miaozigou_MN-Russia_Andronovo-Russia_EBA_Yamnaya_Samara	ManBac_LN-Russia_Shamanka_Eneolithic-French-Russia_MLBA_Sintashta	3
HanG_Lanzhou	Tanshishan_LN	Miaozigou_MN	Kazakhstan_Sarmatian	Russia_MLBA_Sintashta	0.105	0.875	0.021	0.095	0.096	0.015	0.916501	Tanshishan_LN-Miaozigou_MN-Kazakhstan_Sarmatian-Russia_MLBA_Sintashta	ManBac_LN-Russia_Shamanka_Eneolithic-French-Russia_EBA_Yamnaya_Samara	3
HanG_Lanzhou	Taiwan_Hanben	Pingliangtai_LN	Iran_BA1_ShahrISokhta	Russia_EBA_Yamnaya_Samara	0.088	0.874	0.039	0.037	0.042	0.009	0.615002	Taiwan_Hanben-Pingliangtai_LN-Iran_BA1_ShahrISokhta-Russia_EBA_Yamnaya_Samara	ManBac_LN-Russia_Shamanka_Eneolithic-French-Iran_C_TepeHissar	3
HanG_Lanzhou	Taiwan_Hanben	Miaozigou_MN	Kazakhstan_Sarmatian	Iran_C_TepeHissar	0.091	0.874	0.036	0.067	0.078	0.02	0.922263	Taiwan_Hanben-Miaozigou_MN-Kazakhstan_Sarmatian-Iran_C_TepeHissar	ManBac_LN-Ulaanzuukh_SlabGrave-French-Russia_EBA_Yamnaya_Samara	3
HanG_Lanzhou	Tanshishan_LN	Wadian_LN	Kazakhstan_Kangju	Russia_MLBA_Sintashta	0.103	0.874	0.022	0.066	0.068	0.01	0.547762	Tanshishan_LN-Wadian_LN-Kazakhstan_Kangju-Russia_MLBA_Sintashta	NuiNap_BA_Hc-Russia_Shamanka_Eneolithic-French-Iran_C_TepeHissar	3
HanG_Lanzhou	Tanshishan_LN	Miaozigou_MN	Russia_Alan	Russia_MLBA_Sintashta	0.106	0.874	0.02	0.095	0.096	0.014	0.900987	Tanshishan_LN-Miaozigou_MN-Russia_Alan-Russia_MLBA_Sintashta	NuiNap_BA_Hc-Ulaanzuukh_SlabGrave-French-Russia_EBA_Yamnaya_Samara	3
HanG_Lanzhou	Tanshishan_LN	Miaozigou_MN	Kazakhstan_Kangju	Russia_EBA_Yamnaya_Samara	0.106	0.874	0.02	0.101	0.107	0.017	0.907116	Tanshishan_LN-Miaozigou_MN-Kazakhstan_Kangju-Russia_EBA_Yamnaya_Samara	Taiwan_Hanben-Russia_Shamanka_Eneolithic-Kazakhstan_Sarmatian-Russia_EBA_Yamnaya_Samara	3
HanG_Lanzhou	Tanshishan_LN	Miaozigou_MN	Russia_Sarmatian	Russia_EBA_Yamnaya_Samara	0.106	0.874	0.02	0.101	0.106	0.017	0.913767	Tanshishan_LN-Miaozigou_MN-Russia_Sarmatian-Russia_EBA_Yamnaya_Samara	Taiwan_Hanben-Russia_Shamanka_Eneolithic-Kazakhstan_Kangju-Russia_EBA_Yamnaya_Samara	3
HanG_Lanzhou	Tanshishan_LN	Miaozigou_MN	Iran_BA1_ShahrISokhta	Russia_EBA_Yamnaya_Samara	0.105	0.874	0.02	0.099	0.104	0.016	0.916026	Tanshishan_LN-Miaozigou_MN-Iran_BA1_ShahrISokhta-Russia_EBA_Yamnaya_Samara	Taiwan_Hanben-Russia_Shamanka_Eneolithic-Kazakhstan_Kangju-Iran_C_TepeHissar	3
HanG_Lanzhou	Tanshishan_LN	Wadian_LN	Russia_Afanasievo	Russia_MLBA_Sintashta	0.107	0.873	0.02	0.065	0.067	0.009	0.553885	Tanshishan_LN-Wadian_LN-Russia_Afanasievo-Russia_MLBA_Sintashta	Taiwan_Hanben-Russia_Shamanka_Eneolithic-Kazakhstan_Sarmatian-Iran_C_TepeHissar	3
HanG_Lanzhou	Tanshishan_LN	Pingliangtai_LN	Iran_BA1_ShahrISokhta	Russia_MLBA_Sintashta	0.103	0.873	0.024	0.055	0.056	0.008	0.80156	Tanshishan_LN-Pingliangtai_LN-Iran_BA1_ShahrISokhta-Russia_MLBA_Sintashta	Taiwan_Hanben-Fofonovo_EN-Pakistan_IA_Loebanr-Iran_C_TepeHissar	3
HanG_Lanzhou	Tanshishan_LN	Miaozigou_MN	Russia_Andronovo	Russia_MLBA_Sintashta	0.108	0.873	0.019	0.095	0.096	0.013	0.903257	Tanshishan_LN-Miaozigou_MN-Russia_Andronovo-Russia_MLBA_Sintashta	Taiwan_Hanben-Russia_Shamanka_Eneolithic-French-Russia_EBA_Yamnaya_Samara	3
HanG_Lanzhou	Tanshishan_LN	Miaozigou_MN	Iran_C_SehGabi	Iran_C_TepeHissar	0.109	0.872	0.02	0.089	0.089	0.015	0.911314	Tanshishan_LN-Miaozigou_MN-Iran_C_SehGabi-Iran_C_TepeHissar	Tanshishan_LN-Russia_Shamanka_Eneolithic-Russia_Andronovo-Russia_MLBA_Sintashta	3
HanG_Lanzhou	Taiwan_Hanben	Wadian_LN	Pakistan_IA_Loebanr	Russia_EBA_Yamnaya_Samara	0.089	0.871	0.039	0.045	0.052	0.013	0.445217	Taiwan_Hanben-Wadian_LN-Pakistan_IA_Loebanr-Russia_EBA_Yamnaya_Samara	Tanshishan_LN-Russia_Shamanka_Eneolithic-Russia_Andronovo-Russia_EBA_Yamnaya_Samara	3
HanG_Lanzhou	Taiwan_Hanben	Miaozigou_MN	Pakistan_IA_Loebanr	Iran_C_TepeHissar	0.092	0.871	0.036	0.066	0.075	0.019	0.945446	Taiwan_Hanben-Miaozigou_MN-Pakistan_IA_Loebanr-Iran_C_TepeHissar	Tanshishan_LN-Mongolia_N_North-Russia_Alan-Russia_MLBA_Sintashta	3
HanG_Lanzhou	Tanshishan_LN	Wadian_LN	Iran_C_SehGabi	Russia_EBA_Yamnaya_Samara	0.104	0.871	0.025	0.074	0.076	0.01	0.269981	Tanshishan_LN-Wadian_LN-Iran_C_SehGabi-Russia_EBA_Yamnaya_Samara	Tanshishan_LN-Ulaanzuukh_SlabGrave-Russia_Sarmatian-Russia_MLBA_Sintashta	3
HanG_Lanzhou	Tanshishan_LN	Miaozigou_MN	Pakistan_IA_Loebanr	Russia_EBA_Yamnaya_Samara	0.106	0.871	0.022	0.1	0.105	0.018	0.902953	Tanshishan_LN-Miaozigou_MN-Pakistan_IA_Loebanr-Russia_EBA_Yamnaya_Samara	Tanshishan_LN-Ulaanzuukh_SlabGrave-Russia_Sarmatian-Russia_EBA_Yamnaya_Samara	3
HanG_Lanzhou	Tanshishan_LN	Wadian_LN	Pakistan_IA_Loebanr	Russia_MLBA_Sintashta	0.105	0.87	0.024	0.066	0.069	0.011	0.522307	Tanshishan_LN-Wadian_LN-Pakistan_IA_Loebanr-Russia_MLBA_Sintashta	Tanshishan_LN-Ulaanzuukh_SlabGrave-French-Russia_MLBA_Sintashta	3
HanG_Lanzhou	Tanshishan_LN	Miaozigou_MN	Russia_Sarmatian	Russia_MLBA_Sintashta	0.109	0.87	0.021	0.094	0.096	0.014	0.914962	Tanshishan_LN-Miaozigou_MN-Russia_Sarmatian-Russia_MLBA_Sintashta	Tanshishan_LN-Russia_Shamanka_Eneolithic-Russia_Andronovo-Iran_C_TepeHissar	3
HanG_Lanzhou	Taiwan_Hanben	Shimao_LN	Russia_Alan	Iran_C_TepeHissar	0.113	0.869	0.019	0.041	0.047	0.011	0.886352	Taiwan_Hanben-Shimao_LN-Russia_Alan-Iran_C_TepeHissar	Tanshishan_LN-Russia_Shamanka_Eneolithic-French-Russia_EBA_Yamnaya_Samara	3
HanG_Lanzhou	Taiwan_Hanben	Miaozigou_MN	Russia_Andronovo	Iran_C_TepeHissar	0.097	0.869	0.034	0.068	0.079	0.019	0.916478	Taiwan_Hanben-Miaozigou_MN-Russia_Andronovo-Iran_C_TepeHissar	Tanshishan_LN-Russia_Shamanka_Eneolithic-French-Iran_C_TepeHissar	3
HanG_Lanzhou	Taiwan_Hanben	Miaozigou_MN	Kazakhstan_Kangju	Iran_C_TepeHissar	0.095	0.869	0.036	0.067	0.079	0.02	0.924041	Taiwan_Hanben-Miaozigou_MN-Kazakhstan_Kangju-Iran_C_TepeHissar	ManBac_LN-Mongolia_N_North-Russia_Afanasievo-Iran_C_TepeHissar	3
HanG_Lanzhou	Taiwan_Hanben	Miaozigou_MN	Russia_Afanasievo	Iran_C_TepeHissar	0.098	0.869	0.033	0.068	0.078	0.018	0.924322	Taiwan_Hanben-Miaozigou_MN-Russia_Afanasievo-Iran_C_TepeHissar	ManBac_LN-Russia_Shamanka_Eneolithic-Russia_Afanasievo-Russia_EBA_Yamnaya_Samara	3
HanG_Lanzhou	Tanshishan_LN	Pingliangtai_LN	Pakistan_IA_Loebanr	Russia_MLBA_Sintashta	0.105	0.869	0.026	0.054	0.056	0.009	0.799151	Tanshishan_LN-Pingliangtai_LN-Pakistan_IA_Loebanr-Russia_MLBA_Sintashta	ManBac_LN-Russia_Shamanka_Eneolithic-Russia_Afanasievo-Iran_C_TepeHissar	3
HanG_Lanzhou	Tanshishan_LN	Miaozigou_MN	Kazakhstan_Kangju	Russia_MLBA_Sintashta	0.11	0.869	0.021	0.095	0.097	0.015	0.908056	Tanshishan_LN-Miaozigou_MN-Kazakhstan_Kangju-Russia_MLBA_Sintashta	NuiNap_BA_Hc-Boisman_MN-Kazakhstan_Kangju-Russia_EBA_Yamnaya_Samara	3
HanG_Lanzhou	Tanshishan_LN	Miaozigou_MN	Iran_BA1_ShahrISokhta	Russia_MLBA_Sintashta	0.11	0.869	0.022	0.094	0.095	0.015	0.913989	Tanshishan_LN-Miaozigou_MN-Iran_BA1_ShahrISokhta-Russia_MLBA_Sintashta	Taiwan_Hanben-Zongri_LN1-Kazakhstan_Sarmatian-Russia_EBA_Yamnaya_Samara	3
HanG_Lanzhou	Taiwan_Hanben	Shimao_LN	Kazakhstan_Sarmatian	Iran_C_TepeHissar	0.112	0.868	0.02	0.041	0.048	0.012	0.879778	Taiwan_Hanben-Shimao_LN-Kazakhstan_Sarmatian-Iran_C_TepeHissar	Taiwan_Hanben-Zongri_LN1-Russia_Andronovo-Russia_MLBA_Sintashta	3
HanG_Lanzhou	Taiwan_Hanben	Shimao_LN	French	Iran_C_TepeHissar	0.114	0.868	0.018	0.041	0.048	0.011	0.88056	Taiwan_Hanben-Shimao_LN-French-Iran_C_TepeHissar	Tanshishan_LN-Zongri_LN1-Russia_Andronovo-Russia_EBA_Yamnaya_Samara	3
HanG_Lanzhou	Taiwan_Hanben	Miaozigou_MN	Russia_Sarmatian	Iran_C_TepeHissar	0.096	0.868	0.036	0.067	0.078	0.02	0.92681	Taiwan_Hanben-Miaozigou_MN-Russia_Sarmatian-Iran_C_TepeHissar	Tanshishan_LN-DevilsCave_N-Russia_Afanasievo-Russia_MLBA_Sintashta	3
HanG_Lanzhou	Tanshishan_LN	Miaozigou_MN	Russia_Afanasievo	Russia_MLBA_Sintashta	0.113	0.868	0.019	0.095	0.097	0.013	0.892695	Tanshishan_LN-Miaozigou_MN-Russia_Afanasievo-Russia_MLBA_Sintashta	Tanshishan_LN-Zongri_LN1-Russia_Andronovo-Russia_MLBA_Sintashta	3
HanG_Lanzhou	Taiwan_Hanben	Pingliangtai_LN	Pakistan_IA_Loebanr	Russia_EBA_Yamnaya_Samara	0.089	0.867	0.043	0.037	0.042	0.01	0.639189	Taiwan_Hanben-Pingliangtai_LN-Pakistan_IA_Loebanr-Russia_EBA_Yamnaya_Samara	Tanshishan_LN-Zongri_LN1-Russia_Afanasievo-Russia_EBA_Yamnaya_Samara	3
HanG_Lanzhou	Taiwan_Hanben	Shimao_LN	Pakistan_IA_Loebanr	Iran_C_TepeHissar	0.112	0.867	0.02	0.041	0.047	0.012	0.901574	Taiwan_Hanben-Shimao_LN-Pakistan_IA_Loebanr-Iran_C_TepeHissar	Tanshishan_LN-Boisman_MN-Russia_Andronovo-Russia_EBA_Yamnaya_Samara	3
HanG_Lanzhou	Tanshishan_LN	Miaozigou_MN	Iran_BA1_ShahrISokhta	Iran_C_TepeHissar	0.112	0.867	0.022	0.088	0.089	0.015	0.926538	Tanshishan_LN-Miaozigou_MN-Iran_BA1_ShahrISokhta-Iran_C_TepeHissar	Tanshishan_LN-DevilsCave_N-Russia_Sarmatian-Russia_MLBA_Sintashta	3
HanG_Lanzhou	Tanshishan_LN	Miaozigou_MN	Pakistan_IA_Loebanr	Russia_MLBA_Sintashta	0.111	0.865	0.024	0.094	0.096	0.016	0.902357	Tanshishan_LN-Miaozigou_MN-Pakistan_IA_Loebanr-Russia_MLBA_Sintashta	Tanshishan_LN-Boisman_MN-Russia_Sarmatian-Russia_EBA_Yamnaya_Samara	3
HanG_Lanzhou	Taiwan_Hanben	Shimao_LN	Russia_Afanasievo	Iran_C_TepeHissar	0.118	0.863	0.019	0.042	0.048	0.011	0.904822	Taiwan_Hanben-Shimao_LN-Russia_Afanasievo-Iran_C_TepeHissar	ManBac_LN-Mongolia_N_East-Russia_Alan-Russia_MLBA_Sintashta	3
HanG_Lanzhou	Tanshishan_LN	Wadian_LN	Russia_Alan	Russia_EBA_Yamnaya_Samara	0.11	0.863	0.027	0.072	0.074	0.01	0.32862	Tanshishan_LN-Wadian_LN-Russia_Alan-Russia_EBA_Yamnaya_Samara	ManBac_LN-Ulaanzuukh_SlabGrave-Iran_C_SehGabi-Russia_MLBA_Sintashta	3
HanG_Lanzhou	Taiwan_Hanben	Shimao_LN	Russia_Sarmatian	Iran_C_TepeHissar	0.117	0.862	0.021	0.042	0.049	0.012	0.896788	Taiwan_Hanben-Shimao_LN-Russia_Sarmatian-Iran_C_TepeHissar	ManBac_LN-Lajia_LN-Kazakhstan_Kangju-Russia_MLBA_Sintashta	3
HanG_Lanzhou	Taiwan_Hanben	Shimao_LN	Kazakhstan_Kangju	Iran_C_TepeHissar	0.117	0.862	0.021	0.042	0.049	0.012	0.902162	Taiwan_Hanben-Shimao_LN-Kazakhstan_Kangju-Iran_C_TepeHissar	ManBac_LN-Boisman_MN-Pakistan_IA_Loebanr-Russia_MLBA_Sintashta	3
HanG_Lanzhou	Tanshishan_LN	Wadian_LN	Iran_BA1_ShahrISokhta	Russia_EBA_Yamnaya_Samara	0.111	0.862	0.027	0.072	0.075	0.01	0.309784	Tanshishan_LN-Wadian_LN-Iran_BA1_ShahrISokhta-Russia_EBA_Yamnaya_Samara	ManBac_LN-Shimao_LN-Kazakhstan_Sarmatian-Russia_MLBA_Sintashta	3
HanG_Lanzhou	Tanshishan_LN	Wadian_LN	French	Russia_EBA_Yamnaya_Samara	0.112	0.862	0.026	0.07	0.072	0.009	0.323426	Tanshishan_LN-Wadian_LN-French-Russia_EBA_Yamnaya_Samara	ManBac_LN-Lajia_LN-Russia_Sarmatian-Russia_MLBA_Sintashta	3
HanG_Lanzhou	Taiwan_Hanben	Shimao_LN	Russia_Andronovo	Iran_C_TepeHissar	0.118	0.861	0.02	0.042	0.049	0.012	0.897421	Taiwan_Hanben-Shimao_LN-Russia_Andronovo-Iran_C_TepeHissar	ManBac_LN-Boisman_MN-Iran_BA1_ShahrISokhta-Russia_MLBA_Sintashta	3
HanG_Lanzhou	Tanshishan_LN	Miaozigou_MN	Russia_Alan	Iran_C_TepeHissar	0.117	0.861	0.022	0.088	0.09	0.016	0.910892	Tanshishan_LN-Miaozigou_MN-Russia_Alan-Iran_C_TepeHissar	ManBac_LN-Boisman_MN-Iran_C_SehGabi-Russia_MLBA_Sintashta	3
HanG_Lanzhou	Taiwan_Hanben	Shimao_LN	Iran_C_SehGabi	Russia_EBA_Yamnaya_Samara	0.119	0.86	0.021	0.041	0.047	0.011	0.822811	Taiwan_Hanben-Shimao_LN-Iran_C_SehGabi-Russia_EBA_Yamnaya_Samara	ManBac_LN-Boisman_MN-Russia_Afanasievo-Russia_EBA_Yamnaya_Samara	3
HanG_Lanzhou	Taiwan_Hanben	Shimao_LN	French	Russia_EBA_Yamnaya_Samara	0.119	0.86	0.021	0.041	0.046	0.01	0.869016	Taiwan_Hanben-Shimao_LN-French-Russia_EBA_Yamnaya_Samara	ManBac_LN-Banlashan_MN-Iran_BA1_ShahrISokhta-Iran_C_TepeHissar	3
HanG_Lanzhou	Taiwan_Hanben	Shimao_LN	Russia_Afanasievo	Russia_EBA_Yamnaya_Samara	0.12	0.86	0.02	0.04	0.045	0.009	0.902819	Taiwan_Hanben-Shimao_LN-Russia_Afanasievo-Russia_EBA_Yamnaya_Samara	ManBac_LN-Lajia_LN-French-Russia_MLBA_Sintashta	3
HanG_Lanzhou	Tanshishan_LN	Wadian_LN	Kazakhstan_Sarmatian	Russia_EBA_Yamnaya_Samara	0.111	0.86	0.029	0.071	0.073	0.01	0.392549	Tanshishan_LN-Wadian_LN-Kazakhstan_Sarmatian-Russia_EBA_Yamnaya_Samara	ManBac_LN-Shimao_LN-Russia_Sarmatian-Russia_MLBA_Sintashta	3
HanG_Lanzhou	Taiwan_Hanben	Shimao_LN	Kazakhstan_Sarmatian	Russia_EBA_Yamnaya_Samara	0.118	0.859	0.023	0.04	0.046	0.011	0.871395	Taiwan_Hanben-Shimao_LN-Kazakhstan_Sarmatian-Russia_EBA_Yamnaya_Samara	ManBac_LN-Boisman_MN-Iran_C_SehGabi-Russia_EBA_Yamnaya_Samara	3
HanG_Lanzhou	Tanshishan_LN	Miaozigou_MN	French	Iran_C_TepeHissar	0.119	0.859	0.021	0.088	0.09	0.016	0.894363	Tanshishan_LN-Miaozigou_MN-French-Iran_C_TepeHissar	ManBac_LN-Boisman_MN-Pakistan_IA_Loebanr-Russia_EBA_Yamnaya_Samara	3
HanG_Lanzhou	Tanshishan_LN	Miaozigou_MN	Pakistan_IA_Loebanr	Iran_C_TepeHissar	0.116	0.859	0.025	0.088	0.089	0.017	0.920405	Tanshishan_LN-Miaozigou_MN-Pakistan_IA_Loebanr-Iran_C_TepeHissar	ManBac_LN-Boisman_MN-Iran_BA1_ShahrISokhta-Russia_EBA_Yamnaya_Samara	3
HanG_Lanzhou	Tanshishan_LN	Miaozigou_MN	Kazakhstan_Sarmatian	Iran_C_TepeHissar	0.118	0.858	0.024	0.088	0.09	0.018	0.918826	Tanshishan_LN-Miaozigou_MN-Kazakhstan_Sarmatian-Iran_C_TepeHissar	ManBac_LN-Lajia_LN-Pakistan_IA_Loebanr-Iran_C_TepeHissar	3
HanG_Lanzhou	Taiwan_Hanben	Shimao_LN	Russia_Alan	Russia_EBA_Yamnaya_Samara	0.12	0.857	0.022	0.041	0.046	0.011	0.872905	Taiwan_Hanben-Shimao_LN-Russia_Alan-Russia_EBA_Yamnaya_Samara	ManBac_LN-Lajia_LN-Kazakhstan_Kangju-Russia_EBA_Yamnaya_Samara	3
HanG_Lanzhou	Taiwan_Hanben	Shimao_LN	Russia_Andronovo	Russia_EBA_Yamnaya_Samara	0.121	0.857	0.022	0.041	0.046	0.01	0.893582	Taiwan_Hanben-Shimao_LN-Russia_Andronovo-Russia_EBA_Yamnaya_Samara	ManBac_LN-Lajia_LN-Russia_Alan-Russia_EBA_Yamnaya_Samara	3
HanG_Lanzhou	Taiwan_Hanben	Shimao_LN	Iran_BA1_ShahrISokhta	Russia_EBA_Yamnaya_Samara	0.122	0.855	0.023	0.041	0.047	0.011	0.853428	Taiwan_Hanben-Shimao_LN-Iran_BA1_ShahrISokhta-Russia_EBA_Yamnaya_Samara	ManBac_LN-Boisman_MN-French-Russia_EBA_Yamnaya_Samara	3
HanG_Lanzhou	Taiwan_Hanben	Shimao_LN	Russia_Sarmatian	Russia_EBA_Yamnaya_Samara	0.121	0.855	0.023	0.041	0.047	0.011	0.890578	Taiwan_Hanben-Shimao_LN-Russia_Sarmatian-Russia_EBA_Yamnaya_Samara	ManBac_LN-Shimao_LN-Russia_Sarmatian-Russia_EBA_Yamnaya_Samara	3
HanG_Lanzhou	Tanshishan_LN	Wadian_LN	Russia_Sarmatian	Russia_EBA_Yamnaya_Samara	0.116	0.855	0.028	0.071	0.074	0.01	0.349449	Tanshishan_LN-Wadian_LN-Russia_Sarmatian-Russia_EBA_Yamnaya_Samara	ManBac_LN-Banlashan_MN-Iran_C_SehGabi-Iran_C_TepeHissar	3
HanG_Lanzhou	Tanshishan_LN	Wadian_LN	Russia_Andronovo	Russia_EBA_Yamnaya_Samara	0.118	0.854	0.027	0.07	0.072	0.009	0.387586	Tanshishan_LN-Wadian_LN-Russia_Andronovo-Russia_EBA_Yamnaya_Samara	ManBac_LN-Lajia_LN-Russia_Sarmatian-Russia_EBA_Yamnaya_Samara	3
HanG_Lanzhou	Tanshishan_LN	Miaozigou_MN	Kazakhstan_Kangju	Iran_C_TepeHissar	0.122	0.854	0.024	0.088	0.09	0.018	0.916938	Tanshishan_LN-Miaozigou_MN-Kazakhstan_Kangju-Iran_C_TepeHissar	ManBac_LN-Banlashan_MN-Pakistan_IA_Loebanr-Iran_C_TepeHissar	3
HanG_Lanzhou	Tanshishan_LN	Wadian_LN	Pakistan_IA_Loebanr	Russia_EBA_Yamnaya_Samara	0.116	0.853	0.031	0.071	0.075	0.011	0.310533	Tanshishan_LN-Wadian_LN-Pakistan_IA_Loebanr-Russia_EBA_Yamnaya_Samara	ManBac_LN-Banlashan_MN-Russia_Sarmatian-Iran_C_TepeHissar	3
HanG_Lanzhou	Tanshishan_LN	Wadian_LN	Kazakhstan_Kangju	Russia_EBA_Yamnaya_Samara	0.118	0.853	0.029	0.071	0.074	0.01	0.344018	Tanshishan_LN-Wadian_LN-Kazakhstan_Kangju-Russia_EBA_Yamnaya_Samara	ManBac_LN-Lajia_LN-Russia_Andronovo-Russia_MLBA_Sintashta	3
HanG_Lanzhou	Tanshishan_LN	Pingliangtai_LN	Iran_C_SehGabi	Russia_EBA_Yamnaya_Samara	0.117	0.853	0.03	0.06	0.062	0.008	0.45368	Tanshishan_LN-Pingliangtai_LN-Iran_C_SehGabi-Russia_EBA_Yamnaya_Samara	ManBac_LN-Lajia_LN-French-Russia_EBA_Yamnaya_Samara	3
HanG_Lanzhou	ManBac_LN	Pingliangtai_LN	Iran_C_SehGabi	Russia_MLBA_Sintashta	0.135	0.852	0.013	0.073	0.069	0.009	0.786053	ManBac_LN-Pingliangtai_LN-Iran_C_SehGabi-Russia_MLBA_Sintashta	ManBac_LN-Shimao_LN-Russia_Afanasievo-Iran_C_TepeHissar	3
HanG_Lanzhou	Taiwan_Hanben	Shimao_LN	Kazakhstan_Kangju	Russia_EBA_Yamnaya_Samara	0.123	0.852	0.024	0.041	0.047	0.011	0.895395	Taiwan_Hanben-Shimao_LN-Kazakhstan_Kangju-Russia_EBA_Yamnaya_Samara	ManBac_LN-Lajia_LN-Iran_C_SehGabi-Iran_C_TepeHissar	3
HanG_Lanzhou	Tanshishan_LN	Wadian_LN	Russia_Afanasievo	Russia_EBA_Yamnaya_Samara	0.122	0.852	0.026	0.068	0.07	0.009	0.418822	Tanshishan_LN-Wadian_LN-Russia_Afanasievo-Russia_EBA_Yamnaya_Samara	ManBac_LN-Shimao_LN-Russia_Andronovo-Russia_EBA_Yamnaya_Samara	3
HanG_Lanzhou	Tanshishan_LN	Pingliangtai_LN	French	Russia_EBA_Yamnaya_Samara	0.119	0.852	0.029	0.059	0.061	0.008	0.457846	Tanshishan_LN-Pingliangtai_LN-French-Russia_EBA_Yamnaya_Samara	ManBac_LN-DevilsCave_N-Kazakhstan_Sarmatian-Iran_C_TepeHissar	3
HanG_Lanzhou	Tanshishan_LN	Miaozigou_MN	Russia_Andronovo	Iran_C_TepeHissar	0.125	0.852	0.023	0.088	0.09	0.017	0.91234	Tanshishan_LN-Miaozigou_MN-Russia_Andronovo-Iran_C_TepeHissar	ManBac_LN-Lajia_LN-Kazakhstan_Sarmatian-Russia_MLBA_Sintashta	3
HanG_Lanzhou	Tanshishan_LN	Miaozigou_MN	Russia_Sarmatian	Iran_C_TepeHissar	0.123	0.852	0.025	0.087	0.09	0.018	0.922515	Tanshishan_LN-Miaozigou_MN-Russia_Sarmatian-Iran_C_TepeHissar	ManBac_LN-Lajia_LN-Russia_Afanasievo-Iran_C_TepeHissar	3
HanG_Lanzhou	Tanshishan_LN	Miaozigou_MN	Russia_Afanasievo	Iran_C_TepeHissar	0.127	0.851	0.022	0.087	0.09	0.016	0.91451	Tanshishan_LN-Miaozigou_MN-Russia_Afanasievo-Iran_C_TepeHissar	ManBac_LN-Shimao_LN-Kazakhstan_Kangju-Russia_MLBA_Sintashta	3
HanG_Lanzhou	ManBac_LN	Pingliangtai_LN	Iran_BA1_ShahrISokhta	Russia_MLBA_Sintashta	0.137	0.85	0.013	0.073	0.069	0.009	0.773621	ManBac_LN-Pingliangtai_LN-Iran_BA1_ShahrISokhta-Russia_MLBA_Sintashta	ManBac_LN-Lajia_LN-Russia_Sarmatian-Iran_C_TepeHissar	3
HanG_Lanzhou	Tanshishan_LN	Pingliangtai_LN	Russia_Alan	Russia_EBA_Yamnaya_Samara	0.12	0.85	0.031	0.059	0.061	0.008	0.489278	Tanshishan_LN-Pingliangtai_LN-Russia_Alan-Russia_EBA_Yamnaya_Samara	ManBac_LN-Lajia_LN-Russia_Andronovo-Russia_EBA_Yamnaya_Samara	3
HanG_Lanzhou	ManBac_LN	Pingliangtai_LN	Russia_Alan	Russia_MLBA_Sintashta	0.138	0.849	0.013	0.07	0.066	0.009	0.783094	ManBac_LN-Pingliangtai_LN-Russia_Alan-Russia_MLBA_Sintashta	ManBac_LN-Banlashan_MN-Russia_Alan-Iran_C_TepeHissar	3
HanG_Lanzhou	ManBac_LN	Pingliangtai_LN	Kazakhstan_Sarmatian	Russia_MLBA_Sintashta	0.137	0.849	0.014	0.068	0.065	0.009	0.852361	ManBac_LN-Pingliangtai_LN-Kazakhstan_Sarmatian-Russia_MLBA_Sintashta	ManBac_LN-Lajia_LN-Kazakhstan_Kangju-Iran_C_TepeHissar	3
HanG_Lanzhou	Tanshishan_LN	Pingliangtai_LN	Kazakhstan_Sarmatian	Russia_EBA_Yamnaya_Samara	0.118	0.849	0.032	0.059	0.061	0.008	0.543328	Tanshishan_LN-Pingliangtai_LN-Kazakhstan_Sarmatian-Russia_EBA_Yamnaya_Samara	ManBac_LN-Lajia_LN-Russia_Andronovo-Iran_C_TepeHissar	3
HanG_Lanzhou	Taiwan_Hanben	Shimao_LN	Pakistan_IA_Loebanr	Russia_EBA_Yamnaya_Samara	0.125	0.848	0.027	0.041	0.048	0.013	0.888597	Taiwan_Hanben-Shimao_LN-Pakistan_IA_Loebanr-Russia_EBA_Yamnaya_Samara	ManBac_LN-Lajia_LN-Russia_Alan-Iran_C_TepeHissar	3
HanG_Lanzhou	ManBac_LN	Pingliangtai_LN	Pakistan_IA_Loebanr	Russia_MLBA_Sintashta	0.139	0.846	0.014	0.072	0.067	0.01	0.725534	ManBac_LN-Pingliangtai_LN-Pakistan_IA_Loebanr-Russia_MLBA_Sintashta	ManBac_LN-Lajia_LN-French-Iran_C_TepeHissar	3
HanG_Lanzhou	Tanshishan_LN	Pingliangtai_LN	Russia_Andronovo	Russia_EBA_Yamnaya_Samara	0.125	0.846	0.03	0.059	0.061	0.008	0.522764	Tanshishan_LN-Pingliangtai_LN-Russia_Andronovo-Russia_EBA_Yamnaya_Samara	ManBac_LN-Banlashan_MN-French-Iran_C_TepeHissar	3
HanG_Lanzhou	Tanshishan_LN	Pingliangtai_LN	Russia_Afanasievo	Russia_EBA_Yamnaya_Samara	0.126	0.846	0.028	0.058	0.06	0.007	0.561113	Tanshishan_LN-Pingliangtai_LN-Russia_Afanasievo-Russia_EBA_Yamnaya_Samara	ManBac_LN-Lajia_LN-Kazakhstan_Sarmatian-Russia_EBA_Yamnaya_Samara	3
HanG_Lanzhou	ManBac_LN	Pingliangtai_LN	French	Russia_MLBA_Sintashta	0.143	0.845	0.012	0.067	0.064	0.008	0.722388	ManBac_LN-Pingliangtai_LN-French-Russia_MLBA_Sintashta	ManBac_LN-Lajia_LN-Kazakhstan_Sarmatian-Iran_C_TepeHissar	3
HanG_Lanzhou	ManBac_LN	Pingliangtai_LN	Kazakhstan_Kangju	Russia_MLBA_Sintashta	0.141	0.845	0.013	0.068	0.064	0.009	0.792146	ManBac_LN-Pingliangtai_LN-Kazakhstan_Kangju-Russia_MLBA_Sintashta	NuiNap_BA_Hc-Mongolia_N_East-Iran_BA1_ShahrISokhta-Russia_EBA_Yamnaya_Samara	3
HanG_Lanzhou	ManBac_LN	Pingliangtai_LN	Russia_Andronovo	Russia_MLBA_Sintashta	0.143	0.844	0.012	0.066	0.063	0.008	0.79682	ManBac_LN-Pingliangtai_LN-Russia_Andronovo-Russia_MLBA_Sintashta	NuiNap_BA_Hc-Ulaanzuukh_SlabGrave-Pakistan_IA_Loebanr-Russia_MLBA_Sintashta	3
HanG_Lanzhou	ManBac_LN	Pingliangtai_LN	Russia_Sarmatian	Russia_MLBA_Sintashta	0.143	0.844	0.013	0.067	0.064	0.009	0.804369	ManBac_LN-Pingliangtai_LN-Russia_Sarmatian-Russia_MLBA_Sintashta	NuiNap_BA_Hc-Ulaanzuukh_SlabGrave-Iran_C_SehGabi-Russia_EBA_Yamnaya_Samara	3
HanG_Lanzhou	Tanshishan_LN	Pingliangtai_LN	Iran_BA1_ShahrISokhta	Russia_EBA_Yamnaya_Samara	0.124	0.844	0.032	0.059	0.061	0.008	0.512202	Tanshishan_LN-Pingliangtai_LN-Iran_BA1_ShahrISokhta-Russia_EBA_Yamnaya_Samara	NuiNap_BA_Hc-Boisman_MN-Pakistan_IA_Loebanr-Russia_MLBA_Sintashta	3
HanG_Lanzhou	Tanshishan_LN	Pingliangtai_LN	Russia_Sarmatian	Russia_EBA_Yamnaya_Samara	0.126	0.842	0.032	0.059	0.061	0.008	0.506403	Tanshishan_LN-Pingliangtai_LN-Russia_Sarmatian-Russia_EBA_Yamnaya_Samara	NuiNap_BA_Hc-Ulaanzuukh_SlabGrave-Iran_BA1_ShahrISokhta-Russia_MLBA_Sintashta	3
HanG_Lanzhou	ManBac_LN	Pingliangtai_LN	Russia_Afanasievo	Russia_MLBA_Sintashta	0.149	0.84	0.012	0.064	0.062	0.008	0.717574	ManBac_LN-Pingliangtai_LN-Russia_Afanasievo-Russia_MLBA_Sintashta	NuiNap_BA_Hc-Boisman_MN-Iran_BA1_ShahrISokhta-Russia_MLBA_Sintashta	3
HanG_Lanzhou	Tanshishan_LN	Pingliangtai_LN	Kazakhstan_Kangju	Russia_EBA_Yamnaya_Samara	0.127	0.84	0.033	0.059	0.061	0.008	0.50926	Tanshishan_LN-Pingliangtai_LN-Kazakhstan_Kangju-Russia_EBA_Yamnaya_Samara	NuiNap_BA_Hc-Ulaanzuukh_SlabGrave-Iran_C_SehGabi-Russia_MLBA_Sintashta	3
HanG_Lanzhou	ManBac_LN	Pingliangtai_LN	Iran_C_SehGabi	Russia_EBA_Yamnaya_Samara	0.146	0.838	0.016	0.079	0.073	0.01	0.382336	ManBac_LN-Pingliangtai_LN-Iran_C_SehGabi-Russia_EBA_Yamnaya_Samara	NuiNap_BA_Hc-Lajia_LN-Iran_BA1_ShahrISokhta-Iran_C_TepeHissar	3
HanG_Lanzhou	ManBac_LN	Pingliangtai_LN	Iran_BA1_ShahrISokhta	Russia_EBA_Yamnaya_Samara	0.144	0.838	0.017	0.078	0.072	0.01	0.397165	ManBac_LN-Pingliangtai_LN-Iran_BA1_ShahrISokhta-Russia_EBA_Yamnaya_Samara	NuiNap_BA_Hc-Lajia_LN-Iran_C_SehGabi-Iran_C_TepeHissar	3
HanG_Lanzhou	ManBac_LN	Pingliangtai_LN	Kazakhstan_Sarmatian	Russia_EBA_Yamnaya_Samara	0.143	0.838	0.019	0.074	0.069	0.01	0.50035	ManBac_LN-Pingliangtai_LN-Kazakhstan_Sarmatian-Russia_EBA_Yamnaya_Samara	Taiwan_Hanben-Chokhopani_2700BP-Russia_Sarmatian-Russia_MLBA_Sintashta	3
HanG_Lanzhou	Tanshishan_LN	Pingliangtai_LN	Pakistan_IA_Loebanr	Russia_EBA_Yamnaya_Samara	0.126	0.838	0.036	0.058	0.061	0.009	0.507707	Tanshishan_LN-Pingliangtai_LN-Pakistan_IA_Loebanr-Russia_EBA_Yamnaya_Samara	Taiwan_Hanben-Chokhopani_2700BP-Russia_Afanasievo-Iran_C_TepeHissar	3
HanG_Lanzhou	ManBac_LN	Pingliangtai_LN	Russia_Alan	Russia_EBA_Yamnaya_Samara	0.146	0.836	0.017	0.075	0.07	0.01	0.409523	ManBac_LN-Pingliangtai_LN-Russia_Alan-Russia_EBA_Yamnaya_Samara	Taiwan_Hanben-Chokhopani_2700BP-Russia_Andronovo-Russia_MLBA_Sintashta	3
HanG_Lanzhou	ManBac_LN	Pingliangtai_LN	Pakistan_IA_Loebanr	Russia_EBA_Yamnaya_Samara	0.148	0.833	0.019	0.077	0.071	0.011	0.351164	ManBac_LN-Pingliangtai_LN-Pakistan_IA_Loebanr-Russia_EBA_Yamnaya_Samara	Taiwan_Hanben-Chokhopani_2700BP-Russia_Andronovo-Iran_C_TepeHissar	3
HanG_Lanzhou	ManBac_LN	Pingliangtai_LN	Kazakhstan_Kangju	Russia_EBA_Yamnaya_Samara	0.149	0.833	0.018	0.073	0.068	0.01	0.425127	ManBac_LN-Pingliangtai_LN-Kazakhstan_Kangju-Russia_EBA_Yamnaya_Samara	Tanshishan_LN-Boisman_MN-Iran_BA1_ShahrISokhta-Russia_MLBA_Sintashta	3
HanG_Lanzhou	ManBac_LN	Pingliangtai_LN	French	Russia_EBA_Yamnaya_Samara	0.151	0.832	0.016	0.072	0.067	0.009	0.363032	ManBac_LN-Pingliangtai_LN-French-Russia_EBA_Yamnaya_Samara	Tanshishan_LN-Ulaanzuukh_SlabGrave-Iran_C_SehGabi-Russia_EBA_Yamnaya_Samara	3
HanG_Lanzhou	ManBac_LN	Pingliangtai_LN	Russia_Andronovo	Russia_EBA_Yamnaya_Samara	0.151	0.832	0.017	0.071	0.067	0.009	0.445304	ManBac_LN-Pingliangtai_LN-Russia_Andronovo-Russia_EBA_Yamnaya_Samara	Tanshishan_LN-Mongolia_N_North-Iran_C_SehGabi-Russia_EBA_Yamnaya_Samara	3
HanG_Lanzhou	NuiNap_BA_Hc	Wadian_LN	Kazakhstan_Sarmatian	Russia_MLBA_Sintashta	0.15	0.832	0.018	0.114	0.111	0.01	0.54904	NuiNap_BA_Hc-Wadian_LN-Kazakhstan_Sarmatian-Russia_MLBA_Sintashta	Tanshishan_LN-Boisman_MN-Pakistan_IA_Loebanr-Russia_EBA_Yamnaya_Samara	3
HanG_Lanzhou	ManBac_LN	Pingliangtai_LN	Russia_Sarmatian	Russia_EBA_Yamnaya_Samara	0.151	0.831	0.018	0.072	0.068	0.01	0.442731	ManBac_LN-Pingliangtai_LN-Russia_Sarmatian-Russia_EBA_Yamnaya_Samara	Tanshishan_LN-Boisman_MN-Pakistan_IA_Loebanr-Russia_MLBA_Sintashta	3
HanG_Lanzhou	NuiNap_BA_Hc	Wadian_LN	Russia_Andronovo	Russia_MLBA_Sintashta	0.153	0.831	0.016	0.112	0.11	0.009	0.511925	NuiNap_BA_Hc-Wadian_LN-Russia_Andronovo-Russia_MLBA_Sintashta	Tanshishan_LN-Ulaanzuukh_SlabGrave-Iran_BA1_ShahrISokhta-Russia_EBA_Yamnaya_Samara	3
HanG_Lanzhou	ManBac_LN	Pingliangtai_LN	Russia_Afanasievo	Russia_EBA_Yamnaya_Samara	0.153	0.83	0.017	0.067	0.063	0.008	0.43992	ManBac_LN-Pingliangtai_LN-Russia_Afanasievo-Russia_EBA_Yamnaya_Samara	Tanshishan_LN-Mongolia_N_North-Iran_BA1_ShahrISokhta-Russia_EBA_Yamnaya_Samara	3
HanG_Lanzhou	NuiNap_BA_Hc	Wadian_LN	Russia_Sarmatian	Russia_MLBA_Sintashta	0.154	0.83	0.016	0.116	0.114	0.01	0.485414	NuiNap_BA_Hc-Wadian_LN-Russia_Sarmatian-Russia_MLBA_Sintashta	Tanshishan_LN-DevilsCave_N-Pakistan_IA_Loebanr-Russia_MLBA_Sintashta	3
HanG_Lanzhou	NuiNap_BA_Hc	Wadian_LN	Russia_Afanasievo	Russia_MLBA_Sintashta	0.157	0.828	0.015	0.113	0.111	0.009	0.467172	NuiNap_BA_Hc-Wadian_LN-Russia_Afanasievo-Russia_MLBA_Sintashta	Tanshishan_LN-Chokhopani_2700BP-Russia_Afanasievo-Iran_C_TepeHissar	3
HanG_Lanzhou	NuiNap_BA_Hc	Wadian_LN	Russia_Alan	Russia_MLBA_Sintashta	0.157	0.827	0.016	0.112	0.11	0.009	0.48364	NuiNap_BA_Hc-Wadian_LN-Russia_Alan-Russia_MLBA_Sintashta	Tanshishan_LN-Chokhopani_2700BP-Russia_Andronovo-Iran_C_TepeHissar	3
HanG_Lanzhou	NuiNap_BA_Hc	Wadian_LN	Kazakhstan_Kangju	Russia_MLBA_Sintashta	0.156	0.827	0.017	0.115	0.113	0.01	0.48606	NuiNap_BA_Hc-Wadian_LN-Kazakhstan_Kangju-Russia_MLBA_Sintashta	Tanshishan_LN-Ulaanzuukh_SlabGrave-Pakistan_IA_Loebanr-Russia_EBA_Yamnaya_Samara	3
HanG_Lanzhou	Tanshishan_LN	Shimao_LN	Iran_C_SehGabi	Russia_EBA_Yamnaya_Samara	0.161	0.827	0.012	0.061	0.064	0.01	0.665561	Tanshishan_LN-Shimao_LN-Iran_C_SehGabi-Russia_EBA_Yamnaya_Samara	Tanshishan_LN-Zongri_LN2-Pakistan_IA_Loebanr-Russia_EBA_Yamnaya_Samara	3
HanG_Lanzhou	NuiNap_BA_Hc	Wadian_LN	French	Russia_MLBA_Sintashta	0.159	0.825	0.015	0.11	0.108	0.009	0.450617	NuiNap_BA_Hc-Wadian_LN-French-Russia_MLBA_Sintashta	Tanshishan_LN-Mongolia_N_North-Pakistan_IA_Loebanr-Russia_EBA_Yamnaya_Samara	3
HanG_Lanzhou	Tanshishan_LN	Shimao_LN	Kazakhstan_Sarmatian	Russia_EBA_Yamnaya_Samara	0.162	0.823	0.015	0.061	0.064	0.01	0.739985	Tanshishan_LN-Shimao_LN-Kazakhstan_Sarmatian-Russia_EBA_Yamnaya_Samara	Tanshishan_LN-Zongri_LN2-Iran_BA1_ShahrISokhta-Russia_EBA_Yamnaya_Samara	3
HanG_Lanzhou	Tanshishan_LN	Shimao_LN	Iran_BA1_ShahrISokhta	Russia_EBA_Yamnaya_Samara	0.164	0.822	0.014	0.061	0.064	0.01	0.690334	Tanshishan_LN-Shimao_LN-Iran_BA1_ShahrISokhta-Russia_EBA_Yamnaya_Samara	Tanshishan_LN-Zongri_LN2-Iran_C_SehGabi-Russia_EBA_Yamnaya_Samara	3
HanG_Lanzhou	Tanshishan_LN	Shimao_LN	French	Russia_EBA_Yamnaya_Samara	0.165	0.822	0.013	0.06	0.062	0.009	0.699909	Tanshishan_LN-Shimao_LN-French-Russia_EBA_Yamnaya_Samara	Tanshishan_LN-Zongri_LN2-Russia_Alan-Russia_EBA_Yamnaya_Samara	3
HanG_Lanzhou	Tanshishan_LN	Shimao_LN	Russia_Alan	Russia_EBA_Yamnaya_Samara	0.164	0.822	0.014	0.061	0.063	0.01	0.715187	Tanshishan_LN-Shimao_LN-Russia_Alan-Russia_EBA_Yamnaya_Samara	Tanshishan_LN-Zongri_LN2-French-Russia_EBA_Yamnaya_Samara	3
HanG_Lanzhou	NuiNap_BA_Hc	Wadian_LN	Pakistan_IA_Loebanr	Russia_MLBA_Sintashta	0.161	0.821	0.018	0.112	0.11	0.011	0.444529	NuiNap_BA_Hc-Wadian_LN-Pakistan_IA_Loebanr-Russia_MLBA_Sintashta	Tanshishan_LN-Zongri_LN2-Kazakhstan_Kangju-Russia_EBA_Yamnaya_Samara	3
HanG_Lanzhou	NuiNap_BA_Hc	Wadian_LN	Iran_C_SehGabi	Russia_MLBA_Sintashta	0.163	0.821	0.015	0.113	0.111	0.009	0.454028	NuiNap_BA_Hc-Wadian_LN-Iran_C_SehGabi-Russia_MLBA_Sintashta	Tanshishan_LN-Zongri_LN2-Kazakhstan_Sarmatian-Russia_MLBA_Sintashta	3
HanG_Lanzhou	NuiNap_BA_Hc	Wadian_LN	Iran_BA1_ShahrISokhta	Russia_MLBA_Sintashta	0.163	0.821	0.016	0.114	0.112	0.01	0.464542	NuiNap_BA_Hc-Wadian_LN-Iran_BA1_ShahrISokhta-Russia_MLBA_Sintashta	Tanshishan_LN-Zongri_LN2-Russia_Andronovo-Russia_MLBA_Sintashta	3
HanG_Lanzhou	Tanshishan_LN	Shimao_LN	Russia_Andronovo	Russia_EBA_Yamnaya_Samara	0.168	0.818	0.014	0.06	0.063	0.009	0.752168	Tanshishan_LN-Shimao_LN-Russia_Andronovo-Russia_EBA_Yamnaya_Samara	Tanshishan_LN-Zongri_LN2-Russia_Sarmatian-Russia_EBA_Yamnaya_Samara	3
HanG_Lanzhou	Tanshishan_LN	Shimao_LN	Pakistan_IA_Loebanr	Russia_EBA_Yamnaya_Samara	0.167	0.817	0.016	0.06	0.064	0.011	0.704322	Tanshishan_LN-Shimao_LN-Pakistan_IA_Loebanr-Russia_EBA_Yamnaya_Samara	Tanshishan_LN-DevilsCave_N-Kazakhstan_Sarmatian-Iran_C_TepeHissar	3
HanG_Lanzhou	Tanshishan_LN	Shimao_LN	Russia_Sarmatian	Russia_EBA_Yamnaya_Samara	0.167	0.817	0.015	0.06	0.064	0.01	0.752703	Tanshishan_LN-Shimao_LN-Russia_Sarmatian-Russia_EBA_Yamnaya_Samara	NuiNap_BA_Hc-Banlashan_MN-Russia_Afanasievo-Russia_MLBA_Sintashta	3
HanG_Lanzhou	Tanshishan_LN	Shimao_LN	Kazakhstan_Kangju	Russia_EBA_Yamnaya_Samara	0.168	0.816	0.016	0.061	0.064	0.01	0.744934	Tanshishan_LN-Shimao_LN-Kazakhstan_Kangju-Russia_EBA_Yamnaya_Samara	NuiNap_BA_Hc-Banlashan_MN-Russia_Sarmatian-Russia_MLBA_Sintashta	3
HanG_Lanzhou	Tanshishan_LN	Shimao_LN	Russia_Afanasievo	Russia_EBA_Yamnaya_Samara	0.17	0.816	0.014	0.059	0.062	0.009	0.773731	Tanshishan_LN-Shimao_LN-Russia_Afanasievo-Russia_EBA_Yamnaya_Samara	NuiNap_BA_Hc-DevilsCave_N-Russia_Afanasievo-Russia_EBA_Yamnaya_Samara	3
HanG_Lanzhou	Taiwan_Hanben	Wanggou_MN	French	Russia_MLBA_Sintashta	0.168	0.81	0.022	0.035	0.039	0.009	0.805714	Taiwan_Hanben-Wanggou_MN-French-Russia_MLBA_Sintashta	Tanshishan_LN-Shimao_LN-Pakistan_IA_Loebanr-Russia_MLBA_Sintashta	2
HanG_Lanzhou	NuiNap_BA_Hc	Pingliangtai_LN	Kazakhstan_Sarmatian	Russia_MLBA_Sintashta	0.174	0.809	0.017	0.087	0.085	0.008	0.904643	NuiNap_BA_Hc-Pingliangtai_LN-Kazakhstan_Sarmatian-Russia_MLBA_Sintashta	Tanshishan_LN-Shimao_LN-Kazakhstan_Kangju-Russia_MLBA_Sintashta	2
HanG_Lanzhou	Taiwan_Hanben	Wanggou_MN	Iran_C_SehGabi	Russia_MLBA_Sintashta	0.169	0.809	0.023	0.035	0.04	0.009	0.731894	Taiwan_Hanben-Wanggou_MN-Iran_C_SehGabi-Russia_MLBA_Sintashta	ManBac_LN-Wadian_LN-Russia_Andronovo-Russia_MLBA_Sintashta	2
HanG_Lanzhou	Taiwan_Hanben	Wanggou_MN	Russia_Andronovo	Russia_MLBA_Sintashta	0.17	0.808	0.023	0.035	0.039	0.009	0.838915	Taiwan_Hanben-Wanggou_MN-Russia_Andronovo-Russia_MLBA_Sintashta	Tanshishan_LN-Wadian_LN-French-Iran_C_TepeHissar	2
HanG_Lanzhou	Taiwan_Hanben	Wanggou_MN	Russia_Alan	Russia_MLBA_Sintashta	0.169	0.807	0.024	0.035	0.039	0.009	0.779752	Taiwan_Hanben-Wanggou_MN-Russia_Alan-Russia_MLBA_Sintashta	Tanshishan_LN-Wadian_LN-Kazakhstan_Kangju-Iran_C_TepeHissar	2
HanG_Lanzhou	Taiwan_Hanben	Wanggou_MN	Kazakhstan_Sarmatian	Russia_MLBA_Sintashta	0.168	0.807	0.025	0.035	0.039	0.009	0.832363	Taiwan_Hanben-Wanggou_MN-Kazakhstan_Sarmatian-Russia_MLBA_Sintashta	Tanshishan_LN-Wadian_LN-Russia_Alan-Iran_C_TepeHissar	2
HanG_Lanzhou	NuiNap_BA_Hc	Pingliangtai_LN	Russia_Andronovo	Russia_MLBA_Sintashta	0.179	0.806	0.015	0.088	0.086	0.007	0.874978	NuiNap_BA_Hc-Pingliangtai_LN-Russia_Andronovo-Russia_MLBA_Sintashta	Tanshishan_LN-Wadian_LN-Kazakhstan_Sarmatian-Iran_C_TepeHissar	2
HanG_Lanzhou	Taiwan_Hanben	Wanggou_MN	Russia_Sarmatian	Russia_MLBA_Sintashta	0.17	0.806	0.025	0.035	0.039	0.009	0.815565	Taiwan_Hanben-Wanggou_MN-Russia_Sarmatian-Russia_MLBA_Sintashta	Tanshishan_LN-Wadian_LN-Pakistan_IA_Loebanr-Iran_C_TepeHissar	2
HanG_Lanzhou	Taiwan_Hanben	Wanggou_MN	Russia_Afanasievo	Russia_MLBA_Sintashta	0.172	0.806	0.023	0.035	0.039	0.009	0.828115	Taiwan_Hanben-Wanggou_MN-Russia_Afanasievo-Russia_MLBA_Sintashta	Taiwan_Hanben-Miaozigou_MN-French-Russia_MLBA_Sintashta	2
HanG_Lanzhou	NuiNap_BA_Hc	Wadian_LN	Russia_Afanasievo	Russia_EBA_Yamnaya_Samara	0.177	0.805	0.019	0.108	0.105	0.009	0.362067	NuiNap_BA_Hc-Wadian_LN-Russia_Afanasievo-Russia_EBA_Yamnaya_Samara	Taiwan_Hanben-Miaozigou_MN-Iran_C_SehGabi-Russia_MLBA_Sintashta	2
HanG_Lanzhou	Taiwan_Hanben	Wanggou_MN	Iran_BA1_ShahrISokhta	Russia_MLBA_Sintashta	0.171	0.805	0.024	0.036	0.041	0.01	0.704083	Taiwan_Hanben-Wanggou_MN-Iran_BA1_ShahrISokhta-Russia_MLBA_Sintashta	Taiwan_Hanben-Miaozigou_MN-Kazakhstan_Sarmatian-Russia_MLBA_Sintashta	2
HanG_Lanzhou	NuiNap_BA_Hc	Pingliangtai_LN	Russia_Sarmatian	Russia_MLBA_Sintashta	0.179	0.804	0.017	0.088	0.086	0.008	0.870814	NuiNap_BA_Hc-Pingliangtai_LN-Russia_Sarmatian-Russia_MLBA_Sintashta	Taiwan_Hanben-Miaozigou_MN-Russia_Alan-Russia_MLBA_Sintashta	2
HanG_Lanzhou	Taiwan_Hanben	Wanggou_MN	Kazakhstan_Kangju	Russia_MLBA_Sintashta	0.171	0.804	0.025	0.035	0.04	0.01	0.799527	Taiwan_Hanben-Wanggou_MN-Kazakhstan_Kangju-Russia_MLBA_Sintashta	Tanshishan_LN-Miaozigou_MN-Russia_Afanasievo-Russia_MLBA_Sintashta	2
HanG_Lanzhou	NuiNap_BA_Hc	Wadian_LN	Kazakhstan_Sarmatian	Russia_EBA_Yamnaya_Samara	0.175	0.803	0.022	0.114	0.111	0.01	0.399312	NuiNap_BA_Hc-Wadian_LN-Kazakhstan_Sarmatian-Russia_EBA_Yamnaya_Samara	Tanshishan_LN-Miaozigou_MN-Russia_Alan-Russia_MLBA_Sintashta	2
HanG_Lanzhou	NuiNap_BA_Hc	Pingliangtai_LN	Kazakhstan_Kangju	Russia_MLBA_Sintashta	0.18	0.803	0.017	0.087	0.085	0.008	0.880406	NuiNap_BA_Hc-Pingliangtai_LN-Kazakhstan_Kangju-Russia_MLBA_Sintashta	Tanshishan_LN-Miaozigou_MN-Pakistan_IA_Loebanr-Russia_MLBA_Sintashta	2
HanG_Lanzhou	NuiNap_BA_Hc	Pingliangtai_LN	Russia_Alan	Russia_MLBA_Sintashta	0.18	0.803	0.017	0.086	0.084	0.008	0.887321	NuiNap_BA_Hc-Pingliangtai_LN-Russia_Alan-Russia_MLBA_Sintashta	Tanshishan_LN-Miaozigou_MN-Russia_Andronovo-Russia_MLBA_Sintashta	2
HanG_Lanzhou	NuiNap_BA_Hc	Pingliangtai_LN	French	Russia_MLBA_Sintashta	0.182	0.802	0.016	0.086	0.084	0.007	0.851676	NuiNap_BA_Hc-Pingliangtai_LN-French-Russia_MLBA_Sintashta	Tanshishan_LN-Miaozigou_MN-Kazakhstan_Kangju-Russia_MLBA_Sintashta	2
HanG_Lanzhou	Taiwan_Hanben	Wanggou_MN	Pakistan_IA_Loebanr	Russia_MLBA_Sintashta	0.171	0.802	0.026	0.036	0.042	0.011	0.686217	Taiwan_Hanben-Wanggou_MN-Pakistan_IA_Loebanr-Russia_MLBA_Sintashta	Tanshishan_LN-Miaozigou_MN-Iran_BA1_ShahrISokhta-Russia_MLBA_Sintashta	2
HanG_Lanzhou	NuiNap_BA_Hc	Wadian_LN	Russia_Andronovo	Russia_EBA_Yamnaya_Samara	0.179	0.801	0.02	0.11	0.108	0.009	0.367296	NuiNap_BA_Hc-Wadian_LN-Russia_Andronovo-Russia_EBA_Yamnaya_Samara	Tanshishan_LN-Miaozigou_MN-Russia_Sarmatian-Russia_MLBA_Sintashta	2
HanG_Lanzhou	NuiNap_BA_Hc	Pingliangtai_LN	Russia_Afanasievo	Russia_MLBA_Sintashta	0.184	0.801	0.015	0.088	0.086	0.007	0.837539	NuiNap_BA_Hc-Pingliangtai_LN-Russia_Afanasievo-Russia_MLBA_Sintashta	NuiNap_BA_Hc-Pingliangtai_LN-Russia_Afanasievo-Iran_C_TepeHissar	2
HanG_Lanzhou	NuiNap_BA_Hc	Pingliangtai_LN	Iran_C_SehGabi	Russia_MLBA_Sintashta	0.182	0.801	0.017	0.084	0.083	0.008	0.906685	NuiNap_BA_Hc-Pingliangtai_LN-Iran_C_SehGabi-Russia_MLBA_Sintashta	NuiNap_BA_Hc-Pingliangtai_LN-French-Iran_C_TepeHissar	2
HanG_Lanzhou	NuiNap_BA_Hc	Wadian_LN	Russia_Sarmatian	Russia_EBA_Yamnaya_Samara	0.18	0.8	0.02	0.115	0.113	0.01	0.333884	NuiNap_BA_Hc-Wadian_LN-Russia_Sarmatian-Russia_EBA_Yamnaya_Samara	NuiNap_BA_Hc-Pingliangtai_LN-Russia_Alan-Iran_C_TepeHissar	2
HanG_Lanzhou	NuiNap_BA_Hc	Wadian_LN	Russia_Alan	Russia_EBA_Yamnaya_Samara	0.18	0.8	0.02	0.112	0.109	0.01	0.335251	NuiNap_BA_Hc-Wadian_LN-Russia_Alan-Russia_EBA_Yamnaya_Samara	NuiNap_BA_Hc-Pingliangtai_LN-Russia_Sarmatian-Iran_C_TepeHissar	2
HanG_Lanzhou	NuiNap_BA_Hc	Wadian_LN	French	Russia_EBA_Yamnaya_Samara	0.182	0.799	0.019	0.108	0.106	0.009	0.312821	NuiNap_BA_Hc-Wadian_LN-French-Russia_EBA_Yamnaya_Samara	NuiNap_BA_Hc-Pingliangtai_LN-Kazakhstan_Kangju-Iran_C_TepeHissar	2
HanG_Lanzhou	NuiNap_BA_Hc	Pingliangtai_LN	Iran_BA1_ShahrISokhta	Russia_MLBA_Sintashta	0.183	0.799	0.018	0.084	0.083	0.008	0.907611	NuiNap_BA_Hc-Pingliangtai_LN-Iran_BA1_ShahrISokhta-Russia_MLBA_Sintashta	NuiNap_BA_Hc-Pingliangtai_LN-Russia_Andronovo-Iran_C_TepeHissar	2
HanG_Lanzhou	NuiNap_BA_Hc	Pingliangtai_LN	Pakistan_IA_Loebanr	Russia_MLBA_Sintashta	0.182	0.798	0.02	0.085	0.083	0.009	0.885309	NuiNap_BA_Hc-Pingliangtai_LN-Pakistan_IA_Loebanr-Russia_MLBA_Sintashta	NuiNap_BA_Hc-Pingliangtai_LN-Kazakhstan_Sarmatian-Iran_C_TepeHissar	2
HanG_Lanzhou	NuiNap_BA_Hc	Wadian_LN	Kazakhstan_Kangju	Russia_EBA_Yamnaya_Samara	0.182	0.797	0.021	0.114	0.111	0.01	0.334529	NuiNap_BA_Hc-Wadian_LN-Kazakhstan_Kangju-Russia_EBA_Yamnaya_Samara	Taiwan_Hanben-Boisman_MN-Iran_C_SehGabi-Russia_EBA_Yamnaya_Samara	2
HanG_Lanzhou	NuiNap_BA_Hc	Miaozigou_MN	French	Russia_MLBA_Sintashta	0.188	0.797	0.015	0.125	0.124	0.012	0.890516	NuiNap_BA_Hc-Miaozigou_MN-French-Russia_MLBA_Sintashta	Taiwan_Hanben-Boisman_MN-Iran_BA1_ShahrISokhta-Russia_EBA_Yamnaya_Samara	2
HanG_Lanzhou	NuiNap_BA_Hc	Wadian_LN	Iran_BA1_ShahrISokhta	Russia_EBA_Yamnaya_Samara	0.184	0.796	0.02	0.113	0.111	0.01	0.320244	NuiNap_BA_Hc-Wadian_LN-Iran_BA1_ShahrISokhta-Russia_EBA_Yamnaya_Samara	Taiwan_Hanben-Boisman_MN-Pakistan_IA_Loebanr-Russia_EBA_Yamnaya_Samara	2
HanG_Lanzhou	NuiNap_BA_Hc	Miaozigou_MN	Iran_C_SehGabi	Russia_MLBA_Sintashta	0.189	0.796	0.016	0.123	0.122	0.013	0.932756	NuiNap_BA_Hc-Miaozigou_MN-Iran_C_SehGabi-Russia_MLBA_Sintashta	Tanshishan_LN-Shimao_LN-Russia_Andronovo-Iran_C_TepeHissar	2
HanG_Lanzhou	NuiNap_BA_Hc	Miaozigou_MN	Russia_Alan	Russia_MLBA_Sintashta	0.188	0.796	0.016	0.124	0.122	0.013	0.933673	NuiNap_BA_Hc-Miaozigou_MN-Russia_Alan-Russia_MLBA_Sintashta	Tanshishan_LN-Shimao_LN-Russia_Sarmatian-Iran_C_TepeHissar	2
HanG_Lanzhou	NuiNap_BA_Hc	Miaozigou_MN	Russia_Andronovo	Russia_MLBA_Sintashta	0.189	0.796	0.015	0.124	0.122	0.012	0.93655	NuiNap_BA_Hc-Miaozigou_MN-Russia_Andronovo-Russia_MLBA_Sintashta	Tanshishan_LN-Shimao_LN-Russia_Afanasievo-Iran_C_TepeHissar	2
HanG_Lanzhou	NuiNap_BA_Hc	Miaozigou_MN	Russia_Sarmatian	Russia_MLBA_Sintashta	0.187	0.796	0.016	0.123	0.122	0.014	0.94448	NuiNap_BA_Hc-Miaozigou_MN-Russia_Sarmatian-Russia_MLBA_Sintashta	ManBac_LN-Mongolia_N_East-Kazakhstan_Sarmatian-Iran_C_TepeHissar	2
HanG_Lanzhou	NuiNap_BA_Hc	Miaozigou_MN	Kazakhstan_Sarmatian	Russia_MLBA_Sintashta	0.187	0.796	0.016	0.123	0.121	0.014	0.957125	NuiNap_BA_Hc-Miaozigou_MN-Kazakhstan_Sarmatian-Russia_MLBA_Sintashta	ManBac_LN-Mongolia_N_East-Russia_Sarmatian-Iran_C_TepeHissar	2
HanG_Lanzhou	NuiNap_BA_Hc	Wadian_LN	Pakistan_IA_Loebanr	Russia_EBA_Yamnaya_Samara	0.183	0.795	0.022	0.111	0.109	0.011	0.299116	NuiNap_BA_Hc-Wadian_LN-Pakistan_IA_Loebanr-Russia_EBA_Yamnaya_Samara	ManBac_LN-Mongolia_N_East-Russia_Andronovo-Iran_C_TepeHissar	2
HanG_Lanzhou	NuiNap_BA_Hc	Wadian_LN	Iran_C_SehGabi	Russia_EBA_Yamnaya_Samara	0.187	0.795	0.018	0.113	0.111	0.009	0.301061	NuiNap_BA_Hc-Wadian_LN-Iran_C_SehGabi-Russia_EBA_Yamnaya_Samara	NuiNap_BA_Hc-Boisman_MN-Russia_Andronovo-Iran_C_TepeHissar	2
HanG_Lanzhou	NuiNap_BA_Hc	Miaozigou_MN	Russia_Afanasievo	Russia_MLBA_Sintashta	0.191	0.794	0.014	0.124	0.123	0.012	0.917253	NuiNap_BA_Hc-Miaozigou_MN-Russia_Afanasievo-Russia_MLBA_Sintashta	NuiNap_BA_Hc-Ulaanzuukh_SlabGrave-Russia_Andronovo-Russia_MLBA_Sintashta	2
HanG_Lanzhou	NuiNap_BA_Hc	Miaozigou_MN	Kazakhstan_Kangju	Russia_MLBA_Sintashta	0.189	0.794	0.016	0.123	0.122	0.014	0.942118	NuiNap_BA_Hc-Miaozigou_MN-Kazakhstan_Kangju-Russia_MLBA_Sintashta	NuiNap_BA_Hc-Mongolia_N_East-Kazakhstan_Sarmatian-Iran_C_TepeHissar	2
HanG_Lanzhou	NuiNap_BA_Hc	Miaozigou_MN	Iran_BA1_ShahrISokhta	Russia_MLBA_Sintashta	0.19	0.793	0.017	0.122	0.121	0.014	0.943657	NuiNap_BA_Hc-Miaozigou_MN-Iran_BA1_ShahrISokhta-Russia_MLBA_Sintashta	NuiNap_BA_Hc-Mongolia_N_East-Russia_Sarmatian-Iran_C_TepeHissar	2
HanG_Lanzhou	NuiNap_BA_Hc	Miaozigou_MN	Pakistan_IA_Loebanr	Russia_MLBA_Sintashta	0.189	0.792	0.019	0.123	0.121	0.015	0.922923	NuiNap_BA_Hc-Miaozigou_MN-Pakistan_IA_Loebanr-Russia_MLBA_Sintashta	NuiNap_BA_Hc-Ulaanzuukh_SlabGrave-French-Iran_C_TepeHissar	2
HanG_Lanzhou	NuiNap_BA_Hc	Pingliangtai_LN	Russia_Afanasievo	Russia_EBA_Yamnaya_Samara	0.21	0.77	0.02	0.09	0.087	0.007	0.713049	NuiNap_BA_Hc-Pingliangtai_LN-Russia_Afanasievo-Russia_EBA_Yamnaya_Samara	NuiNap_BA_Hc-Mongolia_N_East-Russia_Andronovo-Russia_EBA_Yamnaya_Samara	2
HanG_Lanzhou	NuiNap_BA_Hc	Pingliangtai_LN	Kazakhstan_Sarmatian	Russia_EBA_Yamnaya_Samara	0.208	0.768	0.024	0.092	0.089	0.009	0.757201	NuiNap_BA_Hc-Pingliangtai_LN-Kazakhstan_Sarmatian-Russia_EBA_Yamnaya_Samara	Taiwan_Hanben-Mongolia_N_East-Kazakhstan_Kangju-Iran_C_TepeHissar	2
HanG_Lanzhou	NuiNap_BA_Hc	Pingliangtai_LN	Russia_Andronovo	Russia_EBA_Yamnaya_Samara	0.214	0.765	0.021	0.091	0.088	0.008	0.716229	NuiNap_BA_Hc-Pingliangtai_LN-Russia_Andronovo-Russia_EBA_Yamnaya_Samara	Taiwan_Hanben-Mongolia_N_East-French-Russia_MLBA_Sintashta	2
HanG_Lanzhou	NuiNap_BA_Hc	Pingliangtai_LN	French	Russia_EBA_Yamnaya_Samara	0.216	0.763	0.021	0.089	0.087	0.008	0.677978	NuiNap_BA_Hc-Pingliangtai_LN-French-Russia_EBA_Yamnaya_Samara	Taiwan_Hanben-Mongolia_N_East-Russia_Alan-Russia_MLBA_Sintashta	2
HanG_Lanzhou	NuiNap_BA_Hc	Pingliangtai_LN	Russia_Alan	Russia_EBA_Yamnaya_Samara	0.215	0.763	0.022	0.091	0.088	0.008	0.710552	NuiNap_BA_Hc-Pingliangtai_LN-Russia_Alan-Russia_EBA_Yamnaya_Samara	Taiwan_Hanben-Mongolia_N_East-Kazakhstan_Sarmatian-Iran_C_TepeHissar	2
HanG_Lanzhou	NuiNap_BA_Hc	Pingliangtai_LN	Russia_Sarmatian	Russia_EBA_Yamnaya_Samara	0.215	0.762	0.023	0.093	0.09	0.009	0.688722	NuiNap_BA_Hc-Pingliangtai_LN-Russia_Sarmatian-Russia_EBA_Yamnaya_Samara	Taiwan_Hanben-Mongolia_N_East-Russia_Alan-Russia_EBA_Yamnaya_Samara	2
HanG_Lanzhou	Tanshishan_LN	Wanggou_MN	French	Russia_MLBA_Sintashta	0.228	0.762	0.009	0.049	0.049	0.008	0.6287	Tanshishan_LN-Wanggou_MN-French-Russia_MLBA_Sintashta	Taiwan_Hanben-Mongolia_N_East-Russia_Andronovo-Russia_MLBA_Sintashta	2
HanG_Lanzhou	Tanshishan_LN	Wanggou_MN	Russia_Alan	Russia_MLBA_Sintashta	0.229	0.762	0.01	0.049	0.05	0.009	0.645507	Tanshishan_LN-Wanggou_MN-Russia_Alan-Russia_MLBA_Sintashta	Taiwan_Hanben-Mongolia_N_East-Russia_Sarmatian-Iran_C_TepeHissar	2
HanG_Lanzhou	NuiNap_BA_Hc	Pingliangtai_LN	Kazakhstan_Kangju	Russia_EBA_Yamnaya_Samara	0.216	0.761	0.023	0.092	0.089	0.009	0.697135	NuiNap_BA_Hc-Pingliangtai_LN-Kazakhstan_Kangju-Russia_EBA_Yamnaya_Samara	Taiwan_Hanben-Mongolia_N_East-Russia_Andronovo-Russia_EBA_Yamnaya_Samara	2
HanG_Lanzhou	Tanshishan_LN	Wanggou_MN	Russia_Andronovo	Russia_MLBA_Sintashta	0.229	0.761	0.01	0.048	0.049	0.008	0.689317	Tanshishan_LN-Wanggou_MN-Russia_Andronovo-Russia_MLBA_Sintashta	Tanshishan_LN-Mongolia_N_East-Kazakhstan_Kangju-Iran_C_TepeHissar	2
HanG_Lanzhou	Tanshishan_LN	Wanggou_MN	Kazakhstan_Sarmatian	Russia_MLBA_Sintashta	0.227	0.761	0.011	0.049	0.049	0.009	0.700775	Tanshishan_LN-Wanggou_MN-Kazakhstan_Sarmatian-Russia_MLBA_Sintashta	Tanshishan_LN-Mongolia_N_East-Kazakhstan_Sarmatian-Iran_C_TepeHissar	2
HanG_Lanzhou	Tanshishan_LN	Wanggou_MN	Russia_Sarmatian	Russia_MLBA_Sintashta	0.229	0.76	0.011	0.048	0.05	0.009	0.685066	Tanshishan_LN-Wanggou_MN-Russia_Sarmatian-Russia_MLBA_Sintashta	Tanshishan_LN-Ulaanzuukh_SlabGrave-French-Iran_C_TepeHissar	2
HanG_Lanzhou	NuiNap_BA_Hc	Pingliangtai_LN	Iran_BA1_ShahrISokhta	Russia_EBA_Yamnaya_Samara	0.218	0.759	0.023	0.089	0.087	0.009	0.730623	NuiNap_BA_Hc-Pingliangtai_LN-Iran_BA1_ShahrISokhta-Russia_EBA_Yamnaya_Samara	Tanshishan_LN-Mongolia_N_East-Russia_Sarmatian-Iran_C_TepeHissar	2
HanG_Lanzhou	Tanshishan_LN	Wanggou_MN	Kazakhstan_Kangju	Russia_MLBA_Sintashta	0.23	0.759	0.011	0.049	0.05	0.009	0.667559	Tanshishan_LN-Wanggou_MN-Kazakhstan_Kangju-Russia_MLBA_Sintashta	ManBac_LN-Mongolia_N_North-Russia_Alan-Russia_EBA_Yamnaya_Samara	2
HanG_Lanzhou	NuiNap_BA_Hc	Pingliangtai_LN	Pakistan_IA_Loebanr	Russia_EBA_Yamnaya_Samara	0.217	0.758	0.025	0.09	0.087	0.009	0.686949	NuiNap_BA_Hc-Pingliangtai_LN-Pakistan_IA_Loebanr-Russia_EBA_Yamnaya_Samara	ManBac_LN-Mongolia_N_North-French-Russia_EBA_Yamnaya_Samara	2
HanG_Lanzhou	NuiNap_BA_Hc	Pingliangtai_LN	Iran_C_SehGabi	Russia_EBA_Yamnaya_Samara	0.22	0.758	0.022	0.089	0.087	0.008	0.71889	NuiNap_BA_Hc-Pingliangtai_LN-Iran_C_SehGabi-Russia_EBA_Yamnaya_Samara	NuiNap_BA_Hc-Fofonovo_EN-Pakistan_IA_Loebanr-Russia_EBA_Yamnaya_Samara	2
HanG_Lanzhou	Tanshishan_LN	Wanggou_MN	Russia_Afanasievo	Russia_MLBA_Sintashta	0.231	0.758	0.01	0.048	0.05	0.008	0.673514	Tanshishan_LN-Wanggou_MN-Russia_Afanasievo-Russia_MLBA_Sintashta	NuiNap_BA_Hc-Fofonovo_EN-Russia_Afanasievo-Russia_EBA_Yamnaya_Samara	2
HanG_Lanzhou	Taiwan_Hanben	Lajia_LN	Iran_C_SehGabi	Russia_MLBA_Sintashta	0.232	0.757	0.011	0.028	0.032	0.008	0.613145	Taiwan_Hanben-Lajia_LN-Iran_C_SehGabi-Russia_MLBA_Sintashta	NuiNap_BA_Hc-Fofonovo_EN-Iran_BA1_ShahrISokhta-Russia_MLBA_Sintashta	2
HanG_Lanzhou	Taiwan_Hanben	Lajia_LN	Iran_BA1_ShahrISokhta	Russia_MLBA_Sintashta	0.233	0.756	0.012	0.028	0.033	0.008	0.604766	Taiwan_Hanben-Lajia_LN-Iran_BA1_ShahrISokhta-Russia_MLBA_Sintashta	NuiNap_BA_Hc-Mongolia_N_North-Russia_Sarmatian-Iran_C_TepeHissar	2
HanG_Lanzhou	Taiwan_Hanben	Lajia_LN	French	Russia_MLBA_Sintashta	0.233	0.756	0.011	0.027	0.031	0.007	0.681104	Taiwan_Hanben-Lajia_LN-French-Russia_MLBA_Sintashta	NuiNap_BA_Hc-Fofonovo_EN-Iran_C_SehGabi-Russia_EBA_Yamnaya_Samara	2
HanG_Lanzhou	Taiwan_Hanben	Lajia_LN	Pakistan_IA_Loebanr	Russia_MLBA_Sintashta	0.232	0.755	0.013	0.028	0.033	0.009	0.597708	Taiwan_Hanben-Lajia_LN-Pakistan_IA_Loebanr-Russia_MLBA_Sintashta	NuiNap_BA_Hc-Fofonovo_EN-Russia_Afanasievo-Iran_C_TepeHissar	2
HanG_Lanzhou	Taiwan_Hanben	Lajia_LN	Russia_Alan	Russia_MLBA_Sintashta	0.233	0.755	0.012	0.027	0.031	0.007	0.663762	Taiwan_Hanben-Lajia_LN-Russia_Alan-Russia_MLBA_Sintashta	NuiNap_BA_Hc-Fofonovo_EN-Russia_Afanasievo-Russia_MLBA_Sintashta	2
HanG_Lanzhou	Taiwan_Hanben	Lajia_LN	Kazakhstan_Sarmatian	Russia_MLBA_Sintashta	0.233	0.754	0.013	0.027	0.031	0.008	0.712451	Taiwan_Hanben-Lajia_LN-Kazakhstan_Sarmatian-Russia_MLBA_Sintashta	NuiNap_BA_Hc-Mongolia_N_North-Russia_Sarmatian-Russia_MLBA_Sintashta	2
HanG_Lanzhou	Taiwan_Hanben	Lajia_LN	Russia_Andronovo	Russia_MLBA_Sintashta	0.234	0.754	0.012	0.027	0.031	0.007	0.723026	Taiwan_Hanben-Lajia_LN-Russia_Andronovo-Russia_MLBA_Sintashta	NuiNap_BA_Hc-Fofonovo_EN-Iran_C_SehGabi-Russia_MLBA_Sintashta	2
HanG_Lanzhou	Taiwan_Hanben	Lajia_LN	Kazakhstan_Kangju	Russia_MLBA_Sintashta	0.234	0.753	0.013	0.028	0.032	0.008	0.689452	Taiwan_Hanben-Lajia_LN-Kazakhstan_Kangju-Russia_MLBA_Sintashta	NuiNap_BA_Hc-Ulaanzuukh_SlabGrave-Russia_Sarmatian-Russia_MLBA_Sintashta	2
HanG_Lanzhou	Taiwan_Hanben	Lajia_LN	Russia_Sarmatian	Russia_MLBA_Sintashta	0.234	0.753	0.013	0.027	0.031	0.008	0.708174	Taiwan_Hanben-Lajia_LN-Russia_Sarmatian-Russia_MLBA_Sintashta	NuiNap_BA_Hc-Mongolia_N_North-Russia_Sarmatian-Russia_EBA_Yamnaya_Samara	2
HanG_Lanzhou	Taiwan_Hanben	Lajia_LN	Russia_Afanasievo	Russia_MLBA_Sintashta	0.235	0.753	0.012	0.027	0.031	0.007	0.722286	Taiwan_Hanben-Lajia_LN-Russia_Afanasievo-Russia_MLBA_Sintashta	NuiNap_BA_Hc-Fofonovo_EN-Iran_BA1_ShahrISokhta-Russia_EBA_Yamnaya_Samara	2
HanG_Lanzhou	Taiwan_Hanben	Banlashan_MN	Russia_Sarmatian	Russia_EBA_Yamnaya_Samara	0.278	0.71	0.012	0.03	0.036	0.011	0.434959	Taiwan_Hanben-Banlashan_MN-Russia_Sarmatian-Russia_EBA_Yamnaya_Samara	NuiNap_BA_Hc-Ulaanzuukh_SlabGrave-Russia_Sarmatian-Russia_EBA_Yamnaya_Samara	2
HanG_Lanzhou	Taiwan_Hanben	Banlashan_MN	Russia_Andronovo	Russia_EBA_Yamnaya_Samara	0.279	0.71	0.011	0.03	0.036	0.01	0.443885	Taiwan_Hanben-Banlashan_MN-Russia_Andronovo-Russia_EBA_Yamnaya_Samara	NuiNap_BA_Hc-Mongolia_N_North-Russia_Alan-Russia_EBA_Yamnaya_Samara	2
HanG_Lanzhou	Taiwan_Hanben	Banlashan_MN	Kazakhstan_Sarmatian	Russia_EBA_Yamnaya_Samara	0.278	0.71	0.013	0.03	0.035	0.011	0.458799	Taiwan_Hanben-Banlashan_MN-Kazakhstan_Sarmatian-Russia_EBA_Yamnaya_Samara	NuiNap_BA_Hc-Mongolia_N_North-Russia_Alan-Russia_MLBA_Sintashta	2
HanG_Lanzhou	Taiwan_Hanben	Banlashan_MN	Kazakhstan_Kangju	Russia_EBA_Yamnaya_Samara	0.28	0.708	0.013	0.03	0.036	0.011	0.454679	Taiwan_Hanben-Banlashan_MN-Kazakhstan_Kangju-Russia_EBA_Yamnaya_Samara	NuiNap_BA_Hc-Russia_Shamanka_Eneolithic-Russia_Alan-Russia_MLBA_Sintashta	2
HanG_Lanzhou	Taiwan_Hanben	Banlashan_MN	French	Russia_EBA_Yamnaya_Samara	0.28	0.708	0.012	0.03	0.035	0.01	0.476798	Taiwan_Hanben-Banlashan_MN-French-Russia_EBA_Yamnaya_Samara	NuiNap_BA_Hc-Mongolia_N_North-French-Russia_EBA_Yamnaya_Samara	2
HanG_Lanzhou	Taiwan_Hanben	Banlashan_MN	Russia_Alan	Russia_EBA_Yamnaya_Samara	0.28	0.707	0.013	0.03	0.035	0.01	0.479208	Taiwan_Hanben-Banlashan_MN-Russia_Alan-Russia_EBA_Yamnaya_Samara	NuiNap_BA_Hc-Ulaanzuukh_SlabGrave-Russia_Alan-Russia_EBA_Yamnaya_Samara	2
HanG_Lanzhou	Taiwan_Hanben	Banlashan_MN	Iran_C_SehGabi	Russia_EBA_Yamnaya_Samara	0.282	0.704	0.014	0.03	0.035	0.01	0.50876	Taiwan_Hanben-Banlashan_MN-Iran_C_SehGabi-Russia_EBA_Yamnaya_Samara	Taiwan_Hanben-Fofonovo_EN-Pakistan_IA_Loebanr-Russia_MLBA_Sintashta	2
HanG_Lanzhou	Taiwan_Hanben	Banlashan_MN	Iran_BA1_ShahrISokhta	Russia_EBA_Yamnaya_Samara	0.283	0.703	0.015	0.03	0.036	0.011	0.502324	Taiwan_Hanben-Banlashan_MN-Iran_BA1_ShahrISokhta-Russia_EBA_Yamnaya_Samara	Taiwan_Hanben-Russia_Shamanka_Eneolithic-Iran_BA1_ShahrISokhta-Russia_EBA_Yamnaya_Samara	2
HanG_Lanzhou	Taiwan_Hanben	Banlashan_MN	Iran_C_SehGabi	Iran_C_TepeHissar	0.283	0.702	0.015	0.029	0.033	0.009	0.530839	Taiwan_Hanben-Banlashan_MN-Iran_C_SehGabi-Iran_C_TepeHissar	Taiwan_Hanben-Fofonovo_EN-Russia_Afanasievo-Russia_EBA_Yamnaya_Samara	2
HanG_Lanzhou	Taiwan_Hanben	Banlashan_MN	Iran_BA1_ShahrISokhta	Iran_C_TepeHissar	0.283	0.701	0.015	0.029	0.033	0.009	0.521749	Taiwan_Hanben-Banlashan_MN-Iran_BA1_ShahrISokhta-Iran_C_TepeHissar	Taiwan_Hanben-Fofonovo_EN-Pakistan_IA_Loebanr-Russia_EBA_Yamnaya_Samara	2
HanG_Lanzhou	Taiwan_Hanben	Banlashan_MN	Pakistan_IA_Loebanr	Russia_EBA_Yamnaya_Samara	0.283	0.7	0.017	0.03	0.036	0.012	0.517382	Taiwan_Hanben-Banlashan_MN-Pakistan_IA_Loebanr-Russia_EBA_Yamnaya_Samara	Taiwan_Hanben-Fofonovo_EN-Iran_C_SehGabi-Russia_EBA_Yamnaya_Samara	2
HanG_Lanzhou	Taiwan_Hanben	Banlashan_MN	Russia_Afanasievo	Iran_C_TepeHissar	0.285	0.699	0.015	0.03	0.036	0.011	0.44689	Taiwan_Hanben-Banlashan_MN-Russia_Afanasievo-Iran_C_TepeHissar	Taiwan_Hanben-Fofonovo_EN-Iran_BA1_ShahrISokhta-Russia_MLBA_Sintashta	2
HanG_Lanzhou	Taiwan_Hanben	Banlashan_MN	Russia_Sarmatian	Iran_C_TepeHissar	0.285	0.698	0.017	0.03	0.036	0.012	0.457953	Taiwan_Hanben-Banlashan_MN-Russia_Sarmatian-Iran_C_TepeHissar	Taiwan_Hanben-Russia_Shamanka_Eneolithic-Russia_Andronovo-Iran_C_TepeHissar	2
HanG_Lanzhou	Taiwan_Hanben	Banlashan_MN	Kazakhstan_Sarmatian	Iran_C_TepeHissar	0.284	0.698	0.018	0.029	0.035	0.012	0.497094	Taiwan_Hanben-Banlashan_MN-Kazakhstan_Sarmatian-Iran_C_TepeHissar	Taiwan_Hanben-Fofonovo_EN-Iran_C_SehGabi-Russia_MLBA_Sintashta	2
HanG_Lanzhou	Taiwan_Hanben	Banlashan_MN	Russia_Alan	Iran_C_TepeHissar	0.285	0.697	0.017	0.029	0.035	0.011	0.515394	Taiwan_Hanben-Banlashan_MN-Russia_Alan-Iran_C_TepeHissar	Taiwan_Hanben-Russia_Shamanka_Eneolithic-Kazakhstan_Kangju-Russia_MLBA_Sintashta	2
HanG_Lanzhou	Taiwan_Hanben	Banlashan_MN	French	Iran_C_TepeHissar	0.286	0.697	0.017	0.029	0.035	0.011	0.518602	Taiwan_Hanben-Banlashan_MN-French-Iran_C_TepeHissar	Taiwan_Hanben-Russia_Shamanka_Eneolithic-Kazakhstan_Sarmatian-Russia_MLBA_Sintashta	2
HanG_Lanzhou	Taiwan_Hanben	Banlashan_MN	Russia_Andronovo	Iran_C_TepeHissar	0.287	0.696	0.017	0.03	0.037	0.012	0.478535	Taiwan_Hanben-Banlashan_MN-Russia_Andronovo-Iran_C_TepeHissar	Taiwan_Hanben-Mongolia_N_North-Russia_Sarmatian-Russia_MLBA_Sintashta	2
HanG_Lanzhou	Taiwan_Hanben	Banlashan_MN	Kazakhstan_Kangju	Iran_C_TepeHissar	0.286	0.696	0.018	0.03	0.036	0.012	0.485008	Taiwan_Hanben-Banlashan_MN-Kazakhstan_Kangju-Iran_C_TepeHissar	Taiwan_Hanben-Fofonovo_EN-Russia_Afanasievo-Russia_MLBA_Sintashta	2
HanG_Lanzhou	Taiwan_Hanben	Banlashan_MN	Pakistan_IA_Loebanr	Iran_C_TepeHissar	0.285	0.696	0.019	0.029	0.034	0.011	0.545392	Taiwan_Hanben-Banlashan_MN-Pakistan_IA_Loebanr-Iran_C_TepeHissar	Taiwan_Hanben-Mongolia_N_North-Russia_Sarmatian-Iran_C_TepeHissar	2
HanG_Lanzhou	Taiwan_Hanben	Banlashan_MN	Russia_Afanasievo	Russia_MLBA_Sintashta	0.289	0.693	0.018	0.029	0.032	0.008	0.443539	Taiwan_Hanben-Banlashan_MN-Russia_Afanasievo-Russia_MLBA_Sintashta	Taiwan_Hanben-Ulaanzuukh_SlabGrave-Russia_Sarmatian-Russia_MLBA_Sintashta	2
HanG_Lanzhou	Taiwan_Hanben	Banlashan_MN	Russia_Andronovo	Russia_MLBA_Sintashta	0.288	0.693	0.018	0.029	0.032	0.008	0.477226	Taiwan_Hanben-Banlashan_MN-Russia_Andronovo-Russia_MLBA_Sintashta	Taiwan_Hanben-Fofonovo_EN-Russia_Afanasievo-Iran_C_TepeHissar	2
HanG_Lanzhou	Taiwan_Hanben	Banlashan_MN	Kazakhstan_Sarmatian	Russia_MLBA_Sintashta	0.287	0.693	0.02	0.028	0.032	0.009	0.499669	Taiwan_Hanben-Banlashan_MN-Kazakhstan_Sarmatian-Russia_MLBA_Sintashta	Taiwan_Hanben-Fofonovo_EN-Iran_BA1_ShahrISokhta-Russia_EBA_Yamnaya_Samara	2
HanG_Lanzhou	Taiwan_Hanben	Banlashan_MN	French	Russia_MLBA_Sintashta	0.288	0.693	0.019	0.028	0.032	0.008	0.520746	Taiwan_Hanben-Banlashan_MN-French-Russia_MLBA_Sintashta	Taiwan_Hanben-Ulaanzuukh_SlabGrave-Russia_Sarmatian-Russia_EBA_Yamnaya_Samara	2
HanG_Lanzhou	Taiwan_Hanben	Banlashan_MN	Russia_Sarmatian	Russia_MLBA_Sintashta	0.288	0.692	0.02	0.028	0.033	0.009	0.454257	Taiwan_Hanben-Banlashan_MN-Russia_Sarmatian-Russia_MLBA_Sintashta	Taiwan_Hanben-Mongolia_N_North-Russia_Sarmatian-Russia_EBA_Yamnaya_Samara	2
HanG_Lanzhou	Taiwan_Hanben	Banlashan_MN	Russia_Alan	Russia_MLBA_Sintashta	0.289	0.69	0.02	0.028	0.032	0.009	0.520275	Taiwan_Hanben-Banlashan_MN-Russia_Alan-Russia_MLBA_Sintashta	Taiwan_Hanben-Fofonovo_EN-Iran_C_SehGabi-Iran_C_TepeHissar	2
HanG_Lanzhou	Taiwan_Hanben	Banlashan_MN	Kazakhstan_Kangju	Russia_MLBA_Sintashta	0.29	0.689	0.021	0.028	0.033	0.009	0.484159	Taiwan_Hanben-Banlashan_MN-Kazakhstan_Kangju-Russia_MLBA_Sintashta	Taiwan_Hanben-Ulaanzuukh_SlabGrave-Kazakhstan_Sarmatian-Russia_EBA_Yamnaya_Samara	2
HanG_Lanzhou	Taiwan_Hanben	Banlashan_MN	Iran_C_SehGabi	Russia_MLBA_Sintashta	0.29	0.689	0.021	0.028	0.032	0.009	0.550678	Taiwan_Hanben-Banlashan_MN-Iran_C_SehGabi-Russia_MLBA_Sintashta	Taiwan_Hanben-Russia_Shamanka_Eneolithic-French-Russia_MLBA_Sintashta	2
HanG_Lanzhou	Taiwan_Hanben	Banlashan_MN	Iran_BA1_ShahrISokhta	Russia_MLBA_Sintashta	0.293	0.685	0.023	0.029	0.033	0.009	0.546172	Taiwan_Hanben-Banlashan_MN-Iran_BA1_ShahrISokhta-Russia_MLBA_Sintashta	Taiwan_Hanben-Russia_Shamanka_Eneolithic-Russia_Alan-Russia_MLBA_Sintashta	2
HanG_Lanzhou	Taiwan_Hanben	Banlashan_MN	Pakistan_IA_Loebanr	Russia_MLBA_Sintashta	0.293	0.682	0.025	0.028	0.033	0.01	0.56582	Taiwan_Hanben-Banlashan_MN-Pakistan_IA_Loebanr-Russia_MLBA_Sintashta	Taiwan_Hanben-Russia_Shamanka_Eneolithic-French-Iran_C_TepeHissar	2
HanG_Lanzhou	Tanshishan_LN	DevilsCave_N	French	Russia_EBA_Yamnaya_Samara	0.432	0.556	0.012	0.039	0.042	0.009	0.101698	Tanshishan_LN-DevilsCave_N-French-Russia_EBA_Yamnaya_Samara	Tanshishan_LN-Fofonovo_EN-Pakistan_IA_Loebanr-Russia_MLBA_Sintashta	2
HanG_Lanzhou	Tanshishan_LN	DevilsCave_N	Russia_Alan	Russia_EBA_Yamnaya_Samara	0.433	0.555	0.012	0.04	0.042	0.01	0.103846	Tanshishan_LN-DevilsCave_N-Russia_Alan-Russia_EBA_Yamnaya_Samara	Tanshishan_LN-Ulaanzuukh_SlabGrave-Russia_Sarmatian-Iran_C_TepeHissar	2
HanG_Lanzhou	Tanshishan_LN	DevilsCave_N	Iran_BA1_ShahrISokhta	Russia_EBA_Yamnaya_Samara	0.433	0.554	0.013	0.04	0.043	0.01	0.101767	Tanshishan_LN-DevilsCave_N-Iran_BA1_ShahrISokhta-Russia_EBA_Yamnaya_Samara	Tanshishan_LN-Russia_Shamanka_Eneolithic-Russia_Sarmatian-Russia_EBA_Yamnaya_Samara	2
HanG_Lanzhou	Tanshishan_LN	DevilsCave_N	Kazakhstan_Sarmatian	Russia_EBA_Yamnaya_Samara	0.433	0.554	0.013	0.04	0.043	0.01	0.106142	Tanshishan_LN-DevilsCave_N-Kazakhstan_Sarmatian-Russia_EBA_Yamnaya_Samara	Tanshishan_LN-Fofonovo_EN-Pakistan_IA_Loebanr-Russia_EBA_Yamnaya_Samara	2
HanG_Lanzhou	Tanshishan_LN	DevilsCave_N	Russia_Andronovo	Russia_EBA_Yamnaya_Samara	0.435	0.552	0.013	0.04	0.043	0.009	0.116091	Tanshishan_LN-DevilsCave_N-Russia_Andronovo-Russia_EBA_Yamnaya_Samara	Tanshishan_LN-Russia_Shamanka_Eneolithic-Russia_Sarmatian-Iran_C_TepeHissar	2
HanG_Lanzhou	Tanshishan_LN	DevilsCave_N	Russia_Afanasievo	Russia_EBA_Yamnaya_Samara	0.435	0.552	0.013	0.04	0.042	0.008	0.128928	Tanshishan_LN-DevilsCave_N-Russia_Afanasievo-Russia_EBA_Yamnaya_Samara	Tanshishan_LN-Fofonovo_EN-Iran_C_SehGabi-Russia_EBA_Yamnaya_Samara	2
HanG_Lanzhou	Tanshishan_LN	DevilsCave_N	Pakistan_IA_Loebanr	Russia_EBA_Yamnaya_Samara	0.434	0.551	0.015	0.039	0.043	0.011	0.111327	Tanshishan_LN-DevilsCave_N-Pakistan_IA_Loebanr-Russia_EBA_Yamnaya_Samara	Tanshishan_LN-Fofonovo_EN-Iran_BA1_ShahrISokhta-Russia_MLBA_Sintashta	2
HanG_Lanzhou	Tanshishan_LN	DevilsCave_N	Kazakhstan_Kangju	Russia_EBA_Yamnaya_Samara	0.435	0.551	0.014	0.04	0.043	0.01	0.115095	Tanshishan_LN-DevilsCave_N-Kazakhstan_Kangju-Russia_EBA_Yamnaya_Samara	Tanshishan_LN-Fofonovo_EN-Iran_C_SehGabi-Russia_MLBA_Sintashta	2
HanG_Lanzhou	Tanshishan_LN	DevilsCave_N	Russia_Sarmatian	Russia_EBA_Yamnaya_Samara	0.435	0.551	0.014	0.04	0.043	0.01	0.120386	Tanshishan_LN-DevilsCave_N-Russia_Sarmatian-Russia_EBA_Yamnaya_Samara	Tanshishan_LN-Fofonovo_EN-Iran_BA1_ShahrISokhta-Russia_EBA_Yamnaya_Samara	2
HanG_Longnan	Taiwan_Hanben	Wadian_LN	Iran_BA1_ShahrISokhta	Iran_C_TepeHissar	0.056	0.931	0.013	0.05	0.056	0.012	0.402727	Taiwan_Hanben-Wadian_LN-Iran_BA1_ShahrISokhta-Iran_C_TepeHissar	Tanshishan_LN-Fofonovo_EN-Russia_Afanasievo-Russia_EBA_Yamnaya_Samara	2
HanG_Longnan	Taiwan_Hanben	Wadian_LN	Pakistan_IA_Loebanr	Iran_C_TepeHissar	0.059	0.925	0.016	0.051	0.059	0.015	0.408106	Taiwan_Hanben-Wadian_LN-Pakistan_IA_Loebanr-Iran_C_TepeHissar	Tanshishan_LN-Fofonovo_EN-Iran_BA1_ShahrISokhta-Iran_C_TepeHissar	2
HanG_Longnan	Taiwan_Hanben	Wadian_LN	Russia_Alan	Iran_C_TepeHissar	0.06	0.925	0.015	0.051	0.059	0.014	0.408114	Taiwan_Hanben-Wadian_LN-Russia_Alan-Iran_C_TepeHissar	Tanshishan_LN-Ulaanzuukh_SlabGrave-French-Russia_EBA_Yamnaya_Samara	2
HanG_Longnan	Taiwan_Hanben	Wadian_LN	Kazakhstan_Kangju	Iran_C_TepeHissar	0.062	0.922	0.016	0.053	0.061	0.015	0.400273	Taiwan_Hanben-Wadian_LN-Kazakhstan_Kangju-Iran_C_TepeHissar	Tanshishan_LN-Ulaanzuukh_SlabGrave-Russia_Alan-Russia_EBA_Yamnaya_Samara	2
HanG_Longnan	Taiwan_Hanben	Wadian_LN	French	Iran_C_TepeHissar	0.062	0.922	0.015	0.052	0.059	0.014	0.412031	Taiwan_Hanben-Wadian_LN-French-Iran_C_TepeHissar	Tanshishan_LN-Ulaanzuukh_SlabGrave-Russia_Alan-Russia_MLBA_Sintashta	2
HanG_Longnan	Taiwan_Hanben	Wadian_LN	Kazakhstan_Sarmatian	Iran_C_TepeHissar	0.062	0.921	0.017	0.051	0.06	0.015	0.419268	Taiwan_Hanben-Wadian_LN-Kazakhstan_Sarmatian-Iran_C_TepeHissar	Tanshishan_LN-Russia_Shamanka_Eneolithic-Russia_Alan-Russia_MLBA_Sintashta	2
HanG_Longnan	Taiwan_Hanben	Wadian_LN	Russia_Andronovo	Iran_C_TepeHissar	0.064	0.919	0.016	0.053	0.062	0.015	0.409826	Taiwan_Hanben-Wadian_LN-Russia_Andronovo-Iran_C_TepeHissar	Tanshishan_LN-Russia_Shamanka_Eneolithic-Russia_Alan-Russia_EBA_Yamnaya_Samara	2
HanG_Longnan	Taiwan_Hanben	Wadian_LN	Iran_C_SehGabi	Russia_MLBA_Sintashta	0.067	0.915	0.018	0.051	0.057	0.012	0.360914	Taiwan_Hanben-Wadian_LN-Iran_C_SehGabi-Russia_MLBA_Sintashta	ManBac_LN-Mongolia_N_North-Russia_Afanasievo-Russia_EBA_Yamnaya_Samara	2
HanG_Longnan	Taiwan_Hanben	Wadian_LN	Russia_Sarmatian	Russia_MLBA_Sintashta	0.066	0.915	0.019	0.051	0.057	0.012	0.373212	Taiwan_Hanben-Wadian_LN-Russia_Sarmatian-Russia_MLBA_Sintashta	ManBac_LN-Fofonovo_EN-Pakistan_IA_Loebanr-Iran_C_TepeHissar	2
HanG_Longnan	Taiwan_Hanben	Wadian_LN	Russia_Afanasievo	Russia_MLBA_Sintashta	0.068	0.915	0.017	0.051	0.056	0.011	0.3786	Taiwan_Hanben-Wadian_LN-Russia_Afanasievo-Russia_MLBA_Sintashta	NuiNap_BA_Hc-Russia_Shamanka_Eneolithic-Kazakhstan_Kangju-Iran_C_TepeHissar	2
HanG_Longnan	Taiwan_Hanben	Wadian_LN	French	Russia_MLBA_Sintashta	0.067	0.915	0.018	0.05	0.055	0.011	0.399462	Taiwan_Hanben-Wadian_LN-French-Russia_MLBA_Sintashta	NuiNap_BA_Hc-Russia_Shamanka_Eneolithic-Russia_Andronovo-Iran_C_TepeHissar	2
HanG_Longnan	Taiwan_Hanben	Wadian_LN	Russia_Andronovo	Russia_MLBA_Sintashta	0.068	0.914	0.018	0.05	0.055	0.011	0.402561	Taiwan_Hanben-Wadian_LN-Russia_Andronovo-Russia_MLBA_Sintashta	NuiNap_BA_Hc-Boisman_MN-Russia_Sarmatian-Russia_MLBA_Sintashta	2
HanG_Longnan	Taiwan_Hanben	Wadian_LN	Russia_Alan	Russia_MLBA_Sintashta	0.068	0.913	0.019	0.05	0.056	0.012	0.388159	Taiwan_Hanben-Wadian_LN-Russia_Alan-Russia_MLBA_Sintashta	NuiNap_BA_Hc-Russia_Shamanka_Eneolithic-Russia_Andronovo-Russia_EBA_Yamnaya_Samara	2
HanG_Longnan	Taiwan_Hanben	Wadian_LN	Kazakhstan_Sarmatian	Russia_MLBA_Sintashta	0.068	0.912	0.02	0.05	0.056	0.012	0.409199	Taiwan_Hanben-Wadian_LN-Kazakhstan_Sarmatian-Russia_MLBA_Sintashta	NuiNap_BA_Hc-Boisman_MN-Russia_Andronovo-Russia_EBA_Yamnaya_Samara	2
HanG_Longnan	Taiwan_Hanben	Wadian_LN	Iran_BA1_ShahrISokhta	Russia_MLBA_Sintashta	0.07	0.911	0.02	0.051	0.058	0.013	0.362736	Taiwan_Hanben-Wadian_LN-Iran_BA1_ShahrISokhta-Russia_MLBA_Sintashta	NuiNap_BA_Hc-Boisman_MN-Russia_Sarmatian-Russia_EBA_Yamnaya_Samara	2
HanG_Longnan	Taiwan_Hanben	Wadian_LN	Kazakhstan_Kangju	Russia_MLBA_Sintashta	0.069	0.911	0.02	0.051	0.057	0.013	0.382238	Taiwan_Hanben-Wadian_LN-Kazakhstan_Kangju-Russia_MLBA_Sintashta	NuiNap_BA_Hc-Ulaanzuukh_SlabGrave-Kazakhstan_Sarmatian-Iran_C_TepeHissar	2
HanG_Longnan	Taiwan_Hanben	Pingliangtai_LN	Russia_Andronovo	Russia_MLBA_Sintashta	0.074	0.908	0.018	0.045	0.049	0.009	0.767578	Taiwan_Hanben-Pingliangtai_LN-Russia_Andronovo-Russia_MLBA_Sintashta	NuiNap_BA_Hc-Boisman_MN-Kazakhstan_Kangju-Russia_MLBA_Sintashta	2
HanG_Longnan	Taiwan_Hanben	Wadian_LN	Pakistan_IA_Loebanr	Russia_MLBA_Sintashta	0.071	0.907	0.022	0.051	0.059	0.014	0.374721	Taiwan_Hanben-Wadian_LN-Pakistan_IA_Loebanr-Russia_MLBA_Sintashta	NuiNap_BA_Hc-Fofonovo_EN-Pakistan_IA_Loebanr-Iran_C_TepeHissar	2
HanG_Longnan	Taiwan_Hanben	Pingliangtai_LN	Russia_Afanasievo	Russia_MLBA_Sintashta	0.075	0.907	0.018	0.045	0.05	0.009	0.735203	Taiwan_Hanben-Pingliangtai_LN-Russia_Afanasievo-Russia_MLBA_Sintashta	Taiwan_Hanben-Boisman_MN-Russia_Andronovo-Russia_EBA_Yamnaya_Samara	2
HanG_Longnan	Taiwan_Hanben	Pingliangtai_LN	French	Russia_MLBA_Sintashta	0.075	0.906	0.019	0.045	0.049	0.009	0.79116	Taiwan_Hanben-Pingliangtai_LN-French-Russia_MLBA_Sintashta	Taiwan_Hanben-Boisman_MN-Russia_Sarmatian-Russia_EBA_Yamnaya_Samara	2
HanG_Longnan	Taiwan_Hanben	Pingliangtai_LN	Russia_Sarmatian	Russia_MLBA_Sintashta	0.075	0.905	0.02	0.045	0.05	0.01	0.747329	Taiwan_Hanben-Pingliangtai_LN-Russia_Sarmatian-Russia_MLBA_Sintashta	Taiwan_Hanben-Ulaanzuukh_SlabGrave-Kazakhstan_Sarmatian-Iran_C_TepeHissar	2
HanG_Longnan	Taiwan_Hanben	Pingliangtai_LN	Kazakhstan_Sarmatian	Russia_MLBA_Sintashta	0.074	0.905	0.02	0.045	0.049	0.01	0.78836	Taiwan_Hanben-Pingliangtai_LN-Kazakhstan_Sarmatian-Russia_MLBA_Sintashta	Taiwan_Hanben-Boisman_MN-Kazakhstan_Kangju-Russia_MLBA_Sintashta	2
HanG_Longnan	Taiwan_Hanben	Pingliangtai_LN	Russia_Alan	Russia_MLBA_Sintashta	0.077	0.903	0.02	0.045	0.049	0.01	0.789592	Taiwan_Hanben-Pingliangtai_LN-Russia_Alan-Russia_MLBA_Sintashta	Tanshishan_LN-Boisman_MN-Russia_Sarmatian-Russia_MLBA_Sintashta	2
HanG_Longnan	Taiwan_Hanben	Pingliangtai_LN	Kazakhstan_Kangju	Russia_MLBA_Sintashta	0.078	0.901	0.021	0.045	0.05	0.01	0.769319	Taiwan_Hanben-Pingliangtai_LN-Kazakhstan_Kangju-Russia_MLBA_Sintashta	Tanshishan_LN-Ulaanzuukh_SlabGrave-Kazakhstan_Sarmatian-Iran_C_TepeHissar	2
HanG_Longnan	Taiwan_Hanben	Pingliangtai_LN	Iran_C_SehGabi	Russia_MLBA_Sintashta	0.078	0.901	0.02	0.045	0.05	0.01	0.800649	Taiwan_Hanben-Pingliangtai_LN-Iran_C_SehGabi-Russia_MLBA_Sintashta	Tanshishan_LN-Ulaanzuukh_SlabGrave-Kazakhstan_Sarmatian-Russia_MLBA_Sintashta	2
HanG_Longnan	Taiwan_Hanben	Pingliangtai_LN	Iran_BA1_ShahrISokhta	Russia_MLBA_Sintashta	0.081	0.897	0.022	0.045	0.051	0.01	0.788039	Taiwan_Hanben-Pingliangtai_LN-Iran_BA1_ShahrISokhta-Russia_MLBA_Sintashta	ManBac_LN-Russia_Shamanka_Eneolithic-Kazakhstan_Kangju-Russia_MLBA_Sintashta	2
HanG_Longnan	Taiwan_Hanben	Miaozigou_MN	Iran_C_SehGabi	Iran_C_TepeHissar	0.081	0.894	0.025	0.071	0.078	0.017	0.990159	Taiwan_Hanben-Miaozigou_MN-Iran_C_SehGabi-Iran_C_TepeHissar	ManBac_LN-Mongolia_N_East-Pakistan_IA_Loebanr-Russia_EBA_Yamnaya_Samara	2
HanG_Longnan	Taiwan_Hanben	Pingliangtai_LN	Pakistan_IA_Loebanr	Russia_MLBA_Sintashta	0.082	0.893	0.024	0.045	0.051	0.011	0.801409	Taiwan_Hanben-Pingliangtai_LN-Pakistan_IA_Loebanr-Russia_MLBA_Sintashta	ManBac_LN-Lajia_LN-Iran_BA1_ShahrISokhta-Russia_EBA_Yamnaya_Samara	2
HanG_Longnan	Tanshishan_LN	Wadian_LN	Iran_C_SehGabi	Russia_MLBA_Sintashta	0.099	0.889	0.013	0.078	0.079	0.011	0.35018	Tanshishan_LN-Wadian_LN-Iran_C_SehGabi-Russia_MLBA_Sintashta	ManBac_LN-Mongolia_N_North-Russia_Alan-Russia_MLBA_Sintashta	2
HanG_Longnan	Taiwan_Hanben	Wadian_LN	Iran_C_SehGabi	Russia_EBA_Yamnaya_Samara	0.086	0.888	0.026	0.049	0.056	0.012	0.238352	Taiwan_Hanben-Wadian_LN-Iran_C_SehGabi-Russia_EBA_Yamnaya_Samara	ManBac_LN-Mongolia_N_East-Iran_BA1_ShahrISokhta-Russia_EBA_Yamnaya_Samara	2
HanG_Longnan	Taiwan_Hanben	Miaozigou_MN	Iran_BA1_ShahrISokhta	Iran_C_TepeHissar	0.084	0.888	0.027	0.07	0.078	0.017	0.993716	Taiwan_Hanben-Miaozigou_MN-Iran_BA1_ShahrISokhta-Iran_C_TepeHissar	ManBac_LN-Mongolia_N_East-Iran_C_SehGabi-Russia_EBA_Yamnaya_Samara	2
HanG_Longnan	Taiwan_Hanben	Wadian_LN	Russia_Afanasievo	Russia_EBA_Yamnaya_Samara	0.088	0.887	0.026	0.048	0.054	0.011	0.309702	Taiwan_Hanben-Wadian_LN-Russia_Afanasievo-Russia_EBA_Yamnaya_Samara	ManBac_LN-Mongolia_N_East-French-Russia_MLBA_Sintashta	2
HanG_Longnan	Tanshishan_LN	Wadian_LN	French	Russia_MLBA_Sintashta	0.101	0.886	0.014	0.075	0.077	0.01	0.371748	Tanshishan_LN-Wadian_LN-French-Russia_MLBA_Sintashta	ManBac_LN-Ulaanzuukh_SlabGrave-Russia_Alan-Iran_C_TepeHissar	2
HanG_Longnan	Tanshishan_LN	Wadian_LN	Iran_BA1_ShahrISokhta	Russia_MLBA_Sintashta	0.101	0.885	0.014	0.078	0.08	0.011	0.351289	Tanshishan_LN-Wadian_LN-Iran_BA1_ShahrISokhta-Russia_MLBA_Sintashta	ManBac_LN-Lajia_LN-Iran_C_SehGabi-Russia_EBA_Yamnaya_Samara	2
HanG_Longnan	Tanshishan_LN	Wadian_LN	Russia_Alan	Russia_MLBA_Sintashta	0.101	0.885	0.014	0.077	0.079	0.011	0.372673	Tanshishan_LN-Wadian_LN-Russia_Alan-Russia_MLBA_Sintashta	ManBac_LN-DevilsCave_N-Iran_C_SehGabi-Iran_C_TepeHissar	2
HanG_Longnan	Taiwan_Hanben	Wadian_LN	Russia_Sarmatian	Russia_EBA_Yamnaya_Samara	0.087	0.884	0.029	0.049	0.056	0.013	0.26756	Taiwan_Hanben-Wadian_LN-Russia_Sarmatian-Russia_EBA_Yamnaya_Samara	ManBac_LN-DevilsCave_N-Iran_BA1_ShahrISokhta-Iran_C_TepeHissar	2
HanG_Longnan	Taiwan_Hanben	Wadian_LN	Russia_Alan	Russia_EBA_Yamnaya_Samara	0.088	0.884	0.028	0.049	0.055	0.012	0.280436	Taiwan_Hanben-Wadian_LN-Russia_Alan-Russia_EBA_Yamnaya_Samara	ManBac_LN-Mongolia_N_East-Russia_Alan-Russia_EBA_Yamnaya_Samara	2
HanG_Longnan	Taiwan_Hanben	Wadian_LN	French	Russia_EBA_Yamnaya_Samara	0.088	0.884	0.028	0.049	0.055	0.012	0.295145	Taiwan_Hanben-Wadian_LN-French-Russia_EBA_Yamnaya_Samara	ManBac_LN-Mongolia_N_East-Russia_Afanasievo-Russia_EBA_Yamnaya_Samara	2
HanG_Longnan	Taiwan_Hanben	Miaozigou_MN	Russia_Alan	Iran_C_TepeHissar	0.088	0.884	0.029	0.072	0.081	0.019	0.987784	Taiwan_Hanben-Miaozigou_MN-Russia_Alan-Iran_C_TepeHissar	ManBac_LN-Mongolia_N_East-French-Russia_EBA_Yamnaya_Samara	2
HanG_Longnan	Tanshishan_LN	Wadian_LN	Russia_Sarmatian	Russia_MLBA_Sintashta	0.102	0.884	0.014	0.077	0.079	0.011	0.371792	Tanshishan_LN-Wadian_LN-Russia_Sarmatian-Russia_MLBA_Sintashta	ManBac_LN-Lajia_LN-Russia_Alan-Russia_MLBA_Sintashta	2
HanG_Longnan	Tanshishan_LN	Wadian_LN	Kazakhstan_Sarmatian	Russia_MLBA_Sintashta	0.101	0.884	0.015	0.077	0.079	0.011	0.401706	Tanshishan_LN-Wadian_LN-Kazakhstan_Sarmatian-Russia_MLBA_Sintashta	ManBac_LN-Ulaanzuukh_SlabGrave-Pakistan_IA_Loebanr-Russia_EBA_Yamnaya_Samara	2
HanG_Longnan	Taiwan_Hanben	Wadian_LN	Iran_BA1_ShahrISokhta	Russia_EBA_Yamnaya_Samara	0.088	0.883	0.028	0.049	0.056	0.013	0.248676	Taiwan_Hanben-Wadian_LN-Iran_BA1_ShahrISokhta-Russia_EBA_Yamnaya_Samara	ManBac_LN-Ulaanzuukh_SlabGrave-Iran_BA1_ShahrISokhta-Russia_EBA_Yamnaya_Samara	2
HanG_Longnan	Taiwan_Hanben	Miaozigou_MN	French	Iran_C_TepeHissar	0.089	0.883	0.028	0.072	0.082	0.019	0.985395	Taiwan_Hanben-Miaozigou_MN-French-Iran_C_TepeHissar	ManBac_LN-Russia_Shamanka_Eneolithic-Iran_BA1_ShahrISokhta-Iran_C_TepeHissar	2
HanG_Longnan	Tanshishan_LN	Wadian_LN	Russia_Andronovo	Russia_MLBA_Sintashta	0.103	0.883	0.014	0.076	0.078	0.01	0.393075	Tanshishan_LN-Wadian_LN-Russia_Andronovo-Russia_MLBA_Sintashta	ManBac_LN-Ulaanzuukh_SlabGrave-Iran_C_SehGabi-Russia_EBA_Yamnaya_Samara	2
HanG_Longnan	Taiwan_Hanben	Wadian_LN	Russia_Andronovo	Russia_EBA_Yamnaya_Samara	0.09	0.881	0.028	0.049	0.055	0.012	0.312192	Taiwan_Hanben-Wadian_LN-Russia_Andronovo-Russia_EBA_Yamnaya_Samara	ManBac_LN-Russia_Shamanka_Eneolithic-Iran_C_SehGabi-Iran_C_TepeHissar	2
HanG_Longnan	Taiwan_Hanben	Wadian_LN	Kazakhstan_Sarmatian	Russia_EBA_Yamnaya_Samara	0.088	0.881	0.031	0.048	0.055	0.013	0.317255	Taiwan_Hanben-Wadian_LN-Kazakhstan_Sarmatian-Russia_EBA_Yamnaya_Samara	ManBac_LN-Shimao_LN-French-Russia_MLBA_Sintashta	2
HanG_Longnan	Tanshishan_LN	Wadian_LN	Pakistan_IA_Loebanr	Russia_MLBA_Sintashta	0.104	0.881	0.016	0.077	0.08	0.012	0.355853	Tanshishan_LN-Wadian_LN-Pakistan_IA_Loebanr-Russia_MLBA_Sintashta	ManBac_LN-Ulaanzuukh_SlabGrave-Russia_Alan-Russia_EBA_Yamnaya_Samara	2
HanG_Longnan	Tanshishan_LN	Wadian_LN	Russia_Afanasievo	Russia_MLBA_Sintashta	0.106	0.881	0.013	0.076	0.078	0.01	0.374049	Tanshishan_LN-Wadian_LN-Russia_Afanasievo-Russia_MLBA_Sintashta	ManBac_LN-Ulaanzuukh_SlabGrave-Russia_Afanasievo-Russia_EBA_Yamnaya_Samara	2
HanG_Longnan	Tanshishan_LN	Wadian_LN	Kazakhstan_Kangju	Russia_MLBA_Sintashta	0.104	0.881	0.015	0.077	0.079	0.011	0.375886	Tanshishan_LN-Wadian_LN-Kazakhstan_Kangju-Russia_MLBA_Sintashta	ManBac_LN-Lajia_LN-Iran_BA1_ShahrISokhta-Iran_C_TepeHissar	2
HanG_Longnan	Taiwan_Hanben	Miaozigou_MN	Kazakhstan_Sarmatian	Iran_C_TepeHissar	0.089	0.88	0.032	0.072	0.083	0.021	0.987808	Taiwan_Hanben-Miaozigou_MN-Kazakhstan_Sarmatian-Iran_C_TepeHissar	ManBac_LN-DevilsCave_N-Pakistan_IA_Loebanr-Iran_C_TepeHissar	2
HanG_Longnan	Taiwan_Hanben	Miaozigou_MN	Pakistan_IA_Loebanr	Iran_C_TepeHissar	0.088	0.88	0.032	0.071	0.08	0.02	0.9927	Taiwan_Hanben-Miaozigou_MN-Pakistan_IA_Loebanr-Iran_C_TepeHissar	ManBac_LN-Shimao_LN-Kazakhstan_Sarmatian-Russia_EBA_Yamnaya_Samara	2
HanG_Longnan	Taiwan_Hanben	Wadian_LN	Kazakhstan_Kangju	Russia_EBA_Yamnaya_Samara	0.091	0.879	0.03	0.049	0.057	0.013	0.276764	Taiwan_Hanben-Wadian_LN-Kazakhstan_Kangju-Russia_EBA_Yamnaya_Samara	ManBac_LN-Shimao_LN-Russia_Alan-Russia_MLBA_Sintashta	2
HanG_Longnan	Taiwan_Hanben	Wadian_LN	Pakistan_IA_Loebanr	Russia_EBA_Yamnaya_Samara	0.09	0.878	0.032	0.049	0.057	0.014	0.256577	Taiwan_Hanben-Wadian_LN-Pakistan_IA_Loebanr-Russia_EBA_Yamnaya_Samara	ManBac_LN-Shimao_LN-Russia_Sarmatian-Iran_C_TepeHissar	2
HanG_Longnan	Taiwan_Hanben	Miaozigou_MN	Russia_Sarmatian	Iran_C_TepeHissar	0.091	0.878	0.031	0.073	0.084	0.021	0.98604	Taiwan_Hanben-Miaozigou_MN-Russia_Sarmatian-Iran_C_TepeHissar	ManBac_LN-Shimao_LN-French-Russia_EBA_Yamnaya_Samara	2
HanG_Longnan	Taiwan_Hanben	Miaozigou_MN	Russia_Afanasievo	Iran_C_TepeHissar	0.094	0.878	0.029	0.073	0.083	0.019	0.987307	Taiwan_Hanben-Miaozigou_MN-Russia_Afanasievo-Iran_C_TepeHissar	ManBac_LN-DevilsCave_N-Russia_Alan-Iran_C_TepeHissar	2
HanG_Longnan	Taiwan_Hanben	Miaozigou_MN	Kazakhstan_Kangju	Iran_C_TepeHissar	0.092	0.877	0.031	0.073	0.084	0.021	0.986927	Taiwan_Hanben-Miaozigou_MN-Kazakhstan_Kangju-Iran_C_TepeHissar	ManBac_LN-DevilsCave_N-French-Iran_C_TepeHissar	2
HanG_Longnan	Taiwan_Hanben	Miaozigou_MN	Russia_Andronovo	Iran_C_TepeHissar	0.094	0.876	0.03	0.073	0.084	0.02	0.985451	Taiwan_Hanben-Miaozigou_MN-Russia_Andronovo-Iran_C_TepeHissar	ManBac_LN-Shimao_LN-Kazakhstan_Kangju-Russia_EBA_Yamnaya_Samara	2
HanG_Longnan	Tanshishan_LN	Miaozigou_MN	Iran_BA1_ShahrISokhta	Iran_C_TepeHissar	0.108	0.874	0.018	0.091	0.091	0.016	0.99218	Tanshishan_LN-Miaozigou_MN-Iran_BA1_ShahrISokhta-Iran_C_TepeHissar	ManBac_LN-Shimao_LN-Russia_Andronovo-Iran_C_TepeHissar	2
HanG_Longnan	ManBac_LN	Pingliangtai_LN	Kazakhstan_Sarmatian	Russia_EBA_Yamnaya_Samara	0.112	0.872	0.016	0.111	0.103	0.013	0.289761	ManBac_LN-Pingliangtai_LN-Kazakhstan_Sarmatian-Russia_EBA_Yamnaya_Samara	NuiNap_BA_Hc-Boisman_MN-Pakistan_IA_Loebanr-Russia_EBA_Yamnaya_Samara	2
HanG_Longnan	Taiwan_Hanben	Pingliangtai_LN	Russia_Afanasievo	Russia_EBA_Yamnaya_Samara	0.1	0.872	0.028	0.043	0.047	0.009	0.649705	Taiwan_Hanben-Pingliangtai_LN-Russia_Afanasievo-Russia_EBA_Yamnaya_Samara	NuiNap_BA_Hc-Chokhopani_2700BP-Russia_Alan-Russia_MLBA_Sintashta	2
HanG_Longnan	Tanshishan_LN	Miaozigou_MN	Russia_Alan	Iran_C_TepeHissar	0.113	0.869	0.018	0.091	0.092	0.017	0.988835	Tanshishan_LN-Miaozigou_MN-Russia_Alan-Iran_C_TepeHissar	NuiNap_BA_Hc-Boisman_MN-Iran_BA1_ShahrISokhta-Russia_EBA_Yamnaya_Samara	2
HanG_Longnan	Tanshishan_LN	Miaozigou_MN	Pakistan_IA_Loebanr	Iran_C_TepeHissar	0.111	0.869	0.02	0.091	0.091	0.018	0.99108	Tanshishan_LN-Miaozigou_MN-Pakistan_IA_Loebanr-Iran_C_TepeHissar	NuiNap_BA_Hc-Chokhopani_2700BP-French-Russia_MLBA_Sintashta	2
HanG_Longnan	Tanshishan_LN	Pingliangtai_LN	French	Russia_MLBA_Sintashta	0.118	0.868	0.014	0.062	0.063	0.008	0.811154	Tanshishan_LN-Pingliangtai_LN-French-Russia_MLBA_Sintashta	NuiNap_BA_Hc-Zongri_LN1-Russia_Andronovo-Russia_MLBA_Sintashta	2
HanG_Longnan	Taiwan_Hanben	Pingliangtai_LN	French	Russia_EBA_Yamnaya_Samara	0.102	0.867	0.031	0.043	0.047	0.01	0.665569	Taiwan_Hanben-Pingliangtai_LN-French-Russia_EBA_Yamnaya_Samara	NuiNap_BA_Hc-Zongri_LN1-Russia_Afanasievo-Iran_C_TepeHissar	2
HanG_Longnan	Tanshishan_LN	Pingliangtai_LN	Russia_Alan	Russia_MLBA_Sintashta	0.119	0.867	0.014	0.062	0.063	0.009	0.832502	Tanshishan_LN-Pingliangtai_LN-Russia_Alan-Russia_MLBA_Sintashta	NuiNap_BA_Hc-Chokhopani_2700BP-Russia_Afanasievo-Russia_MLBA_Sintashta	2
HanG_Longnan	Tanshishan_LN	Pingliangtai_LN	Iran_C_SehGabi	Russia_MLBA_Sintashta	0.119	0.867	0.014	0.063	0.063	0.009	0.83543	Tanshishan_LN-Pingliangtai_LN-Iran_C_SehGabi-Russia_MLBA_Sintashta	NuiNap_BA_Hc-Zongri_LN1-Russia_Andronovo-Russia_EBA_Yamnaya_Samara	2
HanG_Longnan	Taiwan_Hanben	Pingliangtai_LN	Russia_Andronovo	Russia_EBA_Yamnaya_Samara	0.103	0.866	0.031	0.043	0.047	0.01	0.659365	Taiwan_Hanben-Pingliangtai_LN-Russia_Andronovo-Russia_EBA_Yamnaya_Samara	NuiNap_BA_Hc-Chokhopani_2700BP-Kazakhstan_Kangju-Russia_MLBA_Sintashta	2
HanG_Longnan	Taiwan_Hanben	Pingliangtai_LN	Kazakhstan_Sarmatian	Russia_EBA_Yamnaya_Samara	0.101	0.866	0.033	0.043	0.047	0.01	0.683804	Taiwan_Hanben-Pingliangtai_LN-Kazakhstan_Sarmatian-Russia_EBA_Yamnaya_Samara	NuiNap_BA_Hc-Chokhopani_2700BP-Russia_Sarmatian-Russia_MLBA_Sintashta	2
HanG_Longnan	Tanshishan_LN	Wadian_LN	Iran_C_SehGabi	Russia_EBA_Yamnaya_Samara	0.115	0.866	0.019	0.081	0.084	0.011	0.195426	Tanshishan_LN-Wadian_LN-Iran_C_SehGabi-Russia_EBA_Yamnaya_Samara	NuiNap_BA_Hc-Boisman_MN-Iran_C_SehGabi-Russia_EBA_Yamnaya_Samara	2
HanG_Longnan	Tanshishan_LN	Pingliangtai_LN	Russia_Andronovo	Russia_MLBA_Sintashta	0.121	0.866	0.013	0.063	0.063	0.008	0.830361	Tanshishan_LN-Pingliangtai_LN-Russia_Andronovo-Russia_MLBA_Sintashta	NuiNap_BA_Hc-Zongri_LN1-Russia_Andronovo-Iran_C_TepeHissar	2
HanG_Longnan	Tanshishan_LN	Pingliangtai_LN	Kazakhstan_Sarmatian	Russia_MLBA_Sintashta	0.119	0.866	0.015	0.063	0.063	0.009	0.854427	Tanshishan_LN-Pingliangtai_LN-Kazakhstan_Sarmatian-Russia_MLBA_Sintashta	NuiNap_BA_Hc-Zongri_LN1-Kazakhstan_Sarmatian-Iran_C_TepeHissar	2
HanG_Longnan	Taiwan_Hanben	Pingliangtai_LN	Russia_Sarmatian	Russia_EBA_Yamnaya_Samara	0.103	0.865	0.032	0.043	0.048	0.01	0.603612	Taiwan_Hanben-Pingliangtai_LN-Russia_Sarmatian-Russia_EBA_Yamnaya_Samara	NuiNap_BA_Hc-Chokhopani_2700BP-Russia_Andronovo-Russia_MLBA_Sintashta	2
HanG_Longnan	Taiwan_Hanben	Pingliangtai_LN	Russia_Alan	Russia_EBA_Yamnaya_Samara	0.103	0.865	0.032	0.043	0.048	0.01	0.649897	Taiwan_Hanben-Pingliangtai_LN-Russia_Alan-Russia_EBA_Yamnaya_Samara	NuiNap_BA_Hc-Chokhopani_2700BP-Kazakhstan_Sarmatian-Russia_MLBA_Sintashta	2
HanG_Longnan	Taiwan_Hanben	Pingliangtai_LN	Iran_C_SehGabi	Russia_EBA_Yamnaya_Samara	0.104	0.864	0.032	0.043	0.048	0.01	0.62631	Taiwan_Hanben-Pingliangtai_LN-Iran_C_SehGabi-Russia_EBA_Yamnaya_Samara	NuiNap_BA_Hc-Chokhopani_2700BP-Russia_Andronovo-Iran_C_TepeHissar	2
HanG_Longnan	Tanshishan_LN	Pingliangtai_LN	Russia_Afanasievo	Russia_MLBA_Sintashta	0.123	0.864	0.013	0.063	0.064	0.008	0.799587	Tanshishan_LN-Pingliangtai_LN-Russia_Afanasievo-Russia_MLBA_Sintashta	NuiNap_BA_Hc-Zongri_LN2-Russia_Afanasievo-Russia_MLBA_Sintashta	2
HanG_Longnan	Tanshishan_LN	Pingliangtai_LN	Russia_Sarmatian	Russia_MLBA_Sintashta	0.122	0.864	0.014	0.063	0.064	0.009	0.82277	Tanshishan_LN-Pingliangtai_LN-Russia_Sarmatian-Russia_MLBA_Sintashta	NuiNap_BA_Hc-Wanggou_MN-Iran_BA1_ShahrISokhta-Russia_MLBA_Sintashta	2
HanG_Longnan	Tanshishan_LN	Miaozigou_MN	Kazakhstan_Sarmatian	Iran_C_TepeHissar	0.116	0.864	0.02	0.09	0.092	0.019	0.990299	Tanshishan_LN-Miaozigou_MN-Kazakhstan_Sarmatian-Iran_C_TepeHissar	NuiNap_BA_Hc-Zongri_LN2-Russia_Afanasievo-Russia_EBA_Yamnaya_Samara	2
HanG_Longnan	ManBac_LN	Pingliangtai_LN	Russia_Andronovo	Russia_EBA_Yamnaya_Samara	0.124	0.863	0.013	0.108	0.101	0.012	0.24192	ManBac_LN-Pingliangtai_LN-Russia_Andronovo-Russia_EBA_Yamnaya_Samara	NuiNap_BA_Hc-Zongri_LN2-French-Russia_EBA_Yamnaya_Samara	2
HanG_Longnan	Tanshishan_LN	Pingliangtai_LN	Iran_BA1_ShahrISokhta	Russia_MLBA_Sintashta	0.122	0.863	0.015	0.062	0.064	0.009	0.830227	Tanshishan_LN-Pingliangtai_LN-Iran_BA1_ShahrISokhta-Russia_MLBA_Sintashta	NuiNap_BA_Hc-Zongri_LN2-Russia_Andronovo-Russia_EBA_Yamnaya_Samara	2
HanG_Longnan	Tanshishan_LN	Pingliangtai_LN	Kazakhstan_Kangju	Russia_MLBA_Sintashta	0.123	0.862	0.015	0.062	0.064	0.009	0.832044	Tanshishan_LN-Pingliangtai_LN-Kazakhstan_Kangju-Russia_MLBA_Sintashta	NuiNap_BA_Hc-Shimao_LN-Russia_Andronovo-Iran_C_TepeHissar	2
HanG_Longnan	Tanshishan_LN	Miaozigou_MN	Kazakhstan_Kangju	Iran_C_TepeHissar	0.118	0.862	0.02	0.09	0.092	0.019	0.989504	Tanshishan_LN-Miaozigou_MN-Kazakhstan_Kangju-Iran_C_TepeHissar	Taiwan_Hanben-Chokhopani_2700BP-Pakistan_IA_Loebanr-Iran_C_TepeHissar	2
HanG_Longnan	Tanshishan_LN	Miaozigou_MN	Russia_Afanasievo	Iran_C_TepeHissar	0.12	0.862	0.018	0.09	0.092	0.017	0.990023	Tanshishan_LN-Miaozigou_MN-Russia_Afanasievo-Iran_C_TepeHissar	Taiwan_Hanben-Chokhopani_2700BP-Iran_C_SehGabi-Russia_MLBA_Sintashta	2
HanG_Longnan	Taiwan_Hanben	Pingliangtai_LN	Kazakhstan_Kangju	Russia_EBA_Yamnaya_Samara	0.105	0.861	0.034	0.043	0.048	0.011	0.634075	Taiwan_Hanben-Pingliangtai_LN-Kazakhstan_Kangju-Russia_EBA_Yamnaya_Samara	Taiwan_Hanben-Chokhopani_2700BP-Iran_C_SehGabi-Iran_C_TepeHissar	2
HanG_Longnan	Tanshishan_LN	Miaozigou_MN	Russia_Andronovo	Iran_C_TepeHissar	0.121	0.861	0.019	0.09	0.092	0.018	0.988982	Tanshishan_LN-Miaozigou_MN-Russia_Andronovo-Iran_C_TepeHissar	Taiwan_Hanben-Chokhopani_2700BP-Pakistan_IA_Loebanr-Russia_EBA_Yamnaya_Samara	2
HanG_Longnan	Tanshishan_LN	Miaozigou_MN	Russia_Sarmatian	Iran_C_TepeHissar	0.119	0.861	0.02	0.09	0.092	0.019	0.989729	Tanshishan_LN-Miaozigou_MN-Russia_Sarmatian-Iran_C_TepeHissar	Taiwan_Hanben-Chokhopani_2700BP-Iran_C_SehGabi-Russia_EBA_Yamnaya_Samara	2
HanG_Longnan	Taiwan_Hanben	Pingliangtai_LN	Iran_BA1_ShahrISokhta	Russia_EBA_Yamnaya_Samara	0.107	0.86	0.033	0.043	0.048	0.01	0.621596	Taiwan_Hanben-Pingliangtai_LN-Iran_BA1_ShahrISokhta-Russia_EBA_Yamnaya_Samara	Taiwan_Hanben-Mongolia_N_East-Iran_C_SehGabi-Russia_EBA_Yamnaya_Samara	2
HanG_Longnan	Tanshishan_LN	Wadian_LN	Iran_BA1_ShahrISokhta	Russia_EBA_Yamnaya_Samara	0.119	0.86	0.021	0.081	0.084	0.012	0.203182	Tanshishan_LN-Wadian_LN-Iran_BA1_ShahrISokhta-Russia_EBA_Yamnaya_Samara	Taiwan_Hanben-Mongolia_N_East-Iran_BA1_ShahrISokhta-Russia_EBA_Yamnaya_Samara	2
HanG_Longnan	Tanshishan_LN	Pingliangtai_LN	Pakistan_IA_Loebanr	Russia_MLBA_Sintashta	0.123	0.86	0.017	0.062	0.064	0.01	0.826559	Tanshishan_LN-Pingliangtai_LN-Pakistan_IA_Loebanr-Russia_MLBA_Sintashta	Taiwan_Hanben-Mongolia_N_East-Pakistan_IA_Loebanr-Russia_EBA_Yamnaya_Samara	2
HanG_Longnan	ManBac_LN	Pingliangtai_LN	French	Russia_EBA_Yamnaya_Samara	0.128	0.859	0.013	0.111	0.103	0.012	0.194932	ManBac_LN-Pingliangtai_LN-French-Russia_EBA_Yamnaya_Samara	Taiwan_Hanben-Mongolia_N_East-Iran_C_SehGabi-Russia_MLBA_Sintashta	2
HanG_Longnan	Tanshishan_LN	Wadian_LN	Russia_Alan	Russia_EBA_Yamnaya_Samara	0.12	0.859	0.022	0.08	0.082	0.011	0.227675	Tanshishan_LN-Wadian_LN-Russia_Alan-Russia_EBA_Yamnaya_Samara	Taiwan_Hanben-Chokhopani_2700BP-Russia_Afanasievo-Russia_EBA_Yamnaya_Samara	2
HanG_Longnan	Tanshishan_LN	Wadian_LN	French	Russia_EBA_Yamnaya_Samara	0.121	0.858	0.021	0.078	0.08	0.011	0.232711	Tanshishan_LN-Wadian_LN-French-Russia_EBA_Yamnaya_Samara	Taiwan_Hanben-Chokhopani_2700BP-Russia_Alan-Russia_EBA_Yamnaya_Samara	2
HanG_Longnan	ManBac_LN	Pingliangtai_LN	Russia_Afanasievo	Russia_EBA_Yamnaya_Samara	0.13	0.857	0.013	0.1	0.095	0.01	0.205592	ManBac_LN-Pingliangtai_LN-Russia_Afanasievo-Russia_EBA_Yamnaya_Samara	Taiwan_Hanben-Chokhopani_2700BP-Russia_Alan-Iran_C_TepeHissar	2
HanG_Longnan	Taiwan_Hanben	Shimao_LN	Russia_Afanasievo	Iran_C_TepeHissar	0.131	0.856	0.013	0.046	0.052	0.012	0.85245	Taiwan_Hanben-Shimao_LN-Russia_Afanasievo-Iran_C_TepeHissar	Taiwan_Hanben-Chokhopani_2700BP-French-Russia_EBA_Yamnaya_Samara	2
HanG_Longnan	Taiwan_Hanben	Shimao_LN	Kazakhstan_Kangju	Iran_C_TepeHissar	0.131	0.856	0.014	0.046	0.053	0.013	0.855158	Taiwan_Hanben-Shimao_LN-Kazakhstan_Kangju-Iran_C_TepeHissar	Taiwan_Hanben-Chokhopani_2700BP-Russia_Alan-Russia_MLBA_Sintashta	2
HanG_Longnan	Taiwan_Hanben	Pingliangtai_LN	Pakistan_IA_Loebanr	Russia_EBA_Yamnaya_Samara	0.108	0.855	0.037	0.043	0.049	0.012	0.635948	Taiwan_Hanben-Pingliangtai_LN-Pakistan_IA_Loebanr-Russia_EBA_Yamnaya_Samara	Taiwan_Hanben-Chokhopani_2700BP-Kazakhstan_Sarmatian-Russia_EBA_Yamnaya_Samara	2
HanG_Longnan	Taiwan_Hanben	Shimao_LN	Russia_Andronovo	Iran_C_TepeHissar	0.132	0.855	0.014	0.046	0.053	0.013	0.859771	Taiwan_Hanben-Shimao_LN-Russia_Andronovo-Iran_C_TepeHissar	Taiwan_Hanben-Chokhopani_2700BP-French-Russia_MLBA_Sintashta	2
HanG_Longnan	Tanshishan_LN	Wadian_LN	Pakistan_IA_Loebanr	Russia_EBA_Yamnaya_Samara	0.122	0.854	0.024	0.08	0.084	0.013	0.204361	Tanshishan_LN-Wadian_LN-Pakistan_IA_Loebanr-Russia_EBA_Yamnaya_Samara	Taiwan_Hanben-Chokhopani_2700BP-French-Iran_C_TepeHissar	2
HanG_Longnan	Tanshishan_LN	Wadian_LN	Russia_Sarmatian	Russia_EBA_Yamnaya_Samara	0.124	0.854	0.023	0.08	0.083	0.012	0.229855	Tanshishan_LN-Wadian_LN-Russia_Sarmatian-Russia_EBA_Yamnaya_Samara	Taiwan_Hanben-Chokhopani_2700BP-Russia_Sarmatian-Russia_EBA_Yamnaya_Samara	2
HanG_Longnan	Tanshishan_LN	Wadian_LN	Kazakhstan_Sarmatian	Russia_EBA_Yamnaya_Samara	0.122	0.854	0.024	0.079	0.082	0.012	0.265876	Tanshishan_LN-Wadian_LN-Kazakhstan_Sarmatian-Russia_EBA_Yamnaya_Samara	Taiwan_Hanben-Chokhopani_2700BP-Kazakhstan_Sarmatian-Iran_C_TepeHissar	2
HanG_Longnan	Tanshishan_LN	Wadian_LN	Russia_Andronovo	Russia_EBA_Yamnaya_Samara	0.127	0.851	0.022	0.079	0.081	0.011	0.260496	Tanshishan_LN-Wadian_LN-Russia_Andronovo-Russia_EBA_Yamnaya_Samara	Taiwan_Hanben-Chokhopani_2700BP-Kazakhstan_Sarmatian-Russia_MLBA_Sintashta	2
HanG_Longnan	Tanshishan_LN	Wadian_LN	Russia_Afanasievo	Russia_EBA_Yamnaya_Samara	0.128	0.851	0.021	0.077	0.079	0.01	0.267839	Tanshishan_LN-Wadian_LN-Russia_Afanasievo-Russia_EBA_Yamnaya_Samara	Taiwan_Hanben-Chokhopani_2700BP-Kazakhstan_Kangju-Russia_EBA_Yamnaya_Samara	2
HanG_Longnan	Tanshishan_LN	Wadian_LN	Kazakhstan_Kangju	Russia_EBA_Yamnaya_Samara	0.126	0.85	0.023	0.08	0.083	0.012	0.232049	Tanshishan_LN-Wadian_LN-Kazakhstan_Kangju-Russia_EBA_Yamnaya_Samara	Taiwan_Hanben-Chokhopani_2700BP-Russia_Andronovo-Russia_EBA_Yamnaya_Samara	2
HanG_Longnan	Taiwan_Hanben	Shimao_LN	Iran_C_SehGabi	Russia_EBA_Yamnaya_Samara	0.137	0.848	0.015	0.045	0.051	0.012	0.805128	Taiwan_Hanben-Shimao_LN-Iran_C_SehGabi-Russia_EBA_Yamnaya_Samara	Taiwan_Hanben-Chokhopani_2700BP-Russia_Sarmatian-Iran_C_TepeHissar	2
HanG_Longnan	Taiwan_Hanben	Shimao_LN	Russia_Afanasievo	Russia_EBA_Yamnaya_Samara	0.137	0.847	0.016	0.045	0.05	0.01	0.854135	Taiwan_Hanben-Shimao_LN-Russia_Afanasievo-Russia_EBA_Yamnaya_Samara	Taiwan_Hanben-Chokhopani_2700BP-Kazakhstan_Kangju-Iran_C_TepeHissar	2
HanG_Longnan	Taiwan_Hanben	Shimao_LN	Iran_BA1_ShahrISokhta	Russia_EBA_Yamnaya_Samara	0.138	0.846	0.016	0.045	0.052	0.013	0.811641	Taiwan_Hanben-Shimao_LN-Iran_BA1_ShahrISokhta-Russia_EBA_Yamnaya_Samara	Taiwan_Hanben-Chokhopani_2700BP-Kazakhstan_Kangju-Russia_MLBA_Sintashta	2
HanG_Longnan	Taiwan_Hanben	Shimao_LN	French	Russia_EBA_Yamnaya_Samara	0.137	0.846	0.017	0.045	0.05	0.011	0.84634	Taiwan_Hanben-Shimao_LN-French-Russia_EBA_Yamnaya_Samara	Taiwan_Hanben-Zongri_LN1-Kazakhstan_Kangju-Russia_EBA_Yamnaya_Samara	2
HanG_Longnan	Taiwan_Hanben	Shimao_LN	Russia_Alan	Russia_EBA_Yamnaya_Samara	0.138	0.845	0.017	0.045	0.051	0.012	0.843076	Taiwan_Hanben-Shimao_LN-Russia_Alan-Russia_EBA_Yamnaya_Samara	Taiwan_Hanben-Zongri_LN1-Kazakhstan_Kangju-Russia_MLBA_Sintashta	2
HanG_Longnan	Taiwan_Hanben	Shimao_LN	Kazakhstan_Sarmatian	Russia_EBA_Yamnaya_Samara	0.137	0.845	0.018	0.045	0.051	0.013	0.853297	Taiwan_Hanben-Shimao_LN-Kazakhstan_Sarmatian-Russia_EBA_Yamnaya_Samara	Taiwan_Hanben-Zongri_LN1-Russia_Sarmatian-Russia_EBA_Yamnaya_Samara	2
HanG_Longnan	Taiwan_Hanben	Shimao_LN	Russia_Sarmatian	Russia_EBA_Yamnaya_Samara	0.138	0.844	0.018	0.045	0.051	0.012	0.848097	Taiwan_Hanben-Shimao_LN-Russia_Sarmatian-Russia_EBA_Yamnaya_Samara	Taiwan_Hanben-Zongri_LN1-Kazakhstan_Kangju-Iran_C_TepeHissar	2
HanG_Longnan	Taiwan_Hanben	Shimao_LN	Russia_Andronovo	Russia_EBA_Yamnaya_Samara	0.139	0.844	0.017	0.045	0.05	0.011	0.860493	Taiwan_Hanben-Shimao_LN-Russia_Andronovo-Russia_EBA_Yamnaya_Samara	Taiwan_Hanben-Zongri_LN1-Russia_Sarmatian-Russia_MLBA_Sintashta	2
HanG_Longnan	Taiwan_Hanben	Shimao_LN	Pakistan_IA_Loebanr	Russia_EBA_Yamnaya_Samara	0.14	0.841	0.02	0.046	0.053	0.014	0.836442	Taiwan_Hanben-Shimao_LN-Pakistan_IA_Loebanr-Russia_EBA_Yamnaya_Samara	Taiwan_Hanben-Zongri_LN1-Russia_Sarmatian-Iran_C_TepeHissar	2
HanG_Longnan	Taiwan_Hanben	Shimao_LN	Kazakhstan_Kangju	Russia_EBA_Yamnaya_Samara	0.14	0.841	0.019	0.045	0.052	0.013	0.854848	Taiwan_Hanben-Shimao_LN-Kazakhstan_Kangju-Russia_EBA_Yamnaya_Samara	Taiwan_Hanben-Zongri_LN1-Kazakhstan_Sarmatian-Russia_MLBA_Sintashta	2
HanG_Longnan	Tanshishan_LN	Pingliangtai_LN	Iran_C_SehGabi	Russia_EBA_Yamnaya_Samara	0.142	0.834	0.024	0.065	0.066	0.009	0.542291	Tanshishan_LN-Pingliangtai_LN-Iran_C_SehGabi-Russia_EBA_Yamnaya_Samara	Taiwan_Hanben-Zongri_LN1-Kazakhstan_Sarmatian-Iran_C_TepeHissar	2
HanG_Longnan	Tanshishan_LN	Pingliangtai_LN	French	Russia_EBA_Yamnaya_Samara	0.145	0.831	0.024	0.063	0.065	0.009	0.577469	Tanshishan_LN-Pingliangtai_LN-French-Russia_EBA_Yamnaya_Samara	Taiwan_Hanben-Wanggou_MN-Russia_Afanasievo-Iran_C_TepeHissar	2
HanG_Longnan	Tanshishan_LN	Pingliangtai_LN	Russia_Alan	Russia_EBA_Yamnaya_Samara	0.145	0.83	0.025	0.064	0.065	0.009	0.582239	Tanshishan_LN-Pingliangtai_LN-Russia_Alan-Russia_EBA_Yamnaya_Samara	Taiwan_Hanben-Wanggou_MN-Russia_Andronovo-Iran_C_TepeHissar	2
HanG_Longnan	Tanshishan_LN	Pingliangtai_LN	Iran_BA1_ShahrISokhta	Russia_EBA_Yamnaya_Samara	0.147	0.828	0.025	0.064	0.066	0.01	0.548548	Tanshishan_LN-Pingliangtai_LN-Iran_BA1_ShahrISokhta-Russia_EBA_Yamnaya_Samara	Taiwan_Hanben-Wanggou_MN-Kazakhstan_Kangju-Iran_C_TepeHissar	2
HanG_Longnan	Tanshishan_LN	Pingliangtai_LN	Kazakhstan_Sarmatian	Russia_EBA_Yamnaya_Samara	0.146	0.828	0.027	0.064	0.065	0.01	0.649599	Tanshishan_LN-Pingliangtai_LN-Kazakhstan_Sarmatian-Russia_EBA_Yamnaya_Samara	Tanshishan_LN-Chokhopani_2700BP-Iran_C_SehGabi-Iran_C_TepeHissar	2
HanG_Longnan	Tanshishan_LN	Pingliangtai_LN	Russia_Afanasievo	Russia_EBA_Yamnaya_Samara	0.151	0.826	0.023	0.063	0.064	0.008	0.631354	Tanshishan_LN-Pingliangtai_LN-Russia_Afanasievo-Russia_EBA_Yamnaya_Samara	Tanshishan_LN-Chokhopani_2700BP-Pakistan_IA_Loebanr-Iran_C_TepeHissar	2
HanG_Longnan	Tanshishan_LN	Pingliangtai_LN	Russia_Andronovo	Russia_EBA_Yamnaya_Samara	0.15	0.825	0.024	0.063	0.065	0.009	0.624014	Tanshishan_LN-Pingliangtai_LN-Russia_Andronovo-Russia_EBA_Yamnaya_Samara	Tanshishan_LN-Chokhopani_2700BP-Iran_C_SehGabi-Russia_EBA_Yamnaya_Samara	2
HanG_Longnan	Tanshishan_LN	Pingliangtai_LN	Russia_Sarmatian	Russia_EBA_Yamnaya_Samara	0.15	0.824	0.026	0.064	0.066	0.01	0.584919	Tanshishan_LN-Pingliangtai_LN-Russia_Sarmatian-Russia_EBA_Yamnaya_Samara	Tanshishan_LN-Chokhopani_2700BP-Pakistan_IA_Loebanr-Russia_EBA_Yamnaya_Samara	2
HanG_Longnan	NuiNap_BA_Hc	Pingliangtai_LN	Kazakhstan_Sarmatian	Russia_MLBA_Sintashta	0.166	0.823	0.01	0.11	0.108	0.009	0.746375	NuiNap_BA_Hc-Pingliangtai_LN-Kazakhstan_Sarmatian-Russia_MLBA_Sintashta	Tanshishan_LN-Ulaanzuukh_SlabGrave-Iran_C_SehGabi-Russia_MLBA_Sintashta	2
HanG_Longnan	Tanshishan_LN	Pingliangtai_LN	Pakistan_IA_Loebanr	Russia_EBA_Yamnaya_Samara	0.149	0.823	0.028	0.064	0.066	0.011	0.54174	Tanshishan_LN-Pingliangtai_LN-Pakistan_IA_Loebanr-Russia_EBA_Yamnaya_Samara	Tanshishan_LN-Russia_Shamanka_Eneolithic-Pakistan_IA_Loebanr-Russia_EBA_Yamnaya_Samara	2
HanG_Longnan	Tanshishan_LN	Pingliangtai_LN	Kazakhstan_Kangju	Russia_EBA_Yamnaya_Samara	0.151	0.822	0.026	0.064	0.066	0.01	0.59377	Tanshishan_LN-Pingliangtai_LN-Kazakhstan_Kangju-Russia_EBA_Yamnaya_Samara	Tanshishan_LN-Chokhopani_2700BP-Russia_Alan-Iran_C_TepeHissar	2
HanG_Longnan	NuiNap_BA_Hc	Pingliangtai_LN	Kazakhstan_Kangju	Russia_MLBA_Sintashta	0.173	0.818	0.01	0.109	0.107	0.009	0.712588	NuiNap_BA_Hc-Pingliangtai_LN-Kazakhstan_Kangju-Russia_MLBA_Sintashta	Tanshishan_LN-Chokhopani_2700BP-Russia_Alan-Russia_MLBA_Sintashta	2
HanG_Longnan	NuiNap_BA_Hc	Pingliangtai_LN	Iran_C_SehGabi	Russia_MLBA_Sintashta	0.174	0.817	0.01	0.107	0.105	0.009	0.714768	NuiNap_BA_Hc-Pingliangtai_LN-Iran_C_SehGabi-Russia_MLBA_Sintashta	Tanshishan_LN-Chokhopani_2700BP-Russia_Alan-Russia_EBA_Yamnaya_Samara	2
HanG_Longnan	NuiNap_BA_Hc	Pingliangtai_LN	Russia_Alan	Russia_MLBA_Sintashta	0.173	0.817	0.01	0.107	0.105	0.009	0.717244	NuiNap_BA_Hc-Pingliangtai_LN-Russia_Alan-Russia_MLBA_Sintashta	Tanshishan_LN-Chokhopani_2700BP-French-Russia_EBA_Yamnaya_Samara	2
HanG_Longnan	NuiNap_BA_Hc	Pingliangtai_LN	Russia_Andronovo	Russia_MLBA_Sintashta	0.174	0.817	0.009	0.108	0.106	0.008	0.717989	NuiNap_BA_Hc-Pingliangtai_LN-Russia_Andronovo-Russia_MLBA_Sintashta	Tanshishan_LN-Chokhopani_2700BP-French-Iran_C_TepeHissar	2
HanG_Longnan	Taiwan_Hanben	Wanggou_MN	Iran_C_SehGabi	Russia_MLBA_Sintashta	0.17	0.816	0.014	0.042	0.046	0.01	0.257737	Taiwan_Hanben-Wanggou_MN-Iran_C_SehGabi-Russia_MLBA_Sintashta	Tanshishan_LN-Chokhopani_2700BP-French-Russia_MLBA_Sintashta	2
HanG_Longnan	Taiwan_Hanben	Wanggou_MN	French	Russia_MLBA_Sintashta	0.17	0.816	0.014	0.041	0.045	0.009	0.279544	Taiwan_Hanben-Wanggou_MN-French-Russia_MLBA_Sintashta	Tanshishan_LN-Ulaanzuukh_SlabGrave-Iran_BA1_ShahrISokhta-Russia_MLBA_Sintashta	2
HanG_Longnan	Taiwan_Hanben	Wanggou_MN	Pakistan_IA_Loebanr	Russia_MLBA_Sintashta	0.17	0.815	0.016	0.043	0.049	0.012	0.232588	Taiwan_Hanben-Wanggou_MN-Pakistan_IA_Loebanr-Russia_MLBA_Sintashta	Tanshishan_LN-Chokhopani_2700BP-Kazakhstan_Sarmatian-Russia_EBA_Yamnaya_Samara	2
HanG_Longnan	Taiwan_Hanben	Wanggou_MN	Iran_BA1_ShahrISokhta	Russia_MLBA_Sintashta	0.17	0.815	0.014	0.042	0.048	0.011	0.239237	Taiwan_Hanben-Wanggou_MN-Iran_BA1_ShahrISokhta-Russia_MLBA_Sintashta	Tanshishan_LN-Chokhopani_2700BP-Kazakhstan_Sarmatian-Iran_C_TepeHissar	2
HanG_Longnan	Taiwan_Hanben	Wanggou_MN	Russia_Afanasievo	Russia_MLBA_Sintashta	0.171	0.815	0.014	0.042	0.046	0.01	0.267912	Taiwan_Hanben-Wanggou_MN-Russia_Afanasievo-Russia_MLBA_Sintashta	Tanshishan_LN-Chokhopani_2700BP-Russia_Afanasievo-Russia_EBA_Yamnaya_Samara	2
HanG_Longnan	Taiwan_Hanben	Wanggou_MN	Russia_Alan	Russia_MLBA_Sintashta	0.17	0.815	0.015	0.042	0.046	0.01	0.268883	Taiwan_Hanben-Wanggou_MN-Russia_Alan-Russia_MLBA_Sintashta	Tanshishan_LN-Zongri_LN1-Kazakhstan_Kangju-Russia_EBA_Yamnaya_Samara	2
HanG_Longnan	Taiwan_Hanben	Wanggou_MN	Russia_Sarmatian	Russia_MLBA_Sintashta	0.17	0.815	0.015	0.042	0.046	0.01	0.268985	Taiwan_Hanben-Wanggou_MN-Russia_Sarmatian-Russia_MLBA_Sintashta	Tanshishan_LN-Chokhopani_2700BP-Kazakhstan_Sarmatian-Russia_MLBA_Sintashta	2
HanG_Longnan	Taiwan_Hanben	Wanggou_MN	Russia_Andronovo	Russia_MLBA_Sintashta	0.17	0.815	0.015	0.041	0.045	0.01	0.284342	Taiwan_Hanben-Wanggou_MN-Russia_Andronovo-Russia_MLBA_Sintashta	Tanshishan_LN-Chokhopani_2700BP-Kazakhstan_Kangju-Iran_C_TepeHissar	2
HanG_Longnan	Taiwan_Hanben	Wanggou_MN	Kazakhstan_Sarmatian	Russia_MLBA_Sintashta	0.17	0.814	0.016	0.041	0.046	0.011	0.290988	Taiwan_Hanben-Wanggou_MN-Kazakhstan_Sarmatian-Russia_MLBA_Sintashta	Tanshishan_LN-Chokhopani_2700BP-Russia_Sarmatian-Russia_EBA_Yamnaya_Samara	2
HanG_Longnan	Taiwan_Hanben	Wanggou_MN	Kazakhstan_Kangju	Russia_MLBA_Sintashta	0.171	0.813	0.016	0.042	0.047	0.011	0.267909	Taiwan_Hanben-Wanggou_MN-Kazakhstan_Kangju-Russia_MLBA_Sintashta	Tanshishan_LN-Chokhopani_2700BP-Russia_Sarmatian-Iran_C_TepeHissar	2
HanG_Longnan	NuiNap_BA_Hc	Pingliangtai_LN	French	Russia_MLBA_Sintashta	0.178	0.812	0.009	0.105	0.103	0.008	0.695595	NuiNap_BA_Hc-Pingliangtai_LN-French-Russia_MLBA_Sintashta	Tanshishan_LN-Zongri_LN1-Russia_Sarmatian-Russia_EBA_Yamnaya_Samara	2
HanG_Longnan	NuiNap_BA_Hc	Pingliangtai_LN	Kazakhstan_Sarmatian	Russia_EBA_Yamnaya_Samara	0.208	0.774	0.018	0.114	0.11	0.01	0.543386	NuiNap_BA_Hc-Pingliangtai_LN-Kazakhstan_Sarmatian-Russia_EBA_Yamnaya_Samara	Tanshishan_LN-Chokhopani_2700BP-Kazakhstan_Kangju-Russia_EBA_Yamnaya_Samara	2
HanG_Longnan	NuiNap_BA_Hc	Pingliangtai_LN	Russia_Afanasievo	Russia_EBA_Yamnaya_Samara	0.216	0.77	0.014	0.107	0.105	0.009	0.506064	NuiNap_BA_Hc-Pingliangtai_LN-Russia_Afanasievo-Russia_EBA_Yamnaya_Samara	Tanshishan_LN-Zongri_LN1-Kazakhstan_Kangju-Russia_MLBA_Sintashta	2
HanG_Longnan	NuiNap_BA_Hc	Pingliangtai_LN	Russia_Alan	Russia_EBA_Yamnaya_Samara	0.216	0.768	0.016	0.111	0.107	0.01	0.497555	NuiNap_BA_Hc-Pingliangtai_LN-Russia_Alan-Russia_EBA_Yamnaya_Samara	Tanshishan_LN-Chokhopani_2700BP-Russia_Sarmatian-Russia_MLBA_Sintashta	2
HanG_Longnan	NuiNap_BA_Hc	Pingliangtai_LN	Russia_Andronovo	Russia_EBA_Yamnaya_Samara	0.216	0.768	0.016	0.11	0.107	0.009	0.515167	NuiNap_BA_Hc-Pingliangtai_LN-Russia_Andronovo-Russia_EBA_Yamnaya_Samara	Tanshishan_LN-Chokhopani_2700BP-Russia_Andronovo-Russia_EBA_Yamnaya_Samara	2
HanG_Longnan	NuiNap_BA_Hc	Pingliangtai_LN	Russia_Sarmatian	Russia_EBA_Yamnaya_Samara	0.218	0.766	0.016	0.113	0.11	0.01	0.481083	NuiNap_BA_Hc-Pingliangtai_LN-Russia_Sarmatian-Russia_EBA_Yamnaya_Samara	Tanshishan_LN-Chokhopani_2700BP-Kazakhstan_Kangju-Russia_MLBA_Sintashta	2
HanG_Longnan	NuiNap_BA_Hc	Pingliangtai_LN	Kazakhstan_Kangju	Russia_EBA_Yamnaya_Samara	0.217	0.766	0.017	0.113	0.109	0.011	0.486887	NuiNap_BA_Hc-Pingliangtai_LN-Kazakhstan_Kangju-Russia_EBA_Yamnaya_Samara	Tanshishan_LN-Zongri_LN2-Pakistan_IA_Loebanr-Russia_MLBA_Sintashta	2
HanG_Longnan	NuiNap_BA_Hc	Pingliangtai_LN	French	Russia_EBA_Yamnaya_Samara	0.218	0.766	0.016	0.107	0.104	0.01	0.495388	NuiNap_BA_Hc-Pingliangtai_LN-French-Russia_EBA_Yamnaya_Samara	Tanshishan_LN-Zongri_LN1-Russia_Sarmatian-Russia_MLBA_Sintashta	2
HanG_Longnan	NuiNap_BA_Hc	Pingliangtai_LN	Iran_C_SehGabi	Russia_EBA_Yamnaya_Samara	0.219	0.765	0.016	0.11	0.107	0.01	0.481114	NuiNap_BA_Hc-Pingliangtai_LN-Iran_C_SehGabi-Russia_EBA_Yamnaya_Samara	Tanshishan_LN-Chokhopani_2700BP-Russia_Andronovo-Russia_MLBA_Sintashta	2
HanG_Longnan	NuiNap_BA_Hc	Pingliangtai_LN	Iran_BA1_ShahrISokhta	Russia_EBA_Yamnaya_Samara	0.22	0.764	0.016	0.112	0.108	0.01	0.468623	NuiNap_BA_Hc-Pingliangtai_LN-Iran_BA1_ShahrISokhta-Russia_EBA_Yamnaya_Samara	Tanshishan_LN-Zongri_LN1-Kazakhstan_Kangju-Iran_C_TepeHissar	2
HanG_Longnan	NuiNap_BA_Hc	Pingliangtai_LN	Pakistan_IA_Loebanr	Russia_EBA_Yamnaya_Samara	0.222	0.761	0.017	0.111	0.107	0.011	0.449048	NuiNap_BA_Hc-Pingliangtai_LN-Pakistan_IA_Loebanr-Russia_EBA_Yamnaya_Samara	Tanshishan_LN-Zongri_LN1-Kazakhstan_Sarmatian-Iran_C_TepeHissar	2
HanG_Longnan	Taiwan_Hanben	Banlashan_MN	French	Russia_MLBA_Sintashta	0.295	0.694	0.011	0.034	0.037	0.009	0.106037	Taiwan_Hanben-Banlashan_MN-French-Russia_MLBA_Sintashta	Tanshishan_LN-Zongri_LN1-Russia_Sarmatian-Iran_C_TepeHissar	2
HanG_Longnan	Taiwan_Hanben	Banlashan_MN	Kazakhstan_Sarmatian	Russia_MLBA_Sintashta	0.295	0.693	0.012	0.034	0.038	0.01	0.105532	Taiwan_Hanben-Banlashan_MN-Kazakhstan_Sarmatian-Russia_MLBA_Sintashta	Tanshishan_LN-Zongri_LN2-Iran_BA1_ShahrISokhta-Russia_MLBA_Sintashta	2
HanG_Longnan	Taiwan_Hanben	Banlashan_MN	Russia_Alan	Russia_MLBA_Sintashta	0.296	0.692	0.012	0.034	0.038	0.01	0.105246	Taiwan_Hanben-Banlashan_MN-Russia_Alan-Russia_MLBA_Sintashta	Tanshishan_LN-Chokhopani_2700BP-Russia_Afanasievo-Russia_MLBA_Sintashta	2
HanG_Longnan	Taiwan_Hanben	Banlashan_MN	Iran_C_SehGabi	Russia_MLBA_Sintashta	0.297	0.691	0.012	0.034	0.038	0.01	0.107932	Taiwan_Hanben-Banlashan_MN-Iran_C_SehGabi-Russia_MLBA_Sintashta	Tanshishan_LN-Zongri_LN1-Russia_Andronovo-Iran_C_TepeHissar	2
HanG_Longnan	Taiwan_Hanben	Banlashan_MN	Iran_BA1_ShahrISokhta	Russia_MLBA_Sintashta	0.298	0.689	0.013	0.034	0.039	0.011	0.104372	Taiwan_Hanben-Banlashan_MN-Iran_BA1_ShahrISokhta-Russia_MLBA_Sintashta	Tanshishan_LN-Ulaanzuukh_SlabGrave-Pakistan_IA_Loebanr-Russia_MLBA_Sintashta	2
HanG_Longnan	Taiwan_Hanben	Banlashan_MN	Pakistan_IA_Loebanr	Russia_MLBA_Sintashta	0.298	0.688	0.014	0.034	0.04	0.012	0.10632	Taiwan_Hanben-Banlashan_MN-Pakistan_IA_Loebanr-Russia_MLBA_Sintashta	Tanshishan_LN-Zongri_LN2-Iran_C_SehGabi-Russia_MLBA_Sintashta	2
HanG_Longnan	Taiwan_Hanben	DevilsCave_N	Russia_Andronovo	Russia_MLBA_Sintashta	0.325	0.661	0.014	0.029	0.032	0.008	0.101941	Taiwan_Hanben-DevilsCave_N-Russia_Andronovo-Russia_MLBA_Sintashta	Tanshishan_LN-Zongri_LN2-Russia_Alan-Russia_MLBA_Sintashta	2
HanG_Longnan	Taiwan_Hanben	DevilsCave_N	Iran_C_SehGabi	Iran_C_TepeHissar	0.323	0.661	0.016	0.028	0.031	0.009	0.111709	Taiwan_Hanben-DevilsCave_N-Iran_C_SehGabi-Iran_C_TepeHissar	Tanshishan_LN-Zongri_LN2-French-Russia_MLBA_Sintashta	2
HanG_Longnan	Taiwan_Hanben	DevilsCave_N	Russia_Afanasievo	Russia_MLBA_Sintashta	0.326	0.66	0.014	0.029	0.032	0.008	0.100547	Taiwan_Hanben-DevilsCave_N-Russia_Afanasievo-Russia_MLBA_Sintashta	Tanshishan_LN-Zongri_LN2-Kazakhstan_Kangju-Russia_MLBA_Sintashta	2
HanG_Longnan	Taiwan_Hanben	DevilsCave_N	Kazakhstan_Sarmatian	Russia_MLBA_Sintashta	0.324	0.66	0.016	0.029	0.032	0.009	0.104471	Taiwan_Hanben-DevilsCave_N-Kazakhstan_Sarmatian-Russia_MLBA_Sintashta	Tanshishan_LN-Wanggou_MN-Russia_Afanasievo-Iran_C_TepeHissar	2
HanG_Longnan	Taiwan_Hanben	DevilsCave_N	French	Russia_MLBA_Sintashta	0.325	0.66	0.015	0.029	0.032	0.008	0.110368	Taiwan_Hanben-DevilsCave_N-French-Russia_MLBA_Sintashta	Tanshishan_LN-Zongri_LN2-Russia_Sarmatian-Russia_MLBA_Sintashta	2
HanG_Longnan	Taiwan_Hanben	DevilsCave_N	Iran_BA1_ShahrISokhta	Iran_C_TepeHissar	0.324	0.66	0.017	0.028	0.031	0.009	0.114257	Taiwan_Hanben-DevilsCave_N-Iran_BA1_ShahrISokhta-Iran_C_TepeHissar	Tanshishan_LN-Wanggou_MN-Russia_Sarmatian-Iran_C_TepeHissar	2
HanG_Longnan	Taiwan_Hanben	DevilsCave_N	Russia_Sarmatian	Russia_MLBA_Sintashta	0.325	0.659	0.016	0.029	0.032	0.009	0.105872	Taiwan_Hanben-DevilsCave_N-Russia_Sarmatian-Russia_MLBA_Sintashta	Tanshishan_LN-Zongri_LN2-Russia_Afanasievo-Russia_MLBA_Sintashta	2
HanG_Longnan	Taiwan_Hanben	DevilsCave_N	Iran_C_SehGabi	Russia_MLBA_Sintashta	0.327	0.657	0.016	0.029	0.032	0.009	0.116906	Taiwan_Hanben-DevilsCave_N-Iran_C_SehGabi-Russia_MLBA_Sintashta	Tanshishan_LN-Wanggou_MN-Russia_Andronovo-Iran_C_TepeHissar	2
HanG_Longnan	Taiwan_Hanben	DevilsCave_N	Russia_Alan	Russia_MLBA_Sintashta	0.326	0.657	0.017	0.029	0.032	0.009	0.119728	Taiwan_Hanben-DevilsCave_N-Russia_Alan-Russia_MLBA_Sintashta	Tanshishan_LN-Wanggou_MN-Kazakhstan_Kangju-Iran_C_TepeHissar	2
HanG_Longnan	Taiwan_Hanben	DevilsCave_N	Kazakhstan_Kangju	Russia_MLBA_Sintashta	0.327	0.656	0.017	0.029	0.033	0.009	0.114976	Taiwan_Hanben-DevilsCave_N-Kazakhstan_Kangju-Russia_MLBA_Sintashta	Tanshishan_LN-Wanggou_MN-French-Iran_C_TepeHissar	2
HanG_Longnan	Taiwan_Hanben	DevilsCave_N	Iran_BA1_ShahrISokhta	Russia_MLBA_Sintashta	0.329	0.653	0.019	0.029	0.033	0.009	0.130195	Taiwan_Hanben-DevilsCave_N-Iran_BA1_ShahrISokhta-Russia_MLBA_Sintashta	NuiNap_BA_Hc-Boisman_MN-Russia_Alan-Russia_MLBA_Sintashta	2
HanG_Longnan	Taiwan_Hanben	DevilsCave_N	Russia_Alan	Iran_C_TepeHissar	0.328	0.652	0.021	0.028	0.032	0.01	0.143952	Taiwan_Hanben-DevilsCave_N-Russia_Alan-Iran_C_TepeHissar	NuiNap_BA_Hc-Boisman_MN-Russia_Alan-Russia_EBA_Yamnaya_Samara	2
HanG_Longnan	Taiwan_Hanben	DevilsCave_N	Pakistan_IA_Loebanr	Iran_C_TepeHissar	0.326	0.652	0.022	0.028	0.032	0.011	0.150279	Taiwan_Hanben-DevilsCave_N-Pakistan_IA_Loebanr-Iran_C_TepeHissar	Taiwan_Hanben-Boisman_MN-Russia_Alan-Russia_EBA_Yamnaya_Samara	2
HanG_Longnan	Taiwan_Hanben	DevilsCave_N	Russia_Afanasievo	Iran_C_TepeHissar	0.33	0.651	0.02	0.029	0.033	0.01	0.129409	Taiwan_Hanben-DevilsCave_N-Russia_Afanasievo-Iran_C_TepeHissar	Tanshishan_LN-DevilsCave_N-Iran_C_SehGabi-Russia_MLBA_Sintashta	2
HanG_Longnan	Taiwan_Hanben	DevilsCave_N	Kazakhstan_Sarmatian	Iran_C_TepeHissar	0.328	0.65	0.022	0.028	0.033	0.011	0.13541	Taiwan_Hanben-DevilsCave_N-Kazakhstan_Sarmatian-Iran_C_TepeHissar	Tanshishan_LN-DevilsCave_N-Iran_BA1_ShahrISokhta-Russia_MLBA_Sintashta	2
HanG_Longnan	Taiwan_Hanben	DevilsCave_N	French	Iran_C_TepeHissar	0.329	0.65	0.021	0.028	0.033	0.01	0.148962	Taiwan_Hanben-DevilsCave_N-French-Iran_C_TepeHissar	Tanshishan_LN-DevilsCave_N-French-Russia_MLBA_Sintashta	2
HanG_Longnan	Taiwan_Hanben	DevilsCave_N	Russia_Sarmatian	Iran_C_TepeHissar	0.329	0.649	0.022	0.028	0.033	0.011	0.138808	Taiwan_Hanben-DevilsCave_N-Russia_Sarmatian-Iran_C_TepeHissar	Tanshishan_LN-DevilsCave_N-French-Iran_C_TepeHissar	2
HanG_Longnan	Taiwan_Hanben	DevilsCave_N	Pakistan_IA_Loebanr	Russia_MLBA_Sintashta	0.329	0.649	0.022	0.029	0.033	0.01	0.15386	Taiwan_Hanben-DevilsCave_N-Pakistan_IA_Loebanr-Russia_MLBA_Sintashta	Tanshishan_LN-DevilsCave_N-Kazakhstan_Sarmatian-Russia_MLBA_Sintashta	2
HanG_Longnan	Taiwan_Hanben	DevilsCave_N	Kazakhstan_Kangju	Iran_C_TepeHissar	0.33	0.648	0.023	0.028	0.034	0.011	0.144619	Taiwan_Hanben-DevilsCave_N-Kazakhstan_Kangju-Iran_C_TepeHissar	Tanshishan_LN-DevilsCave_N-Russia_Alan-Iran_C_TepeHissar	2
HanG_Longnan	Taiwan_Hanben	DevilsCave_N	Russia_Andronovo	Iran_C_TepeHissar	0.332	0.646	0.022	0.029	0.034	0.011	0.148548	Taiwan_Hanben-DevilsCave_N-Russia_Andronovo-Iran_C_TepeHissar	Tanshishan_LN-DevilsCave_N-Russia_Alan-Russia_MLBA_Sintashta	2
HanG_Longnan	Taiwan_Hanben	DevilsCave_N	Russia_Afanasievo	Russia_EBA_Yamnaya_Samara	0.335	0.643	0.021	0.029	0.032	0.008	0.162627	Taiwan_Hanben-DevilsCave_N-Russia_Afanasievo-Russia_EBA_Yamnaya_Samara	Tanshishan_LN-DevilsCave_N-Pakistan_IA_Loebanr-Iran_C_TepeHissar	2
HanG_Longnan	Taiwan_Hanben	DevilsCave_N	Kazakhstan_Sarmatian	Russia_EBA_Yamnaya_Samara	0.334	0.64	0.026	0.029	0.033	0.01	0.17971	Taiwan_Hanben-DevilsCave_N-Kazakhstan_Sarmatian-Russia_EBA_Yamnaya_Samara	Tanshishan_LN-DevilsCave_N-Russia_Andronovo-Russia_MLBA_Sintashta	2
HanG_Longnan	Taiwan_Hanben	DevilsCave_N	French	Russia_EBA_Yamnaya_Samara	0.336	0.64	0.024	0.029	0.033	0.009	0.1976	Taiwan_Hanben-DevilsCave_N-French-Russia_EBA_Yamnaya_Samara	Tanshishan_LN-Boisman_MN-Russia_Afanasievo-Russia_EBA_Yamnaya_Samara	2
HanG_Longnan	Taiwan_Hanben	DevilsCave_N	Russia_Andronovo	Russia_EBA_Yamnaya_Samara	0.337	0.639	0.024	0.029	0.033	0.009	0.184279	Taiwan_Hanben-DevilsCave_N-Russia_Andronovo-Russia_EBA_Yamnaya_Samara	Tanshishan_LN-Boisman_MN-French-Russia_EBA_Yamnaya_Samara	2
HanG_Longnan	Taiwan_Hanben	DevilsCave_N	Iran_C_SehGabi	Russia_EBA_Yamnaya_Samara	0.337	0.639	0.025	0.029	0.033	0.009	0.186645	Taiwan_Hanben-DevilsCave_N-Iran_C_SehGabi-Russia_EBA_Yamnaya_Samara	Tanshishan_LN-Boisman_MN-Iran_C_SehGabi-Russia_MLBA_Sintashta	2
HanG_Longnan	Taiwan_Hanben	DevilsCave_N	Russia_Sarmatian	Russia_EBA_Yamnaya_Samara	0.336	0.638	0.025	0.029	0.033	0.01	0.182079	Taiwan_Hanben-DevilsCave_N-Russia_Sarmatian-Russia_EBA_Yamnaya_Samara	Tanshishan_LN-Boisman_MN-Kazakhstan_Sarmatian-Russia_EBA_Yamnaya_Samara	2
HanG_Longnan	Taiwan_Hanben	DevilsCave_N	Russia_Alan	Russia_EBA_Yamnaya_Samara	0.336	0.638	0.025	0.029	0.033	0.01	0.205055	Taiwan_Hanben-DevilsCave_N-Russia_Alan-Russia_EBA_Yamnaya_Samara	Tanshishan_LN-Boisman_MN-Russia_Alan-Russia_EBA_Yamnaya_Samara	2
HanG_Longnan	Taiwan_Hanben	DevilsCave_N	Kazakhstan_Kangju	Russia_EBA_Yamnaya_Samara	0.338	0.635	0.027	0.029	0.034	0.01	0.200061	Taiwan_Hanben-DevilsCave_N-Kazakhstan_Kangju-Russia_EBA_Yamnaya_Samara	Tanshishan_LN-Boisman_MN-Iran_C_SehGabi-Russia_EBA_Yamnaya_Samara	2
HanG_Longnan	Taiwan_Hanben	DevilsCave_N	Iran_BA1_ShahrISokhta	Russia_EBA_Yamnaya_Samara	0.338	0.635	0.027	0.029	0.033	0.01	0.207852	Taiwan_Hanben-DevilsCave_N-Iran_BA1_ShahrISokhta-Russia_EBA_Yamnaya_Samara	Tanshishan_LN-Boisman_MN-Iran_BA1_ShahrISokhta-Russia_EBA_Yamnaya_Samara	2
HanG_Longnan	Taiwan_Hanben	DevilsCave_N	Pakistan_IA_Loebanr	Russia_EBA_Yamnaya_Samara	0.339	0.63	0.031	0.028	0.034	0.011	0.259931	Taiwan_Hanben-DevilsCave_N-Pakistan_IA_Loebanr-Russia_EBA_Yamnaya_Samara	ManBac_LN-Ulaanzuukh_SlabGrave-Pakistan_IA_Loebanr-Russia_MLBA_Sintashta	2
HanG_Pingliang	Taiwan_Hanben	Wadian_LN	Russia_Alan	Iran_C_TepeHissar	0.047	0.932	0.021	0.046	0.053	0.012	0.776998	Taiwan_Hanben-Wadian_LN-Russia_Alan-Iran_C_TepeHissar	ManBac_LN-Ulaanzuukh_SlabGrave-Iran_BA1_ShahrISokhta-Russia_MLBA_Sintashta	2
HanG_Pingliang	Taiwan_Hanben	Wadian_LN	Pakistan_IA_Loebanr	Iran_C_TepeHissar	0.047	0.93	0.023	0.046	0.053	0.013	0.791878	Taiwan_Hanben-Wadian_LN-Pakistan_IA_Loebanr-Iran_C_TepeHissar	NuiNap_BA_Hc-Mongolia_N_East-Pakistan_IA_Loebanr-Russia_EBA_Yamnaya_Samara	2
HanG_Pingliang	Taiwan_Hanben	Wadian_LN	French	Iran_C_TepeHissar	0.049	0.929	0.022	0.047	0.053	0.012	0.786077	Taiwan_Hanben-Wadian_LN-French-Iran_C_TepeHissar	Taiwan_Hanben-Zongri_LN3_BB2014-French-Russia_EBA_Yamnaya_Samara	2
HanG_Pingliang	Taiwan_Hanben	Wadian_LN	Kazakhstan_Sarmatian	Iran_C_TepeHissar	0.048	0.928	0.024	0.046	0.054	0.014	0.786889	Taiwan_Hanben-Wadian_LN-Kazakhstan_Sarmatian-Iran_C_TepeHissar	Taiwan_Hanben-Zongri_LN3_BB2014-Russia_Alan-Russia_EBA_Yamnaya_Samara	2
HanG_Pingliang	Taiwan_Hanben	Wadian_LN	Russia_Sarmatian	Iran_C_TepeHissar	0.05	0.926	0.024	0.047	0.055	0.014	0.773217	Taiwan_Hanben-Wadian_LN-Russia_Sarmatian-Iran_C_TepeHissar	Taiwan_Hanben-Zongri_LN3_BB2014-Iran_BA1_ShahrISokhta-Russia_EBA_Yamnaya_Samara	2
HanG_Pingliang	Taiwan_Hanben	Wadian_LN	Russia_Afanasievo	Iran_C_TepeHissar	0.052	0.926	0.022	0.047	0.055	0.012	0.777657	Taiwan_Hanben-Wadian_LN-Russia_Afanasievo-Iran_C_TepeHissar	Taiwan_Hanben-Zongri_LN3_BB2014-Kazakhstan_Kangju-Russia_EBA_Yamnaya_Samara	2
HanG_Pingliang	Taiwan_Hanben	Wadian_LN	Kazakhstan_Kangju	Iran_C_TepeHissar	0.051	0.925	0.024	0.047	0.055	0.014	0.782817	Taiwan_Hanben-Wadian_LN-Kazakhstan_Kangju-Iran_C_TepeHissar	Taiwan_Hanben-Zongri_LN3_BB2014-Kazakhstan_Sarmatian-Russia_EBA_Yamnaya_Samara	2
HanG_Pingliang	Taiwan_Hanben	Wadian_LN	Russia_Andronovo	Iran_C_TepeHissar	0.054	0.923	0.024	0.048	0.055	0.013	0.79305	Taiwan_Hanben-Wadian_LN-Russia_Andronovo-Iran_C_TepeHissar	Taiwan_Hanben-Zongri_LN3_BB2014-Russia_Andronovo-Russia_EBA_Yamnaya_Samara	2
HanG_Pingliang	Tanshishan_LN	Wadian_LN	Russia_Afanasievo	Iran_C_TepeHissar	0.065	0.919	0.016	0.063	0.065	0.011	0.756959	Tanshishan_LN-Wadian_LN-Russia_Afanasievo-Iran_C_TepeHissar	Taiwan_Hanben-Zongri_LN3_BB2014-Iran_C_SehGabi-Russia_MLBA_Sintashta	2
HanG_Pingliang	Tanshishan_LN	Wadian_LN	Russia_Sarmatian	Iran_C_TepeHissar	0.064	0.919	0.018	0.063	0.065	0.012	0.761532	Tanshishan_LN-Wadian_LN-Russia_Sarmatian-Iran_C_TepeHissar	Taiwan_Hanben-Zongri_LN3_BB2014-Russia_Sarmatian-Russia_EBA_Yamnaya_Samara	2
HanG_Pingliang	Tanshishan_LN	Wadian_LN	Russia_Andronovo	Iran_C_TepeHissar	0.066	0.917	0.017	0.063	0.065	0.011	0.772967	Tanshishan_LN-Wadian_LN-Russia_Andronovo-Iran_C_TepeHissar	Taiwan_Hanben-Zongri_LN3_BB2014-Russia_Afanasievo-Russia_EBA_Yamnaya_Samara	2
HanG_Pingliang	Taiwan_Hanben	Pingliangtai_LN	Russia_Andronovo	Russia_MLBA_Sintashta	0.056	0.916	0.029	0.038	0.041	0.008	0.781349	Taiwan_Hanben-Pingliangtai_LN-Russia_Andronovo-Russia_MLBA_Sintashta	Taiwan_Hanben-Zongri_LN3_BB2014-Pakistan_IA_Loebanr-Russia_MLBA_Sintashta	2
HanG_Pingliang	Taiwan_Hanben	Pingliangtai_LN	French	Russia_MLBA_Sintashta	0.056	0.915	0.029	0.038	0.041	0.008	0.809631	Taiwan_Hanben-Pingliangtai_LN-French-Russia_MLBA_Sintashta	Taiwan_Hanben-Zongri_LN3_BB2014-Russia_Alan-Russia_MLBA_Sintashta	2
HanG_Pingliang	Taiwan_Hanben	Pingliangtai_LN	Kazakhstan_Sarmatian	Russia_MLBA_Sintashta	0.055	0.914	0.032	0.038	0.041	0.008	0.798731	Taiwan_Hanben-Pingliangtai_LN-Kazakhstan_Sarmatian-Russia_MLBA_Sintashta	Taiwan_Hanben-Zongri_LN3_BB2014-French-Russia_MLBA_Sintashta	2
HanG_Pingliang	Taiwan_Hanben	Pingliangtai_LN	Russia_Afanasievo	Russia_MLBA_Sintashta	0.059	0.913	0.029	0.038	0.041	0.007	0.767701	Taiwan_Hanben-Pingliangtai_LN-Russia_Afanasievo-Russia_MLBA_Sintashta	Taiwan_Hanben-Zongri_LN3_BB2014-Iran_BA1_ShahrISokhta-Russia_MLBA_Sintashta	2
HanG_Pingliang	Taiwan_Hanben	Pingliangtai_LN	Russia_Sarmatian	Russia_MLBA_Sintashta	0.059	0.909	0.032	0.038	0.042	0.008	0.793922	Taiwan_Hanben-Pingliangtai_LN-Russia_Sarmatian-Russia_MLBA_Sintashta	Taiwan_Hanben-Zongri_LN3_BB2014-Kazakhstan_Sarmatian-Russia_MLBA_Sintashta	2
HanG_Pingliang	Taiwan_Hanben	Pingliangtai_LN	Russia_Alan	Russia_MLBA_Sintashta	0.059	0.909	0.031	0.038	0.042	0.008	0.824903	Taiwan_Hanben-Pingliangtai_LN-Russia_Alan-Russia_MLBA_Sintashta	Taiwan_Hanben-Zongri_LN3_BB2014-Kazakhstan_Kangju-Russia_MLBA_Sintashta	2
HanG_Pingliang	Taiwan_Hanben	Pingliangtai_LN	Iran_C_SehGabi	Russia_MLBA_Sintashta	0.062	0.907	0.032	0.038	0.042	0.008	0.840119	Taiwan_Hanben-Pingliangtai_LN-Iran_C_SehGabi-Russia_MLBA_Sintashta	Taiwan_Hanben-Zongri_LN3_BB2014-Russia_Andronovo-Russia_MLBA_Sintashta	2
HanG_Pingliang	Taiwan_Hanben	Miaozigou_MN	Iran_C_SehGabi	Iran_C_TepeHissar	0.069	0.906	0.025	0.068	0.076	0.017	0.974654	Taiwan_Hanben-Miaozigou_MN-Iran_C_SehGabi-Iran_C_TepeHissar	Taiwan_Hanben-Zongri_LN3_BB2014-Russia_Sarmatian-Russia_MLBA_Sintashta	2
HanG_Pingliang	Taiwan_Hanben	Wadian_LN	French	Russia_MLBA_Sintashta	0.067	0.904	0.029	0.044	0.049	0.01	0.767548	Taiwan_Hanben-Wadian_LN-French-Russia_MLBA_Sintashta	Taiwan_Hanben-Zongri_LN3_BB2014-Russia_Afanasievo-Russia_MLBA_Sintashta	2
HanG_Pingliang	Taiwan_Hanben	Pingliangtai_LN	Kazakhstan_Kangju	Russia_MLBA_Sintashta	0.062	0.904	0.033	0.038	0.042	0.009	0.81947	Taiwan_Hanben-Pingliangtai_LN-Kazakhstan_Kangju-Russia_MLBA_Sintashta	Tanshishan_LN-Zongri_LN3_BB2014-Iran_C_SehGabi-Russia_MLBA_Sintashta	2
HanG_Pingliang	Taiwan_Hanben	Miaozigou_MN	French	Russia_MLBA_Sintashta	0.071	0.904	0.026	0.068	0.076	0.015	0.969588	Taiwan_Hanben-Miaozigou_MN-French-Russia_MLBA_Sintashta	Tanshishan_LN-Zongri_LN3_BB2014-Pakistan_IA_Loebanr-Russia_MLBA_Sintashta	2
HanG_Pingliang	Taiwan_Hanben	Wadian_LN	Iran_C_SehGabi	Russia_MLBA_Sintashta	0.068	0.902	0.03	0.045	0.05	0.01	0.675146	Taiwan_Hanben-Wadian_LN-Iran_C_SehGabi-Russia_MLBA_Sintashta	Tanshishan_LN-Zongri_LN3_BB2014-Iran_BA1_ShahrISokhta-Russia_MLBA_Sintashta	2
HanG_Pingliang	Taiwan_Hanben	Wadian_LN	Russia_Andronovo	Russia_MLBA_Sintashta	0.068	0.902	0.03	0.044	0.049	0.01	0.787413	Taiwan_Hanben-Wadian_LN-Russia_Andronovo-Russia_MLBA_Sintashta	Tanshishan_LN-Zongri_LN3_BB2014-Russia_Alan-Russia_MLBA_Sintashta	2
HanG_Pingliang	Taiwan_Hanben	Miaozigou_MN	Russia_Andronovo	Russia_MLBA_Sintashta	0.072	0.902	0.026	0.069	0.076	0.015	0.971188	Taiwan_Hanben-Miaozigou_MN-Russia_Andronovo-Russia_MLBA_Sintashta	Tanshishan_LN-Zongri_LN3_BB2014-French-Russia_MLBA_Sintashta	2
HanG_Pingliang	Taiwan_Hanben	Wadian_LN	Kazakhstan_Sarmatian	Russia_MLBA_Sintashta	0.066	0.901	0.032	0.044	0.049	0.011	0.778632	Taiwan_Hanben-Wadian_LN-Kazakhstan_Sarmatian-Russia_MLBA_Sintashta	Tanshishan_LN-Zongri_LN3_BB2014-Kazakhstan_Sarmatian-Russia_MLBA_Sintashta	2
HanG_Pingliang	Taiwan_Hanben	Miaozigou_MN	Kazakhstan_Sarmatian	Russia_MLBA_Sintashta	0.07	0.901	0.029	0.068	0.076	0.017	0.97294	Taiwan_Hanben-Miaozigou_MN-Kazakhstan_Sarmatian-Russia_MLBA_Sintashta	Tanshishan_LN-Zongri_LN3_BB2014-Kazakhstan_Kangju-Russia_MLBA_Sintashta	2
HanG_Pingliang	Taiwan_Hanben	Miaozigou_MN	Iran_BA1_ShahrISokhta	Iran_C_TepeHissar	0.073	0.901	0.027	0.067	0.075	0.017	0.981478	Taiwan_Hanben-Miaozigou_MN-Iran_BA1_ShahrISokhta-Iran_C_TepeHissar	Tanshishan_LN-Zongri_LN3_BB2014-Russia_Andronovo-Russia_MLBA_Sintashta	2
HanG_Pingliang	Taiwan_Hanben	Wadian_LN	Russia_Alan	Russia_MLBA_Sintashta	0.069	0.9	0.031	0.044	0.05	0.01	0.74631	Taiwan_Hanben-Wadian_LN-Russia_Alan-Russia_MLBA_Sintashta	Tanshishan_LN-Zongri_LN3_BB2014-Russia_Sarmatian-Russia_MLBA_Sintashta	2
HanG_Pingliang	Taiwan_Hanben	Miaozigou_MN	Iran_C_SehGabi	Russia_MLBA_Sintashta	0.073	0.9	0.027	0.069	0.076	0.016	0.970215	Taiwan_Hanben-Miaozigou_MN-Iran_C_SehGabi-Russia_MLBA_Sintashta	Tanshishan_LN-Zongri_LN3_BB2014-Russia_Afanasievo-Russia_MLBA_Sintashta	2
HanG_Pingliang	Taiwan_Hanben	Miaozigou_MN	Russia_Alan	Russia_MLBA_Sintashta	0.072	0.9	0.028	0.068	0.077	0.016	0.970554	Taiwan_Hanben-Miaozigou_MN-Russia_Alan-Russia_MLBA_Sintashta	NuiNap_BA_Hc-Banlashan_MN-Russia_Sarmatian-Iran_C_TepeHissar	2
HanG_Pingliang	Taiwan_Hanben	Wadian_LN	Russia_Sarmatian	Russia_MLBA_Sintashta	0.069	0.899	0.032	0.044	0.05	0.011	0.754615	Taiwan_Hanben-Wadian_LN-Russia_Sarmatian-Russia_MLBA_Sintashta	NuiNap_BA_Hc-Banlashan_MN-Russia_Afanasievo-Iran_C_TepeHissar	2
HanG_Pingliang	Taiwan_Hanben	Wadian_LN	Russia_Afanasievo	Russia_MLBA_Sintashta	0.072	0.899	0.029	0.044	0.049	0.01	0.775855	Taiwan_Hanben-Wadian_LN-Russia_Afanasievo-Russia_MLBA_Sintashta	NuiNap_BA_Hc-Banlashan_MN-Russia_Sarmatian-Russia_EBA_Yamnaya_Samara	2
HanG_Pingliang	Taiwan_Hanben	Pingliangtai_LN	Iran_BA1_ShahrISokhta	Russia_MLBA_Sintashta	0.068	0.898	0.035	0.038	0.042	0.009	0.862192	Taiwan_Hanben-Pingliangtai_LN-Iran_BA1_ShahrISokhta-Russia_MLBA_Sintashta	NuiNap_BA_Hc-Banlashan_MN-Russia_Andronovo-Russia_EBA_Yamnaya_Samara	2
HanG_Pingliang	Taiwan_Hanben	Miaozigou_MN	French	Iran_C_TepeHissar	0.075	0.898	0.027	0.07	0.08	0.019	0.964189	Taiwan_Hanben-Miaozigou_MN-French-Iran_C_TepeHissar	NuiNap_BA_Hc-Banlashan_MN-Russia_Afanasievo-Russia_EBA_Yamnaya_Samara	2
HanG_Pingliang	Taiwan_Hanben	Miaozigou_MN	Russia_Alan	Iran_C_TepeHissar	0.074	0.898	0.027	0.069	0.079	0.019	0.968815	Taiwan_Hanben-Miaozigou_MN-Russia_Alan-Iran_C_TepeHissar	Tanshishan_LN-Mongolia_N_North-Russia_Afanasievo-Russia_EBA_Yamnaya_Samara	2
HanG_Pingliang	Taiwan_Hanben	Miaozigou_MN	Russia_Afanasievo	Russia_MLBA_Sintashta	0.076	0.898	0.026	0.069	0.077	0.015	0.970571	Taiwan_Hanben-Miaozigou_MN-Russia_Afanasievo-Russia_MLBA_Sintashta	Tanshishan_LN-Mongolia_N_East-Russia_Afanasievo-Russia_EBA_Yamnaya_Samara	2
HanG_Pingliang	Taiwan_Hanben	Miaozigou_MN	Russia_Sarmatian	Russia_MLBA_Sintashta	0.074	0.897	0.029	0.068	0.077	0.017	0.974565	Taiwan_Hanben-Miaozigou_MN-Russia_Sarmatian-Russia_MLBA_Sintashta	NuiNap_BA_Hc-Mongolia_N_East-Russia_Afanasievo-Russia_MLBA_Sintashta	2
HanG_Pingliang	Taiwan_Hanben	Miaozigou_MN	Kazakhstan_Sarmatian	Iran_C_TepeHissar	0.075	0.895	0.03	0.069	0.081	0.021	0.969328	Taiwan_Hanben-Miaozigou_MN-Kazakhstan_Sarmatian-Iran_C_TepeHissar	NuiNap_BA_Hc-Miaozigou_MN-Iran_BA1_ShahrISokhta-Russia_EBA_Yamnaya_Samara	1
HanG_Pingliang	Taiwan_Hanben	Miaozigou_MN	Kazakhstan_Kangju	Russia_MLBA_Sintashta	0.075	0.895	0.029	0.069	0.078	0.017	0.971909	Taiwan_Hanben-Miaozigou_MN-Kazakhstan_Kangju-Russia_MLBA_Sintashta	Taiwan_Hanben-Wadian_LN-Iran_C_SehGabi-Iran_C_TepeHissar	1
HanG_Pingliang	Taiwan_Hanben	Shimao_LN	French	Russia_MLBA_Sintashta	0.092	0.894	0.014	0.041	0.045	0.009	0.646226	Taiwan_Hanben-Shimao_LN-French-Russia_MLBA_Sintashta	Taiwan_Hanben-Miaozigou_MN-Russia_Afanasievo-Russia_EBA_Yamnaya_Samara	1
HanG_Pingliang	Taiwan_Hanben	Wadian_LN	Kazakhstan_Kangju	Russia_MLBA_Sintashta	0.073	0.894	0.034	0.044	0.05	0.011	0.762841	Taiwan_Hanben-Wadian_LN-Kazakhstan_Kangju-Russia_MLBA_Sintashta	Taiwan_Hanben-Miaozigou_MN-Russia_Andronovo-Russia_EBA_Yamnaya_Samara	1
HanG_Pingliang	Taiwan_Hanben	Shimao_LN	Kazakhstan_Sarmatian	Russia_MLBA_Sintashta	0.092	0.893	0.015	0.041	0.045	0.01	0.646337	Taiwan_Hanben-Shimao_LN-Kazakhstan_Sarmatian-Russia_MLBA_Sintashta	Taiwan_Hanben-Miaozigou_MN-French-Russia_EBA_Yamnaya_Samara	1
HanG_Pingliang	Taiwan_Hanben	Wadian_LN	Iran_BA1_ShahrISokhta	Russia_MLBA_Sintashta	0.074	0.893	0.033	0.045	0.051	0.011	0.712636	Taiwan_Hanben-Wadian_LN-Iran_BA1_ShahrISokhta-Russia_MLBA_Sintashta	Taiwan_Hanben-Miaozigou_MN-Kazakhstan_Sarmatian-Russia_EBA_Yamnaya_Samara	1
HanG_Pingliang	Taiwan_Hanben	Miaozigou_MN	Pakistan_IA_Loebanr	Iran_C_TepeHissar	0.076	0.893	0.031	0.068	0.079	0.02	0.978732	Taiwan_Hanben-Miaozigou_MN-Pakistan_IA_Loebanr-Iran_C_TepeHissar	Taiwan_Hanben-Miaozigou_MN-Russia_Alan-Russia_EBA_Yamnaya_Samara	1
HanG_Pingliang	Taiwan_Hanben	Shimao_LN	Iran_C_SehGabi	Iran_C_TepeHissar	0.093	0.892	0.014	0.04	0.045	0.01	0.631847	Taiwan_Hanben-Shimao_LN-Iran_C_SehGabi-Iran_C_TepeHissar	Taiwan_Hanben-Miaozigou_MN-Iran_C_SehGabi-Russia_EBA_Yamnaya_Samara	1
HanG_Pingliang	Taiwan_Hanben	Shimao_LN	Russia_Andronovo	Russia_MLBA_Sintashta	0.094	0.892	0.014	0.041	0.045	0.009	0.65534	Taiwan_Hanben-Shimao_LN-Russia_Andronovo-Russia_MLBA_Sintashta	Taiwan_Hanben-Miaozigou_MN-Kazakhstan_Kangju-Russia_EBA_Yamnaya_Samara	1
HanG_Pingliang	Taiwan_Hanben	Pingliangtai_LN	Pakistan_IA_Loebanr	Russia_MLBA_Sintashta	0.069	0.892	0.039	0.038	0.043	0.01	0.890461	Taiwan_Hanben-Pingliangtai_LN-Pakistan_IA_Loebanr-Russia_MLBA_Sintashta	Taiwan_Hanben-Miaozigou_MN-Russia_Sarmatian-Russia_EBA_Yamnaya_Samara	1
HanG_Pingliang	Taiwan_Hanben	Miaozigou_MN	Russia_Andronovo	Iran_C_TepeHissar	0.08	0.892	0.029	0.071	0.083	0.02	0.964522	Taiwan_Hanben-Miaozigou_MN-Russia_Andronovo-Iran_C_TepeHissar	Taiwan_Hanben-Miaozigou_MN-Iran_BA1_ShahrISokhta-Russia_EBA_Yamnaya_Samara	1
HanG_Pingliang	Taiwan_Hanben	Miaozigou_MN	Russia_Afanasievo	Iran_C_TepeHissar	0.08	0.892	0.028	0.07	0.082	0.019	0.968106	Taiwan_Hanben-Miaozigou_MN-Russia_Afanasievo-Iran_C_TepeHissar	Taiwan_Hanben-Miaozigou_MN-Pakistan_IA_Loebanr-Russia_EBA_Yamnaya_Samara	1
HanG_Pingliang	Taiwan_Hanben	Miaozigou_MN	Kazakhstan_Kangju	Iran_C_TepeHissar	0.078	0.892	0.03	0.07	0.082	0.021	0.969175	Taiwan_Hanben-Miaozigou_MN-Kazakhstan_Kangju-Iran_C_TepeHissar	Tanshishan_LN-Wadian_LN-Iran_C_SehGabi-Iran_C_TepeHissar	1
HanG_Pingliang	Taiwan_Hanben	Shimao_LN	Iran_C_SehGabi	Russia_MLBA_Sintashta	0.094	0.891	0.014	0.041	0.046	0.01	0.628196	Taiwan_Hanben-Shimao_LN-Iran_C_SehGabi-Russia_MLBA_Sintashta	Tanshishan_LN-Wadian_LN-Iran_BA1_ShahrISokhta-Iran_C_TepeHissar	1
HanG_Pingliang	Taiwan_Hanben	Shimao_LN	Iran_BA1_ShahrISokhta	Iran_C_TepeHissar	0.094	0.891	0.015	0.04	0.045	0.01	0.639126	Taiwan_Hanben-Shimao_LN-Iran_BA1_ShahrISokhta-Iran_C_TepeHissar	Tanshishan_LN-Pingliangtai_LN-Russia_Afanasievo-Iran_C_TepeHissar	1
HanG_Pingliang	Taiwan_Hanben	Miaozigou_MN	Russia_Sarmatian	Iran_C_TepeHissar	0.079	0.891	0.031	0.07	0.082	0.021	0.970602	Taiwan_Hanben-Miaozigou_MN-Russia_Sarmatian-Iran_C_TepeHissar	Tanshishan_LN-Pingliangtai_LN-French-Iran_C_TepeHissar	1
HanG_Pingliang	Tanshishan_LN	Miaozigou_MN	Iran_C_SehGabi	Iran_C_TepeHissar	0.092	0.891	0.017	0.091	0.092	0.015	0.968024	Tanshishan_LN-Miaozigou_MN-Iran_C_SehGabi-Iran_C_TepeHissar	Tanshishan_LN-Pingliangtai_LN-Russia_Andronovo-Iran_C_TepeHissar	1
HanG_Pingliang	Taiwan_Hanben	Shimao_LN	Russia_Alan	Russia_MLBA_Sintashta	0.094	0.89	0.015	0.041	0.046	0.01	0.661078	Taiwan_Hanben-Shimao_LN-Russia_Alan-Russia_MLBA_Sintashta	Tanshishan_LN-Pingliangtai_LN-Russia_Sarmatian-Iran_C_TepeHissar	1
HanG_Pingliang	Taiwan_Hanben	Miaozigou_MN	Iran_BA1_ShahrISokhta	Russia_MLBA_Sintashta	0.079	0.89	0.031	0.068	0.077	0.017	0.977569	Taiwan_Hanben-Miaozigou_MN-Iran_BA1_ShahrISokhta-Russia_MLBA_Sintashta	Tanshishan_LN-Pingliangtai_LN-Kazakhstan_Sarmatian-Iran_C_TepeHissar	1
HanG_Pingliang	Tanshishan_LN	Pingliangtai_LN	French	Russia_MLBA_Sintashta	0.086	0.89	0.025	0.055	0.056	0.007	0.759944	Tanshishan_LN-Pingliangtai_LN-French-Russia_MLBA_Sintashta	Tanshishan_LN-Pingliangtai_LN-Kazakhstan_Kangju-Iran_C_TepeHissar	1
HanG_Pingliang	Taiwan_Hanben	Shimao_LN	Russia_Afanasievo	Russia_MLBA_Sintashta	0.096	0.889	0.015	0.041	0.046	0.009	0.666435	Taiwan_Hanben-Shimao_LN-Russia_Afanasievo-Russia_MLBA_Sintashta	Tanshishan_LN-Pingliangtai_LN-Iran_BA1_ShahrISokhta-Iran_C_TepeHissar	1
HanG_Pingliang	NuiNap_BA_Hc	Pingliangtai_LN	Iran_BA1_ShahrISokhta	Iran_C_TepeHissar	0.103	0.888	0.01	0.092	0.089	0.009	0.67995	NuiNap_BA_Hc-Pingliangtai_LN-Iran_BA1_ShahrISokhta-Iran_C_TepeHissar	Tanshishan_LN-Pingliangtai_LN-Russia_Alan-Iran_C_TepeHissar	1
HanG_Pingliang	NuiNap_BA_Hc	Pingliangtai_LN	Iran_C_SehGabi	Iran_C_TepeHissar	0.102	0.888	0.01	0.091	0.089	0.009	0.694189	NuiNap_BA_Hc-Pingliangtai_LN-Iran_C_SehGabi-Iran_C_TepeHissar	Tanshishan_LN-Pingliangtai_LN-Pakistan_IA_Loebanr-Iran_C_TepeHissar	1
HanG_Pingliang	Taiwan_Hanben	Shimao_LN	Russia_Sarmatian	Russia_MLBA_Sintashta	0.096	0.888	0.016	0.041	0.046	0.01	0.670582	Taiwan_Hanben-Shimao_LN-Russia_Sarmatian-Russia_MLBA_Sintashta	Tanshishan_LN-Miaozigou_MN-French-Russia_MLBA_Sintashta	1
HanG_Pingliang	Taiwan_Hanben	Shimao_LN	Iran_BA1_ShahrISokhta	Russia_MLBA_Sintashta	0.097	0.887	0.016	0.041	0.047	0.011	0.648177	Taiwan_Hanben-Shimao_LN-Iran_BA1_ShahrISokhta-Russia_MLBA_Sintashta	Tanshishan_LN-Miaozigou_MN-Russia_Afanasievo-Russia_EBA_Yamnaya_Samara	1
HanG_Pingliang	Taiwan_Hanben	Miaozigou_MN	Pakistan_IA_Loebanr	Russia_MLBA_Sintashta	0.08	0.887	0.034	0.069	0.079	0.019	0.97607	Taiwan_Hanben-Miaozigou_MN-Pakistan_IA_Loebanr-Russia_MLBA_Sintashta	Tanshishan_LN-Miaozigou_MN-Iran_C_SehGabi-Russia_MLBA_Sintashta	1
HanG_Pingliang	Tanshishan_LN	Pingliangtai_LN	Russia_Andronovo	Russia_MLBA_Sintashta	0.088	0.887	0.024	0.055	0.056	0.007	0.789797	Tanshishan_LN-Pingliangtai_LN-Russia_Andronovo-Russia_MLBA_Sintashta	Tanshishan_LN-Miaozigou_MN-Russia_Andronovo-Russia_EBA_Yamnaya_Samara	1
HanG_Pingliang	Tanshishan_LN	Pingliangtai_LN	Kazakhstan_Sarmatian	Russia_MLBA_Sintashta	0.086	0.887	0.027	0.055	0.056	0.008	0.817724	Tanshishan_LN-Pingliangtai_LN-Kazakhstan_Sarmatian-Russia_MLBA_Sintashta	Tanshishan_LN-Miaozigou_MN-Russia_Alan-Russia_EBA_Yamnaya_Samara	1
HanG_Pingliang	Tanshishan_LN	Miaozigou_MN	Iran_BA1_ShahrISokhta	Iran_C_TepeHissar	0.094	0.887	0.019	0.091	0.092	0.016	0.97461	Tanshishan_LN-Miaozigou_MN-Iran_BA1_ShahrISokhta-Iran_C_TepeHissar	Tanshishan_LN-Miaozigou_MN-Pakistan_IA_Loebanr-Russia_EBA_Yamnaya_Samara	1
HanG_Pingliang	Taiwan_Hanben	Shimao_LN	Kazakhstan_Kangju	Russia_MLBA_Sintashta	0.097	0.886	0.017	0.041	0.046	0.01	0.679414	Taiwan_Hanben-Shimao_LN-Kazakhstan_Kangju-Russia_MLBA_Sintashta	Tanshishan_LN-Miaozigou_MN-Kazakhstan_Kangju-Russia_EBA_Yamnaya_Samara	1
HanG_Pingliang	Taiwan_Hanben	Wadian_LN	Pakistan_IA_Loebanr	Russia_MLBA_Sintashta	0.077	0.886	0.037	0.045	0.051	0.012	0.756227	Taiwan_Hanben-Wadian_LN-Pakistan_IA_Loebanr-Russia_MLBA_Sintashta	Tanshishan_LN-Miaozigou_MN-Russia_Sarmatian-Russia_EBA_Yamnaya_Samara	1
HanG_Pingliang	Tanshishan_LN	Pingliangtai_LN	Russia_Alan	Russia_MLBA_Sintashta	0.088	0.885	0.026	0.055	0.055	0.007	0.806464	Tanshishan_LN-Pingliangtai_LN-Russia_Alan-Russia_MLBA_Sintashta	Tanshishan_LN-Miaozigou_MN-Iran_BA1_ShahrISokhta-Russia_EBA_Yamnaya_Samara	1
HanG_Pingliang	Tanshishan_LN	Pingliangtai_LN	Iran_C_SehGabi	Russia_MLBA_Sintashta	0.089	0.885	0.026	0.055	0.055	0.007	0.810503	Tanshishan_LN-Pingliangtai_LN-Iran_C_SehGabi-Russia_MLBA_Sintashta	Tanshishan_LN-Miaozigou_MN-Kazakhstan_Sarmatian-Russia_EBA_Yamnaya_Samara	1
HanG_Pingliang	NuiNap_BA_Hc	Pingliangtai_LN	Pakistan_IA_Loebanr	Iran_C_TepeHissar	0.104	0.884	0.012	0.09	0.087	0.01	0.690158	NuiNap_BA_Hc-Pingliangtai_LN-Pakistan_IA_Loebanr-Iran_C_TepeHissar	Tanshishan_LN-Miaozigou_MN-Kazakhstan_Sarmatian-Russia_MLBA_Sintashta	1
HanG_Pingliang	Tanshishan_LN	Wadian_LN	Iran_C_SehGabi	Russia_MLBA_Sintashta	0.093	0.884	0.023	0.066	0.067	0.009	0.616265	Tanshishan_LN-Wadian_LN-Iran_C_SehGabi-Russia_MLBA_Sintashta	NuiNap_BA_Hc-Pingliangtai_LN-Iran_BA1_ShahrISokhta-Iran_C_TepeHissar	1
HanG_Pingliang	Tanshishan_LN	Wadian_LN	French	Russia_MLBA_Sintashta	0.093	0.884	0.023	0.064	0.065	0.009	0.679198	Tanshishan_LN-Wadian_LN-French-Russia_MLBA_Sintashta	NuiNap_BA_Hc-Pingliangtai_LN-Pakistan_IA_Loebanr-Iran_C_TepeHissar	1
HanG_Pingliang	Tanshishan_LN	Miaozigou_MN	Russia_Alan	Russia_MLBA_Sintashta	0.097	0.883	0.021	0.096	0.098	0.014	0.952669	Tanshishan_LN-Miaozigou_MN-Russia_Alan-Russia_MLBA_Sintashta	NuiNap_BA_Hc-Pingliangtai_LN-Iran_C_SehGabi-Iran_C_TepeHissar	1
HanG_Pingliang	NuiNap_BA_Hc	Pingliangtai_LN	Russia_Alan	Iran_C_TepeHissar	0.107	0.882	0.012	0.088	0.085	0.009	0.725104	NuiNap_BA_Hc-Pingliangtai_LN-Russia_Alan-Iran_C_TepeHissar	NuiNap_BA_Hc-Wadian_LN-French-Iran_C_TepeHissar	1
HanG_Pingliang	Tanshishan_LN	Wadian_LN	Kazakhstan_Sarmatian	Russia_MLBA_Sintashta	0.092	0.882	0.026	0.064	0.065	0.01	0.739615	Tanshishan_LN-Wadian_LN-Kazakhstan_Sarmatian-Russia_MLBA_Sintashta	NuiNap_BA_Hc-Wadian_LN-Pakistan_IA_Loebanr-Iran_C_TepeHissar	1
HanG_Pingliang	Tanshishan_LN	Pingliangtai_LN	Russia_Afanasievo	Russia_MLBA_Sintashta	0.093	0.882	0.024	0.055	0.056	0.007	0.769008	Tanshishan_LN-Pingliangtai_LN-Russia_Afanasievo-Russia_MLBA_Sintashta	NuiNap_BA_Hc-Wadian_LN-Russia_Alan-Iran_C_TepeHissar	1
HanG_Pingliang	Tanshishan_LN	Miaozigou_MN	Russia_Alan	Iran_C_TepeHissar	0.099	0.882	0.019	0.091	0.094	0.017	0.965511	Tanshishan_LN-Miaozigou_MN-Russia_Alan-Iran_C_TepeHissar	NuiNap_BA_Hc-Wadian_LN-Russia_Sarmatian-Iran_C_TepeHissar	1
HanG_Pingliang	NuiNap_BA_Hc	Pingliangtai_LN	Kazakhstan_Sarmatian	Iran_C_TepeHissar	0.107	0.881	0.012	0.087	0.084	0.01	0.747347	NuiNap_BA_Hc-Pingliangtai_LN-Kazakhstan_Sarmatian-Iran_C_TepeHissar	NuiNap_BA_Hc-Wadian_LN-Kazakhstan_Kangju-Iran_C_TepeHissar	1
HanG_Pingliang	Taiwan_Hanben	Shimao_LN	Pakistan_IA_Loebanr	Russia_MLBA_Sintashta	0.099	0.881	0.019	0.041	0.048	0.012	0.684975	Taiwan_Hanben-Shimao_LN-Pakistan_IA_Loebanr-Russia_MLBA_Sintashta	NuiNap_BA_Hc-Wadian_LN-Russia_Andronovo-Iran_C_TepeHissar	1
HanG_Pingliang	Taiwan_Hanben	Shimao_LN	Pakistan_IA_Loebanr	Iran_C_TepeHissar	0.099	0.881	0.02	0.041	0.047	0.012	0.689791	Taiwan_Hanben-Shimao_LN-Pakistan_IA_Loebanr-Iran_C_TepeHissar	NuiNap_BA_Hc-Wadian_LN-Kazakhstan_Sarmatian-Iran_C_TepeHissar	1
HanG_Pingliang	Tanshishan_LN	Wadian_LN	Russia_Alan	Russia_MLBA_Sintashta	0.094	0.881	0.025	0.065	0.066	0.009	0.683328	Tanshishan_LN-Wadian_LN-Russia_Alan-Russia_MLBA_Sintashta	NuiNap_BA_Hc-Wanggou_MN-French-Russia_MLBA_Sintashta	1
HanG_Pingliang	Tanshishan_LN	Pingliangtai_LN	Russia_Sarmatian	Russia_MLBA_Sintashta	0.092	0.881	0.027	0.055	0.056	0.008	0.808579	Tanshishan_LN-Pingliangtai_LN-Russia_Sarmatian-Russia_MLBA_Sintashta	NuiNap_BA_Hc-Wanggou_MN-Russia_Andronovo-Russia_MLBA_Sintashta	1
HanG_Pingliang	Tanshishan_LN	Miaozigou_MN	French	Iran_C_TepeHissar	0.101	0.881	0.018	0.091	0.094	0.017	0.955144	Tanshishan_LN-Miaozigou_MN-French-Iran_C_TepeHissar	NuiNap_BA_Hc-Wanggou_MN-Kazakhstan_Sarmatian-Russia_MLBA_Sintashta	1
HanG_Pingliang	Tanshishan_LN	Miaozigou_MN	Russia_Andronovo	Russia_MLBA_Sintashta	0.099	0.881	0.02	0.096	0.098	0.014	0.957669	Tanshishan_LN-Miaozigou_MN-Russia_Andronovo-Russia_MLBA_Sintashta	NuiNap_BA_Hc-Miaozigou_MN-Russia_Afanasievo-Iran_C_TepeHissar	1
HanG_Pingliang	Tanshishan_LN	Miaozigou_MN	Pakistan_IA_Loebanr	Iran_C_TepeHissar	0.098	0.881	0.022	0.09	0.093	0.018	0.969021	Tanshishan_LN-Miaozigou_MN-Pakistan_IA_Loebanr-Iran_C_TepeHissar	NuiNap_BA_Hc-Miaozigou_MN-Russia_Andronovo-Iran_C_TepeHissar	1
HanG_Pingliang	Taiwan_Hanben	Shimao_LN	Russia_Alan	Iran_C_TepeHissar	0.101	0.88	0.019	0.041	0.047	0.011	0.702889	Taiwan_Hanben-Shimao_LN-Russia_Alan-Iran_C_TepeHissar	Tanshishan_LN-Shimao_LN-French-Russia_MLBA_Sintashta	1
HanG_Pingliang	Taiwan_Hanben	Pingliangtai_LN	Russia_Afanasievo	Russia_EBA_Yamnaya_Samara	0.082	0.88	0.038	0.036	0.04	0.007	0.724608	Taiwan_Hanben-Pingliangtai_LN-Russia_Afanasievo-Russia_EBA_Yamnaya_Samara	Tanshishan_LN-Shimao_LN-Russia_Alan-Russia_MLBA_Sintashta	1
HanG_Pingliang	Tanshishan_LN	Wadian_LN	Russia_Andronovo	Russia_MLBA_Sintashta	0.096	0.88	0.024	0.064	0.065	0.009	0.73809	Tanshishan_LN-Wadian_LN-Russia_Andronovo-Russia_MLBA_Sintashta	Tanshishan_LN-Shimao_LN-Pakistan_IA_Loebanr-Iran_C_TepeHissar	1
HanG_Pingliang	NuiNap_BA_Hc	Pingliangtai_LN	French	Iran_C_TepeHissar	0.11	0.878	0.012	0.087	0.085	0.009	0.702697	NuiNap_BA_Hc-Pingliangtai_LN-French-Iran_C_TepeHissar	Tanshishan_LN-Shimao_LN-Russia_Afanasievo-Russia_MLBA_Sintashta	1
HanG_Pingliang	NuiNap_BA_Hc	Pingliangtai_LN	Russia_Sarmatian	Iran_C_TepeHissar	0.109	0.878	0.012	0.087	0.084	0.01	0.730938	NuiNap_BA_Hc-Pingliangtai_LN-Russia_Sarmatian-Iran_C_TepeHissar	Tanshishan_LN-Shimao_LN-Russia_Andronovo-Russia_MLBA_Sintashta	1
HanG_Pingliang	NuiNap_BA_Hc	Pingliangtai_LN	Kazakhstan_Kangju	Iran_C_TepeHissar	0.109	0.878	0.012	0.086	0.084	0.01	0.733941	NuiNap_BA_Hc-Pingliangtai_LN-Kazakhstan_Kangju-Iran_C_TepeHissar	Tanshishan_LN-Shimao_LN-French-Iran_C_TepeHissar	1
HanG_Pingliang	Taiwan_Hanben	Shimao_LN	Kazakhstan_Sarmatian	Iran_C_TepeHissar	0.101	0.878	0.021	0.041	0.047	0.012	0.705378	Taiwan_Hanben-Shimao_LN-Kazakhstan_Sarmatian-Iran_C_TepeHissar	Tanshishan_LN-Shimao_LN-Kazakhstan_Sarmatian-Russia_MLBA_Sintashta	1
HanG_Pingliang	Taiwan_Hanben	Shimao_LN	French	Iran_C_TepeHissar	0.102	0.878	0.019	0.041	0.047	0.011	0.708739	Taiwan_Hanben-Shimao_LN-French-Iran_C_TepeHissar	Tanshishan_LN-Shimao_LN-Russia_Alan-Iran_C_TepeHissar	1
HanG_Pingliang	Tanshishan_LN	Pingliangtai_LN	Kazakhstan_Kangju	Russia_MLBA_Sintashta	0.094	0.878	0.028	0.055	0.056	0.008	0.820739	Tanshishan_LN-Pingliangtai_LN-Kazakhstan_Kangju-Russia_MLBA_Sintashta	Tanshishan_LN-Shimao_LN-Russia_Sarmatian-Russia_MLBA_Sintashta	1
HanG_Pingliang	Tanshishan_LN	Miaozigou_MN	Kazakhstan_Sarmatian	Iran_C_TepeHissar	0.1	0.878	0.021	0.091	0.094	0.019	0.970706	Tanshishan_LN-Miaozigou_MN-Kazakhstan_Sarmatian-Iran_C_TepeHissar	Tanshishan_LN-Shimao_LN-Kazakhstan_Sarmatian-Iran_C_TepeHissar	1
HanG_Pingliang	Taiwan_Hanben	Wadian_LN	Iran_C_SehGabi	Russia_EBA_Yamnaya_Samara	0.086	0.877	0.037	0.044	0.05	0.011	0.456627	Taiwan_Hanben-Wadian_LN-Iran_C_SehGabi-Russia_EBA_Yamnaya_Samara	Tanshishan_LN-Shimao_LN-Kazakhstan_Kangju-Iran_C_TepeHissar	1
HanG_Pingliang	Tanshishan_LN	Miaozigou_MN	Kazakhstan_Kangju	Russia_MLBA_Sintashta	0.101	0.877	0.022	0.096	0.098	0.015	0.959013	Tanshishan_LN-Miaozigou_MN-Kazakhstan_Kangju-Russia_MLBA_Sintashta	Taiwan_Hanben-Mongolia_N_East-French-Russia_EBA_Yamnaya_Samara	1
HanG_Pingliang	Tanshishan_LN	Miaozigou_MN	Iran_BA1_ShahrISokhta	Russia_MLBA_Sintashta	0.101	0.877	0.022	0.095	0.097	0.015	0.960158	Tanshishan_LN-Miaozigou_MN-Iran_BA1_ShahrISokhta-Russia_MLBA_Sintashta	Taiwan_Hanben-Ulaanzuukh_SlabGrave-Russia_Sarmatian-Iran_C_TepeHissar	1
HanG_Pingliang	Tanshishan_LN	Miaozigou_MN	Russia_Sarmatian	Russia_MLBA_Sintashta	0.101	0.877	0.022	0.095	0.098	0.015	0.96379	Tanshishan_LN-Miaozigou_MN-Russia_Sarmatian-Russia_MLBA_Sintashta	Taiwan_Hanben-Fofonovo_EN-Iran_BA1_ShahrISokhta-Iran_C_TepeHissar	1
HanG_Pingliang	NuiNap_BA_Hc	Pingliangtai_LN	Russia_Afanasievo	Iran_C_TepeHissar	0.113	0.876	0.01	0.088	0.086	0.009	0.672102	NuiNap_BA_Hc-Pingliangtai_LN-Russia_Afanasievo-Iran_C_TepeHissar	Taiwan_Hanben-Mongolia_N_North-Russia_Alan-Russia_EBA_Yamnaya_Samara	1
HanG_Pingliang	NuiNap_BA_Hc	Wadian_LN	Pakistan_IA_Loebanr	Iran_C_TepeHissar	0.111	0.876	0.013	0.101	0.098	0.012	0.731204	NuiNap_BA_Hc-Wadian_LN-Pakistan_IA_Loebanr-Iran_C_TepeHissar	Taiwan_Hanben-Mongolia_N_North-French-Russia_EBA_Yamnaya_Samara	1
HanG_Pingliang	NuiNap_BA_Hc	Pingliangtai_LN	Russia_Andronovo	Iran_C_TepeHissar	0.112	0.876	0.012	0.086	0.084	0.01	0.734945	NuiNap_BA_Hc-Pingliangtai_LN-Russia_Andronovo-Iran_C_TepeHissar	Taiwan_Hanben-Ulaanzuukh_SlabGrave-French-Russia_EBA_Yamnaya_Samara	1
HanG_Pingliang	Tanshishan_LN	Wadian_LN	Iran_BA1_ShahrISokhta	Russia_MLBA_Sintashta	0.099	0.876	0.025	0.065	0.067	0.01	0.646706	Tanshishan_LN-Wadian_LN-Iran_BA1_ShahrISokhta-Russia_MLBA_Sintashta	Taiwan_Hanben-Ulaanzuukh_SlabGrave-Russia_Alan-Russia_EBA_Yamnaya_Samara	1
HanG_Pingliang	Tanshishan_LN	Wadian_LN	Russia_Sarmatian	Russia_MLBA_Sintashta	0.098	0.876	0.026	0.064	0.066	0.01	0.714215	Tanshishan_LN-Wadian_LN-Russia_Sarmatian-Russia_MLBA_Sintashta	Taiwan_Hanben-Ulaanzuukh_SlabGrave-Russia_Alan-Russia_MLBA_Sintashta	1
HanG_Pingliang	Tanshishan_LN	Pingliangtai_LN	Iran_BA1_ShahrISokhta	Russia_MLBA_Sintashta	0.095	0.876	0.028	0.054	0.055	0.008	0.833895	Tanshishan_LN-Pingliangtai_LN-Iran_BA1_ShahrISokhta-Russia_MLBA_Sintashta	Tanshishan_LN-Russia_Shamanka_Eneolithic-Iran_BA1_ShahrISokhta-Russia_EBA_Yamnaya_Samara	1
HanG_Pingliang	Tanshishan_LN	Miaozigou_MN	Russia_Afanasievo	Russia_MLBA_Sintashta	0.104	0.876	0.02	0.096	0.098	0.013	0.951298	Tanshishan_LN-Miaozigou_MN-Russia_Afanasievo-Russia_MLBA_Sintashta	Tanshishan_LN-Mongolia_N_North-Russia_Afanasievo-Russia_MLBA_Sintashta	1
HanG_Pingliang	Taiwan_Hanben	Pingliangtai_LN	French	Russia_EBA_Yamnaya_Samara	0.084	0.875	0.041	0.036	0.04	0.008	0.661039	Taiwan_Hanben-Pingliangtai_LN-French-Russia_EBA_Yamnaya_Samara	Tanshishan_LN-Russia_Shamanka_Eneolithic-Russia_Sarmatian-Russia_MLBA_Sintashta	1
HanG_Pingliang	Tanshishan_LN	Miaozigou_MN	Kazakhstan_Kangju	Iran_C_TepeHissar	0.104	0.875	0.021	0.091	0.095	0.018	0.968821	Tanshishan_LN-Miaozigou_MN-Kazakhstan_Kangju-Iran_C_TepeHissar	NuiNap_BA_Hc-Russia_Shamanka_Eneolithic-Russia_Andronovo-Russia_MLBA_Sintashta	1
HanG_Pingliang	ManBac_LN	Wadian_LN	Russia_Afanasievo	Russia_MLBA_Sintashta	0.111	0.874	0.016	0.097	0.091	0.011	0.387986	ManBac_LN-Wadian_LN-Russia_Afanasievo-Russia_MLBA_Sintashta	NuiNap_BA_Hc-Fofonovo_EN-Iran_C_SehGabi-Iran_C_TepeHissar	1
HanG_Pingliang	NuiNap_BA_Hc	Wadian_LN	Russia_Alan	Iran_C_TepeHissar	0.114	0.874	0.012	0.1	0.097	0.011	0.764903	NuiNap_BA_Hc-Wadian_LN-Russia_Alan-Iran_C_TepeHissar	Taiwan_Hanben-Ulaanzuukh_SlabGrave-Kazakhstan_Sarmatian-Russia_MLBA_Sintashta	1
HanG_Pingliang	Taiwan_Hanben	Wadian_LN	French	Russia_EBA_Yamnaya_Samara	0.088	0.874	0.038	0.043	0.048	0.01	0.60392	Taiwan_Hanben-Wadian_LN-French-Russia_EBA_Yamnaya_Samara	Tanshishan_LN-Boisman_MN-Russia_Andronovo-Iran_C_TepeHissar	1
HanG_Pingliang	Taiwan_Hanben	Pingliangtai_LN	Russia_Andronovo	Russia_EBA_Yamnaya_Samara	0.085	0.874	0.041	0.036	0.04	0.008	0.682049	Taiwan_Hanben-Pingliangtai_LN-Russia_Andronovo-Russia_EBA_Yamnaya_Samara	ManBac_LN-Fofonovo_EN-Pakistan_IA_Loebanr-Russia_MLBA_Sintashta	1
HanG_Pingliang	Taiwan_Hanben	Pingliangtai_LN	Kazakhstan_Sarmatian	Russia_EBA_Yamnaya_Samara	0.081	0.874	0.045	0.036	0.04	0.009	0.688907	Taiwan_Hanben-Pingliangtai_LN-Kazakhstan_Sarmatian-Russia_EBA_Yamnaya_Samara	ManBac_LN-Ulaanzuukh_SlabGrave-Iran_C_SehGabi-Iran_C_TepeHissar	1
HanG_Pingliang	Taiwan_Hanben	Wadian_LN	Russia_Afanasievo	Russia_EBA_Yamnaya_Samara	0.089	0.874	0.037	0.043	0.047	0.009	0.710108	Taiwan_Hanben-Wadian_LN-Russia_Afanasievo-Russia_EBA_Yamnaya_Samara	ManBac_LN-Mongolia_N_North-Iran_C_SehGabi-Iran_C_TepeHissar	1
HanG_Pingliang	Tanshishan_LN	Wadian_LN	Russia_Afanasievo	Russia_MLBA_Sintashta	0.102	0.874	0.024	0.063	0.065	0.009	0.724643	Tanshishan_LN-Wadian_LN-Russia_Afanasievo-Russia_MLBA_Sintashta	ManBac_LN-Mongolia_N_North-Pakistan_IA_Loebanr-Iran_C_TepeHissar	1
HanG_Pingliang	Tanshishan_LN	Miaozigou_MN	Pakistan_IA_Loebanr	Russia_MLBA_Sintashta	0.102	0.874	0.025	0.095	0.098	0.017	0.949455	Tanshishan_LN-Miaozigou_MN-Pakistan_IA_Loebanr-Russia_MLBA_Sintashta	ManBac_LN-Ulaanzuukh_SlabGrave-Pakistan_IA_Loebanr-Iran_C_TepeHissar	1
HanG_Pingliang	Tanshishan_LN	Miaozigou_MN	Russia_Andronovo	Iran_C_TepeHissar	0.106	0.874	0.02	0.091	0.095	0.018	0.96573	Tanshishan_LN-Miaozigou_MN-Russia_Andronovo-Iran_C_TepeHissar	ManBac_LN-Russia_Shamanka_Eneolithic-Russia_Sarmatian-Russia_MLBA_Sintashta	1
HanG_Pingliang	Tanshishan_LN	Miaozigou_MN	Russia_Afanasievo	Iran_C_TepeHissar	0.107	0.874	0.019	0.091	0.095	0.017	0.965877	Tanshishan_LN-Miaozigou_MN-Russia_Afanasievo-Iran_C_TepeHissar	ManBac_LN-Fofonovo_EN-Iran_BA1_ShahrISokhta-Russia_MLBA_Sintashta	1
HanG_Pingliang	Tanshishan_LN	Miaozigou_MN	Russia_Sarmatian	Iran_C_TepeHissar	0.105	0.874	0.021	0.091	0.095	0.018	0.971271	Tanshishan_LN-Miaozigou_MN-Russia_Sarmatian-Iran_C_TepeHissar	ManBac_LN-Mongolia_N_North-Pakistan_IA_Loebanr-Russia_EBA_Yamnaya_Samara	1
HanG_Pingliang	Taiwan_Hanben	Wadian_LN	Russia_Alan	Russia_EBA_Yamnaya_Samara	0.088	0.873	0.04	0.043	0.049	0.011	0.576601	Taiwan_Hanben-Wadian_LN-Russia_Alan-Russia_EBA_Yamnaya_Samara	ManBac_LN-Russia_Shamanka_Eneolithic-Russia_Afanasievo-Russia_MLBA_Sintashta	1
HanG_Pingliang	Taiwan_Hanben	Shimao_LN	Russia_Afanasievo	Iran_C_TepeHissar	0.107	0.873	0.02	0.041	0.048	0.011	0.739692	Taiwan_Hanben-Shimao_LN-Russia_Afanasievo-Iran_C_TepeHissar	ManBac_LN-Mongolia_N_North-Iran_BA1_ShahrISokhta-Russia_EBA_Yamnaya_Samara	1
HanG_Pingliang	Tanshishan_LN	Wadian_LN	Kazakhstan_Kangju	Russia_MLBA_Sintashta	0.1	0.873	0.027	0.064	0.066	0.01	0.712895	Tanshishan_LN-Wadian_LN-Kazakhstan_Kangju-Russia_MLBA_Sintashta	ManBac_LN-Ulaanzuukh_SlabGrave-Russia_Afanasievo-Iran_C_TepeHissar	1
HanG_Pingliang	NuiNap_BA_Hc	Wadian_LN	Kazakhstan_Sarmatian	Iran_C_TepeHissar	0.114	0.872	0.013	0.1	0.097	0.012	0.800209	NuiNap_BA_Hc-Wadian_LN-Kazakhstan_Sarmatian-Iran_C_TepeHissar	ManBac_LN-Fofonovo_EN-Iran_C_SehGabi-Russia_MLBA_Sintashta	1
HanG_Pingliang	Taiwan_Hanben	Shimao_LN	Kazakhstan_Kangju	Iran_C_TepeHissar	0.106	0.872	0.022	0.041	0.048	0.012	0.738168	Taiwan_Hanben-Shimao_LN-Kazakhstan_Kangju-Iran_C_TepeHissar	ManBac_LN-Mongolia_N_North-Iran_C_SehGabi-Russia_EBA_Yamnaya_Samara	1
HanG_Pingliang	Taiwan_Hanben	Pingliangtai_LN	Iran_C_SehGabi	Russia_EBA_Yamnaya_Samara	0.087	0.871	0.042	0.037	0.041	0.008	0.614378	Taiwan_Hanben-Pingliangtai_LN-Iran_C_SehGabi-Russia_EBA_Yamnaya_Samara	ManBac_LN-Pingliangtai_LN-Russia_Andronovo-Iran_C_TepeHissar	1
HanG_Pingliang	Taiwan_Hanben	Wadian_LN	Kazakhstan_Sarmatian	Russia_EBA_Yamnaya_Samara	0.087	0.871	0.042	0.043	0.048	0.011	0.648559	Taiwan_Hanben-Wadian_LN-Kazakhstan_Sarmatian-Russia_EBA_Yamnaya_Samara	ManBac_LN-Fofonovo_EN-Pakistan_IA_Loebanr-Russia_EBA_Yamnaya_Samara	1
HanG_Pingliang	Taiwan_Hanben	Pingliangtai_LN	Russia_Alan	Russia_EBA_Yamnaya_Samara	0.085	0.871	0.043	0.036	0.04	0.008	0.66442	Taiwan_Hanben-Pingliangtai_LN-Russia_Alan-Russia_EBA_Yamnaya_Samara	ManBac_LN-Russia_Shamanka_Eneolithic-Pakistan_IA_Loebanr-Russia_EBA_Yamnaya_Samara	1
HanG_Pingliang	Taiwan_Hanben	Shimao_LN	Russia_Sarmatian	Iran_C_TepeHissar	0.106	0.871	0.022	0.041	0.048	0.012	0.740016	Taiwan_Hanben-Shimao_LN-Russia_Sarmatian-Iran_C_TepeHissar	ManBac_LN-Fofonovo_EN-Iran_BA1_ShahrISokhta-Russia_EBA_Yamnaya_Samara	1
HanG_Pingliang	Taiwan_Hanben	Shimao_LN	Russia_Andronovo	Iran_C_TepeHissar	0.108	0.871	0.022	0.041	0.048	0.012	0.744565	Taiwan_Hanben-Shimao_LN-Russia_Andronovo-Iran_C_TepeHissar	ManBac_LN-Fofonovo_EN-Iran_C_SehGabi-Russia_EBA_Yamnaya_Samara	1
HanG_Pingliang	Tanshishan_LN	Pingliangtai_LN	Pakistan_IA_Loebanr	Russia_MLBA_Sintashta	0.097	0.871	0.032	0.054	0.055	0.009	0.840788	Tanshishan_LN-Pingliangtai_LN-Pakistan_IA_Loebanr-Russia_MLBA_Sintashta	ManBac_LN-Russia_Shamanka_Eneolithic-Iran_BA1_ShahrISokhta-Russia_EBA_Yamnaya_Samara	1
HanG_Pingliang	NuiNap_BA_Hc	Wadian_LN	French	Iran_C_TepeHissar	0.118	0.87	0.012	0.098	0.095	0.011	0.729432	NuiNap_BA_Hc-Wadian_LN-French-Iran_C_TepeHissar	ManBac_LN-Wanggou_MN-Russia_Afanasievo-Russia_EBA_Yamnaya_Samara	1
HanG_Pingliang	NuiNap_BA_Hc	Wadian_LN	Russia_Sarmatian	Iran_C_TepeHissar	0.119	0.869	0.013	0.099	0.096	0.012	0.766124	NuiNap_BA_Hc-Wadian_LN-Russia_Sarmatian-Iran_C_TepeHissar	ManBac_LN-Russia_Shamanka_Eneolithic-Iran_C_SehGabi-Russia_EBA_Yamnaya_Samara	1
HanG_Pingliang	NuiNap_BA_Hc	Wadian_LN	Kazakhstan_Kangju	Iran_C_TepeHissar	0.118	0.869	0.013	0.099	0.096	0.012	0.767665	NuiNap_BA_Hc-Wadian_LN-Kazakhstan_Kangju-Iran_C_TepeHissar	ManBac_LN-Russia_Shamanka_Eneolithic-Russia_Sarmatian-Russia_EBA_Yamnaya_Samara	1
HanG_Pingliang	Taiwan_Hanben	Wadian_LN	Russia_Andronovo	Russia_EBA_Yamnaya_Samara	0.091	0.869	0.04	0.043	0.049	0.01	0.669159	Taiwan_Hanben-Wadian_LN-Russia_Andronovo-Russia_EBA_Yamnaya_Samara	ManBac_LN-Russia_Shamanka_Eneolithic-Pakistan_IA_Loebanr-Iran_C_TepeHissar	1
HanG_Pingliang	Tanshishan_LN	Wadian_LN	Pakistan_IA_Loebanr	Russia_MLBA_Sintashta	0.102	0.869	0.029	0.064	0.066	0.011	0.669363	Tanshishan_LN-Wadian_LN-Pakistan_IA_Loebanr-Russia_MLBA_Sintashta	ManBac_LN-Wanggou_MN-Russia_Afanasievo-Russia_MLBA_Sintashta	1
HanG_Pingliang	ManBac_LN	Wadian_LN	Russia_Afanasievo	Russia_EBA_Yamnaya_Samara	0.111	0.868	0.021	0.104	0.098	0.011	0.217725	ManBac_LN-Wadian_LN-Russia_Afanasievo-Russia_EBA_Yamnaya_Samara	ManBac_LN-Wanggou_MN-Russia_Sarmatian-Russia_EBA_Yamnaya_Samara	1
HanG_Pingliang	Taiwan_Hanben	Wadian_LN	Iran_BA1_ShahrISokhta	Russia_EBA_Yamnaya_Samara	0.091	0.868	0.041	0.044	0.05	0.011	0.531826	Taiwan_Hanben-Wadian_LN-Iran_BA1_ShahrISokhta-Russia_EBA_Yamnaya_Samara	ManBac_LN-Wanggou_MN-Russia_Sarmatian-Russia_MLBA_Sintashta	1
HanG_Pingliang	Taiwan_Hanben	Pingliangtai_LN	Russia_Sarmatian	Russia_EBA_Yamnaya_Samara	0.087	0.868	0.045	0.036	0.041	0.009	0.665404	Taiwan_Hanben-Pingliangtai_LN-Russia_Sarmatian-Russia_EBA_Yamnaya_Samara	ManBac_LN-Wanggou_MN-Russia_Afanasievo-Iran_C_TepeHissar	1
HanG_Pingliang	NuiNap_BA_Hc	Wadian_LN	Russia_Andronovo	Iran_C_TepeHissar	0.121	0.867	0.013	0.097	0.095	0.011	0.769782	NuiNap_BA_Hc-Wadian_LN-Russia_Andronovo-Iran_C_TepeHissar	ManBac_LN-Wanggou_MN-Russia_Sarmatian-Iran_C_TepeHissar	1
HanG_Pingliang	Taiwan_Hanben	Wadian_LN	Russia_Sarmatian	Russia_EBA_Yamnaya_Samara	0.091	0.867	0.042	0.043	0.049	0.011	0.607183	Taiwan_Hanben-Wadian_LN-Russia_Sarmatian-Russia_EBA_Yamnaya_Samara	ManBac_LN-Wanggou_MN-Russia_Andronovo-Russia_EBA_Yamnaya_Samara	1
HanG_Pingliang	Taiwan_Hanben	Pingliangtai_LN	Kazakhstan_Kangju	Russia_EBA_Yamnaya_Samara	0.09	0.864	0.047	0.036	0.041	0.009	0.688913	Taiwan_Hanben-Pingliangtai_LN-Kazakhstan_Kangju-Russia_EBA_Yamnaya_Samara	ManBac_LN-Shimao_LN-Kazakhstan_Kangju-Iran_C_TepeHissar	1
HanG_Pingliang	Taiwan_Hanben	Wadian_LN	Kazakhstan_Kangju	Russia_EBA_Yamnaya_Samara	0.094	0.863	0.043	0.043	0.05	0.011	0.607849	Taiwan_Hanben-Wadian_LN-Kazakhstan_Kangju-Russia_EBA_Yamnaya_Samara	ManBac_LN-Wanggou_MN-Russia_Andronovo-Russia_MLBA_Sintashta	1
HanG_Pingliang	Taiwan_Hanben	Pingliangtai_LN	Iran_BA1_ShahrISokhta	Russia_EBA_Yamnaya_Samara	0.092	0.863	0.045	0.037	0.041	0.009	0.683415	Taiwan_Hanben-Pingliangtai_LN-Iran_BA1_ShahrISokhta-Russia_EBA_Yamnaya_Samara	ManBac_LN-Wanggou_MN-Kazakhstan_Kangju-Iran_C_TepeHissar	1
HanG_Pingliang	Taiwan_Hanben	Wadian_LN	Pakistan_IA_Loebanr	Russia_EBA_Yamnaya_Samara	0.094	0.86	0.046	0.043	0.05	0.012	0.572529	Taiwan_Hanben-Wadian_LN-Pakistan_IA_Loebanr-Russia_EBA_Yamnaya_Samara	ManBac_LN-Wanggou_MN-Russia_Andronovo-Iran_C_TepeHissar	1
HanG_Pingliang	Tanshishan_LN	Wadian_LN	Iran_C_SehGabi	Russia_EBA_Yamnaya_Samara	0.112	0.858	0.03	0.072	0.073	0.01	0.342578	Tanshishan_LN-Wadian_LN-Iran_C_SehGabi-Russia_EBA_Yamnaya_Samara	NuiNap_BA_Hc-Russia_Shamanka_Eneolithic-Iran_BA1_ShahrISokhta-Russia_MLBA_Sintashta	1
HanG_Pingliang	Taiwan_Hanben	Pingliangtai_LN	Pakistan_IA_Loebanr	Russia_EBA_Yamnaya_Samara	0.094	0.855	0.051	0.036	0.041	0.01	0.720357	Taiwan_Hanben-Pingliangtai_LN-Pakistan_IA_Loebanr-Russia_EBA_Yamnaya_Samara	NuiNap_BA_Hc-Zongri_LN1-Kazakhstan_Kangju-Russia_EBA_Yamnaya_Samara	1
HanG_Pingliang	ManBac_LN	Pingliangtai_LN	Iran_C_SehGabi	Russia_MLBA_Sintashta	0.13	0.853	0.017	0.076	0.071	0.009	0.818351	ManBac_LN-Pingliangtai_LN-Iran_C_SehGabi-Russia_MLBA_Sintashta	NuiNap_BA_Hc-Zongri_LN1-French-Russia_MLBA_Sintashta	1
HanG_Pingliang	Taiwan_Hanben	Shimao_LN	Iran_C_SehGabi	Russia_EBA_Yamnaya_Samara	0.12	0.853	0.027	0.04	0.045	0.01	0.651361	Taiwan_Hanben-Shimao_LN-Iran_C_SehGabi-Russia_EBA_Yamnaya_Samara	NuiNap_BA_Hc-Ulaanzuukh_SlabGrave-Pakistan_IA_Loebanr-Russia_EBA_Yamnaya_Samara	1
HanG_Pingliang	Taiwan_Hanben	Shimao_LN	French	Russia_EBA_Yamnaya_Samara	0.121	0.852	0.028	0.039	0.044	0.01	0.747212	Taiwan_Hanben-Shimao_LN-French-Russia_EBA_Yamnaya_Samara	NuiNap_BA_Hc-Zongri_LN1-Russia_Sarmatian-Russia_MLBA_Sintashta	1
HanG_Pingliang	ManBac_LN	Pingliangtai_LN	Iran_BA1_ShahrISokhta	Russia_MLBA_Sintashta	0.131	0.851	0.018	0.076	0.071	0.01	0.798917	ManBac_LN-Pingliangtai_LN-Iran_BA1_ShahrISokhta-Russia_MLBA_Sintashta	NuiNap_BA_Hc-Zongri_LN1-Russia_Alan-Russia_EBA_Yamnaya_Samara	1
HanG_Pingliang	Taiwan_Hanben	Shimao_LN	Russia_Afanasievo	Russia_EBA_Yamnaya_Samara	0.123	0.851	0.027	0.039	0.043	0.009	0.815731	Taiwan_Hanben-Shimao_LN-Russia_Afanasievo-Russia_EBA_Yamnaya_Samara	NuiNap_BA_Hc-Zongri_LN1-Russia_Afanasievo-Russia_EBA_Yamnaya_Samara	1
HanG_Pingliang	Tanshishan_LN	Wadian_LN	Russia_Alan	Russia_EBA_Yamnaya_Samara	0.117	0.85	0.032	0.069	0.071	0.01	0.44104	Tanshishan_LN-Wadian_LN-Russia_Alan-Russia_EBA_Yamnaya_Samara	NuiNap_BA_Hc-Zongri_LN1-French-Russia_EBA_Yamnaya_Samara	1
HanG_Pingliang	Tanshishan_LN	Wadian_LN	French	Russia_EBA_Yamnaya_Samara	0.119	0.85	0.031	0.067	0.069	0.009	0.44554	Tanshishan_LN-Wadian_LN-French-Russia_EBA_Yamnaya_Samara	NuiNap_BA_Hc-Zongri_LN1-Pakistan_IA_Loebanr-Iran_C_TepeHissar	1
HanG_Pingliang	Taiwan_Hanben	Shimao_LN	Russia_Alan	Russia_EBA_Yamnaya_Samara	0.122	0.849	0.029	0.039	0.045	0.01	0.751221	Taiwan_Hanben-Shimao_LN-Russia_Alan-Russia_EBA_Yamnaya_Samara	NuiNap_BA_Hc-Zongri_LN1-Russia_Sarmatian-Russia_EBA_Yamnaya_Samara	1
HanG_Pingliang	Taiwan_Hanben	Shimao_LN	Kazakhstan_Sarmatian	Russia_EBA_Yamnaya_Samara	0.12	0.849	0.031	0.039	0.044	0.011	0.76353	Taiwan_Hanben-Shimao_LN-Kazakhstan_Sarmatian-Russia_EBA_Yamnaya_Samara	NuiNap_BA_Hc-Mongolia_N_North-Iran_BA1_ShahrISokhta-Russia_EBA_Yamnaya_Samara	1
HanG_Pingliang	Tanshishan_LN	Wadian_LN	Iran_BA1_ShahrISokhta	Russia_EBA_Yamnaya_Samara	0.119	0.849	0.032	0.07	0.072	0.01	0.396779	Tanshishan_LN-Wadian_LN-Iran_BA1_ShahrISokhta-Russia_EBA_Yamnaya_Samara	NuiNap_BA_Hc-Chokhopani_2700BP-French-Russia_EBA_Yamnaya_Samara	1
HanG_Pingliang	ManBac_LN	Pingliangtai_LN	Russia_Alan	Russia_MLBA_Sintashta	0.134	0.848	0.017	0.072	0.067	0.009	0.825092	ManBac_LN-Pingliangtai_LN-Russia_Alan-Russia_MLBA_Sintashta	NuiNap_BA_Hc-Chokhopani_2700BP-Russia_Alan-Iran_C_TepeHissar	1
HanG_Pingliang	ManBac_LN	Pingliangtai_LN	Kazakhstan_Sarmatian	Russia_MLBA_Sintashta	0.134	0.848	0.019	0.069	0.065	0.009	0.899042	ManBac_LN-Pingliangtai_LN-Kazakhstan_Sarmatian-Russia_MLBA_Sintashta	NuiNap_BA_Hc-Chokhopani_2700BP-Russia_Alan-Russia_EBA_Yamnaya_Samara	1
HanG_Pingliang	Taiwan_Hanben	Shimao_LN	Iran_BA1_ShahrISokhta	Russia_EBA_Yamnaya_Samara	0.123	0.847	0.029	0.04	0.045	0.011	0.692425	Taiwan_Hanben-Shimao_LN-Iran_BA1_ShahrISokhta-Russia_EBA_Yamnaya_Samara	NuiNap_BA_Hc-Chokhopani_2700BP-French-Iran_C_TepeHissar	1
HanG_Pingliang	Taiwan_Hanben	Shimao_LN	Russia_Andronovo	Russia_EBA_Yamnaya_Samara	0.124	0.847	0.029	0.039	0.044	0.01	0.798697	Taiwan_Hanben-Shimao_LN-Russia_Andronovo-Russia_EBA_Yamnaya_Samara	NuiNap_BA_Hc-Chokhopani_2700BP-Russia_Afanasievo-Iran_C_TepeHissar	1
HanG_Pingliang	Tanshishan_LN	Wadian_LN	Kazakhstan_Sarmatian	Russia_EBA_Yamnaya_Samara	0.117	0.847	0.035	0.068	0.07	0.01	0.534163	Tanshishan_LN-Wadian_LN-Kazakhstan_Sarmatian-Russia_EBA_Yamnaya_Samara	NuiNap_BA_Hc-Zongri_LN1-Iran_BA1_ShahrISokhta-Iran_C_TepeHissar	1
HanG_Pingliang	ManBac_LN	Pingliangtai_LN	Pakistan_IA_Loebanr	Russia_MLBA_Sintashta	0.134	0.846	0.02	0.075	0.069	0.011	0.751277	ManBac_LN-Pingliangtai_LN-Pakistan_IA_Loebanr-Russia_MLBA_Sintashta	NuiNap_BA_Hc-Mongolia_N_North-Pakistan_IA_Loebanr-Russia_MLBA_Sintashta	1
HanG_Pingliang	Tanshishan_LN	Pingliangtai_LN	Iran_C_SehGabi	Russia_EBA_Yamnaya_Samara	0.118	0.846	0.036	0.058	0.06	0.008	0.482043	Tanshishan_LN-Pingliangtai_LN-Iran_C_SehGabi-Russia_EBA_Yamnaya_Samara	NuiNap_BA_Hc-Zongri_LN1-Kazakhstan_Sarmatian-Russia_MLBA_Sintashta	1
HanG_Pingliang	ManBac_LN	Pingliangtai_LN	Iran_C_SehGabi	Russia_EBA_Yamnaya_Samara	0.132	0.845	0.023	0.088	0.082	0.011	0.303573	ManBac_LN-Pingliangtai_LN-Iran_C_SehGabi-Russia_EBA_Yamnaya_Samara	NuiNap_BA_Hc-Chokhopani_2700BP-Russia_Sarmatian-Russia_EBA_Yamnaya_Samara	1
HanG_Pingliang	ManBac_LN	Pingliangtai_LN	Iran_BA1_ShahrISokhta	Russia_EBA_Yamnaya_Samara	0.131	0.845	0.024	0.088	0.081	0.011	0.31082	ManBac_LN-Pingliangtai_LN-Iran_BA1_ShahrISokhta-Russia_EBA_Yamnaya_Samara	NuiNap_BA_Hc-Zongri_LN1-French-Iran_C_TepeHissar	1
HanG_Pingliang	Taiwan_Hanben	Shimao_LN	Russia_Sarmatian	Russia_EBA_Yamnaya_Samara	0.125	0.844	0.031	0.039	0.045	0.011	0.802513	Taiwan_Hanben-Shimao_LN-Russia_Sarmatian-Russia_EBA_Yamnaya_Samara	NuiNap_BA_Hc-Zongri_LN1-Kazakhstan_Kangju-Iran_C_TepeHissar	1
HanG_Pingliang	Tanshishan_LN	Pingliangtai_LN	French	Russia_EBA_Yamnaya_Samara	0.121	0.844	0.035	0.057	0.058	0.008	0.525641	Tanshishan_LN-Pingliangtai_LN-French-Russia_EBA_Yamnaya_Samara	NuiNap_BA_Hc-Zongri_LN1-Iran_C_SehGabi-Iran_C_TepeHissar	1
HanG_Pingliang	ManBac_LN	Pingliangtai_LN	Kazakhstan_Sarmatian	Russia_EBA_Yamnaya_Samara	0.131	0.843	0.027	0.08	0.074	0.01	0.465609	ManBac_LN-Pingliangtai_LN-Kazakhstan_Sarmatian-Russia_EBA_Yamnaya_Samara	NuiNap_BA_Hc-Fofonovo_EN-Pakistan_IA_Loebanr-Russia_MLBA_Sintashta	1
HanG_Pingliang	ManBac_LN	Pingliangtai_LN	French	Russia_MLBA_Sintashta	0.141	0.843	0.016	0.068	0.065	0.008	0.764149	ManBac_LN-Pingliangtai_LN-French-Russia_MLBA_Sintashta	NuiNap_BA_Hc-Chokhopani_2700BP-Kazakhstan_Kangju-Russia_EBA_Yamnaya_Samara	1
HanG_Pingliang	ManBac_LN	Pingliangtai_LN	Kazakhstan_Kangju	Russia_MLBA_Sintashta	0.138	0.843	0.018	0.069	0.065	0.009	0.845552	ManBac_LN-Pingliangtai_LN-Kazakhstan_Kangju-Russia_MLBA_Sintashta	NuiNap_BA_Hc-Russia_Shamanka_Eneolithic-Iran_C_SehGabi-Russia_MLBA_Sintashta	1
HanG_Pingliang	ManBac_LN	Pingliangtai_LN	Russia_Andronovo	Russia_MLBA_Sintashta	0.142	0.842	0.016	0.067	0.064	0.008	0.848732	ManBac_LN-Pingliangtai_LN-Russia_Andronovo-Russia_MLBA_Sintashta	NuiNap_BA_Hc-Zongri_LN1-Kazakhstan_Sarmatian-Russia_EBA_Yamnaya_Samara	1
HanG_Pingliang	ManBac_LN	Pingliangtai_LN	Russia_Sarmatian	Russia_MLBA_Sintashta	0.14	0.842	0.018	0.069	0.065	0.009	0.858008	ManBac_LN-Pingliangtai_LN-Russia_Sarmatian-Russia_MLBA_Sintashta	NuiNap_BA_Hc-Chokhopani_2700BP-Kazakhstan_Kangju-Iran_C_TepeHissar	1
HanG_Pingliang	Tanshishan_LN	Wadian_LN	Russia_Andronovo	Russia_EBA_Yamnaya_Samara	0.125	0.842	0.033	0.067	0.069	0.009	0.540881	Tanshishan_LN-Wadian_LN-Russia_Andronovo-Russia_EBA_Yamnaya_Samara	NuiNap_BA_Hc-Zongri_LN1-Russia_Alan-Iran_C_TepeHissar	1
HanG_Pingliang	Tanshishan_LN	Pingliangtai_LN	Russia_Alan	Russia_EBA_Yamnaya_Samara	0.121	0.842	0.037	0.057	0.059	0.008	0.551805	Tanshishan_LN-Pingliangtai_LN-Russia_Alan-Russia_EBA_Yamnaya_Samara	NuiNap_BA_Hc-Chokhopani_2700BP-Russia_Sarmatian-Iran_C_TepeHissar	1
HanG_Pingliang	Tanshishan_LN	Wadian_LN	Russia_Afanasievo	Russia_EBA_Yamnaya_Samara	0.127	0.842	0.031	0.065	0.067	0.009	0.595235	Tanshishan_LN-Wadian_LN-Russia_Afanasievo-Russia_EBA_Yamnaya_Samara	NuiNap_BA_Hc-Ulaanzuukh_SlabGrave-Iran_BA1_ShahrISokhta-Russia_EBA_Yamnaya_Samara	1
HanG_Pingliang	ManBac_LN	Pingliangtai_LN	Russia_Alan	Russia_EBA_Yamnaya_Samara	0.135	0.841	0.024	0.083	0.077	0.01	0.346468	ManBac_LN-Pingliangtai_LN-Russia_Alan-Russia_EBA_Yamnaya_Samara	NuiNap_BA_Hc-Zongri_LN1-Russia_Sarmatian-Iran_C_TepeHissar	1
HanG_Pingliang	Taiwan_Hanben	Shimao_LN	Kazakhstan_Kangju	Russia_EBA_Yamnaya_Samara	0.126	0.841	0.032	0.039	0.045	0.011	0.803802	Taiwan_Hanben-Shimao_LN-Kazakhstan_Kangju-Russia_EBA_Yamnaya_Samara	NuiNap_BA_Hc-Chokhopani_2700BP-Russia_Andronovo-Russia_EBA_Yamnaya_Samara	1
HanG_Pingliang	Tanshishan_LN	Pingliangtai_LN	Kazakhstan_Sarmatian	Russia_EBA_Yamnaya_Samara	0.12	0.841	0.039	0.057	0.058	0.008	0.633337	Tanshishan_LN-Pingliangtai_LN-Kazakhstan_Sarmatian-Russia_EBA_Yamnaya_Samara	NuiNap_BA_Hc-Mongolia_N_North-Iran_BA1_ShahrISokhta-Russia_MLBA_Sintashta	1
HanG_Pingliang	Taiwan_Hanben	Shimao_LN	Pakistan_IA_Loebanr	Russia_EBA_Yamnaya_Samara	0.126	0.84	0.034	0.039	0.046	0.012	0.750888	Taiwan_Hanben-Shimao_LN-Pakistan_IA_Loebanr-Russia_EBA_Yamnaya_Samara	NuiNap_BA_Hc-Chokhopani_2700BP-Kazakhstan_Sarmatian-Russia_EBA_Yamnaya_Samara	1
HanG_Pingliang	Tanshishan_LN	Wadian_LN	Russia_Sarmatian	Russia_EBA_Yamnaya_Samara	0.125	0.84	0.035	0.068	0.07	0.01	0.495688	Tanshishan_LN-Wadian_LN-Russia_Sarmatian-Russia_EBA_Yamnaya_Samara	NuiNap_BA_Hc-Mongolia_N_North-Iran_C_SehGabi-Russia_EBA_Yamnaya_Samara	1
HanG_Pingliang	Tanshishan_LN	Pingliangtai_LN	Russia_Afanasievo	Russia_EBA_Yamnaya_Samara	0.127	0.84	0.034	0.055	0.057	0.007	0.674023	Tanshishan_LN-Pingliangtai_LN-Russia_Afanasievo-Russia_EBA_Yamnaya_Samara	NuiNap_BA_Hc-Chokhopani_2700BP-Kazakhstan_Sarmatian-Iran_C_TepeHissar	1
HanG_Pingliang	Tanshishan_LN	Wadian_LN	Pakistan_IA_Loebanr	Russia_EBA_Yamnaya_Samara	0.124	0.839	0.037	0.069	0.071	0.011	0.411154	Tanshishan_LN-Wadian_LN-Pakistan_IA_Loebanr-Russia_EBA_Yamnaya_Samara	NuiNap_BA_Hc-Mongolia_N_North-Iran_C_SehGabi-Russia_MLBA_Sintashta	1
HanG_Pingliang	ManBac_LN	Pingliangtai_LN	Pakistan_IA_Loebanr	Russia_EBA_Yamnaya_Samara	0.136	0.838	0.026	0.087	0.079	0.012	0.265683	ManBac_LN-Pingliangtai_LN-Pakistan_IA_Loebanr-Russia_EBA_Yamnaya_Samara	NuiNap_BA_Hc-Zongri_LN2-Kazakhstan_Kangju-Russia_MLBA_Sintashta	1
HanG_Pingliang	Tanshishan_LN	Wadian_LN	Kazakhstan_Kangju	Russia_EBA_Yamnaya_Samara	0.127	0.838	0.035	0.068	0.071	0.01	0.481296	Tanshishan_LN-Wadian_LN-Kazakhstan_Kangju-Russia_EBA_Yamnaya_Samara	NuiNap_BA_Hc-Zongri_LN2-Russia_Alan-Russia_MLBA_Sintashta	1
HanG_Pingliang	Tanshishan_LN	Pingliangtai_LN	Iran_BA1_ShahrISokhta	Russia_EBA_Yamnaya_Samara	0.125	0.837	0.038	0.057	0.059	0.008	0.545292	Tanshishan_LN-Pingliangtai_LN-Iran_BA1_ShahrISokhta-Russia_EBA_Yamnaya_Samara	NuiNap_BA_Hc-Zongri_LN2-Russia_Sarmatian-Russia_MLBA_Sintashta	1
HanG_Pingliang	Tanshishan_LN	Pingliangtai_LN	Russia_Andronovo	Russia_EBA_Yamnaya_Samara	0.127	0.837	0.036	0.056	0.058	0.008	0.61635	Tanshishan_LN-Pingliangtai_LN-Russia_Andronovo-Russia_EBA_Yamnaya_Samara	NuiNap_BA_Hc-Zongri_LN2-Iran_C_SehGabi-Russia_MLBA_Sintashta	1
HanG_Pingliang	ManBac_LN	Pingliangtai_LN	Kazakhstan_Kangju	Russia_EBA_Yamnaya_Samara	0.139	0.835	0.026	0.079	0.074	0.01	0.375831	ManBac_LN-Pingliangtai_LN-Kazakhstan_Kangju-Russia_EBA_Yamnaya_Samara	NuiNap_BA_Hc-Zongri_LN2-French-Russia_MLBA_Sintashta	1
HanG_Pingliang	ManBac_LN	Pingliangtai_LN	Russia_Afanasievo	Russia_MLBA_Sintashta	0.149	0.835	0.016	0.065	0.062	0.008	0.765102	ManBac_LN-Pingliangtai_LN-Russia_Afanasievo-Russia_MLBA_Sintashta	NuiNap_BA_Hc-Zongri_LN2-Russia_Andronovo-Russia_MLBA_Sintashta	1
HanG_Pingliang	ManBac_LN	Pingliangtai_LN	French	Russia_EBA_Yamnaya_Samara	0.143	0.834	0.023	0.078	0.073	0.009	0.306234	ManBac_LN-Pingliangtai_LN-French-Russia_EBA_Yamnaya_Samara	NuiNap_BA_Hc-Zongri_LN2-Kazakhstan_Sarmatian-Russia_MLBA_Sintashta	1
HanG_Pingliang	ManBac_LN	Pingliangtai_LN	Russia_Andronovo	Russia_EBA_Yamnaya_Samara	0.143	0.834	0.024	0.076	0.072	0.009	0.406293	ManBac_LN-Pingliangtai_LN-Russia_Andronovo-Russia_EBA_Yamnaya_Samara	NuiNap_BA_Hc-Zongri_LN2-Kazakhstan_Kangju-Russia_EBA_Yamnaya_Samara	1
HanG_Pingliang	ManBac_LN	Pingliangtai_LN	Russia_Sarmatian	Russia_EBA_Yamnaya_Samara	0.142	0.833	0.025	0.078	0.073	0.01	0.399332	ManBac_LN-Pingliangtai_LN-Russia_Sarmatian-Russia_EBA_Yamnaya_Samara	NuiNap_BA_Hc-Zongri_LN2-Russia_Alan-Russia_EBA_Yamnaya_Samara	1
HanG_Pingliang	Tanshishan_LN	Pingliangtai_LN	Russia_Sarmatian	Russia_EBA_Yamnaya_Samara	0.129	0.832	0.039	0.057	0.058	0.008	0.607501	Tanshishan_LN-Pingliangtai_LN-Russia_Sarmatian-Russia_EBA_Yamnaya_Samara	NuiNap_BA_Hc-Zongri_LN2-Iran_C_SehGabi-Russia_EBA_Yamnaya_Samara	1
HanG_Pingliang	Tanshishan_LN	Pingliangtai_LN	Kazakhstan_Kangju	Russia_EBA_Yamnaya_Samara	0.13	0.83	0.04	0.056	0.058	0.008	0.602429	Tanshishan_LN-Pingliangtai_LN-Kazakhstan_Kangju-Russia_EBA_Yamnaya_Samara	NuiNap_BA_Hc-Zongri_LN2-Kazakhstan_Sarmatian-Russia_EBA_Yamnaya_Samara	1
HanG_Pingliang	Tanshishan_LN	Pingliangtai_LN	Pakistan_IA_Loebanr	Russia_EBA_Yamnaya_Samara	0.129	0.829	0.043	0.056	0.058	0.009	0.550227	Tanshishan_LN-Pingliangtai_LN-Pakistan_IA_Loebanr-Russia_EBA_Yamnaya_Samara	NuiNap_BA_Hc-Wanggou_MN-Russia_Andronovo-Iran_C_TepeHissar	1
HanG_Pingliang	ManBac_LN	Pingliangtai_LN	Russia_Afanasievo	Russia_EBA_Yamnaya_Samara	0.149	0.828	0.022	0.071	0.067	0.008	0.413101	ManBac_LN-Pingliangtai_LN-Russia_Afanasievo-Russia_EBA_Yamnaya_Samara	Taiwan_Hanben-Zongri_LN1-Iran_BA1_ShahrISokhta-Russia_MLBA_Sintashta	1
HanG_Pingliang	Tanshishan_LN	Shimao_LN	Iran_C_SehGabi	Russia_EBA_Yamnaya_Samara	0.161	0.821	0.018	0.059	0.062	0.009	0.47748	Tanshishan_LN-Shimao_LN-Iran_C_SehGabi-Russia_EBA_Yamnaya_Samara	Taiwan_Hanben-Zongri_LN1-Iran_BA1_ShahrISokhta-Russia_EBA_Yamnaya_Samara	1
HanG_Pingliang	Taiwan_Hanben	Wanggou_MN	Iran_C_SehGabi	Russia_MLBA_Sintashta	0.159	0.816	0.025	0.037	0.041	0.009	0.61021	Taiwan_Hanben-Wanggou_MN-Iran_C_SehGabi-Russia_MLBA_Sintashta	Taiwan_Hanben-Zongri_LN1-Iran_C_SehGabi-Russia_EBA_Yamnaya_Samara	1
HanG_Pingliang	Taiwan_Hanben	Wanggou_MN	French	Russia_MLBA_Sintashta	0.159	0.816	0.025	0.036	0.04	0.009	0.704716	Taiwan_Hanben-Wanggou_MN-French-Russia_MLBA_Sintashta	Taiwan_Hanben-Zongri_LN1-Pakistan_IA_Loebanr-Russia_MLBA_Sintashta	1
HanG_Pingliang	Tanshishan_LN	Shimao_LN	Iran_BA1_ShahrISokhta	Russia_EBA_Yamnaya_Samara	0.165	0.816	0.02	0.059	0.062	0.01	0.506181	Tanshishan_LN-Shimao_LN-Iran_BA1_ShahrISokhta-Russia_EBA_Yamnaya_Samara	Taiwan_Hanben-Zongri_LN1-Pakistan_IA_Loebanr-Russia_EBA_Yamnaya_Samara	1
HanG_Pingliang	Tanshishan_LN	Shimao_LN	French	Russia_EBA_Yamnaya_Samara	0.165	0.816	0.019	0.058	0.06	0.009	0.548201	Tanshishan_LN-Shimao_LN-French-Russia_EBA_Yamnaya_Samara	Taiwan_Hanben-Zongri_LN1-Iran_C_SehGabi-Russia_MLBA_Sintashta	1
HanG_Pingliang	Tanshishan_LN	Shimao_LN	Russia_Alan	Russia_EBA_Yamnaya_Samara	0.164	0.815	0.02	0.058	0.061	0.01	0.558991	Tanshishan_LN-Shimao_LN-Russia_Alan-Russia_EBA_Yamnaya_Samara	Taiwan_Hanben-Zongri_LN1-Pakistan_IA_Loebanr-Iran_C_TepeHissar	1
HanG_Pingliang	Tanshishan_LN	Shimao_LN	Kazakhstan_Sarmatian	Russia_EBA_Yamnaya_Samara	0.163	0.815	0.022	0.059	0.061	0.01	0.597371	Tanshishan_LN-Shimao_LN-Kazakhstan_Sarmatian-Russia_EBA_Yamnaya_Samara	Taiwan_Hanben-Zongri_LN1-Iran_BA1_ShahrISokhta-Iran_C_TepeHissar	1
HanG_Pingliang	Taiwan_Hanben	Wanggou_MN	Kazakhstan_Sarmatian	Russia_MLBA_Sintashta	0.159	0.814	0.028	0.036	0.04	0.01	0.734918	Taiwan_Hanben-Wanggou_MN-Kazakhstan_Sarmatian-Russia_MLBA_Sintashta	Taiwan_Hanben-Zongri_LN1-Iran_C_SehGabi-Iran_C_TepeHissar	1
HanG_Pingliang	Taiwan_Hanben	Wanggou_MN	Russia_Andronovo	Russia_MLBA_Sintashta	0.161	0.814	0.025	0.036	0.04	0.009	0.745985	Taiwan_Hanben-Wanggou_MN-Russia_Andronovo-Russia_MLBA_Sintashta	Taiwan_Hanben-Zongri_LN1-Russia_Alan-Russia_EBA_Yamnaya_Samara	1
HanG_Pingliang	Taiwan_Hanben	Wanggou_MN	Russia_Alan	Russia_MLBA_Sintashta	0.16	0.813	0.026	0.036	0.041	0.009	0.673642	Taiwan_Hanben-Wanggou_MN-Russia_Alan-Russia_MLBA_Sintashta	Taiwan_Hanben-Zongri_LN1-Russia_Alan-Russia_MLBA_Sintashta	1
HanG_Pingliang	Taiwan_Hanben	Wanggou_MN	Iran_BA1_ShahrISokhta	Russia_MLBA_Sintashta	0.161	0.812	0.027	0.037	0.042	0.01	0.569552	Taiwan_Hanben-Wanggou_MN-Iran_BA1_ShahrISokhta-Russia_MLBA_Sintashta	Taiwan_Hanben-Zongri_LN1-French-Russia_EBA_Yamnaya_Samara	1
HanG_Pingliang	Taiwan_Hanben	Wanggou_MN	Russia_Sarmatian	Russia_MLBA_Sintashta	0.161	0.811	0.028	0.036	0.041	0.01	0.723845	Taiwan_Hanben-Wanggou_MN-Russia_Sarmatian-Russia_MLBA_Sintashta	Taiwan_Hanben-Zongri_LN1-Russia_Alan-Iran_C_TepeHissar	1
HanG_Pingliang	Taiwan_Hanben	Wanggou_MN	Russia_Afanasievo	Russia_MLBA_Sintashta	0.163	0.811	0.025	0.036	0.04	0.009	0.738547	Taiwan_Hanben-Wanggou_MN-Russia_Afanasievo-Russia_MLBA_Sintashta	Taiwan_Hanben-Zongri_LN1-French-Russia_MLBA_Sintashta	1
HanG_Pingliang	Tanshishan_LN	Shimao_LN	Russia_Andronovo	Russia_EBA_Yamnaya_Samara	0.168	0.811	0.021	0.058	0.06	0.009	0.62049	Tanshishan_LN-Shimao_LN-Russia_Andronovo-Russia_EBA_Yamnaya_Samara	Taiwan_Hanben-Zongri_LN1-French-Iran_C_TepeHissar	1
HanG_Pingliang	Tanshishan_LN	Shimao_LN	Russia_Afanasievo	Russia_EBA_Yamnaya_Samara	0.17	0.81	0.02	0.057	0.059	0.008	0.657097	Tanshishan_LN-Shimao_LN-Russia_Afanasievo-Russia_EBA_Yamnaya_Samara	Taiwan_Hanben-Zongri_LN2-Pakistan_IA_Loebanr-Iran_C_TepeHissar	1
HanG_Pingliang	Taiwan_Hanben	Wanggou_MN	Kazakhstan_Kangju	Russia_MLBA_Sintashta	0.162	0.809	0.029	0.036	0.041	0.01	0.706566	Taiwan_Hanben-Wanggou_MN-Kazakhstan_Kangju-Russia_MLBA_Sintashta	Taiwan_Hanben-Zongri_LN2-Russia_Afanasievo-Iran_C_TepeHissar	1
HanG_Pingliang	Tanshishan_LN	Shimao_LN	Pakistan_IA_Loebanr	Russia_EBA_Yamnaya_Samara	0.168	0.809	0.023	0.058	0.062	0.011	0.533356	Tanshishan_LN-Shimao_LN-Pakistan_IA_Loebanr-Russia_EBA_Yamnaya_Samara	Taiwan_Hanben-Zongri_LN2-Iran_BA1_ShahrISokhta-Iran_C_TepeHissar	1
HanG_Pingliang	Taiwan_Hanben	Wanggou_MN	Pakistan_IA_Loebanr	Russia_MLBA_Sintashta	0.162	0.808	0.03	0.037	0.043	0.011	0.556354	Taiwan_Hanben-Wanggou_MN-Pakistan_IA_Loebanr-Russia_MLBA_Sintashta	Taiwan_Hanben-Zongri_LN2-French-Iran_C_TepeHissar	1
HanG_Pingliang	Tanshishan_LN	Shimao_LN	Russia_Sarmatian	Russia_EBA_Yamnaya_Samara	0.169	0.808	0.022	0.058	0.061	0.01	0.624179	Tanshishan_LN-Shimao_LN-Russia_Sarmatian-Russia_EBA_Yamnaya_Samara	Taiwan_Hanben-Zongri_LN2-Russia_Andronovo-Iran_C_TepeHissar	1
HanG_Pingliang	NuiNap_BA_Hc	Wadian_LN	Russia_Andronovo	Russia_MLBA_Sintashta	0.175	0.807	0.019	0.105	0.103	0.009	0.742041	NuiNap_BA_Hc-Wadian_LN-Russia_Andronovo-Russia_MLBA_Sintashta	Taiwan_Hanben-Zongri_LN2-Russia_Sarmatian-Iran_C_TepeHissar	1
HanG_Pingliang	NuiNap_BA_Hc	Wadian_LN	Kazakhstan_Sarmatian	Russia_MLBA_Sintashta	0.172	0.807	0.021	0.107	0.104	0.01	0.787295	NuiNap_BA_Hc-Wadian_LN-Kazakhstan_Sarmatian-Russia_MLBA_Sintashta	Taiwan_Hanben-Zongri_LN2-Russia_Alan-Iran_C_TepeHissar	1
HanG_Pingliang	Tanshishan_LN	Shimao_LN	Kazakhstan_Kangju	Russia_EBA_Yamnaya_Samara	0.17	0.807	0.023	0.058	0.061	0.01	0.610372	Tanshishan_LN-Shimao_LN-Kazakhstan_Kangju-Russia_EBA_Yamnaya_Samara	Taiwan_Hanben-Zongri_LN2-Kazakhstan_Kangju-Iran_C_TepeHissar	1
HanG_Pingliang	NuiNap_BA_Hc	Wadian_LN	French	Russia_MLBA_Sintashta	0.176	0.805	0.019	0.103	0.1	0.009	0.684336	NuiNap_BA_Hc-Wadian_LN-French-Russia_MLBA_Sintashta	Taiwan_Hanben-Zongri_LN2-Kazakhstan_Sarmatian-Iran_C_TepeHissar	1
HanG_Pingliang	NuiNap_BA_Hc	Wadian_LN	Russia_Alan	Russia_MLBA_Sintashta	0.178	0.802	0.019	0.105	0.102	0.01	0.723783	NuiNap_BA_Hc-Wadian_LN-Russia_Alan-Russia_MLBA_Sintashta	Taiwan_Hanben-Zongri_LN2-Iran_C_SehGabi-Iran_C_TepeHissar	1
HanG_Pingliang	NuiNap_BA_Hc	Wadian_LN	Russia_Sarmatian	Russia_MLBA_Sintashta	0.178	0.802	0.02	0.107	0.104	0.01	0.724061	NuiNap_BA_Hc-Wadian_LN-Russia_Sarmatian-Russia_MLBA_Sintashta	Tanshishan_LN-Russia_Shamanka_Eneolithic-Iran_BA1_ShahrISokhta-Russia_MLBA_Sintashta	1
HanG_Pingliang	NuiNap_BA_Hc	Miaozigou_MN	Kazakhstan_Sarmatian	Russia_MLBA_Sintashta	0.18	0.802	0.018	0.134	0.132	0.014	0.978671	NuiNap_BA_Hc-Miaozigou_MN-Kazakhstan_Sarmatian-Russia_MLBA_Sintashta	Tanshishan_LN-Mongolia_N_North-Iran_C_SehGabi-Russia_MLBA_Sintashta	1
HanG_Pingliang	NuiNap_BA_Hc	Wadian_LN	Russia_Afanasievo	Russia_MLBA_Sintashta	0.18	0.801	0.018	0.104	0.101	0.009	0.685905	NuiNap_BA_Hc-Wadian_LN-Russia_Afanasievo-Russia_MLBA_Sintashta	Tanshishan_LN-Zongri_LN1-Iran_C_SehGabi-Russia_EBA_Yamnaya_Samara	1
HanG_Pingliang	NuiNap_BA_Hc	Miaozigou_MN	Russia_Andronovo	Russia_MLBA_Sintashta	0.184	0.801	0.016	0.135	0.133	0.013	0.961295	NuiNap_BA_Hc-Miaozigou_MN-Russia_Andronovo-Russia_MLBA_Sintashta	Tanshishan_LN-Fofonovo_EN-Iran_C_SehGabi-Iran_C_TepeHissar	1
HanG_Pingliang	NuiNap_BA_Hc	Miaozigou_MN	Russia_Sarmatian	Russia_MLBA_Sintashta	0.181	0.801	0.018	0.134	0.133	0.014	0.967508	NuiNap_BA_Hc-Miaozigou_MN-Russia_Sarmatian-Russia_MLBA_Sintashta	Tanshishan_LN-Zongri_LN1-Iran_BA1_ShahrISokhta-Russia_EBA_Yamnaya_Samara	1
HanG_Pingliang	NuiNap_BA_Hc	Miaozigou_MN	French	Russia_MLBA_Sintashta	0.184	0.8	0.016	0.136	0.135	0.013	0.930687	NuiNap_BA_Hc-Miaozigou_MN-French-Russia_MLBA_Sintashta	Tanshishan_LN-Zongri_LN1-Pakistan_IA_Loebanr-Russia_EBA_Yamnaya_Samara	1
HanG_Pingliang	NuiNap_BA_Hc	Miaozigou_MN	Russia_Alan	Russia_MLBA_Sintashta	0.183	0.8	0.017	0.135	0.133	0.013	0.961221	NuiNap_BA_Hc-Miaozigou_MN-Russia_Alan-Russia_MLBA_Sintashta	Tanshishan_LN-Zongri_LN1-Iran_BA1_ShahrISokhta-Russia_MLBA_Sintashta	1
HanG_Pingliang	NuiNap_BA_Hc	Wadian_LN	Kazakhstan_Kangju	Russia_MLBA_Sintashta	0.18	0.799	0.021	0.106	0.103	0.01	0.726998	NuiNap_BA_Hc-Wadian_LN-Kazakhstan_Kangju-Russia_MLBA_Sintashta	Tanshishan_LN-Zongri_LN1-Pakistan_IA_Loebanr-Russia_MLBA_Sintashta	1
HanG_Pingliang	NuiNap_BA_Hc	Miaozigou_MN	Iran_C_SehGabi	Russia_MLBA_Sintashta	0.184	0.799	0.017	0.134	0.133	0.013	0.964708	NuiNap_BA_Hc-Miaozigou_MN-Iran_C_SehGabi-Russia_MLBA_Sintashta	Tanshishan_LN-Zongri_LN1-Iran_C_SehGabi-Russia_MLBA_Sintashta	1
HanG_Pingliang	NuiNap_BA_Hc	Miaozigou_MN	Kazakhstan_Kangju	Russia_MLBA_Sintashta	0.183	0.799	0.018	0.134	0.133	0.014	0.965674	NuiNap_BA_Hc-Miaozigou_MN-Kazakhstan_Kangju-Russia_MLBA_Sintashta	Tanshishan_LN-Russia_Shamanka_Eneolithic-Pakistan_IA_Loebanr-Russia_MLBA_Sintashta	1
HanG_Pingliang	NuiNap_BA_Hc	Wadian_LN	Iran_C_SehGabi	Russia_MLBA_Sintashta	0.185	0.797	0.018	0.105	0.102	0.009	0.695384	NuiNap_BA_Hc-Wadian_LN-Iran_C_SehGabi-Russia_MLBA_Sintashta	Tanshishan_LN-Zongri_LN1-Russia_Alan-Russia_EBA_Yamnaya_Samara	1
HanG_Pingliang	NuiNap_BA_Hc	Miaozigou_MN	Russia_Afanasievo	Russia_MLBA_Sintashta	0.187	0.797	0.016	0.135	0.134	0.012	0.939664	NuiNap_BA_Hc-Miaozigou_MN-Russia_Afanasievo-Russia_MLBA_Sintashta	Tanshishan_LN-Mongolia_N_North-Iran_BA1_ShahrISokhta-Russia_MLBA_Sintashta	1
HanG_Pingliang	NuiNap_BA_Hc	Miaozigou_MN	Iran_BA1_ShahrISokhta	Russia_MLBA_Sintashta	0.185	0.796	0.018	0.133	0.132	0.014	0.969266	NuiNap_BA_Hc-Miaozigou_MN-Iran_BA1_ShahrISokhta-Russia_MLBA_Sintashta	Tanshishan_LN-Zongri_LN1-French-Russia_EBA_Yamnaya_Samara	1
HanG_Pingliang	NuiNap_BA_Hc	Miaozigou_MN	Pakistan_IA_Loebanr	Russia_MLBA_Sintashta	0.185	0.795	0.02	0.134	0.133	0.016	0.950075	NuiNap_BA_Hc-Miaozigou_MN-Pakistan_IA_Loebanr-Russia_MLBA_Sintashta	Tanshishan_LN-Zongri_LN1-Russia_Alan-Russia_MLBA_Sintashta	1
HanG_Pingliang	NuiNap_BA_Hc	Wadian_LN	Pakistan_IA_Loebanr	Russia_MLBA_Sintashta	0.185	0.793	0.022	0.104	0.101	0.011	0.67683	NuiNap_BA_Hc-Wadian_LN-Pakistan_IA_Loebanr-Russia_MLBA_Sintashta	Tanshishan_LN-Zongri_LN1-French-Russia_MLBA_Sintashta	1
HanG_Pingliang	NuiNap_BA_Hc	Wadian_LN	Iran_BA1_ShahrISokhta	Russia_MLBA_Sintashta	0.187	0.793	0.02	0.104	0.102	0.01	0.705546	NuiNap_BA_Hc-Wadian_LN-Iran_BA1_ShahrISokhta-Russia_MLBA_Sintashta	Tanshishan_LN-Zongri_LN1-Kazakhstan_Sarmatian-Russia_EBA_Yamnaya_Samara	1
HanG_Pingliang	NuiNap_BA_Hc	Pingliangtai_LN	Kazakhstan_Sarmatian	Russia_MLBA_Sintashta	0.186	0.793	0.021	0.085	0.083	0.008	0.981405	NuiNap_BA_Hc-Pingliangtai_LN-Kazakhstan_Sarmatian-Russia_MLBA_Sintashta	Tanshishan_LN-Zongri_LN1-Iran_C_SehGabi-Iran_C_TepeHissar	1
HanG_Pingliang	NuiNap_BA_Hc	Pingliangtai_LN	Russia_Andronovo	Russia_MLBA_Sintashta	0.19	0.791	0.019	0.086	0.084	0.007	0.964679	NuiNap_BA_Hc-Pingliangtai_LN-Russia_Andronovo-Russia_MLBA_Sintashta	Tanshishan_LN-Zongri_LN1-Iran_BA1_ShahrISokhta-Iran_C_TepeHissar	1
HanG_Pingliang	NuiNap_BA_Hc	Pingliangtai_LN	French	Russia_MLBA_Sintashta	0.19	0.79	0.019	0.086	0.084	0.007	0.951583	NuiNap_BA_Hc-Pingliangtai_LN-French-Russia_MLBA_Sintashta	Tanshishan_LN-Zongri_LN1-Pakistan_IA_Loebanr-Iran_C_TepeHissar	1
HanG_Pingliang	NuiNap_BA_Hc	Pingliangtai_LN	Russia_Alan	Russia_MLBA_Sintashta	0.19	0.789	0.021	0.085	0.083	0.008	0.974234	NuiNap_BA_Hc-Pingliangtai_LN-Russia_Alan-Russia_MLBA_Sintashta	Tanshishan_LN-Zongri_LN1-Kazakhstan_Sarmatian-Russia_MLBA_Sintashta	1
HanG_Pingliang	NuiNap_BA_Hc	Pingliangtai_LN	Russia_Sarmatian	Russia_MLBA_Sintashta	0.191	0.788	0.021	0.086	0.084	0.008	0.96785	NuiNap_BA_Hc-Pingliangtai_LN-Russia_Sarmatian-Russia_MLBA_Sintashta	Tanshishan_LN-Zongri_LN1-Russia_Alan-Iran_C_TepeHissar	1
HanG_Pingliang	NuiNap_BA_Hc	Pingliangtai_LN	Iran_C_SehGabi	Russia_MLBA_Sintashta	0.191	0.788	0.021	0.084	0.081	0.008	0.982725	NuiNap_BA_Hc-Pingliangtai_LN-Iran_C_SehGabi-Russia_MLBA_Sintashta	Tanshishan_LN-Zongri_LN1-French-Iran_C_TepeHissar	1
HanG_Pingliang	NuiNap_BA_Hc	Pingliangtai_LN	Kazakhstan_Kangju	Russia_MLBA_Sintashta	0.192	0.787	0.022	0.085	0.082	0.008	0.974158	NuiNap_BA_Hc-Pingliangtai_LN-Kazakhstan_Kangju-Russia_MLBA_Sintashta	Tanshishan_LN-Mongolia_N_North-Pakistan_IA_Loebanr-Russia_MLBA_Sintashta	1
HanG_Pingliang	NuiNap_BA_Hc	Pingliangtai_LN	Russia_Afanasievo	Russia_MLBA_Sintashta	0.196	0.785	0.019	0.086	0.084	0.007	0.942951	NuiNap_BA_Hc-Pingliangtai_LN-Russia_Afanasievo-Russia_MLBA_Sintashta	Tanshishan_LN-Zongri_LN2-Pakistan_IA_Loebanr-Iran_C_TepeHissar	1
HanG_Pingliang	NuiNap_BA_Hc	Pingliangtai_LN	Iran_BA1_ShahrISokhta	Russia_MLBA_Sintashta	0.193	0.784	0.022	0.083	0.081	0.008	0.982314	NuiNap_BA_Hc-Pingliangtai_LN-Iran_BA1_ShahrISokhta-Russia_MLBA_Sintashta	Tanshishan_LN-Zongri_LN2-Iran_BA1_ShahrISokhta-Iran_C_TepeHissar	1
HanG_Pingliang	NuiNap_BA_Hc	Pingliangtai_LN	Pakistan_IA_Loebanr	Russia_MLBA_Sintashta	0.193	0.782	0.025	0.084	0.082	0.009	0.972209	NuiNap_BA_Hc-Pingliangtai_LN-Pakistan_IA_Loebanr-Russia_MLBA_Sintashta	Tanshishan_LN-Zongri_LN2-French-Iran_C_TepeHissar	1
HanG_Pingliang	Tanshishan_LN	Wanggou_MN	Iran_C_SehGabi	Russia_MLBA_Sintashta	0.218	0.771	0.012	0.052	0.053	0.009	0.522456	Tanshishan_LN-Wanggou_MN-Iran_C_SehGabi-Russia_MLBA_Sintashta	Tanshishan_LN-Zongri_LN2-Russia_Alan-Iran_C_TepeHissar	1
HanG_Pingliang	NuiNap_BA_Hc	Wadian_LN	Russia_Afanasievo	Russia_EBA_Yamnaya_Samara	0.208	0.77	0.022	0.1	0.096	0.009	0.593804	NuiNap_BA_Hc-Wadian_LN-Russia_Afanasievo-Russia_EBA_Yamnaya_Samara	Tanshishan_LN-Zongri_LN2-Iran_C_SehGabi-Iran_C_TepeHissar	1
HanG_Pingliang	Tanshishan_LN	Wanggou_MN	French	Russia_MLBA_Sintashta	0.217	0.77	0.012	0.051	0.052	0.008	0.547734	Tanshishan_LN-Wanggou_MN-French-Russia_MLBA_Sintashta	Tanshishan_LN-Zongri_LN2-Kazakhstan_Kangju-Iran_C_TepeHissar	1
HanG_Pingliang	Tanshishan_LN	Wanggou_MN	Russia_Alan	Russia_MLBA_Sintashta	0.219	0.769	0.013	0.052	0.053	0.009	0.561032	Tanshishan_LN-Wanggou_MN-Russia_Alan-Russia_MLBA_Sintashta	Tanshishan_LN-Zongri_LN2-Russia_Andronovo-Iran_C_TepeHissar	1
HanG_Pingliang	Tanshishan_LN	Wanggou_MN	Kazakhstan_Sarmatian	Russia_MLBA_Sintashta	0.217	0.769	0.014	0.051	0.052	0.009	0.622877	Tanshishan_LN-Wanggou_MN-Kazakhstan_Sarmatian-Russia_MLBA_Sintashta	Tanshishan_LN-Zongri_LN2-Russia_Sarmatian-Iran_C_TepeHissar	1
HanG_Pingliang	Tanshishan_LN	Wanggou_MN	Iran_BA1_ShahrISokhta	Russia_MLBA_Sintashta	0.22	0.768	0.012	0.052	0.054	0.009	0.508926	Tanshishan_LN-Wanggou_MN-Iran_BA1_ShahrISokhta-Russia_MLBA_Sintashta	Tanshishan_LN-Zongri_LN2-Russia_Afanasievo-Iran_C_TepeHissar	1
HanG_Pingliang	Tanshishan_LN	Wanggou_MN	Russia_Andronovo	Russia_MLBA_Sintashta	0.219	0.768	0.013	0.051	0.052	0.008	0.61503	Tanshishan_LN-Wanggou_MN-Russia_Andronovo-Russia_MLBA_Sintashta	Tanshishan_LN-Zongri_LN2-Kazakhstan_Sarmatian-Iran_C_TepeHissar	1
HanG_Pingliang	Tanshishan_LN	Wanggou_MN	Russia_Sarmatian	Russia_MLBA_Sintashta	0.219	0.767	0.014	0.051	0.053	0.009	0.609801	Tanshishan_LN-Wanggou_MN-Russia_Sarmatian-Russia_MLBA_Sintashta	ManBac_LN-Zongri_LN1-Russia_Afanasievo-Iran_C_TepeHissar	1
HanG_Pingliang	Taiwan_Hanben	Lajia_LN	Iran_C_SehGabi	Russia_EBA_Yamnaya_Samara	0.222	0.766	0.012	0.03	0.035	0.009	0.401663	Taiwan_Hanben-Lajia_LN-Iran_C_SehGabi-Russia_EBA_Yamnaya_Samara	ManBac_LN-Boisman_MN-Russia_Sarmatian-Iran_C_TepeHissar	1
HanG_Pingliang	Tanshishan_LN	Wanggou_MN	Pakistan_IA_Loebanr	Russia_MLBA_Sintashta	0.221	0.766	0.013	0.052	0.054	0.011	0.490153	Tanshishan_LN-Wanggou_MN-Pakistan_IA_Loebanr-Russia_MLBA_Sintashta	ManBac_LN-Boisman_MN-Kazakhstan_Sarmatian-Iran_C_TepeHissar	1
HanG_Pingliang	Tanshishan_LN	Wanggou_MN	Russia_Afanasievo	Russia_MLBA_Sintashta	0.221	0.766	0.013	0.051	0.052	0.008	0.603159	Tanshishan_LN-Wanggou_MN-Russia_Afanasievo-Russia_MLBA_Sintashta	ManBac_LN-Mongolia_N_East-Kazakhstan_Kangju-Iran_C_TepeHissar	1
HanG_Pingliang	Taiwan_Hanben	Lajia_LN	Iran_BA1_ShahrISokhta	Russia_EBA_Yamnaya_Samara	0.223	0.765	0.013	0.03	0.036	0.01	0.402255	Taiwan_Hanben-Lajia_LN-Iran_BA1_ShahrISokhta-Russia_EBA_Yamnaya_Samara	ManBac_LN-Boisman_MN-Kazakhstan_Kangju-Iran_C_TepeHissar	1
HanG_Pingliang	Tanshishan_LN	Wanggou_MN	Kazakhstan_Kangju	Russia_MLBA_Sintashta	0.22	0.765	0.014	0.051	0.053	0.009	0.59234	Tanshishan_LN-Wanggou_MN-Kazakhstan_Kangju-Russia_MLBA_Sintashta	NuiNap_BA_Hc-Boisman_MN-Kazakhstan_Sarmatian-Iran_C_TepeHissar	1
HanG_Pingliang	NuiNap_BA_Hc	Wadian_LN	French	Russia_EBA_Yamnaya_Samara	0.213	0.764	0.023	0.099	0.096	0.009	0.537234	NuiNap_BA_Hc-Wadian_LN-French-Russia_EBA_Yamnaya_Samara	NuiNap_BA_Hc-Zongri_LN1-Russia_Afanasievo-Russia_MLBA_Sintashta	1
HanG_Pingliang	NuiNap_BA_Hc	Wadian_LN	Russia_Andronovo	Russia_EBA_Yamnaya_Samara	0.213	0.764	0.024	0.1	0.097	0.01	0.613352	NuiNap_BA_Hc-Wadian_LN-Russia_Andronovo-Russia_EBA_Yamnaya_Samara	NuiNap_BA_Hc-Mongolia_N_East-Kazakhstan_Kangju-Iran_C_TepeHissar	1
HanG_Pingliang	NuiNap_BA_Hc	Wadian_LN	Kazakhstan_Sarmatian	Russia_EBA_Yamnaya_Samara	0.21	0.764	0.026	0.103	0.099	0.011	0.661817	NuiNap_BA_Hc-Wadian_LN-Kazakhstan_Sarmatian-Russia_EBA_Yamnaya_Samara	NuiNap_BA_Hc-Mongolia_N_East-French-Iran_C_TepeHissar	1
HanG_Pingliang	Taiwan_Hanben	Lajia_LN	Pakistan_IA_Loebanr	Russia_EBA_Yamnaya_Samara	0.222	0.764	0.014	0.03	0.037	0.011	0.394637	Taiwan_Hanben-Lajia_LN-Pakistan_IA_Loebanr-Russia_EBA_Yamnaya_Samara	NuiNap_BA_Hc-Ulaanzuukh_SlabGrave-Russia_Alan-Iran_C_TepeHissar	1
HanG_Pingliang	Taiwan_Hanben	Lajia_LN	Russia_Alan	Russia_EBA_Yamnaya_Samara	0.224	0.762	0.014	0.029	0.035	0.009	0.454389	Taiwan_Hanben-Lajia_LN-Russia_Alan-Russia_EBA_Yamnaya_Samara	Taiwan_Hanben-Boisman_MN-Russia_Afanasievo-Russia_EBA_Yamnaya_Samara	1
HanG_Pingliang	Taiwan_Hanben	Lajia_LN	French	Russia_EBA_Yamnaya_Samara	0.225	0.762	0.013	0.029	0.034	0.009	0.461599	Taiwan_Hanben-Lajia_LN-French-Russia_EBA_Yamnaya_Samara	Taiwan_Hanben-Boisman_MN-Russia_Afanasievo-Russia_MLBA_Sintashta	1
HanG_Pingliang	NuiNap_BA_Hc	Wadian_LN	Russia_Alan	Russia_EBA_Yamnaya_Samara	0.215	0.761	0.024	0.102	0.098	0.01	0.570337	NuiNap_BA_Hc-Wadian_LN-Russia_Alan-Russia_EBA_Yamnaya_Samara	Taiwan_Hanben-Boisman_MN-Kazakhstan_Sarmatian-Russia_EBA_Yamnaya_Samara	1
HanG_Pingliang	NuiNap_BA_Hc	Wadian_LN	Russia_Sarmatian	Russia_EBA_Yamnaya_Samara	0.216	0.759	0.025	0.103	0.099	0.01	0.578676	NuiNap_BA_Hc-Wadian_LN-Russia_Sarmatian-Russia_EBA_Yamnaya_Samara	Taiwan_Hanben-Boisman_MN-Russia_Andronovo-Russia_MLBA_Sintashta	1
HanG_Pingliang	Taiwan_Hanben	Lajia_LN	Kazakhstan_Sarmatian	Russia_EBA_Yamnaya_Samara	0.225	0.759	0.016	0.029	0.035	0.009	0.501373	Taiwan_Hanben-Lajia_LN-Kazakhstan_Sarmatian-Russia_EBA_Yamnaya_Samara	Taiwan_Hanben-Boisman_MN-Russia_Sarmatian-Russia_MLBA_Sintashta	1
HanG_Pingliang	Taiwan_Hanben	Lajia_LN	Russia_Andronovo	Russia_EBA_Yamnaya_Samara	0.227	0.758	0.015	0.029	0.035	0.009	0.509795	Taiwan_Hanben-Lajia_LN-Russia_Andronovo-Russia_EBA_Yamnaya_Samara	Taiwan_Hanben-Boisman_MN-Kazakhstan_Sarmatian-Russia_MLBA_Sintashta	1
HanG_Pingliang	Taiwan_Hanben	Lajia_LN	Russia_Afanasievo	Russia_EBA_Yamnaya_Samara	0.228	0.758	0.014	0.029	0.033	0.008	0.538061	Taiwan_Hanben-Lajia_LN-Russia_Afanasievo-Russia_EBA_Yamnaya_Samara	Taiwan_Hanben-Boisman_MN-French-Russia_EBA_Yamnaya_Samara	1
HanG_Pingliang	Taiwan_Hanben	Lajia_LN	Kazakhstan_Kangju	Russia_EBA_Yamnaya_Samara	0.227	0.757	0.016	0.029	0.036	0.01	0.486739	Taiwan_Hanben-Lajia_LN-Kazakhstan_Kangju-Russia_EBA_Yamnaya_Samara	Taiwan_Hanben-Boisman_MN-French-Russia_MLBA_Sintashta	1
HanG_Pingliang	Taiwan_Hanben	Lajia_LN	Russia_Sarmatian	Russia_EBA_Yamnaya_Samara	0.227	0.757	0.016	0.029	0.035	0.009	0.506622	Taiwan_Hanben-Lajia_LN-Russia_Sarmatian-Russia_EBA_Yamnaya_Samara	Taiwan_Hanben-Boisman_MN-Russia_Alan-Russia_MLBA_Sintashta	1
[truncated: 5,070 more rows]

## Sheet: Figure S11b
Figure S11b. Admixture proportion of East Asians in our successfully tested three-way admixture models with two eastern Eurasian sources (northern and southern) and one western Eurasian source, which were attested among 51840 three-way admixture models focused on 36 northern East Asians and southern Siberian.
[truncated: 1,232 more rows]

[truncated: 3 more sheets: Figure S11c, Figure S11d, Figure S11e]
