# Supplementary material for: Human Population Genetic History and Evolutionary Dynamics on the Eastern Tibetan Plateau
Source: Mol Biol Evol. 2025 Nov 17;42(11):msaf258. doi: 10.1093/molbev/msaf258 (PMC12620650; doi:10.1093/molbev/msaf258)
Supplement: msaf258_Supplementary_Data [file msaf258_supplementary_data.zip › Table S1.xlsx]

## Sheet: Table S1
Table S1. The detailed information of newly sequenced populations in this study.
Population	Ethnic group	Language family	Geography	Latitude	Longitude	Sample size	Sequencing Technique	Region
Hani_Pu'er	Hani	Tibeto-Burman	Yunnan, China	22.83	100.97	5	Whole-genome sequencing	Tibetan-Yi Corridor
Qiang_Aba	Qiang	Tibeto-Burman	Sichuan, China	30.9	101.22	1	Whole-genome sequencing	Tibetan-Yi Corridor
Tibetan_Lanzhou	Tibetan	Tibeto-Burman	Gansu, China	35.8423	103.609	57	Whole-genome sequencing	Hexi Corridor
Tibetan_Xining	Tibetan	Tibeto-Burman	Qinghai, China	36.62	101.78	9	Whole-genome sequencing	Other
Tibetan_Yushu	Tibetan	Tibeto-Burman	Qinghai, China	32.8089	91.4589	4	Whole-genome sequencing	Other
Tibetan_Aba	Tibetan	Tibeto-Burman	Sichuan, China	31.9	102.22	5	Whole-genome sequencing	Tibetan-Yi Corridor
Tibetan_Ganzi	Tibetan	Tibeto-Burman	Sichuan, China	30.06	101.96	19	Whole-genome sequencing	Tibetan-Yi Corridor
Tibetan_Lhasa	Tibetan	Tibeto-Burman	Xizang Autonomous Region, China	29.6089	91.1089	50	Whole-genome sequencing	Other
Yi_Guiyang	Yi	Tibeto-Burman	Guizhou, China	26.1923	106.126	9	Whole-genome sequencing	Other
Yi_Leshan	Yi	Tibeto-Burman	Sichuan, China	28.9256	103.926	37	Whole-genome sequencing	Tibetan-Yi Corridor
Yi_Liangshan	Yi	Tibeto-Burman	Sichuan, China	26.88	101.27	14	Whole-genome sequencing	Tibetan-Yi Corridor
Yi_Baoshan	Yi	Tibeto-Burman	Yunnan, China	24.6423	99.2423	8	Whole-genome sequencing	Tibetan-Yi Corridor
Yi_Chuxiong	Yi	Tibeto-Burman	Yunnan, China	24.05	100.53	6	Whole-genome sequencing	Tibetan-Yi Corridor
Yi_Honghe	Yi	Tibeto-Burman	Yunnan, China	22.37	102.38	4	Whole-genome sequencing	Tibetan-Yi Corridor
Yi_Kunming	Yi	Tibeto-Burman	Yunnan, China	23.88	101.83	6	Whole-genome sequencing	Tibetan-Yi Corridor
Yi_Pu'er	Yi	Tibeto-Burman	Yunnan, China	23.2089	100.159	5	Whole-genome sequencing	Tibetan-Yi Corridor
Yi_Zhaotong	Yi	Tibeto-Burman	Yunnan, China	27.9256	103.876	8	Whole-genome sequencing	Tibetan-Yi Corridor
Mosuo_Yanyuan	Mosuo	Tibeto-Burman	Sichuan, China	27.43	101.52	5	Whole-genome sequencing	Tibetan-Yi Corridor
Tibetan_Dujiangyan	Tibetan	Tibeto-Burman	Sichuan, China	30.99	103.65	11	Whole-genome sequencing	Tibetan-Yi Corridor
Tibetan_Muli	Tibetan	Tibeto-Burman	Sichuan, China	27.93	101.29	25	Whole-genome sequencing	Tibetan-Yi Corridor
Yi_Liangshan	Yi	Tibeto-Burman	Sichuan, China	27.3089	101.709	5	Whole-genome sequencing	Tibetan-Yi Corridor
Achang_Yunnan	Achang	Tibeto-Burman	Yunnan, China	24.47	97.9	18	Array-based genotyping	Tibetan-Yi Corridor
Bai_Dali	Bai	Tibeto-Burman	Yunnan, China	25.62	100.27	23	Array-based genotyping	Tibetan-Yi Corridor
Bai_Guizhou	Bai	Tibeto-Burman	Guizhou, China	27.3	105.31	5	Array-based genotyping	Other
Hani_Pu'er	Hani	Tibeto-Burman	Yunnan, China	22.83	100.97	8	Array-based genotyping	Tibetan-Yi Corridor
Lahu_Pu'er	Lahu	Tibeto-Burman	Yunnan, China	22.56	99.93	1	Array-based genotyping	Tibetan-Yi Corridor
Menba_Nanning	Menba	Tibeto-Burman	Guangxi, China	22.82	108.37	1	Array-based genotyping	Other
Mosuo_Yanyuan	Mosuo	Tibeto-Burman	Sichuan, China	27.43	101.52	37	Array-based genotyping	Tibetan-Yi Corridor
Nakhi_Lijiang	Nakhi	Tibeto-Burman	Yunnan, China	26.86	100.23	10	Array-based genotyping	Tibetan-Yi Corridor
Qiang_Aba	Qiang	Tibeto-Burman	Sichuan, China	31.4256	102.942	4	Array-based genotyping	Tibetan-Yi Corridor
Qiang_Mianyang	Qiang	Tibeto-Burman	Sichuan, China	30.47	103.68	9	Array-based genotyping	Tibetan-Yi Corridor
Tibetan_Aba	Tibetan	Tibeto-Burman	Sichuan, China	30.9089	102.542	4	Array-based genotyping	Tibetan-Yi Corridor
Tibetan_Dujiangyan	Tibetan	Tibeto-Burman	Sichuan, China	30.99	103.65	46	Array-based genotyping	Tibetan-Yi Corridor
Tibetan_Ganzi	Tibetan	Tibeto-Burman	Sichuan, China	29.9756	97.3756	10	Array-based genotyping	Tibetan-Yi Corridor
Tibetan_Muli	Tibetan	Tibeto-Burman	Sichuan, China	27.93	101.29	46	Array-based genotyping	Tibetan-Yi Corridor
Tibetan_Diqing	Tibetan	Tibeto-Burman	Yunnan, China	27.82	99.7	5	Array-based genotyping	Tibetan-Yi Corridor
Tibetan_Xining	Tibetan	Tibeto-Burman	Qinghai, China	35.7756	98.9089	10	Array-based genotyping	Other
Yi_Chuxiong	Yi	Tibeto-Burman	Yunnan, China	25.2256	101.726	6	Array-based genotyping	Tibetan-Yi Corridor
Yi_Honghe	Yi	Tibeto-Burman	Yunnan, China	23.6089	102.792	13	Array-based genotyping	Tibetan-Yi Corridor
Yi_Kunming	Yi	Tibeto-Burman	Yunnan, China	25.3923	102.176	7	Array-based genotyping	Tibetan-Yi Corridor
Yi_Lincang	Yi	Tibeto-Burman	Yunnan, China	23.89	100.09	4	Array-based genotyping	Tibetan-Yi Corridor
Yi_Yuxi	Yi	Tibeto-Burman	Yunnan, China	24.35	102.55	8	Array-based genotyping	Tibetan-Yi Corridor
Yi_Xichang	Yi	Tibeto-Burman	Sichuan, China	27.9	102.27	45	Array-based genotyping	Tibetan-Yi Corridor
Yi_Liangshan	Yi	Tibeto-Burman	Sichuan, China	27.3089	101.709	11	Array-based genotyping	Tibetan-Yi Corridor
Yi_Guizhou	Yi	Tibeto-Burman	Guizhou, China	26.6	104.83	10	Array-based genotyping	Other
HanG_Baiyin	Han	Sinitic	Gansu, China	36.55	104.14	13	Array-based genotyping	Hexi Corridor
HanG_Dingxi	Han	Sinitic	Gansu, China	35.58	104.61	11	Array-based genotyping	Hexi Corridor
HanG_Jinchang	Han	Sinitic	Gansu, China	38.52	102.19	4	Array-based genotyping	Hexi Corridor
HanG_Jiuquan	Han	Sinitic	Gansu, China	39.73	98.49	15	Array-based genotyping	Hexi Corridor
HanG_Lanzhou	Han	Sinitic	Gansu, China	36.07	103.83	12	Array-based genotyping	Hexi Corridor
HanG_Longnan	Han	Sinitic	Gansu, China	33.39	104.93	4	Array-based genotyping	Hexi Corridor
HanG_Pingliang	Han	Sinitic	Gansu, China	35.55	106.67	13	Array-based genotyping	Hexi Corridor
HanG_Qingyang	Han	Sinitic	Gansu, China	35.71	107.64	14	Array-based genotyping	Hexi Corridor
HanG_Tianshui	Han	Sinitic	Gansu, China	34.59	105.72	12	Array-based genotyping	Hexi Corridor
HanG_Wuwei	Han	Sinitic	Gansu, China	37.93	102.64	14	Array-based genotyping	Hexi Corridor
HanG_Zhangye	Han	Sinitic	Gansu, China	38.93	100.45	13	Array-based genotyping	Hexi Corridor
HanS_Bazhong	Han	Sinitic	Sichuan, China	31.85	106.77	15	Array-based genotyping	Tibetan-Yi Corridor
HanS_Chengdu	Han	Sinitic	Sichuan, China	30.57	104.06	14	Array-based genotyping	Tibetan-Yi Corridor
HanS_Dazhou	Han	Sinitic	Sichuan, China	31.21	107.47	13	Array-based genotyping	Tibetan-Yi Corridor
HanS_Deyang	Han	Sinitic	Sichuan, China	31.13	104.4	15	Array-based genotyping	Tibetan-Yi Corridor
HanS_Guangan	Han	Sinitic	Sichuan, China	30.46	106.63	14	Array-based genotyping	Tibetan-Yi Corridor
HanS_Guangyuan	Han	Sinitic	Sichuan, China	32.44	105.84	14	Array-based genotyping	Tibetan-Yi Corridor
HanS_Leshan	Han	Sinitic	Sichuan, China	29.55	103.77	14	Array-based genotyping	Tibetan-Yi Corridor
HanS_Liangshan	Han	Sinitic	Sichuan, China	27.88	102.27	13	Array-based genotyping	Tibetan-Yi Corridor
HanS_Luzhou	Han	Sinitic	Sichuan, China	28.87	105.44	12	Array-based genotyping	Tibetan-Yi Corridor
HanS_Meishan	Han	Sinitic	Sichuan, China	30.08	103.85	15	Array-based genotyping	Tibetan-Yi Corridor
HanS_Mianyang	Han	Sinitic	Sichuan, China	31.5346	104.567	15	Array-based genotyping	Tibetan-Yi Corridor
HanS_Nanchong	Han	Sinitic	Sichuan, China	30.84	106.11	15	Array-based genotyping	Tibetan-Yi Corridor
HanS_Neijiang	Han	Sinitic	Sichuan, China	29.58	105.06	11	Array-based genotyping	Tibetan-Yi Corridor
HanS_Suining	Han	Sinitic	Sichuan, China	30.54	105.59	15	Array-based genotyping	Tibetan-Yi Corridor
HanS_Yaan	Han	Sinitic	Sichuan, China	30.01	103.04	10	Array-based genotyping	Tibetan-Yi Corridor
HanS_Yibin	Han	Sinitic	Sichuan, China	28.75	104.64	15	Array-based genotyping	Tibetan-Yi Corridor
HanS_Zigong	Han	Sinitic	Sichuan, China	29.34	104.78	13	Array-based genotyping	Tibetan-Yi Corridor
HanS_Ziyang	Han	Sinitic	Sichuan, China	30.13	104.63	14	Array-based genotyping	Tibetan-Yi Corridor
HanY_Chuxiong	Han	Sinitic	Yunnan, China	25.05	101.53	5	Array-based genotyping	Tibetan-Yi Corridor
HanY_Dali	Han	Sinitic	Yunnan, China	25.61	100.27	10	Array-based genotyping	Tibetan-Yi Corridor
HanY_Honghe	Han	Sinitic	Yunnan, China	23.37	103.38	15	Array-based genotyping	Tibetan-Yi Corridor
HanY_Kunming	Han	Sinitic	Yunnan, China	24.88	102.83	14	Array-based genotyping	Tibetan-Yi Corridor
HanY_Qujing	Han	Sinitic	Yunnan, China	25.49	103.8	14	Array-based genotyping	Tibetan-Yi Corridor
HanY_Yuxi	Han	Sinitic	Yunnan, China	24.35	102.55	14	Array-based genotyping	Tibetan-Yi Corridor
HanY_Zhaotong	Han	Sinitic	Yunnan, China	27.34	103.72	14	Array-based genotyping	Tibetan-Yi Corridor
