# Supplementary material for: Human Population Genetic History and Evolutionary Dynamics on the Eastern Tibetan Plateau
Source: Mol Biol Evol. 2025 Nov 17;42(11):msaf258. doi: 10.1093/molbev/msaf258 (PMC12620650; doi:10.1093/molbev/msaf258)
Supplement: msaf258_Supplementary_Data [file msaf258_supplementary_data.zip › Table S2.xlsx]

## Sheet: Table S2
Table S2. Pairwise Fst among 231 populations based on the HO_WGS dataset.
Populations	Label	Yi_Guiyang_WGS	Yi_Leshan_WGS	Yi_Liangshan_WGS	Tibetan_Lhasa_WGS	Tibetan_Lanzhou_WGS	Tibetan_Xining_WGS	Tibetan_Ganzi_WGS	Tibetan_Aba_WGS	Qiang_Aba_WGS	Tibetan_Yushu_WGS	Yi_Honghe_WGS	Hani_Puer_WGS	Yi_Puer_WGS	Yi_Kunming_WGS	Yi_Zhaotong_WGS	Yi_Baoshan_WGS	Yi_Chuxiong_WGS	Mosuo_Yanyuan_WGS	Tibetan_Dujiangyan_WGS	Tibetan_Muli_WGS	Yi_Xichang_WGS	HmongDaw	HmongNjua	IuMien	Mongolia_North_N	Cham	Dao	Ede	Giarai	Hmong	Vietnam_Lahu	PaThen	Wuzhuangguoliang_LN	Ulaanzuukh_SlabGrave	Fofonovo_EN	Yugur_EastSunan	Dongxiang_Dongxiang	Tibetan_Zhuoni	Salar_Xunhua	Tu_Huzhu	Yugur_WestSunan	Negidal	Nanai	Buryat_Aginsky	Khamnegan	Buryat_Duldurginsky	Buryat_Zakamensky	Buryat_Selenginsky
Yi_Guiyang_WGS	Newly sequenced population	0	0.00774473	0.00340931	0.0138114	0.00885608	0.00659802	0.0179603	0.00783612	0.00194742	0.0117691	0.00124884	0.00674955	0.00147246	0.00194273	0.000724787	0.0019654	0.0011773	-0.00554366	0.014435	0.0181511	-0.00645578	0.0228034	0.0288864	0.000180007	0.0605002	0.0127716	0.0182734	0.0212118	0.0260394	0.0465904	0.0289286	0.0374004	0.0156713	0.0292688	0.0337767	0.0127123	0.0149235	0.0134708	0.0176857	0.00358841	0.0119101	-0.0357684	0.0278205	0.0210346	0.0234209	-0.0185424	-0.000643506	-0.0183906
Yi_Leshan_WGS	Newly sequenced population	0.00774473	0	0.00607598	0.0148289	0.0104276	0.01012	0.018138	0.0101617	0.0115506	0.0139442	0.00913842	0.0142658	0.00952448	0.00874925	0.00665623	0.00814624	0.00846043	-0.0123355	0.00469458	0.00857599	-0.0151343	0.00996206	0.0149232	-0.0115659	0.0598873	0.00220792	0.00593323	0.0108103	0.0158812	0.0325234	0.0146083	0.0227363	0.0213322	0.0315658	0.0401693	0.00736124	0.00995051	0.00793427	0.00902425	-0.00426319	0.00631076	-0.0505505	0.0102883	0.00433055	0.00664014	-0.0324448	-0.0156554	-0.0332473
Yi_Liangshan_WGS	Newly sequenced population	0.00340931	0.00607598	0	0.0101328	0.00551268	0.00520687	0.0134153	0.00460165	0.00421702	0.00835719	0.00429848	0.00879837	0.00483902	0.00447966	0.00199963	0.00429956	0.0038262	-0.0126171	0.00548558	0.00953326	-0.0140668	0.0177864	0.0233453	-0.00458966	0.0562284	0.00949732	0.0140555	0.0179641	0.0228434	0.0413142	0.0222434	0.0311071	0.013333	0.0264883	0.0342848	0.00800404	0.0106792	0.00877428	0.00978142	-0.00382138	0.00666618	-0.0460639	0.017633	0.0114719	0.0134312	-0.0274589	-0.010246	-0.0277652
Tibetan_Lhasa_WGS	Newly sequenced population	0.0138114	0.0148289	0.0101328	0	0.00340585	0.00485556	0.00942453	0.00295301	0.00635374	0.00200885	0.013998	0.0167752	0.0145048	0.0146892	0.0119816	0.0116698	0.0122172	-0.0153779	-0.00392894	0.00297663	-0.0146472	0.016883	0.0214227	-0.00378675	0.0528793	0.00867447	0.0146961	0.0173344	0.0222631	0.0391364	0.0187478	0.0293662	0.0149774	0.0264635	0.0311582	0.00483054	0.00787893	0.0063181	0.0014198	-0.0120554	0.00281596	-0.0545882	0.00794391	0.000540238	0.00224245	-0.037205	-0.020892	-0.0384443
Tibetan_Lanzhou_WGS	Newly sequenced population	0.00885608	0.0104276	0.00551268	0.00340585	0	0.00122027	0.00627256	-0.000960481	-0.000102499	-0.000390971	0.00911022	0.0124128	0.00958523	0.0101307	0.00672844	0.00712897	0.00757232	-0.0200909	-0.00834146	-0.000954271	-0.0195149	0.0112978	0.0154941	-0.01018	0.0483244	0.00339884	0.00874392	0.0127041	0.0174983	0.0335382	0.0136422	0.0235119	0.00987807	0.0218368	0.0245569	0.000573367	0.00362029	0.00189433	-0.00226796	-0.0162572	-0.00140538	-0.0614028	0.00178115	-0.00562025	-0.00342967	-0.0436251	-0.0272632	-0.0452654
Tibetan_Xining_WGS	Newly sequenced population	0.00659802	0.01012	0.00520687	0.00485556	0.00122027	0	0.00869306	0.000376723	-0.00733814	0.000320272	0.00779622	0.0108091	0.00606333	0.00738477	0.00477065	0.00614849	0.00594969	-0.00868361	0.00576243	0.0125277	-0.00809049	0.0326789	0.03887	0.0111957	0.0504338	0.0218387	0.0298145	0.0310256	0.036703	0.0577045	0.0369956	0.0466062	0.00329281	0.020712	0.0186502	0.00940189	0.0121943	0.0109365	0.0109544	-0.00388955	0.00776275	-0.0430571	0.0230633	0.014391	0.016954	-0.0251232	-0.00843558	-0.0265327
Tibetan_Ganzi_WGS	Newly sequenced population	0.0179603	0.018138	0.0134153	0.00942453	0.00627256	0.00869306	0	0.00752368	0.0179155	0.00802007	0.0203469	0.0224299	0.0193327	0.0203939	0.0156221	0.0162224	0.0168172	-0.00791284	0.00210345	0.00862487	-0.00678227	0.0293356	0.0343526	0.00887655	0.0606923	0.0218204	0.0272785	0.0311574	0.0359248	0.0518694	0.0323551	0.0422254	0.0221994	0.0321707	0.042529	0.0133972	0.0159828	0.0138524	0.00911419	-0.0033932	0.0113794	-0.0403213	0.0210111	0.0133975	0.0156787	-0.0232623	-0.00702788	-0.0240151
Tibetan_Aba_WGS	Newly sequenced population	0.00783612	0.0101617	0.00460165	0.00295301	-0.000960481	0.000376723	0.00752368	0	0.000456858	0.000545483	0.00822608	0.0118959	0.00878758	0.00892094	0.00661868	0.0060684	0.00673157	0.00259268	0.0142599	0.0211518	0.00471327	0.0597672	0.0660444	0.0361529	0.0597069	0.0471464	0.0556125	0.0575283	0.0616579	0.0823803	0.0621802	0.0740081	0.0125168	0.024564	0.0306491	0.0221043	0.0238414	0.0225323	0.0197883	0.00773552	0.020261	-0.0135679	0.0511766	0.0408769	0.0429538	0.00424569	0.0202955	0.00220506
Qiang_Aba_WGS	Newly sequenced population	0.00194742	0.0115506	0.00421702	0.00635374	-0.000102499	-0.00733814	0.0179155	0.000456858	0	0.00222118	0.00267338	0.0123454	0.00107707	0.00196913	0.000654092	-0.00217872	0.00321404	0.120809	0.120483	0.117118	0.121373	0.239038	0.257082	0.214447	0.104654	0.20619	0.223168	0.219815	0.217348	0.246901	0.238158	0.251912	0.0325403	0.0296498	0.0507665	0.10414	0.101221	0.101514	0.111955	0.113454	0.102967	0.245983	0.231266	0.211334	0.212719	0.218687	0.220396	0.22045
Tibetan_Yushu_WGS	Newly sequenced population	0.0117691	0.0139442	0.00835719	0.00200885	-0.000390971	0.000320272	0.00802007	0.000545483	0.00222118	0	0.0132344	0.0173013	0.0128391	0.0125991	0.00957751	0.00994876	0.0104522	0.0125695	0.0239489	0.0293516	0.0123105	0.0771628	0.0841847	0.0527865	0.0613816	0.0622685	0.0727969	0.0725809	0.0763708	0.0991231	0.0790731	0.0913253	0.0137955	0.0249662	0.0317272	0.0294739	0.0312873	0.0301626	0.0278519	0.0160884	0.0274446	0.00223683	0.0667587	0.0551058	0.0564933	0.0184419	0.0355144	0.0174146
Yi_Honghe_WGS	Newly sequenced population	0.00124884	0.00913842	0.00429848	0.013998	0.00911022	0.00779622	0.0203469	0.00822608	0.00267338	0.0132344	0	0.00557087	0.00103083	-0.000652595	-0.000525001	0.00077205	-0.00102123	0.0157316	0.0345879	0.0362623	0.0130931	0.0626793	0.0713813	0.0366189	0.0678519	0.0467395	0.0548731	0.0534635	0.0583427	0.0852515	0.0660442	0.0771957	0.0136112	0.0314937	0.0365261	0.0285912	0.0303924	0.0289087	0.0352856	0.0235992	0.0281932	0.000857386	0.0659269	0.0556724	0.0576826	0.0186951	0.035253	0.0178962
Hani_Puer_WGS	Newly sequenced population	0.00674955	0.0142658	0.00879837	0.0167752	0.0124128	0.0108091	0.0224299	0.0118959	0.0123454	0.0173013	0.00557087	0	0.00626611	0.00584366	0.00695184	0.00570665	0.00657221	0.0117959	0.030955	0.0332731	0.0111461	0.0551781	0.0621798	0.02997	0.0683056	0.0385594	0.0491287	0.0434509	0.0485961	0.0780544	0.0539137	0.0704514	0.0233635	0.0340863	0.0412069	0.02817	0.0296855	0.0280967	0.0321877	0.0198613	0.0265505	-0.00640155	0.0573131	0.0481274	0.0497484	0.0107242	0.0274753	0.0106624
Yi_Puer_WGS	Newly sequenced population	0.00147246	0.00952448	0.00483902	0.0145048	0.00958523	0.00606333	0.0193327	0.00878758	0.00107707	0.0128391	0.00103083	0.00626611	0	-0.00016901	0.00170988	0.00115426	0.000664961	0.00770914	0.0275842	0.0305314	0.00715575	0.0496966	0.0556454	0.025177	0.0652857	0.0351305	0.0436928	0.0415305	0.0464098	0.0732349	0.0509736	0.0636648	0.00531677	0.0306474	0.0340173	0.0237071	0.0254258	0.0240388	0.0290835	0.015857	0.0225517	-0.011242	0.0524351	0.0439828	0.0457379	0.0050941	0.0232177	0.00488631
Yi_Kunming_WGS	Newly sequenced population	0.00194273	0.00874925	0.00447966	0.0146892	0.0101307	0.00738477	0.0203939	0.00892094	0.00196913	0.0125991	-0.000652595	0.00584366	-0.00016901	0	0.00134244	0.00105758	-0.000268938	0.00233891	0.0237553	0.0264757	0.000993215	0.04029	0.0464985	0.015213	0.0634376	0.0249318	0.0335254	0.0314522	0.0368085	0.0641501	0.0421637	0.0536842	0.0138459	0.0306859	0.0323565	0.0200402	0.0221892	0.0204924	0.0258262	0.0118878	0.0197016	-0.0206234	0.0445904	0.0356005	0.0380146	-0.00286836	0.014247	-0.00347012
Yi_Zhaotong_WGS	Newly sequenced population	0.000724787	0.00665623	0.00199963	0.0119816	0.00672844	0.00477065	0.0156221	0.00661868	0.000654092	0.00957751	-0.000525001	0.00695184	0.00170988	0.00134244	0	0.000725866	0.000779735	-0.00463313	0.0144004	0.0180706	-0.00702949	0.0263631	0.0317791	0.00371289	0.0590205	0.0169834	0.0228262	0.0252976	0.0303247	0.0506778	0.0331099	0.0416443	0.0139291	0.0279963	0.0328002	0.0135012	0.0157441	0.0140622	0.0175218	0.00383126	0.0126662	-0.0328506	0.0313276	0.0230594	0.0257916	-0.0152756	0.00148912	-0.016117
Yi_Baoshan_WGS	Newly sequenced population	0.0019654	0.00814624	0.00429956	0.0116698	0.00712897	0.00614849	0.0162224	0.0060684	-0.00217872	0.00994876	0.00077205	0.00570665	0.00115426	0.00105758	0.000725866	0	0.000219195	-0.00470342	0.0141494	0.0186124	-0.00629143	0.0294478	0.0345062	0.00529537	0.0580592	0.0165302	0.0243588	0.0236966	0.0277434	0.053439	0.0329946	0.0432615	0.0103622	0.0272773	0.0293397	0.0135392	0.0157082	0.0144808	0.0176084	0.00387779	0.0122017	-0.032457	0.0312269	0.0235964	0.0255395	-0.0162259	0.00160784	-0.0165629
Yi_Chuxiong_WGS	Newly sequenced population	0.0011773	0.00846043	0.0038262	0.0122172	0.00757232	0.00594969	0.0168172	0.00673157	0.00321404	0.0104522	-0.00102123	0.00657221	0.000664961	-0.000268938	0.000779735	0.000219195	0	0.00184983	0.0209291	0.0240861	0.000679229	0.0410851	0.0471159	0.0171703	0.0604268	0.0274063	0.035342	0.0349336	0.0391855	0.0647593	0.0434148	0.055134	0.0185551	0.0292529	0.0313843	0.0194722	0.0208413	0.0197452	0.0235306	0.0101541	0.0179467	-0.0221469	0.0431274	0.0345479	0.0366853	-0.00343767	0.0124235	-0.00406372
Mosuo_Yanyuan_WGS	Newly sequenced population	-0.00554366	-0.0123355	-0.0126171	-0.0153779	-0.0200909	-0.00868361	-0.00791284	0.00259268	0.120809	0.0125695	0.0157316	0.0117959	0.00770914	0.00233891	-0.00463313	-0.00470342	0.00184983	0	0.00548398	0.00233608	0.00281892	0.0474757	0.0554773	0.0253316	0.0713503	0.033643	0.0384057	0.044043	0.0450896	0.0627151	0.0462087	0.0582961	0.0797755	0.0200364	0.125609	0.00586985	0.00452283	0.00312667	0.00367823	0.00288158	0.00443579	0.00675955	0.0397302	0.030894	0.0321359	0.0116686	0.0223302	0.0123497
Tibetan_Dujiangyan_WGS	Newly sequenced population	0.014435	0.00469458	0.00548558	-0.00392894	-0.00834146	0.00576243	0.00210345	0.0142599	0.120483	0.0239489	0.0345879	0.030955	0.0275842	0.0237553	0.0144004	0.0141494	0.0209291	0.00548398	0	0.00199445	0.00639552	0.0366926	0.0440032	0.0169352	0.0789878	0.0264836	0.0307819	0.0381939	0.0392507	0.0516578	0.0359313	0.046472	0.0874175	0.0332403	0.126708	0.00833582	0.00719343	0.00571327	0.00148099	0.00233289	0.00696121	-0.00478438	0.0260966	0.0198703	0.0205987	0.00149157	0.01077	-0.000630583
Tibetan_Muli_WGS	Newly sequenced population	0.0181511	0.00857599	0.00953326	0.00297663	-0.000954271	0.0125277	0.00862487	0.0211518	0.117118	0.0293516	0.0362623	0.0332731	0.0305314	0.0264757	0.0180706	0.0186124	0.0240861	0.00233608	0.00199445	0	0.00353687	0.0263078	0.0328642	0.00696883	0.0804563	0.0177687	0.0204812	0.0279548	0.0291321	0.0410962	0.0256075	0.0357692	0.0876733	0.0390829	0.124196	0.00814492	0.00702062	0.0055729	0.00266183	0.00231015	0.00686152	-0.0119143	0.0179302	0.0128736	0.0136964	-0.0053859	0.00354424	-0.00664259
Yi_Xichang_WGS	Newly sequenced population	-0.00645578	-0.0151343	-0.0140668	-0.0146472	-0.0195149	-0.00809049	-0.00678227	0.00471327	0.121373	0.0123105	0.0130931	0.0111461	0.00715575	0.000993215	-0.00702949	-0.00629143	0.000679229	0.00281892	0.00639552	0.00353687	0	0.04475	0.0528547	0.0223301	0.0723855	0.0306139	0.0362534	0.0398188	0.0418953	0.0599565	0.0436079	0.0553649	0.0821015	0.0209455	0.126198	0.00560645	0.00387134	0.00267547	0.00444782	0.00455968	0.00453613	0.00744678	0.0401328	0.0320581	0.0331092	0.0130765	0.0231379	0.0124727
HmongDaw	Modern reference population	0.0228034	0.00996206	0.0177864	0.016883	0.0112978	0.0326789	0.0293356	0.0597672	0.239038	0.0771628	0.0626793	0.0551781	0.0496966	0.04029	0.0263631	0.0294478	0.0410851	0.0474757	0.0366926	0.0263078	0.04475	0	0.0109863	0.0126594	0.124907	0.0303087	0.027379	0.0401513	0.0381905	0.00689277	0.0457052	0.0386867	0.177348	0.064845	0.232925	0.0247681	0.0191727	0.0181681	0.0253351	0.0381568	0.0251646	0.053614	0.0512902	0.046538	0.0462314	0.0473676	0.0504966	0.0473897
HmongNjua	Modern reference population	0.0288864	0.0149232	0.0233453	0.0214227	0.0154941	0.03887	0.0343526	0.0660444	0.257082	0.0841847	0.0713813	0.0621798	0.0556454	0.0464985	0.0317791	0.0345062	0.0471159	0.0554773	0.0440032	0.0328642	0.0528547	0.0109863	0	0.0215706	0.132339	0.0391547	0.0351882	0.0490347	0.0466886	0.0175254	0.0539492	0.0468935	0.189776	0.0706106	0.247825	0.0313432	0.0251476	0.0241726	0.0317771	0.0453283	0.0313909	0.0649194	0.0598035	0.0543476	0.0542478	0.0572732	0.0595166	0.0569175
IuMien	Modern reference population	0.000180007	-0.0115659	-0.00458966	-0.00378675	-0.01018	0.0111957	0.00887655	0.0361529	0.214447	0.0527865	0.0366189	0.02997	0.025177	0.015213	0.00371289	0.00529537	0.0171703	0.0253316	0.0169352	0.00696883	0.0223301	0.0126594	0.0215706	0	0.102325	0.00851726	0.00868762	0.0166287	0.0160312	0.020057	0.0242416	0.0269972	0.152066	0.0428292	0.208071	0.00519092	-0.000695316	-0.00160332	0.0062464	0.0179889	0.00539392	0.0303767	0.0322686	0.0274266	0.0270878	0.0266412	0.0300337	0.0265002
Mongolia_North_N	Ancient reference population	0.0605002	0.0598873	0.0562284	0.0528793	0.0483244	0.0504338	0.0606923	0.0597069	0.104654	0.0613816	0.0678519	0.0683056	0.0652857	0.0634376	0.0590205	0.0580592	0.0604268	0.0713503	0.0789878	0.0804563	0.0723855	0.124907	0.132339	0.102325	0	0.107753	0.11872	0.11683	0.118887	0.142551	0.12544	0.137542	0.0874266	0.0355463	0.0641697	0.0715706	0.0708689	0.0713219	0.0762093	0.0713752	0.07056	0.0428772	0.0938096	0.0831502	0.0851026	0.0569981	0.0682262	0.0552806
Cham	Modern reference population	0.0127716	0.00220792	0.00949732	0.00867447	0.00339884	0.0218387	0.0218204	0.0471464	0.20619	0.0622685	0.0467395	0.0385594	0.0351305	0.0249318	0.0169834	0.0165302	0.0274063	0.033643	0.0264836	0.0177687	0.0306139	0.0303087	0.0391547	0.00851726	0.107753	0	0.0149686	0.00557536	0.00534059	0.0388639	0.0260958	0.036528	0.152292	0.0516644	0.200705	0.0117997	0.00659079	0.00638493	0.0155534	0.0261655	0.0115165	0.0339196	0.0370305	0.0285951	0.028976	0.0262563	0.0294416	0.0262305
Dao	Modern reference population	0.0182734	0.00593323	0.0140555	0.0146961	0.00874392	0.0298145	0.0272785	0.0556125	0.223168	0.0727969	0.0548731	0.0491287	0.0436928	0.0335254	0.0228262	0.0243588	0.035342	0.0384057	0.0307819	0.0204812	0.0362534	0.027379	0.0351882	0.00868762	0.11872	0.0149686	0	0.0241272	0.0222628	0.0332124	0.0313374	0.0335235	0.167357	0.0609917	0.218255	0.0182933	0.0119288	0.0108385	0.0193091	0.0313344	0.0183722	0.041468	0.040089	0.0354465	0.0348594	0.035463	0.0385054	0.03549
Ede	Modern reference population	0.0212118	0.0108103	0.0179641	0.0173344	0.0127041	0.0310256	0.0311574	0.0575283	0.219815	0.0725809	0.0534635	0.0434509	0.0415305	0.0314522	0.0252976	0.0236966	0.0349336	0.044043	0.0381939	0.0279548	0.0398188	0.0401513	0.0490347	0.0166287	0.11683	0.00557536	0.0241272	0	0.0015273	0.0480871	0.0341713	0.0459769	0.166569	0.0617442	0.213851	0.0220455	0.016133	0.016243	0.0260829	0.0371701	0.0214808	0.0470464	0.0488661	0.0405135	0.0397759	0.0395591	0.0408382	0.0387116
Giarai	Modern reference population	0.0260394	0.0158812	0.0228434	0.0222631	0.0174983	0.036703	0.0359248	0.0616579	0.217348	0.0763708	0.0583427	0.0485961	0.0464098	0.0368085	0.0303247	0.0277434	0.0391855	0.0450896	0.0392507	0.0291321	0.0418953	0.0381905	0.0466886	0.0160312	0.118887	0.00534059	0.0222628	0.0015273	0	0.046435	0.0322841	0.0435862	0.163035	0.0656817	0.210993	0.0241105	0.0184737	0.0179568	0.0276101	0.0388922	0.0244514	0.0443574	0.0471037	0.03886	0.0382382	0.0368564	0.0390168	0.036435
Hmong	Modern reference population	0.0465904	0.0325234	0.0413142	0.0391364	0.0335382	0.0577045	0.0518694	0.0823803	0.246901	0.0991231	0.0852515	0.0780544	0.0732349	0.0641501	0.0506778	0.053439	0.0647593	0.0627151	0.0516578	0.0410962	0.0599565	0.00689277	0.0175254	0.020057	0.142551	0.0388639	0.0332124	0.0480871	0.046435	0	0.0517205	0.0436436	0.191224	0.0868642	0.240855	0.0410611	0.0343454	0.0337058	0.0402279	0.0543965	0.0413632	0.0626191	0.0582698	0.0545937	0.0542172	0.0563985	0.0588056	0.0559508
Vietnam_Lahu	Modern reference population	0.0289286	0.0146083	0.0222434	0.0187478	0.0136422	0.0369956	0.0323551	0.0621802	0.238158	0.0790731	0.0660442	0.0539137	0.0509736	0.0421637	0.0331099	0.0329946	0.0434148	0.0462087	0.0359313	0.0256075	0.0436079	0.0457052	0.0539492	0.0242416	0.12544	0.0260958	0.0313374	0.0341713	0.0322841	0.0517205	0	0.050956	0.17797	0.0671572	0.22973	0.0260647	0.0199107	0.0190255	0.0252584	0.0392726	0.0259875	0.0514567	0.0484216	0.0429651	0.0422472	0.0447008	0.0458079	0.0447779
PaThen	Modern reference population	0.0374004	0.0227363	0.0311071	0.0293662	0.0235119	0.0466062	0.0422254	0.0740081	0.251912	0.0913253	0.0771957	0.0704514	0.0636648	0.0536842	0.0416443	0.0432615	0.055134	0.0582961	0.046472	0.0357692	0.0553649	0.0386867	0.0468935	0.0269972	0.137542	0.036528	0.0335235	0.0459769	0.0435862	0.0436436	0.050956	0	0.189404	0.0779512	0.244483	0.0342168	0.0278229	0.027098	0.034313	0.049488	0.0344685	0.0625127	0.0567902	0.0523172	0.0518477	0.0554449	0.0575206	0.0550826
Wuzhuangguoliang_LN	Ancient reference population	0.0156713	0.0213322	0.013333	0.0149774	0.00987807	0.00329281	0.0221994	0.0125168	0.0325403	0.0137955	0.0136112	0.0233635	0.00531677	0.0138459	0.0139291	0.0103622	0.0185551	0.0797755	0.0874175	0.0876733	0.0821015	0.177348	0.189776	0.152066	0.0874266	0.152292	0.167357	0.166569	0.163035	0.191224	0.17797	0.189404	0	0.029129	0.04306	0.0751405	0.0761412	0.0768278	0.0832908	0.0789491	0.0750637	0.145177	0.16325	0.148436	0.15141	0.135982	0.141489	0.136753
Ulaanzuukh_SlabGrave	Ancient reference population	0.0292688	0.0315658	0.0264883	0.0264635	0.0218368	0.020712	0.0321707	0.024564	0.0296498	0.0249662	0.0314937	0.0340863	0.0306474	0.0306859	0.0279963	0.0272773	0.0292529	0.0200364	0.0332403	0.0390829	0.0209455	0.064845	0.0706106	0.0428292	0.0355463	0.0516644	0.0609917	0.0617442	0.0656817	0.0868642	0.0671572	0.0779512	0.029129	0	0.017134	0.0312673	0.0326912	0.0323915	0.0356201	0.0242498	0.0291017	-0.0295948	0.035576	0.0254025	0.0291554	-0.0103995	0.0049289	-0.011404
Fofonovo_EN	Ancient reference population	0.0337767	0.0401693	0.0342848	0.0311582	0.0245569	0.0186502	0.042529	0.0306491	0.0507665	0.0317272	0.0365261	0.0412069	0.0340173	0.0323565	0.0328002	0.0293397	0.0313843	0.125609	0.126708	0.124196	0.126198	0.232925	0.247825	0.208071	0.0641697	0.200705	0.218255	0.213851	0.210993	0.240855	0.22973	0.244483	0.04306	0.017134	0	0.107722	0.104996	0.106616	0.117622	0.116863	0.105671	0.19676	0.200935	0.183375	0.186554	0.181977	0.186023	0.181746
Yugur_EastSunan	Modern reference population	0.0127123	0.00736124	0.00800404	0.00483054	0.000573367	0.00940189	0.0133972	0.0221043	0.10414	0.0294739	0.0285912	0.02817	0.0237071	0.0200402	0.0135012	0.0135392	0.0194722	0.00586985	0.00833582	0.00814492	0.00560645	0.0247681	0.0313432	0.00519092	0.0715706	0.0117997	0.0182933	0.0220455	0.0241105	0.0410611	0.0260647	0.0342168	0.0751405	0.0312673	0.107722	0	0.00127766	0.00119157	0.00570089	0.00447295	-0.00124974	-0.018841	0.014575	0.00634639	0.00771918	-0.0143235	-0.00405869	-0.0143581
Dongxiang_Dongxiang	Modern reference population	0.0149235	0.00995051	0.0106792	0.00787893	0.00362029	0.0121943	0.0159828	0.0238414	0.101221	0.0312873	0.0303924	0.0296855	0.0254258	0.0221892	0.0157441	0.0157082	0.0208413	0.00452283	0.00719343	0.00702062	0.00387134	0.0191727	0.0251476	-0.000695316	0.0708689	0.00659079	0.0119288	0.016133	0.0184737	0.0343454	0.0199107	0.0278229	0.0761412	0.0326912	0.104996	0.00127766	0	5.79249e-05	0.00482453	0.00278891	-9.49007e-05	-0.0248737	0.00880564	0.000500283	0.00221755	-0.0195046	-0.00959984	-0.0200792
Tibetan_Zhuoni	Modern reference population	0.0134708	0.00793427	0.00877428	0.0063181	0.00189433	0.0109365	0.0138524	0.0225323	0.101514	0.0301626	0.0289087	0.0280967	0.0240388	0.0204924	0.0140622	0.0144808	0.0197452	0.00312667	0.00571327	0.0055729	0.00267547	0.0181681	0.0241726	-0.00160332	0.0713219	0.00638493	0.0108385	0.016243	0.0179568	0.0337058	0.0190255	0.027098	0.0768278	0.0323915	0.106616	0.00119157	5.79249e-05	0	0.00338679	0.00190976	0.000558751	-0.0242121	0.00911408	0.0012948	0.00288497	-0.0189292	-0.00855428	-0.0191012
Salar_Xunhua	Modern reference population	0.0176857	0.00902425	0.00978142	0.0014198	-0.00226796	0.0109544	0.00911419	0.0197883	0.111955	0.0278519	0.0352856	0.0321877	0.0290835	0.0258262	0.0175218	0.0176084	0.0235306	0.00367823	0.00148099	0.00266183	0.00444782	0.0253351	0.0317771	0.0062464	0.0762093	0.0155534	0.0193091	0.0260829	0.0276101	0.0402279	0.0252584	0.034313	0.0832908	0.0356201	0.117622	0.00570089	0.00482453	0.00338679	0	-0.000257772	0.00475877	-0.0157495	0.0153422	0.00909399	0.00990821	-0.0100367	-0.000880923	-0.0115278
Tu_Huzhu	Modern reference population	0.00358841	-0.00426319	-0.00382138	-0.0120554	-0.0162572	-0.00388955	-0.0033932	0.00773552	0.113454	0.0160884	0.0235992	0.0198613	0.015857	0.0118878	0.00383126	0.00387779	0.0101541	0.00288158	0.00233289	0.00231015	0.00455968	0.0381568	0.0453283	0.0179889	0.0713752	0.0261655	0.0313344	0.0371701	0.0388922	0.0543965	0.0392726	0.049488	0.0789491	0.0242498	0.116863	0.00447295	0.00278891	0.00190976	-0.000257772	0	0.0027644	-0.00395609	0.0291914	0.0215052	0.021994	0.00261876	0.0113165	0.000690688
Yugur_WestSunan	Modern reference population	0.0119101	0.00631076	0.00666618	0.00281596	-0.00140538	0.00776275	0.0113794	0.020261	0.102967	0.0274446	0.0281932	0.0265505	0.0225517	0.0197016	0.0126662	0.0122017	0.0179467	0.00443579	0.00696121	0.00686152	0.00453613	0.0251646	0.0313909	0.00539392	0.07056	0.0115165	0.0183722	0.0214808	0.0244514	0.0413632	0.0259875	0.0344685	0.0750637	0.0291017	0.105671	-0.00124974	-9.49007e-05	0.000558751	0.00475877	0.0027644	0	-0.0195321	0.014168	0.00571257	0.0073894	-0.0149024	-0.00481358	-0.0149797
Negidal	Modern reference population	-0.0357684	-0.0505505	-0.0460639	-0.0545882	-0.0614028	-0.0430571	-0.0403213	-0.0135679	0.245983	0.00223683	0.000857386	-0.00640155	-0.011242	-0.0206234	-0.0328506	-0.032457	-0.0221469	0.00675955	-0.00478438	-0.0119143	0.00744678	0.053614	0.0649194	0.0303767	0.0428772	0.0339196	0.041468	0.0470464	0.0443574	0.0626191	0.0514567	0.0625127	0.145177	-0.0295948	0.19676	-0.018841	-0.0248737	-0.0242121	-0.0157495	-0.00395609	-0.0195321	0	0.00375244	0.00667043	0.00731114	0.00795963	0.010969	0.0086733
Nanai	Modern reference population	0.0278205	0.0102883	0.017633	0.00794391	0.00178115	0.0230633	0.0210111	0.0511766	0.231266	0.0667587	0.0659269	0.0573131	0.0524351	0.0445904	0.0313276	0.0312269	0.0431274	0.0397302	0.0260966	0.0179302	0.0401328	0.0512902	0.0598035	0.0322686	0.0938096	0.0370305	0.040089	0.0488661	0.0471037	0.0582698	0.0484216	0.0567902	0.16325	0.035576	0.200935	0.014575	0.00880564	0.00911408	0.0153422	0.0291914	0.014168	0.00375244	0	0.0115422	0.0110447	0.0118228	0.0159021	0.012373
Buryat_Aginsky	Modern reference population	0.0210346	0.00433055	0.0114719	0.000540238	-0.00562025	0.014391	0.0133975	0.0408769	0.211334	0.0551058	0.0556724	0.0481274	0.0439828	0.0356005	0.0230594	0.0235964	0.0345479	0.030894	0.0198703	0.0128736	0.0320581	0.046538	0.0543476	0.0274266	0.0831502	0.0285951	0.0354465	0.0405135	0.03886	0.0545937	0.0429651	0.0523172	0.148436	0.0254025	0.183375	0.00634639	0.000500283	0.0012948	0.00909399	0.0215052	0.00571257	0.00667043	0.0115422	0	0.00263789	-0.0006524	0.00345921	-0.000784334
Khamnegan	Modern reference population	0.0234209	0.00664014	0.0134312	0.00224245	-0.00342967	0.016954	0.0156787	0.0429538	0.212719	0.0564933	0.0576826	0.0497484	0.0457379	0.0380146	0.0257916	0.0255395	0.0366853	0.0321359	0.0205987	0.0136964	0.0331092	0.0462314	0.0542478	0.0270878	0.0851026	0.028976	0.0348594	0.0397759	0.0382382	0.0542172	0.0422472	0.0518477	0.15141	0.0291554	0.186554	0.00771918	0.00221755	0.00288497	0.00990821	0.021994	0.0073894	0.00731114	0.0110447	0.00263789	0	0.00085234	0.00475879	0.00157814
Buryat_Duldurginsky	Modern reference population	-0.0185424	-0.0324448	-0.0274589	-0.037205	-0.0436251	-0.0251232	-0.0232623	0.00424569	0.218687	0.0184419	0.0186951	0.0107242	0.0050941	-0.00286836	-0.0152756	-0.0162259	-0.00343767	0.0116686	0.00149157	-0.0053859	0.0130765	0.0473676	0.0572732	0.0266412	0.0569981	0.0262563	0.035463	0.0395591	0.0368564	0.0563985	0.0447008	0.0554449	0.135982	-0.0103995	0.181977	-0.0143235	-0.0195046	-0.0189292	-0.0100367	0.00261876	-0.0149024	0.00795963	0.0118228	-0.0006524	0.00085234	0	0.0028714	-0.000255887
Buryat_Zakamensky	Modern reference population	-0.000643506	-0.0156554	-0.010246	-0.020892	-0.0272632	-0.00843558	-0.00702788	0.0202955	0.220396	0.0355144	0.035253	0.0274753	0.0232177	0.014247	0.00148912	0.00160784	0.0124235	0.0223302	0.01077	0.00354424	0.0231379	0.0504966	0.0595166	0.0300337	0.0682262	0.0294416	0.0385054	0.0408382	0.0390168	0.0588056	0.0458079	0.0575206	0.141489	0.0049289	0.186023	-0.00405869	-0.00959984	-0.00855428	-0.000880923	0.0113165	-0.00481358	0.010969	0.0159021	0.00345921	0.00475879	0.0028714	0	0.00151241
Buryat_Selenginsky	Modern reference population	-0.0183906	-0.0332473	-0.0277652	-0.0384443	-0.0452654	-0.0265327	-0.0240151	0.00220506	0.22045	0.0174146	0.0178962	0.0106624	0.00488631	-0.00347012	-0.016117	-0.0165629	-0.00406372	0.0123497	-0.000630583	-0.00664259	0.0124727	0.0473897	0.0569175	0.0265002	0.0552806	0.0262305	0.03549	0.0387116	0.036435	0.0559508	0.0447779	0.0550826	0.136753	-0.011404	0.181746	-0.0143581	-0.0200792	-0.0191012	-0.0115278	0.000690688	-0.0149797	0.0086733	0.012373	-0.000784334	0.00157814	-0.000255887	0.00151241	0
Buryat_Bohansky	Modern reference population	-0.014611	-0.0288311	-0.0234525	-0.035141	-0.0409927	-0.0226642	-0.0193256	0.00743791	0.222555	0.0213147	0.0224392	0.0138862	0.00862506	0.00023542	-0.0115747	-0.0123172	-0.000993226	0.0158783	0.00411413	-0.0027138	0.01544	0.0504326	0.0607885	0.0300025	0.0587978	0.0288878	0.0377791	0.042374	0.0394161	0.0607972	0.0472313	0.0582365	0.141437	-0.0073794	0.18482	-0.0123482	-0.0168563	-0.0161309	-0.00746706	0.00473193	-0.0126268	0.0120203	0.0162448	0.00297346	0.00530639	0.00170213	0.00321227	0.000767567
Buryat_Ehirit	Modern reference population	-0.000487483	-0.0161129	-0.0100535	-0.021273	-0.0268254	-0.00852244	-0.00755168	0.0200136	0.217221	0.0340831	0.0356596	0.0274957	0.0223456	0.014242	0.00181235	0.00150709	0.0134944	0.0220329	0.0103114	0.00363052	0.0226158	0.0496631	0.0595138	0.029523	0.0685896	0.0300638	0.0380085	0.0427784	0.0403935	0.0585274	0.0461588	0.0574128	0.144693	0.00512997	0.184088	-0.00455658	-0.00995062	-0.00895911	-0.00100062	0.0111285	-0.0055575	0.0109607	0.0145793	0.00290404	0.0048778	0.000825445	0.00391223	-0.000257024
Mongol_Zasagt	Modern reference population	0.0055786	-0.0105576	-0.00382279	-0.0143874	-0.0203848	-0.00044693	-0.00108907	0.0260619	0.205751	0.0395185	0.0412724	0.0330762	0.0289229	0.0205705	0.00744035	0.00722955	0.0188975	0.0195191	0.00895745	0.0022452	0.0205775	0.0390927	0.048117	0.0206715	0.0762065	0.0217206	0.028463	0.0338407	0.0322826	0.0477958	0.0366128	0.0466649	0.138448	0.0159277	0.179553	-0.00357997	-0.00906259	-0.00868554	-0.0015486	0.0104252	-0.0043948	0.0057061	0.0114543	0.00253298	0.00341503	0.00148529	0.00413592	0.000248802
Mongol_Sainnoyon	Modern reference population	0.0106749	-0.00497284	0.0014871	-0.00875108	-0.0147645	0.00497923	0.00428387	0.0314294	0.206736	0.0464901	0.0464787	0.0379606	0.0341396	0.0256139	0.0130741	0.0133008	0.0250347	0.0228987	0.012422	0.00499857	0.0235541	0.0396175	0.0477627	0.0211594	0.0789984	0.0227059	0.0289432	0.0349154	0.0325942	0.0481367	0.0371758	0.0465132	0.144173	0.0206746	0.18143	-0.000728244	-0.00622549	-0.00591323	0.0018034	0.0140466	-0.00122282	0.00638063	0.0107217	0.00220423	0.0031541	0.000108407	0.00372356	0.000202643
Mongol_Uuld	Modern reference population	0.0177161	0.00215411	0.00833647	-0.00234943	-0.00783185	0.0122695	0.0107408	0.038005	0.203312	0.0515587	0.0518545	0.0454112	0.0406556	0.0324183	0.0211576	0.0207546	0.0311015	0.0270288	0.01627	0.00904348	0.0277907	0.0405165	0.0487853	0.0225076	0.0839132	0.0226803	0.0297455	0.0344754	0.0334443	0.0490996	0.0374143	0.0474084	0.141519	0.0272486	0.179933	0.0028742	-0.00275641	-0.00178584	0.00541088	0.0173109	0.00206911	0.0056696	0.0113419	0.00266218	0.00361519	0.00160312	0.00381327	0.00113358
Mongol_Minorities	Modern reference population	0.0109566	-0.00500125	0.000893238	-0.009286	-0.0148787	0.0042478	0.00412459	0.0316755	0.205791	0.0460491	0.0459758	0.0384473	0.0334189	0.0257766	0.0136166	0.0129717	0.0241098	0.0242712	0.012091	0.00535383	0.0237157	0.0403142	0.0479944	0.0210048	0.0801364	0.0220827	0.0287245	0.0336154	0.0320012	0.0487613	0.0370246	0.0458775	0.141709	0.0218184	0.180921	-0.00124918	-0.00661308	-0.00560085	0.00170918	0.0143932	-0.00169935	0.00767084	0.0119089	0.00218753	0.00322021	0.00145928	0.00305695	0.000154999
Ulchi	Modern reference population	0.0493989	0.0317697	0.0394601	0.0289874	0.0234499	0.0452076	0.0422398	0.0711707	0.230051	0.0848898	0.0841047	0.0774964	0.0731425	0.0650009	0.0522586	0.0530265	0.0636812	0.0527962	0.0400674	0.0319044	0.0527839	0.0559824	0.0643863	0.0381118	0.106343	0.0435133	0.0448572	0.0547575	0.0524342	0.0620884	0.0520306	0.0606839	0.172174	0.054112	0.203149	0.0288081	0.0228567	0.023347	0.0293877	0.0429857	0.0286165	0.00252616	0.00785454	0.0168439	0.0159716	0.0179586	0.0202686	0.0178385
French	Modern reference population	0.12255	0.113083	0.11702	0.104598	0.101309	0.113452	0.117489	0.136654	0.253317	0.143396	0.145239	0.13969	0.137009	0.130855	0.123882	0.123084	0.130923	0.120447	0.114165	0.109698	0.121365	0.123612	0.128842	0.107706	0.173726	0.0902206	0.11368	0.0972764	0.0980844	0.130403	0.117275	0.127496	0.209468	0.134462	0.236745	0.0877152	0.084502	0.0873938	0.102019	0.11143	0.0879219	0.106351	0.111072	0.084061	0.0862365	0.0831872	0.0835083	0.0823213
Japanese_HGDP	Modern reference population	0.0295065	0.0138297	0.0217544	0.0161306	0.0102078	0.0312507	0.0277998	0.0555897	0.211952	0.0707094	0.0636848	0.0582748	0.0532681	0.0453476	0.0327869	0.0335718	0.0441915	0.0354583	0.0248245	0.0165714	0.0349039	0.0340585	0.0419721	0.015389	0.106314	0.0223874	0.0218318	0.034844	0.0326393	0.0402893	0.0329685	0.0379674	0.15651	0.053854	0.199672	0.0150748	0.00933878	0.00865696	0.0150216	0.027331	0.0153519	0.01983	0.0199468	0.0201259	0.0195297	0.0194639	0.0221426	0.0190983
Tujia_HGDP	Modern reference population	0.00463061	-0.0104349	-0.0030523	-0.00496406	-0.0111397	0.0102308	0.00691654	0.0357984	0.209093	0.0519491	0.0414969	0.0355297	0.0300587	0.0202059	0.00849248	0.00942305	0.0206865	0.0212658	0.0112073	0.00255025	0.0198308	0.0228675	0.0323376	0.00474345	0.100396	0.0121437	0.0113157	0.0241166	0.0217745	0.0299885	0.0245699	0.0286668	0.148851	0.0410301	0.202405	0.00168247	-0.0035518	-0.00476966	0.00186748	0.0137622	0.00155146	0.0235143	0.0245795	0.0210628	0.020196	0.0197408	0.0231977	0.0197661
Yi_HGDP	Modern reference population	0.00718883	-0.0117925	-0.0055055	-0.0118763	-0.0166083	0.00644546	-0.000476968	0.0297259	0.209028	0.0447809	0.044226	0.0353975	0.0316789	0.0225542	0.00918455	0.00999923	0.0218302	0.0160768	0.0054317	-0.00406158	0.0145332	0.0290882	0.0381998	0.0113935	0.0972987	0.017474	0.0185178	0.0283956	0.0261461	0.0368519	0.0264009	0.0362973	0.145712	0.0383091	0.200817	0.00132177	-0.00372877	-0.00463695	-0.00309397	0.00937362	0.000940423	0.024065	0.0248213	0.0204007	0.019859	0.0196069	0.0223988	0.0190534
Miao_HGDP	Modern reference population	0.00753383	-0.00624576	0.00130226	-0.000812815	-0.00625323	0.015149	0.0117558	0.040456	0.215309	0.056848	0.04504	0.0380456	0.0329609	0.024384	0.0121434	0.0132595	0.0249319	0.0263715	0.0168919	0.00748889	0.0242154	0.0208758	0.0300375	0.00547425	0.105457	0.0142887	0.0127261	0.0246769	0.0234634	0.0271673	0.0274478	0.0295361	0.153827	0.046069	0.20911	0.00690399	0.000987238	9.00148e-05	0.00682425	0.0186195	0.00649124	0.0303372	0.0299579	0.0262121	0.025885	0.0249923	0.028351	0.0259885
Oroqen_HGDP	Modern reference population	0.0156519	-0.0012561	0.00638189	-0.00319309	-0.00926167	0.0117188	0.00968038	0.0392299	0.217867	0.0542288	0.0537187	0.04557	0.0403887	0.0317587	0.018462	0.0192597	0.0312971	0.028724	0.0158958	0.00838734	0.0285053	0.0421347	0.0509115	0.022937	0.0861409	0.027619	0.0301151	0.0394694	0.0381754	0.0491278	0.0393532	0.0475776	0.154224	0.0274069	0.191258	0.00499226	-0.000789116	-0.000450264	0.00569655	0.0187876	0.00467861	0.00317732	0.00770826	0.00618211	0.00554483	0.00662414	0.0100524	0.00581279
Daur_HGDP	Modern reference population	0.0115092	-0.00485173	0.00194594	-0.00608079	-0.0122287	0.00814631	0.00662896	0.035332	0.213388	0.0503982	0.0485947	0.0409272	0.0353532	0.0276424	0.01454	0.0146644	0.0267883	0.0245525	0.0129871	0.00509502	0.0249163	0.0374563	0.0459446	0.0177261	0.0866935	0.0229782	0.0258243	0.0356101	0.0334904	0.0446533	0.0346564	0.0431535	0.148824	0.0268447	0.192254	0.00114901	-0.00424029	-0.00430886	0.00232822	0.0153797	0.0010739	0.00824794	0.0106873	0.00721802	0.00759479	0.00777001	0.00924837	0.00748403
Mogolian_HGDP	Modern reference population	-0.00973641	-0.0257094	-0.0195159	-0.0256632	-0.0320325	-0.0111633	-0.013603	0.0156936	0.209543	0.0311813	0.0278358	0.020026	0.0143287	0.00595862	-0.00788685	-0.00703053	0.00555446	0.0113894	0.000365514	-0.00761515	0.0119796	0.0308415	0.0403839	0.0107258	0.0781962	0.0164631	0.0188157	0.0291396	0.0270592	0.0395151	0.0298398	0.0374058	0.139574	0.0142111	0.190654	-0.0107457	-0.0164939	-0.017303	-0.00967155	0.00258319	-0.0112443	0.0119899	0.0139124	0.00914964	0.00924168	0.00793581	0.0120678	0.0087877
Hezhen_HGDP	Modern reference population	0.00987074	-0.00672345	0.00051484	-0.00793627	-0.0139044	0.00691708	0.00517755	0.0342252	0.219472	0.0500763	0.0480456	0.0395135	0.0341203	0.0257759	0.0128329	0.012837	0.0247223	0.025752	0.0133589	0.0054101	0.0243469	0.0394406	0.048504	0.0199591	0.0868878	0.0256169	0.0270597	0.0364626	0.0355123	0.0467955	0.0372986	0.0453331	0.152844	0.0266261	0.196373	0.00208036	-0.00356651	-0.00405431	0.00272559	0.0160144	0.00141376	0.00573893	0.00818373	0.0095286	0.00860336	0.00953295	0.0122378	0.00981878
Xibo_HGDP	Modern reference population	-0.00155563	-0.0175486	-0.0107901	-0.0182242	-0.0243573	-0.00347211	-0.00595714	0.0238534	0.210019	0.0391333	0.0357469	0.0273664	0.023035	0.0141379	0.000756652	0.00184	0.0136784	0.0156693	0.00477935	-0.00319617	0.0159689	0.032348	0.0421545	0.013446	0.0832926	0.0181745	0.0213075	0.0314877	0.0291046	0.0408539	0.0309319	0.0380256	0.143005	0.0203	0.192033	-0.00594894	-0.0117327	-0.0116681	-0.00562826	0.00735901	-0.00632483	0.0119121	0.0127892	0.00875658	0.00923648	0.00879371	0.0106361	0.00871973
Dai_HGDP	Modern reference population	0.00986495	-0.000890649	0.00649894	0.00842468	0.00254781	0.0226755	0.0213913	0.0494049	0.219166	0.0661587	0.046228	0.0402637	0.0347749	0.0253914	0.0161553	0.0158836	0.0269468	0.0337734	0.0262788	0.0161067	0.031128	0.0273004	0.0363372	0.00466366	0.112849	0.00860632	0.0090904	0.0168299	0.0147442	0.0341499	0.0277955	0.0323653	0.162985	0.0543676	0.213992	0.0128005	0.00694402	0.00611348	0.0152547	0.0274045	0.0127469	0.0383046	0.0378027	0.0322595	0.031615	0.0320021	0.0347458	0.0322739
Lahu_HGDP	Modern reference population	0.0141585	0.00177271	0.00864901	0.00705898	0.00175284	0.0238643	0.0204064	0.0497852	0.234191	0.066526	0.0506747	0.0422399	0.0349678	0.026196	0.0196926	0.0183863	0.0282926	0.0381886	0.028921	0.0184882	0.0353864	0.0424845	0.0509929	0.0177549	0.117587	0.0223093	0.0270598	0.0289746	0.0282617	0.0485337	0.0291126	0.047286	0.169337	0.0561469	0.226651	0.017914	0.012275	0.0114191	0.0182208	0.0316483	0.0177223	0.0476883	0.0464395	0.0407588	0.0403188	0.0404317	0.0438772	0.0407408
She_HGDP	Modern reference population	0.0122876	-0.00174946	0.00652438	0.00452653	-0.0018202	0.0198783	0.0169266	0.0460461	0.222816	0.0633328	0.0510722	0.0437214	0.0381817	0.0291055	0.0173166	0.0175905	0.0296947	0.0309648	0.0228661	0.012289	0.0304721	0.02913	0.0382326	0.0110272	0.112072	0.0188452	0.0180073	0.0304391	0.0286276	0.035841	0.0328915	0.0356987	0.160634	0.0516005	0.215907	0.0111237	0.00530744	0.00410138	0.0113515	0.024757	0.0112134	0.0351383	0.0341522	0.0309259	0.0299898	0.0310353	0.0339342	0.0313227
Naxi_HGDP	Modern reference population	0.00727964	-0.0111792	-0.00381172	-0.0128262	-0.0171948	0.00660348	-0.00101605	0.0306128	0.215345	0.0452966	0.0444299	0.0359529	0.0315702	0.0218941	0.0095235	0.00977034	0.0209905	0.0175413	0.00629165	-0.00309329	0.0172871	0.0331799	0.0428188	0.0139069	0.0983417	0.0189269	0.0214451	0.0301829	0.028509	0.0406649	0.0287232	0.0393869	0.148372	0.0381835	0.204775	0.00194071	-0.00316226	-0.00403761	-0.00239612	0.0112724	0.001434	0.0277379	0.0266633	0.0221411	0.0214819	0.0216016	0.0250756	0.021371
Tu_HGDP	Modern reference population	0.0076049	-0.00968307	-0.00276793	-0.0128085	-0.0175789	0.00407648	7.10361e-05	0.0291529	0.201527	0.0429766	0.0434633	0.035347	0.0309749	0.0217687	0.0104703	0.0097018	0.0213231	0.0172301	0.0045953	-0.00223282	0.0167902	0.0303642	0.0389749	0.011156	0.0913757	0.0160457	0.0183575	0.0274218	0.026136	0.0376448	0.0274343	0.035133	0.140973	0.0327881	0.190839	-0.00240213	-0.00739059	-0.00818585	-0.00421786	0.00798128	-0.00215794	0.0167853	0.0190916	0.0133836	0.0128022	0.0121899	0.0144993	0.0110033
Kalmyk	Modern reference population	0.0208596	0.0067253	0.0124065	0.00176463	-0.00354625	0.0144519	0.0149147	0.0404056	0.194581	0.0522545	0.0527327	0.0458829	0.0416674	0.0349187	0.0231173	0.023273	0.0333185	0.0277016	0.0190654	0.0125966	0.0286629	0.0419494	0.049575	0.0227869	0.0817795	0.0230768	0.0313731	0.034571	0.0336507	0.050679	0.0383768	0.0479478	0.13788	0.0286018	0.171127	0.00447956	8.42688e-05	0.000924007	0.00829966	0.0194608	0.00387709	0.00469147	0.012275	0.00256518	0.00407444	-0.000399168	0.00276931	-0.000222628
Atayal	Modern reference population	0.0641072	0.0489547	0.0576141	0.0570837	0.0508658	0.0750451	0.0711	0.105152	0.291116	0.125096	0.105022	0.0993293	0.093312	0.0815323	0.0695203	0.0711034	0.082686	0.0907983	0.0783408	0.0657781	0.0874161	0.0808419	0.0914037	0.0599249	0.170138	0.062297	0.0629216	0.0720713	0.0690482	0.0843666	0.081666	0.0839756	0.229713	0.106611	0.283025	0.0621426	0.054443	0.0537178	0.0637288	0.0809622	0.0621992	0.0976214	0.0877277	0.0833789	0.0823014	0.0882544	0.0899466	0.0886415
Ami	Modern reference population	0.0443795	0.0310076	0.0393308	0.0399571	0.03379	0.0555548	0.0534765	0.0833943	0.255936	0.102931	0.0829549	0.0767854	0.0698998	0.0599071	0.0495638	0.0510725	0.0619179	0.0670856	0.0574153	0.0459443	0.0644114	0.0565696	0.0652068	0.0357497	0.145119	0.0380295	0.0382578	0.0489851	0.0470448	0.061757	0.05733	0.0597255	0.199948	0.0866573	0.250226	0.042	0.035423	0.0341872	0.0443044	0.0586635	0.0422728	0.0685919	0.064033	0.0603538	0.0597683	0.0634719	0.0649761	0.0629006
Korean	Modern reference population	0.0179427	0.000306054	0.00805875	0.00249701	-0.00370154	0.0181215	0.0145539	0.0483832	0.242344	0.0649809	0.059025	0.0505141	0.0448865	0.0354746	0.0214066	0.0225848	0.0348669	0.0370605	0.0234395	0.014296	0.0361791	0.0474945	0.0563775	0.0279646	0.110577	0.0338651	0.0337533	0.0473624	0.0444239	0.0532653	0.0460763	0.0522874	0.170279	0.0468249	0.227294	0.0126938	0.00693401	0.00623713	0.0123836	0.0271698	0.0129474	0.0383489	0.0346038	0.0322666	0.0314307	0.0341975	0.0370208	0.0338845
Tibetan_Gannan	Modern reference population	-0.0175137	-0.0334056	-0.0269446	-0.035925	-0.0419262	-0.0200019	-0.0234541	0.0049975	0.207784	0.0217099	0.0189679	0.0112634	0.00608262	-0.00244277	-0.0151156	-0.0159187	-0.00412971	0.00619857	-0.00490207	-0.0129569	0.00635809	0.032899	0.0429488	0.0125409	0.0767333	0.0154564	0.0204646	0.0282051	0.0263461	0.041108	0.0318145	0.0392279	0.130888	0.0110243	0.193631	-0.013669	-0.0194183	-0.0202522	-0.0147383	-0.00310132	-0.0153567	0.0196556	0.0230925	0.015068	0.0145333	0.0125747	0.015467	0.0134503
Maonan_Huanjiang	Modern reference population	0.0208917	0.00908974	0.0174646	0.0188793	0.0128288	0.0334712	0.03124	0.0585031	0.218414	0.075708	0.0568765	0.0510466	0.0450046	0.0358885	0.0254494	0.0269405	0.0376541	0.0383904	0.0312248	0.0210422	0.0363248	0.0255022	0.0335048	0.0052829	0.119324	0.0107137	0.00892598	0.0200419	0.0186357	0.0313946	0.027733	0.029907	0.165792	0.0644504	0.215061	0.018592	0.0126196	0.0113688	0.020498	0.0326869	0.0190583	0.0375751	0.0363911	0.0331393	0.0325528	0.0334807	0.0354853	0.0325437
Han_Fujian	Modern reference population	-0.0220484	-0.0354567	-0.0280173	-0.0284579	-0.0352135	-0.0150483	-0.0156706	0.0121497	0.219468	0.0302219	0.0175433	0.0108991	0.00375548	-0.00545011	-0.0177236	-0.0166735	-0.0050865	0.0102076	0.00240237	-0.00762023	0.00967588	0.0268223	0.0373514	0.00538972	0.0868317	0.0115862	0.0119508	0.0240127	0.0221123	0.0341253	0.0273517	0.0323475	0.146382	0.0199782	0.208453	-0.0107304	-0.0155487	-0.0168567	-0.00887233	0.00347593	-0.00963344	0.0279519	0.0270129	0.0223901	0.0219851	0.0211915	0.0245203	0.0212901
Zhuang_Guangxi	Modern reference population	0.0189783	0.0072411	0.0149129	0.0166319	0.010434	0.0308415	0.0289101	0.0555206	0.212382	0.0724523	0.053876	0.0485887	0.0429162	0.0337427	0.0236827	0.0248274	0.0353786	0.0355491	0.028311	0.0182328	0.0332775	0.0237219	0.032017	0.00289227	0.115663	0.00867388	0.00706527	0.0173841	0.0165271	0.0297343	0.0252556	0.027982	0.159292	0.0612391	0.209489	0.0158702	0.00965754	0.00861599	0.0177096	0.0295431	0.0162101	0.0337393	0.0333928	0.0296977	0.0286279	0.0294121	0.0315715	0.0297852
Gelao_Longlin	Modern reference population	0.0111396	-0.000790523	0.00735345	0.00748622	0.00177085	0.0218021	0.0202368	0.048113	0.219887	0.06537	0.047357	0.0417169	0.03573	0.0254641	0.0155952	0.0162393	0.0270293	0.0333217	0.0251689	0.0153319	0.0308218	0.026237	0.0360854	0.00714846	0.112489	0.0121342	0.013329	0.0214212	0.0193672	0.0332491	0.02766	0.0340804	0.161619	0.0540644	0.214166	0.0130336	0.00732261	0.0063409	0.0142456	0.0265507	0.0134058	0.0379845	0.0375076	0.0327563	0.0321759	0.0322565	0.0353532	0.0325384
Baoan_Jishishan	Modern reference population	0.0103132	-0.00629261	0.000478163	-0.00854722	-0.013421	0.00799496	0.00389176	0.0328787	0.203054	0.0473878	0.0457026	0.0383147	0.0327551	0.0251557	0.0131535	0.0133059	0.024195	0.0208261	0.00921021	0.00213448	0.020936	0.0318592	0.0408061	0.013569	0.0942718	0.0177645	0.0208412	0.029625	0.0280221	0.0399389	0.0293428	0.0379517	0.140844	0.0361745	0.192149	0.000609024	-0.0047657	-0.00542347	-0.000202356	0.0125798	0.000744834	0.0201979	0.022473	0.0162903	0.0159075	0.0150613	0.0175592	0.0144495
Han_Hubei	Modern reference population	-0.0223267	-0.0361687	-0.0289859	-0.0313159	-0.0378978	-0.017445	-0.0193125	0.0099584	0.21766	0.0277388	0.0167774	0.00915636	0.00314921	-0.00581922	-0.0190251	-0.0183052	-0.00558669	0.00871645	-0.00098607	-0.00988226	0.00814821	0.0260353	0.0356924	0.00571885	0.0837904	0.0116873	0.0124588	0.025189	0.0231353	0.0339206	0.0274032	0.0328865	0.144656	0.0170924	0.206013	-0.0126995	-0.0185309	-0.019039	-0.0118514	0.000616493	-0.0127342	0.0238507	0.0244154	0.0204396	0.0194765	0.019036	0.0225287	0.0190272
Yugur_Sunan	Modern reference population	0.0159006	-0.000437697	0.00636284	-0.000961558	-0.00642138	0.0146034	0.0105947	0.0384908	0.201245	0.0539202	0.0504731	0.0433058	0.0386944	0.0310095	0.0186664	0.0192628	0.0296268	0.0218317	0.0113722	0.00344964	0.0221944	0.0277848	0.0363634	0.00984605	0.0974597	0.0153796	0.0164141	0.0277493	0.0265178	0.0349765	0.0259205	0.0330022	0.144107	0.0418595	0.191204	0.0029009	-0.0025288	-0.00294672	0.00190882	0.0140466	0.00228306	0.0166599	0.0185689	0.0138791	0.0134956	0.0125655	0.0158676	0.0129159
Han_Jiangsu	Modern reference population	-0.00541093	-0.0210007	-0.014362	-0.0173063	-0.0236763	-0.00319097	-0.00576296	0.0235422	0.214709	0.0407082	0.0325446	0.0257794	0.018914	0.0101631	-0.00219218	-0.001882	0.0109953	0.0158916	0.00483734	-0.00348679	0.0152582	0.0282351	0.0373484	0.00748772	0.0935873	0.0151444	0.0140295	0.0274345	0.0256456	0.0354233	0.0285041	0.0333	0.145494	0.0297976	0.205551	-0.00463965	-0.0106597	-0.0116475	-0.00492886	0.00762804	-0.0046392	0.0240592	0.0231611	0.0194744	0.0192814	0.0187978	0.0214605	0.0177566
Tamang_Nepal	Modern reference population	0.00684425	-0.010926	-0.00583614	-0.0214887	-0.022298	-0.000752842	-0.00505955	0.0231241	0.201332	0.0350735	0.0402002	0.0311475	0.0278771	0.0192458	0.00763394	0.0060865	0.0182248	0.0179162	0.00615492	-0.00112557	0.0170802	0.0401458	0.0487254	0.0205492	0.0886017	0.0214449	0.0304997	0.0317919	0.0309257	0.0493992	0.0362779	0.0473702	0.137894	0.0302313	0.187865	-0.000974143	-0.00517806	-0.00576855	-0.00367125	0.0081467	-0.00170608	0.0248871	0.0304889	0.0206983	0.0200202	0.0185135	0.0209744	0.0169914
Li_Hainan	Modern reference population	-0.0278132	-0.0370684	-0.0297726	-0.0264921	-0.0336075	-0.014338	-0.0135328	0.0122587	0.231857	0.0313984	0.0105036	0.00473655	-0.00338515	-0.0137891	-0.0226666	-0.0215053	-0.010575	0.0162711	0.0115857	0.000889334	0.0138941	0.0329618	0.0437946	0.00910158	0.0904066	0.0102575	0.0132331	0.0219038	0.0193902	0.0409562	0.033477	0.0384536	0.157178	0.0217459	0.218988	-0.00483225	-0.010536	-0.011208	-0.000727078	0.0105152	-0.00453654	0.0421814	0.0422232	0.0356138	0.0342522	0.0340807	0.0370339	0.0345226
ARpost9K	Ancient reference population	-0.0370488	-0.0334172	-0.036963	-0.0395886	-0.0446789	-0.0439831	-0.0282896	-0.033259	0.0716914	-0.0288702	-0.028211	-0.0256969	-0.0319664	-0.0324821	-0.0374312	-0.037268	-0.0332648	0.00334683	0.0120892	0.0130241	0.00545698	0.0782456	0.0882728	0.0536553	0.0256335	0.0541624	0.0700411	0.0631482	0.0654885	0.0963525	0.0790539	0.0916106	0.0310946	-0.0306905	0.0484782	0.000579202	-0.000333961	3.67288e-05	0.00845736	0.00289234	-0.00120895	0.0125766	0.0530081	0.0403803	0.0413733	0.0184273	0.0297266	0.0179905
Sherpa_Nepal	Modern reference population	-0.021694	-0.0406057	-0.035122	-0.0570362	-0.0556614	-0.0333332	-0.0385813	-0.00829054	0.222449	0.00432394	0.0155065	0.00537153	0.0020138	-0.00680553	-0.0202486	-0.0212898	-0.00940552	0.00312981	-0.012914	-0.0190401	0.00379642	0.0438114	0.0552733	0.0237793	0.0717097	0.0270583	0.0333637	0.0391545	0.0371037	0.0533422	0.0397172	0.0521584	0.13883	0.00363734	0.203784	-0.0138626	-0.0192216	-0.0196011	-0.0213355	-0.00799203	-0.0159104	0.0298382	0.0315346	0.0237208	0.0228953	0.0219477	0.0267457	0.0212196
Dong_Guizhou	Modern reference population	0.0131226	0.0007195	0.0086658	0.00917519	0.00307994	0.0239841	0.0215989	0.0489156	0.21229	0.0659347	0.0496381	0.0436657	0.0375966	0.0287963	0.0171054	0.0192288	0.0298732	0.0310705	0.0234744	0.0135586	0.0296858	0.0196294	0.0283379	0.00228125	0.110124	0.00974013	0.00812827	0.0195067	0.018216	0.0261124	0.0252735	0.0266969	0.157042	0.0546289	0.208067	0.0115486	0.00585448	0.00471056	0.0132081	0.0250299	0.012267	0.0327747	0.0317286	0.0284114	0.0278235	0.0271815	0.0307207	0.0275061
Han_Shanghai	Modern reference population	-0.112956	-0.125371	-0.121108	-0.121828	-0.130189	-0.114169	-0.107304	-0.0864094	0.23654	-0.0683987	-0.0777035	-0.0824422	-0.0936935	-0.0988352	-0.111811	-0.112463	-0.0987054	-0.03749	-0.0454947	-0.0538494	-0.0375827	0.0325629	0.0458604	0.00651069	0.0140668	0.0107864	0.0153712	0.0253911	0.0222851	0.0405964	0.0309962	0.0404029	0.115392	-0.0700362	0.198173	-0.0592809	-0.0639224	-0.06549	-0.0552492	-0.0456388	-0.0598444	0.0251699	0.0251414	0.0150301	0.016813	0.0158264	0.0196753	0.0160586
Tibetan_Chamdo	Modern reference population	0.0172555	-0.0036593	0.00248299	-0.0149099	-0.0179659	0.00748316	-0.00331877	0.0291897	0.209201	0.0415872	0.053528	0.0429475	0.0399409	0.032743	0.0184686	0.0178664	0.0302191	0.0187872	0.00199889	-0.00465501	0.0199791	0.0390852	0.047633	0.0208441	0.097731	0.0267792	0.0293449	0.0385008	0.0368417	0.0465688	0.0345075	0.044629	0.147943	0.038786	0.199376	0.00403318	-0.000648161	-0.00155641	-0.00516563	0.00805813	0.00313534	0.024823	0.0259483	0.0211456	0.0201086	0.0206616	0.0227335	0.0195177
Mulam_Luocheng	Modern reference population	0.0196398	0.00787076	0.0156016	0.0169691	0.0107069	0.0313576	0.0292316	0.0566958	0.21528	0.0739397	0.0552129	0.0498981	0.0440642	0.0343221	0.0249147	0.0256077	0.0362253	0.0366371	0.0296704	0.019082	0.0344993	0.0259749	0.0343076	0.00520371	0.116768	0.0106861	0.00916344	0.0201388	0.0191623	0.0322632	0.0272087	0.0302064	0.161924	0.0622339	0.212654	0.01698	0.0110457	0.00979722	0.0181276	0.0302185	0.0172357	0.0354949	0.0352687	0.0313538	0.0306734	0.0302705	0.0339658	0.0307774
Han_SichuanHO	Modern reference population	-0.00723887	-0.0214695	-0.0142703	-0.0175788	-0.0233218	-0.00227076	-0.0046284	0.0237955	0.213279	0.0412413	0.0314882	0.0243708	0.0178687	0.00896606	-0.00328425	-0.0026969	0.00853086	0.0165221	0.00516781	-0.00369489	0.0146958	0.0244905	0.0342853	0.00469964	0.0923276	0.0114885	0.0111412	0.0236423	0.0217988	0.0320009	0.025215	0.031046	0.144934	0.0298343	0.203716	-0.00474224	-0.0102536	-0.0110351	-0.00460316	0.00782885	-0.00477998	0.0240485	0.0232862	0.0198684	0.0196726	0.0190941	0.0230579	0.0184118
Qiang_Daofu	Modern reference population	0.00884377	-0.0114155	-0.0053895	-0.0210883	-0.0251642	0.000466512	-0.0107429	0.0212419	0.21494	0.0370445	0.0473608	0.0364364	0.0330183	0.0246344	0.0104806	0.0104858	0.0225246	0.0167943	-0.0016404	-0.00790214	0.0166328	0.0395242	0.0494529	0.0208873	0.0938101	0.0270348	0.0296202	0.0403388	0.0374056	0.047056	0.0358026	0.0461887	0.148614	0.0330047	0.202911	0.00055062	-0.00410206	-0.00517868	-0.00784744	0.00565616	-0.000303344	0.027891	0.0281791	0.0225148	0.0214222	0.0220505	0.0241282	0.020559
Tibetan_Xunhua	Modern reference population	-0.0548526	-0.0712735	-0.0662891	-0.0779025	-0.0832399	-0.0624048	-0.0637989	-0.0372169	0.21673	-0.0214778	-0.0195903	-0.0272954	-0.030382	-0.0398551	-0.0531367	-0.0545642	-0.042839	-0.013981	-0.0258172	-0.033444	-0.0136237	0.0356189	0.0488389	0.014671	0.0457806	0.0168058	0.0240339	0.030472	0.0278773	0.0462056	0.0351443	0.0454718	0.121217	-0.0260844	0.187865	-0.0343153	-0.0387538	-0.039434	-0.0348866	-0.0240346	-0.0348511	0.0231537	0.0244749	0.0150801	0.0153944	0.0115703	0.0149782	0.0119888
Tibetan_Gangcha	Modern reference population	0.0246487	0.00559649	0.0117646	-0.00414155	-0.00762476	0.0159545	0.00787768	0.0381038	0.202528	0.0505709	0.0589907	0.0492776	0.0468412	0.0389251	0.0261124	0.0262594	0.0367115	0.0228356	0.00750461	0.00179181	0.024312	0.0358857	0.0435205	0.0183578	0.0974444	0.0230962	0.0259813	0.0341276	0.032941	0.0426941	0.0311376	0.0412063	0.145664	0.0438978	0.191355	0.0065939	0.001756	0.00106764	0.000463692	0.0126306	0.00619154	0.0192835	0.0212203	0.0151656	0.0150681	0.0147734	0.0169794	0.0137958
Tibetan_Lhasa	Modern reference population	0.0129994	-0.00600104	-0.000243989	-0.0231441	-0.0209984	0.00433829	-0.00500713	0.0278561	0.214067	0.0397777	0.0505388	0.0404711	0.0373497	0.0294163	0.0150009	0.0144336	0.0269264	0.0200027	0.00323761	-0.00416774	0.0205894	0.0408416	0.0500196	0.0219689	0.0962717	0.0272683	0.0310433	0.0392645	0.0370428	0.0489702	0.0357835	0.0474397	0.14877	0.0366938	0.201831	0.00250533	-0.00179635	-0.00273715	-0.00511338	0.00803093	0.00197596	0.0280229	0.0284596	0.022556	0.0217807	0.0220377	0.0240762	0.0209415
TibetanHO_Yunnan	Modern reference population	-0.0150667	-0.0324132	-0.0269672	-0.0399758	-0.044453	-0.0208434	-0.0274622	0.00157534	0.239743	0.0195045	0.0223046	0.0131622	0.0100079	-0.000214953	-0.0132219	-0.0128887	-0.000274944	0.0121224	-0.0028652	-0.0109611	0.012886	0.0517552	0.0623675	0.0311451	0.0848113	0.034131	0.0397431	0.0468563	0.0442634	0.0593563	0.0460233	0.0590633	0.155171	0.0151995	0.21954	-0.00482483	-0.00981695	-0.0104486	-0.0103072	0.00221397	-0.0045883	0.0427673	0.0419086	0.0333464	0.0338984	0.0339629	0.0358288	0.0343012
Han_Zhejiang	Modern reference population	-0.0214039	-0.0354939	-0.0282145	-0.0315553	-0.037908	-0.0184463	-0.0194502	0.00988242	0.21929	0.0282557	0.0169195	0.0103274	0.00378129	-0.00484132	-0.0175786	-0.0178274	-0.0058392	0.00881556	-0.00100364	-0.0101824	0.00793873	0.0276683	0.0376702	0.00648836	0.0831832	0.0131811	0.0136378	0.0268856	0.0231007	0.0351108	0.0281403	0.0337484	0.145893	0.016254	0.205749	-0.0123436	-0.0179583	-0.0189	-0.0116544	0.000518604	-0.0119787	0.0240013	0.0245243	0.0200753	0.01897	0.0188778	0.0227112	0.0206189
Tibetan_Nagqu	Modern reference population	0.00283084	-0.0168908	-0.0112641	-0.0303458	-0.0320633	-0.00708198	-0.0164625	0.0157487	0.213207	0.0295087	0.0417067	0.0299514	0.0277022	0.0190951	0.0043412	0.00448015	0.0163683	0.0129042	-0.00458334	-0.0109889	0.0146708	0.0390565	0.0487308	0.0199743	0.0884098	0.0254245	0.0296907	0.0374431	0.0359335	0.0474322	0.0345859	0.0463011	0.145744	0.0259773	0.199554	-0.00293256	-0.00784124	-0.0089228	-0.0122708	0.000821063	-0.00374847	0.0255825	0.0261948	0.0197556	0.0198302	0.0196256	0.0228886	0.0176453
Tibetan_Yajiang	Modern reference population	0.00150888	-0.0179231	-0.0123365	-0.0249945	-0.0296234	-0.00492196	-0.014523	0.0178025	0.212524	0.0313746	0.039297	0.0290371	0.0263422	0.0176693	0.00375473	0.00291397	0.0150638	0.013123	-0.00244635	-0.00995698	0.0139376	0.0381366	0.0477484	0.0189084	0.0910432	0.0232745	0.0279572	0.0369349	0.0347423	0.0455311	0.0342804	0.0446106	0.14419	0.0283445	0.200926	-0.00235668	-0.00755654	-0.00859887	-0.00987261	0.00341491	-0.00339466	0.0265963	0.0276388	0.0216713	0.0215599	0.0213131	0.0228009	0.0195412
Qiang_Danba	Modern reference population	-0.0230063	-0.0413334	-0.0373554	-0.050186	-0.0562643	-0.0322699	-0.0405847	-0.0115744	0.223996	0.00549428	0.0148536	0.00535884	0.00102899	-0.00801084	-0.0207	-0.0222251	-0.0104063	0.001187	-0.0161968	-0.0206088	0.00208095	0.0440021	0.0557025	0.0233196	0.0731667	0.0289403	0.033742	0.0419396	0.039873	0.052947	0.0405391	0.0525802	0.13822	0.00453375	0.206042	-0.0137112	-0.0183337	-0.0192651	-0.0211402	-0.00797691	-0.0145633	0.0301145	0.0317353	0.0253971	0.0251862	0.0241202	0.0273776	0.0242899
Tibetan_Shigatse	Modern reference population	0.00965679	-0.0102079	-0.00441388	-0.026851	-0.0247793	0.000102703	-0.00843468	0.0240339	0.212182	0.0366825	0.0466353	0.0361925	0.0339665	0.0254198	0.0113161	0.0111071	0.0226455	0.0169223	0.00136554	-0.00577626	0.0188184	0.0397347	0.0492012	0.022078	0.0931349	0.0259371	0.0312003	0.0375065	0.0363526	0.0478002	0.0357814	0.0467423	0.146028	0.0325084	0.200523	0.000200562	-0.00421926	-0.00450172	-0.00731477	0.00565096	-4.58257e-06	0.0274114	0.0290514	0.0219362	0.0210901	0.0214905	0.0231081	0.0210261
Tibetan_Xinlong	Modern reference population	-0.0222666	-0.0370821	-0.0299055	-0.0329954	-0.0398645	-0.0194658	-0.0212994	0.00715026	0.214275	0.02486	0.0171345	0.00907743	0.00274897	-0.00674398	-0.0189873	-0.0184053	-0.00566085	0.00621103	-0.00302412	-0.0117491	0.00663218	0.0265584	0.0372741	0.00682669	0.0816672	0.0118368	0.0138914	0.0245987	0.022057	0.0345184	0.0268352	0.0327296	0.141831	0.0149792	0.201395	-0.0130359	-0.0180204	-0.01903	-0.0132699	-0.00117161	-0.0129432	0.0236908	0.0253435	0.0189459	0.0190431	0.0181453	0.0213929	0.0178112
Tibetan_Shannan	Modern reference population	0.0149085	-0.00478638	0.00143919	-0.0229606	-0.019929	0.00486673	-0.00419097	0.0283268	0.214719	0.0413236	0.0507878	0.0409563	0.0389708	0.030179	0.016844	0.0166372	0.0272843	0.0207028	0.00464014	-0.00220518	0.021588	0.0422206	0.0509255	0.023432	0.0980257	0.0277653	0.0314949	0.0391478	0.0372916	0.0495857	0.0370271	0.048987	0.147067	0.0382545	0.201968	0.00353152	-0.000781633	-0.00174423	-0.00429567	0.00929713	0.00264611	0.0281411	0.0292101	0.0232288	0.0226707	0.0225872	0.0256355	0.0222273
Dongxiang_Linxia	Modern reference population	-0.00283088	-0.0182676	-0.011814	-0.0197396	-0.0250512	-0.00484417	-0.00717244	0.0212416	0.200255	0.0345632	0.0326879	0.0252934	0.019882	0.0128122	-1.12221e-05	-0.00117562	0.0108392	0.0144448	0.00377628	-0.00398686	0.0140666	0.0305171	0.0401062	0.0112266	0.0843782	0.0131177	0.018677	0.0254339	0.0233954	0.0392564	0.0285162	0.0372104	0.134261	0.0238927	0.186876	-0.00755033	-0.0128638	-0.0134057	-0.00643252	0.00552832	-0.00820275	0.0178306	0.0208294	0.0118517	0.0119517	0.0101948	0.0131297	0.00932637
Dong_Hunan	Modern reference population	-0.00552501	-0.0175888	-0.00980787	-0.00947615	-0.0159053	0.00469758	0.00361301	0.0316998	0.21869	0.0487797	0.0329899	0.0254076	0.0200569	0.00972618	-0.00105991	0.000127372	0.0122538	0.0226169	0.0139755	0.00409415	0.0197687	0.0200928	0.0301653	0.00140616	0.100114	0.00900555	0.00843122	0.0194127	0.0168478	0.0278981	0.0259019	0.0280145	0.15366	0.0377811	0.208682	0.00145891	-0.00460552	-0.00563336	0.00259746	0.0149023	0.00147111	0.0321736	0.0308829	0.0266448	0.0259297	0.0260464	0.0287942	0.0265006
Han_Chongqing	Modern reference population	-0.0627718	-0.0746495	-0.0690118	-0.0694234	-0.0766883	-0.0577691	-0.0559124	-0.0315048	0.228647	-0.0120406	-0.0225247	-0.0311765	-0.0379498	-0.0463156	-0.0579162	-0.0592119	-0.0452579	-0.0104279	-0.0193699	-0.0291584	-0.0118142	0.0258964	0.0380922	0.00346653	0.0560249	0.00956787	0.0121547	0.0221591	0.0195411	0.0348204	0.0281299	0.033464	0.13342	-0.0179135	0.205625	-0.0324288	-0.037468	-0.0382604	-0.0306373	-0.0191322	-0.0316063	0.0269614	0.0264417	0.0189963	0.0190633	0.0185361	0.0213637	0.0185508
Dusun	Modern reference population	0.0358435	0.0235131	0.0317923	0.0319719	0.0261524	0.0470449	0.0454543	0.0734665	0.240826	0.0918979	0.0720938	0.0647471	0.0591041	0.049439	0.0402135	0.0401204	0.0523308	0.0581312	0.0500024	0.038166	0.0551365	0.0482685	0.0571515	0.0275102	0.135421	0.0246629	0.0309434	0.0318062	0.0302793	0.0548161	0.0467712	0.0519468	0.185421	0.0779052	0.235509	0.0344395	0.0281139	0.0271385	0.0370469	0.0503138	0.0346517	0.0592564	0.0569434	0.0516651	0.0510942	0.0523364	0.0553068	0.0525411
Kankanaey	Modern reference population	0.0446621	0.0322672	0.0407965	0.0407388	0.0348184	0.0565214	0.0543145	0.0856641	0.261958	0.103854	0.0856084	0.078683	0.0716227	0.0612888	0.0500208	0.0515908	0.0633916	0.0702022	0.0608704	0.0486489	0.067845	0.062995	0.0712338	0.0416227	0.14807	0.0432724	0.0439029	0.0541519	0.0519404	0.0674905	0.0633829	0.0658204	0.203434	0.0877096	0.256596	0.0445309	0.0378752	0.0366653	0.0476501	0.0622508	0.0450403	0.0737297	0.0693073	0.0646213	0.0642215	0.0677927	0.0686159	0.0665145
Ilocano	Modern reference population	-0.0975826	-0.102362	-0.0981537	-0.0922704	-0.10041	-0.0860264	-0.0776772	-0.0596826	0.250725	-0.0410547	-0.0624588	-0.0656159	-0.0757935	-0.0856547	-0.0919456	-0.0908954	-0.0800916	-0.0143283	-0.0185535	-0.0263618	-0.0169144	0.0415031	0.0536903	0.0149553	0.0389603	0.0128158	0.0215068	0.0252257	0.0234345	0.0506342	0.0429841	0.0512914	0.138203	-0.0435031	0.21393	-0.0367497	-0.04157	-0.0427877	-0.0300902	-0.0208344	-0.0367376	0.0462892	0.0462662	0.0361056	0.0364518	0.0353671	0.0388683	0.0352906
Tagalog	Modern reference population	-0.0133125	-0.0245176	-0.01742	-0.018002	-0.0240555	-0.00526446	-0.00454176	0.0219627	0.21611	0.0391519	0.0229292	0.0167639	0.00898144	0.000794488	-0.00964386	-0.00940289	0.00219106	0.0205527	0.0129724	0.00342554	0.0169436	0.033512	0.0419805	0.0100275	0.0915112	0.0104084	0.0161506	0.0190366	0.018056	0.0410796	0.0320667	0.0390704	0.146076	0.02721	0.205074	-0.00255831	-0.00799783	-0.00893555	0.000884447	0.0134485	-0.00218769	0.0331672	0.0360397	0.0278642	0.0278281	0.0260785	0.0292655	0.0265167
Malay	Modern reference population	0.0122345	0.00114812	0.0079283	0.00690078	0.00217098	0.0210273	0.0207137	0.0460143	0.209089	0.0623558	0.0456666	0.0369274	0.0339685	0.0243164	0.0158974	0.0145438	0.0265309	0.0340485	0.0273406	0.0180818	0.0308876	0.0327747	0.041166	0.0103717	0.106915	0.00348374	0.0176364	0.00683335	0.0065277	0.0402962	0.0286326	0.0379084	0.154894	0.0515619	0.20197	0.0116965	0.00647537	0.00612496	0.015918	0.0270338	0.0120545	0.0355396	0.0390709	0.0300341	0.0300913	0.0280901	0.0314796	0.0285313
Murut	Modern reference population	0.0334772	0.0211992	0.0297953	0.0301266	0.0242769	0.0458906	0.043633	0.0723604	0.245873	0.0906297	0.0710293	0.0628485	0.0579535	0.0480755	0.0383041	0.0387248	0.0503075	0.0582359	0.0495556	0.0384083	0.0551427	0.0500677	0.0588064	0.0278025	0.135015	0.0264397	0.0324912	0.0333843	0.0310094	0.0555883	0.0479461	0.0543284	0.185867	0.0760305	0.240556	0.0338028	0.027341	0.0267806	0.0368443	0.050807	0.0333049	0.060845	0.0586248	0.0534142	0.0525293	0.0552888	0.056652	0.0542897
Visayan	Modern reference population	-0.0209505	-0.0300533	-0.0237143	-0.0216869	-0.0284239	-0.0111923	-0.0081379	0.0172662	0.229068	0.0353362	0.0175398	0.0108632	0.00289899	-0.00659426	-0.0157832	-0.0152552	-0.00434252	0.0228096	0.0159829	0.0063143	0.0193845	0.0391773	0.0497534	0.0167531	0.0893623	0.0152715	0.0227681	0.0249146	0.0231746	0.0479509	0.040439	0.0464646	0.152661	0.023348	0.214438	-0.00163081	-0.00706262	-0.00726567	0.00352164	0.0149661	-0.00119485	0.0416627	0.0450003	0.0362815	0.0359978	0.0347781	0.0379959	0.035589
AR13-10K	Ancient reference population	0.0428945	0.0491572	0.0434849	0.0445036	0.0383252	0.0340756	0.0543599	0.0449369	0.0701462	0.0445869	0.0448149	0.0538468	0.0449307	0.0426311	0.0419456	0.0414938	0.0436921	0.096952	0.106882	0.105259	0.10041	0.18334	0.195015	0.158193	0.0867351	0.156949	0.172113	0.17005	0.168348	0.196568	0.183593	0.195071	0.0555908	0.0366979	0.0627364	0.0911085	0.0906295	0.0914482	0.0997876	0.0967316	0.0908454	0.120959	0.151815	0.142624	0.144292	0.128112	0.134538	0.126387
AR14K	Ancient reference population	0.0348633	0.0420929	0.0370684	0.0380499	0.0320683	0.0283795	0.0482343	0.0356142	0.0539795	0.0381947	0.0361344	0.0436045	0.0356598	0.0347106	0.0346044	0.0318576	0.0356064	0.107838	0.1137	0.112419	0.108096	0.203421	0.216614	0.177365	0.086059	0.173605	0.189834	0.186509	0.18484	0.21396	0.202197	0.214344	0.0512379	0.0316473	0.044753	0.0976762	0.0960498	0.0966641	0.106686	0.105897	0.0971386	0.152201	0.174214	0.163371	0.164333	0.152502	0.160159	0.153734
AR19K	Ancient reference population	0.0315948	0.0438148	0.0347324	0.0401899	0.0334984	0.0274664	0.0524639	0.0385054	NA	0.0419275	0.0330955	0.0453583	0.0295041	0.0335303	0.0334972	0.0302906	0.033035	0.14723	0.150447	0.144138	0.149853	0.260828	0.276122	0.234247	0.117046	0.221202	0.242472	0.237276	0.232735	0.266452	0.256722	0.268402	0.0637093	0.0488383	0.0623392	0.127446	0.124423	0.125577	0.138647	0.141065	0.126421	0.257404	0.244049	0.226225	0.226845	0.233141	0.235251	0.235249
Wuqi_EN	Ancient reference population	0.0200362	0.0295489	0.0214058	0.0220312	0.0142104	0.00943667	0.0367743	0.0204071	NA	0.0221879	0.0226269	0.0333479	0.0230081	0.0181772	0.0210201	0.0194817	0.023134	0.133601	0.135937	0.131043	0.137036	0.254594	0.272873	0.227397	0.0761387	0.218667	0.237242	0.233752	0.229491	0.261602	0.248758	0.266428	0.0237799	0.0125504	0.0167598	0.112859	0.11036	0.112073	0.124486	0.129231	0.111915	0.233342	0.218735	0.202206	0.203173	0.213671	0.211014	0.21009
Zhalainuoer_EN	Ancient reference population	0.0211427	0.0287992	0.0212937	0.0204609	0.0142909	0.00767206	0.0322208	0.0138762	NA	0.0124009	0.0204445	0.0286239	0.0259585	0.0200566	0.0181254	0.0173886	0.021982	0.135587	0.132449	0.130952	0.133341	0.251614	0.270683	0.22678	0.0813551	0.220055	0.237365	0.233274	0.229991	0.25851	0.250723	0.265207	0.0285812	0.0127617	0.0156238	0.113832	0.110171	0.111062	0.123294	0.127637	0.112589	0.232859	0.219477	0.204463	0.204967	0.211938	0.211697	0.212683
Zhalainuoer_IA	Ancient reference population	0.0167673	0.0286663	0.0238056	0.0167327	0.0109082	0.00496996	0.0294546	0.0227371	NA	0.017894	0.0139379	0.0321933	0.019247	0.01151	0.0206418	0.0186043	0.0190037	0.135765	0.136777	0.127704	0.131564	0.251087	0.26808	0.225853	0.0909693	0.215408	0.236018	0.225586	0.223332	0.257853	0.245791	0.259414	0.0140135	0.0114677	0.0477655	0.109045	0.107216	0.109277	0.124578	0.125274	0.106875	0.238116	0.221592	0.201047	0.202214	0.207354	0.207578	0.216617
Mogushan_Xianbei_IA	Ancient reference population	0.024643	0.0310167	0.0216072	0.0203695	0.0133291	0.00864037	0.0347499	0.0197935	0.102457	0.0184748	0.0229773	0.0314192	0.0195302	0.0188026	0.0183553	0.0179873	0.0234895	0.132636	0.133174	0.128613	0.133548	0.250927	0.26695	0.223792	0.0915532	0.214517	0.235007	0.229963	0.225159	0.257322	0.244461	0.262591	0.0447908	0.0133084	0.0227962	0.111944	0.1084	0.108552	0.121328	0.125527	0.110101	0.224344	0.213928	0.194536	0.199609	0.204777	0.208063	0.204365
Haminmangha_MN	Ancient reference population	0.024691	0.032125	0.0237072	0.0213612	0.0140045	0.00809293	0.0335403	0.0184959	NA	0.0224782	0.0260631	0.0322082	0.0236439	0.0201952	0.0221142	0.0185886	0.0221357	0.135528	0.135255	0.130476	0.136849	0.256488	0.27224	0.230468	0.0867359	0.221273	0.240448	0.234027	0.230704	0.262632	0.251505	0.267263	0.0378402	0.0186401	0.024268	0.113992	0.112828	0.11342	0.124472	0.127606	0.113888	0.239623	0.227206	0.209804	0.209814	0.217015	0.218074	0.214904
Miaozigou_MN	Ancient reference population	0.00812147	0.0157103	0.00556384	0.00885169	0.00232246	-0.00466602	0.0206899	0.00495197	-0.00505802	0.00427685	0.00825607	0.0164597	0.00773705	0.00698476	0.0069849	0.00273419	0.00899974	0.119242	0.120272	0.117335	0.12206	0.241126	0.255338	0.215982	0.0975482	0.20658	0.224082	0.221945	0.218334	0.246061	0.238765	0.251679	0.0193608	0.0252193	0.0318079	0.104929	0.101665	0.101282	0.110734	0.116096	0.101679	0.237058	0.22594	0.206976	0.207883	0.212705	0.213727	0.212872
Bianbian_EN	Ancient reference population	0.0187751	0.0283287	0.0219795	0.0258009	0.0171571	0.010025	0.0378803	0.0228165	NA	0.0220723	0.0196707	0.0291331	0.0184339	0.0198288	0.019965	0.0170421	0.0215363	0.132915	0.137103	0.131827	0.136746	0.25314	0.26847	0.224681	0.099182	0.217982	0.234929	0.231513	0.227627	0.258628	0.250083	0.262334	0.039511	0.0298788	0.0480491	0.114913	0.112038	0.113631	0.126201	0.128102	0.114138	0.248989	0.234553	0.217502	0.217393	0.226348	0.225867	0.226275
Boshan_EN	Ancient reference population	0.0109285	0.0208696	0.0129033	0.0156115	0.00811149	0.00370233	0.0278766	0.0109391	NA	0.0146667	0.0111536	0.0204424	0.0108461	0.00896142	0.00739143	0.00823792	0.0123815	0.128046	0.128964	0.123942	0.127303	0.248147	0.264581	0.220627	0.0975783	0.212645	0.230676	0.22894	0.223569	0.254739	0.243976	0.255426	0.025578	0.0243841	0.0425821	0.107685	0.105518	0.10641	0.11893	0.122413	0.107803	0.244274	0.228379	0.210738	0.210414	0.219823	0.217799	0.219754
Xiaojingshan_EN	Ancient reference population	0.0229807	0.0314405	0.0253717	0.027549	0.0209833	0.0172895	0.0397279	0.0258765	0.0422915	0.0267448	0.026921	0.0326327	0.026599	0.0216069	0.0230769	0.0211329	0.0248199	0.110429	0.117795	0.114669	0.114657	0.21569	0.229857	0.188607	0.0881422	0.184657	0.200925	0.198429	0.196341	0.224285	0.214662	0.224319	0.042887	0.0314969	0.0448413	0.0987113	0.0976243	0.0979484	0.108617	0.107119	0.0976406	0.191506	0.198777	0.181534	0.183089	0.177969	0.183961	0.179571
Xiaogao_EN	Ancient reference population	0.0358488	0.0452337	0.0385529	0.0399139	0.0326973	0.0261063	0.0526165	0.0362302	NA	0.0380485	0.0371921	0.0459034	0.0387556	0.035672	0.0335058	0.0346576	0.0378656	0.147734	0.149945	0.144082	0.147401	0.263376	0.279185	0.237049	0.118475	0.227903	0.246323	0.242796	0.240354	0.268788	0.261172	0.271993	0.0563255	0.0463632	0.0607698	0.128129	0.126272	0.127025	0.138212	0.14213	0.128238	0.259753	0.245715	0.226718	0.227587	0.2377	0.235715	0.235163
Yumin_EN	Ancient reference population	0.0243903	0.0308478	0.0221455	0.0201789	0.0127036	0.00684861	0.0325919	0.0161685	NA	0.0189996	0.0278697	0.0326229	0.0243736	0.0234608	0.0214448	0.0200216	0.0247093	0.135511	0.133883	0.128911	0.13429	0.255647	0.272539	0.23074	0.0760425	0.222048	0.240463	0.235695	0.232434	0.261719	0.251762	0.266141	0.0188037	0.010608	0.0223653	0.114337	0.112345	0.114015	0.122458	0.126663	0.113034	0.245511	0.2306	0.21062	0.212466	0.218627	0.219411	0.220086
Qihe_EN	Ancient reference population	0.0457571	0.0555951	0.0467014	0.0558865	0.0509856	0.0407494	0.0688794	0.057542	NA	0.0501251	0.0415682	0.0558101	0.0445189	0.0393527	0.0433856	0.0392674	0.0464142	0.162375	0.1639	0.157125	0.160587	0.26323	0.279559	0.236781	0.129892	0.22287	0.246002	0.233225	0.231211	0.269182	0.262221	0.27262	0.0543667	0.0654339	0.0781722	0.138121	0.135217	0.136351	0.149799	0.154053	0.138888	0.277272	0.259558	0.238554	0.239308	0.246932	0.24834	0.249006
Chuanyun_H	Ancient reference population	0.0277479	0.0398874	0.0322881	0.039672	0.0324466	0.0262547	0.0502552	0.0345445	NA	0.0377589	0.0284644	0.038749	0.0234599	0.0249205	0.027299	0.0246809	0.0325171	0.147437	0.146671	0.143523	0.145367	0.254219	0.268714	0.228553	0.125609	0.219288	0.236586	0.233151	0.229545	0.259792	0.25527	0.265603	0.0460311	0.0566139	0.0570304	0.126462	0.123898	0.123971	0.136997	0.139556	0.127697	0.264777	0.247194	0.231091	0.231429	0.239481	0.239979	0.238513
Xitoucun_LN	Ancient reference population	0.0302246	0.0439609	0.0383985	0.0487986	0.0415558	0.0358347	0.0594715	0.0461815	0.0501219	0.0469691	0.0334372	0.0432549	0.0311208	0.0304703	0.0309337	0.0289474	0.0354523	0.1266	0.134396	0.129834	0.126332	0.214287	0.227382	0.187718	0.119229	0.181032	0.195999	0.192561	0.191057	0.222715	0.215312	0.224818	0.0513491	0.0585211	0.0732487	0.11301	0.110576	0.111214	0.124188	0.122231	0.112561	0.208754	0.215012	0.198097	0.198049	0.19388	0.198791	0.193782
Tanshishan_LN	Ancient reference population	0.0242827	0.0382395	0.0319965	0.0424468	0.0357822	0.0270556	0.056755	0.0435887	0.0395045	0.0395532	0.0240321	0.0367721	0.0233354	0.0208114	0.0246539	0.0249806	0.0291707	0.138202	0.143887	0.138812	0.13857	0.237325	0.252801	0.210431	0.121312	0.201208	0.216598	0.21259	0.209988	0.243592	0.237515	0.247718	0.0634779	0.0551957	0.0684392	0.119467	0.118103	0.11793	0.133169	0.132906	0.121353	0.246446	0.237754	0.218414	0.219455	0.22284	0.224596	0.221186
Liangdao1_EN	Ancient reference population	0.025823	0.0390511	0.0331471	0.0405398	0.034099	0.0264833	0.0540409	0.0370091	NA	0.0409475	0.0212005	0.031818	0.0244642	0.0233334	0.0256621	0.0248646	0.0284083	0.145858	0.151326	0.144898	0.14709	0.252305	0.269913	0.224141	0.123961	0.21251	0.231639	0.225325	0.220931	0.257694	0.251701	0.262259	0.0780484	0.0541342	0.0697855	0.12635	0.123659	0.124061	0.138527	0.141762	0.126354	0.264966	0.248243	0.228909	0.229999	0.23654	0.237981	0.237134
Liangdao2_EN	Ancient reference population	0.0291304	0.0437477	0.0376753	0.0438494	0.037945	0.0303187	0.0580703	0.0424759	NA	0.0442414	0.0281208	0.0381629	0.0297641	0.0266681	0.0277062	0.026386	0.0309837	0.151002	0.154926	0.14799	0.149638	0.253262	0.270089	0.227419	0.127662	0.213957	0.234567	0.225654	0.222473	0.259459	0.253282	0.264116	0.0594823	0.057533	0.0754603	0.128509	0.125699	0.125834	0.142017	0.144657	0.128865	0.265909	0.251103	0.23152	0.230843	0.238404	0.238451	0.240736
Suogang_LN	Ancient reference population	0.0128345	0.0284317	0.0217618	0.03389	0.0240327	0.0178151	0.045792	0.0315718	0.136842	0.0376597	0.0177493	0.0294907	0.0112193	0.0146814	0.0187951	0.0102985	0.0186518	0.138814	0.143248	0.136251	0.133199	0.238257	0.257737	0.213742	0.113858	0.205116	0.218506	0.214869	0.214282	0.246611	0.241541	0.252047	0.0576863	0.0435468	0.079145	0.118256	0.114852	0.116504	0.128043	0.131893	0.116341	0.256034	0.240304	0.222455	0.22312	0.232556	0.224473	0.232235
Shimao_LN	Ancient reference population	0.00950532	0.0144632	0.0093726	0.0105615	0.00506733	0.000964645	0.0188518	0.00726125	0.00162238	0.0102837	0.00826755	0.0155872	0.00974813	0.00943764	0.00698108	0.00626801	0.00984441	0.0682482	0.0783534	0.0780931	0.0684733	0.164524	0.176848	0.139205	0.0802603	0.139764	0.153027	0.153338	0.152322	0.178538	0.163501	0.175962	0.0104581	0.0278742	0.0310259	0.0684942	0.0676541	0.0672944	0.0745475	0.0679622	0.0670481	0.116003	0.151567	0.137851	0.137468	0.119381	0.130302	0.120872
Dacaozi_IA	Ancient reference population	0.00536387	0.0122275	0.00589044	0.00917514	0.00277903	-0.00155637	0.017819	0.0062075	0.00023777	0.00666454	0.0066281	0.0144765	0.00602013	0.00534323	0.00522221	0.00394966	0.00499839	0.0737057	0.0809431	0.0799072	0.0721261	0.167721	0.18163	0.143335	0.0821966	0.141621	0.156136	0.155606	0.154193	0.18239	0.169261	0.180913	0.0123681	0.0267058	0.0313668	0.0700089	0.0692451	0.0683393	0.0761039	0.0717976	0.0688873	0.131288	0.157119	0.143004	0.143495	0.127961	0.137567	0.128002
Jinchankou_LN	Ancient reference population	0.00845869	0.0149367	0.00628109	0.00808534	0.00183155	-0.00466048	0.0201878	0.00632729	NA	0.00510967	0.00887729	0.0152761	0.00794675	0.00484184	0.00617325	0.00398466	0.00695427	0.120206	0.121915	0.118778	0.122996	0.24484	0.26252	0.219647	0.103365	0.212215	0.230678	0.227319	0.223232	0.253374	0.24159	0.255165	0.0363246	0.0284952	0.0464264	0.106396	0.103491	0.104092	0.113405	0.116136	0.104366	0.245431	0.229641	0.21302	0.211748	0.219435	0.219259	0.219596
Lajia_LN	Ancient reference population	0.0111431	0.0169242	0.0104799	0.0114281	0.0043361	0.000646906	0.0204295	0.00837619	0.0197272	0.0103497	0.012365	0.0193655	0.00973223	0.0103378	0.00873236	0.00605104	0.0115895	0.0921411	0.0981455	0.0963165	0.0936341	0.201166	0.215105	0.175774	0.0873212	0.173811	0.188056	0.187106	0.18464	0.2115	0.198971	0.212376	0.0259112	0.0252962	0.0337212	0.086387	0.0844321	0.0844067	0.0916697	0.0904176	0.0852991	0.174609	0.185666	0.169929	0.171016	0.164124	0.169723	0.163823
Longtoushan_BA	Ancient reference population	0.00608635	0.016219	0.00856598	0.0118609	0.00551486	0.00207222	0.0222792	0.00981176	-0.000419921	0.0114917	0.00753167	0.0151453	0.00605063	0.00542007	0.00901977	0.00456869	0.00993024	0.112205	0.117753	0.112881	0.112043	0.225761	0.241617	0.199301	0.0923912	0.194003	0.20941	0.208691	0.205232	0.233437	0.224256	0.237449	0.0290203	0.0220948	0.0308433	0.097008	0.0951823	0.0954984	0.106996	0.10762	0.0954433	0.212888	0.208655	0.192351	0.193275	0.193111	0.194616	0.195391
Erdaojingzi_LN	Ancient reference population	0.0106308	0.0187735	0.0134169	0.0160485	0.00938561	0.00315598	0.0263984	0.0146275	-0.00163436	0.0116532	0.0121977	0.0183813	0.0126095	0.00920643	0.00941531	0.00736066	0.0120422	0.101575	0.10856	0.105222	0.102012	0.208836	0.222597	0.183091	0.0949787	0.178398	0.192729	0.19279	0.19128	0.219095	0.208529	0.219412	0.0114991	0.0332296	0.0321143	0.0915407	0.089763	0.0892434	0.0998045	0.0994173	0.0903469	0.190273	0.197506	0.18017	0.182788	0.175597	0.18277	0.176719
Banlashan_MN	Ancient reference population	0.0213496	0.0301618	0.0218539	0.0231927	0.0155351	0.00997959	0.0355788	0.0167409	0.0847216	0.0212836	0.0231093	0.0268687	0.0223541	0.019769	0.0209922	0.0178303	0.0231591	0.13156	0.135547	0.129396	0.133225	0.250433	0.265614	0.22492	0.10507	0.217269	0.234307	0.23262	0.228738	0.256703	0.248001	0.259747	0.0403903	0.0336636	0.0530477	0.113353	0.110999	0.112227	0.123333	0.124966	0.112634	0.240795	0.23013	0.212983	0.213036	0.219257	0.220364	0.219193
Haojiatai_LBIA	Ancient reference population	0.00250603	0.010908	0.00426854	0.00899705	0.00197128	-0.00448178	0.0226468	0.00261161	NA	0.00853339	0.000909502	0.0118205	0.00147387	0.000744437	0.00101371	-0.00247365	0.00478541	0.120876	0.12365	0.119966	0.121959	0.239925	0.257031	0.214245	0.100024	0.20677	0.222642	0.221538	0.217724	0.246048	0.239524	0.250981	0.0277341	0.0272888	0.04238	0.102791	0.0996667	0.100881	0.113106	0.11709	0.102606	0.24494	0.22977	0.2109	0.210584	0.218273	0.219633	0.219027
Jiaozuoniecun_LBIA	Ancient reference population	0.00640671	0.0161457	0.00832212	0.0144141	0.00740803	0.000397626	0.0238664	0.0107147	-0.00673584	0.0109567	0.00704607	0.0177032	0.00625668	0.00671187	0.0058045	0.00468799	0.00734746	0.0875065	0.0952437	0.0936005	0.0884407	0.185537	0.200671	0.162204	0.0910705	0.158939	0.173902	0.17371	0.171033	0.198935	0.188388	0.198396	0.0175866	0.0288079	0.0285324	0.0809241	0.0798446	0.0790337	0.08869	0.0854857	0.079732	0.15786	0.177745	0.162487	0.162577	0.150099	0.159519	0.152209
Luoheguxiang_LBIA	Ancient reference population	0.00440013	0.0136971	0.00683124	0.0126774	0.0056425	0.000954775	0.02201	0.00763627	-0.0050015	0.0106219	0.00363668	0.0125704	0.00529371	0.00412278	0.00402576	0.00137792	0.0047906	0.0863545	0.0940205	0.0926966	0.0857038	0.185953	0.198908	0.159456	0.0883732	0.158619	0.170864	0.172127	0.170864	0.197101	0.186643	0.196536	0.0129623	0.0286794	0.0363967	0.0792692	0.0774538	0.0772481	0.0879715	0.0850789	0.0783258	0.158864	0.177529	0.161571	0.16198	0.151178	0.159681	0.15176
Haojiatai_LN	Ancient reference population	0.00624409	0.0149114	0.00685538	0.0126737	0.00590739	-0.000673175	0.0237027	0.0088443	0.00822897	0.0110731	0.00621394	0.0152896	0.00673626	0.00650879	0.00564608	0.00345699	0.00644921	0.102054	0.106754	0.103415	0.0987673	0.208471	0.222448	0.182229	0.0972529	0.178698	0.193138	0.192566	0.189804	0.217779	0.207671	0.220085	0.0274425	0.0321092	0.0437347	0.0903025	0.0883917	0.0886572	0.0975749	0.0967147	0.0900455	0.193765	0.199031	0.182511	0.183403	0.179437	0.185137	0.179794
Pingliangtai_LN	Ancient reference population	0.0198613	0.0252726	0.0207578	0.026732	0.0201993	0.0183317	0.032938	0.0234385	0.0250491	0.0271087	0.0221782	0.0272974	0.021247	0.0208984	0.0180119	0.0186175	0.0210358	0.0520836	0.0659708	0.0663395	0.0525005	0.119275	0.128548	0.0943201	0.0851328	0.100461	0.110284	0.112411	0.114279	0.137668	0.1247	0.131752	0.0325891	0.0416345	0.0569668	0.0569422	0.0574289	0.0567585	0.0633542	0.0561738	0.0560697	0.0620272	0.112859	0.102187	0.103441	0.0732525	0.0888345	0.0730165
Wadian_LN	Ancient reference population	0.00788394	0.0163678	0.00889592	0.0145981	0.00811228	0.00395451	0.023331	0.00902517	-0.00577453	0.00972057	0.00864752	0.0164142	0.00609233	0.00754379	0.00802895	0.00563352	0.00989681	0.0712249	0.0825201	0.0810096	0.0734785	0.164195	0.176121	0.138259	0.082384	0.139808	0.151689	0.152883	0.15216	0.179259	0.16641	0.176723	0.0152783	0.0305203	0.0291952	0.0704646	0.0702401	0.0691141	0.0774473	0.0726859	0.0699651	0.122966	0.154711	0.140449	0.141461	0.122206	0.134924	0.124208
Wanggou_MN	Ancient reference population	0.0144981	0.0218361	0.014192	0.0179132	0.0116471	0.0060852	0.0279891	0.0135308	0.019326	0.017764	0.0157287	0.0229854	0.0129863	0.0153397	0.014215	0.0114435	0.0157008	0.0912298	0.0992502	0.0963208	0.092332	0.191441	0.204466	0.168063	0.0966946	0.166052	0.179958	0.178687	0.177393	0.203805	0.192462	0.203635	0.0240174	0.0360691	0.0478747	0.0854633	0.0838947	0.0836338	0.0926299	0.0904271	0.0837059	0.165167	0.180953	0.16586	0.166225	0.156242	0.163316	0.157617
Xiaowu_MN	Ancient reference population	0.0148508	0.0246431	0.0158675	0.0189873	0.0121942	0.00660258	0.0292184	0.0174715	NA	0.0187719	0.0137864	0.0214805	0.0146783	0.0132479	0.0154033	0.0121997	0.0142881	0.131196	0.132469	0.127378	0.131954	0.24833	0.264315	0.22241	0.112449	0.215289	0.232838	0.230099	0.226422	0.255329	0.246983	0.258771	0.0337383	0.0404296	0.055202	0.112109	0.110484	0.110855	0.12134	0.125328	0.111293	0.251867	0.237247	0.219389	0.219379	0.225001	0.227488	0.227781
Japan_HG_Jomon	Ancient reference population	0.110806	0.110048	0.109807	0.107089	0.103219	0.107973	0.119867	0.12552	0.25933	0.133155	0.127193	0.125675	0.120904	0.114166	0.112579	0.111006	0.117443	0.155862	0.158034	0.15141	0.156885	0.209435	0.220906	0.186393	0.179518	0.176416	0.194826	0.185611	0.184434	0.21792	0.206675	0.218571	0.205002	0.124345	0.237865	0.137028	0.134849	0.134786	0.146089	0.150999	0.137477	0.178604	0.196494	0.182728	0.184056	0.175607	0.182709	0.176847
Mongolia_East_N	Ancient reference population	0.0276595	0.0328558	0.025242	0.0246454	0.0183293	0.0156937	0.0331892	0.0227692	0.0382824	0.0238998	0.0297183	0.033965	0.0268942	0.0264704	0.0249965	0.0248833	0.0264461	0.0855977	0.0923286	0.0924421	0.0856798	0.179658	0.19269	0.154858	0.0580644	0.153314	0.168197	0.165543	0.166016	0.193351	0.178297	0.191318	0.0397716	0.00775222	0.0144672	0.0802276	0.0791273	0.0794927	0.0871896	0.0843274	0.0784092	0.113299	0.146789	0.133598	0.134666	0.116064	0.127912	0.116543
Mongolia_EIA_SlabGrave_1	Ancient reference population	0.0298634	0.0332006	0.0287282	0.0282467	0.0233992	0.021574	0.0333535	0.0262539	0.0278082	0.025346	0.0316118	0.0344851	0.031131	0.0313101	0.0293538	0.0289667	0.0295636	0.022846	0.03584	0.0411396	0.0227271	0.0672217	0.072536	0.0453149	0.0330433	0.0532737	0.0629394	0.0631311	0.0673102	0.0893592	0.0694449	0.0808675	0.0258028	-0.00178948	0.0104894	0.0322361	0.0339831	0.033903	0.0378546	0.0260174	0.0306251	-0.0286443	0.0361629	0.0252824	0.0286955	-0.0103357	0.00466121	-0.0111479
Khovsgol_LBA	Ancient reference population	0.0388093	0.042909	0.0377959	0.0362668	0.032012	0.0283344	0.0423311	0.034687	0.0267175	0.0338466	0.039629	0.0422535	0.0383832	0.0386559	0.0373643	0.0366337	0.0376867	0.0350982	0.0493143	0.0547191	0.0349448	0.0836211	0.0891079	0.0604647	0.044339	0.0644219	0.0790856	0.0730774	0.0775566	0.106318	0.0853907	0.0973278	0.0303449	0.0154731	0.0111834	0.0410811	0.0431467	0.0435335	0.0499224	0.0386023	0.0394347	-0.00814885	0.0558184	0.0401046	0.0437787	0.00507706	0.0191501	0.00370131
Mongolia_LBA_Ulaanzukh_2	Ancient reference population	0.0224704	0.0265573	0.0206221	0.0202335	0.0143837	0.010709	0.0293738	0.019008	0.0352002	0.0195907	0.0248915	0.0289057	0.0238101	0.0232244	0.0218267	0.0191913	0.0231652	0.0705048	0.0785277	0.0796709	0.0708213	0.158236	0.168243	0.133158	0.0541159	0.133586	0.148237	0.145434	0.145684	0.173464	0.158384	0.170651	0.0290559	-0.040436	0.0210849	0.0678739	0.0676891	0.068291	0.0743785	0.0706448	0.0658451	0.0927152	0.131471	0.116649	0.118781	0.0957541	0.105733	0.0958222
Mebrak	Ancient reference population	0.0314175	0.0334311	0.0282704	0.0154335	0.0202056	0.0196341	0.0307029	0.024598	0.0329629	0.0215922	0.0328911	0.0366798	0.03161	0.0312293	0.0294099	0.0284819	0.0290282	0.056177	0.0670826	0.0686794	0.0563719	0.13232	0.141257	0.108518	0.0858589	0.11204	0.12563	0.121923	0.124228	0.150102	0.133106	0.146981	0.0410597	0.0439097	0.0549252	0.0632035	0.0637424	0.0633095	0.0637895	0.0559035	0.0616991	0.0684575	0.121566	0.107062	0.109656	0.078818	0.0920811	0.0801882
Samdzong	Ancient reference population	0.0354523	0.0366096	0.0322017	0.0210497	0.0252486	0.0268943	0.0345504	0.0279079	0.0396328	0.027774	0.0382117	0.0395614	0.0364075	0.0362999	0.0335605	0.033227	0.0349717	0.0265267	0.0390135	0.0432346	0.0278387	0.0739881	0.0786084	0.0516605	0.0798936	0.0601777	0.0698951	0.0686897	0.0727573	0.0959684	0.0740711	0.0868586	0.0417236	0.0472609	0.0608587	0.0415974	0.0431859	0.0418692	0.0402012	0.0288147	0.0395335	0.00332102	0.0648099	0.0545333	0.0560713	0.0187	0.034352	0.017357
Boisman_MN	Ancient reference population	0.0462027	0.0481377	0.0451351	0.0450272	0.0395951	0.0393622	0.0533217	0.0490793	0.0870432	0.0525899	0.0519702	0.0559557	0.0492265	0.0490315	0.045456	0.045552	0.0474388	0.0645728	0.0740166	0.0751285	0.0654081	0.119812	0.128009	0.0959568	0.0787647	0.101699	0.111681	0.112479	0.113604	0.136831	0.121587	0.132091	0.0738275	0.0394018	0.0719012	0.064903	0.0639307	0.064031	0.0714381	0.0658304	0.0633634	0.0322881	0.0829941	0.0799146	0.0814234	0.0538355	0.067854	0.0527301
DevilsCave_N	Ancient reference population	0.050693	0.0551779	0.0510446	0.0500288	0.0440038	0.043467	0.0600384	0.0556662	0.119435	0.0585909	0.060742	0.0635334	0.0566998	0.0550646	0.0515658	0.0508074	0.0553939	0.0967607	0.103054	0.10093	0.0985705	0.170403	0.182562	0.146466	0.105694	0.146374	0.160324	0.159666	0.15854	0.183993	0.171795	0.18315	0.092003	0.0561608	0.104811	0.0889322	0.0873241	0.0883357	0.0962595	0.0944083	0.0878826	0.102994	0.137572	0.131176	0.131326	0.112234	0.123357	0.111479
Taiwan_Gongguan	Ancient reference population	0.00954507	0.0261376	0.017708	0.0294357	0.0221004	0.0143249	0.0425934	0.0235145	NA	0.0305855	0.00790525	0.0224834	0.010297	0.00839671	0.00949408	0.00815955	0.0124755	0.137836	0.143025	0.134767	0.135141	0.240705	0.257698	0.215103	0.115382	0.205492	0.22195	0.218949	0.214679	0.247967	0.243127	0.251357	0.0479247	0.0469572	0.0569961	0.115113	0.113921	0.11377	0.129341	0.130476	0.116653	0.25793	0.240756	0.224126	0.223504	0.229469	0.232647	0.230674
Taiwan_Hanben	Ancient reference population	0.0294878	0.0378955	0.0352329	0.0480237	0.0425022	0.0410948	0.0534128	0.0459638	0.0463627	0.051176	0.0303644	0.0393625	0.0310829	0.031324	0.0302364	0.0326173	0.0323224	0.0294446	0.0483384	0.0494641	0.0262538	0.0418032	0.0470853	0.0169606	0.0874009	0.027756	0.0315885	0.0348813	0.0392865	0.0635898	0.0496607	0.0525829	0.0552384	0.0573561	0.0712215	0.0403802	0.0415723	0.0394777	0.0479153	0.0363552	0.039668	-0.00382842	0.0530761	0.0464898	0.0485231	0.0113511	0.0278658	0.0120616
Chokhopani	Ancient reference population	0.0303014	0.0364995	0.0291715	0.0191146	0.0194799	0.0162617	0.0377769	0.0243687	-0.0015579	0.0230077	0.0318439	0.0373608	0.0283622	0.0276662	0.0275897	0.0240276	0.0289921	0.132266	0.134458	0.130874	0.136192	0.252675	0.268294	0.227073	0.118184	0.217442	0.23701	0.230623	0.227525	0.258883	0.248074	0.262931	0.0615292	0.049165	0.0641594	0.119256	0.116738	0.117541	0.123519	0.127512	0.118367	0.250862	0.240828	0.22062	0.220945	0.224916	0.226506	0.226105
Kyang	Ancient reference population	0.0387506	0.0401213	0.0355779	0.021366	0.0269149	0.0290128	0.0353569	0.0317047	0.0458283	0.0308077	0.0423231	0.0440993	0.0406459	0.0416471	0.0379049	0.0376407	0.0387924	0.0303867	0.0410251	0.0449768	0.0302135	0.0773022	0.0829718	0.0548485	0.084965	0.063415	0.0729701	0.0718503	0.0760468	0.0992596	0.0780405	0.0903204	0.0448048	0.0503972	0.0662945	0.0435987	0.0453204	0.0441585	0.0420501	0.0315196	0.0419654	0.0060694	0.0660339	0.0557843	0.0585032	0.0229044	0.0372144	0.0203167
Lubrak	Ancient reference population	0.0214583	0.0273689	0.0211793	0.00396646	0.00895482	0.00750458	0.0248506	0.0152644	0.0799098	0.0135491	0.0263451	0.0314477	0.0241183	0.0184189	0.0205073	0.0167256	0.0222934	0.110966	0.111897	0.108422	0.112182	0.222531	0.237009	0.19815	0.103946	0.191866	0.208947	0.204212	0.203005	0.231407	0.220037	0.234224	0.0466807	0.0358437	0.0778341	0.100505	0.0985061	0.0980393	0.101929	0.103176	0.0974056	0.209163	0.208766	0.191774	0.191349	0.191806	0.193694	0.192201
Rhirhi	Ancient reference population	0.0469603	0.0501135	0.0441776	0.0335885	0.0364352	0.0358076	0.049034	0.0412991	0.0567577	0.0400793	0.0491675	0.048924	0.0471471	0.0479979	0.0447681	0.0438602	0.045551	0.0768339	0.0878995	0.0877727	0.0786832	0.155894	0.164755	0.132464	0.105476	0.132956	0.147835	0.143504	0.145856	0.171738	0.156062	0.169809	0.0399196	0.0576456	0.0711923	0.0817759	0.0825436	0.0821561	0.084489	0.0769014	0.0801523	0.0997174	0.145147	0.129878	0.132581	0.106802	0.119078	0.106206
Suila	Ancient reference population	0.0430672	0.0483161	0.0416141	0.0254186	0.0292163	0.0261294	0.0472265	0.0351397	NA	0.03205	0.0461937	0.0484888	0.0429395	0.0387544	0.0413429	0.0389507	0.0415838	0.149696	0.14784	0.143086	0.151257	0.269184	0.28451	0.24348	0.129152	0.232277	0.251417	0.244087	0.23969	0.273975	0.263397	0.277508	0.0394154	0.0608669	0.0725177	0.130698	0.129312	0.129847	0.134908	0.138855	0.130494	0.272027	0.253278	0.233721	0.233867	0.242617	0.243024	0.243868
Ando	Ancient reference population	0.0187666	0.0293879	0.0249885	0.0273268	0.0202342	0.0125267	0.0417546	0.0265855	-0.0623441	0.0317394	0.0180868	0.0284426	0.0140929	0.0183634	0.0194509	0.0150034	0.0203227	0.132811	0.137566	0.131736	0.136726	0.245983	0.261817	0.221261	0.106171	0.211124	0.228571	0.227503	0.223422	0.251695	0.245451	0.255215	0.0435784	0.0381148	0.0573676	0.113311	0.111801	0.112348	0.125608	0.127539	0.112988	0.245717	0.232187	0.213178	0.213491	0.220636	0.222955	0.22206
Taejungni	Ancient reference population	0.0612203	0.0701668	0.0636184	0.0644022	0.0587197	0.0520296	0.0749035	0.0600498	NA	0.0509233	0.0668859	0.0758395	0.0557896	0.0571267	0.0574532	0.0512906	0.0662057	0.168333	0.175426	0.164212	0.17397	0.280178	0.292388	0.25193	0.137745	0.239444	0.259605	0.248391	0.249268	0.286899	0.276563	0.287386	0.0456109	0.0896805	0.0919086	0.147416	0.141374	0.142573	0.159983	0.167106	0.144133	0.280009	0.264885	0.241383	0.241287	0.249168	0.245337	0.251028
Changhang	Ancient reference population	0.0518798	0.0624939	0.0548397	0.0583254	0.0507721	0.0425945	0.0705423	0.0570369	0.0573427	0.0610463	0.0506081	0.0620405	0.0537252	0.0480146	0.0493489	0.0476451	0.0531315	0.156073	0.161515	0.155357	0.159545	0.262948	0.279455	0.237601	0.130197	0.225402	0.247424	0.236993	0.235199	0.269882	0.262887	0.27245	0.0576081	0.0649434	0.0632109	0.136412	0.132766	0.133403	0.148505	0.152158	0.13195	0.261399	0.248544	0.22667	0.227995	0.231844	0.234323	0.233583
Nagabaka_historic	Ancient reference population	0.0361654	0.0446422	0.0401971	0.0436382	0.0374103	0.0325613	0.0524438	0.0429404	0.0535568	0.045582	0.0389069	0.044384	0.037994	0.0365256	0.036589	0.0347479	0.0372683	0.0923347	0.104431	0.102254	0.0930403	0.173004	0.184222	0.147228	0.100688	0.144603	0.159971	0.156052	0.155441	0.187369	0.174043	0.18471	0.0509823	0.0520945	0.062596	0.0872681	0.0862791	0.0865895	0.0970003	0.0921234	0.0864952	0.126664	0.159339	0.145443	0.147761	0.127545	0.137976	0.128224
Nagabaka_late	Ancient reference population	0.0547557	0.0650364	0.0597638	0.0594314	0.055434	0.0480465	0.0750613	0.0619307	0.331461	0.0654174	0.0588238	0.0635407	0.0523144	0.0497078	0.0550055	0.0514642	0.0574871	0.163326	0.166625	0.16002	0.165958	0.270366	0.286904	0.243802	0.13942	0.227422	0.251315	0.238164	0.234848	0.275688	0.265456	0.278448	0.085852	0.0735049	0.111273	0.140624	0.138157	0.138502	0.153327	0.156416	0.14059	0.267306	0.254582	0.235549	0.235369	0.244541	0.242899	0.2448
Nagabaka_early	Ancient reference population	0.0748882	0.0801783	0.0735446	0.0697613	0.0646702	0.0591353	0.0861239	0.0738498	NA	0.0627415	0.0686715	0.0808711	0.0699046	0.0618756	0.0621872	0.0618948	0.0629015	0.178569	0.181225	0.172745	0.175508	0.282293	0.295311	0.259829	0.140632	0.236891	0.26453	0.250033	0.246329	0.285361	0.27674	0.291272	0.130556	0.088418	0.0862225	0.151479	0.1486	0.146631	0.16141	0.164557	0.149783	0.282432	0.266333	0.242783	0.246611	0.251953	0.246834	0.252811
Yondaedo	Ancient reference population	0.0420136	0.0492202	0.043081	0.0456832	0.0384867	0.0347621	0.0591555	0.0426255	0.0621891	0.0406371	0.0366391	0.0528453	0.0433415	0.035006	0.0419906	0.0391663	0.0410099	0.147768	0.154753	0.145928	0.150215	0.26193	0.279092	0.235236	0.121699	0.222762	0.244198	0.235844	0.231376	0.267909	0.259687	0.271368	0.088978	0.0598239	0.0619137	0.126383	0.123597	0.125683	0.140284	0.144175	0.126224	0.256887	0.245911	0.224465	0.225987	0.226887	0.227892	0.231889
Yokchido	Ancient reference population	0.0533477	0.0660183	0.0607523	0.0596978	0.0545097	0.0450753	0.0736465	0.061049	NA	0.0612249	0.0483931	0.0665555	0.0546743	0.0466868	0.0546053	0.0502198	0.0536137	0.166904	0.169853	0.161609	0.166217	0.27368	0.289926	0.248323	0.140776	0.231236	0.255102	0.243609	0.240375	0.278925	0.269983	0.282888	0.0749887	0.0705189	0.067613	0.141148	0.138544	0.140786	0.154325	0.158971	0.140895	0.272531	0.256995	0.237677	0.240084	0.247162	0.247547	0.246653
Kuma-Nishioda_Yayoi	Ancient reference population	0.0324867	0.0424857	0.0310113	0.0397204	0.0299738	0.0203372	0.0455652	0.0308496	NA	0.0407367	0.0305788	0.0391646	0.0255021	0.0348434	0.020661	0.0282808	0.0273497	0.141583	0.152792	0.145551	0.145808	0.261824	0.276966	0.240496	0.112708	0.224032	0.241618	0.237324	0.237344	0.263615	0.258309	0.270423	0.109642	0.0507136	0.049663	0.122856	0.124119	0.122325	0.134589	0.128281	0.122934	0.260165	0.243918	0.227111	0.224287	0.238031	0.236086	0.233706
BaBanQinCen	Ancient reference population	0.0177504	0.0318539	0.0257791	0.038992	0.0330249	0.026434	0.049323	0.033869	0.0258487	0.0367832	0.0173702	0.0276609	0.0190838	0.0170819	0.0191504	0.0194678	0.0196078	0.0975023	0.111075	0.107239	0.0960516	0.175727	0.187741	0.149616	0.105533	0.144736	0.159466	0.154173	0.154483	0.188618	0.17789	0.188288	0.0377585	0.0504228	0.0551282	0.0914885	0.0907736	0.0899523	0.103071	0.0996084	0.0913342	0.160582	0.182326	0.165497	0.166128	0.153107	0.161709	0.154527
Baojianshan	Ancient reference population	0.0627926	0.077408	0.0707774	0.0732627	0.0694122	0.0628017	0.0874625	0.0749614	NA	0.0739651	0.0655776	0.0727548	0.0645824	0.0617716	0.066541	0.0606561	0.0661227	0.178249	0.179188	0.173992	0.177868	0.278933	0.295543	0.251951	0.155951	0.235068	0.259074	0.243653	0.241622	0.284436	0.274187	0.287583	0.0927962	0.0895479	0.100404	0.154597	0.151945	0.153275	0.166913	0.172944	0.154702	0.289332	0.274753	0.251455	0.253086	0.261869	0.260404	0.261942
LaCen	Ancient reference population	0.0244549	0.0394491	0.0328009	0.0449949	0.0386262	0.0313056	0.0564208	0.04454	0.0264156	0.0474274	0.0227743	0.0340553	0.0243335	0.0221231	0.025447	0.0255486	0.0268073	0.129019	0.137362	0.131866	0.12809	0.22158	0.235376	0.193075	0.121899	0.184505	0.202075	0.194253	0.19205	0.230783	0.221376	0.230552	0.055937	0.0593388	0.0669104	0.115263	0.113063	0.113228	0.126787	0.125862	0.115052	0.220118	0.223279	0.206573	0.206763	0.203878	0.208536	0.204597
Dushan	Ancient reference population	0.0520906	0.0653081	0.059267	0.0648481	0.0586174	0.053368	0.0770836	0.0628213	NA	0.0631536	0.0491852	0.0623219	0.0462819	0.0471905	0.0505882	0.0481899	0.0521974	0.167777	0.170686	0.164899	0.167746	0.26903	0.28511	0.240519	0.142254	0.226479	0.25105	0.236256	0.233238	0.273923	0.266296	0.278919	0.0822959	0.0781265	0.0935049	0.145855	0.142639	0.144762	0.158961	0.162377	0.146687	0.283629	0.26701	0.245926	0.246127	0.253784	0.25403	0.254528
GaoHuaHua	Ancient reference population	0.0300333	0.0407842	0.0356779	0.0465748	0.0405334	0.0374559	0.0555091	0.0444599	0.038979	0.0475962	0.0323777	0.0394167	0.0309923	0.0293907	0.0289824	0.031166	0.0340182	0.0973862	0.110016	0.106748	0.0957173	0.141251	0.152361	0.136224	0.11228	0.145773	0.154365	0.155485	0.15507	0.155324	0.175906	0.173604	0.0513367	0.0603591	0.0674435	0.0940422	0.0927097	0.0924912	0.102958	0.0987969	0.0935853	0.148377	0.175717	0.159557	0.161963	0.143634	0.153769	0.144857
Layi	Ancient reference population	0.0128761	0.0289198	0.0219818	0.0368542	0.0285765	0.0262976	0.0488801	0.0368575	NA	0.0357027	0.0073856	0.0237668	0.0132052	0.0134746	0.0140921	0.0130463	0.0154092	0.138136	0.148008	0.139843	0.142146	0.244453	0.258865	0.217659	0.123774	0.205546	0.223358	0.218235	0.215773	0.248717	0.243102	0.255177	0.0414054	0.0501327	0.0651444	0.121045	0.118456	0.118522	0.133993	0.138415	0.120453	0.260033	0.246757	0.225451	0.22483	0.233634	0.236341	0.234831
Longlin	Ancient reference population	0.0685304	0.0777821	0.0730496	0.0715018	0.0675909	0.0626644	0.0863755	0.072941	NA	0.0699604	0.0622898	0.0784011	0.0708403	0.0624142	0.0686783	0.0621708	0.0726333	0.178426	0.17669	0.173352	0.177444	0.282766	0.298005	0.257744	0.149263	0.237519	0.26463	0.247713	0.245107	0.287507	0.276669	0.292266	0.0968267	0.0878735	0.104484	0.154504	0.152282	0.153047	0.166983	0.170792	0.155194	0.29178	0.274228	0.252852	0.252987	0.262685	0.26186	0.261323
Shenxian	Ancient reference population	0.0345367	0.0493905	0.042991	0.0536564	0.0473547	0.039912	0.0652297	0.0493336	NA	0.0566803	0.0334189	0.0418823	0.0338402	0.0312202	0.0346938	0.0351814	0.0369191	0.155971	0.162616	0.154665	0.155139	0.257097	0.272489	0.229895	0.137746	0.219794	0.236349	0.229262	0.226381	0.262075	0.256141	0.267501	0.0815959	0.0696235	0.0872854	0.136121	0.13277	0.134222	0.14825	0.152825	0.135776	0.274892	0.257816	0.238257	0.239118	0.244839	0.247377	0.248459
Yiyang	Ancient reference population	0.017232	0.0332826	0.0279791	0.0375361	0.0308687	0.0256571	0.0508582	0.0367979	NA	0.0384758	0.0206207	0.0337926	0.0143886	0.0175451	0.0228083	0.0150272	0.0209469	0.146437	0.149781	0.143384	0.140203	0.248528	0.263677	0.221127	0.122313	0.208831	0.226665	0.220344	0.21808	0.25357	0.247218	0.257357	0.0456023	0.0502108	0.0609557	0.124169	0.121522	0.122224	0.136642	0.138886	0.122405	0.263042	0.248789	0.230635	0.230117	0.237451	0.238609	0.238876
Zongri4.7k	Ancient reference population	0.0223157	0.028266	0.0205978	0.0159756	0.0111315	0.00867826	0.0295872	0.015425	NA	0.0136032	0.0224795	0.030894	0.0219913	0.0213859	0.0209526	0.0178104	0.0204578	0.131219	0.129961	0.126972	0.133626	0.254353	0.270136	0.230108	0.108185	0.220588	0.23905	0.234031	0.230469	0.261908	0.25045	0.265739	0.0435429	0.0341344	0.0589348	0.116894	0.114307	0.11416	0.121809	0.126253	0.11607	0.255273	0.238706	0.220118	0.220594	0.226184	0.226822	0.229191
Zongri4.1k	Ancient reference population	0.0236621	0.0281494	0.0215347	0.0173554	0.0128044	0.00948247	0.0287641	0.0176131	0.061798	0.0155117	0.0255902	0.0313327	0.0225369	0.0232953	0.0221956	0.0175131	0.0233468	0.121259	0.123651	0.120329	0.126224	0.242175	0.258267	0.216752	0.104308	0.208863	0.227031	0.221949	0.21958	0.249698	0.236378	0.251952	0.0396404	0.0328821	0.0623536	0.109698	0.107801	0.108853	0.115734	0.117531	0.108175	0.231469	0.2261	0.207029	0.206466	0.210316	0.212429	0.212651
Chamdo2.7k	Ancient reference population	0.0203947	0.0265367	0.0199809	0.0131001	0.00916491	0.00586914	0.0245673	0.0112889	0.0217901	0.00969315	0.0247547	0.0314955	0.020501	0.0195871	0.019766	0.0190589	0.024849	0.11245	0.11516	0.110427	0.11671	0.233399	0.247939	0.208408	0.100421	0.201003	0.218884	0.212376	0.210461	0.241022	0.229173	0.244905	0.0188434	0.0341516	0.0431639	0.105072	0.103928	0.103564	0.10817	0.108617	0.103917	0.224031	0.219261	0.200215	0.201292	0.202612	0.201646	0.200946
Lhasa1.1k	Ancient reference population	0.0462738	0.0524783	0.0442739	0.0314807	0.0317208	0.0321684	0.050709	0.0371628	NA	0.0337321	0.0424455	0.0456614	0.0429978	0.0454784	0.0412504	0.0416636	0.0417648	0.149733	0.149036	0.144372	0.152748	0.267533	0.283619	0.244369	0.123037	0.234074	0.254254	0.248315	0.242423	0.274313	0.264576	0.278183	0.0422483	0.0591438	0.0716406	0.132646	0.131915	0.131432	0.136992	0.143136	0.132102	0.270634	0.254731	0.23526	0.236956	0.244691	0.243895	0.242831
Zongri4.5k	Ancient reference population	0.0355526	0.0361106	0.0320196	0.0292032	0.025538	0.0254219	0.0354317	0.0294287	0.0537055	0.0312229	0.0393103	0.0410049	0.0377178	0.0367377	0.0330963	0.0332934	0.0346676	0.0502963	0.0595722	0.0623915	0.0527085	0.117527	0.124855	0.092918	0.0809603	0.0989335	0.110549	0.109703	0.112104	0.136013	0.117344	0.128933	0.0472544	0.0402243	0.0644687	0.0591707	0.0593417	0.0586787	0.0598748	0.052419	0.0577161	0.0543374	0.104624	0.0916922	0.0930798	0.064618	0.077204	0.0639359
Shigatse0.7k	Ancient reference population	0.01543	0.0193315	0.0126085	-0.000284623	0.00270311	0.0031023	0.0156997	0.00445812	0.00955721	0.00391527	0.015385	0.0204982	0.0158753	0.0151879	0.0132318	0.0116734	0.0127406	0.0623668	0.0695788	0.0712465	0.0635625	0.156571	0.167181	0.132307	0.0801675	0.132567	0.147724	0.143172	0.144197	0.171574	0.155627	0.169853	0.0134029	0.0303359	0.0262656	0.0652647	0.0664244	0.0654844	0.0669536	0.0601979	0.0638829	0.107292	0.145144	0.129631	0.129312	0.108427	0.119408	0.108014
Shannan3k	Ancient reference population	0.0307776	0.0381319	0.0312964	0.011503	0.0173364	0.01433	0.0353717	0.0248347	NA	0.0178227	0.0334917	0.0408909	0.0317084	0.0280544	0.0282183	0.0265601	0.0296872	0.138718	0.138514	0.134532	0.139861	0.260621	0.276722	0.236521	0.116775	0.225318	0.245333	0.239187	0.236628	0.26644	0.256513	0.271952	0.0328365	0.0454402	0.0634183	0.122691	0.120341	0.121057	0.125896	0.131177	0.120245	0.259334	0.247402	0.22713	0.228631	0.237186	0.235855	0.235294
Nyingchi2k_o	Ancient reference population	0.0148975	0.0225542	0.0137762	0.00194977	0.00377227	-0.000691168	0.0204025	0.0049174	NA	0.00434149	0.0204173	0.0220418	0.013785	0.0144678	0.0157369	0.00957564	0.0153589	0.128678	0.12566	0.121136	0.128417	0.252007	0.267371	0.227286	0.0949058	0.214375	0.234982	0.228767	0.225879	0.256978	0.245229	0.261253	0.0290414	0.0306213	0.040313	0.108328	0.107109	0.108085	0.115102	0.11924	0.10899	0.252099	0.235585	0.216515	0.216318	0.223135	0.224119	0.22446
Nyingchi2k	Ancient reference population	0.0146205	0.0203057	0.0132851	0.00332689	0.00479544	0.00385749	0.0192249	0.0080868	0.0108246	0.00840611	0.0168462	0.0202614	0.0140423	0.0155548	0.0129171	0.0119084	0.0138923	0.0792524	0.0860725	0.0854601	0.0808283	0.181625	0.194664	0.156309	0.083764	0.155298	0.169837	0.167009	0.16654	0.19367	0.179478	0.194722	0.0117985	0.0285296	0.033612	0.0786993	0.0771032	0.0774708	0.08015	0.077795	0.0769635	0.145832	0.169495	0.153485	0.154504	0.140604	0.148464	0.141162
Shannan2.2k_1	Ancient reference population	0.0245545	0.0298545	0.0224211	0.000110371	0.00920739	0.0081176	0.0251506	0.0158046	0.0446353	0.0121862	0.0253082	0.0316724	0.0271868	0.0254234	0.0223806	0.0216214	0.0239452	0.107241	0.10806	0.106535	0.109325	0.218241	0.232783	0.193474	0.0980184	0.188189	0.206392	0.19942	0.198526	0.228215	0.215941	0.230074	0.0470189	0.037891	0.0584941	0.0977852	0.0974676	0.0976153	0.0999692	0.0992069	0.0970651	0.199794	0.206868	0.187189	0.188653	0.184492	0.189837	0.182976
Nagqu2.7k	Ancient reference population	0.0234355	0.0274163	0.0190055	0.00924177	0.0078764	0.00532665	0.024348	0.0127408	NA	0.00798321	0.0249101	0.0318098	0.0222025	0.0227567	0.0199887	0.0173381	0.021925	0.129329	0.128926	0.124321	0.130802	0.255671	0.270479	0.229439	0.105701	0.219955	0.241227	0.234208	0.230571	0.260859	0.250117	0.266776	0.0464722	0.0357603	0.059496	0.114251	0.113155	0.113614	0.119217	0.122453	0.112963	0.258558	0.24108	0.220485	0.222136	0.229122	0.228066	0.229485
Nagqu1.4k	Ancient reference population	0.0234125	0.0259332	0.0200192	0.00376933	0.0089414	0.00839955	0.0214892	0.0151534	0.0306199	0.0135857	0.0240584	0.0271137	0.0236389	0.0238452	0.0222125	0.0195143	0.0212576	0.0732605	0.0780942	0.0786556	0.0728194	0.167425	0.177665	0.141048	0.0886382	0.141537	0.156425	0.152958	0.153438	0.180514	0.165348	0.178965	0.0396932	0.0345924	0.049292	0.0739454	0.0736356	0.072863	0.0729271	0.0697649	0.072956	0.118912	0.153479	0.137016	0.139015	0.117339	0.129489	0.118976
Shigatse2.6k	Ancient reference population	0.0379589	0.044093	0.0361792	0.021903	0.0248637	0.0229234	0.0413981	0.0314225	0.0271574	0.0290502	0.0399925	0.0449349	0.0388077	0.0362743	0.0341856	0.0322745	0.0359019	0.135351	0.134146	0.131762	0.136438	0.250576	0.266316	0.226051	0.115276	0.216755	0.236488	0.228221	0.22559	0.25788	0.246756	0.261706	0.0454757	0.051912	0.0649626	0.120508	0.118812	0.119625	0.124171	0.126122	0.118264	0.243345	0.237981	0.219207	0.218609	0.222418	0.222655	0.222232
Ngari2.3k_o2	Ancient reference population	0.0553295	0.0618553	0.0524122	0.0443589	0.0418894	0.0384854	0.0580321	0.0484259	NA	0.0450689	0.0562175	0.0628715	0.0508326	0.0542819	0.0551493	0.0492218	0.0528937	0.159295	0.156571	0.154222	0.159016	0.275317	0.291147	0.252101	0.133982	0.237205	0.259807	0.249038	0.245891	0.281309	0.269865	0.28727	0.102668	0.066711	0.082836	0.138509	0.135942	0.137866	0.146435	0.149854	0.136445	0.278318	0.260431	0.239612	0.240245	0.246755	0.245026	0.245907
Ngari2.3k	Ancient reference population	0.0347079	0.0405483	0.0326075	0.0242597	0.0243598	0.0221516	0.0383578	0.0300064	0.00434266	0.0229064	0.0341234	0.0395431	0.0318346	0.0317691	0.0322698	0.0297277	0.0328435	0.0965877	0.10682	0.104941	0.0998632	0.199726	0.212773	0.173874	0.0992214	0.1691	0.188586	0.180753	0.180629	0.212583	0.197769	0.211692	0.0351119	0.044359	0.0344748	0.0950046	0.0939567	0.0951617	0.0999463	0.0965108	0.0935425	0.167311	0.187802	0.168744	0.170999	0.157657	0.165316	0.157691
Zongri4.5k_o2	Ancient reference population	0.0196448	0.0265018	0.0179848	0.0124601	0.00742673	0.00410399	0.0243397	0.0123286	NA	0.0124582	0.0222908	0.0259535	0.016477	0.0178756	0.0187717	0.0141595	0.018458	0.129163	0.127931	0.124172	0.130446	0.252285	0.267795	0.227793	0.0990948	0.218344	0.236835	0.23209	0.228146	0.258197	0.247564	0.262709	0.0423066	0.0292516	0.0491724	0.112468	0.110652	0.111558	0.119132	0.120751	0.111306	0.252095	0.236776	0.216255	0.216854	0.226491	0.226979	0.226162
Zongri4.5k_o1	Ancient reference population	0.015702	0.0226198	0.0152007	0.00992814	0.00527308	0.000136535	0.0217121	0.0086358	NA	0.0126049	0.0160684	0.0219734	0.016386	0.0131467	0.0119928	0.0112815	0.0128857	0.124932	0.125	0.121832	0.129868	0.249981	0.267113	0.225683	0.0957523	0.215805	0.234282	0.230188	0.225799	0.256952	0.245965	0.260529	0.0269386	0.0261151	0.053733	0.111661	0.109036	0.109167	0.11794	0.11983	0.110393	0.250595	0.235349	0.215719	0.215133	0.223077	0.222792	0.223813
Zongri5.1k	Ancient reference population	0.0277881	0.0355152	0.0276763	0.0172747	0.0142279	0.010631	0.0319223	0.0190858	NA	0.0163869	0.0349446	0.034491	0.028726	0.0281579	0.0277977	0.0248827	0.0288778	0.134941	0.132387	0.129875	0.137626	0.261779	0.277074	0.235989	0.104635	0.224881	0.245738	0.237283	0.233127	0.266409	0.254888	0.270062	0.0455349	0.0337399	0.0563227	0.119738	0.116849	0.118727	0.123433	0.128439	0.118416	0.25733	0.242699	0.221339	0.222654	0.229445	0.229663	0.230201
Nagqu1.6k	Ancient reference population	0.0268165	0.0325662	0.0247356	0.00846363	0.0113621	0.00762924	0.0298599	0.0187633	NA	0.013466	0.0273305	0.0320236	0.0259601	0.0247381	0.0231023	0.020046	0.0253257	0.134291	0.133421	0.128976	0.135565	0.256433	0.272618	0.232141	0.113968	0.221097	0.242467	0.233589	0.230899	0.263304	0.252688	0.267707	0.0424974	0.0389899	0.0614162	0.116911	0.115729	0.115819	0.120947	0.125505	0.115451	0.26027	0.243166	0.222285	0.22274	0.230503	0.229653	0.230633
Shigatse2.1k	Ancient reference population	0.0182945	0.0219959	0.015563	0.00305124	0.00466391	0.00260327	0.0183418	0.00822042	0.00899773	0.00692296	0.0181795	0.0215985	0.0174389	0.0166535	0.0149617	0.0130729	0.0159717	0.0777933	0.084471	0.0832061	0.0800163	0.1821	0.194879	0.15736	0.0892977	0.156407	0.171609	0.166806	0.167188	0.19502	0.181687	0.194708	0.0155433	0.030925	0.0364099	0.0775264	0.0775372	0.0775228	0.0800901	0.0755193	0.0759676	0.14357	0.17041	0.15323	0.153428	0.139406	0.14884	0.139824
Yushu0.5k	Ancient reference population	0.0203793	0.0276612	0.0200365	-0.00131007	0.00669606	0.00250377	0.0236464	0.0140284	NA	0.0075985	0.0221894	0.0271984	0.0214135	0.019289	0.0197707	0.0163797	0.0194452	0.129487	0.13027	0.125227	0.135173	0.254852	0.269538	0.229219	0.102824	0.218189	0.23805	0.230259	0.228228	0.260307	0.250869	0.265954	0.0333567	0.0353242	0.0430299	0.112268	0.11186	0.112826	0.11712	0.121475	0.111804	0.257215	0.239653	0.219732	0.221098	0.227324	0.227076	0.227384
Lhasa1k	Ancient reference population	0.0190965	0.0248558	0.0164309	-0.00421669	0.00290409	-0.000686818	0.0209147	0.0104014	NA	0.00894405	0.0199022	0.0238326	0.0168385	0.0169771	0.0167075	0.0122129	0.0183717	0.128167	0.125504	0.121706	0.132111	0.251812	0.268913	0.22624	0.102749	0.217691	0.236255	0.230305	0.227182	0.257735	0.249212	0.262244	0.0335479	0.0340779	0.0485148	0.112078	0.11012	0.111689	0.113767	0.116384	0.110958	0.254267	0.238268	0.219964	0.219907	0.226679	0.22698	0.228574
Shannan2.2k_2	Ancient reference population	0.0190981	0.0260039	0.0168951	-0.00386995	0.00378451	-0.000227099	0.0213683	0.00938867	NA	0.00430426	0.0209861	0.0251989	0.0169659	0.0151311	0.0182295	0.0130952	0.0193086	0.129389	0.127528	0.122736	0.133085	0.250268	0.268525	0.22754	0.104793	0.217792	0.236736	0.230759	0.226429	0.257791	0.247284	0.261803	0.0267262	0.0333255	0.051954	0.112521	0.11051	0.110092	0.115838	0.11814	0.110565	0.253834	0.239847	0.218308	0.2184	0.227404	0.225936	0.228043
Shigatse1.2k	Ancient reference population	0.0199743	0.0291381	0.0173367	-0.00118637	0.00375977	-0.00262152	0.0232686	0.0132567	NA	0.00223498	0.0246164	0.0285151	0.0190198	0.0167153	0.0189472	0.0155927	0.0192927	0.126948	0.125783	0.122502	0.134139	0.252293	0.267081	0.229226	0.103089	0.218964	0.237405	0.233218	0.229132	0.25737	0.249043	0.264186	0.0299838	0.0321812	0.0621089	0.113508	0.111608	0.112085	0.116121	0.121348	0.111029	0.256553	0.239111	0.218343	0.220011	0.228283	0.226978	0.229958
Shigatse0.9k	Ancient reference population	0.0220989	0.0242286	0.0186443	0.00750732	0.0108234	0.0121829	0.0193228	0.0129778	0.0160273	0.0118535	0.0228368	0.0252638	0.0220271	0.0234304	0.0197646	0.0197245	0.0201552	0.0130199	0.0255318	0.0306495	0.0136238	0.0642977	0.0709775	0.0415267	0.0607553	0.0511565	0.0606081	0.0597446	0.0646298	0.0872247	0.0660685	0.0772602	0.0183411	0.0295417	0.0352296	0.0297198	0.0320277	0.0308603	0.0279137	0.0157685	0.0279161	-0.00546768	0.0554883	0.0446424	0.0468933	0.0101159	0.0253025	0.00929052
Nyingchi0.1k	Ancient reference population	0.0239288	0.0269223	0.0180552	0.0134287	0.00361159	-0.00312401	0.0238076	0.00179145	NA	-0.000649604	0.021166	0.0326081	0.0127306	0.016352	0.0162747	0.0143097	0.0209124	0.133045	0.123937	0.124252	0.13317	0.255814	0.273279	0.223293	0.106293	0.218135	0.237119	0.234407	0.232044	0.261518	0.250136	0.262513	0.0641023	0.0331595	0.0826756	0.108402	0.108528	0.109518	0.117787	0.118879	0.112566	0.247314	0.238145	0.215591	0.218412	0.229383	0.226368	0.230533
Shigatse1.5k_1	Ancient reference population	0.0338362	0.0411285	0.0331138	0.0271837	0.0246996	0.0207668	0.0423435	0.0290445	NA	0.0288027	0.0337762	0.0363756	0.0300609	0.0300645	0.0317027	0.0249696	0.0310935	0.144223	0.141808	0.137425	0.142602	0.260676	0.277085	0.235909	0.119362	0.22308	0.24524	0.235914	0.232239	0.266438	0.256875	0.270156	0.0505626	0.0475792	0.0691846	0.123486	0.121323	0.121927	0.132108	0.134459	0.123733	0.265794	0.246547	0.22687	0.226969	0.235013	0.23613	0.235697
Shigatse1.5k_2	Ancient reference population	0.0252144	0.030884	0.0224876	0.00995272	0.0105966	0.00776498	0.0317962	0.0164364	NA	0.016742	0.023483	0.038294	0.0184882	0.0212575	0.0227677	0.0235208	0.0279462	0.131383	0.13445	0.127122	0.134917	0.256013	0.275123	0.232472	0.107566	0.219029	0.239145	0.234675	0.229999	0.26377	0.249268	0.266886	0.0607561	0.0422352	0.0345204	0.114107	0.113779	0.114696	0.12207	0.124204	0.114281	0.259451	0.241183	0.221302	0.221253	0.224606	0.227098	0.230735
Shannan1.3k	Ancient reference population	0.0178332	0.0243863	0.0148039	-0.00263407	0.00213834	0.00230898	0.0209238	0.00888957	0.0278205	0.00389217	0.0189293	0.0242769	0.0157549	0.0163457	0.0179445	0.0122042	0.017164	0.125938	0.124842	0.120349	0.125828	0.248693	0.264342	0.222785	0.107206	0.214596	0.23326	0.227456	0.224888	0.254807	0.24397	0.26036	0.0387902	0.033282	0.0523231	0.109737	0.107613	0.108481	0.111901	0.115668	0.108151	0.246769	0.235368	0.214946	0.216918	0.222086	0.223019	0.221573
Nyingchi0.8k	Ancient reference population	0.00974858	0.0165137	0.00794817	0.000736604	-0.00324958	-0.0085589	0.0122418	0.0011804	NA	-0.00127652	0.0131459	0.0161718	0.0107861	0.0137434	0.00909931	0.00631662	0.0120535	0.119418	0.118963	0.114493	0.12377	0.248076	0.265315	0.223112	0.0987377	0.213269	0.231915	0.227518	0.223382	0.254099	0.243153	0.258079	0.0245639	0.0287483	0.0512521	0.105608	0.104596	0.104809	0.110133	0.113258	0.106857	0.248247	0.234085	0.214408	0.213451	0.222441	0.222903	0.222009
Shigatse1.9k	Ancient reference population	0.0155717	0.0241653	0.0149835	-0.00136781	0.00251551	0.00051929	0.0211112	0.0104902	NA	0.00703199	0.0187025	0.0239539	0.0161413	0.0158743	0.0152067	0.0113552	0.0168023	0.128712	0.128328	0.121968	0.128733	0.251328	0.266663	0.226268	0.10529	0.217619	0.235859	0.229265	0.226428	0.257338	0.247853	0.262226	0.0350168	0.0323713	0.0583128	0.110795	0.109522	0.109612	0.115687	0.117757	0.10921	0.253396	0.237233	0.216945	0.218592	0.22597	0.225759	0.225059
Lhasa0.7k	Ancient reference population	0.0371411	0.0414965	0.0342819	0.0228597	0.0218876	0.0186515	0.039256	0.0278214	NA	0.0224165	0.0379593	0.0423164	0.0345899	0.0342182	0.0335491	0.030189	0.0350064	0.141811	0.141599	0.13741	0.144602	0.261695	0.278652	0.238328	0.119113	0.229257	0.249266	0.243237	0.239445	0.268208	0.25974	0.273305	0.0673521	0.0488885	0.0691168	0.12609	0.123293	0.124047	0.130425	0.134719	0.1249	0.266112	0.249671	0.230126	0.22957	0.239204	0.238848	0.237392
Nagqu1.1k	Ancient reference population	0.021293	0.027841	0.0216133	0.00851865	0.00927591	0.00461497	0.0274305	0.0152386	NA	0.0133849	0.024152	0.0277778	0.0234249	0.0205595	0.0203954	0.0150806	0.0224607	0.130192	0.129077	0.127214	0.134672	0.254772	0.271372	0.230265	0.103301	0.219597	0.238916	0.234597	0.230086	0.261721	0.249954	0.265525	0.038876	0.0383588	0.0503855	0.116424	0.112825	0.113927	0.119654	0.123638	0.115047	0.259347	0.240535	0.221984	0.222246	0.228982	0.230074	0.228337
Yushu2.8k	Ancient reference population	0.0270356	0.0336977	0.0258743	0.0199283	0.0166541	0.0157355	0.0285809	0.0169625	0.0131619	0.0185174	0.0311636	0.0341193	0.0269157	0.0280769	0.0255422	0.0251659	0.0278326	0.0868591	0.0939309	0.0931914	0.0900367	0.188656	0.201316	0.163356	0.0886868	0.160194	0.177189	0.172586	0.171635	0.201464	0.187136	0.200597	0.024386	0.0332332	0.0293525	0.0867228	0.0852417	0.0852767	0.089622	0.0853233	0.0839634	0.148807	0.173096	0.15521	0.15672	0.140541	0.14949	0.141643
Chamdo2.8k_2	Ancient reference population	0.042609	0.0497025	0.0419759	0.0359185	0.0329169	0.0297969	0.0473516	0.0340536	NA	0.0330403	0.0458681	0.05195	0.0406233	0.0414264	0.0451858	0.0407591	0.0421333	0.145576	0.147512	0.141904	0.151502	0.269848	0.287304	0.244525	0.126396	0.234092	0.252861	0.246218	0.243947	0.275492	0.265376	0.28	0.0671005	0.0578114	0.0639428	0.132953	0.13077	0.132264	0.137616	0.141277	0.131764	0.27088	0.254273	0.234471	0.234837	0.243521	0.24361	0.24381
Chamdo2.8k_1	Ancient reference population	0.0222115	0.0268506	0.0186124	0.0113584	0.00812631	0.00737057	0.0231096	0.0119186	NA	0.0125649	0.0200352	0.0274882	0.0192466	0.0197868	0.0185957	0.0173528	0.0195753	0.129731	0.127983	0.122674	0.131555	0.25572	0.271345	0.229643	0.101393	0.220286	0.24011	0.23274	0.229252	0.260655	0.250566	0.265933	0.0254062	0.0345666	0.0541618	0.114089	0.112757	0.112046	0.118107	0.12217	0.113091	0.258958	0.240186	0.221154	0.22081	0.228794	0.226114	0.227136
Nagqu2.5k	Ancient reference population	0.0252596	0.0286399	0.0217023	0.0132972	0.0100609	0.00630186	0.0270208	0.0156093	NA	0.0111531	0.0214047	0.0312713	0.0241151	0.0208249	0.0196341	0.01829	0.0231799	0.129053	0.128992	0.125606	0.13213	0.257018	0.271667	0.230498	0.107088	0.221675	0.240536	0.235001	0.230989	0.263135	0.25173	0.26648	0.0324031	0.0380199	0.0513067	0.116662	0.114123	0.115569	0.119563	0.122538	0.11459	0.259112	0.241243	0.222112	0.222937	0.230455	0.229472	0.231126
Ngari0.1k	Ancient reference population	0.0486045	0.0572255	0.0495709	0.0383082	0.0370581	0.0341255	0.0556785	0.0426003	NA	0.0391209	0.0494852	0.0580297	0.0496235	0.0464762	0.049451	0.0459427	0.0487707	0.154149	0.153362	0.149494	0.158281	0.273173	0.288676	0.248748	0.132838	0.23435	0.256283	0.246596	0.24427	0.278309	0.267304	0.281719	0.0683475	0.063392	0.0772643	0.133567	0.131969	0.132952	0.142068	0.14812	0.133216	0.273437	0.258602	0.235295	0.235108	0.245009	0.242366	0.243834
Gaoshancheng_LN	Ancient reference population	0.0150536	0.020356	0.0135581	0.0114499	0.0068619	0.00315481	0.0221184	0.00951462	0.0158612	0.0118228	0.013603	0.0194089	0.0117124	0.0148546	0.0135004	0.0105475	0.0137186	0.107065	0.111069	0.108839	0.11056	0.222051	0.237875	0.19787	0.101517	0.190665	0.209603	0.20619	0.202943	0.231004	0.220523	0.23447	0.0222921	0.0326799	0.0434829	0.0991904	0.0968358	0.0972843	0.104367	0.104188	0.0972423	0.210722	0.210341	0.193728	0.192173	0.193193	0.196677	0.192257
Haimenkou_BA	Ancient reference population	0.0213334	0.0264098	0.0176758	0.01739	0.0118325	0.00953458	0.0294966	0.0162102	0.0526626	0.0145657	0.0234201	0.0235077	0.0197547	0.0182965	0.0209534	0.0155638	0.0187187	0.118414	0.117798	0.114894	0.12129	0.231903	0.246196	0.206767	0.111698	0.201909	0.218873	0.214848	0.212427	0.240215	0.230471	0.243812	0.0542073	0.0409691	0.0617634	0.105945	0.103643	0.103816	0.110013	0.111362	0.104538	0.224258	0.22064	0.200963	0.202722	0.203197	0.206124	0.204056
Gebusailu	Ancient reference population	0.0374876	0.039587	0.0345427	0.0278123	0.0289445	0.0301324	0.0372099	0.0313344	0.0379053	0.0321093	0.0397159	0.0407183	0.039001	0.038259	0.0361747	0.0356933	0.0370767	0.0263803	0.0386501	0.0436907	0.0260435	0.0687691	0.0742785	0.0474196	0.0752924	0.0548286	0.0653792	0.0634655	0.0679013	0.0911513	0.0706294	0.0820187	0.0408647	0.0451765	0.054809	0.0405164	0.0428993	0.0418383	0.0410527	0.0285634	0.0392838	0.000647774	0.0601591	0.0498021	0.0520153	0.0153375	0.0301555	0.0143953
Guge	Ancient reference population	0.0625827	0.0698224	0.0634086	0.0531772	0.0511889	0.0455444	0.0702477	0.0584692	NA	0.0537332	0.0615779	0.0692208	0.0618507	0.0599968	0.0594987	0.056874	0.0617523	0.164649	0.165633	0.161152	0.167453	0.281368	0.297428	0.255811	0.143057	0.237028	0.263771	0.248322	0.246651	0.287093	0.274864	0.289445	0.0702339	0.07522	0.0951495	0.141002	0.138487	0.140745	0.15309	0.155977	0.139278	0.28129	0.265402	0.239511	0.240168	0.250751	0.246537	0.247868
Laga	Ancient reference population	0.0298867	0.0358552	0.0272798	0.0173692	0.0170589	0.0113759	0.0351248	0.0228067	NA	0.0197056	0.0292567	0.0369291	0.0282295	0.025637	0.0245981	0.0201823	0.0276597	0.137711	0.137156	0.131923	0.141014	0.259238	0.273866	0.234541	0.112823	0.221063	0.243829	0.236097	0.231622	0.263814	0.254913	0.270055	0.0497479	0.0428283	0.0650068	0.118854	0.117942	0.118155	0.125889	0.131012	0.118745	0.260626	0.243761	0.223523	0.225176	0.232831	0.232015	0.233259
Pulanduowa	Ancient reference population	0.0498737	0.0499488	0.0467047	0.0331807	0.0379041	0.0410257	0.0470694	0.0435529	0.0675698	0.0436081	0.0545319	0.0557522	0.0527869	0.0517434	0.0490246	0.0489159	0.0500514	0.0390696	0.0496028	0.0535487	0.0401729	0.0819974	0.0883048	0.0607043	0.0923038	0.068581	0.0781121	0.0772069	0.081018	0.10265	0.0816962	0.0945777	0.0664299	0.058916	0.0826892	0.0518294	0.0533345	0.0524896	0.0507573	0.040641	0.05021	0.0183888	0.0729792	0.0631753	0.0645524	0.0304416	0.0436531	0.0301386
Qulongsazha	Ancient reference population	0.048376	0.0488914	0.0449752	0.033526	0.0361617	0.0381865	0.0450886	0.041722	0.063247	0.0419999	0.0515782	0.0530364	0.0503821	0.0509706	0.0461492	0.0463653	0.0478352	0.0371796	0.0484772	0.0519898	0.0387532	0.081081	0.0863082	0.0595173	0.0875168	0.0673032	0.0768627	0.076011	0.0798382	0.102081	0.0823339	0.0941115	0.0620258	0.0555664	0.0767086	0.0494789	0.0509547	0.050325	0.0491818	0.0396267	0.0482224	0.0144475	0.0710505	0.0600405	0.0617395	0.0284865	0.0416158	0.0264276
Sangdalongguo	Ancient reference population	0.0258408	0.029591	0.0236428	0.0176666	0.0187267	0.0168011	0.0268205	0.0179977	0.00450598	0.0158613	0.0236266	0.0271582	0.0244546	0.0250943	0.0238338	0.0233045	0.0235024	0.0119046	0.0268464	0.0325567	0.0110842	0.0552074	0.0605062	0.0334962	0.0580498	0.039978	0.0526848	0.0480206	0.053131	0.0794072	0.0573208	0.0690986	0.0165438	0.0318732	0.0237214	0.027597	0.0309712	0.0297777	0.0296954	0.0148092	0.0258532	-0.0194406	0.0464279	0.0342243	0.0370656	-0.00344834	0.0129955	-0.00391897
Mabuco	Ancient reference population	0.0277458	0.0295331	0.0250875	0.0196705	0.020207	0.0214623	0.0290048	0.0216794	0.0275494	0.0214165	0.0290121	0.0312014	0.0283914	0.0295611	0.0267134	0.0253911	0.027531	0.023184	0.0357497	0.0403256	0.0234902	0.0726925	0.0793023	0.0513044	0.068991	0.0616743	0.0691308	0.0705672	0.0749524	0.0948478	0.0753021	0.0862019	0.0296613	0.0368124	0.0457323	0.0388078	0.0401142	0.0393303	0.0385935	0.0259777	0.0363354	0.00540907	0.0635814	0.0556394	0.0566439	0.0198639	0.0361733	0.0206706
[truncated: 183 more columns]
