# Supplementary material for: Human Population Genetic History and Evolutionary Dynamics on the Eastern Tibetan Plateau
Source: Mol Biol Evol. 2025 Nov 17;42(11):msaf258. doi: 10.1093/molbev/msaf258 (PMC12620650; doi:10.1093/molbev/msaf258)
Supplement: msaf258_Supplementary_Data [file msaf258_supplementary_data.zip › Table S3.xlsx]

## Sheet: Table S3
Table S3. Pairwise Fst among 287 populations based on the 1240K_Affy_WGS dataset.
Populations	Label	Yi_Guiyang_WGS	Yi_Leshan_WGS	Yi_Liangshan_WGS	Tibetan_Lhasa_WGS	Tibetan_Lanzhou_WGS	Tibetan_Xining_WGS	Tibetan_Ganzi_WGS	Tibetan_Aba_WGS	Qiang_Aba_WGS	Tibetan_Yushu_WGS	Yi_Honghe_WGS	Hani_Puer_WGS	Yi_Puer_WGS	Yi_Kunming_WGS	Yi_Zhaotong_WGS	Yi_Baoshan_WGS	Yi_Chuxiong_WGS	ARpost9K	AR13_10K	AR14K	AR19K	AR33K	China_AR_EN	China_AR_IA	China_AR_Xianbei_IA	China_HMMH_MN	China_Miaozigou_MN	China_NEastAsia_Coastal_EN	China_NEastAsia_Inland_EN	China_SEastAsia_Coastal_EN	China_SEastAsia_Coastal_Historic	China_SEastAsia_Coastal_LN	China_SEastAsia_Island_EN	China_SEastAsia_Island_LN	China_Shimao_LN	China_Tianyuan	China_Upper_YR_IA	China_Upper_YR_LN	China_WLR_BA	China_WLR_LN	China_WLR_MN	China_Wuzhuangguoliang_LN.EC	China_Xinjiang_IA.SG	China_YR_LBIA	China_YR_LN	China_YR_MN	Japan_Jomon.SG	Mongolia_East_N
Yi_Guiyang_WGS	Newly genotyped population	0	0.00777075	0.00348798	0.0134583	0.00830948	0.00648066	0.0176282	0.0076271	0.00544249	0.01202	0.00149315	0.00631706	0.0011039	0.000673767	-0.000201143	0.000903798	0.00108324	0.00429347	0.0367375	0.030176	0.0263306	0.0875546	0.0140927	0.0111319	0.0202898	0.0192904	0.00374646	0.0172876	0.0213076	0.0410269	0.0147784	0.021575	0.0266616	0.00277515	0.00838569	0.0825753	0.00500317	0.0091317	0.00672681	0.0051413	0.013266	0.015925	0.0769484	0.00527863	0.0104036	0.008101	0.0491309	0.0271399
Yi_Leshan_WGS	Newly genotyped population	0.00777075	0	0.00597345	0.0149065	0.0105773	0.0104696	0.0180757	0.0103042	0.014766	0.0150862	0.0100497	0.0136897	0.00993237	0.00846982	0.00671613	0.00849649	0.00891009	0.00872988	0.0438524	0.0381423	0.0374559	0.0973472	0.0240589	0.0298489	0.0307331	0.0253472	0.011578	0.0247964	0.0279404	0.0541889	0.0284657	0.0349371	0.0388699	0.0188641	0.0129811	0.0941993	0.0124362	0.0152561	0.0138729	0.0151538	0.0228319	0.0177899	0.0859558	0.012364	0.014967	0.0161238	0.0612242	0.032566
Yi_Liangshan_WGS	Newly genotyped population	0.00348798	0.00597345	0	0.00984141	0.00528249	0.00500622	0.0134421	0.00472169	0.00784438	0.00921241	0.00451301	0.00889544	0.0053182	0.00401766	0.00202565	0.00407564	0.0036499	0.00396354	0.0391575	0.0330419	0.0294256	0.0894496	0.0133491	0.0240956	0.0233732	0.0164651	0.00518481	0.0187638	0.0180174	0.0474863	0.0194727	0.030421	0.0340389	0.0103324	0.00780498	0.0855663	0.00557399	0.0078926	0.00631854	0.00946409	0.0147021	0.00997741	0.0774386	0.00747711	0.0102815	0.00911822	0.0535478	0.0258535
Tibetan_Lhasa_WGS	Newly genotyped population	0.0134583	0.0149065	0.00984141	0	0.00333195	0.00441875	0.00919391	0.00258347	0.00859487	0.00272416	0.0143411	0.0163489	0.0143647	0.0142324	0.011404	0.0116671	0.0123696	0.00324949	0.0389459	0.0339373	0.0330894	0.0838381	0.0148062	0.0210926	0.0197038	0.0126127	0.00491243	0.0215206	0.0145663	0.0533926	0.027183	0.0399409	0.0417113	0.0199959	0.00804066	0.0816384	0.00804673	0.00821125	0.0109263	0.0105121	0.0147589	0.00995955	0.0743418	0.0136978	0.0164598	0.0131881	0.054225	0.0235823
Tibetan_Lanzhou_WGS	Newly genotyped population	0.00830948	0.0105773	0.00528249	0.00333195	0	0.00129065	0.00628948	-0.00132778	0.00105029	-0.000101141	0.00942722	0.0117952	0.00973696	0.00975785	0.00657533	0.00707009	0.00768605	-0.00251712	0.0316798	0.0262417	0.0256177	0.0803252	0.00714674	0.0141137	0.0111304	0.00605604	-0.0023198	0.0150454	0.00701354	0.0481556	0.0186092	0.033274	0.0352393	0.0107812	0.00189019	0.0773039	0.00116505	0.00205336	0.00303402	0.00448023	0.00624269	0.0063917	0.0687006	0.00759337	0.0107824	0.0064913	0.0492596	0.0166407
Tibetan_Xining_WGS	Newly genotyped population	0.00648066	0.0104696	0.00500622	0.00441875	0.00129065	0	0.00841344	-0.000677788	-0.00694334	0.000600823	0.00787836	0.0103645	0.00555801	0.00701143	0.00453631	0.00516262	0.00580781	-0.00412514	0.0267042	0.0223895	0.0188392	0.0732613	0.00171467	0.00590005	0.00321251	-0.00166074	-0.00980944	0.0106161	-0.00186134	0.0398861	0.00838116	0.0256885	0.0282634	-0.00125802	-0.00144767	0.0715131	-0.00363661	-0.00285845	-0.00219601	-0.00351976	-0.00145277	0.0024615	0.0605397	0.00357991	0.00891248	0.00289018	0.0400408	0.0121572
Tibetan_Ganzi_WGS	Newly genotyped population	0.0176282	0.0180757	0.0134421	0.00919391	0.00628948	0.00841344	0	0.00693942	0.0204931	0.00867754	0.0206502	0.0222683	0.0193129	0.0197378	0.0154659	0.0162543	0.0174149	0.0130215	0.0487347	0.0434545	0.0449372	0.0993614	0.0269512	0.0260324	0.0320131	0.0264196	0.0162814	0.0310932	0.0276303	0.0652271	0.0380135	0.0508883	0.0516109	0.0327269	0.0165795	0.0958715	0.0169477	0.0174687	0.0214856	0.0212279	0.0265631	0.0156542	0.0875185	0.0201054	0.0219824	0.0206625	0.0685339	0.0327041
Tibetan_Aba_WGS	Newly genotyped population	0.0076271	0.0103042	0.00472169	0.00258347	-0.00132778	-0.000677788	0.00693942	0	0.00233836	0.000428435	0.0079587	0.0119268	0.00849547	0.00782979	0.00602362	0.00549157	0.00594058	0.00573513	0.0388422	0.0309113	0.0300199	0.0856652	0.0118162	0.022864	0.022091	0.0085521	0.00109009	0.0182877	0.00913322	0.0498035	0.0167206	0.0349818	0.0386509	0.0182522	0.00408109	0.0825786	0.00415619	0.00564721	0.00753957	0.00698226	0.00915337	0.00576378	0.0721472	0.0082391	0.0119854	0.00789409	0.0549039	0.0214833
Qiang_Aba_WGS	Newly genotyped population	0.00544249	0.014766	0.00784438	0.00859487	0.00105029	-0.00694334	0.0204931	0.00233836	0	0.00325001	0.00637892	0.013236	0.00252146	0.00523972	0.00143957	0.00234881	0.00624966	0.0661657	0.0794281	0.0704931	NA	NA	0.0411919	NA	0.116497	NA	0.01078	0.0399209	NA	0.0477408	NA	0.0577622	0.0558849	0.192612	0.0081637	NA	0.000439081	0.0184312	0.0093867	0.00247723	0.0977225	0.0178454	-0.00147774	0.00820878	0.0115272	0.00981767	0.271973	0.0463137
Tibetan_Yushu_WGS	Newly genotyped population	0.01202	0.0150862	0.00921241	0.00272416	-0.000101141	0.000600823	0.00867754	0.000428435	0.00325001	0	0.0145224	0.0169737	0.0132597	0.0128086	0.00931935	0.0104859	0.0101503	0.00905262	0.0413095	0.0341545	0.032037	0.0837606	0.00901202	0.0166397	0.0196394	0.0149222	0.00361089	0.0228512	0.0110285	0.05272	0.0260794	0.0373731	0.0440106	0.0137893	0.00563517	0.0808588	0.00635812	0.00871668	0.0125894	0.00761196	0.0114521	0.0113469	0.0717078	0.0128778	0.0159985	0.0123949	0.0543165	0.0220172
Yi_Honghe_WGS	Newly genotyped population	0.00149315	0.0100497	0.00451301	0.0143411	0.00942722	0.00787836	0.0206502	0.0079587	0.00637892	0.0145224	0	0.00625471	0.00148332	-0.000492129	-0.000319852	0.000985765	-0.000615796	0.0100145	0.0374497	0.0290463	0.0252812	0.0857063	0.0104581	0.0248693	0.0254023	0.0184811	0.00309533	0.0197482	0.0217564	0.0399498	0.015092	0.0209447	0.024779	-0.00415673	0.00898651	0.0843399	0.00527885	0.011427	0.00311032	0.00713811	0.0144345	0.00780468	0.0757543	0.00632551	0.0110793	0.00732358	0.0522087	0.0277553
Hani_Puer_WGS	Newly genotyped population	0.00631706	0.0136897	0.00889544	0.0163489	0.0117952	0.0103645	0.0222683	0.0119268	0.013236	0.0169737	0.00625471	0	0.00544272	0.00448941	0.00627575	0.00522572	0.00636115	0.0131283	0.047121	0.0410396	0.0380013	0.0920838	0.0229795	0.0287206	0.0281108	0.025101	0.0129422	0.0256064	0.0284512	0.0522208	0.0262822	0.0337807	0.0339266	0.0117655	0.0133438	0.0870118	0.0122448	0.0163361	0.0141493	0.0146511	0.0189038	0.0211272	0.0804639	0.0132784	0.0162975	0.0140317	0.0561914	0.0333206
Yi_Puer_WGS	Newly genotyped population	0.0011039	0.00993237	0.0053182	0.0143647	0.00973696	0.00555801	0.0193129	0.00849547	0.00252146	0.0132597	0.00148332	0.00544272	0	-0.000644386	0.00205699	0.00137836	0.00105844	0.00713093	0.0383829	0.0327404	0.0225795	0.0819052	0.0167715	0.0175118	0.0158547	0.0164354	0.0061966	0.0179508	0.0187939	0.0386369	0.00769574	0.020651	0.0278786	-0.00338226	0.00668764	0.0804804	0.00314308	0.00848749	0.0024572	0.00631498	0.0140316	0.0108517	0.0724494	0.00705116	0.0100694	0.00768493	0.0490906	0.0270599
Yi_Kunming_WGS	Newly genotyped population	0.000673767	0.00846982	0.00401766	0.0142324	0.00975785	0.00701143	0.0197378	0.00782979	0.00523972	0.0128086	-0.000492129	0.00448941	-0.000644386	0	0.00132994	0.000530177	-9.10236e-05	0.00682426	0.0379722	0.0321329	0.0277442	0.0834892	0.0132526	0.0163576	0.0239238	0.0166778	0.00288036	0.0179875	0.0199473	0.0391694	0.0118543	0.0226865	0.0269653	0.00256181	0.00717242	0.0821068	0.00415286	0.00903278	0.00594333	0.00549731	0.0119772	0.0160562	0.0753403	0.00655646	0.0115821	0.00777633	0.0482663	0.0265997
Yi_Zhaotong_WGS	Newly genotyped population	-0.000201143	0.00671613	0.00202565	0.011404	0.00657533	0.00453631	0.0154659	0.00602362	0.00143957	0.00931935	-0.000319852	0.00627575	0.00205699	0.00132994	0	0.000550218	0.000913832	0.00355591	0.0370504	0.0317309	0.0277373	0.0865969	0.0139064	0.0153467	0.0219505	0.0159092	0.00265242	0.0159956	0.0181937	0.0419879	0.0122772	0.0237103	0.0260632	0.00296821	0.00502305	0.0833716	0.0024852	0.00682992	0.00628926	0.00435041	0.0121161	0.010108	0.0753007	0.00484377	0.00913451	0.00838606	0.049559	0.0238508
Yi_Baoshan_WGS	Newly genotyped population	0.000903798	0.00849649	0.00407564	0.0116671	0.00707009	0.00516262	0.0162543	0.00549157	0.00234881	0.0104859	0.000985765	0.00522572	0.00137836	0.000530177	0.000550218	0	0.000648957	0.00331231	0.0367769	0.0289533	0.0246749	0.083644	0.012459	0.0121842	0.0218148	0.0145703	-0.00205227	0.0156666	0.0162101	0.0391666	0.0128917	0.0235079	0.0265664	-0.00194693	0.00453495	0.0806044	0.00237069	0.00575236	0.00124751	0.00369321	0.0108268	0.00991386	0.0745715	0.00467198	0.00979574	0.00754476	0.047093	0.0248335
Yi_Chuxiong_WGS	Newly genotyped population	0.00108324	0.00891009	0.0036499	0.0123696	0.00768605	0.00580781	0.0174149	0.00594058	0.00624966	0.0101503	-0.000615796	0.00636115	0.00105844	-9.10236e-05	0.000913832	0.000648957	0	0.00553031	0.0375371	0.0321179	0.0270823	0.0868976	0.0166309	0.0158608	0.0235619	0.0135088	0.00504943	0.0190418	0.0192615	0.0424275	0.0181514	0.0249565	0.0300505	0.00592223	0.00804076	0.0833342	0.00345081	0.00885875	0.00699052	0.00598167	0.0152251	0.0135641	0.0758035	0.00609643	0.0111751	0.00888111	0.0481915	0.0263104
Tibetan_Muli	Newly genotyped population	0.0331224	0.0133482	0.0194809	0.00685308	0.00266849	0.0272083	0.0162358	0.0458539	0.208345	0.0600586	0.066762	0.057393	0.055365	0.0473859	0.0340849	0.0351948	0.045652	0.099018	0.157979	0.175092	0.223643	0.261369	0.205882	0.215911	0.212417	0.211777	0.198596	0.14142	0.2122	0.213887	0.217639	0.178217	0.17148	0.209772	0.142287	0.258963	0.146779	0.142952	0.194568	0.179605	0.210451	0.113127	0.223409	0.0879735	0.0609181	0.126902	0.239087	0.152549
Tibetan_Dujiangyan	Newly genotyped population	0.0327756	0.0135216	0.0198943	0.00622096	0.00125244	0.026124	0.015733	0.0442239	0.206857	0.0593243	0.0668105	0.0575851	0.0548912	0.047448	0.0340856	0.0350241	0.0453305	0.0981258	0.157806	0.173707	0.223763	0.261035	0.204566	0.21551	0.211947	0.211434	0.197738	0.141184	0.211625	0.214673	0.216863	0.177832	0.171233	0.209649	0.14122	0.258475	0.145588	0.142388	0.194038	0.178994	0.209124	0.11225	0.223071	0.0867683	0.0599512	0.126166	0.238936	0.15182
Mosuo_Yanyuan	Newly genotyped population	0.0304411	0.0120327	0.0185545	0.0092075	0.00476315	0.0285828	0.0199159	0.048479	0.209937	0.0634707	0.0655664	0.056145	0.0533491	0.0452905	0.0324506	0.0332877	0.0435231	0.0998821	0.159055	0.175966	0.22517	0.26323	0.208521	0.219391	0.214299	0.215003	0.200582	0.142462	0.215552	0.214005	0.218414	0.177398	0.170901	0.21137	0.143568	0.261337	0.148383	0.144981	0.195858	0.180494	0.212043	0.113621	0.225447	0.0872759	0.0601363	0.127551	0.24044	0.15481
Yi_Xichang	Newly genotyped population	0.0270568	0.00884811	0.0154511	0.00918401	0.00452576	0.0275508	0.0199061	0.0475835	0.20474	0.0620316	0.0604597	0.0526999	0.0495176	0.0413547	0.0289925	0.0303491	0.040462	0.0965085	0.15542	0.171873	0.219709	0.258206	0.202605	0.214545	0.210579	0.209928	0.195877	0.138406	0.21096	0.207951	0.211378	0.170419	0.164561	0.203291	0.139657	0.25582	0.143622	0.141052	0.190438	0.175452	0.206805	0.111115	0.221396	0.083398	0.0570381	0.123413	0.234959	0.151234
Bai_Dali	Newly genotyped population	0.0193237	0.00400269	0.0111792	0.0064376	0.00119918	0.0228895	0.0185569	0.0458613	0.206493	0.061418	0.0541839	0.0466276	0.0423419	0.0339618	0.0228707	0.0233315	0.0341534	0.094172	0.154266	0.170837	0.220986	0.260812	0.20492	0.212985	0.211305	0.213906	0.19797	0.136409	0.215616	0.207009	0.211492	0.166559	0.161944	0.200844	0.139016	0.2587	0.143255	0.140687	0.190788	0.175502	0.208214	0.111078	0.222293	0.0779952	0.0505215	0.12103	0.236018	0.151963
Achang_China	Newly genotyped population	0.0169666	0.00226895	0.00951992	0.00683827	0.000834176	0.0221395	0.0185366	0.0461944	0.20876	0.0631584	0.0528116	0.046146	0.0407001	0.0323958	0.0205253	0.0217834	0.0326335	0.0951417	0.155791	0.172611	0.222882	0.265811	0.207672	0.215947	0.215641	0.217146	0.201134	0.135855	0.21856	0.208687	0.212944	0.167007	0.161581	0.200523	0.140415	0.263313	0.143762	0.14257	0.191626	0.175496	0.21136	0.111032	0.225785	0.0762248	0.0480912	0.121072	0.23863	0.154253
Tibetan_Ganzi	Newly genotyped population	0.00809366	-0.00984478	-0.00401714	-0.0136174	-0.0186493	0.00460497	-0.00267908	0.027852	0.21014	0.0436324	0.0449192	0.0363354	0.0319873	0.0235748	0.0105855	0.0109028	0.0218352	0.0869685	0.152238	0.170377	0.224435	0.265111	0.206548	0.21833	0.214877	0.215183	0.200089	0.132346	0.215706	0.210959	0.216405	0.169803	0.162432	0.213609	0.135254	0.263036	0.139963	0.135738	0.192871	0.176058	0.211248	0.100659	0.220543	0.0701625	0.0391298	0.115674	0.241012	0.146777
Yi_Guizhou	Newly genotyped population	0.00415003	-0.010218	-0.00340112	-0.0066233	-0.0128038	0.00936583	0.00541414	0.0334155	0.21133	0.0508762	0.0419201	0.0340192	0.0296015	0.0192353	0.00841841	0.00875574	0.020499	0.088661	0.152443	0.171711	0.225456	0.267722	0.210469	0.219953	0.217818	0.218786	0.20301	0.133091	0.219986	0.208788	0.216941	0.165152	0.159321	0.206664	0.137134	0.264876	0.141258	0.139681	0.193291	0.176847	0.212759	0.106734	0.223599	0.0688097	0.0385373	0.116233	0.240507	0.150956
Hani_Puer	Newly genotyped population	-0.00210773	-0.0168757	-0.0100103	-0.0135193	-0.0194695	0.00236055	-0.00121009	0.0277786	0.211674	0.0452485	0.035305	0.0247031	0.0217056	0.0128397	0.00200515	0.00138481	0.0127572	0.085685	0.151248	0.17048	0.226003	0.26638	0.211357	0.223825	0.218622	0.220577	0.203935	0.130555	0.221595	0.208177	0.215959	0.164611	0.156788	0.206407	0.134942	0.264963	0.139751	0.137009	0.194705	0.176622	0.214612	0.102532	0.221338	0.0638474	0.0333095	0.113336	0.240971	0.148364
Yi_Yuxi	Newly genotyped population	-0.0025549	-0.017042	-0.0102898	-0.0139912	-0.0196517	0.00197834	-0.00152376	0.0271334	0.212237	0.0452207	0.0339714	0.0261153	0.0212936	0.0123644	0.00123005	0.00154878	0.0124085	0.0863884	0.151479	0.17031	0.227708	0.269036	0.210797	0.219725	0.220321	0.220495	0.204208	0.131609	0.222719	0.209015	0.21927	0.165358	0.157283	0.211475	0.135366	0.266512	0.139541	0.13804	0.194358	0.177795	0.215621	0.103771	0.22323	0.0643156	0.0326404	0.115126	0.243089	0.148689
Tibetan_Xining	Newly genotyped population	0.00810319	-0.00883813	-0.00232286	-0.0145112	-0.0185821	0.00400616	-0.00236155	0.0276019	0.205606	0.0428569	0.0453146	0.0359645	0.0322558	0.0236324	0.0101875	0.0104279	0.0227238	0.0831377	0.146572	0.166002	0.220063	0.258961	0.202169	0.214238	0.209442	0.210043	0.196115	0.12927	0.210436	0.208186	0.214528	0.168114	0.160081	0.205621	0.131608	0.256138	0.136953	0.132683	0.188874	0.171913	0.206336	0.099328	0.213753	0.0687485	0.0390561	0.113629	0.235433	0.142379
Nakhi_Lijiang	Newly genotyped population	0.00502793	-0.0110125	-0.00393202	-0.00948955	-0.0148196	0.00719161	0.00208047	0.0310479	0.209307	0.0486832	0.0418974	0.0338245	0.0286366	0.0196277	0.00816203	0.00812183	0.0205051	0.0884315	0.151957	0.170524	0.224316	0.264446	0.206974	0.217554	0.216776	0.216388	0.200767	0.132523	0.218983	0.208769	0.215756	0.166128	0.159985	0.203478	0.13511	0.262393	0.14009	0.137145	0.193173	0.175477	0.211554	0.102541	0.221366	0.0687021	0.0384641	0.116036	0.239694	0.148639
Tibetan_Aba	Newly genotyped population	-0.0373643	-0.0508898	-0.0460602	-0.0479929	-0.0543976	-0.0351305	-0.0352245	-0.00879429	0.222201	0.0106467	0.0011921	-0.00790868	-0.0137585	-0.0221642	-0.0345586	-0.033636	-0.0212438	0.0664788	0.138107	0.163878	0.234849	0.279663	0.218239	0.225778	0.225455	0.22816	0.210237	0.115251	0.231355	0.211327	0.227004	0.156555	0.146267	0.216538	0.120195	0.277442	0.124793	0.123195	0.197212	0.173812	0.221609	0.0762893	0.219791	0.0337326	-0.000650982	0.0924704	0.251636	0.13601
Yi_Lincang	Newly genotyped population	-0.0373736	-0.0514134	-0.0448159	-0.0488402	-0.0547194	-0.0353102	-0.0353145	-0.00825044	0.220842	0.0100519	-0.000347262	-0.00884447	-0.0140621	-0.0238327	-0.0351947	-0.034745	-0.0243351	0.0666584	0.138904	0.162636	0.23405	0.276315	0.217516	0.231477	0.225318	0.227363	0.20768	0.116662	0.229975	0.207639	0.225467	0.156033	0.144153	0.218758	0.120193	0.273078	0.125279	0.122503	0.197864	0.174051	0.222313	0.0795545	0.217331	0.0357434	-0.000103279	0.0934266	0.249678	0.134485
Bai_Guizhou	Newly genotyped population	-0.012777	-0.0264771	-0.0195765	-0.0227901	-0.0288442	-0.00741689	-0.0099084	0.0202337	0.239121	0.0388495	0.0288355	0.0197679	0.0139635	0.00378624	-0.00913503	-0.00761482	0.00502347	0.0902026	0.162254	0.185703	0.254166	0.295482	0.236619	0.249905	0.247794	0.247207	0.229851	0.140173	0.248196	0.231003	0.244835	0.179469	0.171201	0.23119	0.144599	0.293183	0.150139	0.147688	0.216839	0.195914	0.239568	0.104861	0.240227	0.0605625	0.0238621	0.118839	0.267823	0.159122
Yi_Chuxiong	Newly genotyped population	-0.0136062	-0.0281605	-0.021419	-0.0251225	-0.0313236	-0.00956915	-0.0129027	0.0153979	0.216234	0.0334228	0.0231862	0.0155887	0.0099002	0.0012927	-0.0100497	-0.0103114	0.000952679	0.0773275	0.14643	0.167657	0.230827	0.270996	0.212816	0.222716	0.220235	0.223546	0.207121	0.125458	0.22399	0.208427	0.221759	0.162296	0.153693	0.20917	0.130247	0.268333	0.134878	0.132366	0.197057	0.176203	0.217614	0.0939837	0.221934	0.0552161	0.0221856	0.108872	0.243543	0.142877
Tibetan_Diqing	Newly genotyped population	-0.0202361	-0.0369792	-0.0302225	-0.0405326	-0.0452974	-0.0225429	-0.0278327	0.000738699	0.21857	0.0185205	0.0188837	0.00930005	0.00441569	-0.00440953	-0.0176127	-0.0168934	-0.00479711	0.0737844	0.144805	0.166745	0.232676	0.272806	0.214928	0.229697	0.222424	0.222921	0.205405	0.121191	0.223251	0.213047	0.226788	0.166263	0.155527	0.216488	0.124911	0.270174	0.130454	0.127863	0.196536	0.176077	0.217267	0.08356	0.218851	0.0488894	0.0143034	0.102727	0.246902	0.137764
Yi_Liangshan	Newly genotyped population	0.00682196	-0.00982486	-0.00318903	-0.00774517	-0.0128242	0.00969778	0.00393028	0.0326824	0.207505	0.0497897	0.0434601	0.0356046	0.0310668	0.021877	0.0102137	0.0107705	0.0221499	0.0879771	0.151559	0.169611	0.222434	0.26299	0.206009	0.215747	0.214926	0.214082	0.198186	0.132204	0.215145	0.208128	0.214508	0.164997	0.159143	0.20285	0.13538	0.259804	0.140014	0.136573	0.19091	0.175393	0.210428	0.102945	0.221418	0.070043	0.0401553	0.116783	0.23708	0.148177
Yi_Honghe	Newly genotyped population	0.0118824	-0.00262326	0.0044959	0.00163552	-0.00419069	0.0178665	0.0135959	0.0424035	0.213304	0.0595872	0.0481099	0.0404853	0.0349107	0.0257777	0.015695	0.0162549	0.0271513	0.095463	0.158387	0.176478	0.227705	0.268212	0.211554	0.224229	0.220337	0.221659	0.206988	0.13902	0.224032	0.211934	0.219466	0.168959	0.16231	0.206989	0.142956	0.265963	0.146324	0.14497	0.196534	0.18125	0.217156	0.11184	0.227216	0.0763507	0.0467876	0.122688	0.24196	0.156087
Menba_Nanning	Newly genotyped population	-0.307505	-0.304862	-0.305048	-0.298579	-0.310598	-0.302752	-0.278562	-0.280055	NA	-0.272008	-0.291866	-0.279774	-0.296892	-0.299087	-0.304597	-0.304175	-0.294416	-0.200823	-0.180576	-0.189639	NA	NA	-0.230212	NA	-0.104075	NA	-0.238045	-0.23704	NA	-0.208867	NA	-0.21784	-0.208327	-0.101875	-0.262014	NA	-0.266375	-0.253058	-0.255091	-0.264394	-0.15253	-0.256782	-0.246784	-0.274787	-0.280719	-0.270955	0.0547234	-0.211381
Yi_Kunming	Newly genotyped population	-0.00797474	-0.0225673	-0.0154916	-0.0186302	-0.0246549	-0.00352284	-0.00604485	0.0222718	0.21086	0.0400372	0.0302109	0.0217658	0.0163338	0.0075123	-0.00411502	-0.00375637	0.00787251	0.0814922	0.149242	0.169553	0.227747	0.26975	0.21114	0.221916	0.219195	0.219947	0.203081	0.127238	0.22317	0.210024	0.217222	0.162533	0.156098	0.207234	0.132197	0.266497	0.136842	0.135754	0.194658	0.176023	0.215045	0.0978674	0.221355	0.0584823	0.0274031	0.110003	0.242132	0.146086
Qiang_Mianyang	Newly genotyped population	0.00214857	-0.0129518	-0.0056237	-0.00914652	-0.014985	0.00630841	0.0028595	0.0317173	0.211867	0.0487313	0.0403819	0.0316426	0.027009	0.0175929	0.0060027	0.00612215	0.0185213	0.0882031	0.153315	0.17235	0.227691	0.270911	0.21168	0.221602	0.221038	0.221428	0.204342	0.132561	0.224082	0.212068	0.220261	0.16596	0.159733	0.209272	0.13813	0.269193	0.14112	0.139263	0.195765	0.178599	0.215893	0.104169	0.225982	0.0667177	0.0354667	0.115691	0.242669	0.150748
Qiang_Aba	Newly genotyped population	-0.0354326	-0.0506693	-0.0452833	-0.0529603	-0.0595431	-0.0374747	-0.0413336	-0.0133105	0.217696	0.0050578	0.0051429	-0.00532484	-0.00992769	-0.0198189	-0.0317432	-0.0318524	-0.0195828	0.0650508	0.138248	0.163654	0.235026	0.277817	0.21719	0.225242	0.222718	0.22886	0.205021	0.115193	0.226714	0.212818	0.226789	0.161264	0.148408	0.214012	0.118481	0.274918	0.125337	0.12173	0.197062	0.173969	0.222521	0.0761683	0.218125	0.0355343	-0.00172457	0.0942363	0.252693	0.131244
Lahu_Puer	Newly genotyped population	-0.311416	-0.308313	-0.310519	-0.305954	-0.315472	-0.307748	-0.284703	-0.28574	NA	-0.275654	-0.293261	-0.291474	-0.305807	-0.308797	-0.307766	-0.312874	-0.304181	-0.198011	-0.181278	-0.187371	NA	NA	-0.234927	NA	-0.199272	NA	-0.243994	-0.238101	NA	-0.21956	NA	-0.221099	-0.210247	-0.143004	-0.257786	NA	-0.268593	-0.250098	-0.258786	-0.262366	-0.155277	-0.249858	-0.245844	-0.273628	-0.27671	-0.263456	0.0285714	-0.218185
Han_Yuzhong	Newly genotyped population	0.0212227	0.00651298	0.0141639	0.0113088	0.00546792	0.026528	0.0232852	0.0503655	0.208898	0.0667143	0.0568843	0.049777	0.0442064	0.0359675	0.0251126	0.0257301	0.0370435	0.0973475	0.156991	0.173379	0.221953	0.265087	0.208208	0.217542	0.216532	0.216735	0.201742	0.138439	0.219506	0.208916	0.213125	0.167004	0.162434	0.202996	0.142138	0.262678	0.144837	0.144555	0.192564	0.177391	0.211395	0.114897	0.225551	0.079381	0.0521382	0.123726	0.237917	0.155779
Han_Wanzhou	Newly genotyped population	0.0142132	-0.000698334	0.00689597	0.0036971	-0.0024079	0.0194015	0.0156763	0.0438049	0.210787	0.0608024	0.0508632	0.0440194	0.0380334	0.029872	0.0181398	0.0188457	0.0302391	0.0944182	0.156119	0.173225	0.224318	0.267757	0.210045	0.219035	0.219367	0.219051	0.203061	0.136665	0.220523	0.209753	0.215433	0.166925	0.162273	0.206688	0.141546	0.265507	0.144751	0.143204	0.194335	0.178672	0.213254	0.109557	0.227211	0.0748613	0.0464674	0.12139	0.241227	0.15517
Han_Jiulongpo	Newly genotyped population	0.0140611	-0.00070773	0.00683561	0.00422587	-0.00202183	0.019053	0.0162546	0.0440739	0.211188	0.0612269	0.0510741	0.0437221	0.0385599	0.0293999	0.0181715	0.0191562	0.0312613	0.0950029	0.155771	0.174117	0.224622	0.267969	0.210811	0.218548	0.221042	0.219423	0.204133	0.137204	0.22075	0.210282	0.216015	0.166781	0.162328	0.208828	0.14036	0.26507	0.144126	0.142999	0.19455	0.178165	0.213898	0.111051	0.227281	0.0754243	0.0461236	0.121587	0.240458	0.15564
Han_Fengdu	Newly genotyped population	0.0111361	-0.0034086	0.00399208	0.00128282	-0.00449866	0.016818	0.0134301	0.0415403	0.210379	0.0592468	0.0480727	0.0407478	0.0355565	0.0267767	0.01522	0.0153011	0.0276799	0.0928431	0.155304	0.173333	0.224218	0.267783	0.210397	0.219486	0.216835	0.219427	0.201433	0.135171	0.220907	0.209689	0.215786	0.166203	0.160395	0.203091	0.140284	0.265189	0.144046	0.141674	0.194046	0.177003	0.213312	0.111151	0.226093	0.0734245	0.0440711	0.120175	0.239991	0.154379
Han_Bishan	Newly genotyped population	0.0128159	-0.00186304	0.00533966	0.00240667	-0.00346792	0.0181214	0.0144198	0.0425961	0.21127	0.0596517	0.0497992	0.0420703	0.0367091	0.0286409	0.0164075	0.0173127	0.0290609	0.0939183	0.155374	0.173288	0.224953	0.268007	0.209518	0.220714	0.216751	0.220205	0.204191	0.136891	0.221808	0.210561	0.215924	0.166064	0.162344	0.207847	0.140298	0.266105	0.143947	0.142716	0.194467	0.178218	0.213561	0.109603	0.226807	0.0751322	0.0449768	0.121077	0.240944	0.153735
Han_Beibei	Newly genotyped population	0.0122162	-0.00160723	0.00572574	0.00315848	-0.0029304	0.0183799	0.0153127	0.0438358	0.211518	0.0600146	0.049471	0.0423482	0.0365498	0.0275931	0.0162795	0.0169803	0.0289274	0.0936559	0.15629	0.174493	0.2256	0.26831	0.210935	0.221338	0.219019	0.22003	0.203452	0.136691	0.222333	0.209529	0.215084	0.166595	0.160331	0.20242	0.141092	0.265734	0.144456	0.143176	0.1938	0.178888	0.212922	0.111147	0.226376	0.0743277	0.0453332	0.120494	0.240546	0.155107
Han_Tongnan	Newly genotyped population	0.0165491	0.00238104	0.0101105	0.00778328	0.00157395	0.0230495	0.0198612	0.0477128	0.211887	0.0647972	0.0530199	0.0463295	0.0402288	0.0314683	0.0204855	0.0215319	0.032716	0.0968043	0.157727	0.174796	0.225238	0.26699	0.211571	0.220002	0.218999	0.220434	0.204016	0.139126	0.221598	0.210003	0.215633	0.167382	0.161411	0.204715	0.142904	0.265573	0.14656	0.145556	0.194387	0.179376	0.213815	0.113678	0.227778	0.077638	0.0496266	0.12349	0.241579	0.157343
Han_Yunyang	Newly genotyped population	0.015408	0.000983337	0.00810784	0.00475086	-0.00107753	0.0209688	0.0169675	0.0450833	0.212556	0.0625266	0.0530906	0.0450433	0.0390526	0.031008	0.0194119	0.0197675	0.0316722	0.0959721	0.157318	0.174842	0.2265	0.268105	0.211625	0.221539	0.219306	0.220941	0.204159	0.138512	0.223015	0.212525	0.215238	0.168074	0.163345	0.208743	0.143064	0.267152	0.146572	0.144004	0.195623	0.179514	0.215838	0.113534	0.228128	0.0764428	0.0478038	0.122966	0.242973	0.155747
Han_Jiangbei	Newly genotyped population	0.0110479	-0.00288173	0.00411365	0.001334	-0.00466203	0.0164412	0.0134147	0.041705	0.211135	0.0588428	0.0480069	0.0405923	0.0350953	0.0268532	0.0155228	0.0157639	0.0275495	0.0940085	0.156138	0.173811	0.22653	0.268946	0.211976	0.221807	0.219752	0.220594	0.204163	0.136146	0.222055	0.211391	0.216743	0.167377	0.161399	0.204676	0.140878	0.266506	0.144268	0.142927	0.195626	0.179008	0.214475	0.111618	0.227452	0.0737264	0.0435717	0.12046	0.24166	0.15377
Han_Banan	Newly genotyped population	0.0129545	-0.00179755	0.00597512	0.00337718	-0.00261274	0.0186335	0.0157972	0.0440248	0.21121	0.0607697	0.0492595	0.0424664	0.037417	0.0285094	0.0167927	0.0178696	0.0292799	0.0943654	0.156173	0.173676	0.225591	0.267207	0.211172	0.221278	0.218876	0.221277	0.20378	0.136592	0.222099	0.209758	0.2157	0.166655	0.160636	0.208179	0.140619	0.264962	0.144125	0.143596	0.194107	0.17766	0.213851	0.10952	0.226848	0.0748502	0.0456836	0.120948	0.240724	0.155045
Han_Hechuan	Newly genotyped population	0.0168485	0.00241801	0.0102345	0.00787489	0.00191759	0.0229802	0.0199943	0.0474761	0.21116	0.064152	0.0536973	0.0460861	0.0405998	0.0318241	0.02068	0.0215737	0.0329352	0.0962515	0.157105	0.17469	0.223858	0.267295	0.210541	0.220067	0.218634	0.22021	0.203031	0.138376	0.220924	0.209684	0.214922	0.166501	0.161877	0.205739	0.142421	0.264985	0.145161	0.14473	0.19455	0.178946	0.213359	0.112594	0.22731	0.0778894	0.048965	0.123686	0.240959	0.156342
Han_Changshou	Newly genotyped population	0.0140338	-0.000265405	0.0071958	0.00429696	-0.00174355	0.0199534	0.0165111	0.0447585	0.211641	0.0621995	0.0509785	0.0434438	0.0388719	0.0302415	0.0178767	0.0189479	0.0301203	0.0946686	0.156673	0.174262	0.224824	0.267772	0.211951	0.221699	0.219376	0.220461	0.202618	0.136983	0.221103	0.210689	0.215888	0.167591	0.162043	0.203763	0.141941	0.265675	0.144594	0.14396	0.195255	0.178048	0.214503	0.111642	0.227859	0.0755411	0.0464255	0.121515	0.240816	0.155246
Han_Jiangjin	Newly genotyped population	0.0112109	-0.00367664	0.00374073	0.000711008	-0.00526515	0.0162497	0.0129301	0.0407575	0.211987	0.0579899	0.0487392	0.0408962	0.0358478	0.0264707	0.014753	0.0162422	0.0276241	0.0931247	0.156436	0.173709	0.224838	0.269142	0.211472	0.217619	0.219227	0.219866	0.203925	0.135946	0.221291	0.210244	0.215258	0.166235	0.162145	0.207114	0.140356	0.266868	0.143405	0.142874	0.195115	0.17723	0.213418	0.110706	0.22629	0.0733888	0.0439453	0.120166	0.240759	0.154569
Han_Qijiang	Newly genotyped population	0.0138047	-0.000690243	0.00701016	0.00451445	-0.00155427	0.0194608	0.0166214	0.0448293	0.211181	0.0614721	0.0502583	0.043187	0.0377918	0.0294366	0.0180235	0.0185777	0.030364	0.0952369	0.156968	0.174829	0.225451	0.267578	0.209383	0.217839	0.218361	0.220308	0.203914	0.137197	0.221715	0.20986	0.215916	0.166298	0.161169	0.204718	0.141293	0.266223	0.14428	0.143932	0.19435	0.178963	0.213696	0.11157	0.227824	0.0754189	0.0466577	0.121927	0.240288	0.155367
Han_Fuling	Newly genotyped population	0.011753	-0.00300778	0.00445725	0.00157858	-0.00455302	0.0167309	0.0137118	0.0419109	0.211462	0.0598069	0.0486471	0.0412526	0.0365547	0.0271434	0.0146543	0.0160702	0.0278672	0.0931603	0.156459	0.17384	0.225745	0.268182	0.211404	0.221111	0.220495	0.219946	0.20374	0.135884	0.22254	0.210035	0.21658	0.167145	0.160791	0.207467	0.140633	0.266544	0.144127	0.143306	0.195384	0.178442	0.213875	0.10842	0.227123	0.0735594	0.0443825	0.120491	0.241509	0.154846
Han_Tongliang	Newly genotyped population	0.0145203	-0.000335394	0.00714891	0.00456991	-0.00142369	0.020124	0.0164333	0.0451612	0.211913	0.0615941	0.0513587	0.0439411	0.0391664	0.0296273	0.0180359	0.0188213	0.0305624	0.0958563	0.157581	0.175431	0.225926	0.268027	0.211481	0.222055	0.218748	0.221144	0.204999	0.137615	0.222389	0.210816	0.217016	0.167907	0.162015	0.209746	0.142034	0.266708	0.145513	0.14367	0.195678	0.179718	0.214234	0.111698	0.22802	0.0756821	0.0468604	0.12179	0.241558	0.156243
Han_Fengjie	Newly genotyped population	0.0128872	-0.00187671	0.00576848	0.0028456	-0.00349479	0.0175963	0.0146862	0.0430998	0.211004	0.0599331	0.0489831	0.0426353	0.0373565	0.0286254	0.0169086	0.0174972	0.0292278	0.0934085	0.154548	0.173765	0.224635	0.267492	0.210409	0.219165	0.217929	0.219982	0.204029	0.136288	0.221211	0.20972	0.215609	0.166648	0.161382	0.206453	0.140331	0.265132	0.14334	0.142897	0.194424	0.176753	0.213282	0.113203	0.226431	0.0743528	0.0448571	0.120694	0.24039	0.153638
HanG_Tianshui	Newly genotyped population	0.00861944	-0.00715001	-0.000440124	-0.0057759	-0.0115726	0.00954389	0.00611047	0.0347664	0.208629	0.0514672	0.0455215	0.0383751	0.0324059	0.0241147	0.0117426	0.0117943	0.0235095	0.0877205	0.150312	0.168018	0.223802	0.265445	0.206627	0.214976	0.214271	0.215348	0.199704	0.130634	0.21686	0.209683	0.214158	0.167389	0.161224	0.207856	0.134832	0.26341	0.139463	0.137018	0.190835	0.173765	0.210211	0.104782	0.221741	0.0687079	0.0391775	0.115201	0.239324	0.148014
HanG_Zhangye	Newly genotyped population	0.00891642	-0.00732465	-9.46109e-05	-0.00566079	-0.0115511	0.0093107	0.00644723	0.0346082	0.208389	0.0515441	0.0450828	0.0379589	0.0325451	0.0245292	0.0121129	0.0118463	0.0240606	0.0868045	0.149626	0.167555	0.221929	0.264095	0.204538	0.213667	0.212872	0.215073	0.198483	0.130435	0.216127	0.209292	0.213306	0.16707	0.160561	0.209147	0.134885	0.261868	0.138882	0.136448	0.190033	0.173562	0.207821	0.105393	0.219545	0.068208	0.0392616	0.115178	0.238853	0.14683
HanG_Lanzhou	Newly genotyped population	0.0106336	-0.00486446	0.00233792	-0.00338323	-0.0093722	0.0123569	0.0082436	0.0366234	0.209322	0.0535715	0.0473572	0.0393875	0.0348928	0.0270348	0.0140729	0.0140534	0.0264301	0.0884688	0.150835	0.16834	0.222824	0.264761	0.207128	0.215615	0.213581	0.216158	0.199473	0.132212	0.216335	0.209792	0.214847	0.168044	0.161157	0.205248	0.136825	0.26278	0.139671	0.138853	0.191223	0.175041	0.209232	0.104174	0.221517	0.0702284	0.040583	0.116004	0.238067	0.148379
HanS_Meishan	Newly genotyped population	0.0141089	-0.000594175	0.00646844	0.00391443	-0.00189646	0.0194307	0.0162618	0.0439052	0.211125	0.0615417	0.0510085	0.0436804	0.0380152	0.0295445	0.0180567	0.0185137	0.0303549	0.0942325	0.155923	0.173019	0.224108	0.26782	0.209365	0.219887	0.217846	0.22012	0.203017	0.137008	0.220745	0.209635	0.215204	0.166845	0.161264	0.205928	0.141428	0.265086	0.144436	0.143447	0.194884	0.177632	0.213521	0.111073	0.226419	0.0755489	0.0462386	0.12129	0.24074	0.155406
HanS_Dazhou	Newly genotyped population	0.0142222	-0.000318989	0.00746797	0.00442162	-0.00174376	0.0197939	0.0163401	0.0446641	0.211432	0.0614581	0.0511224	0.0439561	0.0384761	0.0299124	0.0176651	0.0187022	0.0300942	0.0952738	0.156798	0.174372	0.225234	0.268451	0.210264	0.218686	0.218707	0.221223	0.203028	0.137697	0.222572	0.211278	0.216934	0.167896	0.161798	0.207248	0.142102	0.266526	0.144771	0.144184	0.195649	0.178475	0.214781	0.112022	0.227353	0.0753939	0.0466393	0.121983	0.24127	0.155995
HanS_Yaan	Newly genotyped population	0.00794819	-0.00727652	0.000225335	-0.00324334	-0.00927011	0.0121847	0.00906457	0.0378973	0.212175	0.0544803	0.0454921	0.0372802	0.0319064	0.0233311	0.0110844	0.0114728	0.023646	0.0901856	0.154037	0.17227	0.225849	0.268162	0.209925	0.219282	0.219196	0.221083	0.203723	0.133986	0.221438	0.210746	0.217894	0.165402	0.161109	0.206303	0.138717	0.266107	0.142294	0.141329	0.193775	0.177912	0.213995	0.107217	0.225533	0.0707695	0.0406203	0.118364	0.242553	0.152746
HanG_Wuwei	Newly genotyped population	0.0140103	-0.0017601	0.0051989	-0.000285031	-0.00625107	0.0152108	0.011461	0.0393114	0.207771	0.0556216	0.0503512	0.0428235	0.037893	0.0297134	0.0176402	0.0178689	0.0297243	0.0899604	0.151255	0.169447	0.222007	0.264092	0.205291	0.212269	0.213164	0.213553	0.198569	0.132418	0.214355	0.209232	0.215306	0.168597	0.162842	0.207974	0.136848	0.260934	0.140881	0.138363	0.190473	0.174654	0.207992	0.10648	0.221181	0.0721341	0.0437446	0.11732	0.238409	0.149148
HanS_Ziyang	Newly genotyped population	0.0140362	-0.000513005	0.00695744	0.00462928	-0.00125178	0.0196688	0.0166492	0.0442894	0.210381	0.061506	0.0505909	0.0429539	0.0377966	0.0295894	0.0179973	0.0182713	0.0300182	0.094147	0.155796	0.173336	0.224042	0.267534	0.210514	0.217567	0.218378	0.219322	0.203346	0.136954	0.220309	0.20974	0.214361	0.166102	0.159526	0.203169	0.142108	0.265239	0.14415	0.143389	0.193302	0.177753	0.213024	0.110823	0.226941	0.0756947	0.0464336	0.12146	0.239608	0.155831
HanS_Chengdu	Newly genotyped population	0.0138236	-0.00059568	0.00669356	0.00369676	-0.00218891	0.0190592	0.0159761	0.0436104	0.210297	0.0607061	0.0503695	0.0442173	0.0380184	0.0295946	0.0177011	0.0184097	0.0301859	0.094633	0.155646	0.172828	0.224115	0.266893	0.209758	0.219156	0.217745	0.218167	0.202807	0.1368	0.220137	0.209119	0.215152	0.16644	0.161642	0.205052	0.140575	0.264317	0.143707	0.14177	0.193881	0.176511	0.213738	0.109294	0.225737	0.0747109	0.0459637	0.120612	0.239885	0.155052
HanS_Guangan	Newly genotyped population	0.0139989	-0.000232603	0.00682432	0.00481366	-0.0013069	0.020142	0.0167472	0.0445604	0.210381	0.0622234	0.0503446	0.0435534	0.0381235	0.0294657	0.0175478	0.0188908	0.0302356	0.0956551	0.156337	0.174506	0.22452	0.267857	0.211154	0.221736	0.218401	0.220158	0.20323	0.137192	0.222015	0.209888	0.215282	0.166467	0.161496	0.204942	0.142279	0.265459	0.145062	0.144138	0.193638	0.178651	0.213783	0.112673	0.226375	0.0756379	0.0468221	0.122073	0.240346	0.155427
HanS_Suining	Newly genotyped population	0.0139153	-0.000834399	0.00699397	0.00424913	-0.00174414	0.0196286	0.0163082	0.0442824	0.210745	0.0610523	0.0508528	0.043618	0.0373636	0.0294834	0.0178331	0.0188062	0.0299588	0.0938756	0.156066	0.17414	0.224427	0.267568	0.210422	0.219528	0.218377	0.219524	0.203208	0.137115	0.221101	0.20929	0.215113	0.166641	0.160574	0.206121	0.141689	0.265042	0.14443	0.143036	0.193858	0.1777	0.213329	0.112501	0.226525	0.0755915	0.0468648	0.122072	0.239975	0.154396
HanY_Honghe	Newly genotyped population	0.0135167	-0.00166081	0.00608689	0.00195909	-0.00334808	0.0180281	0.014356	0.0417811	0.207818	0.0585742	0.0491908	0.0416736	0.0374277	0.0279212	0.0169597	0.0177906	0.0289972	0.0927743	0.154126	0.171332	0.222822	0.263605	0.207723	0.216415	0.215758	0.216549	0.19969	0.13572	0.217619	0.207876	0.213927	0.166073	0.160041	0.202652	0.138518	0.260648	0.142402	0.141061	0.192069	0.176005	0.210667	0.108284	0.223083	0.0740017	0.0459068	0.118864	0.237628	0.152796
HanG_Dingxi	Newly genotyped population	0.00318101	-0.0121849	-0.00485345	-0.0101443	-0.0163207	0.00478465	0.0017744	0.0308406	0.211588	0.0474509	0.0400609	0.0325846	0.0277973	0.0188397	0.00652874	0.00627713	0.0193201	0.0854653	0.150633	0.170052	0.226882	0.268455	0.208637	0.215658	0.22063	0.218052	0.203533	0.13087	0.219885	0.21121	0.218087	0.167054	0.16107	0.210155	0.135683	0.265947	0.139428	0.137193	0.192867	0.175295	0.213438	0.0996236	0.222802	0.0654591	0.0351197	0.115083	0.241511	0.148
HanS_Luzhou	Newly genotyped population	0.0152943	0.00062819	0.00834918	0.0056985	-0.000233051	0.0210895	0.0177339	0.0460488	0.212528	0.0625444	0.0515173	0.0449037	0.0392394	0.0304122	0.0189012	0.020116	0.0315341	0.0965352	0.156888	0.174672	0.226374	0.269396	0.212589	0.219865	0.221429	0.221259	0.206459	0.138683	0.22321	0.211701	0.215948	0.167862	0.163327	0.206405	0.142646	0.266571	0.145837	0.145131	0.195797	0.179964	0.21618	0.112738	0.229017	0.07665	0.0476048	0.123123	0.241838	0.156925
HanS_Deyang	Newly genotyped population	0.014089	-0.000918877	0.00667689	0.00332278	-0.00259745	0.0190568	0.0154455	0.0433298	0.21102	0.0606859	0.0502946	0.043275	0.0381494	0.0297604	0.0172446	0.0186638	0.029904	0.0940121	0.155021	0.172565	0.224544	0.267171	0.209164	0.219043	0.217339	0.218271	0.201334	0.135922	0.219529	0.209822	0.215002	0.166945	0.161957	0.205983	0.1413	0.264458	0.144325	0.142323	0.193811	0.177319	0.212927	0.10957	0.225461	0.0747761	0.0458441	0.120577	0.239245	0.153791
HanS_Liangshan	Newly genotyped population	0.0124748	-0.00238675	0.00520875	0.00139303	-0.0042709	0.0170232	0.0137601	0.0416466	0.209936	0.0583566	0.0489047	0.0422633	0.0360769	0.0281096	0.0160463	0.0166898	0.0281935	0.0926022	0.154216	0.17196	0.223153	0.26616	0.208891	0.218247	0.219079	0.218803	0.202672	0.135049	0.219178	0.208827	0.21454	0.166567	0.160515	0.204592	0.139094	0.264385	0.143039	0.141332	0.194287	0.176726	0.211492	0.109795	0.225141	0.0736732	0.0440891	0.120182	0.239185	0.153276
HanY_Yuxi	Newly genotyped population	0.0147916	-0.00021667	0.00693093	0.00301402	-0.00251298	0.0193042	0.0152566	0.0432401	0.211027	0.0606879	0.0504041	0.043186	0.0381211	0.0296255	0.0184298	0.0186348	0.0297131	0.0938967	0.154666	0.173129	0.223348	0.265645	0.209459	0.216838	0.217464	0.218915	0.20252	0.136337	0.219655	0.210047	0.215841	0.168157	0.161478	0.204788	0.1399	0.263676	0.144461	0.14236	0.19464	0.177642	0.212673	0.109974	0.22536	0.0756043	0.0472875	0.121123	0.238935	0.153465
HanS_Leshan	Newly genotyped population	0.0144607	-9.15392e-05	0.00698313	0.00489872	-0.00112161	0.0200364	0.0169209	0.0447378	0.210677	0.0622694	0.0512509	0.0441947	0.0381589	0.0298009	0.0180924	0.019258	0.0306484	0.0953603	0.156898	0.173758	0.225588	0.269322	0.21045	0.220293	0.219791	0.220868	0.204275	0.137773	0.223269	0.210324	0.215711	0.166445	0.161097	0.20603	0.142716	0.266634	0.145014	0.144423	0.194973	0.179002	0.214561	0.112946	0.227801	0.0759283	0.0468644	0.122416	0.241674	0.156145
HanS_Bazhong	Newly genotyped population	0.0144866	-0.000788558	0.00675725	0.00257055	-0.00306802	0.0182698	0.0146421	0.0430711	0.209538	0.0596959	0.0506822	0.0434406	0.0375232	0.0296392	0.0178289	0.0185549	0.0300176	0.0927508	0.155245	0.172271	0.224233	0.265997	0.208818	0.215942	0.218258	0.217824	0.201242	0.13543	0.21917	0.209341	0.214815	0.166629	0.161042	0.206112	0.139979	0.26441	0.143965	0.141545	0.192298	0.177132	0.211402	0.110434	0.225134	0.0745988	0.0459711	0.119945	0.239875	0.153056
HanG_Pingliang	Newly genotyped population	0.0123374	-0.00349934	0.00329113	-0.0021782	-0.00809167	0.0131704	0.00964415	0.037881	0.207384	0.0544974	0.0486066	0.0410321	0.0358771	0.0275971	0.015906	0.0160975	0.0276807	0.087647	0.150227	0.168526	0.220905	0.263212	0.204742	0.215752	0.211806	0.213877	0.198023	0.131897	0.216085	0.209353	0.212583	0.168186	0.161693	0.206864	0.136285	0.260822	0.139587	0.137947	0.189147	0.173613	0.208052	0.105217	0.220634	0.0709583	0.0419996	0.115456	0.23767	0.148031
HanG_Longnan	Newly genotyped population	-0.0617086	-0.0752103	-0.0690685	-0.074288	-0.0815024	-0.0629	-0.0609886	-0.0354814	0.223795	-0.0179074	-0.0240472	-0.0328332	-0.0381538	-0.0470477	-0.0591146	-0.058703	-0.0471873	0.0492907	0.123452	0.152649	0.242262	0.283395	0.219995	0.231874	0.226306	0.22982	0.21087	0.0994152	0.233762	0.210494	0.230055	0.149549	0.133656	0.219423	0.102412	0.283163	0.109322	0.108602	0.196637	0.167095	0.222461	0.0614901	0.209629	0.00784652	-0.029325	0.0727506	0.256785	0.116701
HanS_Neijiang	Newly genotyped population	0.0154852	0.000860351	0.00798157	0.0048616	-0.00081597	0.020251	0.0171191	0.0444419	0.211692	0.0617186	0.0515427	0.0445142	0.0388746	0.0307747	0.0189392	0.0197776	0.0312055	0.0951352	0.156295	0.173988	0.226031	0.267508	0.212385	0.220196	0.218571	0.221159	0.204044	0.138157	0.222507	0.211057	0.217148	0.167084	0.162064	0.207074	0.141537	0.264769	0.1453	0.144032	0.195145	0.179519	0.214574	0.11263	0.227129	0.0763401	0.0473445	0.12251	0.241426	0.156247
HanS_Nanchong	Newly genotyped population	0.0138564	-0.00088552	0.00679547	0.00323007	-0.0026531	0.0186709	0.0153056	0.043184	0.209224	0.0599273	0.0497311	0.0429886	0.03772	0.0291775	0.0174992	0.018354	0.0288515	0.093179	0.15427	0.172127	0.223039	0.265999	0.206835	0.217132	0.216106	0.217128	0.200523	0.135354	0.219303	0.20794	0.213749	0.166539	0.160506	0.202979	0.138986	0.262965	0.142624	0.140631	0.192178	0.175457	0.210812	0.11145	0.224903	0.0746741	0.0450907	0.120042	0.238783	0.153254
HanG_Qingyang	Newly genotyped population	0.0139813	-0.00207409	0.00492878	-0.000803922	-0.0067485	0.014985	0.0111083	0.0394176	0.207596	0.0556597	0.0496853	0.042073	0.0381363	0.0294614	0.0170008	0.0170965	0.0289864	0.0895346	0.150344	0.16866	0.221153	0.26354	0.204821	0.214239	0.211306	0.214124	0.19783	0.132379	0.214932	0.209499	0.214946	0.168413	0.161838	0.204409	0.136451	0.261536	0.140413	0.138221	0.190973	0.173439	0.208128	0.106662	0.220533	0.0720186	0.0433803	0.117733	0.238379	0.148966
HanY_Chuxiong	Newly genotyped population	-0.0073043	-0.021778	-0.0152055	-0.0189079	-0.0246118	-0.00366815	-0.00617168	0.0230544	0.213478	0.0395464	0.0312248	0.0229939	0.0176203	0.00808403	-0.00365101	-0.00379289	0.00827344	0.0830266	0.151049	0.170198	0.229132	0.270723	0.211835	0.222015	0.219701	0.222517	0.205301	0.128889	0.222766	0.210126	0.221414	0.163099	0.156087	0.208143	0.133729	0.267849	0.137634	0.13595	0.195401	0.175623	0.215978	0.0996266	0.222218	0.0604868	0.0271055	0.112105	0.242687	0.148038
HanG_Jinchang	Newly genotyped population	-0.060299	-0.0734324	-0.0682996	-0.0730621	-0.0796107	-0.0610287	-0.0596105	-0.0332303	0.226497	-0.0160594	-0.0222758	-0.029056	-0.0345326	-0.045008	-0.0568986	-0.0563946	-0.044157	0.0503795	0.126898	0.153747	0.241987	0.286	0.219689	0.237515	0.229766	0.233753	0.213638	0.099971	0.23457	0.212824	0.231869	0.153438	0.140661	0.229445	0.105791	0.283708	0.113532	0.110645	0.198949	0.169529	0.225559	0.0718211	0.213595	0.0106453	-0.0266021	0.0772806	0.258678	0.122318
HanY_Zhaotong	Newly genotyped population	0.0133439	-0.000803656	0.00658183	0.00366537	-0.00217375	0.0191185	0.0158653	0.0437446	0.20912	0.0609983	0.0502371	0.0430656	0.0376098	0.0292336	0.017306	0.0180392	0.0295561	0.0939709	0.155593	0.173031	0.224732	0.266685	0.209652	0.216821	0.217433	0.218383	0.201144	0.136997	0.220594	0.209367	0.21474	0.166925	0.160492	0.205057	0.140489	0.264992	0.144127	0.142614	0.193794	0.177573	0.212837	0.112151	0.225576	0.0752701	0.0462008	0.121374	0.239	0.154245
HanG_Baiyin	Newly genotyped population	0.00941225	-0.00661999	0.000276546	-0.00555244	-0.0114573	0.0099752	0.00632946	0.0352687	0.2083	0.0514691	0.0463512	0.0383265	0.0327662	0.0245004	0.0126055	0.012506	0.0246179	0.086478	0.1494	0.167707	0.22201	0.263261	0.205233	0.213087	0.212904	0.214793	0.199116	0.131234	0.215356	0.209855	0.214516	0.167454	0.161161	0.207846	0.134638	0.260604	0.139624	0.137533	0.190512	0.173963	0.209789	0.102909	0.219473	0.0684763	0.0389172	0.115223	0.237666	0.147565
HanY_Kunming	Newly genotyped population	0.013893	-0.00155081	0.00574767	0.00176201	-0.00394329	0.0174966	0.0138525	0.0420952	0.209469	0.0581189	0.0494669	0.0423132	0.0375163	0.0285688	0.017569	0.0181171	0.0289591	0.0923723	0.153907	0.17172	0.223176	0.263817	0.206826	0.216503	0.214212	0.216104	0.199178	0.134633	0.217224	0.208488	0.214533	0.166257	0.161054	0.206059	0.138424	0.262097	0.141822	0.140449	0.191676	0.17678	0.209947	0.108877	0.223222	0.0745922	0.0456063	0.119644	0.237599	0.151564
HanY_Dali	Newly genotyped population	0.00468655	-0.0100956	-0.0029157	-0.00682151	-0.0123682	0.00896547	0.00514722	0.0341633	0.21222	0.0509675	0.0420289	0.0342672	0.0290394	0.0204873	0.00866327	0.00863845	0.0206424	0.0894712	0.153001	0.172816	0.225887	0.268503	0.210625	0.222581	0.219487	0.221783	0.203261	0.133473	0.222797	0.210852	0.217751	0.167026	0.16043	0.210962	0.137015	0.265516	0.141437	0.139815	0.193722	0.177148	0.21399	0.105062	0.224486	0.0690734	0.0384316	0.117711	0.241593	0.151702
HanG_Jiuquan	Newly genotyped population	0.0143569	-0.00196478	0.00529241	-0.000367772	-0.00610435	0.0154352	0.0116288	0.0405053	0.207747	0.0561819	0.0506763	0.0428257	0.0378466	0.0299443	0.0174329	0.0181083	0.0299929	0.0897238	0.15112	0.169307	0.222961	0.265458	0.205806	0.21538	0.211779	0.214373	0.198786	0.132975	0.216083	0.21048	0.215425	0.168817	0.163336	0.207152	0.13738	0.262467	0.14118	0.138769	0.19071	0.174249	0.208878	0.10581	0.221781	0.0726337	0.0437196	0.118323	0.237598	0.148303
HanY_Qujing	Newly genotyped population	0.013994	-0.00127792	0.00592538	0.00183794	-0.00431336	0.0174901	0.0140214	0.0417877	0.208547	0.0581709	0.0497301	0.0424003	0.0377528	0.0291799	0.0173991	0.0178544	0.0292095	0.0920515	0.153048	0.171284	0.222197	0.263902	0.20657	0.215643	0.21484	0.215934	0.199878	0.134342	0.217357	0.209548	0.214149	0.166339	0.161718	0.204022	0.138302	0.261581	0.141877	0.140858	0.191353	0.175649	0.210493	0.108771	0.223296	0.0737637	0.0453626	0.118892	0.238291	0.151557
HanS_Guangyuan	Newly genotyped population	0.0142856	-0.00145406	0.00602848	0.00222656	-0.00360314	0.018048	0.0142352	0.0422539	0.211086	0.0594238	0.050453	0.0434814	0.0382756	0.0295596	0.018025	0.0184304	0.0298426	0.0937387	0.15489	0.172864	0.223833	0.266952	0.209226	0.217839	0.2166	0.218095	0.200789	0.135307	0.21945	0.210339	0.214298	0.167915	0.162198	0.203517	0.139862	0.26364	0.143351	0.141562	0.194301	0.176326	0.211375	0.111022	0.225057	0.0747908	0.0458119	0.120954	0.240686	0.153641
HanS_Mianyang	Newly genotyped population	0.0135601	-0.000780789	0.00648127	0.00285418	-0.00303038	0.0185498	0.0147286	0.0431819	0.209448	0.059591	0.0505708	0.0433388	0.0380667	0.0292155	0.0175651	0.0179629	0.029228	0.0931217	0.155321	0.173481	0.224735	0.266624	0.209213	0.220254	0.218127	0.217951	0.201858	0.136123	0.219659	0.21037	0.215358	0.166422	0.161598	0.204391	0.140841	0.264572	0.143746	0.142007	0.193473	0.176556	0.212559	0.110041	0.225244	0.0750668	0.0456225	0.120969	0.240514	0.153853
HanS_Zigong	Newly genotyped population	0.0148926	0.000422984	0.00769662	0.00548248	-0.000631897	0.0206686	0.0176082	0.0457879	0.211678	0.0626798	0.0510347	0.04475	0.0390827	0.0297841	0.0181791	0.0192456	0.0302328	0.096132	0.157039	0.175329	0.22474	0.2684	0.211942	0.221177	0.219176	0.221971	0.204347	0.137875	0.222774	0.210475	0.216649	0.166955	0.16203	0.20678	0.142306	0.266215	0.145842	0.144557	0.195906	0.179223	0.214258	0.111652	0.228079	0.0764865	0.0468482	0.122555	0.241609	0.156549
HanS_Yibin	Newly genotyped population	0.0141847	-0.000451386	0.00704656	0.00443627	-0.00150665	0.0192947	0.0164024	0.044295	0.209555	0.0610476	0.050665	0.0430116	0.0377614	0.0287551	0.0175817	0.0188675	0.0301999	0.093835	0.155198	0.172186	0.223527	0.266006	0.21046	0.216372	0.217691	0.219319	0.202238	0.136474	0.220154	0.208442	0.214532	0.165595	0.161101	0.204946	0.141098	0.264173	0.143453	0.142743	0.19297	0.17742	0.21297	0.110847	0.225847	0.0750759	0.0465157	0.12101	0.239954	0.154575
ARpost9K	Ancient reference population	0.00429347	0.00872988	0.00396354	0.00324949	-0.00251712	-0.00412514	0.0130215	0.00573513	0.0661657	0.00905262	0.0100145	0.0131283	0.00713093	0.00682426	0.00355591	0.00331231	0.00553031	0	0.0152969	0.0211758	0.0633964	0.122783	0.0351132	0.0459686	0.0520844	0.0512139	0.0509953	0.0243208	0.0417623	0.0804298	0.0686309	0.0589692	0.0514662	0.0479786	0.0255831	0.121985	0.0280008	0.0264562	0.0451062	0.0427706	0.0601497	0.029392	0.0873702	0.00841573	0.00974116	0.0217622	0.0992476	0.0214435
AR13_10K	Ancient reference population	0.0367375	0.0438524	0.0391575	0.0389459	0.0316798	0.0267042	0.0487347	0.0388422	0.0794281	0.0413095	0.0374497	0.047121	0.0383829	0.0379722	0.0370504	0.0367769	0.0375371	0.0152969	0	0.0209421	0.0770139	0.132634	0.0533755	0.0628965	0.0585159	0.062175	0.0607485	0.0346663	0.0583583	0.090126	0.0726057	0.0626024	0.0717492	0.0365271	0.0453311	0.135822	0.049389	0.0500032	0.0604073	0.0591223	0.0731452	0.0385234	0.104666	0.0391485	0.0397943	0.0446513	0.110211	0.036261
AR14K	Ancient reference population	0.030176	0.0381423	0.0330419	0.0339373	0.0262417	0.0223895	0.0434545	0.0309113	0.0704931	0.0341545	0.0290463	0.0410396	0.0327404	0.0321329	0.0317309	0.0289533	0.0321179	0.0211758	0.0209421	0	0.0647121	0.125456	0.0437738	0.0395342	0.0414692	0.0545354	0.0361052	0.0289444	0.0488681	0.0753134	0.0731446	0.0515995	0.0629474	0.0723989	0.0373652	0.132431	0.0381015	0.0479237	0.0390965	0.0475327	0.0590017	0.0411951	0.0863215	0.0275297	0.0317318	0.0356256	0.103738	0.0321443
AR19K	Ancient reference population	0.0263306	0.0374559	0.0294256	0.0330894	0.0256177	0.0188392	0.0449372	0.0300199	NA	0.032037	0.0252812	0.0380013	0.0225795	0.0277442	0.0277373	0.0246749	0.0270823	0.0633964	0.0770139	0.0647121	0	NA	0.0471402	NA	0.142169	NA	0.0577808	0.0395813	NA	0.0484308	NA	0.0599112	0.0530451	0.171014	0.0329822	NA	0.0272627	0.0412577	0.0160708	0.0250592	0.114945	0.0377274	0.011768	0.0312334	0.0352714	0.0251515	0.312617	0.0469671
AR33K	Ancient reference population	0.0875546	0.0973472	0.0894496	0.0838381	0.0803252	0.0732613	0.0993614	0.0856652	NA	0.0837606	0.0857063	0.0920838	0.0819052	0.0834892	0.0865969	0.083644	0.0868976	0.122783	0.132634	0.125456	NA	0	0.0979684	NA	0.176074	NA	0.0982865	0.101405	NA	0.0959443	NA	0.107966	0.101714	0.192612	0.0897074	NA	0.08375	0.100385	0.0801291	0.085168	0.150619	0.0983281	0.0380044	0.0943076	0.096211	0.0869331	0.293578	0.103145
China_AR_EN	Ancient reference population	0.0140927	0.0240589	0.0133491	0.0148062	0.00714674	0.00171467	0.0269512	0.0118162	0.0411919	0.00901202	0.0104581	0.0229795	0.0167715	0.0132526	0.0139064	0.012459	0.0166309	0.0351132	0.0533755	0.0437738	0.0471402	0.0979684	0	-0.00444444	0.0433468	0.0191657	-0.0139135	0.0321123	0.00195258	0.0543493	0.0393013	0.0734101	0.0744952	0.128954	0.0118402	0.0798845	0.0058533	0.0172871	0.0130393	0.00786608	0.0419102	0.0309223	0.0103586	0.0137082	0.0225723	0.00966374	0.121786	-0.00254269
China_AR_IA	Ancient reference population	0.0111319	0.0298489	0.0240956	0.0210926	0.0141137	0.00590005	0.0260324	0.022864	NA	0.0166397	0.0248693	0.0287206	0.0175118	0.0163576	0.0153467	0.0121842	0.0158608	0.0459686	0.0628965	0.0395342	NA	NA	-0.00444444	0	-0.0188679	NA	-0.0362319	0.0236977	NA	0.0584615	NA	0.0487228	0.0525954	0.333333	0.0122299	NA	0.00739484	0.019027	0.0292398	0.0584919	0.196141	-0.0197983	0.000787252	0.0224579	0.0271302	0.0354426	0.228346	0.0256252
China_AR_Xianbei_IA	Ancient reference population	0.0202898	0.0307331	0.0233732	0.0197038	0.0111304	0.00321251	0.0320131	0.022091	0.116497	0.0196394	0.0254023	0.0281108	0.0158547	0.0239238	0.0219505	0.0218148	0.0235619	0.0520844	0.0585159	0.0414692	0.142169	0.176074	0.0433468	-0.0188679	0	0.150611	0.0200073	0.0472315	0.0977918	0.0343463	0.0851735	0.0913401	0.0589765	0.217391	0.0163732	0.173524	0.00494462	0.0268423	0.0232005	0.0260078	0.134124	-0.0298361	0.00738773	0.0278224	0.027201	0.0268232	0.160902	0.0171006
China_HMMH_MN	Ancient reference population	0.0192904	0.0253472	0.0164651	0.0126127	0.00605604	-0.00166074	0.0264196	0.0085521	NA	0.0149222	0.0184811	0.025101	0.0164354	0.0166778	0.0159092	0.0145703	0.0135088	0.0512139	0.062175	0.0545354	NA	NA	0.0191657	NA	0.150611	0	0.00959792	0.027984	NA	0.051632	NA	0.0675227	0.0662601	0.15122	0.018093	NA	0.0155861	0.0170464	-0.00782473	0.00620933	0.102086	0.00450209	-0.00662936	0.0204036	0.0240368	0.00698815	0.296011	0.00672631
China_Miaozigou_MN	Ancient reference population	0.00374646	0.011578	0.00518481	0.00491243	-0.0023198	-0.00980944	0.0162814	0.00109009	0.01078	0.00361089	0.00309533	0.0129422	0.0061966	0.00288036	0.00265242	-0.00205227	0.00504943	0.0509953	0.0607485	0.0361052	0.0577808	0.0982865	-0.0139135	-0.0362319	0.0200073	0.00959792	0	0.0312761	0.0260386	0.0472894	0.0542553	0.0479969	0.0597247	0.0181471	-0.0081068	0.0929625	-0.0108332	0.00942338	0.0108011	-0.00269041	0.0366969	0.0144057	0.0102958	-0.00287305	0.00306616	-0.0122052	0.0936063	0.0285409
China_NEastAsia_Coastal_EN	Ancient reference population	0.0172876	0.0247964	0.0187638	0.0215206	0.0150454	0.0106161	0.0310932	0.0182877	0.0399209	0.0228512	0.0197482	0.0256064	0.0179508	0.0179875	0.0159956	0.0156666	0.0190418	0.0243208	0.0346663	0.0289444	0.0395813	0.101405	0.0321123	0.0236977	0.0472315	0.027984	0.0312761	0	0.0246854	0.059297	0.0338781	0.0390455	0.0424495	0.0195329	0.0120323	0.102302	0.0167309	0.0193664	0.0185506	0.0141857	0.0239452	0.0257009	0.0727783	0.0126549	0.0181899	0.0167142	0.0732054	0.0312095
China_NEastAsia_Inland_EN	Ancient reference population	0.0213076	0.0279404	0.0180174	0.0145663	0.00701354	-0.00186134	0.0276303	0.00913322	NA	0.0110285	0.0217564	0.0284512	0.0187939	0.0199473	0.0181937	0.0162101	0.0192615	0.0417623	0.0583583	0.0488681	NA	NA	0.00195258	NA	0.0977918	NA	0.0260386	0.0246854	0	0.0493101	NA	0.0556214	0.0587273	0.212435	0.00892821	NA	0.0127428	0.0178255	0.0169968	0.00914541	0.0696066	-0.00980462	-0.00392853	0.0184522	0.0227496	0.0169094	0.286902	0.00186522
China_SEastAsia_Coastal_EN	Ancient reference population	0.0410269	0.0541889	0.0474863	0.0533926	0.0481556	0.0398861	0.0652271	0.0498035	0.0477408	0.05272	0.0399498	0.0522208	0.0386369	0.0391694	0.0419879	0.0391666	0.0424275	0.0804298	0.090126	0.0753134	0.0484308	0.0959443	0.0543493	0.0584615	0.0343463	0.051632	0.0472894	0.059297	0.0493101	0	0.0419967	0.0346278	0.0410426	-0.00728316	0.0544318	0.0904509	0.0508468	0.0610579	0.0440186	0.0450958	0.0581451	0.0607138	0.0583147	0.0469163	0.0529391	0.0483575	0.0694204	0.0689764
China_SEastAsia_Coastal_Historic	Ancient reference population	0.0147784	0.0284657	0.0194727	0.027183	0.0186092	0.00838116	0.0380135	0.0167206	NA	0.0260794	0.015092	0.0262822	0.00769574	0.0118543	0.0122772	0.0128917	0.0181514	0.0686309	0.0726057	0.0731446	NA	NA	0.0393013	NA	0.0851735	NA	0.0542553	0.0338781	NA	0.0419967	0	0.0540664	0.0642056	0.15873	0.0142606	NA	0.0129022	0.0354212	0.0139021	-0.00742039	0.0548112	0.0441635	0.00896919	0.0219998	0.0195823	0.0158736	0.270655	0.0422784
China_SEastAsia_Coastal_LN	Ancient reference population	0.021575	0.0349371	0.030421	0.0399409	0.033274	0.0256885	0.0508883	0.0349818	0.0577622	0.0373731	0.0209447	0.0337807	0.020651	0.0226865	0.0237103	0.0235079	0.0249565	0.0589692	0.0626024	0.0515995	0.0599112	0.107966	0.0734101	0.0487228	0.0913401	0.0675227	0.0479969	0.0390455	0.0556214	0.0346278	0.0540664	0	0.024201	0.00281392	0.044492	0.115075	0.0387079	0.0513064	0.0449879	0.0395161	0.0654823	0.0460646	0.0867196	0.0296054	0.0329201	0.0364876	0.085267	0.0571425
China_SEastAsia_Island_EN	Ancient reference population	0.0266616	0.0388699	0.0340389	0.0417113	0.0352393	0.0282634	0.0516109	0.0386509	0.0558849	0.0440106	0.024779	0.0339266	0.0278786	0.0269653	0.0260632	0.0265664	0.0300505	0.0514662	0.0717492	0.0629474	0.0530451	0.101714	0.0744952	0.0525954	0.0589765	0.0662601	0.0597247	0.0424495	0.0587273	0.0410426	0.0642056	0.024201	0	0.000614931	0.0461126	0.106672	0.0374996	0.0462095	0.0498026	0.045195	0.0569316	0.0531577	0.0890538	0.0364195	0.0393733	0.0402563	0.073213	0.0577516
China_SEastAsia_Island_LN	Ancient reference population	0.00277515	0.0188641	0.0103324	0.0199959	0.0107812	-0.00125802	0.0327269	0.0182522	0.192612	0.0137893	-0.00415673	0.0117655	-0.00338226	0.00256181	0.00296821	-0.00194693	0.00592223	0.0479786	0.0365271	0.0723989	0.171014	0.192612	0.128954	0.333333	0.217391	0.15122	0.0181471	0.0195329	0.212435	-0.00728316	0.15873	0.00281392	0.000614931	0	0.0203395	0.251834	0.00365459	0.0453073	-0.0424242	-0.00847233	0.18272	0.0535807	-0.0106527	0.000297595	0.0188873	-0.00403273	0.197561	0.0336125
China_Shimao_LN	Ancient reference population	0.00838569	0.0129811	0.00780498	0.00804066	0.00189019	-0.00144767	0.0165795	0.00408109	0.0081637	0.00563517	0.00898651	0.0133438	0.00668764	0.00717242	0.00502305	0.00453495	0.00804076	0.0255831	0.0453311	0.0373652	0.0329822	0.0897074	0.0118402	0.0122299	0.0163732	0.018093	-0.0081068	0.0120323	0.00892821	0.0544318	0.0142606	0.044492	0.0461126	0.0203395	0	0.0913319	0.000289345	0.00193659	0.00572261	-0.00153518	0.00876956	0.00828562	0.0601408	0.00326292	0.0070057	0.000286063	0.055814	0.0271755
China_Tianyuan	Ancient reference population	0.0825753	0.0941993	0.0855663	0.0816384	0.0773039	0.0715131	0.0958715	0.0825786	NA	0.0808588	0.0843399	0.0870118	0.0804804	0.0821068	0.0833716	0.0806044	0.0833342	0.121985	0.135822	0.132431	NA	NA	0.0798845	NA	0.173524	NA	0.0929625	0.102302	NA	0.0904509	NA	0.115075	0.106672	0.251834	0.0913319	0	0.0829892	0.097585	0.0954749	0.0807023	0.17273	0.116566	0.0385698	0.0918156	0.0931096	0.0846481	0.332709	0.100462
China_Upper_YR_IA	Ancient reference population	0.00500317	0.0124362	0.00557399	0.00804673	0.00116505	-0.00363661	0.0169477	0.00415619	0.000439081	0.00635812	0.00527885	0.0122448	0.00314308	0.00415286	0.0024852	0.00237069	0.00345081	0.0280008	0.049389	0.0381015	0.0272627	0.08375	0.0058533	0.00739484	0.00494462	0.0155861	-0.0108332	0.0167309	0.0127428	0.0508468	0.0129022	0.0387079	0.0374996	0.00365459	0.000289345	0.0829892	0	0.00200469	-0.00313827	-0.000517469	0.0066551	-0.000355831	0.0534815	0.00260472	0.0041194	-0.000198503	0.0522435	0.0230349
China_Upper_YR_LN	Ancient reference population	0.0091317	0.0152561	0.0078926	0.00821125	0.00205336	-0.00285845	0.0174687	0.00564721	0.0184312	0.00871668	0.011427	0.0163361	0.00848749	0.00903278	0.00682992	0.00575236	0.00885875	0.0264562	0.0500032	0.0479237	0.0412577	0.100385	0.0172871	0.019027	0.0268423	0.0170464	0.00942338	0.0193664	0.0178255	0.0610579	0.0354212	0.0513064	0.0462095	0.0453073	0.00193659	0.097585	0.00200469	0	0.00746538	0.00468019	0.0181846	0.00503139	0.0593662	0.00851362	0.00988193	0.00380842	0.0621785	0.0282686
China_WLR_BA	Ancient reference population	0.00672681	0.0138729	0.00631854	0.0109263	0.00303402	-0.00219601	0.0214856	0.00753957	0.0093867	0.0125894	0.00311032	0.0141493	0.0024572	0.00594333	0.00628926	0.00124751	0.00699052	0.0451062	0.0604073	0.0390965	0.0160708	0.0801291	0.0130393	0.0292398	0.0232005	-0.00782473	0.0108011	0.0185506	0.0169968	0.0440186	0.0139021	0.0449879	0.0498026	-0.0424242	0.00572261	0.0954749	-0.00313827	0.00746538	0	-0.00343967	0.0244957	0.0152153	0.0161004	0.0051854	0.00696304	0.00210576	0.0726436	0.0171142
China_WLR_LN	Ancient reference population	0.0051413	0.0151538	0.00946409	0.0105121	0.00448023	-0.00351976	0.0212279	0.00698226	0.00247723	0.00761196	0.00713811	0.0146511	0.00631498	0.00549731	0.00435041	0.00369321	0.00598167	0.0427706	0.0591223	0.0475327	0.0250592	0.085168	0.00786608	0.0584919	0.0260078	0.00620933	-0.00269041	0.0141857	0.00914541	0.0450958	-0.00742039	0.0395161	0.045195	-0.00847233	-0.00153518	0.0807023	-0.000517469	0.00468019	-0.00343967	0	0.00834514	0.0225341	0.0401954	0.00214433	0.00776559	-0.00108347	0.0578837	0.0315118
China_WLR_MN	Ancient reference population	0.013266	0.0228319	0.0147021	0.0147589	0.00624269	-0.00145277	0.0265631	0.00915337	0.0977225	0.0114521	0.0144345	0.0189038	0.0140316	0.0119772	0.0121161	0.0108268	0.0152251	0.0601497	0.0731452	0.0590017	0.114945	0.150619	0.0419102	0.196141	0.134124	0.102086	0.0366969	0.0239452	0.0696066	0.0581451	0.0548112	0.0654823	0.0569316	0.18272	0.00876956	0.17273	0.0066551	0.0181846	0.0244957	0.00834514	0	0.0147111	0.0104188	0.0114806	0.0143083	0.0027035	0.169291	0.0309614
China_Wuzhuangguoliang_LN.EC	Ancient reference population	0.015925	0.0177899	0.00997741	0.00995955	0.0063917	0.0024615	0.0156542	0.00576378	0.0178454	0.0113469	0.00780468	0.0211272	0.0108517	0.0160562	0.010108	0.00991386	0.0135641	0.029392	0.0385234	0.0411951	0.0377274	0.0983281	0.0309223	-0.0197983	-0.0298361	0.00450209	0.0144057	0.0257009	-0.00980462	0.0607138	0.0441635	0.0460646	0.0531577	0.0535807	0.00828562	0.116566	-0.000355831	0.00503139	0.0152153	0.0225341	0.0147111	0	0.070491	0.00911533	0.0160281	0.00200841	0.0568926	0.0248336
China_Xinjiang_IA.SG	Ancient reference population	0.0769484	0.0859558	0.0774386	0.0743418	0.0687006	0.0605397	0.0875185	0.0721472	-0.00147774	0.0717078	0.0757543	0.0804639	0.0724494	0.0753403	0.0753007	0.0745715	0.0758035	0.0873702	0.104666	0.0863215	0.011768	0.0380044	0.0103586	0.000787252	0.00738773	-0.00662936	0.0102958	0.0727783	-0.00392853	0.0583147	0.00896919	0.0867196	0.0890538	-0.0106527	0.0601408	0.0385698	0.0534815	0.0593662	0.0161004	0.0401954	0.0104188	0.070491	0	0.0753794	0.0838709	0.065957	0.0291566	0.0729169
China_YR_LBIA	Ancient reference population	0.00527863	0.012364	0.00747711	0.0136978	0.00759337	0.00357991	0.0201054	0.0082391	0.00820878	0.0128778	0.00632551	0.0132784	0.00705116	0.00655646	0.00484377	0.00467198	0.00609643	0.00841573	0.0391485	0.0275297	0.0312334	0.0943076	0.0137082	0.0224579	0.0278224	0.0204036	-0.00287305	0.0126549	0.0184522	0.0469163	0.0219998	0.0296054	0.0364195	0.000297595	0.00326292	0.0918156	0.00260472	0.00851362	0.0051854	0.00214433	0.0114806	0.00911533	0.0753794	0	0.00644827	0.000925749	0.0564482	0.026258
China_YR_LN	Ancient reference population	0.0104036	0.014967	0.0102815	0.0164598	0.0107824	0.00891248	0.0219824	0.0119854	0.0115272	0.0159985	0.0110793	0.0162975	0.0100694	0.0115821	0.00913451	0.00979574	0.0111751	0.00974116	0.0397943	0.0317318	0.0352714	0.096211	0.0225723	0.0271302	0.027201	0.0240368	0.00306616	0.0181899	0.0227496	0.0529391	0.0195823	0.0329201	0.0393733	0.0188873	0.0070057	0.0931096	0.0041194	0.00988193	0.00696304	0.00776559	0.0143083	0.0160281	0.0838709	0.00644827	0	0.00607093	0.0637135	0.0302529
China_YR_MN	Ancient reference population	0.008101	0.0161238	0.00911822	0.0131881	0.0064913	0.00289018	0.0206625	0.00789409	0.00981767	0.0123949	0.00732358	0.0140317	0.00768493	0.00777633	0.00838606	0.00754476	0.00888111	0.0217622	0.0446513	0.0356256	0.0251515	0.0869331	0.00966374	0.0354426	0.0268232	0.00698815	-0.0122052	0.0167142	0.0169094	0.0483575	0.0158736	0.0364876	0.0402563	-0.00403273	0.000286063	0.0846481	-0.000198503	0.00380842	0.00210576	-0.00108347	0.0027035	0.00200841	0.065957	0.000925749	0.00607093	0	0.053466	0.0265176
Japan_Jomon.SG	Ancient reference population	0.0491309	0.0612242	0.0535478	0.054225	0.0492596	0.0400408	0.0685339	0.0549039	0.271973	0.0543165	0.0522087	0.0561914	0.0490906	0.0482663	0.049559	0.047093	0.0481915	0.0992476	0.110211	0.103738	0.312617	0.293578	0.121786	0.228346	0.160902	0.296011	0.0936063	0.0732054	0.286902	0.0694204	0.270655	0.085267	0.073213	0.197561	0.055814	0.332709	0.0522435	0.0621785	0.0726436	0.0578837	0.169291	0.0568926	0.0291566	0.0564482	0.0637135	0.053466	0	0.0763389
Mongolia_East_N	Ancient reference population	0.0271399	0.032566	0.0258535	0.0235823	0.0166407	0.0121572	0.0327041	0.0214833	0.0463137	0.0220172	0.0277553	0.0333206	0.0270599	0.0265997	0.0238508	0.0248335	0.0263104	0.0214435	0.036261	0.0321443	0.0469671	0.103145	-0.00254269	0.0256252	0.0171006	0.00672631	0.0285409	0.0312095	0.00186522	0.0689764	0.0422784	0.0571425	0.0577516	0.0336125	0.0271755	0.100462	0.0230349	0.0282686	0.0171142	0.0315118	0.0309614	0.0248336	0.0729169	0.026258	0.0302529	0.0265176	0.0763389	0
Mongolia_EBA_Chemurchek_2	Ancient reference population	0.119384	0.12937	0.123536	0.117288	0.112652	0.105112	0.130036	0.118583	0.0999395	0.115655	0.118449	0.122835	0.117475	0.118436	0.120025	0.11723	0.119283	0.120786	0.133304	0.122168	0.10149	0.111147	0.0924593	0.0817459	0.0887373	0.0995045	0.0964757	0.121429	0.0867611	0.111979	0.0995357	0.119141	0.124273	0.0958272	0.115574	0.107642	0.11055	0.116721	0.0986186	0.100544	0.101499	0.112107	0.0571232	0.122187	0.127974	0.117707	0.105393	0.116794
Mongolia_EBA_Ulgii_1	Ancient reference population	0.0418187	0.0477164	0.0413459	0.0373815	0.0328784	0.0292769	0.0464211	0.0335609	0.0250003	0.035625	0.0395014	0.044409	0.0396733	0.0402998	0.0405918	0.0381496	0.0407257	0.0235134	0.0404942	0.0311714	0.0286445	0.0741681	-0.00652688	-0.000745974	0.00622762	-0.00518971	0.0165825	0.0324793	-0.00699425	0.0552546	0.0312858	0.0475541	0.0521404	0.0257282	0.0276851	0.0719928	0.0248666	0.0266881	0.0163918	0.0207541	0.0135426	0.0273595	0.0450966	0.0356489	0.0446982	0.0331456	0.0534248	0.0122454
Mongolia_EIA_Sagly_4	Ancient reference population	0.0599391	0.0706774	0.0631954	0.0627653	0.0590205	0.0498743	0.0688895	0.0536975	0.013164	0.0504326	0.0536717	0.0586533	0.0553513	0.0569187	0.0585092	0.0577285	0.0566563	0.0143914	0.0356643	0.0247038	0.0188933	0.0411497	0.00182564	-0.0126999	0.001112	0.00471824	0.00879148	0.0309597	-0.00370566	0.033182	0.0152516	0.0320591	0.0374539	0.00783796	0.0311509	0.036442	0.0276367	0.0318594	0.00730115	0.0169441	0.00968416	0.0346877	0.0163773	0.0470352	0.0579714	0.0386393	0.0240018	0.021957
Mongolia_EIA_SlabGrave_1	Ancient reference population	0.0303902	0.0346211	0.0293473	0.0289788	0.0238978	0.0222233	0.0338232	0.0275727	0.0333267	0.0276706	0.0327407	0.0351349	0.0323361	0.0317747	0.0301912	0.0301907	0.0309932	2.43203e-05	0.0267827	0.023754	0.037434	0.0950258	-0.00398711	0.00270365	0.00583996	0.00995899	0.022308	0.0261242	0.00100975	0.0623862	0.0404308	0.0489686	0.051458	0.0301494	0.0254928	0.092286	0.0244869	0.0250902	0.0143533	0.0268118	0.0226689	0.021865	0.0775573	0.0263686	0.0305834	0.0291673	0.0683092	0.00377855
Mongolia_LBA_CenterWest_4	Ancient reference population	0.0383427	0.0452497	0.0391732	0.0378573	0.0334881	0.0291472	0.0442747	0.0348921	0.022068	0.0336805	0.0378025	0.0417615	0.0379514	0.0386908	0.0374871	0.0374463	0.0373441	0.00442036	0.0283286	0.0197982	0.027262	0.0723078	-0.00558593	-0.013955	0.000230826	0.00379426	0.0115655	0.0254361	-0.00425017	0.0513285	0.0272832	0.0403384	0.0460874	0.0151942	0.0252768	0.0673039	0.0229291	0.0260387	0.0111774	0.0181377	0.015103	0.0223733	0.0510158	0.0320835	0.0387202	0.0307776	0.0516229	0.00737686
Mongolia_LBA_CenterWest_5	Ancient reference population	0.0905102	0.100547	0.0938771	0.0892439	0.0842855	0.0756079	0.10103	0.0855919	0.00777357	0.0813312	0.0843049	0.0923714	0.084781	0.0856064	0.0885812	0.0859519	0.0882051	0.0717485	0.0771216	0.0521883	0.0162322	0.0348546	0.00768581	-0.0170875	-0.00823092	0.00424067	0.00707494	0.0632492	-0.00179339	0.0435924	0.0155717	0.0507994	0.064363	0.0142142	0.0607091	0.0304825	0.0489468	0.060578	0.010213	0.0312024	0.0094776	0.0617579	0.0120057	0.081549	0.0939377	0.0667019	0.0235114	0.0593347
Mongolia_LBA_Khovsgol_6	Ancient reference population	0.0372253	0.043115	0.0373297	0.0363106	0.03175	0.0272768	0.0424839	0.0325086	0.0173724	0.0316723	0.0363733	0.0393348	0.0359489	0.0370817	0.0356879	0.035814	0.0354275	3.08796e-05	0.0261778	0.0191384	0.0243875	0.0673406	-0.00602448	-0.000136392	-0.00150461	-0.000870245	0.00892256	0.0215058	-0.00872864	0.0447296	0.0245842	0.0365367	0.0406447	0.015136	0.021284	0.0651504	0.0200799	0.0212285	0.00699191	0.0146656	0.0118227	0.0182268	0.0449568	0.0291838	0.0362748	0.0280842	0.0458304	0.00680069
Mongolia_LBA_MongunTaiga_3	Ancient reference population	0.072581	0.0851188	0.0768828	0.0744878	0.070011	0.0604078	0.0853894	0.0677035	-0.000572905	0.064258	0.0666952	0.0731649	0.0677753	0.0698173	0.071203	0.0700834	0.0695448	0.0462107	0.0495923	0.029828	0.0107497	0.0279668	-0.00132673	-0.0215379	-0.00540904	-0.00965731	0.00636047	0.0428687	-0.0155485	0.0279723	0.00158096	0.0370578	0.0459984	-0.00839148	0.0408623	0.026335	0.0336869	0.0376684	0.00491748	0.0146754	-0.000270511	0.0415955	0.0067353	0.0606477	0.0759098	0.0489633	0.0137491	0.0386958
Mongolia_LBA_Ulaanzukh_2	Ancient reference population	0.0232807	0.0284639	0.0223123	0.0207378	0.0147649	0.0115238	0.0285786	0.0185774	0.041117	0.0197884	0.0250398	0.0298829	0.0245593	0.0237496	0.0214084	0.0203346	0.0239747	0.0278644	0.0476105	0.0342179	0.0502149	0.105539	0.00873127	0.00177467	0.0253649	0.018609	0.0235918	0.028148	0.0149135	0.0710345	0.044777	0.0572428	0.0569954	0.0335963	0.0226841	0.102783	0.0216518	0.0217971	0.024736	0.0250805	0.0357232	0.0239163	0.0739713	0.0225038	0.0266636	0.0260514	0.0801169	0.012924
Mongolia_MBA_Munkhkhairkhan_1	Ancient reference population	0.0557836	0.0620441	0.0556962	0.0517744	0.0461424	0.0410789	0.062603	0.0517808	0.0587476	0.0509166	0.0559089	0.0622039	0.0523677	0.0542911	0.0547519	0.0519272	0.0542057	0.0517332	0.0712466	0.0597125	0.0609666	0.103251	0.0299752	0.0353599	0.036541	0.042622	0.054244	0.0572704	0.0312359	0.0833235	0.067801	0.0739101	0.0750349	0.0521711	0.0495484	0.101283	0.0498699	0.053149	0.0507664	0.0481627	0.0540629	0.046659	0.0639497	0.0548754	0.0598194	0.0538204	0.0795566	0.0426755
Mongolia_North_N	Ancient reference population	0.0476249	0.0495566	0.0452869	0.0420157	0.0368495	0.0372261	0.0490543	0.0459221	0.0797415	0.047131	0.0521011	0.0530413	0.0502422	0.0496045	0.0464116	0.0456079	0.0472805	0.0331754	0.064054	0.0612163	0.0870161	0.140292	0.0428893	0.0578337	0.0607299	0.0485877	0.0688106	0.0595801	0.0460063	0.104672	0.0867602	0.0872557	0.0869437	0.072816	0.0579296	0.138441	0.0586205	0.0570429	0.059436	0.0658757	0.0702971	0.0470223	0.114249	0.0509252	0.050589	0.0596665	0.113714	0.0362885
Chokhopani	Ancient reference population	0.0199545	0.0253638	0.0189849	0.00968882	0.0107802	0.00882265	0.0238839	0.0121544	0.0107414	0.011499	0.0203965	0.0230667	0.0185632	0.0185463	0.0168754	0.0165951	0.020403	0.0218234	0.0498102	0.0448467	0.0314961	0.0783151	0.0134411	0.00406853	0.022188	0.0145131	0.0152203	0.0309223	0.0152332	0.04877	0.0293729	0.042351	0.0468539	0.0242172	0.0132535	0.0782617	0.0124896	0.0136189	0.0118484	0.0123277	0.0192151	0.01171	0.0714	0.0188453	0.0247249	0.0156603	0.0556859	0.0308422
Mebrak	Ancient reference population	0.0458027	0.0459519	0.0414659	0.0284165	0.0328882	0.0364493	0.0422813	0.0396483	0.0690973	0.0397955	0.0520193	0.0511754	0.0485398	0.0482088	0.0434073	0.0439105	0.0446129	0.0449247	0.0823779	0.0776485	0.086191	0.131686	0.0701776	0.0640387	0.0764969	0.0732459	0.0631726	0.0641252	0.0667087	0.100233	0.083267	0.0833159	0.0843379	0.0713755	0.0571724	0.134265	0.0558509	0.0555776	0.0647993	0.0622749	0.0723958	0.0585398	0.121375	0.0517579	0.0514094	0.0579122	0.110136	0.0695899
Samdzong	Ancient reference population	0.0425906	0.0423988	0.0384714	0.0264719	0.0305365	0.0332664	0.0405737	0.0359939	0.0642167	0.0375872	0.0469462	0.0471369	0.044196	0.0451297	0.0404306	0.0407893	0.043127	0.0396002	0.0754539	0.0706387	0.0800856	0.125635	0.0641912	0.0759744	0.0714491	0.0675117	0.0560327	0.0600597	0.0596439	0.0912697	0.0680629	0.0745479	0.0786548	0.0574386	0.0534143	0.123245	0.0520216	0.0496302	0.0579348	0.0589694	0.0637775	0.0483593	0.115245	0.0490853	0.0470329	0.05361	0.104859	0.0634995
Russia_Afanasievo	Ancient reference population	0.116911	0.127763	0.120139	0.118269	0.115455	0.106047	0.126365	0.112307	0.0861844	0.108412	0.111419	0.115526	0.113049	0.113625	0.115565	0.114317	0.114302	0.0789866	0.106178	0.0959244	0.0894446	0.0888993	0.0816052	0.0685651	0.0773492	0.0830071	0.0836419	0.100845	0.0760628	0.0931874	0.0855836	0.0953176	0.097046	0.072835	0.0993233	0.08537	0.0965698	0.100049	0.0803019	0.0884814	0.0837891	0.102769	0.0511925	0.109674	0.118026	0.103744	0.0817286	0.0974449
Russia_Afanasievo.SG	Ancient reference population	0.126286	0.136668	0.129963	0.125012	0.121577	0.111283	0.136949	0.122629	0.0852455	0.1166	0.121637	0.125074	0.121848	0.123146	0.124653	0.123059	0.122876	0.0951658	0.123538	0.107927	0.0924229	0.091559	0.0775317	0.062445	0.0806025	0.0784212	0.0858529	0.11113	0.0751743	0.0982478	0.0919746	0.109368	0.109084	0.0755844	0.104362	0.0868968	0.100426	0.105793	0.0837955	0.0904073	0.0827685	0.11023	0.0492588	0.118984	0.128672	0.110906	0.078041	0.109691
Russia_Boisman_MN	Ancient reference population	0.0452443	0.0476077	0.0435195	0.0439308	0.0381265	0.0377946	0.0517263	0.0480447	0.0897253	0.0515821	0.0509042	0.0545239	0.0479735	0.0475936	0.0438917	0.0446084	0.0468443	0.0219518	0.0437766	0.0510109	0.0864873	0.148277	0.0589765	0.0659558	0.061517	0.075205	0.0710682	0.058416	0.0725201	0.111008	0.0908609	0.0875664	0.0871369	0.0840698	0.0618032	0.146581	0.0645338	0.0641899	0.0682219	0.0731766	0.0783736	0.0535728	0.127832	0.0491325	0.0477257	0.0598493	0.114586	0.0517318
Russia_DevilsCave_N.SG	Ancient reference population	0.0498055	0.0531495	0.0494176	0.0470852	0.041535	0.0410728	0.0568436	0.0531465	0.131242	0.0572471	0.0581757	0.0627893	0.0554136	0.0538712	0.0493638	0.0501737	0.0527222	0.0444825	0.0647724	0.0786347	0.128137	0.190379	0.0993194	0.127699	0.110722	0.114799	0.115104	0.0806128	0.115974	0.14468	0.13771	0.118129	0.114339	0.113948	0.0806287	0.188424	0.0885961	0.0858231	0.0982974	0.103032	0.117132	0.0639457	0.150688	0.0601143	0.0569258	0.0780769	0.157287	0.0804623
Russia_MLBA_Sintashta	Ancient reference population	0.112529	0.125021	0.116275	0.115558	0.112531	0.101772	0.123091	0.107579	0.075343	0.103632	0.106296	0.1104	0.10797	0.109429	0.111428	0.109945	0.108865	0.0739063	0.101126	0.0893792	0.0813594	0.0792435	0.0700092	0.0615484	0.0653008	0.070706	0.075822	0.0940156	0.0675549	0.0851324	0.0767932	0.0880282	0.0902897	0.059288	0.0911895	0.075467	0.0861948	0.0920309	0.0713763	0.0780164	0.074927	0.0893662	0.0448398	0.104386	0.113065	0.0963849	0.0702614	0.0905966
Russia_MLBA_Sintashta.SG	Ancient reference population	0.135363	0.14612	0.139888	0.132942	0.128624	0.119591	0.147333	0.13333	0.0921644	0.128479	0.132395	0.137339	0.130658	0.133279	0.133931	0.131454	0.133407	0.13289	0.147449	0.130224	0.0988656	0.0975297	0.0983619	0.0696355	0.0892727	0.0862969	0.0983092	0.134265	0.0870998	0.113081	0.0925626	0.12429	0.128201	0.076962	0.12424	0.0965786	0.116272	0.125776	0.0897102	0.0978938	0.0973022	0.126126	0.0525109	0.133872	0.142375	0.128882	0.0926311	0.13415
Russia_Shamanka_EBA.SG	Ancient reference population	0.0503464	0.0568491	0.0513999	0.0478677	0.0418372	0.0373921	0.0579177	0.050597	0.0944334	0.0511613	0.0544701	0.0601019	0.0541636	0.0532815	0.0519128	0.049378	0.0513018	0.055014	0.0879058	0.0867023	0.0987228	0.145929	0.0646072	0.0664106	0.0755313	0.0692046	0.0732203	0.073303	0.0742664	0.109767	0.102513	0.0986514	0.0955522	0.104544	0.0648432	0.14379	0.0638187	0.0673532	0.0772	0.0738494	0.0866681	0.0504426	0.0915512	0.0580557	0.0594222	0.0641119	0.125495	0.0552618
Russia_Shamanka_Eneolithic.SG	Ancient reference population	0.0425897	0.0446764	0.0411123	0.039351	0.0343644	0.0338523	0.0454921	0.0399875	0.0539192	0.0420914	0.0462234	0.0486045	0.0454707	0.0448756	0.0414124	0.041966	0.0435262	0.0165642	0.0521909	0.0489511	0.0620743	0.118196	0.0230369	0.0311953	0.0325626	0.0302543	0.0477373	0.0485642	0.0330719	0.088926	0.0698649	0.0759105	0.0742555	0.0616984	0.0447079	0.116732	0.0447088	0.0432093	0.0425293	0.0501477	0.0444914	0.0390286	0.0947506	0.0425331	0.0453835	0.0471968	0.0885905	0.0234979
Russia_Srubnaya	Ancient reference population	0.115102	0.127439	0.119579	0.117423	0.114246	0.102966	0.126163	0.110035	0.0675446	0.104838	0.108173	0.11228	0.109789	0.111223	0.113905	0.112359	0.111004	0.0746135	0.100191	0.0881091	0.0736711	0.0748081	0.0686511	0.0459597	0.058942	0.0663321	0.0678382	0.092526	0.063962	0.0778072	0.0703725	0.086694	0.0868264	0.0582698	0.0920822	0.0694351	0.0834126	0.0895511	0.0644231	0.0739793	0.0689687	0.0952773	0.0373914	0.10486	0.115976	0.0955611	0.0644906	0.088342
Russia_Srubnaya_Alakul.SG	Ancient reference population	0.113568	0.126117	0.118139	0.115571	0.112221	0.101486	0.125161	0.108009	0.0606515	0.102928	0.104935	0.110719	0.10807	0.1096	0.110942	0.110572	0.109737	0.0781961	0.103344	0.0929091	0.0707896	0.068056	0.0598511	0.047865	0.0510296	0.0557574	0.0662538	0.092854	0.0570521	0.0764145	0.0666001	0.0883957	0.0903417	0.0525439	0.0856502	0.0636145	0.0782979	0.0847038	0.06114	0.07033	0.0602719	0.0944111	0.03161	0.10288	0.114504	0.0912091	0.0563574	0.0899957
Russia_UstBelaya_Angara	Ancient reference population	0.0493767	0.0537557	0.0497265	0.0466887	0.0416209	0.0392704	0.0544921	0.046744	0.06103	0.047525	0.0525182	0.0551573	0.0509436	0.0510093	0.0482741	0.0490912	0.0499727	0.02693	0.0550094	0.0513738	0.0640697	0.112705	0.0267088	0.0242594	0.0381075	0.0384053	0.0484309	0.050326	0.0343614	0.0858211	0.06385	0.0715072	0.0734693	0.05568	0.05244	0.107818	0.0480391	0.0511938	0.0481599	0.0507737	0.0509801	0.0476933	0.084188	0.0498275	0.0507133	0.0529621	0.085607	0.0332204
Russia_UstBelaya_Angara.SG	Ancient reference population	0.0391264	0.0469155	0.0403492	0.0352966	0.0288972	0.0235195	0.0499725	0.034809	0.0653682	0.0343602	0.0436102	0.0472376	0.0383884	0.0396192	0.0377997	0.036033	0.0383366	0.0592455	0.076471	0.0715667	0.063884	0.12028	0.0493032	0.04038	0.046559	0.0445194	0.0493898	0.0490758	0.0416289	0.0770907	0.0868104	0.0806501	0.0743482	0.0798995	0.041224	0.103716	0.0325251	0.0428292	0.043593	0.044667	0.0638683	0.0237356	0.035976	0.0406883	0.0449497	0.0400223	0.0920451	0.036624
Russia_UstIda_EBA.SG	Ancient reference population	0.0458834	0.0524772	0.0462793	0.0421775	0.0358502	0.0293801	0.0536589	0.0433068	0.071361	0.0418077	0.0451037	0.050866	0.0466048	0.0446154	0.0447002	0.0437752	0.0466664	0.0572979	0.0786106	0.0762991	0.0891303	0.126617	0.0542644	0.0300636	0.0405357	0.0503028	0.075044	0.0606728	0.0509466	0.0878537	0.0821428	0.0890547	0.0817876	0.0907168	0.0539529	0.127554	0.0455733	0.0545939	0.0537906	0.0541603	0.0659384	0.0358741	0.0553335	0.0471537	0.0526641	0.0485295	0.109211	0.0464706
Russia_UstIda_LN.SG	Ancient reference population	0.0504682	0.0566584	0.0507475	0.0465899	0.0413639	0.0354797	0.0572086	0.0465107	0.0535972	0.047557	0.0513015	0.0569029	0.0484971	0.0485328	0.0495677	0.0464518	0.0482165	0.0500151	0.0734673	0.0665774	0.0606805	0.107547	0.0303207	0.051023	0.0303631	0.0259446	0.0595449	0.0593972	0.0387881	0.0817575	0.0647786	0.0787454	0.0763185	0.0740346	0.0481595	0.104303	0.0467202	0.0504622	0.0470113	0.0445081	0.0458447	0.0414318	0.0610425	0.0507316	0.0552319	0.0489125	0.0802795	0.0426502
Taiwan_Hanben_IA	Ancient reference population	0.0289631	0.0377614	0.0347946	0.0473327	0.0418943	0.0406206	0.0532234	0.0455819	0.0556623	0.0526493	0.0317049	0.0389562	0.0316629	0.031633	0.0306822	0.032859	0.032111	0.0374667	0.067528	0.0619644	0.06723	0.124702	0.0640184	0.0685395	0.0714864	0.0695864	0.0557996	0.0501114	0.068966	0.0611684	0.0499732	0.0271019	0.0358831	0.00732793	0.0520045	0.120534	0.0464078	0.0536051	0.0495961	0.0480431	0.0646995	0.0566093	0.117296	0.0388552	0.0385773	0.0479894	0.0876139	0.0664921
Kyang	Ancient reference population	0.0317724	0.0338607	0.0291644	0.0141253	0.020092	0.0213258	0.0285987	0.0231107	0.038782	0.0236653	0.0354247	0.0358614	0.0332828	0.034292	0.030586	0.0300471	0.0313938	0.0282981	0.0624145	0.0567714	0.0578535	0.106423	0.0478901	0.0572943	0.0553049	0.0422639	0.0372971	0.0438363	0.0419725	0.0763922	0.0554782	0.0641524	0.0633238	0.0452149	0.0364141	0.105263	0.0343729	0.0336401	0.0381016	0.0403367	0.0446143	0.028018	0.0957651	0.0356957	0.0369244	0.0367309	0.0810133	0.0450478
Lubrak	Ancient reference population	0.0192751	0.0270047	0.0210349	0.00144986	0.00576997	0.00415633	0.0221094	0.013183	0.0894188	0.0109363	0.0214978	0.026176	0.0206118	0.0192881	0.0183298	0.0157428	0.0214465	0.0623443	0.0836628	0.0789679	0.116647	0.160694	0.0922479	0.0900474	0.136559	0.0935921	0.0812972	0.0444808	0.0893798	0.0925852	0.106388	0.0769961	0.0723042	0.0813497	0.029483	0.166421	0.0265749	0.0355758	0.0685049	0.048056	0.0932338	0.0300131	0.0676666	0.0237472	0.0263613	0.0308614	0.1404	0.0502277
Rhirhi	Ancient reference population	0.0420628	0.0450712	0.0386922	0.0272916	0.0300922	0.0296047	0.0430689	0.0360227	0.0733737	0.0362656	0.0456029	0.0452793	0.0434148	0.0439865	0.0400779	0.039105	0.0411358	0.055697	0.0871871	0.0813294	0.0896809	0.135328	0.0716291	0.0922396	0.0850232	0.0762246	0.0624162	0.0633305	0.070184	0.100826	0.0883644	0.0844043	0.086714	0.0743135	0.0535794	0.134552	0.0529755	0.0540471	0.06913	0.0633027	0.0736488	0.0522455	0.113389	0.0456969	0.0476232	0.0554259	0.114658	0.0713277
Suila	Ancient reference population	0.0302801	0.037909	0.0298608	0.0128067	0.0165017	0.0133266	0.0352614	0.0220425	NA	0.0196775	0.0338906	0.0369409	0.0304942	0.0291007	0.0297568	0.0276946	0.028649	0.0807354	0.0948962	0.0856054	NA	NA	0.0663252	NA	0.0876494	NA	0.0595663	0.052447	NA	0.0563652	NA	0.0800393	0.0750544	0.150838	0.0320908	NA	0.0264785	0.03724	0.0405009	0.0212437	0.118804	0.0387506	0.0144031	0.0350321	0.0396936	0.0279961	0.284254	0.0525587
Ando	Ancient reference population	0.0101592	0.0273047	0.0185175	0.0235286	0.0142287	0.0057059	0.0352271	0.0154274	-0.0624093	0.0158631	0.0184155	0.0193123	0.0122117	0.0110167	0.0138699	0.0120945	0.0186638	0.0565201	0.0540482	0.0440101	-0.0650264	0.0518033	-0.00908265	0	0.00697674	-0.00903226	0.0218224	0.0294609	-0.0398773	0.02754	-0.0200573	0.0539859	0.0531353	0.0648855	0.0178265	0.0354906	-0.00077152	0.0178314	0.015015	-0.00543876	0.00881262	0.0320585	0.0188683	0.0147355	0.0184242	0.00278857	0.085044	0.0294414
Changhang	Ancient reference population	0.0457006	0.0573068	0.0505805	0.0522231	0.044859	0.0365595	0.0660909	0.0493137	0.0745098	0.0487162	0.0428434	0.0542879	0.0448383	0.0402746	0.0425844	0.0410304	0.043919	0.0729404	0.083703	0.0801992	0.0651466	0.1179	0.0895581	0.0562771	0.0901328	0.0537125	0.0306311	0.0614777	0.0609249	0.0470705	0.09699	0.0666928	0.0698676	0.0427509	0.0524605	0.115325	0.0430573	0.0600175	0.0783061	0.0434569	0.079097	0.050725	0.0371394	0.0436059	0.051074	0.0462388	0.0920651	0.069201
Nagabaka_historic	Ancient reference population	0.0273927	0.0374796	0.03131	0.0353478	0.0279248	0.022532	0.0449058	0.0344318	0.0687412	0.0368776	0.0310926	0.0359312	0.0298215	0.0304069	0.0273972	0.0268618	0.0299117	0.0543483	0.073248	0.06457	0.079662	0.13219	0.0610556	0.0606429	0.0772784	0.0639239	0.0574804	0.046544	0.0661926	0.0803977	0.0743909	0.063253	0.0633944	0.0566075	0.040078	0.129287	0.041165	0.0491538	0.0524572	0.0511306	0.0734096	0.050865	0.0904527	0.0316511	0.0361925	0.0395189	0.0456177	0.0564641
Nagabaka_late	Ancient reference population	0.097666	0.101669	0.0997071	0.0963988	0.0919529	0.0894516	0.110964	0.110572	0.372301	0.115714	0.109248	0.109441	0.101455	0.0988959	0.0996098	0.0962679	0.102406	0.157846	0.214136	0.232437	0.366905	0.390634	0.338258	0.348584	0.363108	0.367611	0.347153	0.171606	0.369968	0.275796	0.372148	0.234242	0.189948	0.34455	0.173479	0.393913	0.185099	0.186821	0.303871	0.257847	0.361612	0.167633	0.252535	0.124848	0.113796	0.158718	0.177262	0.184133
Nagabaka_early	Ancient reference population	0.0747606	0.0881968	0.0839129	0.0751967	0.0726215	0.0656974	0.0943547	0.0741629	NA	0.0674855	0.0760585	0.0734518	0.0803059	0.0720427	0.0793121	0.0777608	0.070424	0.109416	0.122849	0.0927835	NA	NA	0.12766	NA	0.142857	NA	0.238579	0.110044	NA	0.068323	NA	0.0753434	0.0864771	0.0769231	0.091115	NA	0.0680167	0.0747562	0.0640669	0.0974026	0.147541	0.121451	0.0191431	0.0873059	0.10511	0.0818659	0.4	0.07944
Yondaedo	Ancient reference population	0.0435133	0.0513003	0.0434034	0.0449058	0.0394098	0.0302065	0.0598551	0.0418087	0.0630915	0.0365406	0.0360902	0.0481902	0.0424687	0.0449468	0.0430896	0.0407166	0.0398636	0.0907786	0.0987	0.0893028	0.0361446	0.128983	0.0292177	0.0666667	0.0529101	0.0769231	0.115656	0.0633598	0.0650264	0.0591823	0.0180361	0.0831986	0.0837246	0.0714286	0.0486153	0.119617	0.0310751	0.0522484	0.0373945	0.0308629	0.0717681	0.0671682	0.0188367	0.0497573	0.0494911	0.0393655	0.121116	0.0559623
Yokchido	Ancient reference population	0.0513628	0.0625354	0.0559572	0.0551143	0.0494078	0.0401926	0.0696612	0.0574593	NA	0.0542911	0.0451352	0.0596241	0.0497136	0.0514014	0.0505495	0.0478261	0.0498227	0.0866882	0.0964006	0.103827	NA	NA	0.0677824	NA	0.232877	NA	0.0515075	0.0694987	NA	0.0287186	NA	0.0845997	0.072108	0.214815	0.0543321	NA	0.033929	0.0727155	0.0506217	0.0485204	0.115056	0.0853179	0.0217374	0.0593881	0.0616594	0.0503517	0.128205	0.0661155
BaBanQinCen	Ancient reference population	0.0124065	0.027612	0.0227721	0.0344735	0.027998	0.0205593	0.0458232	0.0311478	0.0370609	0.0340361	0.0121382	0.022234	0.0124462	0.0127214	0.0132288	0.0142893	0.0150471	0.0509407	0.0668492	0.0504264	0.0533206	0.101055	0.0536727	0.060715	0.0752661	0.054392	0.0450344	0.0351262	0.0506803	0.0427658	0.0318644	0.0209078	0.0300282	0.0155916	0.0315437	0.101216	0.0265322	0.0379515	0.0323779	0.0292072	0.05079	0.0380528	0.0765064	0.0253975	0.0282354	0.0320439	0.076518	0.0508802
Baojianshan	Ancient reference population	0.0480353	0.0631512	0.0567223	0.0596493	0.054753	0.0454761	0.0734238	0.0611814	NA	0.0582712	0.0505468	0.0577521	0.0483785	0.0473669	0.0505128	0.0464532	0.0513537	0.100597	0.117032	0.0987145	NA	NA	0.0898731	NA	0.189493	NA	0.0776966	0.0743013	NA	0.0546424	NA	0.0642689	0.0648697	0.172603	0.0622414	NA	0.0536592	0.0725074	0.0686301	0.0620892	0.144562	0.0760003	0.0229725	0.0607361	0.0648395	0.0594997	0.286013	0.0847917
LaCen	Ancient reference population	0.0155613	0.0312217	0.0240734	0.0366692	0.0298639	0.0202827	0.0482334	0.0346672	0.0400048	0.0383285	0.0133818	0.0250977	0.0144556	0.014185	0.0149014	0.0174372	0.0182205	0.0672332	0.0730313	0.0654021	0.0447252	0.096784	0.0526188	0.0660848	0.0803213	0.0419401	0.0356642	0.038407	0.054024	0.0403819	0.0364006	0.0273939	0.0415645	0.0100733	0.0331738	0.0972382	0.0274733	0.043844	0.0344194	0.0249186	0.0509842	0.0542083	0.0576706	0.0268022	0.0322417	0.0296873	0.080917	0.0552987
Dushan	Ancient reference population	0.0353122	0.0510951	0.0453997	0.050509	0.0439931	0.0349777	0.0636384	0.0461769	NA	0.0475713	0.0332309	0.0484653	0.0298144	0.030875	0.0357173	0.0336618	0.0385534	0.0874417	0.0982757	0.0867695	NA	NA	0.057094	NA	0.132468	NA	0.060523	0.0572618	NA	0.0288188	NA	0.0496254	0.0494823	0.0716511	0.0508362	NA	0.0387374	0.0571203	0.0469119	0.0342663	0.146217	0.0618654	0.0129178	0.0471049	0.0485138	0.0399696	0.278576	0.0661255
GaoHuaHua	Ancient reference population	0.0215597	0.0340323	0.0283338	0.0388315	0.0324367	0.0287248	0.0478499	0.0376375	0.0599844	0.0419794	0.0242778	0.0326574	0.0228406	0.0225264	0.0222939	0.024333	0.0266073	0.0580061	0.0811704	0.071256	0.0748998	0.126859	0.0703788	0.0642763	0.0769075	0.0731692	0.0706688	0.0512451	0.0712695	0.0753681	0.0606357	0.0490635	0.0597036	0.0324165	0.0447501	0.125726	0.0407104	0.0492097	0.0545368	0.0520502	0.0742634	0.0679746	0.0933451	0.0326384	0.0364432	0.0409064	0.101054	0.0637021
Layi	Ancient reference population	0.0128306	0.028408	0.0209554	0.0350139	0.026532	0.0197033	0.0491709	0.0332586	NA	0.0366237	0.0112782	0.0199662	0.00978163	0.0123173	0.0152294	0.0101363	0.0103793	0.0829285	0.0888523	0.0850288	NA	NA	0.0446344	NA	0.142857	NA	0.0604982	0.0358799	NA	0.0400075	NA	0.0379698	0.0504095	0.0708661	0.0396302	NA	0.0185959	0.0403295	0.0241149	0.0362308	0.126592	0.0296598	0.0167902	0.026664	0.0310596	0.0214137	0.270103	0.0565194
Longlin	Ancient reference population	0.0572345	0.0684222	0.0603334	0.0591004	0.0546949	0.0488291	0.0722962	0.0590033	NA	0.0527231	0.0531896	0.0611337	0.0571319	0.0514272	0.057328	0.0503589	0.0552377	0.0965629	0.102407	0.0928602	NA	NA	0.0618557	NA	0.27027	NA	0.0644628	0.0700658	NA	0.0575432	NA	0.0710661	0.0745345	0.0114943	0.0727135	NA	0.053598	0.0657124	0.0415996	0.0764439	0.130752	0.0861509	0.0367271	0.0701052	0.0657717	0.0579576	0.278632	0.082095
Shenxian	Ancient reference population	0.0181609	0.0330043	0.0272614	0.0374477	0.0301317	0.0198364	0.0492505	0.030008	NA	0.0358014	0.0155147	0.0257579	0.0138755	0.0121923	0.0190484	0.0181467	0.0187038	0.0818643	0.0903219	0.0864189	NA	NA	0.0609679	NA	0.121212	NA	0.0659525	0.0475482	NA	0.0322243	NA	0.0377287	0.0383868	0.131195	0.0379796	NA	0.0226011	0.0382539	0.0182123	0.032572	0.131451	0.0563925	0.00986594	0.0307388	0.0351061	0.0310517	0.297833	0.0567437
Yiyang	Ancient reference population	0.0100026	0.0256382	0.0171656	0.030541	0.0203899	0.0121842	0.0431311	0.0233154	NA	0.026052	0.00933019	0.0202323	0.0052184	0.00998886	0.0114785	0.00656959	0.0123662	0.0704082	0.0869851	0.0820513	NA	NA	0.0289562	NA	0.061008	NA	0.0628199	0.0306477	NA	0.0218422	NA	0.0246925	0.0372576	0.0517928	0.0292735	NA	0.0188628	0.0276412	0.0287073	0.0152769	0.0937997	0.0564271	0.00853537	0.026219	0.0248272	0.0199801	0.252525	0.0545246
Tarim_EMBA1	Ancient reference population	0.174633	0.171503	0.171859	0.159803	0.156227	0.163023	0.1748	0.18352	0.27392	0.187945	0.191301	0.18828	0.183661	0.180678	0.176649	0.17487	0.180725	0.195531	0.245112	0.250069	0.279366	0.285281	0.259144	0.248765	0.269391	0.267253	0.26193	0.237214	0.265531	0.270369	0.274838	0.251586	0.24529	0.268599	0.233167	0.280488	0.230837	0.231892	0.257714	0.251001	0.267475	0.216325	0.215345	0.201289	0.191425	0.223103	0.27205	0.233743
Dzungaria_EBA1	Ancient reference population	0.125714	0.136278	0.129642	0.123134	0.119118	0.110327	0.137648	0.124066	0.0683817	0.11934	0.123023	0.128409	0.122135	0.124629	0.125664	0.122509	0.124902	0.124538	0.144752	0.129153	0.0743004	0.0824559	0.0643554	0.054997	0.0773615	0.0645821	0.0780805	0.123983	0.0680843	0.102157	0.088954	0.123004	0.124461	0.0896921	0.113811	0.0782403	0.102627	0.118181	0.071755	0.0903665	0.0747514	0.114988	0.0383344	0.124604	0.132116	0.116382	0.0707747	0.11945
Dzungaria_EBA2	Ancient reference population	0.119805	0.130627	0.123806	0.116053	0.111304	0.102437	0.131346	0.11812	0.0562158	0.116148	0.118474	0.122682	0.115747	0.118085	0.119476	0.115546	0.118119	0.137051	0.156425	0.138196	0.056481	0.0796961	0.0586078	0.0745637	0.0627197	0.0548721	0.0902816	0.129811	0.0597736	0.109914	0.0499915	0.13509	0.136335	0.0707657	0.109979	0.0667405	0.105018	0.117081	0.0760024	0.0967275	0.0734577	0.114725	0.0308799	0.120515	0.128959	0.112409	0.0725275	0.128632
Tarim_EMBA2	Ancient reference population	0.103538	0.114611	0.105485	0.0973961	0.0933287	0.0802852	0.11404	0.104032	NA	0.1005	0.110744	0.101202	0.102173	0.0969676	0.101578	0.100372	0.104707	0.132997	0.159391	0.133071	NA	NA	0.173524	NA	0.27907	NA	0.141159	0.113572	NA	0.102058	NA	0.126617	0.133816	0.509434	0.117906	NA	0.0981381	0.113341	0.0704762	0.0625089	0.159948	0.0825119	-0.0190711	0.10356	0.106692	0.102914	0.282443	0.111258
HanHN_Yiyang	Modern reference population	0.0145532	-2.52016e-05	0.00768443	0.00510001	-0.000974163	0.0206483	0.0172898	0.0454465	0.211408	0.0618392	0.0505644	0.0442796	0.0381371	0.0297402	0.0178942	0.018781	0.0302601	0.0952647	0.156334	0.174509	0.224599	0.268303	0.210559	0.219056	0.217916	0.221195	0.202938	0.136863	0.221629	0.209884	0.215042	0.16571	0.161129	0.203416	0.141843	0.26507	0.144881	0.143763	0.194319	0.177707	0.213744	0.111949	0.227093	0.0757121	0.0469403	0.122102	0.240823	0.155628
HanHB_Huangshi	Modern reference population	0.0159573	0.000986548	0.00850573	0.00557693	-0.00040467	0.0204104	0.0178004	0.0466277	0.213977	0.063806	0.0531041	0.0462214	0.0400906	0.0318385	0.0198506	0.0207666	0.0321196	0.0964362	0.158378	0.176501	0.22825	0.271347	0.213577	0.22224	0.221053	0.223109	0.206482	0.138579	0.224109	0.213937	0.218877	0.170116	0.165247	0.208241	0.143894	0.269096	0.146541	0.145701	0.197292	0.180373	0.216163	0.112491	0.230237	0.0766618	0.0479174	0.123559	0.244108	0.157553
HanHN_Changsha	Modern reference population	0.0133453	-0.00138403	0.00627952	0.00333575	-0.00295057	0.0185802	0.0153719	0.0436713	0.21149	0.0606083	0.0500832	0.0429087	0.0376833	0.028004	0.0167778	0.0176325	0.0296465	0.0937918	0.155782	0.173626	0.225953	0.269446	0.211718	0.222019	0.218758	0.220866	0.20299	0.136687	0.221569	0.211322	0.215985	0.167001	0.161714	0.206913	0.140947	0.266188	0.144705	0.143693	0.194436	0.17787	0.214295	0.110951	0.226739	0.0745861	0.044968	0.121486	0.240781	0.154413
HanHN_Yueyang	Modern reference population	0.0143604	-0.000442603	0.0074007	0.00449395	-0.00148595	0.0198502	0.0165527	0.044656	0.212351	0.0614831	0.0508789	0.0444263	0.038658	0.0301045	0.0181581	0.0184693	0.0300971	0.0957255	0.156349	0.174307	0.224685	0.267987	0.212086	0.220472	0.219104	0.219786	0.203568	0.137328	0.222457	0.211013	0.215505	0.167063	0.162349	0.203513	0.141618	0.265789	0.145349	0.143977	0.195401	0.178755	0.213116	0.111394	0.228193	0.0749774	0.0465964	0.121496	0.241232	0.156007
HanHB_Xianning	Modern reference population	0.0142241	-0.000333092	0.00675145	0.00388704	-0.00228527	0.0192445	0.0162316	0.0439675	0.211303	0.0609554	0.0505004	0.0436929	0.0386267	0.0305053	0.0179773	0.0190366	0.0306629	0.0948946	0.155513	0.173921	0.22529	0.268036	0.211879	0.221431	0.219164	0.219999	0.202743	0.136266	0.221895	0.210854	0.215001	0.168074	0.161844	0.205641	0.140378	0.266213	0.144318	0.143137	0.194384	0.178368	0.213674	0.111607	0.227303	0.0746951	0.0462692	0.121403	0.240987	0.154906
HanHB_Huanggang	Modern reference population	0.0145981	0.000263135	0.00754829	0.00421478	-0.00170765	0.0191441	0.0163875	0.044577	0.211046	0.0610984	0.0510448	0.0439853	0.0384495	0.0302698	0.0182923	0.01896	0.0309828	0.0951635	0.155869	0.174271	0.224472	0.267724	0.210183	0.21813	0.217745	0.219347	0.203527	0.136045	0.220619	0.210861	0.21488	0.167392	0.162661	0.205261	0.141211	0.265263	0.144137	0.142527	0.193903	0.177336	0.21342	0.112704	0.227102	0.0743911	0.0460814	0.120804	0.240274	0.154566
HanHB_Suizhou	Modern reference population	0.01483	-0.000110391	0.00731296	0.00415906	-0.00183549	0.0195249	0.0163701	0.0441537	0.211275	0.0614026	0.0515169	0.0444392	0.0391953	0.030579	0.0186582	0.0190531	0.0306423	0.0941993	0.155137	0.17334	0.225087	0.268504	0.210246	0.220765	0.218591	0.21989	0.202478	0.13605	0.220891	0.2114	0.215384	0.168094	0.16217	0.202334	0.14117	0.266483	0.143871	0.142574	0.193973	0.177864	0.212859	0.111508	0.227207	0.0751705	0.0465133	0.120988	0.240837	0.15434
HanHB_Xiangyang	Modern reference population	0.0132995	-0.00160339	0.00571811	0.00161388	-0.00422458	0.0173877	0.0139534	0.041976	0.210787	0.059656	0.0501147	0.0432375	0.0383249	0.029543	0.0174421	0.017871	0.0297667	0.0929634	0.154971	0.17266	0.224682	0.267312	0.209119	0.217869	0.218007	0.218391	0.20248	0.13496	0.220391	0.211881	0.215834	0.168644	0.163493	0.205518	0.139753	0.266004	0.143225	0.141771	0.193767	0.177303	0.21248	0.110428	0.226184	0.0732515	0.0440946	0.11976	0.240561	0.154068
HanHN_Shaoyang	Modern reference population	0.0146176	0.000156917	0.00749227	0.00581793	-0.000409361	0.0211451	0.01796	0.0461225	0.21164	0.0632508	0.0503497	0.0440237	0.038229	0.0296494	0.0178953	0.0189458	0.0307526	0.0966009	0.15725	0.175362	0.225255	0.268151	0.212208	0.217591	0.21994	0.220537	0.204442	0.137634	0.222802	0.209627	0.215867	0.166306	0.160576	0.20586	0.142357	0.2662	0.145604	0.145227	0.195317	0.1792	0.214513	0.114239	0.228062	0.075803	0.047508	0.122616	0.241406	0.15686
HanHB_Jingzhou	Modern reference population	0.0132869	-0.00166116	0.005888	0.00283804	-0.00354237	0.0186233	0.0151327	0.043392	0.212634	0.0602402	0.0510426	0.0434775	0.0380456	0.0294877	0.0169896	0.0178831	0.0298719	0.0948865	0.15644	0.173603	0.22561	0.26894	0.211282	0.223422	0.219165	0.220887	0.203011	0.136608	0.222001	0.212224	0.216968	0.167945	0.163066	0.203159	0.142778	0.267239	0.144332	0.143665	0.194762	0.178595	0.214274	0.110098	0.22804	0.0749636	0.0451556	0.121453	0.242434	0.154979
HanHB_Tianmen	Modern reference population	0.0148062	-0.000753228	0.00692421	0.00364432	-0.00240391	0.0191645	0.0157288	0.0434704	0.211148	0.0604321	0.0515218	0.0447122	0.0383474	0.0303381	0.0185908	0.0189119	0.0307661	0.0941809	0.155175	0.172475	0.224254	0.267685	0.209055	0.222101	0.218174	0.219406	0.201915	0.135667	0.220538	0.21052	0.215945	0.167674	0.162562	0.20454	0.140418	0.265786	0.143954	0.143178	0.194094	0.177829	0.212712	0.110482	0.226946	0.074998	0.0456328	0.120815	0.241288	0.154242
HanHB_Yichang	Modern reference population	0.0131736	-0.00163328	0.00558569	0.00248383	-0.00379147	0.0178033	0.014284	0.0425277	0.212047	0.0597608	0.0505762	0.0430856	0.0375024	0.0283985	0.0167807	0.0171553	0.0290376	0.0937562	0.155956	0.174183	0.225957	0.268069	0.210947	0.21929	0.2189	0.220542	0.203133	0.135625	0.220931	0.210861	0.216775	0.168146	0.162676	0.208418	0.140971	0.266032	0.143717	0.142195	0.194903	0.178671	0.213334	0.110245	0.226997	0.0739524	0.044085	0.120385	0.241868	0.154593
HanHN_Huaihua	Modern reference population	0.0129153	-0.00153693	0.00600454	0.00387273	-0.00212371	0.019301	0.0161958	0.0443829	0.212039	0.0612174	0.0492865	0.0431282	0.0372614	0.0279208	0.0167093	0.0178635	0.0291283	0.0957138	0.156532	0.174599	0.226526	0.269483	0.211459	0.220069	0.22116	0.222048	0.205782	0.137797	0.223946	0.210687	0.215869	0.166657	0.161431	0.205056	0.143204	0.266408	0.145158	0.144398	0.196294	0.180366	0.215129	0.110677	0.228554	0.0751751	0.0458123	0.122856	0.242695	0.156045
HanGZ_Guiyang	Modern reference population	0.0167285	0.00231444	0.00966036	0.00731362	0.0014563	0.022474	0.0194516	0.0472101	0.209508	0.0635495	0.0530708	0.0454441	0.040364	0.032027	0.0205067	0.0211854	0.0325161	0.0955227	0.15635	0.172843	0.222834	0.266398	0.208543	0.217861	0.217125	0.219451	0.201547	0.13742	0.220755	0.208979	0.213883	0.167382	0.162047	0.203424	0.141598	0.263502	0.144657	0.143584	0.19425	0.177274	0.212556	0.1123	0.22663	0.077209	0.048933	0.121972	0.239513	0.155801
HanHN_Zhuzhou	Modern reference population	0.0142272	-2.36016e-05	0.00783304	0.00504695	-0.00097812	0.020147	0.0172623	0.0452319	0.212405	0.0628025	0.0513933	0.0445135	0.0384295	0.0297999	0.0185556	0.0191794	0.031132	0.0952223	0.156864	0.174424	0.22521	0.268414	0.210723	0.216843	0.220221	0.220847	0.204234	0.138286	0.22207	0.210644	0.21543	0.166866	0.161766	0.206236	0.141969	0.266293	0.145695	0.144138	0.194582	0.179214	0.214407	0.112615	0.227636	0.0760468	0.0469419	0.12234	0.241018	0.155716
HanHN_Hengyang	Modern reference population	0.0139579	0.000217675	0.00771883	0.00551235	-0.000392728	0.0207108	0.0177797	0.0455597	0.211826	0.0625073	0.0510792	0.0442583	0.038683	0.0297131	0.0180681	0.0192801	0.0308004	0.0954529	0.156641	0.174424	0.22542	0.268015	0.210831	0.221003	0.220604	0.220575	0.20377	0.137454	0.222833	0.209967	0.21587	0.166261	0.160724	0.205647	0.142056	0.266554	0.145691	0.144418	0.195582	0.178245	0.214266	0.111525	0.227575	0.075739	0.0468782	0.122001	0.240927	0.157025
HanHB_Jingmen	Modern reference population	0.0138054	-0.00113016	0.00603208	0.00296745	-0.00326276	0.0181076	0.0147259	0.0431346	0.211027	0.0601525	0.0504858	0.0441113	0.0381524	0.029434	0.0173756	0.018379	0.0297695	0.0938813	0.155663	0.173386	0.225955	0.268153	0.210823	0.2198	0.219497	0.220308	0.20413	0.136248	0.220965	0.211727	0.216192	0.16825	0.162373	0.207144	0.140579	0.266054	0.143982	0.143091	0.194636	0.178172	0.213867	0.111226	0.226959	0.0749299	0.04567	0.119824	0.241594	0.154249
HanHB_Xiantao	Modern reference population	0.0161823	0.00104183	0.00820123	0.00497199	-0.000841341	0.0203898	0.0172305	0.0452599	0.213216	0.0622447	0.0521883	0.0458192	0.0395672	0.0315333	0.0193928	0.0201827	0.031891	0.0955435	0.157108	0.174586	0.226058	0.269552	0.212426	0.220629	0.219217	0.221262	0.204337	0.137471	0.222256	0.211931	0.216219	0.16918	0.164089	0.204533	0.142772	0.26791	0.14606	0.144973	0.196082	0.179881	0.215427	0.112547	0.229072	0.0763134	0.046837	0.122336	0.242201	0.156208
HanHN_Yongzhou	Modern reference population	0.0141281	0.000365819	0.00826678	0.00660748	0.000391677	0.0216827	0.0190614	0.0466824	0.215062	0.0636076	0.0515973	0.0448194	0.0390527	0.0301787	0.0185065	0.0192085	0.0312658	0.097789	0.160254	0.178129	0.227879	0.270636	0.215602	0.224249	0.224603	0.224214	0.20881	0.140149	0.22608	0.212518	0.218618	0.166994	0.162785	0.205121	0.145335	0.269369	0.148375	0.147876	0.198353	0.182495	0.218425	0.114875	0.23081	0.0775658	0.0486245	0.124846	0.244011	0.159236
HanHB_Qianjiang	Modern reference population	0.0133142	-0.00179593	0.00591236	0.00191073	-0.0041538	0.0174427	0.0139594	0.0424592	0.211377	0.0592118	0.0511325	0.0429846	0.0375925	0.0291667	0.0170041	0.0181947	0.0294957	0.0931701	0.15484	0.173045	0.22523	0.268612	0.209165	0.216797	0.218573	0.219296	0.203605	0.135737	0.220869	0.21135	0.216639	0.167872	0.162697	0.208736	0.141038	0.26678	0.144246	0.142439	0.194481	0.177656	0.213828	0.11124	0.227206	0.0738085	0.0444825	0.120821	0.241331	0.154152
HanHN_Changde	Modern reference population	0.0130789	-0.00180901	0.00545143	0.00334791	-0.00268543	0.0187158	0.0151618	0.043372	0.211685	0.0604131	0.0500089	0.0427757	0.0374657	0.0283132	0.0167376	0.0177931	0.0288564	0.0938194	0.155753	0.17308	0.224331	0.268812	0.210566	0.221167	0.219581	0.220276	0.204036	0.136597	0.222228	0.210418	0.216628	0.167009	0.161849	0.206361	0.141335	0.266327	0.144085	0.143223	0.194935	0.178867	0.213364	0.111087	0.226863	0.0745341	0.0451402	0.121353	0.24125	0.154743
HanHN_Xiangtan	Modern reference population	0.0135798	-0.00140112	0.0059701	0.00362292	-0.00232453	0.0189969	0.0160809	0.0441538	0.21173	0.0610352	0.0496629	0.0431305	0.037613	0.0288554	0.0169099	0.017495	0.0297218	0.0947862	0.156589	0.173646	0.224688	0.268144	0.211622	0.223469	0.219891	0.220966	0.203158	0.136714	0.223186	0.210669	0.214891	0.16749	0.161861	0.204919	0.141379	0.266499	0.144435	0.143482	0.195072	0.178438	0.214207	0.113325	0.227669	0.0746183	0.0451482	0.121525	0.241919	0.155151
HanHB_Xiaogan	Modern reference population	0.0119256	-0.00299107	0.00441838	0.00109168	-0.00476192	0.0170771	0.0134396	0.0419659	0.212789	0.0587796	0.0493242	0.0421562	0.0362168	0.0277945	0.0155071	0.0163946	0.0284397	0.0937533	0.155798	0.174071	0.226581	0.269864	0.211422	0.220339	0.220736	0.220946	0.204832	0.136	0.22351	0.212189	0.216768	0.168192	0.162109	0.209777	0.140201	0.266633	0.144446	0.142711	0.195723	0.178974	0.214797	0.109879	0.227683	0.0733258	0.0436376	0.120591	0.241764	0.153864
HanHB_Wuhan	Modern reference population	0.0144962	-0.000449895	0.00689086	0.00362455	-0.00235991	0.0190884	0.0160171	0.0438913	0.211011	0.0606746	0.0506142	0.0438447	0.038227	0.0303361	0.0182388	0.0188214	0.0301295	0.0940351	0.155431	0.172987	0.224744	0.268278	0.210057	0.221218	0.217134	0.218677	0.202741	0.135635	0.220138	0.210639	0.216203	0.167377	0.162351	0.206297	0.140243	0.266029	0.144249	0.141894	0.19471	0.176959	0.213053	0.110646	0.2273	0.0746456	0.0459877	0.120698	0.24098	0.15461
HanHN_Chenzhou	Modern reference population	0.01455	8.63743e-05	0.00762146	0.00609751	-0.000122944	0.0214273	0.0180165	0.0462919	0.213687	0.0630043	0.050553	0.0452584	0.0390843	0.0301222	0.018305	0.0194436	0.0306602	0.0957165	0.158124	0.174883	0.22584	0.269652	0.212084	0.220189	0.220479	0.221969	0.205506	0.138627	0.223378	0.21075	0.216252	0.167262	0.162576	0.204889	0.142823	0.267031	0.145496	0.144908	0.196932	0.179719	0.215249	0.11296	0.228632	0.0764138	0.0473504	0.123076	0.241814	0.156781
HanGZ_Zunyi	Modern reference population	0.011554	-0.00278182	0.00452335	0.00229431	-0.0038145	0.0173724	0.0140232	0.0421354	0.212624	0.0601835	0.048626	0.0413459	0.0360512	0.0274617	0.0152048	0.0161605	0.0282521	0.0943006	0.156519	0.174299	0.22642	0.269463	0.211805	0.219485	0.219942	0.222373	0.204881	0.137942	0.222593	0.210802	0.216604	0.166085	0.160817	0.206466	0.141736	0.265804	0.144616	0.143818	0.195844	0.179145	0.215158	0.109351	0.227923	0.0741476	0.0447578	0.121447	0.240984	0.15618
HanHB_Shiyan	Modern reference population	0.014229	-0.000870246	0.00670456	0.00267577	-0.00326191	0.0184021	0.014837	0.042973	0.21051	0.0593928	0.0506497	0.043845	0.0384258	0.0296961	0.0176273	0.0182852	0.0301813	0.0930623	0.154131	0.171379	0.223559	0.266911	0.208562	0.216233	0.216443	0.217753	0.201217	0.134977	0.219302	0.209879	0.214733	0.167026	0.162669	0.20398	0.138898	0.264396	0.143082	0.141436	0.192781	0.176544	0.211229	0.110951	0.224823	0.0744072	0.0447007	0.119727	0.239749	0.152555
HanHN_Loudi	Modern reference population	0.0113254	-0.00287236	0.00454314	0.00259125	-0.00368585	0.0172728	0.0142253	0.0426295	0.212315	0.059305	0.0482161	0.0420855	0.0354102	0.0266553	0.0157341	0.0159246	0.0281126	0.0943392	0.15564	0.17448	0.226422	0.268971	0.211636	0.221958	0.220484	0.221147	0.20396	0.135864	0.222689	0.20931	0.216345	0.165566	0.161454	0.206076	0.140731	0.266618	0.144851	0.142992	0.195618	0.178577	0.214092	0.111266	0.227378	0.0736892	0.043922	0.120987	0.241805	0.156007
HanHB_Ezhou	Modern reference population	0.0141772	-0.000369838	0.00711157	0.0039786	-0.00192109	0.019083	0.0161928	0.0439532	0.211563	0.0602427	0.0506407	0.0440536	0.0384781	0.0299859	0.0183731	0.0186275	0.0306966	0.0940382	0.1554	0.172977	0.22476	0.267631	0.210478	0.218772	0.216915	0.219173	0.202482	0.135333	0.220731	0.210995	0.216866	0.16748	0.162145	0.205681	0.140532	0.265563	0.144593	0.142964	0.193839	0.177238	0.212081	0.110507	0.22688	0.0747698	0.0460111	0.120843	0.240775	0.154286
Mongolian_Jilin	Modern reference population	0.0185605	0.00274236	0.00963983	0.0043968	-0.00149189	0.0198675	0.0162299	0.043818	0.208178	0.0598632	0.0545232	0.0474513	0.0422295	0.033858	0.0218024	0.0225663	0.0335045	0.0902911	0.151355	0.168263	0.221007	0.263985	0.204367	0.213584	0.212084	0.213063	0.197978	0.134278	0.214697	0.209818	0.212834	0.169453	0.163293	0.206895	0.138346	0.261407	0.142242	0.140178	0.191093	0.175176	0.206634	0.107927	0.221927	0.0751334	0.0472864	0.119591	0.238006	0.149439
Daur_HulunBuir	Modern reference population	0.00598335	-0.010212	-0.00340794	-0.0101322	-0.0162327	0.00459921	0.00224815	0.0311811	0.209633	0.0469683	0.0425511	0.0356775	0.0296189	0.021594	0.00909974	0.0085037	0.0208329	0.0774025	0.1427	0.162732	0.221128	0.264345	0.200636	0.212178	0.204886	0.21095	0.198655	0.127285	0.212823	0.209052	0.217658	0.167617	0.160755	0.208459	0.132336	0.263078	0.137915	0.135373	0.188795	0.173233	0.207098	0.100694	0.217382	0.0659643	0.0355694	0.11368	0.237024	0.138477
Mongolian_HulunBuir	Modern reference population	0.0231632	0.00768743	0.0144041	0.00708805	0.00155997	0.02231	0.0192732	0.0466612	0.203133	0.0611052	0.0568432	0.0499934	0.0458142	0.0382925	0.0264181	0.0268836	0.0373382	0.0854569	0.144973	0.162482	0.214734	0.254949	0.193703	0.201161	0.199418	0.204129	0.192298	0.130808	0.205944	0.204783	0.208954	0.16731	0.160787	0.201141	0.135932	0.25264	0.140088	0.137411	0.184748	0.171221	0.200732	0.106526	0.212204	0.0778287	0.0505463	0.119485	0.229836	0.141375
Han_BaotouM	Modern reference population	0.0230164	0.00683676	0.0139464	0.00824249	0.00248014	0.0238282	0.0198281	0.0471042	0.207508	0.0632535	0.0575853	0.0508428	0.0454873	0.037834	0.0258125	0.0260309	0.037567	0.0935171	0.153326	0.169613	0.220389	0.262634	0.203226	0.213173	0.211026	0.21243	0.197532	0.134793	0.213818	0.210553	0.213479	0.169991	0.164643	0.206202	0.138729	0.260143	0.143501	0.140419	0.190084	0.174658	0.206146	0.110263	0.221841	0.0782037	0.0507195	0.120981	0.236813	0.150762
Mongolian_Chaoyang	Modern reference population	0.0213677	0.00548903	0.0123135	0.00687566	0.000990863	0.0225008	0.0184202	0.0462322	0.206891	0.0618275	0.0563275	0.0492256	0.0448707	0.0365771	0.0247596	0.024728	0.0360171	0.0912795	0.151592	0.168564	0.220141	0.26268	0.202413	0.211212	0.208862	0.211142	0.197723	0.13432	0.213422	0.209228	0.212244	0.170099	0.164419	0.20646	0.138653	0.259626	0.142542	0.140496	0.189686	0.174658	0.206754	0.110063	0.220642	0.0772324	0.0493553	0.120335	0.23599	0.149753
Mongolian_XilinGol	Modern reference population	0.020299	0.004615	0.0114635	0.00492631	-0.000924473	0.01985	0.0168163	0.0442663	0.203246	0.0591322	0.0547047	0.0475956	0.0429558	0.0352546	0.0232924	0.0237349	0.0344709	0.0857551	0.14594	0.163529	0.216088	0.25702	0.19535	0.203934	0.203109	0.206548	0.193738	0.130489	0.207383	0.205669	0.210199	0.16617	0.160552	0.202693	0.135492	0.254457	0.139399	0.137815	0.185448	0.171028	0.20268	0.107425	0.213893	0.0751043	0.0478551	0.117856	0.231082	0.143083
Mongolian_Xinjiang	Modern reference population	0.00901291	-0.00549262	-3.78397e-05	-0.0093347	-0.0151642	0.00379324	0.00370537	0.0304769	0.201451	0.0448631	0.0438006	0.036529	0.0320448	0.0239772	0.0118694	0.0121001	0.0232859	0.0699032	0.133641	0.153518	0.209361	0.246171	0.186783	0.194133	0.191808	0.19876	0.190937	0.123558	0.198683	0.199138	0.207784	0.161751	0.153249	0.197674	0.128734	0.242659	0.13194	0.129271	0.179463	0.166692	0.196922	0.0961042	0.195366	0.0663395	0.038615	0.110688	0.222383	0.129029
Mongolian_Chifeng	Modern reference population	0.0269381	0.0116404	0.0186038	0.012674	0.00709219	0.0279059	0.0240703	0.0502783	0.202535	0.0655618	0.0599905	0.0535742	0.0489988	0.0414022	0.0297911	0.0305697	0.0413511	0.091625	0.149714	0.165885	0.216383	0.257405	0.199139	0.207773	0.205522	0.207059	0.194245	0.133954	0.208891	0.206964	0.208824	0.168382	0.162951	0.201541	0.138042	0.255168	0.141707	0.139744	0.186393	0.172355	0.202638	0.110127	0.217398	0.0799406	0.0539157	0.120856	0.231388	0.147671
Daur_Tsitsihar	Modern reference population	0.00826102	-0.00742902	-0.000208916	-0.00650546	-0.0127114	0.00847129	0.0060235	0.0340577	0.210746	0.050835	0.0456393	0.0379978	0.032786	0.0250962	0.0116374	0.0121555	0.0240979	0.0814798	0.14537	0.164474	0.222594	0.265523	0.202075	0.212202	0.208291	0.21233	0.199847	0.12897	0.21489	0.211279	0.216809	0.168725	0.162292	0.207191	0.135203	0.264186	0.138788	0.137394	0.189988	0.174867	0.208404	0.100528	0.220211	0.0679705	0.0385563	0.115003	0.239413	0.142642
Mongolian_Heilongjiang	Modern reference population	0.0216019	0.00605948	0.0131273	0.00729111	0.00107766	0.0225415	0.0190121	0.0462365	0.206929	0.0620264	0.0564679	0.0496592	0.0443471	0.0371685	0.0247515	0.024706	0.0362474	0.0893509	0.149513	0.16731	0.219156	0.260651	0.201456	0.211683	0.209307	0.211175	0.198192	0.13372	0.21281	0.208798	0.212041	0.169587	0.163363	0.204364	0.13833	0.258962	0.142285	0.139825	0.189241	0.174488	0.206061	0.108956	0.220582	0.0774302	0.0492379	0.119941	0.235601	0.148336
Han_ShenyangM	Modern reference population	0.0224372	0.00658677	0.0140265	0.00903812	0.0030262	0.0245563	0.0206796	0.0477936	0.207268	0.0638006	0.0573743	0.0507924	0.0454977	0.0374068	0.0258564	0.0258552	0.0373912	0.0946434	0.153522	0.17028	0.220921	0.264558	0.205346	0.212418	0.212565	0.213849	0.198994	0.135505	0.21528	0.210345	0.21329	0.169802	0.164939	0.205368	0.140272	0.26173	0.143825	0.141097	0.190492	0.175404	0.20733	0.111379	0.22376	0.0779764	0.0500516	0.121579	0.237337	0.152443
Mongolian_Hohhot	Modern reference population	0.0260176	0.0107231	0.0174076	0.0108445	0.00538272	0.0257948	0.0225316	0.0485375	0.200659	0.0631185	0.0587723	0.0520339	0.0473309	0.039946	0.0286326	0.0290204	0.0398218	0.0887422	0.147256	0.163671	0.213204	0.253634	0.194724	0.202884	0.201722	0.204122	0.191456	0.131672	0.205317	0.203224	0.207429	0.165983	0.159825	0.198208	0.135732	0.251469	0.139298	0.137683	0.183593	0.169753	0.199647	0.108691	0.212716	0.0783823	0.0522384	0.118839	0.228095	0.144733
Mongolian_Tongliao	Modern reference population	0.027074	0.0114949	0.0187147	0.012735	0.00694334	0.0276332	0.024471	0.050525	0.203649	0.0656898	0.0603225	0.0536249	0.0493074	0.0416499	0.0299847	0.0303004	0.0413756	0.0910127	0.149206	0.166588	0.216646	0.257809	0.198533	0.206784	0.204287	0.207721	0.194369	0.134285	0.209151	0.206903	0.209663	0.167901	0.162572	0.202286	0.137679	0.255503	0.1422	0.140016	0.185884	0.172399	0.202216	0.109969	0.21758	0.0794692	0.0535196	0.121107	0.231911	0.147387
Mongolian_Fuxin	Modern reference population	0.0136352	-0.00223802	0.0050989	-0.0019231	-0.00762096	0.0135624	0.0104688	0.0382784	0.205625	0.0545615	0.0492646	0.042388	0.0368024	0.0289178	0.0164329	0.0167296	0.0285193	0.0847327	0.146463	0.165264	0.219084	0.260468	0.199481	0.210273	0.205972	0.210492	0.19653	0.129519	0.212305	0.208084	0.211758	0.1667	0.16149	0.20651	0.134606	0.257793	0.13905	0.136129	0.187699	0.171935	0.20528	0.103143	0.216622	0.07104	0.0421347	0.115724	0.235084	0.144119
Ewenki_Heihe	Modern reference population	-0.000348265	-0.0156678	-0.00918327	-0.0139614	-0.0200839	0.000570175	-0.00170208	0.0274417	0.211781	0.0434081	0.0374601	0.0295205	0.0250198	0.0154452	0.00275305	0.00364354	0.015372	0.0788396	0.144877	0.16531	0.22455	0.268063	0.2045	0.215754	0.211699	0.215274	0.202666	0.126589	0.21689	0.209919	0.217766	0.165729	0.158977	0.202588	0.132244	0.265031	0.137714	0.136044	0.190949	0.174205	0.211533	0.100892	0.219666	0.0628654	0.0315283	0.111018	0.240977	0.143902
Han_ChangchunM	Modern reference population	0.0225286	0.00646868	0.0135212	0.00856212	0.00278511	0.0245241	0.0202428	0.0477074	0.208496	0.0637362	0.0576479	0.0507726	0.045234	0.037566	0.025489	0.0260724	0.0375643	0.0943467	0.154509	0.171035	0.221934	0.264774	0.205721	0.214881	0.213402	0.21386	0.19957	0.135595	0.216709	0.211267	0.213773	0.170892	0.165829	0.205558	0.13957	0.262901	0.143842	0.141975	0.191148	0.175426	0.209214	0.112193	0.22473	0.078197	0.050208	0.121111	0.238484	0.152663
Mongolian_Xingan	Modern reference population	0.0201958	0.00434495	0.0111281	0.00431756	-0.00150946	0.019148	0.0161385	0.0437875	0.204377	0.0590767	0.0543147	0.04744	0.0426168	0.0347502	0.0227773	0.0232389	0.0345442	0.0852533	0.145775	0.162895	0.215651	0.257143	0.196931	0.205198	0.202914	0.206555	0.194137	0.130806	0.208231	0.205963	0.210556	0.167582	0.160758	0.202197	0.135676	0.254513	0.139543	0.137686	0.185459	0.171699	0.202388	0.104035	0.214373	0.074465	0.0471346	0.118121	0.231075	0.142904
Han_HarbinM	Modern reference population	0.0220244	0.00630553	0.0135347	0.00886159	0.00304526	0.0245869	0.0210003	0.0482486	0.208703	0.0646435	0.0570084	0.0504676	0.0451322	0.0372394	0.0249934	0.0259211	0.0372934	0.0952708	0.153958	0.17172	0.221552	0.26562	0.204921	0.216383	0.212528	0.2151	0.198897	0.136043	0.216356	0.21024	0.213664	0.169807	0.165034	0.207559	0.139708	0.262802	0.14402	0.142057	0.190985	0.17631	0.208898	0.110763	0.224846	0.077857	0.0499875	0.121473	0.238052	0.152791
Han_HulunBuirM	Modern reference population	0.0214796	0.00526319	0.0127554	0.00758124	0.00156175	0.0233145	0.0193926	0.0475316	0.210045	0.0636436	0.0566546	0.0495333	0.0448125	0.0365095	0.024797	0.02504	0.0363482	0.0942221	0.154957	0.171917	0.223555	0.266235	0.207635	0.218134	0.215343	0.215253	0.200098	0.135994	0.217937	0.212964	0.215553	0.171837	0.166901	0.206094	0.141081	0.264445	0.145172	0.142326	0.192436	0.176434	0.210099	0.110924	0.225469	0.0781014	0.0499208	0.122085	0.240387	0.153199
Mongolian_Shenyang	Modern reference population	0.00536605	-0.0105445	-0.0038602	-0.00951437	-0.0151812	0.00578669	0.00340059	0.032266	0.214212	0.0487877	0.0434279	0.0353739	0.0300504	0.0209885	0.00848957	0.00884328	0.0216519	0.0867809	0.151656	0.170314	0.229137	0.272133	0.210153	0.216974	0.21801	0.220254	0.205494	0.132006	0.221683	0.21535	0.219859	0.170814	0.163865	0.208029	0.135846	0.269166	0.140928	0.138338	0.194007	0.178033	0.214281	0.103818	0.225611	0.0662874	0.0350842	0.1154	0.244611	0.148941
Mongolian_Ordos	Modern reference population	0.000853924	-0.0142996	-0.00758266	-0.0145629	-0.0206569	3.87047e-05	-0.00246985	0.0263405	0.206338	0.0418249	0.0385854	0.0308936	0.0252845	0.0168588	0.0042801	0.0041509	0.017131	0.0759868	0.1409	0.16089	0.218127	0.259862	0.199128	0.211573	0.204551	0.209995	0.196571	0.124092	0.210981	0.205467	0.212334	0.163668	0.15655	0.201313	0.129218	0.257384	0.133754	0.131119	0.185568	0.1705	0.204628	0.0951525	0.211394	0.0619952	0.0312035	0.108373	0.232527	0.137592
Mongolian_Nanyang	Modern reference population	-0.0109687	-0.0266786	-0.0194988	-0.0247103	-0.0308334	-0.00984743	-0.0118505	0.0162208	0.218661	0.0347478	0.0285911	0.0199963	0.0146383	0.00513426	-0.00801608	-0.00729829	0.00510872	0.0790917	0.1469	0.169684	0.231542	0.276902	0.214297	0.223163	0.222231	0.226035	0.206952	0.125567	0.227578	0.216183	0.223859	0.168387	0.160238	0.208244	0.131246	0.27371	0.137422	0.133675	0.197996	0.17682	0.217919	0.0989927	0.22362	0.0545108	0.0211612	0.108231	0.248628	0.146407
Mongolian_Beijing	Modern reference population	0.00317739	-0.0122571	-0.00533642	-0.0102575	-0.0165404	0.00439672	0.00205222	0.0304644	0.211243	0.047797	0.040541	0.0333305	0.0272497	0.0195989	0.00609743	0.00698543	0.0191423	0.0845816	0.149181	0.169766	0.225545	0.269148	0.206516	0.216885	0.215146	0.216888	0.200715	0.129302	0.219646	0.210174	0.217029	0.168472	0.160876	0.209831	0.134597	0.266332	0.139213	0.135659	0.19277	0.174775	0.212277	0.102383	0.22221	0.0645527	0.0343897	0.113496	0.241222	0.147028
Mongolian_Dalian	Modern reference population	-0.0620664	-0.0756119	-0.0704319	-0.0730988	-0.0800236	-0.0615185	-0.0589602	-0.0354322	0.228713	-0.0153738	-0.0234896	-0.0306492	-0.037454	-0.0467629	-0.0592245	-0.0582061	-0.0461436	0.050965	0.128424	0.154144	0.244513	0.289948	0.220364	0.238365	0.229659	0.237016	0.214805	0.1006	0.237983	0.210897	0.235783	0.153528	0.138778	0.230403	0.107368	0.2869	0.114257	0.111431	0.200016	0.172095	0.229151	0.0604378	0.215981	0.0100158	-0.0287717	0.0749782	0.260777	0.122065
Mongolian_Qinghai	Modern reference population	-0.0548616	-0.0685043	-0.0641063	-0.0750086	-0.0805987	-0.0630579	-0.0602274	-0.0350746	0.212249	-0.0195407	-0.0204738	-0.0273865	-0.0325929	-0.0404485	-0.0525921	-0.0534457	-0.0399806	0.0375425	0.113409	0.139418	0.22454	0.26258	0.195233	0.213398	0.204359	0.210622	0.198846	0.0944335	0.213928	0.199355	0.22218	0.147272	0.131464	0.211625	0.0992254	0.261461	0.105911	0.101138	0.182905	0.159424	0.211328	0.057776	0.190943	0.0124231	-0.0231729	0.0715081	0.239264	0.102157
Mongolian_Alashan	Modern reference population	-0.0593829	-0.0722256	-0.0673956	-0.0729289	-0.0799776	-0.0620928	-0.058665	-0.034744	0.216886	-0.0170976	-0.0218108	-0.0286867	-0.0365406	-0.0434535	-0.0563826	-0.0560691	-0.043681	0.0428396	0.118565	0.145583	0.230589	0.270947	0.202434	0.224205	0.211732	0.220492	0.201439	0.0938295	0.222405	0.202277	0.224244	0.148284	0.130661	0.218948	0.0992424	0.271628	0.107663	0.10456	0.187592	0.161622	0.214059	0.05851	0.200652	0.00992943	-0.0269522	0.072637	0.245545	0.109829
Mongolian_Shanxi	Modern reference population	0.000854145	-0.0151786	-0.00830755	-0.0141964	-0.0201047	0.00130734	-0.00179423	0.0268156	0.210005	0.0439669	0.0387739	0.0300981	0.025712	0.0156615	0.00281466	0.00364238	0.016042	0.0818491	0.146625	0.166857	0.224634	0.266504	0.206331	0.217069	0.213949	0.216159	0.20135	0.12743	0.218562	0.210817	0.216531	0.168323	0.159247	0.211296	0.132486	0.266098	0.137433	0.135014	0.190664	0.174024	0.211995	0.100523	0.219739	0.0630081	0.0307295	0.110996	0.241714	0.14451
Mongolian_Hebei	Modern reference population	-0.00454486	-0.0202857	-0.0133755	-0.0186219	-0.0249372	-0.00383578	-0.00589904	0.0227133	0.213506	0.0392475	0.0348805	0.0255289	0.0211327	0.0107449	-0.0012805	-0.000663441	0.0119277	0.0789282	0.145832	0.166434	0.226234	0.269672	0.207466	0.215572	0.214471	0.219068	0.203231	0.125634	0.219577	0.212035	0.219638	0.166841	0.15953	0.207677	0.131399	0.268364	0.135787	0.132728	0.193722	0.174718	0.212694	0.0954665	0.220014	0.0580117	0.0260485	0.109525	0.243842	0.142522
Mongolian_Tianjin	Modern reference population	-0.0319617	-0.0457249	-0.0394024	-0.0454379	-0.0518307	-0.0321318	-0.0322957	-0.00482329	0.226049	0.0128397	0.00762246	-0.00023977	-0.00687508	-0.0155657	-0.0283289	-0.028622	-0.0158555	0.0656364	0.139242	0.163973	0.239963	0.28257	0.21951	0.234853	0.225288	0.230768	0.214487	0.116016	0.233337	0.21795	0.23261	0.165804	0.15286	0.222354	0.123187	0.280235	0.130623	0.126547	0.201954	0.176477	0.224066	0.0805242	0.219827	0.0375118	0.00215297	0.0964293	0.253689	0.134904
Mongolian_Gansu	Modern reference population	-0.0597147	-0.0724541	-0.0671413	-0.0742131	-0.0812297	-0.0637842	-0.060719	-0.0346878	0.21506	-0.0180861	-0.0227148	-0.0299314	-0.0375611	-0.044604	-0.0558639	-0.057331	-0.0450324	0.0414771	0.116467	0.142358	0.231358	0.272133	0.206587	0.22107	0.215792	0.220644	0.201928	0.0931527	0.219909	0.202716	0.222503	0.14734	0.130785	0.206288	0.0970682	0.269882	0.105551	0.10215	0.187233	0.160192	0.212766	0.0586298	0.199975	0.00887142	-0.02717	0.0707108	0.242654	0.108691
Mongolian_Yunnan	Modern reference population	-0.0367948	-0.0504967	-0.0442424	-0.0470013	-0.0538509	-0.0345678	-0.0343377	-0.00689519	0.221027	0.0111156	0.00228127	-0.00637608	-0.0121786	-0.0216584	-0.0344316	-0.0333345	-0.0209492	0.0659092	0.137964	0.161614	0.235085	0.278191	0.217404	0.226819	0.225064	0.228511	0.208515	0.115383	0.23172	0.20959	0.226571	0.158018	0.145989	0.212277	0.120804	0.275797	0.126693	0.123969	0.197606	0.173068	0.22192	0.0806424	0.218584	0.0356488	5.71536e-05	0.0938328	0.252653	0.136013
Mongolian_Shandong	Modern reference population	0.0132068	-0.00287452	0.00410037	-0.00144424	-0.00722741	0.0145082	0.0106452	0.0392371	0.207596	0.0555468	0.0499536	0.0426666	0.0371788	0.0283255	0.0163041	0.0170023	0.028435	0.0890481	0.150709	0.169011	0.222834	0.265217	0.205502	0.216064	0.212852	0.214839	0.199137	0.131868	0.215995	0.210836	0.213891	0.168351	0.1629	0.206985	0.137237	0.262564	0.140248	0.137921	0.191202	0.175049	0.209344	0.107638	0.222557	0.0715234	0.0423799	0.117723	0.238759	0.149491
Mongolian_Bayannaoer	Modern reference population	-0.00686596	-0.023245	-0.0176167	-0.0239631	-0.0301289	-0.010469	-0.0105989	0.0182787	0.231734	0.0353204	0.0315991	0.0233073	0.0177019	0.00818965	-0.00456595	-0.00480591	0.00764217	0.0793583	0.150331	0.174558	0.24294	0.283346	0.220001	0.232091	0.227819	0.232636	0.221313	0.133067	0.236311	0.223529	0.238921	0.177307	0.16659	0.230009	0.139025	0.281043	0.145352	0.140804	0.208605	0.188405	0.231086	0.0978737	0.226643	0.0599895	0.0260547	0.115295	0.257791	0.147209
Mongolian_Guangdong	Modern reference population	-0.113962	-0.122823	-0.120634	-0.122887	-0.130852	-0.11531	-0.108216	-0.0885974	0.23499	-0.0703154	-0.0789244	-0.0826432	-0.0913632	-0.0983191	-0.11004	-0.110949	-0.0977559	0.011902	0.0916205	0.123495	0.247834	0.291085	0.216246	0.240626	0.231877	0.237021	0.212942	0.0630112	0.240608	0.197223	0.237338	0.128242	0.100605	0.232678	0.0648059	0.287929	0.0796355	0.0761638	0.189881	0.149788	0.227775	0.029882	0.192431	-0.0392006	-0.079335	0.0334757	0.262552	0.0777379
Mongolian_Ulanqab	Modern reference population	-0.107553	-0.117731	-0.114824	-0.121387	-0.129279	-0.112567	-0.105445	-0.0867098	0.218483	-0.0686636	-0.0748853	-0.0792131	-0.0864879	-0.0953744	-0.104352	-0.106679	-0.0943469	0.0074472	0.0847279	0.116664	0.227885	0.275044	0.203904	0.21693	0.213047	0.221362	0.20043	0.0584223	0.22024	0.188031	0.227938	0.127449	0.101493	0.215873	0.0635792	0.272598	0.074523	0.0712216	0.178452	0.144457	0.212816	0.00942151	0.177251	-0.0396401	-0.0748545	0.0330156	0.249052	0.0713232
Mongolian_Baotou	Modern reference population	-0.00438815	-0.0201376	-0.013597	-0.0190127	-0.0255147	-0.00450405	-0.00670201	0.0224825	0.21295	0.0389546	0.0337716	0.0258377	0.0204226	0.0111384	-0.00128361	-0.00197637	0.0104865	0.0781889	0.145482	0.164849	0.225891	0.269007	0.20673	0.215275	0.21369	0.217372	0.201358	0.12479	0.219687	0.21251	0.218028	0.166861	0.158642	0.213953	0.131117	0.266942	0.135506	0.132191	0.193064	0.173657	0.212993	0.095561	0.218796	0.057745	0.026938	0.108204	0.242166	0.142082
HanH_Haikou	Modern reference population	0.0258718	0.0128477	0.0206904	0.0194438	0.0135615	0.0341075	0.0312557	0.057043	0.208898	0.0734526	0.0599502	0.0540871	0.0485705	0.0402438	0.0298039	0.0308829	0.041521	0.100934	0.15906	0.175214	0.221589	0.262797	0.209081	0.217098	0.216278	0.218325	0.202327	0.141071	0.220176	0.20628	0.21178	0.164337	0.160311	0.199835	0.146088	0.260792	0.147671	0.147763	0.193691	0.17912	0.212105	0.119638	0.226244	0.0839776	0.0577107	0.127043	0.236236	0.159106
Hlai_Qiongzhong	Modern reference population	0.0333337	0.0220174	0.0303891	0.0318732	0.0256717	0.0465301	0.0447319	0.0701154	0.222169	0.0869849	0.0680022	0.0623576	0.0565028	0.0473408	0.0384604	0.0394032	0.0497423	0.114035	0.172754	0.189117	0.234499	0.274439	0.223415	0.230499	0.233257	0.233509	0.218335	0.154815	0.236148	0.213517	0.222807	0.169663	0.165988	0.208158	0.161955	0.27211	0.162047	0.162729	0.207981	0.193199	0.227351	0.136632	0.238799	0.0969748	0.0699112	0.141325	0.246573	0.173448
Gelao_Daozhen	Modern reference population	0.0181443	0.0036838	0.0109174	0.00798374	0.0021476	0.0233046	0.0198025	0.0476689	0.208397	0.063431	0.0537437	0.046834	0.0421818	0.033173	0.0216999	0.0226999	0.0340049	0.0951864	0.155769	0.172999	0.222382	0.264795	0.208069	0.216533	0.216063	0.216678	0.200651	0.136754	0.218569	0.208564	0.213293	0.166308	0.161658	0.204189	0.140908	0.26275	0.144204	0.142612	0.193403	0.176553	0.210706	0.111085	0.225389	0.077354	0.0495116	0.121598	0.238011	0.155102
Bouyei_Longli	Modern reference population	0.0207933	0.00906154	0.0169956	0.0176705	0.0118091	0.0322883	0.0304449	0.0573355	0.216775	0.0744256	0.0569686	0.0504703	0.0447193	0.0359344	0.0254676	0.0270721	0.0377203	0.104936	0.166643	0.18264	0.230451	0.271627	0.218877	0.228112	0.227882	0.228737	0.212624	0.147414	0.231086	0.211417	0.220962	0.167411	0.162076	0.208429	0.15246	0.269045	0.154031	0.155029	0.202415	0.187645	0.223078	0.125418	0.234015	0.0864827	0.0582664	0.132361	0.244437	0.166076
Dong_Qiandongnan	Modern reference population	0.020044	0.00744889	0.0155981	0.0153856	0.0093373	0.03027	0.0275505	0.0541756	0.213544	0.070881	0.0561325	0.0496309	0.0443467	0.0350712	0.0248339	0.0259007	0.037146	0.102461	0.162217	0.179473	0.227387	0.268428	0.213942	0.223894	0.222102	0.224458	0.207243	0.143183	0.225175	0.208864	0.217415	0.166039	0.160597	0.203268	0.148515	0.266359	0.150806	0.150668	0.198036	0.183575	0.218255	0.117836	0.230503	0.0835944	0.0555297	0.128992	0.240956	0.161983
Tujia_Xiangxi	Modern reference population	0.00503722	-0.0090623	-0.00158416	-0.00540198	-0.0108752	0.0101469	0.00727088	0.0359157	0.213465	0.0534777	0.0436727	0.0356523	0.0304129	0.0211249	0.00964671	0.0102171	0.0220106	0.0911143	0.154974	0.173865	0.227257	0.270684	0.21175	0.224756	0.220824	0.222359	0.206578	0.13451	0.222829	0.21154	0.218303	0.166913	0.161686	0.209491	0.13838	0.266986	0.142905	0.140879	0.196639	0.178116	0.215215	0.105934	0.226015	0.0698126	0.0393854	0.118158	0.242816	0.153351
Tujia_Changde	Modern reference population	0.00753499	-0.0071411	0.000382476	-0.00258295	-0.00855859	0.0129089	0.00968214	0.0383352	0.212846	0.0561085	0.0458899	0.0371581	0.0325548	0.0229751	0.0116563	0.0121847	0.0239479	0.091225	0.154129	0.173493	0.225208	0.269369	0.211118	0.22131	0.220381	0.221771	0.204089	0.134376	0.222261	0.210271	0.216671	0.166387	0.160299	0.207551	0.138007	0.266961	0.142975	0.140469	0.194326	0.177606	0.214635	0.108053	0.226663	0.0703664	0.0404143	0.118528	0.242491	0.152572
Tujia_Zhangjiajie	Modern reference population	0.0161507	0.0016117	0.00899931	0.00628229	0.000277385	0.0215686	0.0181034	0.0459229	0.20952	0.0624337	0.0524202	0.0452749	0.0405089	0.0320227	0.0197004	0.0203787	0.0319977	0.0955302	0.156192	0.173383	0.222753	0.266837	0.208689	0.219794	0.218645	0.21761	0.201271	0.137548	0.219354	0.209291	0.215001	0.166067	0.161064	0.203971	0.140694	0.264288	0.144003	0.143045	0.193573	0.17732	0.212072	0.114348	0.226444	0.076385	0.0484577	0.121864	0.239048	0.15534
Tujia_Pengshui	Modern reference population	0.00696022	-0.0072628	0.000261071	-0.00248092	-0.00850596	0.0124995	0.00962492	0.0376594	0.213135	0.0557018	0.0454245	0.0370278	0.0318024	0.0234296	0.0111909	0.0120127	0.0237663	0.0914492	0.155926	0.174213	0.226431	0.269515	0.212266	0.223523	0.218153	0.221609	0.204173	0.135227	0.223566	0.210934	0.216375	0.166122	0.159201	0.206807	0.140127	0.26696	0.143678	0.1413	0.19602	0.179851	0.216733	0.110252	0.227124	0.0711619	0.0409671	0.119133	0.242904	0.153786
Tujia_Zunyi	Modern reference population	-0.0636818	-0.0754322	-0.0697925	-0.071189	-0.0785168	-0.0600132	-0.0576599	-0.0340239	0.225781	-0.014488	-0.0248216	-0.0317728	-0.0395095	-0.0479872	-0.0600425	-0.0606795	-0.0491964	0.0517725	0.127015	0.153144	0.241097	0.285113	0.222826	0.233155	0.229436	0.23585	0.208935	0.0998694	0.234978	0.206566	0.22826	0.147329	0.133572	0.213126	0.103289	0.283083	0.114556	0.109797	0.197244	0.168799	0.22591	0.0616198	0.213678	0.0103817	-0.0275215	0.0753609	0.256295	0.120539
Tujia_Enshi	Modern reference population	0.0131031	-0.00204972	0.00529666	0.00161567	-0.00420907	0.0169945	0.0136017	0.0419176	0.210936	0.0587526	0.0496585	0.0428548	0.037222	0.0286993	0.0167291	0.0175938	0.0287749	0.0932547	0.155871	0.172878	0.225305	0.268011	0.20924	0.219613	0.218385	0.219175	0.202095	0.136507	0.220801	0.210189	0.215629	0.168026	0.161974	0.208331	0.140283	0.265641	0.143166	0.14207	0.193862	0.177875	0.212318	0.109686	0.226289	0.0740599	0.0448242	0.120467	0.241765	0.153966
Tujia_Wanzhou	Modern reference population	-0.0623429	-0.0738463	-0.0677788	-0.0693788	-0.0767742	-0.0580483	-0.0558461	-0.030149	0.226267	-0.0125299	-0.0230895	-0.0317878	-0.0384562	-0.046255	-0.0586604	-0.0575275	-0.0459874	0.0525723	0.128262	0.155441	0.243885	0.285291	0.222724	0.250319	0.235992	0.23716	0.214494	0.103138	0.238447	0.211378	0.232763	0.148877	0.13584	0.220289	0.107222	0.284593	0.113764	0.114231	0.201093	0.168812	0.232011	0.0624286	0.217967	0.0137958	-0.0255632	0.0773488	0.26023	0.123877
Tujia_Tongren	Modern reference population	0.00942428	-0.00520068	0.00225519	0.000246294	-0.00606525	0.0153896	0.0126098	0.0406908	0.216843	0.0585494	0.0478802	0.0403636	0.0342241	0.0252239	0.0137446	0.0138804	0.0262877	0.0950721	0.157974	0.178025	0.228829	0.271848	0.214345	0.22731	0.222123	0.225683	0.207325	0.138688	0.22685	0.214388	0.219386	0.170312	0.163819	0.209298	0.143626	0.27053	0.146812	0.145488	0.19985	0.181568	0.22042	0.111322	0.230321	0.0741479	0.0440594	0.122269	0.24617	0.157722
Tujia_Shandong	Modern reference population	-0.0392626	-0.0526451	-0.0468819	-0.048779	-0.0556033	-0.0353806	-0.0359406	-0.00886554	0.223925	0.0117313	0.000381857	-0.00673678	-0.0142837	-0.0239414	-0.0359765	-0.0350495	-0.0219101	0.0667789	0.140258	0.164518	0.238016	0.280857	0.219991	0.231967	0.230929	0.231774	0.210698	0.113474	0.232361	0.212414	0.229086	0.158821	0.147886	0.222466	0.121007	0.279967	0.127427	0.123992	0.198789	0.175453	0.224289	0.0806727	0.221772	0.0333079	-0.00269329	0.0943315	0.254919	0.13525
Tujia_Xiushan	Modern reference population	-0.0238601	-0.0363783	-0.0291969	-0.0310121	-0.0374158	-0.0178457	-0.0186872	0.00972225	0.220859	0.0291233	0.0159222	0.00799493	0.00201575	-0.0072809	-0.0189815	-0.0179794	-0.00571241	0.0778945	0.148011	0.170042	0.234363	0.27643	0.217547	0.23028	0.229062	0.230574	0.21011	0.124449	0.2314	0.211956	0.224179	0.161401	0.149604	0.209699	0.130983	0.275936	0.13322	0.131674	0.198638	0.178619	0.222485	0.0895671	0.224667	0.0489083	0.0141081	0.103975	0.250331	0.144786
Tujia_Sichuan	Modern reference population	-0.0373477	-0.0499397	-0.0435364	-0.0455967	-0.0523211	-0.0336213	-0.0323316	-0.00544378	0.2216	0.0126952	0.00118714	-0.00554592	-0.0124568	-0.0213367	-0.0336974	-0.0336248	-0.0202987	0.066951	0.139053	0.163754	0.234135	0.279167	0.215022	0.227442	0.226011	0.228744	0.211536	0.11416	0.231669	0.208831	0.224199	0.156127	0.144842	0.218022	0.121013	0.276627	0.124742	0.12522	0.198757	0.172922	0.222942	0.0819857	0.219555	0.0332039	-0.00225176	0.0935978	0.252088	0.135238
Gelao_Zunyi	Modern reference population	-0.00633102	-0.0207484	-0.0136986	-0.0162738	-0.0225367	-0.00195891	-0.00391828	0.0252534	0.216706	0.0436259	0.0321826	0.0247966	0.0193032	0.00980954	-0.00241919	-0.00183313	0.0109342	0.0846513	0.15082	0.172082	0.231464	0.274944	0.214675	0.225075	0.224868	0.225458	0.206646	0.130715	0.227617	0.212787	0.222866	0.164606	0.158236	0.207605	0.135841	0.272706	0.140209	0.138638	0.197461	0.178234	0.218222	0.100806	0.227319	0.0607354	0.0285434	0.112975	0.248071	0.150859
Tujia_Yichang	Modern reference population	0.0168029	0.00138212	0.00844453	0.00513464	-0.000740125	0.0210782	0.0171787	0.0450601	0.210783	0.0621567	0.0527417	0.0458294	0.040297	0.0320575	0.0200303	0.0212668	0.0326151	0.0950175	0.156835	0.173997	0.223934	0.267046	0.209267	0.21805	0.217862	0.218784	0.201703	0.136956	0.220008	0.211649	0.216073	0.169058	0.162744	0.206661	0.140863	0.264528	0.1441	0.143254	0.193328	0.178233	0.212683	0.111836	0.227509	0.0762597	0.0475855	0.121366	0.239978	0.154459
Tujia_Youyang	Modern reference population	-0.00189313	-0.0155611	-0.00876921	-0.0107299	-0.0173696	0.00379782	0.00106896	0.029887	0.215025	0.0484335	0.0370935	0.0291282	0.0239904	0.0143653	0.00210424	0.00267217	0.015546	0.0884235	0.153794	0.173988	0.230008	0.274686	0.214633	0.222309	0.224383	0.226138	0.207976	0.133957	0.227008	0.213212	0.220236	0.165637	0.159878	0.210689	0.138549	0.271609	0.142217	0.140622	0.198953	0.180394	0.220033	0.107429	0.22818	0.0650036	0.0332324	0.11564	0.247005	0.152344
Tujia_Huaihua	Modern reference population	-0.0138452	-0.0278306	-0.0213369	-0.0232057	-0.0296145	-0.00914019	-0.0109794	0.0176074	0.218659	0.0352381	0.024932	0.0168602	0.0109468	0.00171338	-0.00981108	-0.00879196	0.00323474	0.080156	0.147991	0.17035	0.231691	0.27514	0.214664	0.223626	0.223825	0.225912	0.20865	0.125832	0.227493	0.2115	0.219789	0.163389	0.15522	0.214535	0.13212	0.272185	0.13627	0.132987	0.196655	0.17607	0.219707	0.0936238	0.225201	0.0543658	0.0216087	0.107924	0.246078	0.146728
Gelao_Guiyang	Modern reference population	-0.0235186	-0.0358558	-0.028891	-0.0300546	-0.0368926	-0.017006	-0.0173298	0.0107798	0.218969	0.0292911	0.0169983	0.00850256	0.002679	-0.0073874	-0.018741	-0.0186918	-0.00661382	0.0766347	0.146208	0.16976	0.235419	0.279403	0.217595	0.227347	0.22779	0.230825	0.211186	0.125461	0.230294	0.210989	0.225804	0.161483	0.151764	0.213155	0.131172	0.276358	0.135553	0.134468	0.200212	0.179003	0.223296	0.0929435	0.224214	0.048012	0.0149943	0.105412	0.249731	0.146345
Tujia_Shizhu	Modern reference population	-0.0222955	-0.0371055	-0.0293496	-0.0322339	-0.038602	-0.018731	-0.0194543	0.00816965	0.219495	0.0273262	0.0171714	0.0081131	0.00261419	-0.00772644	-0.0189152	-0.0180281	-0.0063618	0.0752452	0.146019	0.168727	0.235663	0.278625	0.217187	0.229452	0.226913	0.229542	0.20861	0.123589	0.230727	0.213407	0.224512	0.162506	0.153	0.21317	0.128445	0.275753	0.133029	0.131253	0.19843	0.177148	0.220767	0.0909604	0.225818	0.0472227	0.0136138	0.104197	0.253555	0.14259
Tujia_Guiyang	Modern reference population	-0.037872	-0.0501122	-0.0442073	-0.046221	-0.0522366	-0.0325967	-0.0322076	-0.00515535	0.222896	0.0129453	0.003489	-0.00610206	-0.0120188	-0.0211656	-0.033933	-0.0330515	-0.0201686	0.067165	0.140435	0.166416	0.236761	0.28201	0.218548	0.231405	0.227772	0.233285	0.21313	0.116281	0.232447	0.211428	0.225069	0.157361	0.146009	0.214773	0.122316	0.279551	0.128039	0.125249	0.198721	0.176353	0.22361	0.0836475	0.221494	0.036269	-0.00109895	0.0952833	0.253806	0.137146
Zhuang_Tianlin	Modern reference population	0.00811805	-0.00331768	0.00464377	0.00592364	-0.000303476	0.0199321	0.018984	0.0465647	0.219887	0.064407	0.0458051	0.0388003	0.0327667	0.0228024	0.0131564	0.0145743	0.0251889	0.0990836	0.162143	0.18179	0.232726	0.274889	0.219627	0.228096	0.228747	0.230586	0.214703	0.143561	0.233505	0.211239	0.221338	0.164796	0.158333	0.202655	0.148821	0.270042	0.150555	0.151413	0.202789	0.186351	0.225208	0.120054	0.232683	0.0780291	0.0476422	0.127185	0.247441	0.162824
Zhuang_Guangnan	Modern reference population	-0.0187227	-0.0280884	-0.0208378	-0.017801	-0.0243885	-0.00634235	-0.00494783	0.0211623	0.224697	0.0396112	0.0199923	0.0130972	0.00687245	-0.00415346	-0.0132984	-0.0127651	-0.0017977	0.0853265	0.155377	0.175565	0.237968	0.280156	0.223155	0.23659	0.236359	0.236031	0.21919	0.13197	0.239232	0.210008	0.227549	0.1587	0.148829	0.213776	0.140392	0.277623	0.142179	0.14311	0.206236	0.185389	0.230381	0.100702	0.2308	0.0573748	0.0241018	0.113601	0.250934	0.154056
Zhuang_Chongzuo	Modern reference population	0.00935839	-0.00162667	0.00610397	0.00850502	0.00203971	0.0219819	0.0214648	0.0486857	0.22007	0.0667493	0.0469339	0.0408234	0.0337971	0.0239425	0.0145925	0.015924	0.0269036	0.100542	0.164456	0.183234	0.233299	0.275508	0.222985	0.229842	0.232408	0.232912	0.216978	0.145191	0.233479	0.211523	0.222861	0.163868	0.157664	0.20757	0.150861	0.272949	0.152965	0.153843	0.205013	0.188423	0.226763	0.120583	0.233816	0.0803591	0.0493427	0.129382	0.246899	0.164165
Zhuang_Guigang	Modern reference population	0.0089064	-0.00213047	0.00557857	0.00726987	0.00112185	0.0218646	0.0199699	0.0476071	0.220442	0.0654664	0.0470267	0.0398371	0.0335385	0.0238495	0.0148269	0.0150762	0.0264964	0.0995673	0.163589	0.182227	0.233987	0.276076	0.219219	0.230579	0.229657	0.232741	0.215389	0.144863	0.234314	0.211516	0.223611	0.164985	0.158912	0.205496	0.151614	0.272703	0.152127	0.152304	0.203923	0.187522	0.22538	0.120936	0.234048	0.0787656	0.0483782	0.128334	0.247436	0.163312
Zhuang_Qiubei	Modern reference population	0.00717922	-0.00337828	0.00471424	0.00581857	-0.000429019	0.019682	0.0186896	0.0470042	0.223336	0.0650042	0.0448899	0.037744	0.0324445	0.0224134	0.0131634	0.0135499	0.0253372	0.100379	0.165205	0.183494	0.236317	0.277206	0.223481	0.232629	0.232212	0.234185	0.219816	0.145854	0.23583	0.213056	0.223649	0.166491	0.160576	0.212813	0.152681	0.274672	0.153206	0.15399	0.207163	0.189072	0.228576	0.117018	0.234777	0.0783442	0.0473491	0.128536	0.249034	0.165182
Zhuang_Laibin	Modern reference population	-0.0086253	-0.0190891	-0.0115515	-0.00966241	-0.0163394	0.00263184	0.00355409	0.0304162	0.225895	0.0492097	0.0302643	0.0228623	0.0156456	0.00711755	-0.00367026	-0.00324183	0.00859435	0.0900145	0.157958	0.179378	0.236651	0.278419	0.225158	0.225007	0.235207	0.23527	0.217925	0.137964	0.238035	0.21187	0.222732	0.160317	0.153452	0.208794	0.144017	0.275458	0.145886	0.147739	0.206284	0.186766	0.229408	0.109532	0.23242	0.0652918	0.03278	0.11958	0.25125	0.158342
Zhuang_Hechi	Modern reference population	0.00656485	-0.00497541	0.00304027	0.00464436	-0.00167853	0.0184707	0.0175607	0.0452557	0.222135	0.0640628	0.044768	0.0371825	0.0315226	0.0208091	0.011485	0.0122729	0.0241309	0.0988473	0.164244	0.180915	0.233446	0.27628	0.222589	0.230649	0.233137	0.233367	0.216355	0.144445	0.235781	0.212341	0.22382	0.164027	0.15866	0.208165	0.150989	0.272488	0.151438	0.152875	0.205314	0.188389	0.227791	0.116775	0.234193	0.077786	0.0464478	0.128498	0.248806	0.163156
Zhuang_Fusui	Modern reference population	-0.0097395	-0.0196542	-0.0129093	-0.0107029	-0.0169755	0.00260301	0.0020902	0.0297771	0.223953	0.0491627	0.0290339	0.0220029	0.0157569	0.0055684	-0.00463898	-0.00403079	0.00777271	0.090144	0.159099	0.178519	0.236698	0.279081	0.223518	0.232892	0.233594	0.235437	0.219582	0.136829	0.238314	0.211526	0.226582	0.161785	0.152635	0.213464	0.14381	0.278205	0.146297	0.14621	0.20581	0.184436	0.228995	0.111854	0.230758	0.0650688	0.0321081	0.119914	0.250672	0.157973
Zhuang_Tianyang	Modern reference population	-0.00863103	-0.0191064	-0.0114779	-0.00927085	-0.0159346	0.00344925	0.00418457	0.0309931	0.225918	0.0503586	0.0304192	0.0229121	0.016041	0.00590315	-0.00334231	-0.00289093	0.00891807	0.0912485	0.160131	0.180122	0.238263	0.281254	0.22665	0.238446	0.235627	0.239742	0.221717	0.138935	0.241917	0.213947	0.227659	0.163593	0.153678	0.213781	0.145489	0.279087	0.147976	0.148385	0.206742	0.187776	0.231126	0.108951	0.232938	0.0658272	0.0335934	0.121771	0.252179	0.160793
Zhuang_Jingxi	Modern reference population	0.00655887	-0.0042154	0.00403633	0.00589815	-0.000738734	0.0197219	0.0185216	0.0460536	0.222595	0.0643709	0.0444971	0.0388269	0.032214	0.0220202	0.0125992	0.0134874	0.0250406	0.10038	0.164663	0.183989	0.235655	0.277191	0.223302	0.231818	0.231998	0.23487	0.218155	0.145245	0.236708	0.211631	0.225665	0.165274	0.159694	0.211848	0.152089	0.273403	0.152165	0.153788	0.206013	0.189206	0.229101	0.119767	0.235053	0.0781072	0.0472899	0.129326	0.24909	0.16529
Zhuang_Wenshan	Modern reference population	0.010558	-0.000219299	0.00707717	0.00868682	0.00254961	0.0227927	0.0217522	0.049846	0.221712	0.0675558	0.0480648	0.0411981	0.0353798	0.0258408	0.0160648	0.0166772	0.0282189	0.102986	0.16672	0.184589	0.235772	0.277302	0.224519	0.233137	0.233185	0.234277	0.217742	0.145744	0.236537	0.21286	0.224367	0.167588	0.160383	0.207619	0.152897	0.274526	0.154399	0.154552	0.206748	0.189108	0.227737	0.123338	0.23609	0.0810641	0.0508092	0.131208	0.24928	0.166701
Jing_Shanxin	Modern reference population	-0.0180157	-0.0290281	-0.0217902	-0.0205622	-0.0271417	-0.00768493	-0.00724854	0.020532	0.226665	0.0391684	0.0205388	0.01281	0.00631671	-0.00385808	-0.0135852	-0.0138665	-0.00142745	0.0849473	0.154538	0.178615	0.240769	0.282346	0.225347	0.237751	0.237529	0.23659	0.222384	0.132605	0.241272	0.212915	0.228539	0.160401	0.151965	0.216649	0.138818	0.279701	0.142713	0.142594	0.207611	0.184671	0.229651	0.104154	0.231702	0.0573682	0.0230485	0.115234	0.253511	0.153304
Jing_Wanwei	Modern reference population	0.026723	0.0145354	0.0226442	0.0228093	0.0166648	0.0376863	0.0353237	0.0623305	0.219121	0.0790104	0.0622658	0.0556642	0.0503944	0.0413616	0.0318413	0.0325511	0.0435224	0.108269	0.167369	0.184747	0.231645	0.272625	0.219359	0.226975	0.227832	0.229111	0.214526	0.150013	0.232457	0.213285	0.220335	0.170522	0.1655	0.211363	0.155602	0.269762	0.156968	0.157361	0.204072	0.189941	0.224753	0.126735	0.235582	0.091132	0.0627059	0.13553	0.24607	0.167279
Jing_Wutou	Modern reference population	0.00336456	-0.00820135	-0.00042374	0.000281848	-0.0061176	0.0145413	0.0126939	0.0414637	0.22182	0.059128	0.0414284	0.0337821	0.0282919	0.0183796	0.00794679	0.00811368	0.0207613	0.095389	0.160617	0.179653	0.23377	0.275314	0.221855	0.228678	0.232342	0.233659	0.217298	0.141614	0.234569	0.211275	0.22492	0.164372	0.158246	0.212744	0.14772	0.273791	0.14977	0.149641	0.204925	0.187296	0.227061	0.115709	0.232097	0.074428	0.0424859	0.125025	0.247828	0.16152
Sui_Huanjiang	Modern reference population	0.0510442	0.036365	0.04628	0.0442966	0.0386293	0.0627538	0.0581137	0.0902427	0.26106	0.107375	0.0922364	0.083845	0.0786778	0.0689034	0.0567381	0.0585639	0.070705	0.141982	0.204731	0.222425	0.27432	0.312524	0.260838	0.267219	0.270057	0.271403	0.257357	0.187759	0.272969	0.254057	0.265406	0.209039	0.203165	0.252179	0.193498	0.310735	0.195791	0.19429	0.245162	0.230117	0.266283	0.161294	0.272815	0.122764	0.0921098	0.171773	0.286342	0.204978
Sui_Yizhou	Modern reference population	0.0368508	0.022497	0.0316485	0.030535	0.024491	0.0470268	0.0436943	0.0732194	0.24289	0.0915307	0.0759259	0.0676131	0.0625228	0.0524839	0.0418873	0.0426975	0.0546939	0.125056	0.187705	0.204637	0.255317	0.295806	0.244336	0.251096	0.250852	0.253569	0.236406	0.168329	0.255023	0.235472	0.244676	0.190221	0.186028	0.232212	0.174313	0.29317	0.176107	0.176409	0.227624	0.211221	0.24741	0.143387	0.256416	0.104999	0.0744326	0.153426	0.269643	0.187735
Sui_Dushan	Modern reference population	0.0510849	0.0366837	0.0459509	0.0447913	0.0387582	0.0630612	0.0588275	0.0894807	0.259993	0.107304	0.0896504	0.0823611	0.0770249	0.0668671	0.0562077	0.0566507	0.0689113	0.141847	0.204802	0.221587	0.271957	0.310811	0.262055	0.272959	0.269695	0.269604	0.254278	0.186732	0.274031	0.249738	0.262996	0.205798	0.20026	0.249948	0.19272	0.308388	0.193155	0.194499	0.24431	0.22831	0.263444	0.162475	0.271808	0.121674	0.090846	0.170024	0.284815	0.204656
Sui_Sandu	Modern reference population	0.0376501	0.0252738	0.034045	0.0343037	0.028024	0.0506516	0.0472849	0.0760084	0.241162	0.0942792	0.0755287	0.0685585	0.0632143	0.0532918	0.0430414	0.0441907	0.0560688	0.125367	0.186381	0.204211	0.254312	0.29155	0.241142	0.247284	0.251056	0.252061	0.235106	0.168175	0.254223	0.232252	0.243705	0.188206	0.181993	0.229706	0.174639	0.289375	0.176768	0.176157	0.225296	0.209873	0.24601	0.144718	0.254755	0.10646	0.0771289	0.153334	0.266364	0.187224
Sui_Libo	Modern reference population	0.0422415	0.0280113	0.0376109	0.0369096	0.0305705	0.0540818	0.0508638	0.081157	0.255415	0.0996889	0.0820287	0.0736524	0.0679988	0.0581278	0.0471522	0.04816	0.061066	0.134157	0.196934	0.215406	0.267459	0.305347	0.255774	0.266486	0.263403	0.265367	0.249561	0.179298	0.268146	0.244214	0.256518	0.199265	0.19291	0.244763	0.184649	0.303445	0.187204	0.187125	0.237836	0.222332	0.25888	0.15139	0.265171	0.113621	0.0821999	0.163463	0.27909	0.198101
Sui_Duyun	Modern reference population	0.0377837	0.0247628	0.0337125	0.0334319	0.0275757	0.0500246	0.0468823	0.0760441	0.240222	0.0934454	0.0751602	0.0683541	0.0636266	0.0532764	0.0427732	0.0440665	0.0553032	0.124825	0.186271	0.204019	0.25313	0.292326	0.242416	0.249608	0.250505	0.250288	0.235172	0.168855	0.252335	0.231525	0.242136	0.188439	0.18277	0.226591	0.174553	0.290266	0.176147	0.175769	0.22484	0.209309	0.244928	0.14473	0.25373	0.106222	0.0764204	0.154156	0.265869	0.186623
Sui_Nandan	Modern reference population	0.0382158	0.0246734	0.0341349	0.033603	0.0274768	0.0503467	0.0469128	0.0771549	0.246028	0.0948089	0.0771081	0.0702643	0.064294	0.0537085	0.0432395	0.0443594	0.0556837	0.128679	0.190952	0.207747	0.259234	0.298776	0.247926	0.254438	0.256829	0.257278	0.242898	0.172811	0.25933	0.238191	0.248269	0.192732	0.188225	0.23533	0.177657	0.296653	0.180286	0.180865	0.231094	0.214362	0.252558	0.149324	0.258733	0.108041	0.0784583	0.157359	0.271827	0.190713
[truncated: 239 more columns]

## Sheet: Sheet1
Populations	Yi_Guiyang_WGS	Yi_Leshan_WGS	Yi_Liangshan_WGS	Tibetan_Lhasa_WGS	Tibetan_Lanzhou_WGS	Tibetan_Xining_WGS	Tibetan_Ganzi_WGS	Tibetan_Aba_WGS	Qiang_Aba_WGS	Tibetan_Yushu_WGS	Yi_Honghe_WGS	Hani_Puer_WGS	Yi_Puer_WGS	Yi_Kunming_WGS	Yi_Zhaotong_WGS	Yi_Baoshan_WGS	Yi_Chuxiong_WGS	ARpost9K	AR13_10K	AR14K	AR19K	AR33K	China_AR_EN	China_AR_IA	China_AR_Xianbei_IA	China_HMMH_MN	China_Miaozigou_MN	China_NEastAsia_Coastal_EN	China_NEastAsia_Inland_EN	China_SEastAsia_Coastal_EN	China_SEastAsia_Coastal_Historic	China_SEastAsia_Coastal_LN	China_SEastAsia_Island_EN	China_SEastAsia_Island_LN	China_Shimao_LN	China_Tianyuan	China_Upper_YR_IA	China_Upper_YR_LN	China_WLR_BA	China_WLR_LN	China_WLR_MN	China_Wuzhuangguoliang_LN.EC	China_Xinjiang_IA.SG	China_YR_LBIA	China_YR_LN	China_YR_MN	Japan_Jomon.SG	Mongolia_East_N	Mongolia_EBA_Chemurchek_2
Yi_Guiyang_WGS	0	0.00777075	0.00348798	0.0134583	0.00830948	0.00648066	0.0176282	0.0076271	0.00544249	0.01202	0.00149315	0.00631706	0.0011039	0.000673767	-0.000201143	0.000903798	0.00108324	0.00429347	0.0367375	0.030176	0.0263306	0.0875546	0.0140927	0.0111319	0.0202898	0.0192904	0.00374646	0.0172876	0.0213076	0.0410269	0.0147784	0.021575	0.0266616	0.00277515	0.00838569	0.0825753	0.00500317	0.0091317	0.00672681	0.0051413	0.013266	0.015925	0.0769484	0.00527863	0.0104036	0.008101	0.0491309	0.0271399	0.119384
Yi_Leshan_WGS	0.00777075	0	0.00597345	0.0149065	0.0105773	0.0104696	0.0180757	0.0103042	0.014766	0.0150862	0.0100497	0.0136897	0.00993237	0.00846982	0.00671613	0.00849649	0.00891009	0.00872988	0.0438524	0.0381423	0.0374559	0.0973472	0.0240589	0.0298489	0.0307331	0.0253472	0.011578	0.0247964	0.0279404	0.0541889	0.0284657	0.0349371	0.0388699	0.0188641	0.0129811	0.0941993	0.0124362	0.0152561	0.0138729	0.0151538	0.0228319	0.0177899	0.0859558	0.012364	0.014967	0.0161238	0.0612242	0.032566	0.12937
Yi_Liangshan_WGS	0.00348798	0.00597345	0	0.00984141	0.00528249	0.00500622	0.0134421	0.00472169	0.00784438	0.00921241	0.00451301	0.00889544	0.0053182	0.00401766	0.00202565	0.00407564	0.0036499	0.00396354	0.0391575	0.0330419	0.0294256	0.0894496	0.0133491	0.0240956	0.0233732	0.0164651	0.00518481	0.0187638	0.0180174	0.0474863	0.0194727	0.030421	0.0340389	0.0103324	0.00780498	0.0855663	0.00557399	0.0078926	0.00631854	0.00946409	0.0147021	0.00997741	0.0774386	0.00747711	0.0102815	0.00911822	0.0535478	0.0258535	0.123536
Tibetan_Lhasa_WGS	0.0134583	0.0149065	0.00984141	0	0.00333195	0.00441875	0.00919391	0.00258347	0.00859487	0.00272416	0.0143411	0.0163489	0.0143647	0.0142324	0.011404	0.0116671	0.0123696	0.00324949	0.0389459	0.0339373	0.0330894	0.0838381	0.0148062	0.0210926	0.0197038	0.0126127	0.00491243	0.0215206	0.0145663	0.0533926	0.027183	0.0399409	0.0417113	0.0199959	0.00804066	0.0816384	0.00804673	0.00821125	0.0109263	0.0105121	0.0147589	0.00995955	0.0743418	0.0136978	0.0164598	0.0131881	0.054225	0.0235823	0.117288
Tibetan_Lanzhou_WGS	0.00830948	0.0105773	0.00528249	0.00333195	0	0.00129065	0.00628948	-0.00132778	0.00105029	-0.000101141	0.00942722	0.0117952	0.00973696	0.00975785	0.00657533	0.00707009	0.00768605	-0.00251712	0.0316798	0.0262417	0.0256177	0.0803252	0.00714674	0.0141137	0.0111304	0.00605604	-0.0023198	0.0150454	0.00701354	0.0481556	0.0186092	0.033274	0.0352393	0.0107812	0.00189019	0.0773039	0.00116505	0.00205336	0.00303402	0.00448023	0.00624269	0.0063917	0.0687006	0.00759337	0.0107824	0.0064913	0.0492596	0.0166407	0.112652
Tibetan_Xining_WGS	0.00648066	0.0104696	0.00500622	0.00441875	0.00129065	0	0.00841344	-0.000677788	-0.00694334	0.000600823	0.00787836	0.0103645	0.00555801	0.00701143	0.00453631	0.00516262	0.00580781	-0.00412514	0.0267042	0.0223895	0.0188392	0.0732613	0.00171467	0.00590005	0.00321251	-0.00166074	-0.00980944	0.0106161	-0.00186134	0.0398861	0.00838116	0.0256885	0.0282634	-0.00125802	-0.00144767	0.0715131	-0.00363661	-0.00285845	-0.00219601	-0.00351976	-0.00145277	0.0024615	0.0605397	0.00357991	0.00891248	0.00289018	0.0400408	0.0121572	0.105112
Tibetan_Ganzi_WGS	0.0176282	0.0180757	0.0134421	0.00919391	0.00628948	0.00841344	0	0.00693942	0.0204931	0.00867754	0.0206502	0.0222683	0.0193129	0.0197378	0.0154659	0.0162543	0.0174149	0.0130215	0.0487347	0.0434545	0.0449372	0.0993614	0.0269512	0.0260324	0.0320131	0.0264196	0.0162814	0.0310932	0.0276303	0.0652271	0.0380135	0.0508883	0.0516109	0.0327269	0.0165795	0.0958715	0.0169477	0.0174687	0.0214856	0.0212279	0.0265631	0.0156542	0.0875185	0.0201054	0.0219824	0.0206625	0.0685339	0.0327041	0.130036
Tibetan_Aba_WGS	0.0076271	0.0103042	0.00472169	0.00258347	-0.00132778	-0.000677788	0.00693942	0	0.00233836	0.000428435	0.0079587	0.0119268	0.00849547	0.00782979	0.00602362	0.00549157	0.00594058	0.00573513	0.0388422	0.0309113	0.0300199	0.0856652	0.0118162	0.022864	0.022091	0.0085521	0.00109009	0.0182877	0.00913322	0.0498035	0.0167206	0.0349818	0.0386509	0.0182522	0.00408109	0.0825786	0.00415619	0.00564721	0.00753957	0.00698226	0.00915337	0.00576378	0.0721472	0.0082391	0.0119854	0.00789409	0.0549039	0.0214833	0.118583
Qiang_Aba_WGS	0.00544249	0.014766	0.00784438	0.00859487	0.00105029	-0.00694334	0.0204931	0.00233836	0	0.00325001	0.00637892	0.013236	0.00252146	0.00523972	0.00143957	0.00234881	0.00624966	0.0661657	0.0794281	0.0704931	NA	NA	0.0411919	NA	0.116497	NA	0.01078	0.0399209	NA	0.0477408	NA	0.0577622	0.0558849	0.192612	0.0081637	NA	0.000439081	0.0184312	0.0093867	0.00247723	0.0977225	0.0178454	-0.00147774	0.00820878	0.0115272	0.00981767	0.271973	0.0463137	0.0999395
Tibetan_Yushu_WGS	0.01202	0.0150862	0.00921241	0.00272416	-0.000101141	0.000600823	0.00867754	0.000428435	0.00325001	0	0.0145224	0.0169737	0.0132597	0.0128086	0.00931935	0.0104859	0.0101503	0.00905262	0.0413095	0.0341545	0.032037	0.0837606	0.00901202	0.0166397	0.0196394	0.0149222	0.00361089	0.0228512	0.0110285	0.05272	0.0260794	0.0373731	0.0440106	0.0137893	0.00563517	0.0808588	0.00635812	0.00871668	0.0125894	0.00761196	0.0114521	0.0113469	0.0717078	0.0128778	0.0159985	0.0123949	0.0543165	0.0220172	0.115655
Yi_Honghe_WGS	0.00149315	0.0100497	0.00451301	0.0143411	0.00942722	0.00787836	0.0206502	0.0079587	0.00637892	0.0145224	0	0.00625471	0.00148332	-0.000492129	-0.000319852	0.000985765	-0.000615796	0.0100145	0.0374497	0.0290463	0.0252812	0.0857063	0.0104581	0.0248693	0.0254023	0.0184811	0.00309533	0.0197482	0.0217564	0.0399498	0.015092	0.0209447	0.024779	-0.00415673	0.00898651	0.0843399	0.00527885	0.011427	0.00311032	0.00713811	0.0144345	0.00780468	0.0757543	0.00632551	0.0110793	0.00732358	0.0522087	0.0277553	0.118449
Hani_Puer_WGS	0.00631706	0.0136897	0.00889544	0.0163489	0.0117952	0.0103645	0.0222683	0.0119268	0.013236	0.0169737	0.00625471	0	0.00544272	0.00448941	0.00627575	0.00522572	0.00636115	0.0131283	0.047121	0.0410396	0.0380013	0.0920838	0.0229795	0.0287206	0.0281108	0.025101	0.0129422	0.0256064	0.0284512	0.0522208	0.0262822	0.0337807	0.0339266	0.0117655	0.0133438	0.0870118	0.0122448	0.0163361	0.0141493	0.0146511	0.0189038	0.0211272	0.0804639	0.0132784	0.0162975	0.0140317	0.0561914	0.0333206	0.122835
Yi_Puer_WGS	0.0011039	0.00993237	0.0053182	0.0143647	0.00973696	0.00555801	0.0193129	0.00849547	0.00252146	0.0132597	0.00148332	0.00544272	0	-0.000644386	0.00205699	0.00137836	0.00105844	0.00713093	0.0383829	0.0327404	0.0225795	0.0819052	0.0167715	0.0175118	0.0158547	0.0164354	0.0061966	0.0179508	0.0187939	0.0386369	0.00769574	0.020651	0.0278786	-0.00338226	0.00668764	0.0804804	0.00314308	0.00848749	0.0024572	0.00631498	0.0140316	0.0108517	0.0724494	0.00705116	0.0100694	0.00768493	0.0490906	0.0270599	0.117475
Yi_Kunming_WGS	0.000673767	0.00846982	0.00401766	0.0142324	0.00975785	0.00701143	0.0197378	0.00782979	0.00523972	0.0128086	-0.000492129	0.00448941	-0.000644386	0	0.00132994	0.000530177	-9.10236e-05	0.00682426	0.0379722	0.0321329	0.0277442	0.0834892	0.0132526	0.0163576	0.0239238	0.0166778	0.00288036	0.0179875	0.0199473	0.0391694	0.0118543	0.0226865	0.0269653	0.00256181	0.00717242	0.0821068	0.00415286	0.00903278	0.00594333	0.00549731	0.0119772	0.0160562	0.0753403	0.00655646	0.0115821	0.00777633	0.0482663	0.0265997	0.118436
Yi_Zhaotong_WGS	-0.000201143	0.00671613	0.00202565	0.011404	0.00657533	0.00453631	0.0154659	0.00602362	0.00143957	0.00931935	-0.000319852	0.00627575	0.00205699	0.00132994	0	0.000550218	0.000913832	0.00355591	0.0370504	0.0317309	0.0277373	0.0865969	0.0139064	0.0153467	0.0219505	0.0159092	0.00265242	0.0159956	0.0181937	0.0419879	0.0122772	0.0237103	0.0260632	0.00296821	0.00502305	0.0833716	0.0024852	0.00682992	0.00628926	0.00435041	0.0121161	0.010108	0.0753007	0.00484377	0.00913451	0.00838606	0.049559	0.0238508	0.120025
Yi_Baoshan_WGS	0.000903798	0.00849649	0.00407564	0.0116671	0.00707009	0.00516262	0.0162543	0.00549157	0.00234881	0.0104859	0.000985765	0.00522572	0.00137836	0.000530177	0.000550218	0	0.000648957	0.00331231	0.0367769	0.0289533	0.0246749	0.083644	0.012459	0.0121842	0.0218148	0.0145703	-0.00205227	0.0156666	0.0162101	0.0391666	0.0128917	0.0235079	0.0265664	-0.00194693	0.00453495	0.0806044	0.00237069	0.00575236	0.00124751	0.00369321	0.0108268	0.00991386	0.0745715	0.00467198	0.00979574	0.00754476	0.047093	0.0248335	0.11723
Yi_Chuxiong_WGS	0.00108324	0.00891009	0.0036499	0.0123696	0.00768605	0.00580781	0.0174149	0.00594058	0.00624966	0.0101503	-0.000615796	0.00636115	0.00105844	-9.10236e-05	0.000913832	0.000648957	0	0.00553031	0.0375371	0.0321179	0.0270823	0.0868976	0.0166309	0.0158608	0.0235619	0.0135088	0.00504943	0.0190418	0.0192615	0.0424275	0.0181514	0.0249565	0.0300505	0.00592223	0.00804076	0.0833342	0.00345081	0.00885875	0.00699052	0.00598167	0.0152251	0.0135641	0.0758035	0.00609643	0.0111751	0.00888111	0.0481915	0.0263104	0.119283
Tibetan_Muli	0.0331224	0.0133482	0.0194809	0.00685308	0.00266849	0.0272083	0.0162358	0.0458539	0.208345	0.0600586	0.066762	0.057393	0.055365	0.0473859	0.0340849	0.0351948	0.045652	0.099018	0.157979	0.175092	0.223643	0.261369	0.205882	0.215911	0.212417	0.211777	0.198596	0.14142	0.2122	0.213887	0.217639	0.178217	0.17148	0.209772	0.142287	0.258963	0.146779	0.142952	0.194568	0.179605	0.210451	0.113127	0.223409	0.0879735	0.0609181	0.126902	0.239087	0.152549	0.231292
Tibetan_Dujiangyan	0.0327756	0.0135216	0.0198943	0.00622096	0.00125244	0.026124	0.015733	0.0442239	0.206857	0.0593243	0.0668105	0.0575851	0.0548912	0.047448	0.0340856	0.0350241	0.0453305	0.0981258	0.157806	0.173707	0.223763	0.261035	0.204566	0.21551	0.211947	0.211434	0.197738	0.141184	0.211625	0.214673	0.216863	0.177832	0.171233	0.209649	0.14122	0.258475	0.145588	0.142388	0.194038	0.178994	0.209124	0.11225	0.223071	0.0867683	0.0599512	0.126166	0.238936	0.15182	0.230532
Mosuo_Yanyuan	0.0304411	0.0120327	0.0185545	0.0092075	0.00476315	0.0285828	0.0199159	0.048479	0.209937	0.0634707	0.0655664	0.056145	0.0533491	0.0452905	0.0324506	0.0332877	0.0435231	0.0998821	0.159055	0.175966	0.22517	0.26323	0.208521	0.219391	0.214299	0.215003	0.200582	0.142462	0.215552	0.214005	0.218414	0.177398	0.170901	0.21137	0.143568	0.261337	0.148383	0.144981	0.195858	0.180494	0.212043	0.113621	0.225447	0.0872759	0.0601363	0.127551	0.24044	0.15481	0.233047
Yi_Xichang	0.0270568	0.00884811	0.0154511	0.00918401	0.00452576	0.0275508	0.0199061	0.0475835	0.20474	0.0620316	0.0604597	0.0526999	0.0495176	0.0413547	0.0289925	0.0303491	0.040462	0.0965085	0.15542	0.171873	0.219709	0.258206	0.202605	0.214545	0.210579	0.209928	0.195877	0.138406	0.21096	0.207951	0.211378	0.170419	0.164561	0.203291	0.139657	0.25582	0.143622	0.141052	0.190438	0.175452	0.206805	0.111115	0.221396	0.083398	0.0570381	0.123413	0.234959	0.151234	0.228952
Bai_Dali	0.0193237	0.00400269	0.0111792	0.0064376	0.00119918	0.0228895	0.0185569	0.0458613	0.206493	0.061418	0.0541839	0.0466276	0.0423419	0.0339618	0.0228707	0.0233315	0.0341534	0.094172	0.154266	0.170837	0.220986	0.260812	0.20492	0.212985	0.211305	0.213906	0.19797	0.136409	0.215616	0.207009	0.211492	0.166559	0.161944	0.200844	0.139016	0.2587	0.143255	0.140687	0.190788	0.175502	0.208214	0.111078	0.222293	0.0779952	0.0505215	0.12103	0.236018	0.151963	0.229373
Achang_China	0.0169666	0.00226895	0.00951992	0.00683827	0.000834176	0.0221395	0.0185366	0.0461944	0.20876	0.0631584	0.0528116	0.046146	0.0407001	0.0323958	0.0205253	0.0217834	0.0326335	0.0951417	0.155791	0.172611	0.222882	0.265811	0.207672	0.215947	0.215641	0.217146	0.201134	0.135855	0.21856	0.208687	0.212944	0.167007	0.161581	0.200523	0.140415	0.263313	0.143762	0.14257	0.191626	0.175496	0.21136	0.111032	0.225785	0.0762248	0.0480912	0.121072	0.23863	0.154253	0.232383
Tibetan_Ganzi	0.00809366	-0.00984478	-0.00401714	-0.0136174	-0.0186493	0.00460497	-0.00267908	0.027852	0.21014	0.0436324	0.0449192	0.0363354	0.0319873	0.0235748	0.0105855	0.0109028	0.0218352	0.0869685	0.152238	0.170377	0.224435	0.265111	0.206548	0.21833	0.214877	0.215183	0.200089	0.132346	0.215706	0.210959	0.216405	0.169803	0.162432	0.213609	0.135254	0.263036	0.139963	0.135738	0.192871	0.176058	0.211248	0.100659	0.220543	0.0701625	0.0391298	0.115674	0.241012	0.146777	0.22667
Yi_Guizhou	0.00415003	-0.010218	-0.00340112	-0.0066233	-0.0128038	0.00936583	0.00541414	0.0334155	0.21133	0.0508762	0.0419201	0.0340192	0.0296015	0.0192353	0.00841841	0.00875574	0.020499	0.088661	0.152443	0.171711	0.225456	0.267722	0.210469	0.219953	0.217818	0.218786	0.20301	0.133091	0.219986	0.208788	0.216941	0.165152	0.159321	0.206664	0.137134	0.264876	0.141258	0.139681	0.193291	0.176847	0.212759	0.106734	0.223599	0.0688097	0.0385373	0.116233	0.240507	0.150956	0.228829
Hani_Puer	-0.00210773	-0.0168757	-0.0100103	-0.0135193	-0.0194695	0.00236055	-0.00121009	0.0277786	0.211674	0.0452485	0.035305	0.0247031	0.0217056	0.0128397	0.00200515	0.00138481	0.0127572	0.085685	0.151248	0.17048	0.226003	0.26638	0.211357	0.223825	0.218622	0.220577	0.203935	0.130555	0.221595	0.208177	0.215959	0.164611	0.156788	0.206407	0.134942	0.264963	0.139751	0.137009	0.194705	0.176622	0.214612	0.102532	0.221338	0.0638474	0.0333095	0.113336	0.240971	0.148364	0.224918
Yi_Yuxi	-0.0025549	-0.017042	-0.0102898	-0.0139912	-0.0196517	0.00197834	-0.00152376	0.0271334	0.212237	0.0452207	0.0339714	0.0261153	0.0212936	0.0123644	0.00123005	0.00154878	0.0124085	0.0863884	0.151479	0.17031	0.227708	0.269036	0.210797	0.219725	0.220321	0.220495	0.204208	0.131609	0.222719	0.209015	0.21927	0.165358	0.157283	0.211475	0.135366	0.266512	0.139541	0.13804	0.194358	0.177795	0.215621	0.103771	0.22323	0.0643156	0.0326404	0.115126	0.243089	0.148689	0.227333
Tibetan_Xining	0.00810319	-0.00883813	-0.00232286	-0.0145112	-0.0185821	0.00400616	-0.00236155	0.0276019	0.205606	0.0428569	0.0453146	0.0359645	0.0322558	0.0236324	0.0101875	0.0104279	0.0227238	0.0831377	0.146572	0.166002	0.220063	0.258961	0.202169	0.214238	0.209442	0.210043	0.196115	0.12927	0.210436	0.208186	0.214528	0.168114	0.160081	0.205621	0.131608	0.256138	0.136953	0.132683	0.188874	0.171913	0.206336	0.099328	0.213753	0.0687485	0.0390561	0.113629	0.235433	0.142379	0.217245
Nakhi_Lijiang	0.00502793	-0.0110125	-0.00393202	-0.00948955	-0.0148196	0.00719161	0.00208047	0.0310479	0.209307	0.0486832	0.0418974	0.0338245	0.0286366	0.0196277	0.00816203	0.00812183	0.0205051	0.0884315	0.151957	0.170524	0.224316	0.264446	0.206974	0.217554	0.216776	0.216388	0.200767	0.132523	0.218983	0.208769	0.215756	0.166128	0.159985	0.203478	0.13511	0.262393	0.14009	0.137145	0.193173	0.175477	0.211554	0.102541	0.221366	0.0687021	0.0384641	0.116036	0.239694	0.148639	0.226656
Tibetan_Aba	-0.0373643	-0.0508898	-0.0460602	-0.0479929	-0.0543976	-0.0351305	-0.0352245	-0.00879429	0.222201	0.0106467	0.0011921	-0.00790868	-0.0137585	-0.0221642	-0.0345586	-0.033636	-0.0212438	0.0664788	0.138107	0.163878	0.234849	0.279663	0.218239	0.225778	0.225455	0.22816	0.210237	0.115251	0.231355	0.211327	0.227004	0.156555	0.146267	0.216538	0.120195	0.277442	0.124793	0.123195	0.197212	0.173812	0.221609	0.0762893	0.219791	0.0337326	-0.000650982	0.0924704	0.251636	0.13601	0.21713
Yi_Lincang	-0.0373736	-0.0514134	-0.0448159	-0.0488402	-0.0547194	-0.0353102	-0.0353145	-0.00825044	0.220842	0.0100519	-0.000347262	-0.00884447	-0.0140621	-0.0238327	-0.0351947	-0.034745	-0.0243351	0.0666584	0.138904	0.162636	0.23405	0.276315	0.217516	0.231477	0.225318	0.227363	0.20768	0.116662	0.229975	0.207639	0.225467	0.156033	0.144153	0.218758	0.120193	0.273078	0.125279	0.122503	0.197864	0.174051	0.222313	0.0795545	0.217331	0.0357434	-0.000103279	0.0934266	0.249678	0.134485	0.213089
Bai_Guizhou	-0.012777	-0.0264771	-0.0195765	-0.0227901	-0.0288442	-0.00741689	-0.0099084	0.0202337	0.239121	0.0388495	0.0288355	0.0197679	0.0139635	0.00378624	-0.00913503	-0.00761482	0.00502347	0.0902026	0.162254	0.185703	0.254166	0.295482	0.236619	0.249905	0.247794	0.247207	0.229851	0.140173	0.248196	0.231003	0.244835	0.179469	0.171201	0.23119	0.144599	0.293183	0.150139	0.147688	0.216839	0.195914	0.239568	0.104861	0.240227	0.0605625	0.0238621	0.118839	0.267823	0.159122	0.238209
Yi_Chuxiong	-0.0136062	-0.0281605	-0.021419	-0.0251225	-0.0313236	-0.00956915	-0.0129027	0.0153979	0.216234	0.0334228	0.0231862	0.0155887	0.0099002	0.0012927	-0.0100497	-0.0103114	0.000952679	0.0773275	0.14643	0.167657	0.230827	0.270996	0.212816	0.222716	0.220235	0.223546	0.207121	0.125458	0.22399	0.208427	0.221759	0.162296	0.153693	0.20917	0.130247	0.268333	0.134878	0.132366	0.197057	0.176203	0.217614	0.0939837	0.221934	0.0552161	0.0221856	0.108872	0.243543	0.142877	0.222499
Tibetan_Diqing	-0.0202361	-0.0369792	-0.0302225	-0.0405326	-0.0452974	-0.0225429	-0.0278327	0.000738699	0.21857	0.0185205	0.0188837	0.00930005	0.00441569	-0.00440953	-0.0176127	-0.0168934	-0.00479711	0.0737844	0.144805	0.166745	0.232676	0.272806	0.214928	0.229697	0.222424	0.222921	0.205405	0.121191	0.223251	0.213047	0.226788	0.166263	0.155527	0.216488	0.124911	0.270174	0.130454	0.127863	0.196536	0.176077	0.217267	0.08356	0.218851	0.0488894	0.0143034	0.102727	0.246902	0.137764	0.219461
Yi_Liangshan	0.00682196	-0.00982486	-0.00318903	-0.00774517	-0.0128242	0.00969778	0.00393028	0.0326824	0.207505	0.0497897	0.0434601	0.0356046	0.0310668	0.021877	0.0102137	0.0107705	0.0221499	0.0879771	0.151559	0.169611	0.222434	0.26299	0.206009	0.215747	0.214926	0.214082	0.198186	0.132204	0.215145	0.208128	0.214508	0.164997	0.159143	0.20285	0.13538	0.259804	0.140014	0.136573	0.19091	0.175393	0.210428	0.102945	0.221418	0.070043	0.0401553	0.116783	0.23708	0.148177	0.22694
Yi_Honghe	0.0118824	-0.00262326	0.0044959	0.00163552	-0.00419069	0.0178665	0.0135959	0.0424035	0.213304	0.0595872	0.0481099	0.0404853	0.0349107	0.0257777	0.015695	0.0162549	0.0271513	0.095463	0.158387	0.176478	0.227705	0.268212	0.211554	0.224229	0.220337	0.221659	0.206988	0.13902	0.224032	0.211934	0.219466	0.168959	0.16231	0.206989	0.142956	0.265963	0.146324	0.14497	0.196534	0.18125	0.217156	0.11184	0.227216	0.0763507	0.0467876	0.122688	0.24196	0.156087	0.232515
Menba_Nanning	-0.307505	-0.304862	-0.305048	-0.298579	-0.310598	-0.302752	-0.278562	-0.280055	NA	-0.272008	-0.291866	-0.279774	-0.296892	-0.299087	-0.304597	-0.304175	-0.294416	-0.200823	-0.180576	-0.189639	NA	NA	-0.230212	NA	-0.104075	NA	-0.238045	-0.23704	NA	-0.208867	NA	-0.21784	-0.208327	-0.101875	-0.262014	NA	-0.266375	-0.253058	-0.255091	-0.264394	-0.15253	-0.256782	-0.246784	-0.274787	-0.280719	-0.270955	0.0547234	-0.211381	-0.122306
Yi_Kunming	-0.00797474	-0.0225673	-0.0154916	-0.0186302	-0.0246549	-0.00352284	-0.00604485	0.0222718	0.21086	0.0400372	0.0302109	0.0217658	0.0163338	0.0075123	-0.00411502	-0.00375637	0.00787251	0.0814922	0.149242	0.169553	0.227747	0.26975	0.21114	0.221916	0.219195	0.219947	0.203081	0.127238	0.22317	0.210024	0.217222	0.162533	0.156098	0.207234	0.132197	0.266497	0.136842	0.135754	0.194658	0.176023	0.215045	0.0978674	0.221355	0.0584823	0.0274031	0.110003	0.242132	0.146086	0.224935
Qiang_Mianyang	0.00214857	-0.0129518	-0.0056237	-0.00914652	-0.014985	0.00630841	0.0028595	0.0317173	0.211867	0.0487313	0.0403819	0.0316426	0.027009	0.0175929	0.0060027	0.00612215	0.0185213	0.0882031	0.153315	0.17235	0.227691	0.270911	0.21168	0.221602	0.221038	0.221428	0.204342	0.132561	0.224082	0.212068	0.220261	0.16596	0.159733	0.209272	0.13813	0.269193	0.14112	0.139263	0.195765	0.178599	0.215893	0.104169	0.225982	0.0667177	0.0354667	0.115691	0.242669	0.150748	0.230727
Qiang_Aba	-0.0354326	-0.0506693	-0.0452833	-0.0529603	-0.0595431	-0.0374747	-0.0413336	-0.0133105	0.217696	0.0050578	0.0051429	-0.00532484	-0.00992769	-0.0198189	-0.0317432	-0.0318524	-0.0195828	0.0650508	0.138248	0.163654	0.235026	0.277817	0.21719	0.225242	0.222718	0.22886	0.205021	0.115193	0.226714	0.212818	0.226789	0.161264	0.148408	0.214012	0.118481	0.274918	0.125337	0.12173	0.197062	0.173969	0.222521	0.0761683	0.218125	0.0355343	-0.00172457	0.0942363	0.252693	0.131244	0.214567
Lahu_Puer	-0.311416	-0.308313	-0.310519	-0.305954	-0.315472	-0.307748	-0.284703	-0.28574	NA	-0.275654	-0.293261	-0.291474	-0.305807	-0.308797	-0.307766	-0.312874	-0.304181	-0.198011	-0.181278	-0.187371	NA	NA	-0.234927	NA	-0.199272	NA	-0.243994	-0.238101	NA	-0.21956	NA	-0.221099	-0.210247	-0.143004	-0.257786	NA	-0.268593	-0.250098	-0.258786	-0.262366	-0.155277	-0.249858	-0.245844	-0.273628	-0.27671	-0.263456	0.0285714	-0.218185	-0.129433
Han_Yuzhong	0.0212227	0.00651298	0.0141639	0.0113088	0.00546792	0.026528	0.0232852	0.0503655	0.208898	0.0667143	0.0568843	0.049777	0.0442064	0.0359675	0.0251126	0.0257301	0.0370435	0.0973475	0.156991	0.173379	0.221953	0.265087	0.208208	0.217542	0.216532	0.216735	0.201742	0.138439	0.219506	0.208916	0.213125	0.167004	0.162434	0.202996	0.142138	0.262678	0.144837	0.144555	0.192564	0.177391	0.211395	0.114897	0.225551	0.079381	0.0521382	0.123726	0.237917	0.155779	0.233571
Han_Wanzhou	0.0142132	-0.000698334	0.00689597	0.0036971	-0.0024079	0.0194015	0.0156763	0.0438049	0.210787	0.0608024	0.0508632	0.0440194	0.0380334	0.029872	0.0181398	0.0188457	0.0302391	0.0944182	0.156119	0.173225	0.224318	0.267757	0.210045	0.219035	0.219367	0.219051	0.203061	0.136665	0.220523	0.209753	0.215433	0.166925	0.162273	0.206688	0.141546	0.265507	0.144751	0.143204	0.194335	0.178672	0.213254	0.109557	0.227211	0.0748613	0.0464674	0.12139	0.241227	0.15517	0.232859
Han_Jiulongpo	0.0140611	-0.00070773	0.00683561	0.00422587	-0.00202183	0.019053	0.0162546	0.0440739	0.211188	0.0612269	0.0510741	0.0437221	0.0385599	0.0293999	0.0181715	0.0191562	0.0312613	0.0950029	0.155771	0.174117	0.224622	0.267969	0.210811	0.218548	0.221042	0.219423	0.204133	0.137204	0.22075	0.210282	0.216015	0.166781	0.162328	0.208828	0.14036	0.26507	0.144126	0.142999	0.19455	0.178165	0.213898	0.111051	0.227281	0.0754243	0.0461236	0.121587	0.240458	0.15564	0.233522
Han_Fengdu	0.0111361	-0.0034086	0.00399208	0.00128282	-0.00449866	0.016818	0.0134301	0.0415403	0.210379	0.0592468	0.0480727	0.0407478	0.0355565	0.0267767	0.01522	0.0153011	0.0276799	0.0928431	0.155304	0.173333	0.224218	0.267783	0.210397	0.219486	0.216835	0.219427	0.201433	0.135171	0.220907	0.209689	0.215786	0.166203	0.160395	0.203091	0.140284	0.265189	0.144046	0.141674	0.194046	0.177003	0.213312	0.111151	0.226093	0.0734245	0.0440711	0.120175	0.239991	0.154379	0.231934
Han_Bishan	0.0128159	-0.00186304	0.00533966	0.00240667	-0.00346792	0.0181214	0.0144198	0.0425961	0.21127	0.0596517	0.0497992	0.0420703	0.0367091	0.0286409	0.0164075	0.0173127	0.0290609	0.0939183	0.155374	0.173288	0.224953	0.268007	0.209518	0.220714	0.216751	0.220205	0.204191	0.136891	0.221808	0.210561	0.215924	0.166064	0.162344	0.207847	0.140298	0.266105	0.143947	0.142716	0.194467	0.178218	0.213561	0.109603	0.226807	0.0751322	0.0449768	0.121077	0.240944	0.153735	0.232893
Han_Beibei	0.0122162	-0.00160723	0.00572574	0.00315848	-0.0029304	0.0183799	0.0153127	0.0438358	0.211518	0.0600146	0.049471	0.0423482	0.0365498	0.0275931	0.0162795	0.0169803	0.0289274	0.0936559	0.15629	0.174493	0.2256	0.26831	0.210935	0.221338	0.219019	0.22003	0.203452	0.136691	0.222333	0.209529	0.215084	0.166595	0.160331	0.20242	0.141092	0.265734	0.144456	0.143176	0.1938	0.178888	0.212922	0.111147	0.226376	0.0743277	0.0453332	0.120494	0.240546	0.155107	0.233426
Han_Tongnan	0.0165491	0.00238104	0.0101105	0.00778328	0.00157395	0.0230495	0.0198612	0.0477128	0.211887	0.0647972	0.0530199	0.0463295	0.0402288	0.0314683	0.0204855	0.0215319	0.032716	0.0968043	0.157727	0.174796	0.225238	0.26699	0.211571	0.220002	0.218999	0.220434	0.204016	0.139126	0.221598	0.210003	0.215633	0.167382	0.161411	0.204715	0.142904	0.265573	0.14656	0.145556	0.194387	0.179376	0.213815	0.113678	0.227778	0.077638	0.0496266	0.12349	0.241579	0.157343	0.234521
Han_Yunyang	0.015408	0.000983337	0.00810784	0.00475086	-0.00107753	0.0209688	0.0169675	0.0450833	0.212556	0.0625266	0.0530906	0.0450433	0.0390526	0.031008	0.0194119	0.0197675	0.0316722	0.0959721	0.157318	0.174842	0.2265	0.268105	0.211625	0.221539	0.219306	0.220941	0.204159	0.138512	0.223015	0.212525	0.215238	0.168074	0.163345	0.208743	0.143064	0.267152	0.146572	0.144004	0.195623	0.179514	0.215838	0.113534	0.228128	0.0764428	0.0478038	0.122966	0.242973	0.155747	0.23472
Han_Jiangbei	0.0110479	-0.00288173	0.00411365	0.001334	-0.00466203	0.0164412	0.0134147	0.041705	0.211135	0.0588428	0.0480069	0.0405923	0.0350953	0.0268532	0.0155228	0.0157639	0.0275495	0.0940085	0.156138	0.173811	0.22653	0.268946	0.211976	0.221807	0.219752	0.220594	0.204163	0.136146	0.222055	0.211391	0.216743	0.167377	0.161399	0.204676	0.140878	0.266506	0.144268	0.142927	0.195626	0.179008	0.214475	0.111618	0.227452	0.0737264	0.0435717	0.12046	0.24166	0.15377	0.233563
Han_Banan	0.0129545	-0.00179755	0.00597512	0.00337718	-0.00261274	0.0186335	0.0157972	0.0440248	0.21121	0.0607697	0.0492595	0.0424664	0.037417	0.0285094	0.0167927	0.0178696	0.0292799	0.0943654	0.156173	0.173676	0.225591	0.267207	0.211172	0.221278	0.218876	0.221277	0.20378	0.136592	0.222099	0.209758	0.2157	0.166655	0.160636	0.208179	0.140619	0.264962	0.144125	0.143596	0.194107	0.17766	0.213851	0.10952	0.226848	0.0748502	0.0456836	0.120948	0.240724	0.155045	0.233485
Han_Hechuan	0.0168485	0.00241801	0.0102345	0.00787489	0.00191759	0.0229802	0.0199943	0.0474761	0.21116	0.064152	0.0536973	0.0460861	0.0405998	0.0318241	0.02068	0.0215737	0.0329352	0.0962515	0.157105	0.17469	0.223858	0.267295	0.210541	0.220067	0.218634	0.22021	0.203031	0.138376	0.220924	0.209684	0.214922	0.166501	0.161877	0.205739	0.142421	0.264985	0.145161	0.14473	0.19455	0.178946	0.213359	0.112594	0.22731	0.0778894	0.048965	0.123686	0.240959	0.156342	0.234598
Han_Changshou	0.0140338	-0.000265405	0.0071958	0.00429696	-0.00174355	0.0199534	0.0165111	0.0447585	0.211641	0.0621995	0.0509785	0.0434438	0.0388719	0.0302415	0.0178767	0.0189479	0.0301203	0.0946686	0.156673	0.174262	0.224824	0.267772	0.211951	0.221699	0.219376	0.220461	0.202618	0.136983	0.221103	0.210689	0.215888	0.167591	0.162043	0.203763	0.141941	0.265675	0.144594	0.14396	0.195255	0.178048	0.214503	0.111642	0.227859	0.0755411	0.0464255	0.121515	0.240816	0.155246	0.233872
Han_Jiangjin	0.0112109	-0.00367664	0.00374073	0.000711008	-0.00526515	0.0162497	0.0129301	0.0407575	0.211987	0.0579899	0.0487392	0.0408962	0.0358478	0.0264707	0.014753	0.0162422	0.0276241	0.0931247	0.156436	0.173709	0.224838	0.269142	0.211472	0.217619	0.219227	0.219866	0.203925	0.135946	0.221291	0.210244	0.215258	0.166235	0.162145	0.207114	0.140356	0.266868	0.143405	0.142874	0.195115	0.17723	0.213418	0.110706	0.22629	0.0733888	0.0439453	0.120166	0.240759	0.154569	0.232091
Han_Qijiang	0.0138047	-0.000690243	0.00701016	0.00451445	-0.00155427	0.0194608	0.0166214	0.0448293	0.211181	0.0614721	0.0502583	0.043187	0.0377918	0.0294366	0.0180235	0.0185777	0.030364	0.0952369	0.156968	0.174829	0.225451	0.267578	0.209383	0.217839	0.218361	0.220308	0.203914	0.137197	0.221715	0.20986	0.215916	0.166298	0.161169	0.204718	0.141293	0.266223	0.14428	0.143932	0.19435	0.178963	0.213696	0.11157	0.227824	0.0754189	0.0466577	0.121927	0.240288	0.155367	0.233294
Han_Fuling	0.011753	-0.00300778	0.00445725	0.00157858	-0.00455302	0.0167309	0.0137118	0.0419109	0.211462	0.0598069	0.0486471	0.0412526	0.0365547	0.0271434	0.0146543	0.0160702	0.0278672	0.0931603	0.156459	0.17384	0.225745	0.268182	0.211404	0.221111	0.220495	0.219946	0.20374	0.135884	0.22254	0.210035	0.21658	0.167145	0.160791	0.207467	0.140633	0.266544	0.144127	0.143306	0.195384	0.178442	0.213875	0.10842	0.227123	0.0735594	0.0443825	0.120491	0.241509	0.154846	0.232385
Han_Tongliang	0.0145203	-0.000335394	0.00714891	0.00456991	-0.00142369	0.020124	0.0164333	0.0451612	0.211913	0.0615941	0.0513587	0.0439411	0.0391664	0.0296273	0.0180359	0.0188213	0.0305624	0.0958563	0.157581	0.175431	0.225926	0.268027	0.211481	0.222055	0.218748	0.221144	0.204999	0.137615	0.222389	0.210816	0.217016	0.167907	0.162015	0.209746	0.142034	0.266708	0.145513	0.14367	0.195678	0.179718	0.214234	0.111698	0.22802	0.0756821	0.0468604	0.12179	0.241558	0.156243	0.233937
Han_Fengjie	0.0128872	-0.00187671	0.00576848	0.0028456	-0.00349479	0.0175963	0.0146862	0.0430998	0.211004	0.0599331	0.0489831	0.0426353	0.0373565	0.0286254	0.0169086	0.0174972	0.0292278	0.0934085	0.154548	0.173765	0.224635	0.267492	0.210409	0.219165	0.217929	0.219982	0.204029	0.136288	0.221211	0.20972	0.215609	0.166648	0.161382	0.206453	0.140331	0.265132	0.14334	0.142897	0.194424	0.176753	0.213282	0.113203	0.226431	0.0743528	0.0448571	0.120694	0.24039	0.153638	0.232223
HanG_Tianshui	0.00861944	-0.00715001	-0.000440124	-0.0057759	-0.0115726	0.00954389	0.00611047	0.0347664	0.208629	0.0514672	0.0455215	0.0383751	0.0324059	0.0241147	0.0117426	0.0117943	0.0235095	0.0877205	0.150312	0.168018	0.223802	0.265445	0.206627	0.214976	0.214271	0.215348	0.199704	0.130634	0.21686	0.209683	0.214158	0.167389	0.161224	0.207856	0.134832	0.26341	0.139463	0.137018	0.190835	0.173765	0.210211	0.104782	0.221741	0.0687079	0.0391775	0.115201	0.239324	0.148014	0.226448
HanG_Zhangye	0.00891642	-0.00732465	-9.46109e-05	-0.00566079	-0.0115511	0.0093107	0.00644723	0.0346082	0.208389	0.0515441	0.0450828	0.0379589	0.0325451	0.0245292	0.0121129	0.0118463	0.0240606	0.0868045	0.149626	0.167555	0.221929	0.264095	0.204538	0.213667	0.212872	0.215073	0.198483	0.130435	0.216127	0.209292	0.213306	0.16707	0.160561	0.209147	0.134885	0.261868	0.138882	0.136448	0.190033	0.173562	0.207821	0.105393	0.219545	0.068208	0.0392616	0.115178	0.238853	0.14683	0.224029
HanG_Lanzhou	0.0106336	-0.00486446	0.00233792	-0.00338323	-0.0093722	0.0123569	0.0082436	0.0366234	0.209322	0.0535715	0.0473572	0.0393875	0.0348928	0.0270348	0.0140729	0.0140534	0.0264301	0.0884688	0.150835	0.16834	0.222824	0.264761	0.207128	0.215615	0.213581	0.216158	0.199473	0.132212	0.216335	0.209792	0.214847	0.168044	0.161157	0.205248	0.136825	0.26278	0.139671	0.138853	0.191223	0.175041	0.209232	0.104174	0.221517	0.0702284	0.040583	0.116004	0.238067	0.148379	0.226872
HanS_Meishan	0.0141089	-0.000594175	0.00646844	0.00391443	-0.00189646	0.0194307	0.0162618	0.0439052	0.211125	0.0615417	0.0510085	0.0436804	0.0380152	0.0295445	0.0180567	0.0185137	0.0303549	0.0942325	0.155923	0.173019	0.224108	0.26782	0.209365	0.219887	0.217846	0.22012	0.203017	0.137008	0.220745	0.209635	0.215204	0.166845	0.161264	0.205928	0.141428	0.265086	0.144436	0.143447	0.194884	0.177632	0.213521	0.111073	0.226419	0.0755489	0.0462386	0.12129	0.24074	0.155406	0.232778
HanS_Dazhou	0.0142222	-0.000318989	0.00746797	0.00442162	-0.00174376	0.0197939	0.0163401	0.0446641	0.211432	0.0614581	0.0511224	0.0439561	0.0384761	0.0299124	0.0176651	0.0187022	0.0300942	0.0952738	0.156798	0.174372	0.225234	0.268451	0.210264	0.218686	0.218707	0.221223	0.203028	0.137697	0.222572	0.211278	0.216934	0.167896	0.161798	0.207248	0.142102	0.266526	0.144771	0.144184	0.195649	0.178475	0.214781	0.112022	0.227353	0.0753939	0.0466393	0.121983	0.24127	0.155995	0.23389
HanS_Yaan	0.00794819	-0.00727652	0.000225335	-0.00324334	-0.00927011	0.0121847	0.00906457	0.0378973	0.212175	0.0544803	0.0454921	0.0372802	0.0319064	0.0233311	0.0110844	0.0114728	0.023646	0.0901856	0.154037	0.17227	0.225849	0.268162	0.209925	0.219282	0.219196	0.221083	0.203723	0.133986	0.221438	0.210746	0.217894	0.165402	0.161109	0.206303	0.138717	0.266107	0.142294	0.141329	0.193775	0.177912	0.213995	0.107217	0.225533	0.0707695	0.0406203	0.118364	0.242553	0.152746	0.231168
HanG_Wuwei	0.0140103	-0.0017601	0.0051989	-0.000285031	-0.00625107	0.0152108	0.011461	0.0393114	0.207771	0.0556216	0.0503512	0.0428235	0.037893	0.0297134	0.0176402	0.0178689	0.0297243	0.0899604	0.151255	0.169447	0.222007	0.264092	0.205291	0.212269	0.213164	0.213553	0.198569	0.132418	0.214355	0.209232	0.215306	0.168597	0.162842	0.207974	0.136848	0.260934	0.140881	0.138363	0.190473	0.174654	0.207992	0.10648	0.221181	0.0721341	0.0437446	0.11732	0.238409	0.149148	0.227165
HanS_Ziyang	0.0140362	-0.000513005	0.00695744	0.00462928	-0.00125178	0.0196688	0.0166492	0.0442894	0.210381	0.061506	0.0505909	0.0429539	0.0377966	0.0295894	0.0179973	0.0182713	0.0300182	0.094147	0.155796	0.173336	0.224042	0.267534	0.210514	0.217567	0.218378	0.219322	0.203346	0.136954	0.220309	0.20974	0.214361	0.166102	0.159526	0.203169	0.142108	0.265239	0.14415	0.143389	0.193302	0.177753	0.213024	0.110823	0.226941	0.0756947	0.0464336	0.12146	0.239608	0.155831	0.232747
HanS_Chengdu	0.0138236	-0.00059568	0.00669356	0.00369676	-0.00218891	0.0190592	0.0159761	0.0436104	0.210297	0.0607061	0.0503695	0.0442173	0.0380184	0.0295946	0.0177011	0.0184097	0.0301859	0.094633	0.155646	0.172828	0.224115	0.266893	0.209758	0.219156	0.217745	0.218167	0.202807	0.1368	0.220137	0.209119	0.215152	0.16644	0.161642	0.205052	0.140575	0.264317	0.143707	0.14177	0.193881	0.176511	0.213738	0.109294	0.225737	0.0747109	0.0459637	0.120612	0.239885	0.155052	0.231742
HanS_Guangan	0.0139989	-0.000232603	0.00682432	0.00481366	-0.0013069	0.020142	0.0167472	0.0445604	0.210381	0.0622234	0.0503446	0.0435534	0.0381235	0.0294657	0.0175478	0.0188908	0.0302356	0.0956551	0.156337	0.174506	0.22452	0.267857	0.211154	0.221736	0.218401	0.220158	0.20323	0.137192	0.222015	0.209888	0.215282	0.166467	0.161496	0.204942	0.142279	0.265459	0.145062	0.144138	0.193638	0.178651	0.213783	0.112673	0.226375	0.0756379	0.0468221	0.122073	0.240346	0.155427	0.233459
HanS_Suining	0.0139153	-0.000834399	0.00699397	0.00424913	-0.00174414	0.0196286	0.0163082	0.0442824	0.210745	0.0610523	0.0508528	0.043618	0.0373636	0.0294834	0.0178331	0.0188062	0.0299588	0.0938756	0.156066	0.17414	0.224427	0.267568	0.210422	0.219528	0.218377	0.219524	0.203208	0.137115	0.221101	0.20929	0.215113	0.166641	0.160574	0.206121	0.141689	0.265042	0.14443	0.143036	0.193858	0.1777	0.213329	0.112501	0.226525	0.0755915	0.0468648	0.122072	0.239975	0.154396	0.233011
HanY_Honghe	0.0135167	-0.00166081	0.00608689	0.00195909	-0.00334808	0.0180281	0.014356	0.0417811	0.207818	0.0585742	0.0491908	0.0416736	0.0374277	0.0279212	0.0169597	0.0177906	0.0289972	0.0927743	0.154126	0.171332	0.222822	0.263605	0.207723	0.216415	0.215758	0.216549	0.19969	0.13572	0.217619	0.207876	0.213927	0.166073	0.160041	0.202652	0.138518	0.260648	0.142402	0.141061	0.192069	0.176005	0.210667	0.108284	0.223083	0.0740017	0.0459068	0.118864	0.237628	0.152796	0.229562
HanG_Dingxi	0.00318101	-0.0121849	-0.00485345	-0.0101443	-0.0163207	0.00478465	0.0017744	0.0308406	0.211588	0.0474509	0.0400609	0.0325846	0.0277973	0.0188397	0.00652874	0.00627713	0.0193201	0.0854653	0.150633	0.170052	0.226882	0.268455	0.208637	0.215658	0.22063	0.218052	0.203533	0.13087	0.219885	0.21121	0.218087	0.167054	0.16107	0.210155	0.135683	0.265947	0.139428	0.137193	0.192867	0.175295	0.213438	0.0996236	0.222802	0.0654591	0.0351197	0.115083	0.241511	0.148	0.227405
HanS_Luzhou	0.0152943	0.00062819	0.00834918	0.0056985	-0.000233051	0.0210895	0.0177339	0.0460488	0.212528	0.0625444	0.0515173	0.0449037	0.0392394	0.0304122	0.0189012	0.020116	0.0315341	0.0965352	0.156888	0.174672	0.226374	0.269396	0.212589	0.219865	0.221429	0.221259	0.206459	0.138683	0.22321	0.211701	0.215948	0.167862	0.163327	0.206405	0.142646	0.266571	0.145837	0.145131	0.195797	0.179964	0.21618	0.112738	0.229017	0.07665	0.0476048	0.123123	0.241838	0.156925	0.235
HanS_Deyang	0.014089	-0.000918877	0.00667689	0.00332278	-0.00259745	0.0190568	0.0154455	0.0433298	0.21102	0.0606859	0.0502946	0.043275	0.0381494	0.0297604	0.0172446	0.0186638	0.029904	0.0940121	0.155021	0.172565	0.224544	0.267171	0.209164	0.219043	0.217339	0.218271	0.201334	0.135922	0.219529	0.209822	0.215002	0.166945	0.161957	0.205983	0.1413	0.264458	0.144325	0.142323	0.193811	0.177319	0.212927	0.10957	0.225461	0.0747761	0.0458441	0.120577	0.239245	0.153791	0.232138
HanS_Liangshan	0.0124748	-0.00238675	0.00520875	0.00139303	-0.0042709	0.0170232	0.0137601	0.0416466	0.209936	0.0583566	0.0489047	0.0422633	0.0360769	0.0281096	0.0160463	0.0166898	0.0281935	0.0926022	0.154216	0.17196	0.223153	0.26616	0.208891	0.218247	0.219079	0.218803	0.202672	0.135049	0.219178	0.208827	0.21454	0.166567	0.160515	0.204592	0.139094	0.264385	0.143039	0.141332	0.194287	0.176726	0.211492	0.109795	0.225141	0.0736732	0.0440891	0.120182	0.239185	0.153276	0.231259
HanY_Yuxi	0.0147916	-0.00021667	0.00693093	0.00301402	-0.00251298	0.0193042	0.0152566	0.0432401	0.211027	0.0606879	0.0504041	0.043186	0.0381211	0.0296255	0.0184298	0.0186348	0.0297131	0.0938967	0.154666	0.173129	0.223348	0.265645	0.209459	0.216838	0.217464	0.218915	0.20252	0.136337	0.219655	0.210047	0.215841	0.168157	0.161478	0.204788	0.1399	0.263676	0.144461	0.14236	0.19464	0.177642	0.212673	0.109974	0.22536	0.0756043	0.0472875	0.121123	0.238935	0.153465	0.230983
HanS_Leshan	0.0144607	-9.15392e-05	0.00698313	0.00489872	-0.00112161	0.0200364	0.0169209	0.0447378	0.210677	0.0622694	0.0512509	0.0441947	0.0381589	0.0298009	0.0180924	0.019258	0.0306484	0.0953603	0.156898	0.173758	0.225588	0.269322	0.21045	0.220293	0.219791	0.220868	0.204275	0.137773	0.223269	0.210324	0.215711	0.166445	0.161097	0.20603	0.142716	0.266634	0.145014	0.144423	0.194973	0.179002	0.214561	0.112946	0.227801	0.0759283	0.0468644	0.122416	0.241674	0.156145	0.234397
HanS_Bazhong	0.0144866	-0.000788558	0.00675725	0.00257055	-0.00306802	0.0182698	0.0146421	0.0430711	0.209538	0.0596959	0.0506822	0.0434406	0.0375232	0.0296392	0.0178289	0.0185549	0.0300176	0.0927508	0.155245	0.172271	0.224233	0.265997	0.208818	0.215942	0.218258	0.217824	0.201242	0.13543	0.21917	0.209341	0.214815	0.166629	0.161042	0.206112	0.139979	0.26441	0.143965	0.141545	0.192298	0.177132	0.211402	0.110434	0.225134	0.0745988	0.0459711	0.119945	0.239875	0.153056	0.231587
HanG_Pingliang	0.0123374	-0.00349934	0.00329113	-0.0021782	-0.00809167	0.0131704	0.00964415	0.037881	0.207384	0.0544974	0.0486066	0.0410321	0.0358771	0.0275971	0.015906	0.0160975	0.0276807	0.087647	0.150227	0.168526	0.220905	0.263212	0.204742	0.215752	0.211806	0.213877	0.198023	0.131897	0.216085	0.209353	0.212583	0.168186	0.161693	0.206864	0.136285	0.260822	0.139587	0.137947	0.189147	0.173613	0.208052	0.105217	0.220634	0.0709583	0.0419996	0.115456	0.23767	0.148031	0.225733
HanG_Longnan	-0.0617086	-0.0752103	-0.0690685	-0.074288	-0.0815024	-0.0629	-0.0609886	-0.0354814	0.223795	-0.0179074	-0.0240472	-0.0328332	-0.0381538	-0.0470477	-0.0591146	-0.058703	-0.0471873	0.0492907	0.123452	0.152649	0.242262	0.283395	0.219995	0.231874	0.226306	0.22982	0.21087	0.0994152	0.233762	0.210494	0.230055	0.149549	0.133656	0.219423	0.102412	0.283163	0.109322	0.108602	0.196637	0.167095	0.222461	0.0614901	0.209629	0.00784652	-0.029325	0.0727506	0.256785	0.116701	0.199937
HanS_Neijiang	0.0154852	0.000860351	0.00798157	0.0048616	-0.00081597	0.020251	0.0171191	0.0444419	0.211692	0.0617186	0.0515427	0.0445142	0.0388746	0.0307747	0.0189392	0.0197776	0.0312055	0.0951352	0.156295	0.173988	0.226031	0.267508	0.212385	0.220196	0.218571	0.221159	0.204044	0.138157	0.222507	0.211057	0.217148	0.167084	0.162064	0.207074	0.141537	0.264769	0.1453	0.144032	0.195145	0.179519	0.214574	0.11263	0.227129	0.0763401	0.0473445	0.12251	0.241426	0.156247	0.233197
HanS_Nanchong	0.0138564	-0.00088552	0.00679547	0.00323007	-0.0026531	0.0186709	0.0153056	0.043184	0.209224	0.0599273	0.0497311	0.0429886	0.03772	0.0291775	0.0174992	0.018354	0.0288515	0.093179	0.15427	0.172127	0.223039	0.265999	0.206835	0.217132	0.216106	0.217128	0.200523	0.135354	0.219303	0.20794	0.213749	0.166539	0.160506	0.202979	0.138986	0.262965	0.142624	0.140631	0.192178	0.175457	0.210812	0.11145	0.224903	0.0746741	0.0450907	0.120042	0.238783	0.153254	0.23111
HanG_Qingyang	0.0139813	-0.00207409	0.00492878	-0.000803922	-0.0067485	0.014985	0.0111083	0.0394176	0.207596	0.0556597	0.0496853	0.042073	0.0381363	0.0294614	0.0170008	0.0170965	0.0289864	0.0895346	0.150344	0.16866	0.221153	0.26354	0.204821	0.214239	0.211306	0.214124	0.19783	0.132379	0.214932	0.209499	0.214946	0.168413	0.161838	0.204409	0.136451	0.261536	0.140413	0.138221	0.190973	0.173439	0.208128	0.106662	0.220533	0.0720186	0.0433803	0.117733	0.238379	0.148966	0.227152
HanY_Chuxiong	-0.0073043	-0.021778	-0.0152055	-0.0189079	-0.0246118	-0.00366815	-0.00617168	0.0230544	0.213478	0.0395464	0.0312248	0.0229939	0.0176203	0.00808403	-0.00365101	-0.00379289	0.00827344	0.0830266	0.151049	0.170198	0.229132	0.270723	0.211835	0.222015	0.219701	0.222517	0.205301	0.128889	0.222766	0.210126	0.221414	0.163099	0.156087	0.208143	0.133729	0.267849	0.137634	0.13595	0.195401	0.175623	0.215978	0.0996266	0.222218	0.0604868	0.0271055	0.112105	0.242687	0.148038	0.225245
HanG_Jinchang	-0.060299	-0.0734324	-0.0682996	-0.0730621	-0.0796107	-0.0610287	-0.0596105	-0.0332303	0.226497	-0.0160594	-0.0222758	-0.029056	-0.0345326	-0.045008	-0.0568986	-0.0563946	-0.044157	0.0503795	0.126898	0.153747	0.241987	0.286	0.219689	0.237515	0.229766	0.233753	0.213638	0.099971	0.23457	0.212824	0.231869	0.153438	0.140661	0.229445	0.105791	0.283708	0.113532	0.110645	0.198949	0.169529	0.225559	0.0718211	0.213595	0.0106453	-0.0266021	0.0772806	0.258678	0.122318	0.204509
HanY_Zhaotong	0.0133439	-0.000803656	0.00658183	0.00366537	-0.00217375	0.0191185	0.0158653	0.0437446	0.20912	0.0609983	0.0502371	0.0430656	0.0376098	0.0292336	0.017306	0.0180392	0.0295561	0.0939709	0.155593	0.173031	0.224732	0.266685	0.209652	0.216821	0.217433	0.218383	0.201144	0.136997	0.220594	0.209367	0.21474	0.166925	0.160492	0.205057	0.140489	0.264992	0.144127	0.142614	0.193794	0.177573	0.212837	0.112151	0.225576	0.0752701	0.0462008	0.121374	0.239	0.154245	0.231704
HanG_Baiyin	0.00941225	-0.00661999	0.000276546	-0.00555244	-0.0114573	0.0099752	0.00632946	0.0352687	0.2083	0.0514691	0.0463512	0.0383265	0.0327662	0.0245004	0.0126055	0.012506	0.0246179	0.086478	0.1494	0.167707	0.22201	0.263261	0.205233	0.213087	0.212904	0.214793	0.199116	0.131234	0.215356	0.209855	0.214516	0.167454	0.161161	0.207846	0.134638	0.260604	0.139624	0.137533	0.190512	0.173963	0.209789	0.102909	0.219473	0.0684763	0.0389172	0.115223	0.237666	0.147565	0.224888
HanY_Kunming	0.013893	-0.00155081	0.00574767	0.00176201	-0.00394329	0.0174966	0.0138525	0.0420952	0.209469	0.0581189	0.0494669	0.0423132	0.0375163	0.0285688	0.017569	0.0181171	0.0289591	0.0923723	0.153907	0.17172	0.223176	0.263817	0.206826	0.216503	0.214212	0.216104	0.199178	0.134633	0.217224	0.208488	0.214533	0.166257	0.161054	0.206059	0.138424	0.262097	0.141822	0.140449	0.191676	0.17678	0.209947	0.108877	0.223222	0.0745922	0.0456063	0.119644	0.237599	0.151564	0.229354
HanY_Dali	0.00468655	-0.0100956	-0.0029157	-0.00682151	-0.0123682	0.00896547	0.00514722	0.0341633	0.21222	0.0509675	0.0420289	0.0342672	0.0290394	0.0204873	0.00866327	0.00863845	0.0206424	0.0894712	0.153001	0.172816	0.225887	0.268503	0.210625	0.222581	0.219487	0.221783	0.203261	0.133473	0.222797	0.210852	0.217751	0.167026	0.16043	0.210962	0.137015	0.265516	0.141437	0.139815	0.193722	0.177148	0.21399	0.105062	0.224486	0.0690734	0.0384316	0.117711	0.241593	0.151702	0.229439
HanG_Jiuquan	0.0143569	-0.00196478	0.00529241	-0.000367772	-0.00610435	0.0154352	0.0116288	0.0405053	0.207747	0.0561819	0.0506763	0.0428257	0.0378466	0.0299443	0.0174329	0.0181083	0.0299929	0.0897238	0.15112	0.169307	0.222961	0.265458	0.205806	0.21538	0.211779	0.214373	0.198786	0.132975	0.216083	0.21048	0.215425	0.168817	0.163336	0.207152	0.13738	0.262467	0.14118	0.138769	0.19071	0.174249	0.208878	0.10581	0.221781	0.0726337	0.0437196	0.118323	0.237598	0.148303	0.22771
HanY_Qujing	0.013994	-0.00127792	0.00592538	0.00183794	-0.00431336	0.0174901	0.0140214	0.0417877	0.208547	0.0581709	0.0497301	0.0424003	0.0377528	0.0291799	0.0173991	0.0178544	0.0292095	0.0920515	0.153048	0.171284	0.222197	0.263902	0.20657	0.215643	0.21484	0.215934	0.199878	0.134342	0.217357	0.209548	0.214149	0.166339	0.161718	0.204022	0.138302	0.261581	0.141877	0.140858	0.191353	0.175649	0.210493	0.108771	0.223296	0.0737637	0.0453626	0.118892	0.238291	0.151557	0.228626
HanS_Guangyuan	0.0142856	-0.00145406	0.00602848	0.00222656	-0.00360314	0.018048	0.0142352	0.0422539	0.211086	0.0594238	0.050453	0.0434814	0.0382756	0.0295596	0.018025	0.0184304	0.0298426	0.0937387	0.15489	0.172864	0.223833	0.266952	0.209226	0.217839	0.2166	0.218095	0.200789	0.135307	0.21945	0.210339	0.214298	0.167915	0.162198	0.203517	0.139862	0.26364	0.143351	0.141562	0.194301	0.176326	0.211375	0.111022	0.225057	0.0747908	0.0458119	0.120954	0.240686	0.153641	0.232453
HanS_Mianyang	0.0135601	-0.000780789	0.00648127	0.00285418	-0.00303038	0.0185498	0.0147286	0.0431819	0.209448	0.059591	0.0505708	0.0433388	0.0380667	0.0292155	0.0175651	0.0179629	0.029228	0.0931217	0.155321	0.173481	0.224735	0.266624	0.209213	0.220254	0.218127	0.217951	0.201858	0.136123	0.219659	0.21037	0.215358	0.166422	0.161598	0.204391	0.140841	0.264572	0.143746	0.142007	0.193473	0.176556	0.212559	0.110041	0.225244	0.0750668	0.0456225	0.120969	0.240514	0.153853	0.232222
HanS_Zigong	0.0148926	0.000422984	0.00769662	0.00548248	-0.000631897	0.0206686	0.0176082	0.0457879	0.211678	0.0626798	0.0510347	0.04475	0.0390827	0.0297841	0.0181791	0.0192456	0.0302328	0.096132	0.157039	0.175329	0.22474	0.2684	0.211942	0.221177	0.219176	0.221971	0.204347	0.137875	0.222774	0.210475	0.216649	0.166955	0.16203	0.20678	0.142306	0.266215	0.145842	0.144557	0.195906	0.179223	0.214258	0.111652	0.228079	0.0764865	0.0468482	0.122555	0.241609	0.156549	0.234393
HanS_Yibin	0.0141847	-0.000451386	0.00704656	0.00443627	-0.00150665	0.0192947	0.0164024	0.044295	0.209555	0.0610476	0.050665	0.0430116	0.0377614	0.0287551	0.0175817	0.0188675	0.0301999	0.093835	0.155198	0.172186	0.223527	0.266006	0.21046	0.216372	0.217691	0.219319	0.202238	0.136474	0.220154	0.208442	0.214532	0.165595	0.161101	0.204946	0.141098	0.264173	0.143453	0.142743	0.19297	0.17742	0.21297	0.110847	0.225847	0.0750759	0.0465157	0.12101	0.239954	0.154575	0.233112
ARpost9K	0.00429347	0.00872988	0.00396354	0.00324949	-0.00251712	-0.00412514	0.0130215	0.00573513	0.0661657	0.00905262	0.0100145	0.0131283	0.00713093	0.00682426	0.00355591	0.00331231	0.00553031	0	0.0152969	0.0211758	0.0633964	0.122783	0.0351132	0.0459686	0.0520844	0.0512139	0.0509953	0.0243208	0.0417623	0.0804298	0.0686309	0.0589692	0.0514662	0.0479786	0.0255831	0.121985	0.0280008	0.0264562	0.0451062	0.0427706	0.0601497	0.029392	0.0873702	0.00841573	0.00974116	0.0217622	0.0992476	0.0214435	0.120786
AR13_10K	0.0367375	0.0438524	0.0391575	0.0389459	0.0316798	0.0267042	0.0487347	0.0388422	0.0794281	0.0413095	0.0374497	0.047121	0.0383829	0.0379722	0.0370504	0.0367769	0.0375371	0.0152969	0	0.0209421	0.0770139	0.132634	0.0533755	0.0628965	0.0585159	0.062175	0.0607485	0.0346663	0.0583583	0.090126	0.0726057	0.0626024	0.0717492	0.0365271	0.0453311	0.135822	0.049389	0.0500032	0.0604073	0.0591223	0.0731452	0.0385234	0.104666	0.0391485	0.0397943	0.0446513	0.110211	0.036261	0.133304
AR14K	0.030176	0.0381423	0.0330419	0.0339373	0.0262417	0.0223895	0.0434545	0.0309113	0.0704931	0.0341545	0.0290463	0.0410396	0.0327404	0.0321329	0.0317309	0.0289533	0.0321179	0.0211758	0.0209421	0	0.0647121	0.125456	0.0437738	0.0395342	0.0414692	0.0545354	0.0361052	0.0289444	0.0488681	0.0753134	0.0731446	0.0515995	0.0629474	0.0723989	0.0373652	0.132431	0.0381015	0.0479237	0.0390965	0.0475327	0.0590017	0.0411951	0.0863215	0.0275297	0.0317318	0.0356256	0.103738	0.0321443	0.122168
AR19K	0.0263306	0.0374559	0.0294256	0.0330894	0.0256177	0.0188392	0.0449372	0.0300199	NA	0.032037	0.0252812	0.0380013	0.0225795	0.0277442	0.0277373	0.0246749	0.0270823	0.0633964	0.0770139	0.0647121	0	NA	0.0471402	NA	0.142169	NA	0.0577808	0.0395813	NA	0.0484308	NA	0.0599112	0.0530451	0.171014	0.0329822	NA	0.0272627	0.0412577	0.0160708	0.0250592	0.114945	0.0377274	0.011768	0.0312334	0.0352714	0.0251515	0.312617	0.0469671	0.10149
AR33K	0.0875546	0.0973472	0.0894496	0.0838381	0.0803252	0.0732613	0.0993614	0.0856652	NA	0.0837606	0.0857063	0.0920838	0.0819052	0.0834892	0.0865969	0.083644	0.0868976	0.122783	0.132634	0.125456	NA	0	0.0979684	NA	0.176074	NA	0.0982865	0.101405	NA	0.0959443	NA	0.107966	0.101714	0.192612	0.0897074	NA	0.08375	0.100385	0.0801291	0.085168	0.150619	0.0983281	0.0380044	0.0943076	0.096211	0.0869331	0.293578	0.103145	0.111147
China_AR_EN	0.0140927	0.0240589	0.0133491	0.0148062	0.00714674	0.00171467	0.0269512	0.0118162	0.0411919	0.00901202	0.0104581	0.0229795	0.0167715	0.0132526	0.0139064	0.012459	0.0166309	0.0351132	0.0533755	0.0437738	0.0471402	0.0979684	0	-0.00444444	0.0433468	0.0191657	-0.0139135	0.0321123	0.00195258	0.0543493	0.0393013	0.0734101	0.0744952	0.128954	0.0118402	0.0798845	0.0058533	0.0172871	0.0130393	0.00786608	0.0419102	0.0309223	0.0103586	0.0137082	0.0225723	0.00966374	0.121786	-0.00254269	0.0924593
China_AR_IA	0.0111319	0.0298489	0.0240956	0.0210926	0.0141137	0.00590005	0.0260324	0.022864	NA	0.0166397	0.0248693	0.0287206	0.0175118	0.0163576	0.0153467	0.0121842	0.0158608	0.0459686	0.0628965	0.0395342	NA	NA	-0.00444444	0	-0.0188679	NA	-0.0362319	0.0236977	NA	0.0584615	NA	0.0487228	0.0525954	0.333333	0.0122299	NA	0.00739484	0.019027	0.0292398	0.0584919	0.196141	-0.0197983	0.000787252	0.0224579	0.0271302	0.0354426	0.228346	0.0256252	0.0817459
China_AR_Xianbei_IA	0.0202898	0.0307331	0.0233732	0.0197038	0.0111304	0.00321251	0.0320131	0.022091	0.116497	0.0196394	0.0254023	0.0281108	0.0158547	0.0239238	0.0219505	0.0218148	0.0235619	0.0520844	0.0585159	0.0414692	0.142169	0.176074	0.0433468	-0.0188679	0	0.150611	0.0200073	0.0472315	0.0977918	0.0343463	0.0851735	0.0913401	0.0589765	0.217391	0.0163732	0.173524	0.00494462	0.0268423	0.0232005	0.0260078	0.134124	-0.0298361	0.00738773	0.0278224	0.027201	0.0268232	0.160902	0.0171006	0.0887373
China_HMMH_MN	0.0192904	0.0253472	0.0164651	0.0126127	0.00605604	-0.00166074	0.0264196	0.0085521	NA	0.0149222	0.0184811	0.025101	0.0164354	0.0166778	0.0159092	0.0145703	0.0135088	0.0512139	0.062175	0.0545354	NA	NA	0.0191657	NA	0.150611	0	0.00959792	0.027984	NA	0.051632	NA	0.0675227	0.0662601	0.15122	0.018093	NA	0.0155861	0.0170464	-0.00782473	0.00620933	0.102086	0.00450209	-0.00662936	0.0204036	0.0240368	0.00698815	0.296011	0.00672631	0.0995045
China_Miaozigou_MN	0.00374646	0.011578	0.00518481	0.00491243	-0.0023198	-0.00980944	0.0162814	0.00109009	0.01078	0.00361089	0.00309533	0.0129422	0.0061966	0.00288036	0.00265242	-0.00205227	0.00504943	0.0509953	0.0607485	0.0361052	0.0577808	0.0982865	-0.0139135	-0.0362319	0.0200073	0.00959792	0	0.0312761	0.0260386	0.0472894	0.0542553	0.0479969	0.0597247	0.0181471	-0.0081068	0.0929625	-0.0108332	0.00942338	0.0108011	-0.00269041	0.0366969	0.0144057	0.0102958	-0.00287305	0.00306616	-0.0122052	0.0936063	0.0285409	0.0964757
China_NEastAsia_Coastal_EN	0.0172876	0.0247964	0.0187638	0.0215206	0.0150454	0.0106161	0.0310932	0.0182877	0.0399209	0.0228512	0.0197482	0.0256064	0.0179508	0.0179875	0.0159956	0.0156666	0.0190418	0.0243208	0.0346663	0.0289444	0.0395813	0.101405	0.0321123	0.0236977	0.0472315	0.027984	0.0312761	0	0.0246854	0.059297	0.0338781	0.0390455	0.0424495	0.0195329	0.0120323	0.102302	0.0167309	0.0193664	0.0185506	0.0141857	0.0239452	0.0257009	0.0727783	0.0126549	0.0181899	0.0167142	0.0732054	0.0312095	0.121429
China_NEastAsia_Inland_EN	0.0213076	0.0279404	0.0180174	0.0145663	0.00701354	-0.00186134	0.0276303	0.00913322	NA	0.0110285	0.0217564	0.0284512	0.0187939	0.0199473	0.0181937	0.0162101	0.0192615	0.0417623	0.0583583	0.0488681	NA	NA	0.00195258	NA	0.0977918	NA	0.0260386	0.0246854	0	0.0493101	NA	0.0556214	0.0587273	0.212435	0.00892821	NA	0.0127428	0.0178255	0.0169968	0.00914541	0.0696066	-0.00980462	-0.00392853	0.0184522	0.0227496	0.0169094	0.286902	0.00186522	0.0867611
China_SEastAsia_Coastal_EN	0.0410269	0.0541889	0.0474863	0.0533926	0.0481556	0.0398861	0.0652271	0.0498035	0.0477408	0.05272	0.0399498	0.0522208	0.0386369	0.0391694	0.0419879	0.0391666	0.0424275	0.0804298	0.090126	0.0753134	0.0484308	0.0959443	0.0543493	0.0584615	0.0343463	0.051632	0.0472894	0.059297	0.0493101	0	0.0419967	0.0346278	0.0410426	-0.00728316	0.0544318	0.0904509	0.0508468	0.0610579	0.0440186	0.0450958	0.0581451	0.0607138	0.0583147	0.0469163	0.0529391	0.0483575	0.0694204	0.0689764	0.111979
China_SEastAsia_Coastal_Historic	0.0147784	0.0284657	0.0194727	0.027183	0.0186092	0.00838116	0.0380135	0.0167206	NA	0.0260794	0.015092	0.0262822	0.00769574	0.0118543	0.0122772	0.0128917	0.0181514	0.0686309	0.0726057	0.0731446	NA	NA	0.0393013	NA	0.0851735	NA	0.0542553	0.0338781	NA	0.0419967	0	0.0540664	0.0642056	0.15873	0.0142606	NA	0.0129022	0.0354212	0.0139021	-0.00742039	0.0548112	0.0441635	0.00896919	0.0219998	0.0195823	0.0158736	0.270655	0.0422784	0.0995357
China_SEastAsia_Coastal_LN	0.021575	0.0349371	0.030421	0.0399409	0.033274	0.0256885	0.0508883	0.0349818	0.0577622	0.0373731	0.0209447	0.0337807	0.020651	0.0226865	0.0237103	0.0235079	0.0249565	0.0589692	0.0626024	0.0515995	0.0599112	0.107966	0.0734101	0.0487228	0.0913401	0.0675227	0.0479969	0.0390455	0.0556214	0.0346278	0.0540664	0	0.024201	0.00281392	0.044492	0.115075	0.0387079	0.0513064	0.0449879	0.0395161	0.0654823	0.0460646	0.0867196	0.0296054	0.0329201	0.0364876	0.085267	0.0571425	0.119141
China_SEastAsia_Island_EN	0.0266616	0.0388699	0.0340389	0.0417113	0.0352393	0.0282634	0.0516109	0.0386509	0.0558849	0.0440106	0.024779	0.0339266	0.0278786	0.0269653	0.0260632	0.0265664	0.0300505	0.0514662	0.0717492	0.0629474	0.0530451	0.101714	0.0744952	0.0525954	0.0589765	0.0662601	0.0597247	0.0424495	0.0587273	0.0410426	0.0642056	0.024201	0	0.000614931	0.0461126	0.106672	0.0374996	0.0462095	0.0498026	0.045195	0.0569316	0.0531577	0.0890538	0.0364195	0.0393733	0.0402563	0.073213	0.0577516	0.124273
China_SEastAsia_Island_LN	0.00277515	0.0188641	0.0103324	0.0199959	0.0107812	-0.00125802	0.0327269	0.0182522	0.192612	0.0137893	-0.00415673	0.0117655	-0.00338226	0.00256181	0.00296821	-0.00194693	0.00592223	0.0479786	0.0365271	0.0723989	0.171014	0.192612	0.128954	0.333333	0.217391	0.15122	0.0181471	0.0195329	0.212435	-0.00728316	0.15873	0.00281392	0.000614931	0	0.0203395	0.251834	0.00365459	0.0453073	-0.0424242	-0.00847233	0.18272	0.0535807	-0.0106527	0.000297595	0.0188873	-0.00403273	0.197561	0.0336125	0.0958272
China_Shimao_LN	0.00838569	0.0129811	0.00780498	0.00804066	0.00189019	-0.00144767	0.0165795	0.00408109	0.0081637	0.00563517	0.00898651	0.0133438	0.00668764	0.00717242	0.00502305	0.00453495	0.00804076	0.0255831	0.0453311	0.0373652	0.0329822	0.0897074	0.0118402	0.0122299	0.0163732	0.018093	-0.0081068	0.0120323	0.00892821	0.0544318	0.0142606	0.044492	0.0461126	0.0203395	0	0.0913319	0.000289345	0.00193659	0.00572261	-0.00153518	0.00876956	0.00828562	0.0601408	0.00326292	0.0070057	0.000286063	0.055814	0.0271755	0.115574
China_Tianyuan	0.0825753	0.0941993	0.0855663	0.0816384	0.0773039	0.0715131	0.0958715	0.0825786	NA	0.0808588	0.0843399	0.0870118	0.0804804	0.0821068	0.0833716	0.0806044	0.0833342	0.121985	0.135822	0.132431	NA	NA	0.0798845	NA	0.173524	NA	0.0929625	0.102302	NA	0.0904509	NA	0.115075	0.106672	0.251834	0.0913319	0	0.0829892	0.097585	0.0954749	0.0807023	0.17273	0.116566	0.0385698	0.0918156	0.0931096	0.0846481	0.332709	0.100462	0.107642
China_Upper_YR_IA	0.00500317	0.0124362	0.00557399	0.00804673	0.00116505	-0.00363661	0.0169477	0.00415619	0.000439081	0.00635812	0.00527885	0.0122448	0.00314308	0.00415286	0.0024852	0.00237069	0.00345081	0.0280008	0.049389	0.0381015	0.0272627	0.08375	0.0058533	0.00739484	0.00494462	0.0155861	-0.0108332	0.0167309	0.0127428	0.0508468	0.0129022	0.0387079	0.0374996	0.00365459	0.000289345	0.0829892	0	0.00200469	-0.00313827	-0.000517469	0.0066551	-0.000355831	0.0534815	0.00260472	0.0041194	-0.000198503	0.0522435	0.0230349	0.11055
China_Upper_YR_LN	0.0091317	0.0152561	0.0078926	0.00821125	0.00205336	-0.00285845	0.0174687	0.00564721	0.0184312	0.00871668	0.011427	0.0163361	0.00848749	0.00903278	0.00682992	0.00575236	0.00885875	0.0264562	0.0500032	0.0479237	0.0412577	0.100385	0.0172871	0.019027	0.0268423	0.0170464	0.00942338	0.0193664	0.0178255	0.0610579	0.0354212	0.0513064	0.0462095	0.0453073	0.00193659	0.097585	0.00200469	0	0.00746538	0.00468019	0.0181846	0.00503139	0.0593662	0.00851362	0.00988193	0.00380842	0.0621785	0.0282686	0.116721
China_WLR_BA	0.00672681	0.0138729	0.00631854	0.0109263	0.00303402	-0.00219601	0.0214856	0.00753957	0.0093867	0.0125894	0.00311032	0.0141493	0.0024572	0.00594333	0.00628926	0.00124751	0.00699052	0.0451062	0.0604073	0.0390965	0.0160708	0.0801291	0.0130393	0.0292398	0.0232005	-0.00782473	0.0108011	0.0185506	0.0169968	0.0440186	0.0139021	0.0449879	0.0498026	-0.0424242	0.00572261	0.0954749	-0.00313827	0.00746538	0	-0.00343967	0.0244957	0.0152153	0.0161004	0.0051854	0.00696304	0.00210576	0.0726436	0.0171142	0.0986186
China_WLR_LN	0.0051413	0.0151538	0.00946409	0.0105121	0.00448023	-0.00351976	0.0212279	0.00698226	0.00247723	0.00761196	0.00713811	0.0146511	0.00631498	0.00549731	0.00435041	0.00369321	0.00598167	0.0427706	0.0591223	0.0475327	0.0250592	0.085168	0.00786608	0.0584919	0.0260078	0.00620933	-0.00269041	0.0141857	0.00914541	0.0450958	-0.00742039	0.0395161	0.045195	-0.00847233	-0.00153518	0.0807023	-0.000517469	0.00468019	-0.00343967	0	0.00834514	0.0225341	0.0401954	0.00214433	0.00776559	-0.00108347	0.0578837	0.0315118	0.100544
China_WLR_MN	0.013266	0.0228319	0.0147021	0.0147589	0.00624269	-0.00145277	0.0265631	0.00915337	0.0977225	0.0114521	0.0144345	0.0189038	0.0140316	0.0119772	0.0121161	0.0108268	0.0152251	0.0601497	0.0731452	0.0590017	0.114945	0.150619	0.0419102	0.196141	0.134124	0.102086	0.0366969	0.0239452	0.0696066	0.0581451	0.0548112	0.0654823	0.0569316	0.18272	0.00876956	0.17273	0.0066551	0.0181846	0.0244957	0.00834514	0	0.0147111	0.0104188	0.0114806	0.0143083	0.0027035	0.169291	0.0309614	0.101499
China_Wuzhuangguoliang_LN.EC	0.015925	0.0177899	0.00997741	0.00995955	0.0063917	0.0024615	0.0156542	0.00576378	0.0178454	0.0113469	0.00780468	0.0211272	0.0108517	0.0160562	0.010108	0.00991386	0.0135641	0.029392	0.0385234	0.0411951	0.0377274	0.0983281	0.0309223	-0.0197983	-0.0298361	0.00450209	0.0144057	0.0257009	-0.00980462	0.0607138	0.0441635	0.0460646	0.0531577	0.0535807	0.00828562	0.116566	-0.000355831	0.00503139	0.0152153	0.0225341	0.0147111	0	0.070491	0.00911533	0.0160281	0.00200841	0.0568926	0.0248336	0.112107
China_Xinjiang_IA.SG	0.0769484	0.0859558	0.0774386	0.0743418	0.0687006	0.0605397	0.0875185	0.0721472	-0.00147774	0.0717078	0.0757543	0.0804639	0.0724494	0.0753403	0.0753007	0.0745715	0.0758035	0.0873702	0.104666	0.0863215	0.011768	0.0380044	0.0103586	0.000787252	0.00738773	-0.00662936	0.0102958	0.0727783	-0.00392853	0.0583147	0.00896919	0.0867196	0.0890538	-0.0106527	0.0601408	0.0385698	0.0534815	0.0593662	0.0161004	0.0401954	0.0104188	0.070491	0	0.0753794	0.0838709	0.065957	0.0291566	0.0729169	0.0571232
China_YR_LBIA	0.00527863	0.012364	0.00747711	0.0136978	0.00759337	0.00357991	0.0201054	0.0082391	0.00820878	0.0128778	0.00632551	0.0132784	0.00705116	0.00655646	0.00484377	0.00467198	0.00609643	0.00841573	0.0391485	0.0275297	0.0312334	0.0943076	0.0137082	0.0224579	0.0278224	0.0204036	-0.00287305	0.0126549	0.0184522	0.0469163	0.0219998	0.0296054	0.0364195	0.000297595	0.00326292	0.0918156	0.00260472	0.00851362	0.0051854	0.00214433	0.0114806	0.00911533	0.0753794	0	0.00644827	0.000925749	0.0564482	0.026258	0.122187
China_YR_LN	0.0104036	0.014967	0.0102815	0.0164598	0.0107824	0.00891248	0.0219824	0.0119854	0.0115272	0.0159985	0.0110793	0.0162975	0.0100694	0.0115821	0.00913451	0.00979574	0.0111751	0.00974116	0.0397943	0.0317318	0.0352714	0.096211	0.0225723	0.0271302	0.027201	0.0240368	0.00306616	0.0181899	0.0227496	0.0529391	0.0195823	0.0329201	0.0393733	0.0188873	0.0070057	0.0931096	0.0041194	0.00988193	0.00696304	0.00776559	0.0143083	0.0160281	0.0838709	0.00644827	0	0.00607093	0.0637135	0.0302529	0.127974
China_YR_MN	0.008101	0.0161238	0.00911822	0.0131881	0.0064913	0.00289018	0.0206625	0.00789409	0.00981767	0.0123949	0.00732358	0.0140317	0.00768493	0.00777633	0.00838606	0.00754476	0.00888111	0.0217622	0.0446513	0.0356256	0.0251515	0.0869331	0.00966374	0.0354426	0.0268232	0.00698815	-0.0122052	0.0167142	0.0169094	0.0483575	0.0158736	0.0364876	0.0402563	-0.00403273	0.000286063	0.0846481	-0.000198503	0.00380842	0.00210576	-0.00108347	0.0027035	0.00200841	0.065957	0.000925749	0.00607093	0	0.053466	0.0265176	0.117707
Japan_Jomon.SG	0.0491309	0.0612242	0.0535478	0.054225	0.0492596	0.0400408	0.0685339	0.0549039	0.271973	0.0543165	0.0522087	0.0561914	0.0490906	0.0482663	0.049559	0.047093	0.0481915	0.0992476	0.110211	0.103738	0.312617	0.293578	0.121786	0.228346	0.160902	0.296011	0.0936063	0.0732054	0.286902	0.0694204	0.270655	0.085267	0.073213	0.197561	0.055814	0.332709	0.0522435	0.0621785	0.0726436	0.0578837	0.169291	0.0568926	0.0291566	0.0564482	0.0637135	0.053466	0	0.0763389	0.105393
Mongolia_East_N	0.0271399	0.032566	0.0258535	0.0235823	0.0166407	0.0121572	0.0327041	0.0214833	0.0463137	0.0220172	0.0277553	0.0333206	0.0270599	0.0265997	0.0238508	0.0248335	0.0263104	0.0214435	0.036261	0.0321443	0.0469671	0.103145	-0.00254269	0.0256252	0.0171006	0.00672631	0.0285409	0.0312095	0.00186522	0.0689764	0.0422784	0.0571425	0.0577516	0.0336125	0.0271755	0.100462	0.0230349	0.0282686	0.0171142	0.0315118	0.0309614	0.0248336	0.0729169	0.026258	0.0302529	0.0265176	0.0763389	0	0.116794
Mongolia_EBA_Chemurchek_2	0.119384	0.12937	0.123536	0.117288	0.112652	0.105112	0.130036	0.118583	0.0999395	0.115655	0.118449	0.122835	0.117475	0.118436	0.120025	0.11723	0.119283	0.120786	0.133304	0.122168	0.10149	0.111147	0.0924593	0.0817459	0.0887373	0.0995045	0.0964757	0.121429	0.0867611	0.111979	0.0995357	0.119141	0.124273	0.0958272	0.115574	0.107642	0.11055	0.116721	0.0986186	0.100544	0.101499	0.112107	0.0571232	0.122187	0.127974	0.117707	0.105393	0.116794	0
Mongolia_EBA_Ulgii_1	0.0418187	0.0477164	0.0413459	0.0373815	0.0328784	0.0292769	0.0464211	0.0335609	0.0250003	0.035625	0.0395014	0.044409	0.0396733	0.0402998	0.0405918	0.0381496	0.0407257	0.0235134	0.0404942	0.0311714	0.0286445	0.0741681	-0.00652688	-0.000745974	0.00622762	-0.00518971	0.0165825	0.0324793	-0.00699425	0.0552546	0.0312858	0.0475541	0.0521404	0.0257282	0.0276851	0.0719928	0.0248666	0.0266881	0.0163918	0.0207541	0.0135426	0.0273595	0.0450966	0.0356489	0.0446982	0.0331456	0.0534248	0.0122454	0.0815093
Mongolia_EIA_Sagly_4	0.0599391	0.0706774	0.0631954	0.0627653	0.0590205	0.0498743	0.0688895	0.0536975	0.013164	0.0504326	0.0536717	0.0586533	0.0553513	0.0569187	0.0585092	0.0577285	0.0566563	0.0143914	0.0356643	0.0247038	0.0188933	0.0411497	0.00182564	-0.0126999	0.001112	0.00471824	0.00879148	0.0309597	-0.00370566	0.033182	0.0152516	0.0320591	0.0374539	0.00783796	0.0311509	0.036442	0.0276367	0.0318594	0.00730115	0.0169441	0.00968416	0.0346877	0.0163773	0.0470352	0.0579714	0.0386393	0.0240018	0.021957	0.0232496
Mongolia_EIA_SlabGrave_1	0.0303902	0.0346211	0.0293473	0.0289788	0.0238978	0.0222233	0.0338232	0.0275727	0.0333267	0.0276706	0.0327407	0.0351349	0.0323361	0.0317747	0.0301912	0.0301907	0.0309932	2.43203e-05	0.0267827	0.023754	0.037434	0.0950258	-0.00398711	0.00270365	0.00583996	0.00995899	0.022308	0.0261242	0.00100975	0.0623862	0.0404308	0.0489686	0.051458	0.0301494	0.0254928	0.092286	0.0244869	0.0250902	0.0143533	0.0268118	0.0226689	0.021865	0.0775573	0.0263686	0.0305834	0.0291673	0.0683092	0.00377855	0.115169
Mongolia_LBA_CenterWest_4	0.0383427	0.0452497	0.0391732	0.0378573	0.0334881	0.0291472	0.0442747	0.0348921	0.022068	0.0336805	0.0378025	0.0417615	0.0379514	0.0386908	0.0374871	0.0374463	0.0373441	0.00442036	0.0283286	0.0197982	0.027262	0.0723078	-0.00558593	-0.013955	0.000230826	0.00379426	0.0115655	0.0254361	-0.00425017	0.0513285	0.0272832	0.0403384	0.0460874	0.0151942	0.0252768	0.0673039	0.0229291	0.0260387	0.0111774	0.0181377	0.015103	0.0223733	0.0510158	0.0320835	0.0387202	0.0307776	0.0516229	0.00737686	0.0773876
Mongolia_LBA_CenterWest_5	0.0905102	0.100547	0.0938771	0.0892439	0.0842855	0.0756079	0.10103	0.0855919	0.00777357	0.0813312	0.0843049	0.0923714	0.084781	0.0856064	0.0885812	0.0859519	0.0882051	0.0717485	0.0771216	0.0521883	0.0162322	0.0348546	0.00768581	-0.0170875	-0.00823092	0.00424067	0.00707494	0.0632492	-0.00179339	0.0435924	0.0155717	0.0507994	0.064363	0.0142142	0.0607091	0.0304825	0.0489468	0.060578	0.010213	0.0312024	0.0094776	0.0617579	0.0120057	0.081549	0.0939377	0.0667019	0.0235114	0.0593347	0.0386161
Mongolia_LBA_Khovsgol_6	0.0372253	0.043115	0.0373297	0.0363106	0.03175	0.0272768	0.0424839	0.0325086	0.0173724	0.0316723	0.0363733	0.0393348	0.0359489	0.0370817	0.0356879	0.035814	0.0354275	3.08796e-05	0.0261778	0.0191384	0.0243875	0.0673406	-0.00602448	-0.000136392	-0.00150461	-0.000870245	0.00892256	0.0215058	-0.00872864	0.0447296	0.0245842	0.0365367	0.0406447	0.015136	0.021284	0.0651504	0.0200799	0.0212285	0.00699191	0.0146656	0.0118227	0.0182268	0.0449568	0.0291838	0.0362748	0.0280842	0.0458304	0.00680069	0.0714745
Mongolia_LBA_MongunTaiga_3	0.072581	0.0851188	0.0768828	0.0744878	0.070011	0.0604078	0.0853894	0.0677035	-0.000572905	0.064258	0.0666952	0.0731649	0.0677753	0.0698173	0.071203	0.0700834	0.0695448	0.0462107	0.0495923	0.029828	0.0107497	0.0279668	-0.00132673	-0.0215379	-0.00540904	-0.00965731	0.00636047	0.0428687	-0.0155485	0.0279723	0.00158096	0.0370578	0.0459984	-0.00839148	0.0408623	0.026335	0.0336869	0.0376684	0.00491748	0.0146754	-0.000270511	0.0415955	0.0067353	0.0606477	0.0759098	0.0489633	0.0137491	0.0386958	0.0298164
Mongolia_LBA_Ulaanzukh_2	0.0232807	0.0284639	0.0223123	0.0207378	0.0147649	0.0115238	0.0285786	0.0185774	0.041117	0.0197884	0.0250398	0.0298829	0.0245593	0.0237496	0.0214084	0.0203346	0.0239747	0.0278644	0.0476105	0.0342179	0.0502149	0.105539	0.00873127	0.00177467	0.0253649	0.018609	0.0235918	0.028148	0.0149135	0.0710345	0.044777	0.0572428	0.0569954	0.0335963	0.0226841	0.102783	0.0216518	0.0217971	0.024736	0.0250805	0.0357232	0.0239163	0.0739713	0.0225038	0.0266636	0.0260514	0.0801169	0.012924	0.11754
Mongolia_MBA_Munkhkhairkhan_1	0.0557836	0.0620441	0.0556962	0.0517744	0.0461424	0.0410789	0.062603	0.0517808	0.0587476	0.0509166	0.0559089	0.0622039	0.0523677	0.0542911	0.0547519	0.0519272	0.0542057	0.0517332	0.0712466	0.0597125	0.0609666	0.103251	0.0299752	0.0353599	0.036541	0.042622	0.054244	0.0572704	0.0312359	0.0833235	0.067801	0.0739101	0.0750349	0.0521711	0.0495484	0.101283	0.0498699	0.053149	0.0507664	0.0481627	0.0540629	0.046659	0.0639497	0.0548754	0.0598194	0.0538204	0.0795566	0.0426755	0.088195
Mongolia_North_N	0.0476249	0.0495566	0.0452869	0.0420157	0.0368495	0.0372261	0.0490543	0.0459221	0.0797415	0.047131	0.0521011	0.0530413	0.0502422	0.0496045	0.0464116	0.0456079	0.0472805	0.0331754	0.064054	0.0612163	0.0870161	0.140292	0.0428893	0.0578337	0.0607299	0.0485877	0.0688106	0.0595801	0.0460063	0.104672	0.0867602	0.0872557	0.0869437	0.072816	0.0579296	0.138441	0.0586205	0.0570429	0.059436	0.0658757	0.0702971	0.0470223	0.114249	0.0509252	0.050589	0.0596665	0.113714	0.0362885	0.150323
Chokhopani	0.0199545	0.0253638	0.0189849	0.00968882	0.0107802	0.00882265	0.0238839	0.0121544	0.0107414	0.011499	0.0203965	0.0230667	0.0185632	0.0185463	0.0168754	0.0165951	0.020403	0.0218234	0.0498102	0.0448467	0.0314961	0.0783151	0.0134411	0.00406853	0.022188	0.0145131	0.0152203	0.0309223	0.0152332	0.04877	0.0293729	0.042351	0.0468539	0.0242172	0.0132535	0.0782617	0.0124896	0.0136189	0.0118484	0.0123277	0.0192151	0.01171	0.0714	0.0188453	0.0247249	0.0156603	0.0556859	0.0308422	0.111119
Mebrak	0.0458027	0.0459519	0.0414659	0.0284165	0.0328882	0.0364493	0.0422813	0.0396483	0.0690973	0.0397955	0.0520193	0.0511754	0.0485398	0.0482088	0.0434073	0.0439105	0.0446129	0.0449247	0.0823779	0.0776485	0.086191	0.131686	0.0701776	0.0640387	0.0764969	0.0732459	0.0631726	0.0641252	0.0667087	0.100233	0.083267	0.0833159	0.0843379	0.0713755	0.0571724	0.134265	0.0558509	0.0555776	0.0647993	0.0622749	0.0723958	0.0585398	0.121375	0.0517579	0.0514094	0.0579122	0.110136	0.0695899	0.155816
Samdzong	0.0425906	0.0423988	0.0384714	0.0264719	0.0305365	0.0332664	0.0405737	0.0359939	0.0642167	0.0375872	0.0469462	0.0471369	0.044196	0.0451297	0.0404306	0.0407893	0.043127	0.0396002	0.0754539	0.0706387	0.0800856	0.125635	0.0641912	0.0759744	0.0714491	0.0675117	0.0560327	0.0600597	0.0596439	0.0912697	0.0680629	0.0745479	0.0786548	0.0574386	0.0534143	0.123245	0.0520216	0.0496302	0.0579348	0.0589694	0.0637775	0.0483593	0.115245	0.0490853	0.0470329	0.05361	0.104859	0.0634995	0.149424
Russia_Afanasievo	0.116911	0.127763	0.120139	0.118269	0.115455	0.106047	0.126365	0.112307	0.0861844	0.108412	0.111419	0.115526	0.113049	0.113625	0.115565	0.114317	0.114302	0.0789866	0.106178	0.0959244	0.0894446	0.0888993	0.0816052	0.0685651	0.0773492	0.0830071	0.0836419	0.100845	0.0760628	0.0931874	0.0855836	0.0953176	0.097046	0.072835	0.0993233	0.08537	0.0965698	0.100049	0.0803019	0.0884814	0.0837891	0.102769	0.0511925	0.109674	0.118026	0.103744	0.0817286	0.0974449	0.020536
Russia_Afanasievo.SG	0.126286	0.136668	0.129963	0.125012	0.121577	0.111283	0.136949	0.122629	0.0852455	0.1166	0.121637	0.125074	0.121848	0.123146	0.124653	0.123059	0.122876	0.0951658	0.123538	0.107927	0.0924229	0.091559	0.0775317	0.062445	0.0806025	0.0784212	0.0858529	0.11113	0.0751743	0.0982478	0.0919746	0.109368	0.109084	0.0755844	0.104362	0.0868968	0.100426	0.105793	0.0837955	0.0904073	0.0827685	0.11023	0.0492588	0.118984	0.128672	0.110906	0.078041	0.109691	0.0267613
Russia_Boisman_MN	0.0452443	0.0476077	0.0435195	0.0439308	0.0381265	0.0377946	0.0517263	0.0480447	0.0897253	0.0515821	0.0509042	0.0545239	0.0479735	0.0475936	0.0438917	0.0446084	0.0468443	0.0219518	0.0437766	0.0510109	0.0864873	0.148277	0.0589765	0.0659558	0.061517	0.075205	0.0710682	0.058416	0.0725201	0.111008	0.0908609	0.0875664	0.0871369	0.0840698	0.0618032	0.146581	0.0645338	0.0641899	0.0682219	0.0731766	0.0783736	0.0535728	0.127832	0.0491325	0.0477257	0.0598493	0.114586	0.0517318	0.163202
Russia_DevilsCave_N.SG	0.0498055	0.0531495	0.0494176	0.0470852	0.041535	0.0410728	0.0568436	0.0531465	0.131242	0.0572471	0.0581757	0.0627893	0.0554136	0.0538712	0.0493638	0.0501737	0.0527222	0.0444825	0.0647724	0.0786347	0.128137	0.190379	0.0993194	0.127699	0.110722	0.114799	0.115104	0.0806128	0.115974	0.14468	0.13771	0.118129	0.114339	0.113948	0.0806287	0.188424	0.0885961	0.0858231	0.0982974	0.103032	0.117132	0.0639457	0.150688	0.0601143	0.0569258	0.0780769	0.157287	0.0804623	0.180222
Russia_MLBA_Sintashta	0.112529	0.125021	0.116275	0.115558	0.112531	0.101772	0.123091	0.107579	0.075343	0.103632	0.106296	0.1104	0.10797	0.109429	0.111428	0.109945	0.108865	0.0739063	0.101126	0.0893792	0.0813594	0.0792435	0.0700092	0.0615484	0.0653008	0.070706	0.075822	0.0940156	0.0675549	0.0851324	0.0767932	0.0880282	0.0902897	0.059288	0.0911895	0.075467	0.0861948	0.0920309	0.0713763	0.0780164	0.074927	0.0893662	0.0448398	0.104386	0.113065	0.0963849	0.0702614	0.0905966	0.0288975
Russia_MLBA_Sintashta.SG	0.135363	0.14612	0.139888	0.132942	0.128624	0.119591	0.147333	0.13333	0.0921644	0.128479	0.132395	0.137339	0.130658	0.133279	0.133931	0.131454	0.133407	0.13289	0.147449	0.130224	0.0988656	0.0975297	0.0983619	0.0696355	0.0892727	0.0862969	0.0983092	0.134265	0.0870998	0.113081	0.0925626	0.12429	0.128201	0.076962	0.12424	0.0965786	0.116272	0.125776	0.0897102	0.0978938	0.0973022	0.126126	0.0525109	0.133872	0.142375	0.128882	0.0926311	0.13415	0.0540153
Russia_Shamanka_EBA.SG	0.0503464	0.0568491	0.0513999	0.0478677	0.0418372	0.0373921	0.0579177	0.050597	0.0944334	0.0511613	0.0544701	0.0601019	0.0541636	0.0532815	0.0519128	0.049378	0.0513018	0.055014	0.0879058	0.0867023	0.0987228	0.145929	0.0646072	0.0664106	0.0755313	0.0692046	0.0732203	0.073303	0.0742664	0.109767	0.102513	0.0986514	0.0955522	0.104544	0.0648432	0.14379	0.0638187	0.0673532	0.0772	0.0738494	0.0866681	0.0504426	0.0915512	0.0580557	0.0594222	0.0641119	0.125495	0.0552618	0.118608
Russia_Shamanka_Eneolithic.SG	0.0425897	0.0446764	0.0411123	0.039351	0.0343644	0.0338523	0.0454921	0.0399875	0.0539192	0.0420914	0.0462234	0.0486045	0.0454707	0.0448756	0.0414124	0.041966	0.0435262	0.0165642	0.0521909	0.0489511	0.0620743	0.118196	0.0230369	0.0311953	0.0325626	0.0302543	0.0477373	0.0485642	0.0330719	0.088926	0.0698649	0.0759105	0.0742555	0.0616984	0.0447079	0.116732	0.0447088	0.0432093	0.0425293	0.0501477	0.0444914	0.0390286	0.0947506	0.0425331	0.0453835	0.0471968	0.0885905	0.0234979	0.134269
Russia_Srubnaya	0.115102	0.127439	0.119579	0.117423	0.114246	0.102966	0.126163	0.110035	0.0675446	0.104838	0.108173	0.11228	0.109789	0.111223	0.113905	0.112359	0.111004	0.0746135	0.100191	0.0881091	0.0736711	0.0748081	0.0686511	0.0459597	0.058942	0.0663321	0.0678382	0.092526	0.063962	0.0778072	0.0703725	0.086694	0.0868264	0.0582698	0.0920822	0.0694351	0.0834126	0.0895511	0.0644231	0.0739793	0.0689687	0.0952773	0.0373914	0.10486	0.115976	0.0955611	0.0644906	0.088342	0.0227658
Russia_Srubnaya_Alakul.SG	0.113568	0.126117	0.118139	0.115571	0.112221	0.101486	0.125161	0.108009	0.0606515	0.102928	0.104935	0.110719	0.10807	0.1096	0.110942	0.110572	0.109737	0.0781961	0.103344	0.0929091	0.0707896	0.068056	0.0598511	0.047865	0.0510296	0.0557574	0.0662538	0.092854	0.0570521	0.0764145	0.0666001	0.0883957	0.0903417	0.0525439	0.0856502	0.0636145	0.0782979	0.0847038	0.06114	0.07033	0.0602719	0.0944111	0.03161	0.10288	0.114504	0.0912091	0.0563574	0.0899957	0.0236166
Russia_UstBelaya_Angara	0.0493767	0.0537557	0.0497265	0.0466887	0.0416209	0.0392704	0.0544921	0.046744	0.06103	0.047525	0.0525182	0.0551573	0.0509436	0.0510093	0.0482741	0.0490912	0.0499727	0.02693	0.0550094	0.0513738	0.0640697	0.112705	0.0267088	0.0242594	0.0381075	0.0384053	0.0484309	0.050326	0.0343614	0.0858211	0.06385	0.0715072	0.0734693	0.05568	0.05244	0.107818	0.0480391	0.0511938	0.0481599	0.0507737	0.0509801	0.0476933	0.084188	0.0498275	0.0507133	0.0529621	0.085607	0.0332204	0.107411
Russia_UstBelaya_Angara.SG	0.0391264	0.0469155	0.0403492	0.0352966	0.0288972	0.0235195	0.0499725	0.034809	0.0653682	0.0343602	0.0436102	0.0472376	0.0383884	0.0396192	0.0377997	0.036033	0.0383366	0.0592455	0.076471	0.0715667	0.063884	0.12028	0.0493032	0.04038	0.046559	0.0445194	0.0493898	0.0490758	0.0416289	0.0770907	0.0868104	0.0806501	0.0743482	0.0798995	0.041224	0.103716	0.0325251	0.0428292	0.043593	0.044667	0.0638683	0.0237356	0.035976	0.0406883	0.0449497	0.0400223	0.0920451	0.036624	0.0825707
Russia_UstIda_EBA.SG	0.0458834	0.0524772	0.0462793	0.0421775	0.0358502	0.0293801	0.0536589	0.0433068	0.071361	0.0418077	0.0451037	0.050866	0.0466048	0.0446154	0.0447002	0.0437752	0.0466664	0.0572979	0.0786106	0.0762991	0.0891303	0.126617	0.0542644	0.0300636	0.0405357	0.0503028	0.075044	0.0606728	0.0509466	0.0878537	0.0821428	0.0890547	0.0817876	0.0907168	0.0539529	0.127554	0.0455733	0.0545939	0.0537906	0.0541603	0.0659384	0.0358741	0.0553335	0.0471537	0.0526641	0.0485295	0.109211	0.0464706	0.0942056
Russia_UstIda_LN.SG	0.0504682	0.0566584	0.0507475	0.0465899	0.0413639	0.0354797	0.0572086	0.0465107	0.0535972	0.047557	0.0513015	0.0569029	0.0484971	0.0485328	0.0495677	0.0464518	0.0482165	0.0500151	0.0734673	0.0665774	0.0606805	0.107547	0.0303207	0.051023	0.0303631	0.0259446	0.0595449	0.0593972	0.0387881	0.0817575	0.0647786	0.0787454	0.0763185	0.0740346	0.0481595	0.104303	0.0467202	0.0504622	0.0470113	0.0445081	0.0458447	0.0414318	0.0610425	0.0507316	0.0552319	0.0489125	0.0802795	0.0426502	0.0902741
Taiwan_Hanben_IA	0.0289631	0.0377614	0.0347946	0.0473327	0.0418943	0.0406206	0.0532234	0.0455819	0.0556623	0.0526493	0.0317049	0.0389562	0.0316629	0.031633	0.0306822	0.032859	0.032111	0.0374667	0.067528	0.0619644	0.06723	0.124702	0.0640184	0.0685395	0.0714864	0.0695864	0.0557996	0.0501114	0.068966	0.0611684	0.0499732	0.0271019	0.0358831	0.00732793	0.0520045	0.120534	0.0464078	0.0536051	0.0495961	0.0480431	0.0646995	0.0566093	0.117296	0.0388552	0.0385773	0.0479894	0.0876139	0.0664921	0.152624
Kyang	0.0317724	0.0338607	0.0291644	0.0141253	0.020092	0.0213258	0.0285987	0.0231107	0.038782	0.0236653	0.0354247	0.0358614	0.0332828	0.034292	0.030586	0.0300471	0.0313938	0.0282981	0.0624145	0.0567714	0.0578535	0.106423	0.0478901	0.0572943	0.0553049	0.0422639	0.0372971	0.0438363	0.0419725	0.0763922	0.0554782	0.0641524	0.0633238	0.0452149	0.0364141	0.105263	0.0343729	0.0336401	0.0381016	0.0403367	0.0446143	0.028018	0.0957651	0.0356957	0.0369244	0.0367309	0.0810133	0.0450478	0.135202
Lubrak	0.0192751	0.0270047	0.0210349	0.00144986	0.00576997	0.00415633	0.0221094	0.013183	0.0894188	0.0109363	0.0214978	0.026176	0.0206118	0.0192881	0.0183298	0.0157428	0.0214465	0.0623443	0.0836628	0.0789679	0.116647	0.160694	0.0922479	0.0900474	0.136559	0.0935921	0.0812972	0.0444808	0.0893798	0.0925852	0.106388	0.0769961	0.0723042	0.0813497	0.029483	0.166421	0.0265749	0.0355758	0.0685049	0.048056	0.0932338	0.0300131	0.0676666	0.0237472	0.0263613	0.0308614	0.1404	0.0502277	0.119737
Rhirhi	0.0420628	0.0450712	0.0386922	0.0272916	0.0300922	0.0296047	0.0430689	0.0360227	0.0733737	0.0362656	0.0456029	0.0452793	0.0434148	0.0439865	0.0400779	0.039105	0.0411358	0.055697	0.0871871	0.0813294	0.0896809	0.135328	0.0716291	0.0922396	0.0850232	0.0762246	0.0624162	0.0633305	0.070184	0.100826	0.0883644	0.0844043	0.086714	0.0743135	0.0535794	0.134552	0.0529755	0.0540471	0.06913	0.0633027	0.0736488	0.0522455	0.113389	0.0456969	0.0476232	0.0554259	0.114658	0.0713277	0.149532
Suila	0.0302801	0.037909	0.0298608	0.0128067	0.0165017	0.0133266	0.0352614	0.0220425	NA	0.0196775	0.0338906	0.0369409	0.0304942	0.0291007	0.0297568	0.0276946	0.028649	0.0807354	0.0948962	0.0856054	NA	NA	0.0663252	NA	0.0876494	NA	0.0595663	0.052447	NA	0.0563652	NA	0.0800393	0.0750544	0.150838	0.0320908	NA	0.0264785	0.03724	0.0405009	0.0212437	0.118804	0.0387506	0.0144031	0.0350321	0.0396936	0.0279961	0.284254	0.0525587	0.0994498
Ando	0.0101592	0.0273047	0.0185175	0.0235286	0.0142287	0.0057059	0.0352271	0.0154274	-0.0624093	0.0158631	0.0184155	0.0193123	0.0122117	0.0110167	0.0138699	0.0120945	0.0186638	0.0565201	0.0540482	0.0440101	-0.0650264	0.0518033	-0.00908265	0	0.00697674	-0.00903226	0.0218224	0.0294609	-0.0398773	0.02754	-0.0200573	0.0539859	0.0531353	0.0648855	0.0178265	0.0354906	-0.00077152	0.0178314	0.015015	-0.00543876	0.00881262	0.0320585	0.0188683	0.0147355	0.0184242	0.00278857	0.085044	0.0294414	0.102157
Changhang	0.0457006	0.0573068	0.0505805	0.0522231	0.044859	0.0365595	0.0660909	0.0493137	0.0745098	0.0487162	0.0428434	0.0542879	0.0448383	0.0402746	0.0425844	0.0410304	0.043919	0.0729404	0.083703	0.0801992	0.0651466	0.1179	0.0895581	0.0562771	0.0901328	0.0537125	0.0306311	0.0614777	0.0609249	0.0470705	0.09699	0.0666928	0.0698676	0.0427509	0.0524605	0.115325	0.0430573	0.0600175	0.0783061	0.0434569	0.079097	0.050725	0.0371394	0.0436059	0.051074	0.0462388	0.0920651	0.069201	0.0975289
Nagabaka_historic	0.0273927	0.0374796	0.03131	0.0353478	0.0279248	0.022532	0.0449058	0.0344318	0.0687412	0.0368776	0.0310926	0.0359312	0.0298215	0.0304069	0.0273972	0.0268618	0.0299117	0.0543483	0.073248	0.06457	0.079662	0.13219	0.0610556	0.0606429	0.0772784	0.0639239	0.0574804	0.046544	0.0661926	0.0803977	0.0743909	0.063253	0.0633944	0.0566075	0.040078	0.129287	0.041165	0.0491538	0.0524572	0.0511306	0.0734096	0.050865	0.0904527	0.0316511	0.0361925	0.0395189	0.0456177	0.0564641	0.131291
Nagabaka_late	0.097666	0.101669	0.0997071	0.0963988	0.0919529	0.0894516	0.110964	0.110572	0.372301	0.115714	0.109248	0.109441	0.101455	0.0988959	0.0996098	0.0962679	0.102406	0.157846	0.214136	0.232437	0.366905	0.390634	0.338258	0.348584	0.363108	0.367611	0.347153	0.171606	0.369968	0.275796	0.372148	0.234242	0.189948	0.34455	0.173479	0.393913	0.185099	0.186821	0.303871	0.257847	0.361612	0.167633	0.252535	0.124848	0.113796	0.158718	0.177262	0.184133	0.223004
Nagabaka_early	0.0747606	0.0881968	0.0839129	0.0751967	0.0726215	0.0656974	0.0943547	0.0741629	NA	0.0674855	0.0760585	0.0734518	0.0803059	0.0720427	0.0793121	0.0777608	0.070424	0.109416	0.122849	0.0927835	NA	NA	0.12766	NA	0.142857	NA	0.238579	0.110044	NA	0.068323	NA	0.0753434	0.0864771	0.0769231	0.091115	NA	0.0680167	0.0747562	0.0640669	0.0974026	0.147541	0.121451	0.0191431	0.0873059	0.10511	0.0818659	0.4	0.07944	0.117244
Yondaedo	0.0435133	0.0513003	0.0434034	0.0449058	0.0394098	0.0302065	0.0598551	0.0418087	0.0630915	0.0365406	0.0360902	0.0481902	0.0424687	0.0449468	0.0430896	0.0407166	0.0398636	0.0907786	0.0987	0.0893028	0.0361446	0.128983	0.0292177	0.0666667	0.0529101	0.0769231	0.115656	0.0633598	0.0650264	0.0591823	0.0180361	0.0831986	0.0837246	0.0714286	0.0486153	0.119617	0.0310751	0.0522484	0.0373945	0.0308629	0.0717681	0.0671682	0.0188367	0.0497573	0.0494911	0.0393655	0.121116	0.0559623	0.0884047
Yokchido	0.0513628	0.0625354	0.0559572	0.0551143	0.0494078	0.0401926	0.0696612	0.0574593	NA	0.0542911	0.0451352	0.0596241	0.0497136	0.0514014	0.0505495	0.0478261	0.0498227	0.0866882	0.0964006	0.103827	NA	NA	0.0677824	NA	0.232877	NA	0.0515075	0.0694987	NA	0.0287186	NA	0.0845997	0.072108	0.214815	0.0543321	NA	0.033929	0.0727155	0.0506217	0.0485204	0.115056	0.0853179	0.0217374	0.0593881	0.0616594	0.0503517	0.128205	0.0661155	0.0945657
BaBanQinCen	0.0124065	0.027612	0.0227721	0.0344735	0.027998	0.0205593	0.0458232	0.0311478	0.0370609	0.0340361	0.0121382	0.022234	0.0124462	0.0127214	0.0132288	0.0142893	0.0150471	0.0509407	0.0668492	0.0504264	0.0533206	0.101055	0.0536727	0.060715	0.0752661	0.054392	0.0450344	0.0351262	0.0506803	0.0427658	0.0318644	0.0209078	0.0300282	0.0155916	0.0315437	0.101216	0.0265322	0.0379515	0.0323779	0.0292072	0.05079	0.0380528	0.0765064	0.0253975	0.0282354	0.0320439	0.076518	0.0508802	0.118554
Baojianshan	0.0480353	0.0631512	0.0567223	0.0596493	0.054753	0.0454761	0.0734238	0.0611814	NA	0.0582712	0.0505468	0.0577521	0.0483785	0.0473669	0.0505128	0.0464532	0.0513537	0.100597	0.117032	0.0987145	NA	NA	0.0898731	NA	0.189493	NA	0.0776966	0.0743013	NA	0.0546424	NA	0.0642689	0.0648697	0.172603	0.0622414	NA	0.0536592	0.0725074	0.0686301	0.0620892	0.144562	0.0760003	0.0229725	0.0607361	0.0648395	0.0594997	0.286013	0.0847917	0.10565
LaCen	0.0155613	0.0312217	0.0240734	0.0366692	0.0298639	0.0202827	0.0482334	0.0346672	0.0400048	0.0383285	0.0133818	0.0250977	0.0144556	0.014185	0.0149014	0.0174372	0.0182205	0.0672332	0.0730313	0.0654021	0.0447252	0.096784	0.0526188	0.0660848	0.0803213	0.0419401	0.0356642	0.038407	0.054024	0.0403819	0.0364006	0.0273939	0.0415645	0.0100733	0.0331738	0.0972382	0.0274733	0.043844	0.0344194	0.0249186	0.0509842	0.0542083	0.0576706	0.0268022	0.0322417	0.0296873	0.080917	0.0552987	0.116181
Dushan	0.0353122	0.0510951	0.0453997	0.050509	0.0439931	0.0349777	0.0636384	0.0461769	NA	0.0475713	0.0332309	0.0484653	0.0298144	0.030875	0.0357173	0.0336618	0.0385534	0.0874417	0.0982757	0.0867695	NA	NA	0.057094	NA	0.132468	NA	0.060523	0.0572618	NA	0.0288188	NA	0.0496254	0.0494823	0.0716511	0.0508362	NA	0.0387374	0.0571203	0.0469119	0.0342663	0.146217	0.0618654	0.0129178	0.0471049	0.0485138	0.0399696	0.278576	0.0661255	0.10292
GaoHuaHua	0.0215597	0.0340323	0.0283338	0.0388315	0.0324367	0.0287248	0.0478499	0.0376375	0.0599844	0.0419794	0.0242778	0.0326574	0.0228406	0.0225264	0.0222939	0.024333	0.0266073	0.0580061	0.0811704	0.071256	0.0748998	0.126859	0.0703788	0.0642763	0.0769075	0.0731692	0.0706688	0.0512451	0.0712695	0.0753681	0.0606357	0.0490635	0.0597036	0.0324165	0.0447501	0.125726	0.0407104	0.0492097	0.0545368	0.0520502	0.0742634	0.0679746	0.0933451	0.0326384	0.0364432	0.0409064	0.101054	0.0637021	0.135288
Layi	0.0128306	0.028408	0.0209554	0.0350139	0.026532	0.0197033	0.0491709	0.0332586	NA	0.0366237	0.0112782	0.0199662	0.00978163	0.0123173	0.0152294	0.0101363	0.0103793	0.0829285	0.0888523	0.0850288	NA	NA	0.0446344	NA	0.142857	NA	0.0604982	0.0358799	NA	0.0400075	NA	0.0379698	0.0504095	0.0708661	0.0396302	NA	0.0185959	0.0403295	0.0241149	0.0362308	0.126592	0.0296598	0.0167902	0.026664	0.0310596	0.0214137	0.270103	0.0565194	0.104085
Longlin	0.0572345	0.0684222	0.0603334	0.0591004	0.0546949	0.0488291	0.0722962	0.0590033	NA	0.0527231	0.0531896	0.0611337	0.0571319	0.0514272	0.057328	0.0503589	0.0552377	0.0965629	0.102407	0.0928602	NA	NA	0.0618557	NA	0.27027	NA	0.0644628	0.0700658	NA	0.0575432	NA	0.0710661	0.0745345	0.0114943	0.0727135	NA	0.053598	0.0657124	0.0415996	0.0764439	0.130752	0.0861509	0.0367271	0.0701052	0.0657717	0.0579576	0.278632	0.082095	0.102901
Shenxian	0.0181609	0.0330043	0.0272614	0.0374477	0.0301317	0.0198364	0.0492505	0.030008	NA	0.0358014	0.0155147	0.0257579	0.0138755	0.0121923	0.0190484	0.0181467	0.0187038	0.0818643	0.0903219	0.0864189	NA	NA	0.0609679	NA	0.121212	NA	0.0659525	0.0475482	NA	0.0322243	NA	0.0377287	0.0383868	0.131195	0.0379796	NA	0.0226011	0.0382539	0.0182123	0.032572	0.131451	0.0563925	0.00986594	0.0307388	0.0351061	0.0310517	0.297833	0.0567437	0.100729
Yiyang	0.0100026	0.0256382	0.0171656	0.030541	0.0203899	0.0121842	0.0431311	0.0233154	NA	0.026052	0.00933019	0.0202323	0.0052184	0.00998886	0.0114785	0.00656959	0.0123662	0.0704082	0.0869851	0.0820513	NA	NA	0.0289562	NA	0.061008	NA	0.0628199	0.0306477	NA	0.0218422	NA	0.0246925	0.0372576	0.0517928	0.0292735	NA	0.0188628	0.0276412	0.0287073	0.0152769	0.0937997	0.0564271	0.00853537	0.026219	0.0248272	0.0199801	0.252525	0.0545246	0.101207
Tarim_EMBA1	0.174633	0.171503	0.171859	0.159803	0.156227	0.163023	0.1748	0.18352	0.27392	0.187945	0.191301	0.18828	0.183661	0.180678	0.176649	0.17487	0.180725	0.195531	0.245112	0.250069	0.279366	0.285281	0.259144	0.248765	0.269391	0.267253	0.26193	0.237214	0.265531	0.270369	0.274838	0.251586	0.24529	0.268599	0.233167	0.280488	0.230837	0.231892	0.257714	0.251001	0.267475	0.216325	0.215345	0.201289	0.191425	0.223103	0.27205	0.233743	0.164529
Dzungaria_EBA1	0.125714	0.136278	0.129642	0.123134	0.119118	0.110327	0.137648	0.124066	0.0683817	0.11934	0.123023	0.128409	0.122135	0.124629	0.125664	0.122509	0.124902	0.124538	0.144752	0.129153	0.0743004	0.0824559	0.0643554	0.054997	0.0773615	0.0645821	0.0780805	0.123983	0.0680843	0.102157	0.088954	0.123004	0.124461	0.0896921	0.113811	0.0782403	0.102627	0.118181	0.071755	0.0903665	0.0747514	0.114988	0.0383344	0.124604	0.132116	0.116382	0.0707747	0.11945	0.0302538
Dzungaria_EBA2	0.119805	0.130627	0.123806	0.116053	0.111304	0.102437	0.131346	0.11812	0.0562158	0.116148	0.118474	0.122682	0.115747	0.118085	0.119476	0.115546	0.118119	0.137051	0.156425	0.138196	0.056481	0.0796961	0.0586078	0.0745637	0.0627197	0.0548721	0.0902816	0.129811	0.0597736	0.109914	0.0499915	0.13509	0.136335	0.0707657	0.109979	0.0667405	0.105018	0.117081	0.0760024	0.0967275	0.0734577	0.114725	0.0308799	0.120515	0.128959	0.112409	0.0725275	0.128632	0.0378599
Tarim_EMBA2	0.103538	0.114611	0.105485	0.0973961	0.0933287	0.0802852	0.11404	0.104032	NA	0.1005	0.110744	0.101202	0.102173	0.0969676	0.101578	0.100372	0.104707	0.132997	0.159391	0.133071	NA	NA	0.173524	NA	0.27907	NA	0.141159	0.113572	NA	0.102058	NA	0.126617	0.133816	0.509434	0.117906	NA	0.0981381	0.113341	0.0704762	0.0625089	0.159948	0.0825119	-0.0190711	0.10356	0.106692	0.102914	0.282443	0.111258	0.0145231
HanHN_Yiyang	0.0145532	-2.52016e-05	0.00768443	0.00510001	-0.000974163	0.0206483	0.0172898	0.0454465	0.211408	0.0618392	0.0505644	0.0442796	0.0381371	0.0297402	0.0178942	0.018781	0.0302601	0.0952647	0.156334	0.174509	0.224599	0.268303	0.210559	0.219056	0.217916	0.221195	0.202938	0.136863	0.221629	0.209884	0.215042	0.16571	0.161129	0.203416	0.141843	0.26507	0.144881	0.143763	0.194319	0.177707	0.213744	0.111949	0.227093	0.0757121	0.0469403	0.122102	0.240823	0.155628	0.233539
HanHB_Huangshi	0.0159573	0.000986548	0.00850573	0.00557693	-0.00040467	0.0204104	0.0178004	0.0466277	0.213977	0.063806	0.0531041	0.0462214	0.0400906	0.0318385	0.0198506	0.0207666	0.0321196	0.0964362	0.158378	0.176501	0.22825	0.271347	0.213577	0.22224	0.221053	0.223109	0.206482	0.138579	0.224109	0.213937	0.218877	0.170116	0.165247	0.208241	0.143894	0.269096	0.146541	0.145701	0.197292	0.180373	0.216163	0.112491	0.230237	0.0766618	0.0479174	0.123559	0.244108	0.157553	0.23614
HanHN_Changsha	0.0133453	-0.00138403	0.00627952	0.00333575	-0.00295057	0.0185802	0.0153719	0.0436713	0.21149	0.0606083	0.0500832	0.0429087	0.0376833	0.028004	0.0167778	0.0176325	0.0296465	0.0937918	0.155782	0.173626	0.225953	0.269446	0.211718	0.222019	0.218758	0.220866	0.20299	0.136687	0.221569	0.211322	0.215985	0.167001	0.161714	0.206913	0.140947	0.266188	0.144705	0.143693	0.194436	0.17787	0.214295	0.110951	0.226739	0.0745861	0.044968	0.121486	0.240781	0.154413	0.233568
HanHN_Yueyang	0.0143604	-0.000442603	0.0074007	0.00449395	-0.00148595	0.0198502	0.0165527	0.044656	0.212351	0.0614831	0.0508789	0.0444263	0.038658	0.0301045	0.0181581	0.0184693	0.0300971	0.0957255	0.156349	0.174307	0.224685	0.267987	0.212086	0.220472	0.219104	0.219786	0.203568	0.137328	0.222457	0.211013	0.215505	0.167063	0.162349	0.203513	0.141618	0.265789	0.145349	0.143977	0.195401	0.178755	0.213116	0.111394	0.228193	0.0749774	0.0465964	0.121496	0.241232	0.156007	0.233822
HanHB_Xianning	0.0142241	-0.000333092	0.00675145	0.00388704	-0.00228527	0.0192445	0.0162316	0.0439675	0.211303	0.0609554	0.0505004	0.0436929	0.0386267	0.0305053	0.0179773	0.0190366	0.0306629	0.0948946	0.155513	0.173921	0.22529	0.268036	0.211879	0.221431	0.219164	0.219999	0.202743	0.136266	0.221895	0.210854	0.215001	0.168074	0.161844	0.205641	0.140378	0.266213	0.144318	0.143137	0.194384	0.178368	0.213674	0.111607	0.227303	0.0746951	0.0462692	0.121403	0.240987	0.154906	0.233448
HanHB_Huanggang	0.0145981	0.000263135	0.00754829	0.00421478	-0.00170765	0.0191441	0.0163875	0.044577	0.211046	0.0610984	0.0510448	0.0439853	0.0384495	0.0302698	0.0182923	0.01896	0.0309828	0.0951635	0.155869	0.174271	0.224472	0.267724	0.210183	0.21813	0.217745	0.219347	0.203527	0.136045	0.220619	0.210861	0.21488	0.167392	0.162661	0.205261	0.141211	0.265263	0.144137	0.142527	0.193903	0.177336	0.21342	0.112704	0.227102	0.0743911	0.0460814	0.120804	0.240274	0.154566	0.233483
HanHB_Suizhou	0.01483	-0.000110391	0.00731296	0.00415906	-0.00183549	0.0195249	0.0163701	0.0441537	0.211275	0.0614026	0.0515169	0.0444392	0.0391953	0.030579	0.0186582	0.0190531	0.0306423	0.0941993	0.155137	0.17334	0.225087	0.268504	0.210246	0.220765	0.218591	0.21989	0.202478	0.13605	0.220891	0.2114	0.215384	0.168094	0.16217	0.202334	0.14117	0.266483	0.143871	0.142574	0.193973	0.177864	0.212859	0.111508	0.227207	0.0751705	0.0465133	0.120988	0.240837	0.15434	0.233173
HanHB_Xiangyang	0.0132995	-0.00160339	0.00571811	0.00161388	-0.00422458	0.0173877	0.0139534	0.041976	0.210787	0.059656	0.0501147	0.0432375	0.0383249	0.029543	0.0174421	0.017871	0.0297667	0.0929634	0.154971	0.17266	0.224682	0.267312	0.209119	0.217869	0.218007	0.218391	0.20248	0.13496	0.220391	0.211881	0.215834	0.168644	0.163493	0.205518	0.139753	0.266004	0.143225	0.141771	0.193767	0.177303	0.21248	0.110428	0.226184	0.0732515	0.0440946	0.11976	0.240561	0.154068	0.232446
HanHN_Shaoyang	0.0146176	0.000156917	0.00749227	0.00581793	-0.000409361	0.0211451	0.01796	0.0461225	0.21164	0.0632508	0.0503497	0.0440237	0.038229	0.0296494	0.0178953	0.0189458	0.0307526	0.0966009	0.15725	0.175362	0.225255	0.268151	0.212208	0.217591	0.21994	0.220537	0.204442	0.137634	0.222802	0.209627	0.215867	0.166306	0.160576	0.20586	0.142357	0.2662	0.145604	0.145227	0.195317	0.1792	0.214513	0.114239	0.228062	0.075803	0.047508	0.122616	0.241406	0.15686	0.23438
HanHB_Jingzhou	0.0132869	-0.00166116	0.005888	0.00283804	-0.00354237	0.0186233	0.0151327	0.043392	0.212634	0.0602402	0.0510426	0.0434775	0.0380456	0.0294877	0.0169896	0.0178831	0.0298719	0.0948865	0.15644	0.173603	0.22561	0.26894	0.211282	0.223422	0.219165	0.220887	0.203011	0.136608	0.222001	0.212224	0.216968	0.167945	0.163066	0.203159	0.142778	0.267239	0.144332	0.143665	0.194762	0.178595	0.214274	0.110098	0.22804	0.0749636	0.0451556	0.121453	0.242434	0.154979	0.234236
HanHB_Tianmen	0.0148062	-0.000753228	0.00692421	0.00364432	-0.00240391	0.0191645	0.0157288	0.0434704	0.211148	0.0604321	0.0515218	0.0447122	0.0383474	0.0303381	0.0185908	0.0189119	0.0307661	0.0941809	0.155175	0.172475	0.224254	0.267685	0.209055	0.222101	0.218174	0.219406	0.201915	0.135667	0.220538	0.21052	0.215945	0.167674	0.162562	0.20454	0.140418	0.265786	0.143954	0.143178	0.194094	0.177829	0.212712	0.110482	0.226946	0.074998	0.0456328	0.120815	0.241288	0.154242	0.233779
HanHB_Yichang	0.0131736	-0.00163328	0.00558569	0.00248383	-0.00379147	0.0178033	0.014284	0.0425277	0.212047	0.0597608	0.0505762	0.0430856	0.0375024	0.0283985	0.0167807	0.0171553	0.0290376	0.0937562	0.155956	0.174183	0.225957	0.268069	0.210947	0.21929	0.2189	0.220542	0.203133	0.135625	0.220931	0.210861	0.216775	0.168146	0.162676	0.208418	0.140971	0.266032	0.143717	0.142195	0.194903	0.178671	0.213334	0.110245	0.226997	0.0739524	0.044085	0.120385	0.241868	0.154593	0.233047
HanHN_Huaihua	0.0129153	-0.00153693	0.00600454	0.00387273	-0.00212371	0.019301	0.0161958	0.0443829	0.212039	0.0612174	0.0492865	0.0431282	0.0372614	0.0279208	0.0167093	0.0178635	0.0291283	0.0957138	0.156532	0.174599	0.226526	0.269483	0.211459	0.220069	0.22116	0.222048	0.205782	0.137797	0.223946	0.210687	0.215869	0.166657	0.161431	0.205056	0.143204	0.266408	0.145158	0.144398	0.196294	0.180366	0.215129	0.110677	0.228554	0.0751751	0.0458123	0.122856	0.242695	0.156045	0.234063
HanGZ_Guiyang	0.0167285	0.00231444	0.00966036	0.00731362	0.0014563	0.022474	0.0194516	0.0472101	0.209508	0.0635495	0.0530708	0.0454441	0.040364	0.032027	0.0205067	0.0211854	0.0325161	0.0955227	0.15635	0.172843	0.222834	0.266398	0.208543	0.217861	0.217125	0.219451	0.201547	0.13742	0.220755	0.208979	0.213883	0.167382	0.162047	0.203424	0.141598	0.263502	0.144657	0.143584	0.19425	0.177274	0.212556	0.1123	0.22663	0.077209	0.048933	0.121972	0.239513	0.155801	0.232912
HanHN_Zhuzhou	0.0142272	-2.36016e-05	0.00783304	0.00504695	-0.00097812	0.020147	0.0172623	0.0452319	0.212405	0.0628025	0.0513933	0.0445135	0.0384295	0.0297999	0.0185556	0.0191794	0.031132	0.0952223	0.156864	0.174424	0.22521	0.268414	0.210723	0.216843	0.220221	0.220847	0.204234	0.138286	0.22207	0.210644	0.21543	0.166866	0.161766	0.206236	0.141969	0.266293	0.145695	0.144138	0.194582	0.179214	0.214407	0.112615	0.227636	0.0760468	0.0469419	0.12234	0.241018	0.155716	0.232985
HanHN_Hengyang	0.0139579	0.000217675	0.00771883	0.00551235	-0.000392728	0.0207108	0.0177797	0.0455597	0.211826	0.0625073	0.0510792	0.0442583	0.038683	0.0297131	0.0180681	0.0192801	0.0308004	0.0954529	0.156641	0.174424	0.22542	0.268015	0.210831	0.221003	0.220604	0.220575	0.20377	0.137454	0.222833	0.209967	0.21587	0.166261	0.160724	0.205647	0.142056	0.266554	0.145691	0.144418	0.195582	0.178245	0.214266	0.111525	0.227575	0.075739	0.0468782	0.122001	0.240927	0.157025	0.234315
HanHB_Jingmen	0.0138054	-0.00113016	0.00603208	0.00296745	-0.00326276	0.0181076	0.0147259	0.0431346	0.211027	0.0601525	0.0504858	0.0441113	0.0381524	0.029434	0.0173756	0.018379	0.0297695	0.0938813	0.155663	0.173386	0.225955	0.268153	0.210823	0.2198	0.219497	0.220308	0.20413	0.136248	0.220965	0.211727	0.216192	0.16825	0.162373	0.207144	0.140579	0.266054	0.143982	0.143091	0.194636	0.178172	0.213867	0.111226	0.226959	0.0749299	0.04567	0.119824	0.241594	0.154249	0.233413
HanHB_Xiantao	0.0161823	0.00104183	0.00820123	0.00497199	-0.000841341	0.0203898	0.0172305	0.0452599	0.213216	0.0622447	0.0521883	0.0458192	0.0395672	0.0315333	0.0193928	0.0201827	0.031891	0.0955435	0.157108	0.174586	0.226058	0.269552	0.212426	0.220629	0.219217	0.221262	0.204337	0.137471	0.222256	0.211931	0.216219	0.16918	0.164089	0.204533	0.142772	0.26791	0.14606	0.144973	0.196082	0.179881	0.215427	0.112547	0.229072	0.0763134	0.046837	0.122336	0.242201	0.156208	0.234499
HanHN_Yongzhou	0.0141281	0.000365819	0.00826678	0.00660748	0.000391677	0.0216827	0.0190614	0.0466824	0.215062	0.0636076	0.0515973	0.0448194	0.0390527	0.0301787	0.0185065	0.0192085	0.0312658	0.097789	0.160254	0.178129	0.227879	0.270636	0.215602	0.224249	0.224603	0.224214	0.20881	0.140149	0.22608	0.212518	0.218618	0.166994	0.162785	0.205121	0.145335	0.269369	0.148375	0.147876	0.198353	0.182495	0.218425	0.114875	0.23081	0.0775658	0.0486245	0.124846	0.244011	0.159236	0.236384
HanHB_Qianjiang	0.0133142	-0.00179593	0.00591236	0.00191073	-0.0041538	0.0174427	0.0139594	0.0424592	0.211377	0.0592118	0.0511325	0.0429846	0.0375925	0.0291667	0.0170041	0.0181947	0.0294957	0.0931701	0.15484	0.173045	0.22523	0.268612	0.209165	0.216797	0.218573	0.219296	0.203605	0.135737	0.220869	0.21135	0.216639	0.167872	0.162697	0.208736	0.141038	0.26678	0.144246	0.142439	0.194481	0.177656	0.213828	0.11124	0.227206	0.0738085	0.0444825	0.120821	0.241331	0.154152	0.233074
HanHN_Changde	0.0130789	-0.00180901	0.00545143	0.00334791	-0.00268543	0.0187158	0.0151618	0.043372	0.211685	0.0604131	0.0500089	0.0427757	0.0374657	0.0283132	0.0167376	0.0177931	0.0288564	0.0938194	0.155753	0.17308	0.224331	0.268812	0.210566	0.221167	0.219581	0.220276	0.204036	0.136597	0.222228	0.210418	0.216628	0.167009	0.161849	0.206361	0.141335	0.266327	0.144085	0.143223	0.194935	0.178867	0.213364	0.111087	0.226863	0.0745341	0.0451402	0.121353	0.24125	0.154743	0.233648
HanHN_Xiangtan	0.0135798	-0.00140112	0.0059701	0.00362292	-0.00232453	0.0189969	0.0160809	0.0441538	0.21173	0.0610352	0.0496629	0.0431305	0.037613	0.0288554	0.0169099	0.017495	0.0297218	0.0947862	0.156589	0.173646	0.224688	0.268144	0.211622	0.223469	0.219891	0.220966	0.203158	0.136714	0.223186	0.210669	0.214891	0.16749	0.161861	0.204919	0.141379	0.266499	0.144435	0.143482	0.195072	0.178438	0.214207	0.113325	0.227669	0.0746183	0.0451482	0.121525	0.241919	0.155151	0.233482
HanHB_Xiaogan	0.0119256	-0.00299107	0.00441838	0.00109168	-0.00476192	0.0170771	0.0134396	0.0419659	0.212789	0.0587796	0.0493242	0.0421562	0.0362168	0.0277945	0.0155071	0.0163946	0.0284397	0.0937533	0.155798	0.174071	0.226581	0.269864	0.211422	0.220339	0.220736	0.220946	0.204832	0.136	0.22351	0.212189	0.216768	0.168192	0.162109	0.209777	0.140201	0.266633	0.144446	0.142711	0.195723	0.178974	0.214797	0.109879	0.227683	0.0733258	0.0436376	0.120591	0.241764	0.153864	0.233183
HanHB_Wuhan	0.0144962	-0.000449895	0.00689086	0.00362455	-0.00235991	0.0190884	0.0160171	0.0438913	0.211011	0.0606746	0.0506142	0.0438447	0.038227	0.0303361	0.0182388	0.0188214	0.0301295	0.0940351	0.155431	0.172987	0.224744	0.268278	0.210057	0.221218	0.217134	0.218677	0.202741	0.135635	0.220138	0.210639	0.216203	0.167377	0.162351	0.206297	0.140243	0.266029	0.144249	0.141894	0.19471	0.176959	0.213053	0.110646	0.2273	0.0746456	0.0459877	0.120698	0.24098	0.15461	0.233233
HanHN_Chenzhou	0.01455	8.63743e-05	0.00762146	0.00609751	-0.000122944	0.0214273	0.0180165	0.0462919	0.213687	0.0630043	0.050553	0.0452584	0.0390843	0.0301222	0.018305	0.0194436	0.0306602	0.0957165	0.158124	0.174883	0.22584	0.269652	0.212084	0.220189	0.220479	0.221969	0.205506	0.138627	0.223378	0.21075	0.216252	0.167262	0.162576	0.204889	0.142823	0.267031	0.145496	0.144908	0.196932	0.179719	0.215249	0.11296	0.228632	0.0764138	0.0473504	0.123076	0.241814	0.156781	0.234337
HanGZ_Zunyi	0.011554	-0.00278182	0.00452335	0.00229431	-0.0038145	0.0173724	0.0140232	0.0421354	0.212624	0.0601835	0.048626	0.0413459	0.0360512	0.0274617	0.0152048	0.0161605	0.0282521	0.0943006	0.156519	0.174299	0.22642	0.269463	0.211805	0.219485	0.219942	0.222373	0.204881	0.137942	0.222593	0.210802	0.216604	0.166085	0.160817	0.206466	0.141736	0.265804	0.144616	0.143818	0.195844	0.179145	0.215158	0.109351	0.227923	0.0741476	0.0447578	0.121447	0.240984	0.15618	0.233488
HanHB_Shiyan	0.014229	-0.000870246	0.00670456	0.00267577	-0.00326191	0.0184021	0.014837	0.042973	0.21051	0.0593928	0.0506497	0.043845	0.0384258	0.0296961	0.0176273	0.0182852	0.0301813	0.0930623	0.154131	0.171379	0.223559	0.266911	0.208562	0.216233	0.216443	0.217753	0.201217	0.134977	0.219302	0.209879	0.214733	0.167026	0.162669	0.20398	0.138898	0.264396	0.143082	0.141436	0.192781	0.176544	0.211229	0.110951	0.224823	0.0744072	0.0447007	0.119727	0.239749	0.152555	0.2313
HanHN_Loudi	0.0113254	-0.00287236	0.00454314	0.00259125	-0.00368585	0.0172728	0.0142253	0.0426295	0.212315	0.059305	0.0482161	0.0420855	0.0354102	0.0266553	0.0157341	0.0159246	0.0281126	0.0943392	0.15564	0.17448	0.226422	0.268971	0.211636	0.221958	0.220484	0.221147	0.20396	0.135864	0.222689	0.20931	0.216345	0.165566	0.161454	0.206076	0.140731	0.266618	0.144851	0.142992	0.195618	0.178577	0.214092	0.111266	0.227378	0.0736892	0.043922	0.120987	0.241805	0.156007	0.233472
HanHB_Ezhou	0.0141772	-0.000369838	0.00711157	0.0039786	-0.00192109	0.019083	0.0161928	0.0439532	0.211563	0.0602427	0.0506407	0.0440536	0.0384781	0.0299859	0.0183731	0.0186275	0.0306966	0.0940382	0.1554	0.172977	0.22476	0.267631	0.210478	0.218772	0.216915	0.219173	0.202482	0.135333	0.220731	0.210995	0.216866	0.16748	0.162145	0.205681	0.140532	0.265563	0.144593	0.142964	0.193839	0.177238	0.212081	0.110507	0.22688	0.0747698	0.0460111	0.120843	0.240775	0.154286	0.232789
Mongolian_Jilin	0.0185605	0.00274236	0.00963983	0.0043968	-0.00149189	0.0198675	0.0162299	0.043818	0.208178	0.0598632	0.0545232	0.0474513	0.0422295	0.033858	0.0218024	0.0225663	0.0335045	0.0902911	0.151355	0.168263	0.221007	0.263985	0.204367	0.213584	0.212084	0.213063	0.197978	0.134278	0.214697	0.209818	0.212834	0.169453	0.163293	0.206895	0.138346	0.261407	0.142242	0.140178	0.191093	0.175176	0.206634	0.107927	0.221927	0.0751334	0.0472864	0.119591	0.238006	0.149439	0.228734
Daur_HulunBuir	0.00598335	-0.010212	-0.00340794	-0.0101322	-0.0162327	0.00459921	0.00224815	0.0311811	0.209633	0.0469683	0.0425511	0.0356775	0.0296189	0.021594	0.00909974	0.0085037	0.0208329	0.0774025	0.1427	0.162732	0.221128	0.264345	0.200636	0.212178	0.204886	0.21095	0.198655	0.127285	0.212823	0.209052	0.217658	0.167617	0.160755	0.208459	0.132336	0.263078	0.137915	0.135373	0.188795	0.173233	0.207098	0.100694	0.217382	0.0659643	0.0355694	0.11368	0.237024	0.138477	0.221574
Mongolian_HulunBuir	0.0231632	0.00768743	0.0144041	0.00708805	0.00155997	0.02231	0.0192732	0.0466612	0.203133	0.0611052	0.0568432	0.0499934	0.0458142	0.0382925	0.0264181	0.0268836	0.0373382	0.0854569	0.144973	0.162482	0.214734	0.254949	0.193703	0.201161	0.199418	0.204129	0.192298	0.130808	0.205944	0.204783	0.208954	0.16731	0.160787	0.201141	0.135932	0.25264	0.140088	0.137411	0.184748	0.171221	0.200732	0.106526	0.212204	0.0778287	0.0505463	0.119485	0.229836	0.141375	0.217759
Han_BaotouM	0.0230164	0.00683676	0.0139464	0.00824249	0.00248014	0.0238282	0.0198281	0.0471042	0.207508	0.0632535	0.0575853	0.0508428	0.0454873	0.037834	0.0258125	0.0260309	0.037567	0.0935171	0.153326	0.169613	0.220389	0.262634	0.203226	0.213173	0.211026	0.21243	0.197532	0.134793	0.213818	0.210553	0.213479	0.169991	0.164643	0.206202	0.138729	0.260143	0.143501	0.140419	0.190084	0.174658	0.206146	0.110263	0.221841	0.0782037	0.0507195	0.120981	0.236813	0.150762	0.22859
Mongolian_Chaoyang	0.0213677	0.00548903	0.0123135	0.00687566	0.000990863	0.0225008	0.0184202	0.0462322	0.206891	0.0618275	0.0563275	0.0492256	0.0448707	0.0365771	0.0247596	0.024728	0.0360171	0.0912795	0.151592	0.168564	0.220141	0.26268	0.202413	0.211212	0.208862	0.211142	0.197723	0.13432	0.213422	0.209228	0.212244	0.170099	0.164419	0.20646	0.138653	0.259626	0.142542	0.140496	0.189686	0.174658	0.206754	0.110063	0.220642	0.0772324	0.0493553	0.120335	0.23599	0.149753	0.227178
Mongolian_XilinGol	0.020299	0.004615	0.0114635	0.00492631	-0.000924473	0.01985	0.0168163	0.0442663	0.203246	0.0591322	0.0547047	0.0475956	0.0429558	0.0352546	0.0232924	0.0237349	0.0344709	0.0857551	0.14594	0.163529	0.216088	0.25702	0.19535	0.203934	0.203109	0.206548	0.193738	0.130489	0.207383	0.205669	0.210199	0.16617	0.160552	0.202693	0.135492	0.254457	0.139399	0.137815	0.185448	0.171028	0.20268	0.107425	0.213893	0.0751043	0.0478551	0.117856	0.231082	0.143083	0.218569
Mongolian_Xinjiang	0.00901291	-0.00549262	-3.78397e-05	-0.0093347	-0.0151642	0.00379324	0.00370537	0.0304769	0.201451	0.0448631	0.0438006	0.036529	0.0320448	0.0239772	0.0118694	0.0121001	0.0232859	0.0699032	0.133641	0.153518	0.209361	0.246171	0.186783	0.194133	0.191808	0.19876	0.190937	0.123558	0.198683	0.199138	0.207784	0.161751	0.153249	0.197674	0.128734	0.242659	0.13194	0.129271	0.179463	0.166692	0.196922	0.0961042	0.195366	0.0663395	0.038615	0.110688	0.222383	0.129029	0.191016
Mongolian_Chifeng	0.0269381	0.0116404	0.0186038	0.012674	0.00709219	0.0279059	0.0240703	0.0502783	0.202535	0.0655618	0.0599905	0.0535742	0.0489988	0.0414022	0.0297911	0.0305697	0.0413511	0.091625	0.149714	0.165885	0.216383	0.257405	0.199139	0.207773	0.205522	0.207059	0.194245	0.133954	0.208891	0.206964	0.208824	0.168382	0.162951	0.201541	0.138042	0.255168	0.141707	0.139744	0.186393	0.172355	0.202638	0.110127	0.217398	0.0799406	0.0539157	0.120856	0.231388	0.147671	0.223959
Daur_Tsitsihar	0.00826102	-0.00742902	-0.000208916	-0.00650546	-0.0127114	0.00847129	0.0060235	0.0340577	0.210746	0.050835	0.0456393	0.0379978	0.032786	0.0250962	0.0116374	0.0121555	0.0240979	0.0814798	0.14537	0.164474	0.222594	0.265523	0.202075	0.212202	0.208291	0.21233	0.199847	0.12897	0.21489	0.211279	0.216809	0.168725	0.162292	0.207191	0.135203	0.264186	0.138788	0.137394	0.189988	0.174867	0.208404	0.100528	0.220211	0.0679705	0.0385563	0.115003	0.239413	0.142642	0.224938
Mongolian_Heilongjiang	0.0216019	0.00605948	0.0131273	0.00729111	0.00107766	0.0225415	0.0190121	0.0462365	0.206929	0.0620264	0.0564679	0.0496592	0.0443471	0.0371685	0.0247515	0.024706	0.0362474	0.0893509	0.149513	0.16731	0.219156	0.260651	0.201456	0.211683	0.209307	0.211175	0.198192	0.13372	0.21281	0.208798	0.212041	0.169587	0.163363	0.204364	0.13833	0.258962	0.142285	0.139825	0.189241	0.174488	0.206061	0.108956	0.220582	0.0774302	0.0492379	0.119941	0.235601	0.148336	0.226565
Han_ShenyangM	0.0224372	0.00658677	0.0140265	0.00903812	0.0030262	0.0245563	0.0206796	0.0477936	0.207268	0.0638006	0.0573743	0.0507924	0.0454977	0.0374068	0.0258564	0.0258552	0.0373912	0.0946434	0.153522	0.17028	0.220921	0.264558	0.205346	0.212418	0.212565	0.213849	0.198994	0.135505	0.21528	0.210345	0.21329	0.169802	0.164939	0.205368	0.140272	0.26173	0.143825	0.141097	0.190492	0.175404	0.20733	0.111379	0.22376	0.0779764	0.0500516	0.121579	0.237337	0.152443	0.231199
Mongolian_Hohhot	0.0260176	0.0107231	0.0174076	0.0108445	0.00538272	0.0257948	0.0225316	0.0485375	0.200659	0.0631185	0.0587723	0.0520339	0.0473309	0.039946	0.0286326	0.0290204	0.0398218	0.0887422	0.147256	0.163671	0.213204	0.253634	0.194724	0.202884	0.201722	0.204122	0.191456	0.131672	0.205317	0.203224	0.207429	0.165983	0.159825	0.198208	0.135732	0.251469	0.139298	0.137683	0.183593	0.169753	0.199647	0.108691	0.212716	0.0783823	0.0522384	0.118839	0.228095	0.144733	0.218476
Mongolian_Tongliao	0.027074	0.0114949	0.0187147	0.012735	0.00694334	0.0276332	0.024471	0.050525	0.203649	0.0656898	0.0603225	0.0536249	0.0493074	0.0416499	0.0299847	0.0303004	0.0413756	0.0910127	0.149206	0.166588	0.216646	0.257809	0.198533	0.206784	0.204287	0.207721	0.194369	0.134285	0.209151	0.206903	0.209663	0.167901	0.162572	0.202286	0.137679	0.255503	0.1422	0.140016	0.185884	0.172399	0.202216	0.109969	0.21758	0.0794692	0.0535196	0.121107	0.231911	0.147387	0.223816
Mongolian_Fuxin	0.0136352	-0.00223802	0.0050989	-0.0019231	-0.00762096	0.0135624	0.0104688	0.0382784	0.205625	0.0545615	0.0492646	0.042388	0.0368024	0.0289178	0.0164329	0.0167296	0.0285193	0.0847327	0.146463	0.165264	0.219084	0.260468	0.199481	0.210273	0.205972	0.210492	0.19653	0.129519	0.212305	0.208084	0.211758	0.1667	0.16149	0.20651	0.134606	0.257793	0.13905	0.136129	0.187699	0.171935	0.20528	0.103143	0.216622	0.07104	0.0421347	0.115724	0.235084	0.144119	0.221102
Ewenki_Heihe	-0.000348265	-0.0156678	-0.00918327	-0.0139614	-0.0200839	0.000570175	-0.00170208	0.0274417	0.211781	0.0434081	0.0374601	0.0295205	0.0250198	0.0154452	0.00275305	0.00364354	0.015372	0.0788396	0.144877	0.16531	0.22455	0.268063	0.2045	0.215754	0.211699	0.215274	0.202666	0.126589	0.21689	0.209919	0.217766	0.165729	0.158977	0.202588	0.132244	0.265031	0.137714	0.136044	0.190949	0.174205	0.211533	0.100892	0.219666	0.0628654	0.0315283	0.111018	0.240977	0.143902	0.224394
Han_ChangchunM	0.0225286	0.00646868	0.0135212	0.00856212	0.00278511	0.0245241	0.0202428	0.0477074	0.208496	0.0637362	0.0576479	0.0507726	0.045234	0.037566	0.025489	0.0260724	0.0375643	0.0943467	0.154509	0.171035	0.221934	0.264774	0.205721	0.214881	0.213402	0.21386	0.19957	0.135595	0.216709	0.211267	0.213773	0.170892	0.165829	0.205558	0.13957	0.262901	0.143842	0.141975	0.191148	0.175426	0.209214	0.112193	0.22473	0.078197	0.050208	0.121111	0.238484	0.152663	0.232196
Mongolian_Xingan	0.0201958	0.00434495	0.0111281	0.00431756	-0.00150946	0.019148	0.0161385	0.0437875	0.204377	0.0590767	0.0543147	0.04744	0.0426168	0.0347502	0.0227773	0.0232389	0.0345442	0.0852533	0.145775	0.162895	0.215651	0.257143	0.196931	0.205198	0.202914	0.206555	0.194137	0.130806	0.208231	0.205963	0.210556	0.167582	0.160758	0.202197	0.135676	0.254513	0.139543	0.137686	0.185459	0.171699	0.202388	0.104035	0.214373	0.074465	0.0471346	0.118121	0.231075	0.142904	0.219607
Han_HarbinM	0.0220244	0.00630553	0.0135347	0.00886159	0.00304526	0.0245869	0.0210003	0.0482486	0.208703	0.0646435	0.0570084	0.0504676	0.0451322	0.0372394	0.0249934	0.0259211	0.0372934	0.0952708	0.153958	0.17172	0.221552	0.26562	0.204921	0.216383	0.212528	0.2151	0.198897	0.136043	0.216356	0.21024	0.213664	0.169807	0.165034	0.207559	0.139708	0.262802	0.14402	0.142057	0.190985	0.17631	0.208898	0.110763	0.224846	0.077857	0.0499875	0.121473	0.238052	0.152791	0.231929
Han_HulunBuirM	0.0214796	0.00526319	0.0127554	0.00758124	0.00156175	0.0233145	0.0193926	0.0475316	0.210045	0.0636436	0.0566546	0.0495333	0.0448125	0.0365095	0.024797	0.02504	0.0363482	0.0942221	0.154957	0.171917	0.223555	0.266235	0.207635	0.218134	0.215343	0.215253	0.200098	0.135994	0.217937	0.212964	0.215553	0.171837	0.166901	0.206094	0.141081	0.264445	0.145172	0.142326	0.192436	0.176434	0.210099	0.110924	0.225469	0.0781014	0.0499208	0.122085	0.240387	0.153199	0.232713
Mongolian_Shenyang	0.00536605	-0.0105445	-0.0038602	-0.00951437	-0.0151812	0.00578669	0.00340059	0.032266	0.214212	0.0487877	0.0434279	0.0353739	0.0300504	0.0209885	0.00848957	0.00884328	0.0216519	0.0867809	0.151656	0.170314	0.229137	0.272133	0.210153	0.216974	0.21801	0.220254	0.205494	0.132006	0.221683	0.21535	0.219859	0.170814	0.163865	0.208029	0.135846	0.269166	0.140928	0.138338	0.194007	0.178033	0.214281	0.103818	0.225611	0.0662874	0.0350842	0.1154	0.244611	0.148941	0.228731
Mongolian_Ordos	0.000853924	-0.0142996	-0.00758266	-0.0145629	-0.0206569	3.87047e-05	-0.00246985	0.0263405	0.206338	0.0418249	0.0385854	0.0308936	0.0252845	0.0168588	0.0042801	0.0041509	0.017131	0.0759868	0.1409	0.16089	0.218127	0.259862	0.199128	0.211573	0.204551	0.209995	0.196571	0.124092	0.210981	0.205467	0.212334	0.163668	0.15655	0.201313	0.129218	0.257384	0.133754	0.131119	0.185568	0.1705	0.204628	0.0951525	0.211394	0.0619952	0.0312035	0.108373	0.232527	0.137592	0.213669
Mongolian_Nanyang	-0.0109687	-0.0266786	-0.0194988	-0.0247103	-0.0308334	-0.00984743	-0.0118505	0.0162208	0.218661	0.0347478	0.0285911	0.0199963	0.0146383	0.00513426	-0.00801608	-0.00729829	0.00510872	0.0790917	0.1469	0.169684	0.231542	0.276902	0.214297	0.223163	0.222231	0.226035	0.206952	0.125567	0.227578	0.216183	0.223859	0.168387	0.160238	0.208244	0.131246	0.27371	0.137422	0.133675	0.197996	0.17682	0.217919	0.0989927	0.22362	0.0545108	0.0211612	0.108231	0.248628	0.146407	0.22671
Mongolian_Beijing	0.00317739	-0.0122571	-0.00533642	-0.0102575	-0.0165404	0.00439672	0.00205222	0.0304644	0.211243	0.047797	0.040541	0.0333305	0.0272497	0.0195989	0.00609743	0.00698543	0.0191423	0.0845816	0.149181	0.169766	0.225545	0.269148	0.206516	0.216885	0.215146	0.216888	0.200715	0.129302	0.219646	0.210174	0.217029	0.168472	0.160876	0.209831	0.134597	0.266332	0.139213	0.135659	0.19277	0.174775	0.212277	0.102383	0.22221	0.0645527	0.0343897	0.113496	0.241222	0.147028	0.226938
Mongolian_Dalian	-0.0620664	-0.0756119	-0.0704319	-0.0730988	-0.0800236	-0.0615185	-0.0589602	-0.0354322	0.228713	-0.0153738	-0.0234896	-0.0306492	-0.037454	-0.0467629	-0.0592245	-0.0582061	-0.0461436	0.050965	0.128424	0.154144	0.244513	0.289948	0.220364	0.238365	0.229659	0.237016	0.214805	0.1006	0.237983	0.210897	0.235783	0.153528	0.138778	0.230403	0.107368	0.2869	0.114257	0.111431	0.200016	0.172095	0.229151	0.0604378	0.215981	0.0100158	-0.0287717	0.0749782	0.260777	0.122065	0.205518
Mongolian_Qinghai	-0.0548616	-0.0685043	-0.0641063	-0.0750086	-0.0805987	-0.0630579	-0.0602274	-0.0350746	0.212249	-0.0195407	-0.0204738	-0.0273865	-0.0325929	-0.0404485	-0.0525921	-0.0534457	-0.0399806	0.0375425	0.113409	0.139418	0.22454	0.26258	0.195233	0.213398	0.204359	0.210622	0.198846	0.0944335	0.213928	0.199355	0.22218	0.147272	0.131464	0.211625	0.0992254	0.261461	0.105911	0.101138	0.182905	0.159424	0.211328	0.057776	0.190943	0.0124231	-0.0231729	0.0715081	0.239264	0.102157	0.176227
Mongolian_Alashan	-0.0593829	-0.0722256	-0.0673956	-0.0729289	-0.0799776	-0.0620928	-0.058665	-0.034744	0.216886	-0.0170976	-0.0218108	-0.0286867	-0.0365406	-0.0434535	-0.0563826	-0.0560691	-0.043681	0.0428396	0.118565	0.145583	0.230589	0.270947	0.202434	0.224205	0.211732	0.220492	0.201439	0.0938295	0.222405	0.202277	0.224244	0.148284	0.130661	0.218948	0.0992424	0.271628	0.107663	0.10456	0.187592	0.161622	0.214059	0.05851	0.200652	0.00992943	-0.0269522	0.072637	0.245545	0.109829	0.188233
Mongolian_Shanxi	0.000854145	-0.0151786	-0.00830755	-0.0141964	-0.0201047	0.00130734	-0.00179423	0.0268156	0.210005	0.0439669	0.0387739	0.0300981	0.025712	0.0156615	0.00281466	0.00364238	0.016042	0.0818491	0.146625	0.166857	0.224634	0.266504	0.206331	0.217069	0.213949	0.216159	0.20135	0.12743	0.218562	0.210817	0.216531	0.168323	0.159247	0.211296	0.132486	0.266098	0.137433	0.135014	0.190664	0.174024	0.211995	0.100523	0.219739	0.0630081	0.0307295	0.110996	0.241714	0.14451	0.223183
Mongolian_Hebei	-0.00454486	-0.0202857	-0.0133755	-0.0186219	-0.0249372	-0.00383578	-0.00589904	0.0227133	0.213506	0.0392475	0.0348805	0.0255289	0.0211327	0.0107449	-0.0012805	-0.000663441	0.0119277	0.0789282	0.145832	0.166434	0.226234	0.269672	0.207466	0.215572	0.214471	0.219068	0.203231	0.125634	0.219577	0.212035	0.219638	0.166841	0.15953	0.207677	0.131399	0.268364	0.135787	0.132728	0.193722	0.174718	0.212694	0.0954665	0.220014	0.0580117	0.0260485	0.109525	0.243842	0.142522	0.223848
Mongolian_Tianjin	-0.0319617	-0.0457249	-0.0394024	-0.0454379	-0.0518307	-0.0321318	-0.0322957	-0.00482329	0.226049	0.0128397	0.00762246	-0.00023977	-0.00687508	-0.0155657	-0.0283289	-0.028622	-0.0158555	0.0656364	0.139242	0.163973	0.239963	0.28257	0.21951	0.234853	0.225288	0.230768	0.214487	0.116016	0.233337	0.21795	0.23261	0.165804	0.15286	0.222354	0.123187	0.280235	0.130623	0.126547	0.201954	0.176477	0.224066	0.0805242	0.219827	0.0375118	0.00215297	0.0964293	0.253689	0.134904	0.214846
Mongolian_Gansu	-0.0597147	-0.0724541	-0.0671413	-0.0742131	-0.0812297	-0.0637842	-0.060719	-0.0346878	0.21506	-0.0180861	-0.0227148	-0.0299314	-0.0375611	-0.044604	-0.0558639	-0.057331	-0.0450324	0.0414771	0.116467	0.142358	0.231358	0.272133	0.206587	0.22107	0.215792	0.220644	0.201928	0.0931527	0.219909	0.202716	0.222503	0.14734	0.130785	0.206288	0.0970682	0.269882	0.105551	0.10215	0.187233	0.160192	0.212766	0.0586298	0.199975	0.00887142	-0.02717	0.0707108	0.242654	0.108691	0.187196
Mongolian_Yunnan	-0.0367948	-0.0504967	-0.0442424	-0.0470013	-0.0538509	-0.0345678	-0.0343377	-0.00689519	0.221027	0.0111156	0.00228127	-0.00637608	-0.0121786	-0.0216584	-0.0344316	-0.0333345	-0.0209492	0.0659092	0.137964	0.161614	0.235085	0.278191	0.217404	0.226819	0.225064	0.228511	0.208515	0.115383	0.23172	0.20959	0.226571	0.158018	0.145989	0.212277	0.120804	0.275797	0.126693	0.123969	0.197606	0.173068	0.22192	0.0806424	0.218584	0.0356488	5.71536e-05	0.0938328	0.252653	0.136013	0.216108
Mongolian_Shandong	0.0132068	-0.00287452	0.00410037	-0.00144424	-0.00722741	0.0145082	0.0106452	0.0392371	0.207596	0.0555468	0.0499536	0.0426666	0.0371788	0.0283255	0.0163041	0.0170023	0.028435	0.0890481	0.150709	0.169011	0.222834	0.265217	0.205502	0.216064	0.212852	0.214839	0.199137	0.131868	0.215995	0.210836	0.213891	0.168351	0.1629	0.206985	0.137237	0.262564	0.140248	0.137921	0.191202	0.175049	0.209344	0.107638	0.222557	0.0715234	0.0423799	0.117723	0.238759	0.149491	0.227528
Mongolian_Bayannaoer	-0.00686596	-0.023245	-0.0176167	-0.0239631	-0.0301289	-0.010469	-0.0105989	0.0182787	0.231734	0.0353204	0.0315991	0.0233073	0.0177019	0.00818965	-0.00456595	-0.00480591	0.00764217	0.0793583	0.150331	0.174558	0.24294	0.283346	0.220001	0.232091	0.227819	0.232636	0.221313	0.133067	0.236311	0.223529	0.238921	0.177307	0.16659	0.230009	0.139025	0.281043	0.145352	0.140804	0.208605	0.188405	0.231086	0.0978737	0.226643	0.0599895	0.0260547	0.115295	0.257791	0.147209	0.221987
Mongolian_Guangdong	-0.113962	-0.122823	-0.120634	-0.122887	-0.130852	-0.11531	-0.108216	-0.0885974	0.23499	-0.0703154	-0.0789244	-0.0826432	-0.0913632	-0.0983191	-0.11004	-0.110949	-0.0977559	0.011902	0.0916205	0.123495	0.247834	0.291085	0.216246	0.240626	0.231877	0.237021	0.212942	0.0630112	0.240608	0.197223	0.237338	0.128242	0.100605	0.232678	0.0648059	0.287929	0.0796355	0.0761638	0.189881	0.149788	0.227775	0.029882	0.192431	-0.0392006	-0.079335	0.0334757	0.262552	0.0777379	0.162814
Mongolian_Ulanqab	-0.107553	-0.117731	-0.114824	-0.121387	-0.129279	-0.112567	-0.105445	-0.0867098	0.218483	-0.0686636	-0.0748853	-0.0792131	-0.0864879	-0.0953744	-0.104352	-0.106679	-0.0943469	0.0074472	0.0847279	0.116664	0.227885	0.275044	0.203904	0.21693	0.213047	0.221362	0.20043	0.0584223	0.22024	0.188031	0.227938	0.127449	0.101493	0.215873	0.0635792	0.272598	0.074523	0.0712216	0.178452	0.144457	0.212816	0.00942151	0.177251	-0.0396401	-0.0748545	0.0330156	0.249052	0.0713232	0.149835
Mongolian_Baotou	-0.00438815	-0.0201376	-0.013597	-0.0190127	-0.0255147	-0.00450405	-0.00670201	0.0224825	0.21295	0.0389546	0.0337716	0.0258377	0.0204226	0.0111384	-0.00128361	-0.00197637	0.0104865	0.0781889	0.145482	0.164849	0.225891	0.269007	0.20673	0.215275	0.21369	0.217372	0.201358	0.12479	0.219687	0.21251	0.218028	0.166861	0.158642	0.213953	0.131117	0.266942	0.135506	0.132191	0.193064	0.173657	0.212993	0.095561	0.218796	0.057745	0.026938	0.108204	0.242166	0.142082	0.220989
HanH_Haikou	0.0258718	0.0128477	0.0206904	0.0194438	0.0135615	0.0341075	0.0312557	0.057043	0.208898	0.0734526	0.0599502	0.0540871	0.0485705	0.0402438	0.0298039	0.0308829	0.041521	0.100934	0.15906	0.175214	0.221589	0.262797	0.209081	0.217098	0.216278	0.218325	0.202327	0.141071	0.220176	0.20628	0.21178	0.164337	0.160311	0.199835	0.146088	0.260792	0.147671	0.147763	0.193691	0.17912	0.212105	0.119638	0.226244	0.0839776	0.0577107	0.127043	0.236236	0.159106	0.233184
Hlai_Qiongzhong	0.0333337	0.0220174	0.0303891	0.0318732	0.0256717	0.0465301	0.0447319	0.0701154	0.222169	0.0869849	0.0680022	0.0623576	0.0565028	0.0473408	0.0384604	0.0394032	0.0497423	0.114035	0.172754	0.189117	0.234499	0.274439	0.223415	0.230499	0.233257	0.233509	0.218335	0.154815	0.236148	0.213517	0.222807	0.169663	0.165988	0.208158	0.161955	0.27211	0.162047	0.162729	0.207981	0.193199	0.227351	0.136632	0.238799	0.0969748	0.0699112	0.141325	0.246573	0.173448	0.244625
Gelao_Daozhen	0.0181443	0.0036838	0.0109174	0.00798374	0.0021476	0.0233046	0.0198025	0.0476689	0.208397	0.063431	0.0537437	0.046834	0.0421818	0.033173	0.0216999	0.0226999	0.0340049	0.0951864	0.155769	0.172999	0.222382	0.264795	0.208069	0.216533	0.216063	0.216678	0.200651	0.136754	0.218569	0.208564	0.213293	0.166308	0.161658	0.204189	0.140908	0.26275	0.144204	0.142612	0.193403	0.176553	0.210706	0.111085	0.225389	0.077354	0.0495116	0.121598	0.238011	0.155102	0.232051
Bouyei_Longli	0.0207933	0.00906154	0.0169956	0.0176705	0.0118091	0.0322883	0.0304449	0.0573355	0.216775	0.0744256	0.0569686	0.0504703	0.0447193	0.0359344	0.0254676	0.0270721	0.0377203	0.104936	0.166643	0.18264	0.230451	0.271627	0.218877	0.228112	0.227882	0.228737	0.212624	0.147414	0.231086	0.211417	0.220962	0.167411	0.162076	0.208429	0.15246	0.269045	0.154031	0.155029	0.202415	0.187645	0.223078	0.125418	0.234015	0.0864827	0.0582664	0.132361	0.244437	0.166076	0.238782
Dong_Qiandongnan	0.020044	0.00744889	0.0155981	0.0153856	0.0093373	0.03027	0.0275505	0.0541756	0.213544	0.070881	0.0561325	0.0496309	0.0443467	0.0350712	0.0248339	0.0259007	0.037146	0.102461	0.162217	0.179473	0.227387	0.268428	0.213942	0.223894	0.222102	0.224458	0.207243	0.143183	0.225175	0.208864	0.217415	0.166039	0.160597	0.203268	0.148515	0.266359	0.150806	0.150668	0.198036	0.183575	0.218255	0.117836	0.230503	0.0835944	0.0555297	0.128992	0.240956	0.161983	0.236191
Tujia_Xiangxi	0.00503722	-0.0090623	-0.00158416	-0.00540198	-0.0108752	0.0101469	0.00727088	0.0359157	0.213465	0.0534777	0.0436727	0.0356523	0.0304129	0.0211249	0.00964671	0.0102171	0.0220106	0.0911143	0.154974	0.173865	0.227257	0.270684	0.21175	0.224756	0.220824	0.222359	0.206578	0.13451	0.222829	0.21154	0.218303	0.166913	0.161686	0.209491	0.13838	0.266986	0.142905	0.140879	0.196639	0.178116	0.215215	0.105934	0.226015	0.0698126	0.0393854	0.118158	0.242816	0.153351	0.231719
Tujia_Changde	0.00753499	-0.0071411	0.000382476	-0.00258295	-0.00855859	0.0129089	0.00968214	0.0383352	0.212846	0.0561085	0.0458899	0.0371581	0.0325548	0.0229751	0.0116563	0.0121847	0.0239479	0.091225	0.154129	0.173493	0.225208	0.269369	0.211118	0.22131	0.220381	0.221771	0.204089	0.134376	0.222261	0.210271	0.216671	0.166387	0.160299	0.207551	0.138007	0.266961	0.142975	0.140469	0.194326	0.177606	0.214635	0.108053	0.226663	0.0703664	0.0404143	0.118528	0.242491	0.152572	0.232682
Tujia_Zhangjiajie	0.0161507	0.0016117	0.00899931	0.00628229	0.000277385	0.0215686	0.0181034	0.0459229	0.20952	0.0624337	0.0524202	0.0452749	0.0405089	0.0320227	0.0197004	0.0203787	0.0319977	0.0955302	0.156192	0.173383	0.222753	0.266837	0.208689	0.219794	0.218645	0.21761	0.201271	0.137548	0.219354	0.209291	0.215001	0.166067	0.161064	0.203971	0.140694	0.264288	0.144003	0.143045	0.193573	0.17732	0.212072	0.114348	0.226444	0.076385	0.0484577	0.121864	0.239048	0.15534	0.233167
Tujia_Pengshui	0.00696022	-0.0072628	0.000261071	-0.00248092	-0.00850596	0.0124995	0.00962492	0.0376594	0.213135	0.0557018	0.0454245	0.0370278	0.0318024	0.0234296	0.0111909	0.0120127	0.0237663	0.0914492	0.155926	0.174213	0.226431	0.269515	0.212266	0.223523	0.218153	0.221609	0.204173	0.135227	0.223566	0.210934	0.216375	0.166122	0.159201	0.206807	0.140127	0.26696	0.143678	0.1413	0.19602	0.179851	0.216733	0.110252	0.227124	0.0711619	0.0409671	0.119133	0.242904	0.153786	0.232541
Tujia_Zunyi	-0.0636818	-0.0754322	-0.0697925	-0.071189	-0.0785168	-0.0600132	-0.0576599	-0.0340239	0.225781	-0.014488	-0.0248216	-0.0317728	-0.0395095	-0.0479872	-0.0600425	-0.0606795	-0.0491964	0.0517725	0.127015	0.153144	0.241097	0.285113	0.222826	0.233155	0.229436	0.23585	0.208935	0.0998694	0.234978	0.206566	0.22826	0.147329	0.133572	0.213126	0.103289	0.283083	0.114556	0.109797	0.197244	0.168799	0.22591	0.0616198	0.213678	0.0103817	-0.0275215	0.0753609	0.256295	0.120539	0.204635
Tujia_Enshi	0.0131031	-0.00204972	0.00529666	0.00161567	-0.00420907	0.0169945	0.0136017	0.0419176	0.210936	0.0587526	0.0496585	0.0428548	0.037222	0.0286993	0.0167291	0.0175938	0.0287749	0.0932547	0.155871	0.172878	0.225305	0.268011	0.20924	0.219613	0.218385	0.219175	0.202095	0.136507	0.220801	0.210189	0.215629	0.168026	0.161974	0.208331	0.140283	0.265641	0.143166	0.14207	0.193862	0.177875	0.212318	0.109686	0.226289	0.0740599	0.0448242	0.120467	0.241765	0.153966	0.232238
Tujia_Wanzhou	-0.0623429	-0.0738463	-0.0677788	-0.0693788	-0.0767742	-0.0580483	-0.0558461	-0.030149	0.226267	-0.0125299	-0.0230895	-0.0317878	-0.0384562	-0.046255	-0.0586604	-0.0575275	-0.0459874	0.0525723	0.128262	0.155441	0.243885	0.285291	0.222724	0.250319	0.235992	0.23716	0.214494	0.103138	0.238447	0.211378	0.232763	0.148877	0.13584	0.220289	0.107222	0.284593	0.113764	0.114231	0.201093	0.168812	0.232011	0.0624286	0.217967	0.0137958	-0.0255632	0.0773488	0.26023	0.123877	0.206075
Tujia_Tongren	0.00942428	-0.00520068	0.00225519	0.000246294	-0.00606525	0.0153896	0.0126098	0.0406908	0.216843	0.0585494	0.0478802	0.0403636	0.0342241	0.0252239	0.0137446	0.0138804	0.0262877	0.0950721	0.157974	0.178025	0.228829	0.271848	0.214345	0.22731	0.222123	0.225683	0.207325	0.138688	0.22685	0.214388	0.219386	0.170312	0.163819	0.209298	0.143626	0.27053	0.146812	0.145488	0.19985	0.181568	0.22042	0.111322	0.230321	0.0741479	0.0440594	0.122269	0.24617	0.157722	0.235618
Tujia_Shandong	-0.0392626	-0.0526451	-0.0468819	-0.048779	-0.0556033	-0.0353806	-0.0359406	-0.00886554	0.223925	0.0117313	0.000381857	-0.00673678	-0.0142837	-0.0239414	-0.0359765	-0.0350495	-0.0219101	0.0667789	0.140258	0.164518	0.238016	0.280857	0.219991	0.231967	0.230929	0.231774	0.210698	0.113474	0.232361	0.212414	0.229086	0.158821	0.147886	0.222466	0.121007	0.279967	0.127427	0.123992	0.198789	0.175453	0.224289	0.0806727	0.221772	0.0333079	-0.00269329	0.0943315	0.254919	0.13525	0.217258
Tujia_Xiushan	-0.0238601	-0.0363783	-0.0291969	-0.0310121	-0.0374158	-0.0178457	-0.0186872	0.00972225	0.220859	0.0291233	0.0159222	0.00799493	0.00201575	-0.0072809	-0.0189815	-0.0179794	-0.00571241	0.0778945	0.148011	0.170042	0.234363	0.27643	0.217547	0.23028	0.229062	0.230574	0.21011	0.124449	0.2314	0.211956	0.224179	0.161401	0.149604	0.209699	0.130983	0.275936	0.13322	0.131674	0.198638	0.178619	0.222485	0.0895671	0.224667	0.0489083	0.0141081	0.103975	0.250331	0.144786	0.225261
Tujia_Sichuan	-0.0373477	-0.0499397	-0.0435364	-0.0455967	-0.0523211	-0.0336213	-0.0323316	-0.00544378	0.2216	0.0126952	0.00118714	-0.00554592	-0.0124568	-0.0213367	-0.0336974	-0.0336248	-0.0202987	0.066951	0.139053	0.163754	0.234135	0.279167	0.215022	0.227442	0.226011	0.228744	0.211536	0.11416	0.231669	0.208831	0.224199	0.156127	0.144842	0.218022	0.121013	0.276627	0.124742	0.12522	0.198757	0.172922	0.222942	0.0819857	0.219555	0.0332039	-0.00225176	0.0935978	0.252088	0.135238	0.213816
Gelao_Zunyi	-0.00633102	-0.0207484	-0.0136986	-0.0162738	-0.0225367	-0.00195891	-0.00391828	0.0252534	0.216706	0.0436259	0.0321826	0.0247966	0.0193032	0.00980954	-0.00241919	-0.00183313	0.0109342	0.0846513	0.15082	0.172082	0.231464	0.274944	0.214675	0.225075	0.224868	0.225458	0.206646	0.130715	0.227617	0.212787	0.222866	0.164606	0.158236	0.207605	0.135841	0.272706	0.140209	0.138638	0.197461	0.178234	0.218222	0.100806	0.227319	0.0607354	0.0285434	0.112975	0.248071	0.150859	0.230457
Tujia_Yichang	0.0168029	0.00138212	0.00844453	0.00513464	-0.000740125	0.0210782	0.0171787	0.0450601	0.210783	0.0621567	0.0527417	0.0458294	0.040297	0.0320575	0.0200303	0.0212668	0.0326151	0.0950175	0.156835	0.173997	0.223934	0.267046	0.209267	0.21805	0.217862	0.218784	0.201703	0.136956	0.220008	0.211649	0.216073	0.169058	0.162744	0.206661	0.140863	0.264528	0.1441	0.143254	0.193328	0.178233	0.212683	0.111836	0.227509	0.0762597	0.0475855	0.121366	0.239978	0.154459	0.23363
Tujia_Youyang	-0.00189313	-0.0155611	-0.00876921	-0.0107299	-0.0173696	0.00379782	0.00106896	0.029887	0.215025	0.0484335	0.0370935	0.0291282	0.0239904	0.0143653	0.00210424	0.00267217	0.015546	0.0884235	0.153794	0.173988	0.230008	0.274686	0.214633	0.222309	0.224383	0.226138	0.207976	0.133957	0.227008	0.213212	0.220236	0.165637	0.159878	0.210689	0.138549	0.271609	0.142217	0.140622	0.198953	0.180394	0.220033	0.107429	0.22818	0.0650036	0.0332324	0.11564	0.247005	0.152344	0.232702
Tujia_Huaihua	-0.0138452	-0.0278306	-0.0213369	-0.0232057	-0.0296145	-0.00914019	-0.0109794	0.0176074	0.218659	0.0352381	0.024932	0.0168602	0.0109468	0.00171338	-0.00981108	-0.00879196	0.00323474	0.080156	0.147991	0.17035	0.231691	0.27514	0.214664	0.223626	0.223825	0.225912	0.20865	0.125832	0.227493	0.2115	0.219789	0.163389	0.15522	0.214535	0.13212	0.272185	0.13627	0.132987	0.196655	0.17607	0.219707	0.0936238	0.225201	0.0543658	0.0216087	0.107924	0.246078	0.146728	0.227078
Gelao_Guiyang	-0.0235186	-0.0358558	-0.028891	-0.0300546	-0.0368926	-0.017006	-0.0173298	0.0107798	0.218969	0.0292911	0.0169983	0.00850256	0.002679	-0.0073874	-0.018741	-0.0186918	-0.00661382	0.0766347	0.146208	0.16976	0.235419	0.279403	0.217595	0.227347	0.22779	0.230825	0.211186	0.125461	0.230294	0.210989	0.225804	0.161483	0.151764	0.213155	0.131172	0.276358	0.135553	0.134468	0.200212	0.179003	0.223296	0.0929435	0.224214	0.048012	0.0149943	0.105412	0.249731	0.146345	0.225044
Tujia_Shizhu	-0.0222955	-0.0371055	-0.0293496	-0.0322339	-0.038602	-0.018731	-0.0194543	0.00816965	0.219495	0.0273262	0.0171714	0.0081131	0.00261419	-0.00772644	-0.0189152	-0.0180281	-0.0063618	0.0752452	0.146019	0.168727	0.235663	0.278625	0.217187	0.229452	0.226913	0.229542	0.20861	0.123589	0.230727	0.213407	0.224512	0.162506	0.153	0.21317	0.128445	0.275753	0.133029	0.131253	0.19843	0.177148	0.220767	0.0909604	0.225818	0.0472227	0.0136138	0.104197	0.253555	0.14259	0.224835
Tujia_Guiyang	-0.037872	-0.0501122	-0.0442073	-0.046221	-0.0522366	-0.0325967	-0.0322076	-0.00515535	0.222896	0.0129453	0.003489	-0.00610206	-0.0120188	-0.0211656	-0.033933	-0.0330515	-0.0201686	0.067165	0.140435	0.166416	0.236761	0.28201	0.218548	0.231405	0.227772	0.233285	0.21313	0.116281	0.232447	0.211428	0.225069	0.157361	0.146009	0.214773	0.122316	0.279551	0.128039	0.125249	0.198721	0.176353	0.22361	0.0836475	0.221494	0.036269	-0.00109895	0.0952833	0.253806	0.137146	0.217688
Zhuang_Tianlin	0.00811805	-0.00331768	0.00464377	0.00592364	-0.000303476	0.0199321	0.018984	0.0465647	0.219887	0.064407	0.0458051	0.0388003	0.0327667	0.0228024	0.0131564	0.0145743	0.0251889	0.0990836	0.162143	0.18179	0.232726	0.274889	0.219627	0.228096	0.228747	0.230586	0.214703	0.143561	0.233505	0.211239	0.221338	0.164796	0.158333	0.202655	0.148821	0.270042	0.150555	0.151413	0.202789	0.186351	0.225208	0.120054	0.232683	0.0780291	0.0476422	0.127185	0.247441	0.162824	0.236052
Zhuang_Guangnan	-0.0187227	-0.0280884	-0.0208378	-0.017801	-0.0243885	-0.00634235	-0.00494783	0.0211623	0.224697	0.0396112	0.0199923	0.0130972	0.00687245	-0.00415346	-0.0132984	-0.0127651	-0.0017977	0.0853265	0.155377	0.175565	0.237968	0.280156	0.223155	0.23659	0.236359	0.236031	0.21919	0.13197	0.239232	0.210008	0.227549	0.1587	0.148829	0.213776	0.140392	0.277623	0.142179	0.14311	0.206236	0.185389	0.230381	0.100702	0.2308	0.0573748	0.0241018	0.113601	0.250934	0.154056	0.229149
Zhuang_Chongzuo	0.00935839	-0.00162667	0.00610397	0.00850502	0.00203971	0.0219819	0.0214648	0.0486857	0.22007	0.0667493	0.0469339	0.0408234	0.0337971	0.0239425	0.0145925	0.015924	0.0269036	0.100542	0.164456	0.183234	0.233299	0.275508	0.222985	0.229842	0.232408	0.232912	0.216978	0.145191	0.233479	0.211523	0.222861	0.163868	0.157664	0.20757	0.150861	0.272949	0.152965	0.153843	0.205013	0.188423	0.226763	0.120583	0.233816	0.0803591	0.0493427	0.129382	0.246899	0.164165	0.236537
Zhuang_Guigang	0.0089064	-0.00213047	0.00557857	0.00726987	0.00112185	0.0218646	0.0199699	0.0476071	0.220442	0.0654664	0.0470267	0.0398371	0.0335385	0.0238495	0.0148269	0.0150762	0.0264964	0.0995673	0.163589	0.182227	0.233987	0.276076	0.219219	0.230579	0.229657	0.232741	0.215389	0.144863	0.234314	0.211516	0.223611	0.164985	0.158912	0.205496	0.151614	0.272703	0.152127	0.152304	0.203923	0.187522	0.22538	0.120936	0.234048	0.0787656	0.0483782	0.128334	0.247436	0.163312	0.23773
Zhuang_Qiubei	0.00717922	-0.00337828	0.00471424	0.00581857	-0.000429019	0.019682	0.0186896	0.0470042	0.223336	0.0650042	0.0448899	0.037744	0.0324445	0.0224134	0.0131634	0.0135499	0.0253372	0.100379	0.165205	0.183494	0.236317	0.277206	0.223481	0.232629	0.232212	0.234185	0.219816	0.145854	0.23583	0.213056	0.223649	0.166491	0.160576	0.212813	0.152681	0.274672	0.153206	0.15399	0.207163	0.189072	0.228576	0.117018	0.234777	0.0783442	0.0473491	0.128536	0.249034	0.165182	0.237472
Zhuang_Laibin	-0.0086253	-0.0190891	-0.0115515	-0.00966241	-0.0163394	0.00263184	0.00355409	0.0304162	0.225895	0.0492097	0.0302643	0.0228623	0.0156456	0.00711755	-0.00367026	-0.00324183	0.00859435	0.0900145	0.157958	0.179378	0.236651	0.278419	0.225158	0.225007	0.235207	0.23527	0.217925	0.137964	0.238035	0.21187	0.222732	0.160317	0.153452	0.208794	0.144017	0.275458	0.145886	0.147739	0.206284	0.186766	0.229408	0.109532	0.23242	0.0652918	0.03278	0.11958	0.25125	0.158342	0.232351
Zhuang_Hechi	0.00656485	-0.00497541	0.00304027	0.00464436	-0.00167853	0.0184707	0.0175607	0.0452557	0.222135	0.0640628	0.044768	0.0371825	0.0315226	0.0208091	0.011485	0.0122729	0.0241309	0.0988473	0.164244	0.180915	0.233446	0.27628	0.222589	0.230649	0.233137	0.233367	0.216355	0.144445	0.235781	0.212341	0.22382	0.164027	0.15866	0.208165	0.150989	0.272488	0.151438	0.152875	0.205314	0.188389	0.227791	0.116775	0.234193	0.077786	0.0464478	0.128498	0.248806	0.163156	0.237381
Zhuang_Fusui	-0.0097395	-0.0196542	-0.0129093	-0.0107029	-0.0169755	0.00260301	0.0020902	0.0297771	0.223953	0.0491627	0.0290339	0.0220029	0.0157569	0.0055684	-0.00463898	-0.00403079	0.00777271	0.090144	0.159099	0.178519	0.236698	0.279081	0.223518	0.232892	0.233594	0.235437	0.219582	0.136829	0.238314	0.211526	0.226582	0.161785	0.152635	0.213464	0.14381	0.278205	0.146297	0.14621	0.20581	0.184436	0.228995	0.111854	0.230758	0.0650688	0.0321081	0.119914	0.250672	0.157973	0.231985
Zhuang_Tianyang	-0.00863103	-0.0191064	-0.0114779	-0.00927085	-0.0159346	0.00344925	0.00418457	0.0309931	0.225918	0.0503586	0.0304192	0.0229121	0.016041	0.00590315	-0.00334231	-0.00289093	0.00891807	0.0912485	0.160131	0.180122	0.238263	0.281254	0.22665	0.238446	0.235627	0.239742	0.221717	0.138935	0.241917	0.213947	0.227659	0.163593	0.153678	0.213781	0.145489	0.279087	0.147976	0.148385	0.206742	0.187776	0.231126	0.108951	0.232938	0.0658272	0.0335934	0.121771	0.252179	0.160793	0.232828
Zhuang_Jingxi	0.00655887	-0.0042154	0.00403633	0.00589815	-0.000738734	0.0197219	0.0185216	0.0460536	0.222595	0.0643709	0.0444971	0.0388269	0.032214	0.0220202	0.0125992	0.0134874	0.0250406	0.10038	0.164663	0.183989	0.235655	0.277191	0.223302	0.231818	0.231998	0.23487	0.218155	0.145245	0.236708	0.211631	0.225665	0.165274	0.159694	0.211848	0.152089	0.273403	0.152165	0.153788	0.206013	0.189206	0.229101	0.119767	0.235053	0.0781072	0.0472899	0.129326	0.24909	0.16529	0.23722
Zhuang_Wenshan	0.010558	-0.000219299	0.00707717	0.00868682	0.00254961	0.0227927	0.0217522	0.049846	0.221712	0.0675558	0.0480648	0.0411981	0.0353798	0.0258408	0.0160648	0.0166772	0.0282189	0.102986	0.16672	0.184589	0.235772	0.277302	0.224519	0.233137	0.233185	0.234277	0.217742	0.145744	0.236537	0.21286	0.224367	0.167588	0.160383	0.207619	0.152897	0.274526	0.154399	0.154552	0.206748	0.189108	0.227737	0.123338	0.23609	0.0810641	0.0508092	0.131208	0.24928	0.166701	0.239324
Jing_Shanxin	-0.0180157	-0.0290281	-0.0217902	-0.0205622	-0.0271417	-0.00768493	-0.00724854	0.020532	0.226665	0.0391684	0.0205388	0.01281	0.00631671	-0.00385808	-0.0135852	-0.0138665	-0.00142745	0.0849473	0.154538	0.178615	0.240769	0.282346	0.225347	0.237751	0.237529	0.23659	0.222384	0.132605	0.241272	0.212915	0.228539	0.160401	0.151965	0.216649	0.138818	0.279701	0.142713	0.142594	0.207611	0.184671	0.229651	0.104154	0.231702	0.0573682	0.0230485	0.115234	0.253511	0.153304	0.230513
Jing_Wanwei	0.026723	0.0145354	0.0226442	0.0228093	0.0166648	0.0376863	0.0353237	0.0623305	0.219121	0.0790104	0.0622658	0.0556642	0.0503944	0.0413616	0.0318413	0.0325511	0.0435224	0.108269	0.167369	0.184747	0.231645	0.272625	0.219359	0.226975	0.227832	0.229111	0.214526	0.150013	0.232457	0.213285	0.220335	0.170522	0.1655	0.211363	0.155602	0.269762	0.156968	0.157361	0.204072	0.189941	0.224753	0.126735	0.235582	0.091132	0.0627059	0.13553	0.24607	0.167279	0.240493
Jing_Wutou	0.00336456	-0.00820135	-0.00042374	0.000281848	-0.0061176	0.0145413	0.0126939	0.0414637	0.22182	0.059128	0.0414284	0.0337821	0.0282919	0.0183796	0.00794679	0.00811368	0.0207613	0.095389	0.160617	0.179653	0.23377	0.275314	0.221855	0.228678	0.232342	0.233659	0.217298	0.141614	0.234569	0.211275	0.22492	0.164372	0.158246	0.212744	0.14772	0.273791	0.14977	0.149641	0.204925	0.187296	0.227061	0.115709	0.232097	0.074428	0.0424859	0.125025	0.247828	0.16152	0.23452
Sui_Huanjiang	0.0510442	0.036365	0.04628	0.0442966	0.0386293	0.0627538	0.0581137	0.0902427	0.26106	0.107375	0.0922364	0.083845	0.0786778	0.0689034	0.0567381	0.0585639	0.070705	0.141982	0.204731	0.222425	0.27432	0.312524	0.260838	0.267219	0.270057	0.271403	0.257357	0.187759	0.272969	0.254057	0.265406	0.209039	0.203165	0.252179	0.193498	0.310735	0.195791	0.19429	0.245162	0.230117	0.266283	0.161294	0.272815	0.122764	0.0921098	0.171773	0.286342	0.204978	0.275547
Sui_Yizhou	0.0368508	0.022497	0.0316485	0.030535	0.024491	0.0470268	0.0436943	0.0732194	0.24289	0.0915307	0.0759259	0.0676131	0.0625228	0.0524839	0.0418873	0.0426975	0.0546939	0.125056	0.187705	0.204637	0.255317	0.295806	0.244336	0.251096	0.250852	0.253569	0.236406	0.168329	0.255023	0.235472	0.244676	0.190221	0.186028	0.232212	0.174313	0.29317	0.176107	0.176409	0.227624	0.211221	0.24741	0.143387	0.256416	0.104999	0.0744326	0.153426	0.269643	0.187735	0.260445
Sui_Dushan	0.0510849	0.0366837	0.0459509	0.0447913	0.0387582	0.0630612	0.0588275	0.0894807	0.259993	0.107304	0.0896504	0.0823611	0.0770249	0.0668671	0.0562077	0.0566507	0.0689113	0.141847	0.204802	0.221587	0.271957	0.310811	0.262055	0.272959	0.269695	0.269604	0.254278	0.186732	0.274031	0.249738	0.262996	0.205798	0.20026	0.249948	0.19272	0.308388	0.193155	0.194499	0.24431	0.22831	0.263444	0.162475	0.271808	0.121674	0.090846	0.170024	0.284815	0.204656	0.274116
Sui_Sandu	0.0376501	0.0252738	0.034045	0.0343037	0.028024	0.0506516	0.0472849	0.0760084	0.241162	0.0942792	0.0755287	0.0685585	0.0632143	0.0532918	0.0430414	0.0441907	0.0560688	0.125367	0.186381	0.204211	0.254312	0.29155	0.241142	0.247284	0.251056	0.252061	0.235106	0.168175	0.254223	0.232252	0.243705	0.188206	0.181993	0.229706	0.174639	0.289375	0.176768	0.176157	0.225296	0.209873	0.24601	0.144718	0.254755	0.10646	0.0771289	0.153334	0.266364	0.187224	0.258827
Sui_Libo	0.0422415	0.0280113	0.0376109	0.0369096	0.0305705	0.0540818	0.0508638	0.081157	0.255415	0.0996889	0.0820287	0.0736524	0.0679988	0.0581278	0.0471522	0.04816	0.061066	0.134157	0.196934	0.215406	0.267459	0.305347	0.255774	0.266486	0.263403	0.265367	0.249561	0.179298	0.268146	0.244214	0.256518	0.199265	0.19291	0.244763	0.184649	0.303445	0.187204	0.187125	0.237836	0.222332	0.25888	0.15139	0.265171	0.113621	0.0821999	0.163463	0.27909	0.198101	0.268858
Sui_Duyun	0.0377837	0.0247628	0.0337125	0.0334319	0.0275757	0.0500246	0.0468823	0.0760441	0.240222	0.0934454	0.0751602	0.0683541	0.0636266	0.0532764	0.0427732	0.0440665	0.0553032	0.124825	0.186271	0.204019	0.25313	0.292326	0.242416	0.249608	0.250505	0.250288	0.235172	0.168855	0.252335	0.231525	0.242136	0.188439	0.18277	0.226591	0.174553	0.290266	0.176147	0.175769	0.22484	0.209309	0.244928	0.14473	0.25373	0.106222	0.0764204	0.154156	0.265869	0.186623	0.257599
Sui_Nandan	0.0382158	0.0246734	0.0341349	0.033603	0.0274768	0.0503467	0.0469128	0.0771549	0.246028	0.0948089	0.0771081	0.0702643	0.064294	0.0537085	0.0432395	0.0443594	0.0556837	0.128679	0.190952	0.207747	0.259234	0.298776	0.247926	0.254438	0.256829	0.257278	0.242898	0.172811	0.25933	0.238191	0.248269	0.192732	0.188225	0.23533	0.177657	0.296653	0.180286	0.180865	0.231094	0.214362	0.252558	0.149324	0.258733	0.108041	0.0784583	0.157359	0.271827	0.190713	0.262673
[truncated: 238 more columns]
