# Supplementary material for: Human Population Genetic History and Evolutionary Dynamics on the Eastern Tibetan Plateau
Source: Mol Biol Evol. 2025 Nov 17;42(11):msaf258. doi: 10.1093/molbev/msaf258 (PMC12620650; doi:10.1093/molbev/msaf258)
Supplement: msaf258_Supplementary_Data [file msaf258_supplementary_data.zip › Table S4.xlsx]

## Sheet: Table S4
Table S4. Shared genetic drift between Tibetan-Yi corridor populations and other modern and ancient reference populations inferred from outgroup-f3-statistics in the form f3(Reference populations, studied populations; Mbuti).
Populations		Sinitic	Studied_Tibeto-Burman	Studied_Tibeto-Burman	Tai_Kadai	Studied_Tibeto-Burman	Studied_Tibeto-Burman	Hmong_Mien	Tai_Kadai	Tai_Kadai	Sinitic	Hmong_Mien	Tai_Kadai	Studied_Sinitic	Studied_Sinitic	Studied_Tibeto-Burman	Studied_Tibeto-Burman	Tibeto_Burman	Tibeto_Burman	Studied_Sinitic	Studied_Sinitic	Studied_Tibeto-Burman	Studied_Sinitic	Studied_Sinitic	Tibeto_Burman	Studied_Sinitic	Studied_Sinitic	Studied_Sinitic	Studied_Sinitic	Studied_Tibeto-Burman	Studied_Sinitic	Studied_Sinitic	Studied_Sinitic	Studied_Tibeto-Burman	Tibeto_Burman	Studied_Sinitic	Studied_Sinitic	Studied_Sinitic	Studied_Sinitic	Tibeto_Burman	Studied_Sinitic	Studied_Sinitic	Studied_Sinitic	Studied_Sinitic	Studied_Sinitic	Tibeto_Burman	Studied_Tibeto-Burman	Studied_Sinitic	Studied_Sinitic
	Language families	Han_Haikou	Tibetan_Muli	Tibetan_Dujiangyan	Hlai_Qiongzhong	Muosuo_Yanyuan	Yi_Xichang	Miao_Daozhen_Zunyi	Gelao_Daozhen_Zunyi	Bouyei_Longli_Qiannan	Han_Zunyi	Miao_Kaili_Qiandongnan	Dong_Qiandongnan	Han_Tianshui_Gansu	Han_Zhangye_Gansu	Bai_Dali	Tibetan_Ganzi_Sichuan	Tujia_Xiangxi_Hunan	Tujia_Changde_Hunan	Han_Lanzhou_Gansu	Han_Meishan_Sichuan	Achang_China	Han_Dazhou_Sichuan	Han_Yaan_Sichuan	Tujia_Zhangjiajie_Hunan	Han_Wuwei_Gansu	Han_Ziyang_Sichuan	Han_Chengdu_Sichuan	Han_Guangan_Sichuan	Yi_Guizhou	Han_Suining_Sichuan	Han_Honghe_Yunnan	Han_Dingxi_Gansu	Hani_Puer_Yunnan	Tujia_Qianjiang_Chongqing	Han_Deyang_Sichuan	Han_Baiyin_Gansu	Han_Liangshan_Sichuan	Han_Yuxi_Yunnan	Tujia_Zunyi_Guizhou	Han_Leshan_Sichuan	Han_Bazhong_Sichuan	Han_Jinchang_Gansu	Han_Luzhou_Sichuan	Han_Pingliang_Gansu	Tujia_Enshi_Hubei	Yi_Yuxi_Yunnan	Han_Longnan_Gansu	Han_Neijiang_Sichuan
Han_Haikou	Sinitic		0.314921	0.315134	0.324354	0.316697	0.31777	0.322983	0.323117	0.323746	0.322788	0.323261	0.324161	0.319395	0.319679	0.320017	0.317464	0.322516	0.32349	0.319244	0.322925	0.323349	0.322619	0.32254	0.32324	0.31951	0.323113	0.322917	0.32284	0.321317	0.323153	0.320702	0.318823	0.31989	0.322784	0.322893	0.318311	0.322175	0.320905	0.323087	0.323549	0.322621	0.319979	0.323271	0.319005	0.323093	0.320397	0.320681	0.32237
Tibetan_Muli	Studied_Tibeto-Burman	0.314921		0.321479	0.310953	0.320757	0.319409	0.317254	0.317479	0.313042	0.316515	0.314396	0.314817	0.316597	0.316468	0.316489	0.319587	0.317677	0.317536	0.315793	0.316707	0.317307	0.316497	0.317216	0.317384	0.316684	0.316453	0.316963	0.316104	0.316869	0.316972	0.315961	0.315477	0.315733	0.31664	0.317113	0.31567	0.316663	0.316315	0.317853	0.317173	0.317465	0.316599	0.316823	0.316049	0.317802	0.316586	0.317096	0.316195
Tibetan_Dujiangyan	Studied_Tibeto-Burman	0.315134	0.321479		0.311094	0.319972	0.319136	0.317481	0.317731	0.313188	0.316883	0.314549	0.315093	0.316988	0.316831	0.316621	0.319977	0.31803	0.317843	0.316417	0.317169	0.317638	0.316921	0.317553	0.317747	0.317154	0.316841	0.317153	0.316507	0.317046	0.317229	0.316124	0.316	0.315973	0.316834	0.317449	0.315982	0.31701	0.316759	0.317949	0.317366	0.317875	0.317099	0.317096	0.31659	0.318211	0.316831	0.317509	0.316525
Hlai_Qiongzhong	Tai_Kadai	0.324354	0.310953	0.311094		0.313386	0.315176	0.321584	0.321851	0.326023	0.321692	0.324253	0.325372	0.316612	0.316773	0.318331	0.314324	0.32114	0.321964	0.316597	0.322016	0.32197	0.32134	0.32109	0.322023	0.316777	0.322349	0.321847	0.322006	0.319818	0.322195	0.319331	0.316254	0.318616	0.321626	0.321447	0.315151	0.320784	0.31915	0.321461	0.322657	0.320969	0.31714	0.322407	0.316141	0.321421	0.318991	0.317855	0.321534
Muosuo_Yanyuan	Studied_Tibeto-Burman	0.316697	0.320757	0.319972	0.313386		0.319741	0.318586	0.318769	0.315081	0.31794	0.316211	0.316884	0.317397	0.317547	0.317606	0.319096	0.319008	0.319075	0.3169	0.318196	0.318707	0.317785	0.318373	0.31874	0.317666	0.317955	0.318336	0.317646	0.318431	0.318258	0.317296	0.316376	0.316998	0.317815	0.318429	0.316328	0.317966	0.317597	0.319129	0.318691	0.318738	0.317619	0.318464	0.317058	0.319092	0.317688	0.318283	0.317647
Yi_Xichang	Studied_Tibeto-Burman	0.31777	0.319409	0.319136	0.315176	0.319741		0.319467	0.31958	0.316835	0.318892	0.317635	0.318274	0.317653	0.317731	0.318057	0.31882	0.319633	0.319684	0.317071	0.319014	0.319656	0.318574	0.319122	0.319561	0.317922	0.318903	0.319123	0.318624	0.31903	0.319226	0.317897	0.316788	0.317719	0.318899	0.319226	0.31668	0.318778	0.318348	0.320057	0.319514	0.319437	0.317739	0.319299	0.317313	0.319923	0.318381	0.318669	0.318324
Miao_Daozhen_Zunyi	Hmong_Mien	0.322983	0.317254	0.317481	0.321584	0.318586	0.319467		0.323829	0.322501	0.323261	0.322868	0.323685	0.32081	0.321016	0.320877	0.319108	0.323384	0.324157	0.32045	0.323256	0.32372	0.322904	0.323182	0.323869	0.321005	0.32347	0.323606	0.322957	0.321994	0.323407	0.321326	0.319959	0.320453	0.323049	0.323459	0.319645	0.322538	0.321765	0.323752	0.324069	0.323352	0.320931	0.323533	0.320238	0.32386	0.321328	0.321917	0.322815
Gelao_Daozhen_Zunyi	Tai_Kadai	0.323117	0.317479	0.317731	0.321851	0.318769	0.31958	0.323829		0.322581	0.323263	0.32308	0.323794	0.321051	0.321121	0.321009	0.319473	0.323512	0.324073	0.320511	0.323631	0.323992	0.323279	0.323463	0.324104	0.321178	0.323442	0.323437	0.323247	0.322078	0.32344	0.321627	0.320124	0.320612	0.323632	0.323685	0.319934	0.322793	0.32181	0.324157	0.324228	0.323595	0.321464	0.323807	0.320597	0.32397	0.321287	0.321463	0.322966
Bouyei_Longli_Qiannan	Tai_Kadai	0.323746	0.313042	0.313188	0.326023	0.315081	0.316835	0.322501	0.322581		0.322531	0.32641	0.326347	0.317967	0.318115	0.319302	0.316137	0.322473	0.322992	0.317792	0.322584	0.3227	0.322263	0.321761	0.322989	0.318122	0.323003	0.322468	0.322708	0.32095	0.323006	0.32029	0.317473	0.319513	0.322625	0.322287	0.316759	0.321285	0.320267	0.322675	0.323436	0.321869	0.318715	0.323013	0.31766	0.322474	0.320119	0.319058	0.32225
Han_Zunyi	Sinitic	0.322788	0.316515	0.316883	0.321692	0.31794	0.318892	0.323261	0.323263	0.322531		0.322912	0.323548	0.32028	0.320505	0.320528	0.318865	0.322991	0.323675	0.32009	0.323036	0.323597	0.322756	0.322948	0.323595	0.320435	0.323342	0.323178	0.322859	0.321567	0.323257	0.320848	0.319836	0.320306	0.322916	0.32323	0.319477	0.322401	0.321234	0.323792	0.323698	0.322981	0.320494	0.323281	0.319909	0.323451	0.320683	0.321225	0.32248
Miao_Kaili_Qiandongnan	Hmong_Mien	0.323261	0.314396	0.314549	0.324253	0.316211	0.317635	0.322868	0.32308	0.32641	0.322912		0.326662	0.318583	0.318849	0.319747	0.317117	0.32275	0.323031	0.31816	0.322717	0.322811	0.322456	0.322206	0.3233	0.318773	0.323059	0.322786	0.322768	0.321243	0.322926	0.320393	0.318069	0.319744	0.322472	0.322663	0.317515	0.321783	0.320669	0.322882	0.32328	0.322096	0.31895	0.323043	0.318113	0.322869	0.320505	0.319716	0.322287
Dong_Qiandongnan	Tai_Kadai	0.324161	0.314817	0.315093	0.325372	0.316884	0.318274	0.323685	0.323794	0.326347	0.323548	0.326662		0.319444	0.319781	0.320377	0.317561	0.323578	0.323865	0.319382	0.3234	0.323792	0.323197	0.32285	0.32411	0.319536	0.323919	0.323488	0.323535	0.321845	0.323904	0.321206	0.318767	0.32031	0.323409	0.323495	0.318123	0.322411	0.321454	0.323685	0.324207	0.323016	0.320138	0.323835	0.319083	0.32364	0.321021	0.320154	0.323042
Han_Tianshui_Gansu	Studied_Sinitic	0.319395	0.316597	0.316988	0.316612	0.317397	0.317653	0.32081	0.321051	0.317967	0.32028	0.318583	0.319444		0.319537	0.318714	0.317826	0.320773	0.321159	0.318832	0.320871	0.321304	0.320376	0.320799	0.321078	0.31956	0.320366	0.320776	0.320307	0.31943	0.320657	0.318825	0.318421	0.318006	0.32029	0.320854	0.318329	0.320029	0.319288	0.321376	0.321128	0.320811	0.319658	0.320797	0.318968	0.321144	0.318804	0.320064	0.3197
Han_Zhangye_Gansu	Studied_Sinitic	0.319679	0.316468	0.316831	0.316773	0.317547	0.317731	0.321016	0.321121	0.318115	0.320505	0.318849	0.319781	0.319537		0.318579	0.318125	0.320751	0.321612	0.319063	0.320694	0.321217	0.320599	0.321065	0.321378	0.319744	0.320628	0.320831	0.320249	0.319492	0.320727	0.319053	0.31852	0.318183	0.320241	0.320889	0.318205	0.320243	0.31934	0.321313	0.32131	0.321031	0.319511	0.320895	0.318949	0.321702	0.318851	0.3203	0.320066
Bai_Dali	Studied_Tibeto-Burman	0.320017	0.316489	0.316621	0.318331	0.317606	0.318057	0.320877	0.321009	0.319302	0.320528	0.319747	0.320377	0.318714	0.318579		0.317746	0.321177	0.321301	0.318348	0.320667	0.321278	0.320383	0.320547	0.321298	0.318928	0.320684	0.320861	0.320326	0.319604	0.320906	0.319283	0.317804	0.318417	0.320472	0.320759	0.317595	0.320039	0.319421	0.321367	0.321288	0.320827	0.318906	0.320757	0.318284	0.321427	0.319413	0.319531	0.320195
Tibetan_Ganzi_Sichuan	Studied_Tibeto-Burman	0.317464	0.319587	0.319977	0.314324	0.319096	0.31882	0.319108	0.319473	0.316137	0.318865	0.317117	0.317561	0.317826	0.318125	0.317746		0.319396	0.319496	0.317298	0.318854	0.319358	0.318616	0.318765	0.319445	0.317954	0.318613	0.318703	0.3185	0.318379	0.318779	0.317421	0.31685	0.317146	0.318298	0.319106	0.316743	0.318414	0.318105	0.319503	0.319183	0.319409	0.317812	0.318958	0.317373	0.31984	0.317604	0.318585	0.318164
Tujia_Xiangxi_Hunan	Tibeto_Burman	0.322516	0.317677	0.31803	0.32114	0.319008	0.319633	0.323384	0.323512	0.322473	0.322991	0.32275	0.323578	0.320773	0.320751	0.321177	0.319396		0.324076	0.320412	0.32343	0.323962	0.322958	0.323018	0.323991	0.320944	0.32353	0.32338	0.323083	0.321977	0.323463	0.321475	0.320011	0.320759	0.322943	0.323408	0.319727	0.322385	0.321652	0.323946	0.323993	0.323277	0.321018	0.323474	0.320761	0.323999	0.321277	0.321157	0.322707
Tujia_Changde_Hunan	Tibeto_Burman	0.32349	0.317536	0.317843	0.321964	0.319075	0.319684	0.324157	0.324073	0.322992	0.323675	0.323031	0.323865	0.321159	0.321612	0.321301	0.319496	0.324076		0.320981	0.323824	0.324549	0.323607	0.323494	0.324473	0.321369	0.324078	0.323836	0.32367	0.322466	0.32407	0.321786	0.3205	0.321146	0.323884	0.324205	0.320295	0.323026	0.322381	0.324631	0.324728	0.32375	0.321625	0.324082	0.320988	0.324227	0.321591	0.322869	0.323349
Han_Lanzhou_Gansu	Studied_Sinitic	0.319244	0.315793	0.316417	0.316597	0.3169	0.317071	0.32045	0.320511	0.317792	0.32009	0.31816	0.319382	0.318832	0.319063	0.318348	0.317298	0.320412	0.320981		0.320434	0.321025	0.320013	0.320293	0.320965	0.319098	0.320184	0.320314	0.319737	0.319062	0.320061	0.31851	0.31796	0.317395	0.31973	0.320254	0.317829	0.319618	0.318872	0.320943	0.320847	0.32068	0.319444	0.320309	0.318496	0.321117	0.318331	0.319729	0.319808
Han_Meishan_Sichuan	Studied_Sinitic	0.322925	0.316707	0.317169	0.322016	0.318196	0.319014	0.323256	0.323631	0.322584	0.323036	0.322717	0.3234	0.320871	0.320694	0.320667	0.318854	0.32343	0.323824	0.320434		0.323719	0.323187	0.322862	0.323904	0.320721	0.323097	0.323367	0.323041	0.321761	0.323522	0.321078	0.320024	0.320416	0.323064	0.323344	0.319686	0.322769	0.321616	0.323497	0.324012	0.323277	0.321041	0.323575	0.32006	0.323708	0.320889	0.321076	0.322692
Achang_China	Studied_Tibeto-Burman	0.323349	0.317307	0.317638	0.32197	0.318707	0.319656	0.32372	0.323992	0.3227	0.323597	0.322811	0.323792	0.321304	0.321217	0.321278	0.319358	0.323962	0.324549	0.321025	0.323719		0.323386	0.323619	0.324287	0.321585	0.323679	0.32401	0.323526	0.322295	0.323921	0.321667	0.320557	0.320752	0.323603	0.323879	0.320155	0.322906	0.32212	0.324091	0.324645	0.323684	0.32173	0.324018	0.320776	0.32431	0.321396	0.322587	0.323183
Han_Dazhou_Sichuan	Studied_Sinitic	0.322619	0.316497	0.316921	0.32134	0.317785	0.318574	0.322904	0.323279	0.322263	0.322756	0.322456	0.323197	0.320376	0.320599	0.320383	0.318616	0.322958	0.323607	0.320013	0.323187	0.323386		0.322752	0.32345	0.320404	0.322722	0.323202	0.322717	0.321385	0.323026	0.320933	0.319631	0.320079	0.322856	0.323055	0.319165	0.322251	0.321331	0.323798	0.323555	0.323001	0.320748	0.323044	0.319865	0.323406	0.320904	0.321671	0.322278
Han_Yaan_Sichuan	Studied_Sinitic	0.32254	0.317216	0.317553	0.32109	0.318373	0.319122	0.323182	0.323463	0.321761	0.322948	0.322206	0.32285	0.320799	0.321065	0.320547	0.318765	0.323018	0.323494	0.320293	0.322862	0.323619	0.322752		0.323474	0.321057	0.32308	0.323261	0.322763	0.321785	0.323121	0.321137	0.319947	0.320286	0.322743	0.323376	0.319506	0.322449	0.321478	0.323537	0.323704	0.323071	0.321082	0.323284	0.320313	0.323573	0.32082	0.321855	0.322449
Tujia_Zhangjiajie_Hunan	Tibeto_Burman	0.32324	0.317384	0.317747	0.322023	0.31874	0.319561	0.323869	0.324104	0.322989	0.323595	0.3233	0.32411	0.321078	0.321378	0.321298	0.319445	0.323991	0.324473	0.320965	0.323904	0.324287	0.32345	0.323474		0.321318	0.323813	0.323829	0.323502	0.322622	0.323893	0.321864	0.320614	0.320566	0.32373	0.323868	0.320082	0.323098	0.322224	0.324308	0.324504	0.323847	0.321625	0.323973	0.320888	0.324393	0.32168	0.322124	0.323057
Han_Wuwei_Gansu	Studied_Sinitic	0.31951	0.316684	0.317154	0.316777	0.317666	0.317922	0.321005	0.321178	0.318122	0.320435	0.318773	0.319536	0.31956	0.319744	0.318928	0.317954	0.320944	0.321369	0.319098	0.320721	0.321585	0.320404	0.321057	0.321318		0.320774	0.320855	0.320319	0.319492	0.320771	0.319013	0.318708	0.318004	0.320422	0.321076	0.318544	0.320351	0.319693	0.321846	0.321367	0.3211	0.32012	0.321035	0.319263	0.321638	0.318858	0.320505	0.320136
Han_Ziyang_Sichuan	Studied_Sinitic	0.323113	0.316453	0.316841	0.322349	0.317955	0.318903	0.32347	0.323442	0.323003	0.323342	0.323059	0.323919	0.320366	0.320628	0.320684	0.318613	0.32353	0.324078	0.320184	0.323097	0.323679	0.322722	0.32308	0.323813	0.320774		0.323443	0.323134	0.321966	0.323446	0.321185	0.319786	0.320372	0.323042	0.323515	0.319301	0.322524	0.321514	0.3237	0.323981	0.323222	0.320517	0.32354	0.32004	0.323615	0.320937	0.321481	0.322783
Han_Chengdu_Sichuan	Studied_Sinitic	0.322917	0.316963	0.317153	0.321847	0.318336	0.319123	0.323606	0.323437	0.322468	0.323178	0.322786	0.323488	0.320776	0.320831	0.320861	0.318703	0.32338	0.323836	0.320314	0.323367	0.32401	0.323202	0.323261	0.323829	0.320855	0.323443		0.323208	0.321932	0.323532	0.321094	0.319917	0.320156	0.323197	0.323339	0.319631	0.322367	0.321607	0.323886	0.324042	0.323275	0.321045	0.32348	0.320171	0.323702	0.320962	0.321776	0.322657
Han_Guangan_Sichuan	Studied_Sinitic	0.32284	0.316104	0.316507	0.322006	0.317646	0.318624	0.322957	0.323247	0.322708	0.322859	0.322768	0.323535	0.320307	0.320249	0.320326	0.3185	0.323083	0.32367	0.319737	0.323041	0.323526	0.322717	0.322763	0.323502	0.320319	0.323134	0.323208		0.321284	0.323007	0.320843	0.3194	0.32023	0.322774	0.322996	0.319122	0.322219	0.321213	0.323232	0.323814	0.322539	0.32045	0.323359	0.319705	0.323199	0.320815	0.320564	0.322392
Yi_Guizhou	Studied_Tibeto-Burman	0.321317	0.316869	0.317046	0.319818	0.318431	0.31903	0.321994	0.322078	0.32095	0.321567	0.321243	0.321845	0.31943	0.319492	0.319604	0.318379	0.321977	0.322466	0.319062	0.321761	0.322295	0.321385	0.321785	0.322622	0.319492	0.321966	0.321932	0.321284		0.321903	0.32019	0.318548	0.319348	0.321585	0.322122	0.318056	0.321176	0.320361	0.322781	0.322375	0.321938	0.319641	0.321796	0.3188	0.322434	0.319861	0.320484	0.321113
Han_Suining_Sichuan	Studied_Sinitic	0.323153	0.316972	0.317229	0.322195	0.318258	0.319226	0.323407	0.32344	0.323006	0.323257	0.322926	0.323904	0.320657	0.320727	0.320906	0.318779	0.323463	0.32407	0.320061	0.323522	0.323921	0.323026	0.323121	0.323893	0.320771	0.323446	0.323532	0.323007	0.321903		0.321327	0.319956	0.320506	0.323113	0.323637	0.319509	0.322592	0.321716	0.323626	0.324016	0.323311	0.321101	0.323754	0.320333	0.323947	0.321328	0.321643	0.322723
Han_Honghe_Yunnan	Studied_Sinitic	0.320702	0.315961	0.316124	0.319331	0.317296	0.317897	0.321326	0.321627	0.32029	0.320848	0.320393	0.321206	0.318825	0.319053	0.319283	0.317421	0.321475	0.321786	0.31851	0.321078	0.321667	0.320933	0.321137	0.321864	0.319013	0.321185	0.321094	0.320843	0.32019	0.321327		0.318008	0.318964	0.321087	0.321502	0.31769	0.320612	0.31991	0.321567	0.32176	0.321227	0.31938	0.321421	0.318401	0.321698	0.319621	0.319639	0.320473
Han_Dingxi_Gansu	Studied_Sinitic	0.318823	0.315477	0.316	0.316254	0.316376	0.316788	0.319959	0.320124	0.317473	0.319836	0.318069	0.318767	0.318421	0.31852	0.317804	0.31685	0.320011	0.3205	0.31796	0.320024	0.320557	0.319631	0.319947	0.320614	0.318708	0.319786	0.319917	0.3194	0.318548	0.319956	0.318008		0.317192	0.319398	0.320109	0.317481	0.319267	0.318663	0.320892	0.320596	0.320317	0.318512	0.319967	0.317969	0.320686	0.317611	0.319153	0.319344
Hani_Puer_Yunnan	Studied_Tibeto-Burman	0.31989	0.315733	0.315973	0.318616	0.316998	0.317719	0.320453	0.320612	0.319513	0.320306	0.319744	0.32031	0.318006	0.318183	0.318417	0.317146	0.320759	0.321146	0.317395	0.320416	0.320752	0.320079	0.320286	0.320566	0.318004	0.320372	0.320156	0.32023	0.319348	0.320506	0.318964	0.317192		0.320031	0.320587	0.316781	0.319414	0.319186	0.320782	0.321018	0.320571	0.317926	0.320729	0.317426	0.320601	0.319724	0.318535	0.319429
Tujia_Qianjiang_Chongqing	Tibeto_Burman	0.322784	0.31664	0.316834	0.321626	0.317815	0.318899	0.323049	0.323632	0.322625	0.322916	0.322472	0.323409	0.32029	0.320241	0.320472	0.318298	0.322943	0.323884	0.31973	0.323064	0.323603	0.322856	0.322743	0.32373	0.320422	0.323042	0.323197	0.322774	0.321585	0.323113	0.321087	0.319398	0.320031		0.322888	0.318768	0.322314	0.321094	0.323263	0.323677	0.322818	0.32038	0.323273	0.319973	0.323425	0.320722	0.321683	0.322295
Han_Deyang_Sichuan	Studied_Sinitic	0.322893	0.317113	0.317449	0.321447	0.318429	0.319226	0.323459	0.323685	0.322287	0.32323	0.322663	0.323495	0.320854	0.320889	0.320759	0.319106	0.323408	0.324205	0.320254	0.323344	0.323879	0.323055	0.323376	0.323868	0.321076	0.323515	0.323339	0.322996	0.322122	0.323637	0.321502	0.320109	0.320587	0.322888		0.319704	0.322672	0.321639	0.323925	0.323977	0.323186	0.321465	0.323474	0.320357	0.32374	0.321075	0.321756	0.322674
Han_Baiyin_Gansu	Studied_Sinitic	0.318311	0.31567	0.315982	0.315151	0.316328	0.31668	0.319645	0.319934	0.316759	0.319477	0.317515	0.318123	0.318329	0.318205	0.317595	0.316743	0.319727	0.320295	0.317829	0.319686	0.320155	0.319165	0.319506	0.320082	0.318544	0.319301	0.319631	0.319122	0.318056	0.319509	0.31769	0.317481	0.316781	0.318768	0.319704		0.319156	0.318436	0.320143	0.320085	0.319707	0.318697	0.319606	0.317872	0.320251	0.317268	0.319503	0.318781
Han_Liangshan_Sichuan	Studied_Sinitic	0.322175	0.316663	0.31701	0.320784	0.317966	0.318778	0.322538	0.322793	0.321285	0.322401	0.321783	0.322411	0.320029	0.320243	0.320039	0.318414	0.322385	0.323026	0.319618	0.322769	0.322906	0.322251	0.322449	0.323098	0.320351	0.322524	0.322367	0.322219	0.321176	0.322592	0.320612	0.319267	0.319414	0.322314	0.322672	0.319156		0.321209	0.32291	0.323257	0.322578	0.32039	0.32275	0.319759	0.322966	0.320387	0.320608	0.321834
Han_Yuxi_Yunnan	Studied_Sinitic	0.320905	0.316315	0.316759	0.31915	0.317597	0.318348	0.321765	0.32181	0.320267	0.321234	0.320669	0.321454	0.319288	0.31934	0.319421	0.318105	0.321652	0.322381	0.318872	0.321616	0.32212	0.321331	0.321478	0.322224	0.319693	0.321514	0.321607	0.321213	0.320361	0.321716	0.31991	0.318663	0.319186	0.321094	0.321639	0.318436	0.321209		0.322324	0.322292	0.321688	0.319621	0.321672	0.319013	0.322103	0.320139	0.32048	0.320965
Tujia_Zunyi_Guizhou	Tibeto_Burman	0.323087	0.317853	0.317949	0.321461	0.319129	0.320057	0.323752	0.324157	0.322675	0.323792	0.322882	0.323685	0.321376	0.321313	0.321367	0.319503	0.323946	0.324631	0.320943	0.323497	0.324091	0.323798	0.323537	0.324308	0.321846	0.3237	0.323886	0.323232	0.322781	0.323626	0.321567	0.320892	0.320782	0.323263	0.323925	0.320143	0.32291	0.322324		0.324399	0.323498	0.322018	0.323844	0.320926	0.324145	0.321411	0.323062	0.322674
Han_Leshan_Sichuan	Studied_Sinitic	0.323549	0.317173	0.317366	0.322657	0.318691	0.319514	0.324069	0.324228	0.323436	0.323698	0.32328	0.324207	0.321128	0.32131	0.321288	0.319183	0.323993	0.324728	0.320847	0.324012	0.324645	0.323555	0.323704	0.324504	0.321367	0.323981	0.324042	0.323814	0.322375	0.324016	0.32176	0.320596	0.321018	0.323677	0.323977	0.320085	0.323257	0.322292	0.324399		0.324038	0.321556	0.324242	0.320649	0.324457	0.321799	0.321829	0.323255
Han_Bazhong_Sichuan	Studied_Sinitic	0.322621	0.317465	0.317875	0.320969	0.318738	0.319437	0.323352	0.323595	0.321869	0.322981	0.322096	0.323016	0.320811	0.321031	0.320827	0.319409	0.323277	0.32375	0.32068	0.323277	0.323684	0.323001	0.323071	0.323847	0.3211	0.323222	0.323275	0.322539	0.321938	0.323311	0.321227	0.320317	0.320571	0.322818	0.323186	0.319707	0.322578	0.321688	0.323498	0.324038		0.320923	0.323378	0.320523	0.323844	0.321146	0.321802	0.32265
Han_Jinchang_Gansu	Studied_Sinitic	0.319979	0.316599	0.317099	0.31714	0.317619	0.317739	0.320931	0.321464	0.318715	0.320494	0.31895	0.320138	0.319658	0.319511	0.318906	0.317812	0.321018	0.321625	0.319444	0.321041	0.32173	0.320748	0.321082	0.321625	0.32012	0.320517	0.321045	0.32045	0.319641	0.321101	0.31938	0.318512	0.317926	0.32038	0.321465	0.318697	0.32039	0.319621	0.322018	0.321556	0.320923		0.321161	0.319304	0.321781	0.318942	0.320443	0.320128
Han_Luzhou_Sichuan	Studied_Sinitic	0.323271	0.316823	0.317096	0.322407	0.318464	0.319299	0.323533	0.323807	0.323013	0.323281	0.323043	0.323835	0.320797	0.320895	0.320757	0.318958	0.323474	0.324082	0.320309	0.323575	0.324018	0.323044	0.323284	0.323973	0.321035	0.32354	0.32348	0.323359	0.321796	0.323754	0.321421	0.319967	0.320729	0.323273	0.323474	0.319606	0.32275	0.321672	0.323844	0.324242	0.323378	0.321161		0.320162	0.32378	0.321024	0.322065	0.323147
Han_Pingliang_Gansu	Studied_Sinitic	0.319005	0.316049	0.31659	0.316141	0.317058	0.317313	0.320238	0.320597	0.31766	0.319909	0.318113	0.319083	0.318968	0.318949	0.318284	0.317373	0.320761	0.320988	0.318496	0.32006	0.320776	0.319865	0.320313	0.320888	0.319263	0.32004	0.320171	0.319705	0.3188	0.320333	0.318401	0.317969	0.317426	0.319973	0.320357	0.317872	0.319759	0.319013	0.320926	0.320649	0.320523	0.319304	0.320162		0.321012	0.317998	0.319647	0.319625
Tujia_Enshi_Hubei	Tibeto_Burman	0.323093	0.317802	0.318211	0.321421	0.319092	0.319923	0.32386	0.32397	0.322474	0.323451	0.322869	0.32364	0.321144	0.321702	0.321427	0.31984	0.323999	0.324227	0.321117	0.323708	0.32431	0.323406	0.323573	0.324393	0.321638	0.323615	0.323702	0.323199	0.322434	0.323947	0.321698	0.320686	0.320601	0.323425	0.32374	0.320251	0.322966	0.322103	0.324145	0.324457	0.323844	0.321781	0.32378	0.321012		0.321639	0.322069	0.323265
Yi_Yuxi_Yunnan	Studied_Tibeto-Burman	0.320397	0.316586	0.316831	0.318991	0.317688	0.318381	0.321328	0.321287	0.320119	0.320683	0.320505	0.321021	0.318804	0.318851	0.319413	0.317604	0.321277	0.321591	0.318331	0.320889	0.321396	0.320904	0.32082	0.32168	0.318858	0.320937	0.320962	0.320815	0.319861	0.321328	0.319621	0.317611	0.319724	0.320722	0.321075	0.317268	0.320387	0.320139	0.321411	0.321799	0.321146	0.318942	0.321024	0.317998	0.321639		0.318687	0.32049
Han_Longnan_Gansu	Studied_Sinitic	0.320681	0.317096	0.317509	0.317855	0.318283	0.318669	0.321917	0.321463	0.319058	0.321225	0.319716	0.320154	0.320064	0.3203	0.319531	0.318585	0.321157	0.322869	0.319729	0.321076	0.322587	0.321671	0.321855	0.322124	0.320505	0.321481	0.321776	0.320564	0.320484	0.321643	0.319639	0.319153	0.318535	0.321683	0.321756	0.319503	0.320608	0.32048	0.323062	0.321829	0.321802	0.320443	0.322065	0.319647	0.322069	0.318687		0.320911
Han_Neijiang_Sichuan	Studied_Sinitic	0.32237	0.316195	0.316525	0.321534	0.317647	0.318324	0.322815	0.322966	0.32225	0.32248	0.322287	0.323042	0.3197	0.320066	0.320195	0.318164	0.322707	0.323349	0.319808	0.322692	0.323183	0.322278	0.322449	0.323057	0.320136	0.322783	0.322657	0.322392	0.321113	0.322723	0.320473	0.319344	0.319429	0.322295	0.322674	0.318781	0.321834	0.320965	0.322674	0.323255	0.32265	0.320128	0.323147	0.319625	0.323265	0.32049	0.320911
Han_Nanchong_Sichuan	Studied_Sinitic	0.322347	0.316634	0.317122	0.320957	0.318008	0.318915	0.322768	0.323052	0.32194	0.322526	0.322062	0.322773	0.320194	0.320394	0.320338	0.318756	0.323175	0.323594	0.319726	0.32294	0.323324	0.322476	0.322473	0.323239	0.320343	0.322807	0.322793	0.322509	0.321445	0.322892	0.320902	0.319516	0.319742	0.322451	0.322727	0.319127	0.321978	0.320994	0.323316	0.323554	0.322683	0.320426	0.322926	0.319965	0.323189	0.320732	0.321106	0.322071
Tujia_Wanzhou_Chongqing	Tibeto_Burman	0.322699	0.316691	0.31721	0.321281	0.318048	0.318931	0.323574	0.323708	0.322232	0.323428	0.32264	0.323513	0.32081	0.320499	0.32065	0.318343	0.323523	0.324198	0.320408	0.323139	0.323921	0.323172	0.322928	0.323872	0.321034	0.322654	0.323806	0.322795	0.321683	0.323302	0.32102	0.319677	0.32037	0.323101	0.323046	0.31944	0.322259	0.320975	0.323213	0.324185	0.322534	0.320934	0.323648	0.320106	0.323638	0.320427	0.322067	0.322764
Han_Qingyang_Gansu	Studied_Sinitic	0.318798	0.315965	0.316536	0.315892	0.316923	0.317168	0.320231	0.320405	0.31722	0.31985	0.317943	0.318871	0.318936	0.318926	0.318308	0.317384	0.320231	0.320956	0.318409	0.320065	0.320739	0.319755	0.320311	0.320713	0.319065	0.320059	0.32019	0.319843	0.318919	0.320229	0.318309	0.317846	0.31736	0.319668	0.320467	0.317906	0.31968	0.318905	0.320799	0.320702	0.320426	0.318788	0.320032	0.318442	0.32066	0.318446	0.319874	0.319244
Tibetan_Xining_Qinghai	Studied_Tibeto-Burman	0.313376	0.315355	0.315825	0.30979	0.31518	0.314584	0.314947	0.314991	0.311603	0.314546	0.312563	0.313074	0.314162	0.314422	0.313894	0.31491	0.315367	0.31564	0.313898	0.314925	0.315347	0.314352	0.315127	0.315257	0.314478	0.314517	0.314761	0.314401	0.314412	0.315025	0.313731	0.313312	0.312924	0.314503	0.315073	0.31354	0.314708	0.314129	0.315896	0.315463	0.315376	0.314182	0.314854	0.313895	0.315786	0.313635	0.314887	0.314227
Han_Chuxiong_Yunnan	Studied_Sinitic	0.320478	0.316324	0.316311	0.31899	0.317688	0.31803	0.32115	0.321265	0.319929	0.320824	0.320114	0.321185	0.318879	0.318945	0.319251	0.317929	0.321342	0.321658	0.3185	0.321309	0.32149	0.320846	0.321118	0.321532	0.318548	0.320758	0.321053	0.320778	0.320015	0.32117	0.319291	0.317926	0.318925	0.320488	0.321474	0.31786	0.320372	0.319789	0.321293	0.321523	0.320951	0.319003	0.321409	0.318191	0.321391	0.319598	0.319614	0.320383
Nakhi_Lijiang_Yunnan	Studied_Tibeto-Burman	0.318877	0.316578	0.316686	0.316666	0.317694	0.317778	0.320012	0.320237	0.317762	0.319586	0.31854	0.319334	0.317911	0.318066	0.318183	0.317232	0.320037	0.320453	0.317433	0.319725	0.320219	0.319418	0.319841	0.320497	0.317921	0.319729	0.319685	0.319268	0.318996	0.320035	0.318309	0.316908	0.317665	0.319446	0.319733	0.31688	0.31937	0.319034	0.32057	0.320198	0.319871	0.318447	0.319944	0.317459	0.320536	0.318636	0.318674	0.319156
Han_Zhaotong_Yunnan	Studied_Sinitic	0.32209	0.316312	0.316615	0.320928	0.317764	0.318584	0.322655	0.322778	0.321821	0.322455	0.321912	0.32276	0.31998	0.320052	0.320089	0.318175	0.322544	0.323195	0.319449	0.322574	0.323119	0.322217	0.322405	0.323015	0.320218	0.322753	0.322579	0.322382	0.32106	0.32274	0.320465	0.3192	0.319932	0.322233	0.322575	0.319156	0.321921	0.320818	0.322911	0.323351	0.322194	0.320207	0.322827	0.319463	0.32308	0.320468	0.321092	0.321857
Tibetan_Aba_Sichuan	Studied_Tibeto-Burman	0.321492	0.316808	0.317074	0.320254	0.317956	0.318499	0.322142	0.322569	0.321126	0.321739	0.321145	0.322275	0.319847	0.319486	0.319684	0.318927	0.321927	0.32278	0.319369	0.322434	0.322821	0.321601	0.321966	0.322698	0.319886	0.322361	0.32208	0.322028	0.320974	0.322148	0.320016	0.318863	0.319719	0.321757	0.322086	0.318377	0.321601	0.320501	0.322498	0.322897	0.322033	0.320214	0.322259	0.319318	0.322266	0.320101	0.320899	0.321587
Han_Kunming_Yunnan	Studied_Sinitic	0.320956	0.316805	0.317143	0.319382	0.318039	0.318472	0.321888	0.322172	0.320323	0.321517	0.320674	0.321514	0.319717	0.319639	0.319667	0.318354	0.321914	0.322209	0.319317	0.321455	0.322165	0.321456	0.321679	0.322347	0.319778	0.321855	0.321644	0.321226	0.320669	0.321703	0.319996	0.318711	0.319292	0.321315	0.321868	0.31837	0.321343	0.320427	0.322286	0.322448	0.321875	0.32017	0.322054	0.319194	0.322392	0.320348	0.320674	0.32098
Han_Dali_Yunnan	Studied_Sinitic	0.320822	0.316419	0.316669	0.319052	0.317788	0.318493	0.321511	0.321859	0.320304	0.320954	0.320594	0.321188	0.319253	0.319542	0.319511	0.318113	0.321705	0.322376	0.318918	0.321731	0.321846	0.321064	0.321367	0.322137	0.319527	0.321355	0.321628	0.321151	0.320263	0.321683	0.319594	0.318216	0.319396	0.321366	0.321585	0.317932	0.320747	0.320304	0.321546	0.322073	0.321774	0.319664	0.321779	0.318917	0.321994	0.320167	0.319721	0.320784
Yi_Lincang_Yunnan	Studied_Tibeto-Burman	0.318946	0.315059	0.31547	0.317917	0.316418	0.317104	0.319834	0.320147	0.319711	0.319427	0.319071	0.319859	0.31721	0.317345	0.318067	0.316608	0.319891	0.320354	0.316676	0.319483	0.320234	0.319159	0.319611	0.320033	0.317302	0.319859	0.319884	0.319335	0.318963	0.319777	0.318213	0.316067	0.317688	0.319456	0.319637	0.316167	0.319003	0.318845	0.320511	0.320495	0.319705	0.317619	0.319719	0.316831	0.319965	0.318527	0.317391	0.318775
Han_Jiuquan_Gansu	Studied_Sinitic	0.319847	0.316681	0.317117	0.317057	0.317702	0.318028	0.321232	0.321298	0.318347	0.320822	0.3188	0.319824	0.319515	0.320056	0.31892	0.318079	0.320984	0.321829	0.319267	0.321103	0.321821	0.32083	0.321129	0.321481	0.319995	0.320748	0.321096	0.320686	0.319662	0.321144	0.319226	0.318842	0.318464	0.320901	0.32124	0.318653	0.320416	0.319967	0.321627	0.321622	0.321362	0.319909	0.321145	0.319513	0.321712	0.318644	0.320428	0.320457
Han_Qujing_Yunnan	Studied_Sinitic	0.320842	0.316555	0.316808	0.318863	0.317621	0.318248	0.321644	0.321791	0.3198	0.321223	0.320123	0.321081	0.319436	0.319704	0.319203	0.318074	0.321848	0.322103	0.319224	0.321372	0.322044	0.321264	0.321642	0.322035	0.319675	0.321393	0.32165	0.321135	0.320204	0.321588	0.319767	0.318702	0.318974	0.321365	0.321709	0.318265	0.320938	0.320155	0.322101	0.322169	0.321717	0.319824	0.321712	0.319248	0.322142	0.319533	0.320456	0.320736
Tujia_Tongren_Guizhou	Tibeto_Burman	0.322613	0.316298	0.316745	0.321725	0.317866	0.318809	0.323216	0.323252	0.322632	0.322735	0.322749	0.323572	0.320184	0.32016	0.32029	0.318698	0.322976	0.323493	0.319733	0.322987	0.323192	0.322424	0.322585	0.323479	0.320146	0.322943	0.322986	0.322897	0.321548	0.323211	0.32084	0.319271	0.320079	0.322873	0.323066	0.319159	0.322173	0.321516	0.323306	0.323397	0.322816	0.320298	0.323076	0.31984	0.323471	0.321003	0.320538	0.322461
Tujia_Shandong	Tibeto_Burman	0.323315	0.318202	0.318885	0.322186	0.319464	0.32046	0.324133	0.324265	0.322927	0.323834	0.32338	0.323768	0.321598	0.321662	0.321758	0.319876	0.324223	0.324995	0.321184	0.323787	0.324343	0.323815	0.324248	0.324776	0.321445	0.3239	0.323782	0.323603	0.322976	0.323884	0.321904	0.32087	0.321553	0.323736	0.324128	0.320512	0.323238	0.322531	0.324762	0.324368	0.323559	0.321413	0.324238	0.321112	0.324373	0.321852	0.322595	0.323453
Tujia_Xiushan_Chongqing	Tibeto_Burman	0.323768	0.317299	0.317677	0.32345	0.318869	0.319614	0.323808	0.324452	0.324015	0.323375	0.324533	0.325174	0.320809	0.321144	0.321059	0.319393	0.324341	0.324489	0.320547	0.323814	0.324424	0.323933	0.323579	0.324833	0.321141	0.324395	0.323674	0.323718	0.322858	0.324211	0.321917	0.32037	0.321218	0.324044	0.324189	0.31982	0.323123	0.322203	0.324686	0.324602	0.323707	0.321513	0.324324	0.320665	0.324432	0.321694	0.322057	0.323428
Tujia_Sichuan	Tibeto_Burman	0.321832	0.315695	0.316101	0.320881	0.317144	0.317942	0.322405	0.322502	0.321436	0.322002	0.321729	0.322285	0.319453	0.319638	0.319656	0.317106	0.322748	0.322781	0.319316	0.322189	0.322744	0.322046	0.322108	0.322836	0.320001	0.322767	0.322287	0.322051	0.32027	0.322207	0.320403	0.318971	0.320013	0.321682	0.32207	0.318313	0.321797	0.320152	0.32303	0.322999	0.322344	0.319732	0.322579	0.31893	0.322614	0.319837	0.320676	0.321506
Gelao_Zunyi_Guizhou	Tai_Kadai	0.323875	0.317724	0.318395	0.322283	0.319567	0.320122	0.32423	0.324897	0.323371	0.324067	0.323643	0.324441	0.32164	0.322034	0.321665	0.320372	0.324061	0.324735	0.32152	0.32418	0.324852	0.32413	0.324149	0.32468	0.322037	0.3241	0.324044	0.324134	0.322968	0.324558	0.322351	0.320956	0.321399	0.324314	0.324135	0.320695	0.32332	0.322466	0.324529	0.325049	0.324006	0.322004	0.324449	0.320912	0.32458	0.322083	0.322908	0.323798
Yi_Chuxiong_Yunnan	Studied_Tibeto-Burman	0.319662	0.315538	0.315749	0.318442	0.316758	0.317751	0.320317	0.320579	0.319239	0.319932	0.319366	0.320192	0.317889	0.317891	0.318259	0.316872	0.320502	0.320801	0.317485	0.320102	0.32064	0.319731	0.319758	0.320353	0.318077	0.320299	0.320226	0.320009	0.319172	0.320262	0.318618	0.316763	0.318345	0.320259	0.32026	0.316289	0.319539	0.318855	0.321322	0.320469	0.320282	0.317909	0.320467	0.317353	0.32037	0.318754	0.318615	0.319847
Tibetan_Diqing_Yunnan	Studied_Tibeto-Burman	0.316308	0.318329	0.318545	0.313384	0.31806	0.317771	0.318065	0.318176	0.315189	0.317481	0.315942	0.316319	0.316591	0.316718	0.316773	0.317981	0.318495	0.318323	0.316214	0.317822	0.318535	0.317509	0.31843	0.318001	0.316697	0.317275	0.317674	0.316978	0.31725	0.317898	0.316455	0.315658	0.31596	0.317189	0.31819	0.314997	0.31748	0.317025	0.318382	0.318006	0.318115	0.31698	0.317912	0.316132	0.318348	0.31686	0.31711	0.317046
Bai_Guizhou	Studied_Tibeto-Burman	0.321657	0.316047	0.316409	0.320471	0.317575	0.31836	0.322097	0.322438	0.321788	0.321967	0.322364	0.322253	0.319284	0.319386	0.319782	0.317933	0.322147	0.322774	0.319486	0.321787	0.322538	0.321931	0.321232	0.322614	0.31923	0.322296	0.321947	0.3217	0.320918	0.322016	0.320326	0.319064	0.319112	0.321827	0.322134	0.318473	0.321375	0.320109	0.322944	0.322688	0.322044	0.319547	0.322137	0.319725	0.322802	0.319916	0.319961	0.321986
Yi_Liangshan_Sichuan	Studied_Tibeto-Burman	0.320321	0.317875	0.317788	0.318588	0.318763	0.319704	0.32133	0.32149	0.320051	0.321096	0.32021	0.320987	0.318882	0.319164	0.319438	0.318593	0.321592	0.321563	0.318481	0.321052	0.321663	0.320698	0.321389	0.321684	0.319244	0.320796	0.321133	0.320786	0.320572	0.321292	0.319591	0.318139	0.319143	0.32088	0.321108	0.3182	0.320437	0.319903	0.321946	0.321585	0.321228	0.31922	0.321198	0.318577	0.321784	0.319946	0.319846	0.320529
Tujia_Yichang_Hubei	Tibeto_Burman	0.323017	0.318089	0.318332	0.321215	0.319173	0.319798	0.323646	0.324097	0.321996	0.323547	0.322451	0.323373	0.321478	0.321793	0.321408	0.319787	0.323764	0.324582	0.321136	0.323704	0.324243	0.323382	0.323693	0.324182	0.321569	0.323687	0.32369	0.323213	0.32235	0.323896	0.321826	0.320687	0.320553	0.323654	0.323884	0.320258	0.323011	0.322179	0.324508	0.324445	0.323826	0.322029	0.323927	0.321147	0.324232	0.32164	0.322614	0.323381
Han_Guangyuan_Sichuan	Studied_Sinitic	0.321778	0.31719	0.317468	0.320095	0.318257	0.318997	0.322566	0.322911	0.321138	0.322342	0.321464	0.322291	0.320427	0.320524	0.320229	0.318799	0.322677	0.32301	0.319884	0.322642	0.32302	0.322205	0.322088	0.323026	0.320462	0.322564	0.32249	0.322123	0.321313	0.322696	0.320616	0.319555	0.31993	0.322297	0.322561	0.3192	0.32201	0.321128	0.323005	0.323172	0.322637	0.320923	0.322692	0.31991	0.322884	0.320362	0.321082	0.321683
Yi_Honghe_Yunnan	Studied_Tibeto-Burman	0.320865	0.315669	0.315764	0.320167	0.317055	0.318191	0.321099	0.32143	0.320949	0.320764	0.32105	0.321743	0.31826	0.318385	0.319032	0.317373	0.321072	0.321482	0.318007	0.320988	0.32147	0.32035	0.32102	0.32159	0.318392	0.320872	0.320944	0.320735	0.320132	0.321037	0.31936	0.317585	0.319045	0.320908	0.320906	0.317125	0.320391	0.319619	0.321282	0.321527	0.320787	0.31857	0.321544	0.317894	0.321389	0.31967	0.319313	0.320424
Tujia_Youyang_Chongqing	Tibeto_Burman	0.32438	0.318295	0.318615	0.32345	0.319721	0.320794	0.325093	0.324874	0.324088	0.324678	0.324206	0.325184	0.322066	0.32184	0.322424	0.320299	0.325046	0.325492	0.321426	0.324879	0.325224	0.324388	0.324677	0.325324	0.322097	0.324824	0.324847	0.324774	0.323276	0.325083	0.322595	0.321245	0.322068	0.324968	0.324812	0.320964	0.323951	0.32291	0.325807	0.325587	0.324544	0.322215	0.324716	0.321336	0.325358	0.322188	0.323429	0.324127
Menba_Nanning_Guangxi	Studied_Tibeto-Burman	0.322447	0.314603	0.314849	0.322082	0.317029	0.317706	0.322268	0.322754	0.322256	0.321369	0.322324	0.32257	0.319012	0.319287	0.319564	0.317154	0.322515	0.322218	0.319302	0.321819	0.322384	0.32199	0.321614	0.322547	0.319926	0.321963	0.322032	0.321012	0.319752	0.322307	0.319698	0.31838	0.319683	0.322543	0.321825	0.317275	0.321363	0.319893	0.322544	0.322556	0.32189	0.317964	0.32236	0.318903	0.322256	0.319864	0.32003	0.321873
Han_Mianyang_Sichuan	Studied_Sinitic	0.322305	0.316895	0.317268	0.320845	0.318125	0.31902	0.323009	0.323028	0.321811	0.322702	0.322165	0.322873	0.320409	0.320416	0.320321	0.318626	0.322961	0.323547	0.319921	0.322743	0.323326	0.322578	0.32251	0.323413	0.320592	0.322924	0.322979	0.322545	0.321474	0.323245	0.320918	0.319739	0.320085	0.322423	0.322947	0.319387	0.322255	0.321335	0.323055	0.323476	0.322818	0.320901	0.323121	0.319955	0.323359	0.320876	0.321022	0.322201
Han_Zigong_Sichuan	Studied_Sinitic	0.324082	0.317429	0.317704	0.323455	0.318941	0.319777	0.324381	0.324623	0.323806	0.323985	0.32406	0.324855	0.321458	0.321483	0.321716	0.319456	0.324096	0.324776	0.320944	0.324436	0.324646	0.323931	0.32408	0.324818	0.321698	0.324335	0.324236	0.324158	0.322541	0.324512	0.322205	0.320653	0.321384	0.32426	0.324327	0.320072	0.323581	0.322584	0.324921	0.324823	0.324214	0.321702	0.324594	0.320972	0.324671	0.321734	0.322554	0.323548
Han_Yibin_Sichuan	Studied_Sinitic	0.322532	0.316138	0.316672	0.321444	0.317604	0.31851	0.32281	0.322901	0.32234	0.322609	0.322481	0.323256	0.320007	0.320127	0.320323	0.318141	0.322815	0.323463	0.319805	0.322785	0.323285	0.322607	0.32265	0.323223	0.320193	0.322781	0.322931	0.322523	0.321429	0.323037	0.320746	0.319288	0.319846	0.322476	0.322945	0.318863	0.322068	0.320998	0.323362	0.32355	0.32266	0.320615	0.323155	0.319645	0.323207	0.320572	0.321033	0.322237
Tujia_Huaihua_Hunan	Tibeto_Burman	0.323476	0.31771	0.31806	0.322024	0.318888	0.319565	0.323627	0.324027	0.322995	0.32362	0.323489	0.324008	0.321171	0.321737	0.321573	0.319953	0.324182	0.324663	0.321102	0.323811	0.324339	0.323235	0.323461	0.324525	0.321377	0.323734	0.32419	0.323269	0.322473	0.323761	0.322023	0.320379	0.320789	0.323678	0.323922	0.320109	0.322949	0.322384	0.324041	0.32435	0.323666	0.321059	0.323634	0.32083	0.32412	0.321485	0.322656	0.322895
Yi_Kunming_Yunnan	Studied_Tibeto-Burman	0.32067	0.316386	0.316551	0.319251	0.317429	0.318281	0.321457	0.321556	0.320368	0.321133	0.32063	0.321376	0.318634	0.318976	0.319228	0.317851	0.321331	0.321924	0.318505	0.320764	0.321757	0.320641	0.321318	0.321615	0.318893	0.321024	0.321329	0.32094	0.319958	0.321198	0.319224	0.31795	0.318677	0.320916	0.321227	0.317685	0.32037	0.3198	0.321562	0.32177	0.321014	0.319199	0.321422	0.318081	0.321695	0.319566	0.319978	0.320428
Gelao_Guiyang_Guizhou	Tai_Kadai	0.32235	0.315256	0.315625	0.322098	0.316815	0.317456	0.322258	0.32277	0.322595	0.322244	0.322594	0.323487	0.31938	0.319482	0.319707	0.317907	0.322906	0.323098	0.318945	0.322585	0.322728	0.322242	0.321885	0.323006	0.31959	0.322363	0.322183	0.322305	0.320676	0.322257	0.320094	0.318404	0.319237	0.322149	0.322505	0.318335	0.321779	0.320819	0.322635	0.323	0.322089	0.319573	0.322757	0.318855	0.322972	0.320184	0.319865	0.321959
Qiang_Mianyang_Sichuan	Studied_Tibeto-Burman	0.322019	0.316913	0.317281	0.320555	0.318231	0.318827	0.322721	0.322918	0.321446	0.322309	0.321858	0.322412	0.320061	0.320234	0.320114	0.318904	0.322416	0.323127	0.319718	0.322354	0.323074	0.322083	0.322311	0.322987	0.320281	0.322717	0.322559	0.322343	0.32093	0.322747	0.320535	0.319424	0.31973	0.322504	0.322771	0.31909	0.321798	0.320844	0.323033	0.323133	0.322361	0.320783	0.322849	0.319804	0.322885	0.320348	0.321275	0.321845
Tujia_Shizhu_Chongqing	Tibeto_Burman	0.323223	0.317713	0.317935	0.321917	0.318807	0.319909	0.323968	0.324225	0.322953	0.323737	0.322817	0.323923	0.321313	0.321434	0.32129	0.319758	0.324063	0.324496	0.320902	0.323944	0.324576	0.323412	0.323914	0.324516	0.321546	0.323988	0.32413	0.323819	0.322447	0.324222	0.321729	0.320321	0.320864	0.323618	0.32392	0.320376	0.323561	0.321955	0.324956	0.324687	0.323817	0.321399	0.324202	0.320885	0.32429	0.321241	0.322278	0.32329
Tibetan_Gannan_Gansu	Tibeto_Burman	0.31556	0.315978	0.316605	0.31214	0.316293	0.31597	0.317226	0.317473	0.313602	0.316621	0.314785	0.315364	0.316076	0.315947	0.315633	0.315966	0.317458	0.317244	0.315486	0.316858	0.317492	0.316628	0.317098	0.317283	0.316068	0.316512	0.316802	0.31596	0.31591	0.316891	0.315647	0.314741	0.3148	0.316438	0.316945	0.315213	0.316291	0.315928	0.317787	0.317399	0.317188	0.316364	0.316855	0.31568	0.317852	0.315475	0.316408	0.316132
Tibetan_Lhasa_Tibet	Tibeto_Burman	0.321703	0.318463	0.318876	0.319438	0.319228	0.319748	0.322946	0.323119	0.320946	0.322026	0.320749	0.321821	0.32138	0.320877	0.320264	0.318992	0.322658	0.323102	0.320423	0.322719	0.323169	0.322546	0.322677	0.32316	0.321128	0.322173	0.322926	0.322077	0.3216	0.322552	0.320499	0.319824	0.320195	0.322468	0.322522	0.320091	0.322066	0.321056	0.324258	0.323106	0.323107	0.320383	0.322848	0.320444	0.323964	0.321193	0.32094	0.322123
Tujia_Guiyang_Guizhou	Tibeto_Burman	0.32246	0.316727	0.316865	0.32119	0.318015	0.318549	0.322925	0.323116	0.322182	0.322623	0.322486	0.32306	0.320142	0.320262	0.320509	0.318572	0.323144	0.323	0.319851	0.323022	0.323399	0.322068	0.322647	0.32339	0.320563	0.323415	0.322731	0.322753	0.322208	0.322953	0.321012	0.319684	0.320539	0.322221	0.322851	0.319518	0.321984	0.32093	0.324132	0.323732	0.322718	0.320188	0.323521	0.319691	0.323157	0.320619	0.320777	0.322338
Qiang_Aba_Sichuan	Studied_Tibeto-Burman	0.317931	0.318467	0.319196	0.315564	0.318045	0.318193	0.319426	0.319824	0.316666	0.318988	0.317127	0.317943	0.317743	0.317994	0.3179	0.319061	0.319582	0.320241	0.317406	0.319019	0.319887	0.319078	0.319493	0.319774	0.31842	0.319383	0.319494	0.318825	0.318437	0.31939	0.317664	0.31675	0.317148	0.319005	0.31934	0.316944	0.318947	0.318422	0.319995	0.319534	0.319503	0.318762	0.319723	0.317979	0.320098	0.317814	0.318893	0.318454
Lisu_China	Tibeto_Burman	0.321867	0.317314	0.31778	0.320622	0.31861	0.31919	0.322608	0.322535	0.321081	0.322195	0.321573	0.322579	0.320193	0.320216	0.320246	0.31834	0.322394	0.323169	0.319614	0.322643	0.323054	0.322125	0.322523	0.32302	0.320425	0.322506	0.322321	0.322241	0.321158	0.32267	0.320775	0.319411	0.319833	0.322133	0.322563	0.31942	0.321918	0.320794	0.32318	0.322872	0.322293	0.320949	0.322577	0.319636	0.323139	0.320387	0.32104	0.32203
Tujia_Pengshui_Chongqing	Tibeto_Burman	0.323645	0.317768	0.318281	0.322471	0.319469	0.319878	0.323877	0.324257	0.323481	0.32384	0.323726	0.324121	0.32094	0.321844	0.321595	0.319655	0.324435	0.324772	0.320732	0.323887	0.324452	0.323553	0.323633	0.324429	0.321584	0.323955	0.323856	0.323612	0.322925	0.324175	0.322146	0.320779	0.321396	0.323064	0.324023	0.319838	0.323051	0.32265	0.324066	0.324226	0.323821	0.321226	0.324089	0.321401	0.324458	0.321876	0.322118	0.323294
Lahu_Puer_Yunnan	Studied_Tibeto-Burman	0.318996	0.315087	0.314736	0.318377	0.316485	0.31715	0.319507	0.319421	0.319148	0.319101	0.31959	0.321002	0.317183	0.316858	0.317414	0.316271	0.319329	0.320014	0.316351	0.319214	0.319831	0.318913	0.319187	0.319374	0.31723	0.319559	0.319259	0.319272	0.318129	0.319307	0.317387	0.316238	0.318748	0.3187	0.31983	0.315876	0.318471	0.317812	0.318229	0.319968	0.318997	0.317378	0.319266	0.315826	0.319847	0.319209	0.317538	0.317899
Tibetan_Gannan	Tibeto_Burman	0.3117	0.311279	0.311802	0.308379	0.31118	0.311479	0.313225	0.313525	0.309791	0.312518	0.310817	0.311456	0.31249	0.312273	0.311494	0.311604	0.313356	0.313521	0.311822	0.313238	0.313644	0.312894	0.313282	0.313451	0.312268	0.312752	0.313107	0.312651	0.312639	0.313168	0.311634	0.31137	0.311174	0.312661	0.312857	0.311127	0.31251	0.311762	0.314275	0.313358	0.313294	0.312775	0.312867	0.311511	0.313592	0.31196	0.312536	0.312174
Maonan_Huanjiang	Tai_Kadai	0.324479	0.312767	0.312809	0.327675	0.315002	0.316928	0.322838	0.322847	0.327147	0.322984	0.325597	0.326796	0.317876	0.318305	0.319688	0.316198	0.322731	0.323169	0.317898	0.322907	0.322987	0.322514	0.322519	0.323358	0.318226	0.323579	0.322825	0.323104	0.32095	0.32327	0.320662	0.317588	0.319871	0.322852	0.322681	0.316676	0.32161	0.320511	0.322444	0.323902	0.32239	0.318094	0.323174	0.317463	0.32283	0.320574	0.31898	0.322668
Han_Fujian	Sinitic	0.324372	0.316689	0.316956	0.323954	0.318366	0.319362	0.324394	0.324722	0.323629	0.324139	0.323505	0.3247	0.321226	0.321602	0.321573	0.319241	0.324197	0.325118	0.321261	0.324204	0.32491	0.324322	0.324258	0.324786	0.321774	0.324676	0.324529	0.32418	0.322642	0.324977	0.322648	0.320699	0.320917	0.32443	0.324568	0.320219	0.323463	0.322123	0.324669	0.325018	0.324044	0.32168	0.324455	0.320904	0.324445	0.321841	0.322294	0.323744
Zhuang_Guangxi	Tai_Kadai	0.323541	0.312372	0.312589	0.326319	0.314602	0.31625	0.322128	0.322238	0.325806	0.321992	0.324454	0.32527	0.317538	0.317641	0.319042	0.315436	0.321882	0.322513	0.317326	0.322177	0.322298	0.321749	0.321499	0.322493	0.317506	0.3227	0.322204	0.322266	0.320423	0.322531	0.319948	0.31737	0.319136	0.321909	0.322149	0.316168	0.321057	0.319803	0.322345	0.323049	0.321451	0.317802	0.322419	0.317167	0.322012	0.319744	0.318629	0.321744
Han_Guangdong	Sinitic	0.324427	0.314962	0.315393	0.325282	0.316919	0.318234	0.323709	0.323973	0.324778	0.323642	0.324142	0.325158	0.319597	0.320364	0.32068	0.317868	0.323545	0.324449	0.319595	0.323602	0.324106	0.323318	0.323063	0.324471	0.320221	0.324025	0.323711	0.323685	0.321922	0.323921	0.321531	0.31944	0.320588	0.323853	0.323568	0.318429	0.322873	0.321767	0.323662	0.324402	0.323206	0.320551	0.324171	0.319549	0.323829	0.321324	0.321244	0.323214
Kazakh_Aksay	Turkic	0.289048	0.289725	0.290531	0.285795	0.289681	0.289712	0.290645	0.290855	0.287317	0.290123	0.288144	0.288715	0.29071	0.291024	0.289684	0.289909	0.290853	0.290635	0.290456	0.290243	0.2907	0.289708	0.290989	0.290821	0.291292	0.290157	0.290605	0.289776	0.28983	0.290523	0.289553	0.290218	0.288584	0.289487	0.290604	0.29027	0.290207	0.290009	0.291497	0.290885	0.290916	0.290978	0.290262	0.290999	0.291265	0.289289	0.291516	0.289607
Gelao_Longlin	Tai_Kadai	0.321826	0.312242	0.312404	0.323999	0.314292	0.316052	0.320993	0.320968	0.324485	0.320621	0.323407	0.323777	0.316575	0.316725	0.318084	0.314872	0.320704	0.320964	0.315968	0.321	0.320743	0.320372	0.320179	0.320892	0.316409	0.32104	0.320773	0.320803	0.319718	0.321153	0.318843	0.316001	0.31824	0.320814	0.320486	0.315134	0.319561	0.31873	0.32147	0.321342	0.320214	0.316798	0.32111	0.316251	0.320378	0.31939	0.317464	0.320209
Bahun_Nepal	Indo_European	0.257472	0.257173	0.25743	0.255909	0.257208	0.257177	0.257647	0.257683	0.256435	0.257211	0.256505	0.256782	0.257762	0.257472	0.257121	0.257212	0.257454	0.257524	0.257273	0.257093	0.257482	0.25658	0.257531	0.257524	0.257879	0.257484	0.257564	0.256911	0.256752	0.257089	0.256691	0.256972	0.256939	0.256521	0.257506	0.25704	0.257173	0.257325	0.258274	0.257508	0.257695	0.257698	0.257179	0.257534	0.257766	0.257348	0.258542	0.256958
Han_Henan	Sinitic	0.322174	0.318881	0.319361	0.319094	0.319871	0.320157	0.323593	0.323846	0.320391	0.323113	0.321172	0.322075	0.32218	0.321903	0.321368	0.320512	0.323575	0.323742	0.321363	0.323365	0.323855	0.322832	0.323615	0.323993	0.32239	0.3229	0.323567	0.322852	0.321774	0.323356	0.321571	0.32089	0.320622	0.323103	0.323653	0.32099	0.322833	0.322047	0.323299	0.32403	0.323592	0.321848	0.323228	0.32171	0.324248	0.321712	0.323368	0.323094
Baoan_Jishishan	Mongolic	0.311216	0.310422	0.310995	0.30838	0.310851	0.310993	0.312717	0.313017	0.309645	0.312253	0.310524	0.311104	0.311677	0.311909	0.31096	0.31102	0.313133	0.31336	0.311527	0.312708	0.313466	0.312359	0.312659	0.313035	0.311805	0.31239	0.312457	0.312053	0.311544	0.312668	0.311006	0.310829	0.310451	0.312028	0.313001	0.310707	0.312311	0.311766	0.313408	0.313128	0.312923	0.312472	0.312666	0.311311	0.313382	0.310992	0.312671	0.312199
Tharu_Nepal	Indo_European	0.281058	0.282576	0.28285	0.278827	0.282642	0.282167	0.282258	0.282363	0.279784	0.281677	0.280323	0.281014	0.281585	0.281931	0.281771	0.28205	0.282297	0.282021	0.28146	0.28186	0.282225	0.281455	0.282543	0.282414	0.281817	0.281409	0.281881	0.281331	0.281121	0.281993	0.280987	0.281114	0.281397	0.281531	0.282206	0.280873	0.282067	0.281845	0.28213	0.282299	0.282715	0.282328	0.281937	0.281616	0.282686	0.281492	0.282082	0.281517
Han_Hubei	Sinitic	0.32417	0.317813	0.318368	0.322659	0.319175	0.320043	0.324613	0.324679	0.323287	0.324464	0.323209	0.324353	0.321977	0.322622	0.322086	0.320404	0.324464	0.325105	0.321712	0.324597	0.325028	0.324418	0.32459	0.325132	0.322358	0.324917	0.324767	0.324438	0.322914	0.324812	0.322616	0.321216	0.321814	0.324233	0.324604	0.320671	0.324067	0.322986	0.325266	0.325084	0.324714	0.322034	0.324959	0.321589	0.32499	0.322382	0.322774	0.323538
Newar_Nepal	Tibeto_Burman	0.278832	0.280414	0.280547	0.276175	0.280518	0.280111	0.279726	0.280185	0.27766	0.279616	0.278264	0.278706	0.279692	0.279711	0.279411	0.279983	0.280534	0.279818	0.279376	0.279748	0.279956	0.279253	0.280012	0.280099	0.279564	0.279623	0.27988	0.279299	0.279055	0.279959	0.278762	0.279076	0.279216	0.279154	0.279834	0.278872	0.279399	0.279858	0.280149	0.279697	0.280343	0.279792	0.279657	0.279411	0.280485	0.279736	0.28002	0.279315
Yugur_Sunan	Mongolic	0.315455	0.313948	0.314448	0.312423	0.314511	0.314622	0.316791	0.317198	0.313847	0.316474	0.314455	0.315403	0.315729	0.315928	0.314989	0.314886	0.317002	0.317411	0.315247	0.31673	0.317436	0.31622	0.316992	0.31728	0.316059	0.316491	0.316764	0.316183	0.315596	0.316815	0.314983	0.315092	0.314296	0.316138	0.316946	0.314774	0.316358	0.315653	0.317576	0.31716	0.317089	0.316201	0.316803	0.31553	0.317562	0.314836	0.316538	0.316073
Gurung_Nepal	Tibeto_Burman	0.304515	0.308471	0.308415	0.300765	0.308084	0.307586	0.306767	0.307074	0.302526	0.30622	0.30411	0.304505	0.306098	0.305979	0.306373	0.307414	0.307198	0.307	0.305524	0.306242	0.306837	0.305856	0.306742	0.306802	0.306243	0.305587	0.306225	0.305937	0.306094	0.306112	0.305709	0.305117	0.305336	0.306376	0.306664	0.305199	0.306364	0.306144	0.306438	0.30646	0.306943	0.305647	0.306522	0.305693	0.307508	0.305957	0.305596	0.305534
Han_Jiangsu	Sinitic	0.32327	0.318012	0.318573	0.320868	0.319322	0.320124	0.323941	0.324458	0.321791	0.323798	0.322243	0.323269	0.321647	0.321932	0.32164	0.320096	0.323477	0.324509	0.321662	0.323947	0.324741	0.323782	0.324004	0.324318	0.322141	0.32368	0.324182	0.323465	0.322415	0.323802	0.321682	0.321069	0.320736	0.323809	0.324009	0.320651	0.323218	0.322463	0.324277	0.32458	0.324027	0.322416	0.324112	0.321495	0.324474	0.321624	0.322297	0.323311
Tamang_Nepal	Tibeto_Burman	0.299183	0.303094	0.303415	0.295942	0.302698	0.302358	0.301356	0.30162	0.297722	0.300742	0.298912	0.299457	0.300572	0.300443	0.300827	0.302435	0.301856	0.301609	0.300414	0.300655	0.301559	0.300514	0.301262	0.301578	0.301128	0.300698	0.300904	0.300285	0.300609	0.301018	0.300251	0.299805	0.300386	0.300484	0.301361	0.300086	0.300826	0.300767	0.301705	0.301593	0.302006	0.300967	0.301209	0.300259	0.302304	0.300876	0.301235	0.300299
Kyrgyz_Urumqi	Turkic	0.286885	0.286985	0.287658	0.283803	0.287295	0.287054	0.288209	0.288822	0.285275	0.287828	0.286035	0.286505	0.28856	0.288768	0.287241	0.287134	0.288085	0.288441	0.288147	0.28795	0.288495	0.287453	0.288493	0.288583	0.288977	0.287811	0.288029	0.287515	0.287214	0.288289	0.287297	0.287771	0.286776	0.287445	0.288844	0.287864	0.287824	0.28779	0.289356	0.288217	0.288683	0.288397	0.288131	0.288477	0.288939	0.286873	0.289078	0.287506
Rai_Nepal	Others/Kiranti/Nepali	0.309254	0.313299	0.313486	0.305625	0.313009	0.31247	0.31158	0.311906	0.307655	0.31092	0.308496	0.309381	0.310887	0.310964	0.311358	0.312178	0.311905	0.311809	0.310424	0.311016	0.311536	0.311116	0.310998	0.311891	0.311333	0.310845	0.311374	0.310685	0.310799	0.311147	0.310314	0.309941	0.310137	0.310833	0.311438	0.309953	0.311061	0.310985	0.312226	0.311308	0.312106	0.311348	0.311359	0.31022	0.312453	0.310743	0.310782	0.310602
Han_Shandong	Sinitic	0.321161	0.31784	0.317944	0.318032	0.318688	0.319067	0.322467	0.322777	0.319424	0.322079	0.320253	0.320857	0.320958	0.321291	0.320096	0.319018	0.322319	0.322958	0.320288	0.322104	0.323323	0.321963	0.322222	0.323065	0.321231	0.322137	0.322716	0.321969	0.320983	0.322218	0.320411	0.320021	0.319606	0.321741	0.322574	0.320091	0.321863	0.320952	0.322885	0.322867	0.322612	0.321007	0.322619	0.320575	0.323068	0.320148	0.321813	0.321835
Li_Hainan	Tai_Kadai	0.323738	0.310497	0.310833	0.331152	0.31311	0.314761	0.32153	0.321676	0.325474	0.321415	0.323772	0.324839	0.316068	0.316557	0.317677	0.314141	0.320846	0.321521	0.316124	0.321401	0.321785	0.320957	0.32104	0.321564	0.316045	0.321965	0.321412	0.321703	0.319594	0.32176	0.318808	0.315924	0.3186	0.321027	0.32109	0.314816	0.320364	0.319048	0.321454	0.322422	0.320871	0.316928	0.32201	0.316069	0.320965	0.318111	0.317333	0.321089
Sherpa_Nepal	Tibeto_Burman	0.30917	0.315728	0.316158	0.305014	0.314386	0.313616	0.311837	0.311854	0.30702	0.311128	0.308418	0.308846	0.311333	0.311035	0.311094	0.314061	0.312345	0.312069	0.310467	0.310987	0.311696	0.310842	0.311667	0.311971	0.311841	0.310817	0.311226	0.310419	0.311714	0.31159	0.31036	0.31006	0.310259	0.311226	0.311562	0.31023	0.311218	0.311037	0.312702	0.311569	0.312107	0.311266	0.311233	0.310922	0.312654	0.311033	0.31165	0.310853
Dong_Guizhou	Tai_Kadai	0.323551	0.313619	0.313703	0.325168	0.315687	0.317183	0.322687	0.322778	0.325641	0.322724	0.32566	0.326091	0.318358	0.318675	0.319618	0.316513	0.322719	0.323136	0.318266	0.322619	0.323033	0.322413	0.322026	0.323031	0.318482	0.323013	0.32259	0.322797	0.321064	0.323102	0.320308	0.317739	0.319528	0.322647	0.322527	0.317105	0.321677	0.320412	0.323001	0.323534	0.322118	0.318787	0.323164	0.317776	0.322704	0.320084	0.319464	0.322413
Han_Shanghai	Sinitic	0.324712	0.319911	0.320214	0.322216	0.320919	0.321751	0.325624	0.325698	0.323362	0.32526	0.323403	0.324508	0.323426	0.323823	0.323042	0.321792	0.326235	0.326558	0.323569	0.325448	0.326333	0.325457	0.325291	0.325812	0.323776	0.325139	0.325229	0.32532	0.324069	0.325541	0.323402	0.322988	0.322912	0.325175	0.325766	0.32296	0.324727	0.32425	0.326607	0.326156	0.325828	0.324709	0.325713	0.323318	0.326473	0.323476	0.32515	0.325266
Tibetan_Chamdo	Tibeto_Burman	0.311866	0.320242	0.320534	0.307483	0.318438	0.317193	0.31456	0.314804	0.309708	0.313947	0.311066	0.311825	0.314294	0.314192	0.314135	0.317974	0.315184	0.315013	0.313854	0.314059	0.314783	0.313856	0.314585	0.314739	0.314634	0.313621	0.314301	0.313193	0.314378	0.314168	0.313262	0.313312	0.313256	0.313905	0.314501	0.313326	0.314103	0.31379	0.315706	0.314386	0.314816	0.314406	0.314253	0.313967	0.315167	0.313815	0.315008	0.313478
Han_Shanxi	Sinitic	0.320099	0.317143	0.317675	0.316731	0.318115	0.318329	0.32171	0.3218	0.318219	0.321075	0.319301	0.31984	0.320019	0.320356	0.319428	0.318796	0.321621	0.322269	0.319739	0.321542	0.322086	0.321102	0.321627	0.321934	0.320763	0.321453	0.321464	0.320876	0.320168	0.321336	0.319726	0.319498	0.318703	0.321007	0.321615	0.319254	0.321041	0.320248	0.322266	0.322054	0.321585	0.319688	0.321636	0.319842	0.322199	0.319536	0.321034	0.320691
Mulam_Luocheng	Tai_Kadai	0.323317	0.312276	0.312408	0.325996	0.314423	0.316165	0.321955	0.321934	0.325373	0.321839	0.323898	0.325241	0.317273	0.317577	0.318553	0.315522	0.321553	0.32225	0.316976	0.322088	0.322129	0.32182	0.321325	0.322147	0.317394	0.322282	0.321729	0.322324	0.320091	0.322156	0.319791	0.316932	0.319322	0.321802	0.321637	0.315965	0.320975	0.319755	0.322159	0.322852	0.321219	0.317322	0.322138	0.31692	0.321854	0.319587	0.318269	0.321399
HanHO_Sichuan	Sinitic	0.322061	0.316554	0.316868	0.320929	0.317753	0.318505	0.322805	0.322931	0.321494	0.322505	0.322074	0.322863	0.319986	0.320036	0.320195	0.318496	0.322455	0.323177	0.319398	0.322534	0.32284	0.322446	0.3222	0.323313	0.320152	0.322756	0.322423	0.322262	0.321342	0.32268	0.320493	0.318875	0.319931	0.322338	0.322567	0.319034	0.321654	0.320889	0.323205	0.323171	0.322604	0.320122	0.322628	0.319732	0.323061	0.320675	0.320665	0.321773
Qiang_Daofu	Tibeto_Burman	0.316563	0.321227	0.321752	0.313141	0.320021	0.319528	0.318642	0.318658	0.314872	0.317976	0.316024	0.316681	0.31762	0.317882	0.317457	0.320241	0.319026	0.319055	0.317298	0.318336	0.319046	0.317988	0.318602	0.318897	0.317858	0.317928	0.31844	0.317822	0.317783	0.318026	0.317251	0.31694	0.316785	0.31808	0.318568	0.31648	0.317906	0.317725	0.319094	0.318631	0.319004	0.317951	0.318259	0.317168	0.319365	0.317707	0.318383	0.317734
Tibetan_Xunhua	Tibeto_Burman	0.309926	0.312731	0.3132	0.306166	0.31216	0.31177	0.311524	0.311884	0.307994	0.311017	0.309677	0.309734	0.310908	0.310976	0.310403	0.312712	0.312182	0.311971	0.310526	0.311611	0.311946	0.311222	0.311513	0.312014	0.311237	0.3113	0.311263	0.310723	0.310878	0.311386	0.30989	0.310217	0.309803	0.311197	0.311563	0.309816	0.310856	0.310869	0.312345	0.312274	0.312045	0.311309	0.311298	0.310663	0.312385	0.310537	0.312577	0.310716
Tibetan_Gangcha	Tibeto_Burman	0.309033	0.314467	0.31507	0.305064	0.313284	0.312525	0.31129	0.311691	0.307055	0.310803	0.308302	0.308791	0.310953	0.310951	0.310458	0.313295	0.311824	0.311434	0.310433	0.310759	0.311479	0.310484	0.311342	0.311568	0.311207	0.310549	0.311067	0.310339	0.310909	0.311126	0.310192	0.309938	0.309822	0.310548	0.311301	0.310214	0.310731	0.310484	0.311986	0.31132	0.311708	0.310824	0.310883	0.310746	0.312092	0.310634	0.311919	0.310354
Tibetan_Lhasa	Tibeto_Burman	0.310622	0.317647	0.317737	0.306285	0.316106	0.315023	0.312941	0.313094	0.308589	0.312514	0.309977	0.310376	0.312375	0.312486	0.312438	0.316076	0.313304	0.313276	0.312241	0.312445	0.313113	0.312266	0.313195	0.313055	0.312768	0.312372	0.312455	0.311584	0.312585	0.312788	0.311737	0.311534	0.311652	0.312509	0.313068	0.311918	0.312225	0.312256	0.313616	0.313168	0.313266	0.313053	0.312532	0.312194	0.313542	0.312688	0.31386	0.311911
Salar_Xunhua	Turkic	0.304554	0.304371	0.30492	0.301817	0.304581	0.30462	0.306245	0.306421	0.303032	0.305657	0.303594	0.304658	0.30519	0.305623	0.304728	0.304785	0.305964	0.306171	0.304728	0.305881	0.306481	0.305712	0.306131	0.306279	0.305794	0.305575	0.306033	0.305539	0.305042	0.306316	0.304831	0.304488	0.304134	0.305342	0.306324	0.304354	0.30544	0.30503	0.306739	0.306575	0.30637	0.30537	0.305886	0.30498	0.30719	0.304902	0.305703	0.305512
TibetanHO_Yunnan	Tibeto_Burman	0.314531	0.320615	0.320131	0.311046	0.319441	0.318647	0.316917	0.317383	0.313423	0.31616	0.314329	0.31489	0.316345	0.316608	0.316053	0.318576	0.317266	0.317685	0.315786	0.317206	0.316903	0.316544	0.316809	0.316858	0.316636	0.316512	0.316383	0.316252	0.316393	0.316718	0.315978	0.314943	0.316294	0.316077	0.317293	0.315222	0.316237	0.316378	0.317186	0.317311	0.317226	0.316708	0.316402	0.315405	0.317424	0.316063	0.316634	0.315496
Han_Zhejiang	Sinitic	0.323117	0.317203	0.317446	0.32099	0.318326	0.319171	0.323627	0.324102	0.321946	0.323536	0.322505	0.323344	0.321297	0.32165	0.321324	0.319439	0.323774	0.324157	0.321474	0.323544	0.324275	0.323077	0.323543	0.324231	0.321413	0.323622	0.323575	0.323008	0.322162	0.324033	0.321492	0.320632	0.320552	0.323086	0.323762	0.320259	0.323098	0.322004	0.324318	0.324275	0.323966	0.322056	0.32394	0.32105	0.324139	0.321639	0.321731	0.322983
Tibetan_Nagqu	Tibeto_Burman	0.31145	0.319038	0.319508	0.307295	0.317263	0.316304	0.31387	0.314418	0.309469	0.313269	0.310872	0.311373	0.313536	0.31366	0.313537	0.317441	0.314242	0.314257	0.313072	0.313387	0.314262	0.31312	0.314203	0.314119	0.313957	0.312749	0.313756	0.313096	0.313438	0.313622	0.312857	0.312494	0.313046	0.312955	0.313804	0.31255	0.313534	0.31329	0.31405	0.313965	0.31444	0.313423	0.313774	0.313278	0.314781	0.313789	0.31397	0.312959
Tibetan_Yajiang	Tibeto_Burman	0.312942	0.319195	0.319107	0.309018	0.317727	0.316848	0.315596	0.315518	0.311172	0.314764	0.312335	0.312888	0.314738	0.314737	0.314494	0.317505	0.315841	0.31555	0.314308	0.315054	0.315568	0.314594	0.31537	0.3157	0.315131	0.314576	0.315053	0.314386	0.314755	0.315018	0.314135	0.313681	0.313869	0.314494	0.315521	0.31363	0.315079	0.314549	0.316505	0.315304	0.315676	0.314618	0.315005	0.314114	0.316207	0.314721	0.315301	0.314195
Qiang_Danba	Tibeto_Burman	0.317916	0.321043	0.321766	0.314149	0.320511	0.320007	0.319666	0.319856	0.316357	0.319022	0.317239	0.317814	0.318965	0.318796	0.318518	0.320741	0.319838	0.320095	0.318019	0.319451	0.320222	0.319003	0.319739	0.319825	0.318531	0.319128	0.319463	0.318616	0.318976	0.31944	0.318231	0.317763	0.317854	0.318895	0.319794	0.317316	0.318908	0.31862	0.320338	0.319882	0.319971	0.31883	0.319621	0.317987	0.320414	0.318396	0.319493	0.318488
Tibetan_Shigatse	Tibeto_Burman	0.309527	0.316545	0.31678	0.305331	0.314865	0.314217	0.312117	0.312288	0.307766	0.311212	0.309122	0.309147	0.311616	0.311408	0.311367	0.315065	0.312261	0.31229	0.311047	0.311295	0.312305	0.311223	0.31211	0.312221	0.312002	0.311226	0.31146	0.310952	0.311673	0.3113	0.310852	0.310557	0.310744	0.311333	0.312063	0.310689	0.311459	0.311546	0.312116	0.311919	0.312673	0.311217	0.311238	0.311403	0.31247	0.311544	0.312109	0.310966
Tibetan_Xinlong	Tibeto_Burman	0.317532	0.318653	0.318849	0.314489	0.318359	0.318043	0.318996	0.319111	0.316297	0.318441	0.317172	0.317743	0.317765	0.317747	0.317376	0.31876	0.319285	0.319458	0.316999	0.318526	0.319193	0.318468	0.319051	0.319351	0.317618	0.318715	0.318933	0.318277	0.318342	0.31889	0.31738	0.316892	0.316603	0.318359	0.319163	0.316562	0.31826	0.317652	0.319579	0.319188	0.319339	0.317993	0.318882	0.317297	0.319617	0.317508	0.318545	0.318092
Tibetan_Shannan	Tibeto_Burman	0.308473	0.315585	0.315977	0.304694	0.314137	0.313204	0.311131	0.311178	0.30673	0.310185	0.308065	0.308549	0.310734	0.310452	0.31073	0.313935	0.311609	0.311315	0.310568	0.310842	0.311345	0.310351	0.311066	0.311478	0.311005	0.310372	0.310493	0.310099	0.310423	0.310773	0.309812	0.309861	0.309695	0.310519	0.311299	0.309919	0.310481	0.310364	0.312009	0.311116	0.3114	0.311226	0.310783	0.31044	0.311859	0.310403	0.311545	0.310207
Dongxiang_Linxia	Mongolic	0.30799	0.30665	0.306997	0.305196	0.306807	0.307349	0.309147	0.309488	0.306312	0.308721	0.307251	0.308078	0.307836	0.308057	0.307306	0.30732	0.30898	0.30937	0.307676	0.308785	0.309607	0.30861	0.309086	0.309568	0.308548	0.308942	0.308859	0.308395	0.308255	0.308798	0.30744	0.307315	0.30697	0.308356	0.309559	0.307233	0.308677	0.308148	0.309287	0.309221	0.309379	0.308146	0.309025	0.307699	0.309884	0.307263	0.308745	0.308275
Dong_Hunan	Tai_Kadai	0.324344	0.314535	0.314808	0.325666	0.316673	0.318061	0.323433	0.323478	0.326507	0.323333	0.326202	0.326815	0.319058	0.31966	0.320209	0.317335	0.323307	0.323795	0.318973	0.323298	0.323599	0.323164	0.322959	0.324263	0.319436	0.324184	0.323341	0.323889	0.322089	0.323852	0.321355	0.318827	0.320332	0.323527	0.323503	0.317918	0.322433	0.32142	0.323702	0.323878	0.323064	0.319978	0.324036	0.319031	0.323271	0.321342	0.32068	0.322984
Han_Chongqing	Sinitic	0.324509	0.318076	0.318389	0.323532	0.319906	0.32042	0.324939	0.32521	0.324399	0.324813	0.324767	0.325012	0.321714	0.322288	0.322408	0.320406	0.324773	0.325893	0.321592	0.324864	0.325424	0.324365	0.323861	0.325418	0.322104	0.32492	0.324245	0.324304	0.322857	0.32475	0.322926	0.32122	0.321107	0.325007	0.324846	0.320913	0.32395	0.322985	0.324752	0.325664	0.324192	0.322999	0.324764	0.321634	0.324906	0.322597	0.323367	0.324013
Karachai	Turkic	0.236454	0.236048	0.236393	0.23507	0.236199	0.23619	0.236795	0.236877	0.235552	0.236228	0.235531	0.236267	0.23746	0.23769	0.236356	0.236512	0.23669	0.236462	0.237598	0.236285	0.236514	0.235548	0.236743	0.236636	0.238416	0.236647	0.236578	0.235972	0.236274	0.236337	0.236315	0.237367	0.236041	0.235461	0.237016	0.237347	0.236295	0.236667	0.237338	0.236393	0.236826	0.237713	0.236225	0.237911	0.23692	0.236026	0.237823	0.23635
Adygei_HO	Caucasian	0.233091	0.232669	0.233112	0.231773	0.232826	0.232747	0.233263	0.233605	0.232384	0.233007	0.232114	0.2327	0.234313	0.234585	0.233105	0.232996	0.233346	0.233065	0.234603	0.233098	0.233327	0.23227	0.233453	0.233394	0.235124	0.233221	0.233303	0.232661	0.232903	0.233089	0.233254	0.234078	0.232948	0.232078	0.233893	0.234159	0.232796	0.233272	0.234411	0.233041	0.23334	0.23436	0.232853	0.234713	0.233782	0.232986	0.234753	0.233054
Altaian_Chelkans	Turkic	0.278492	0.279325	0.279846	0.275614	0.279309	0.278959	0.279893	0.280025	0.276624	0.279057	0.277767	0.277683	0.280341	0.280678	0.279087	0.279234	0.280388	0.279906	0.28041	0.279614	0.279875	0.279253	0.28022	0.279624	0.281048	0.279101	0.279507	0.278876	0.279213	0.279217	0.278924	0.279961	0.278735	0.278792	0.280264	0.279939	0.2793	0.279394	0.281111	0.279705	0.280373	0.280984	0.279121	0.280419	0.280594	0.2785	0.281773	0.279162
Tubalar	Turkic	0.278956	0.279589	0.280162	0.276162	0.279727	0.279543	0.2803	0.280712	0.277279	0.279428	0.278127	0.278512	0.280815	0.281093	0.279692	0.279782	0.280368	0.28028	0.280637	0.279965	0.280544	0.279589	0.280588	0.280345	0.281389	0.279773	0.280182	0.279414	0.279624	0.280036	0.279197	0.28008	0.278953	0.279316	0.280602	0.280462	0.279854	0.280001	0.280751	0.280061	0.28058	0.281131	0.279767	0.281118	0.280977	0.279079	0.281608	0.279465
Altaian_Kizhi	Turkic	0.290094	0.290698	0.291254	0.28669	0.290993	0.290548	0.291604	0.291782	0.287966	0.291051	0.289352	0.289668	0.291801	0.292186	0.290691	0.29099	0.291694	0.291716	0.291879	0.291182	0.291897	0.2907	0.291886	0.291679	0.292449	0.291377	0.291153	0.290605	0.290972	0.291491	0.290514	0.291253	0.289934	0.290433	0.292007	0.290977	0.291402	0.290856	0.292078	0.29171	0.291822	0.292106	0.291278	0.291911	0.292348	0.289879	0.292257	0.290837
Altaian_Telengit	Turkic	0.289591	0.290223	0.2907	0.286168	0.290534	0.290115	0.291217	0.29156	0.287438	0.290529	0.28873	0.288923	0.291977	0.291685	0.290376	0.2906	0.291284	0.291556	0.291391	0.291031	0.291562	0.290261	0.29165	0.291568	0.292004	0.290417	0.291167	0.290117	0.290185	0.290766	0.290148	0.290897	0.289286	0.290134	0.291558	0.290895	0.290852	0.290543	0.291203	0.291107	0.291447	0.291248	0.290858	0.29156	0.291688	0.289746	0.292602	0.290297
Nivkh	Others_Nivkh	0.311788	0.311146	0.312041	0.308384	0.311633	0.311652	0.313321	0.31395	0.309449	0.312932	0.310804	0.311453	0.313059	0.313311	0.312056	0.311682	0.31333	0.313715	0.31267	0.313268	0.314114	0.312777	0.313423	0.314145	0.313607	0.313139	0.313294	0.312289	0.311918	0.313474	0.31188	0.312146	0.311165	0.312153	0.314022	0.312402	0.31323	0.312188	0.313284	0.313232	0.314112	0.313472	0.313373	0.312915	0.314312	0.311532	0.313516	0.312738
Negidal_Orochi	Tungusic	0.312928	0.312908	0.313731	0.309561	0.313575	0.313351	0.314817	0.315717	0.310772	0.314076	0.312128	0.312996	0.315075	0.315274	0.313459	0.313135	0.315367	0.315011	0.314645	0.31482	0.315664	0.314153	0.315378	0.315683	0.315347	0.314082	0.314856	0.313833	0.313898	0.314515	0.313454	0.31413	0.312645	0.313634	0.315217	0.313835	0.314718	0.314051	0.315241	0.315072	0.315365	0.314768	0.314584	0.314693	0.315982	0.313307	0.315257	0.314159
Nanai	Tungusic	0.313313	0.313249	0.313889	0.309333	0.313779	0.313352	0.315123	0.315396	0.310843	0.31458	0.312501	0.312884	0.314962	0.315109	0.314145	0.313734	0.315345	0.315717	0.314636	0.315051	0.315675	0.314336	0.31532	0.315576	0.315744	0.314931	0.314944	0.313974	0.313649	0.314775	0.313675	0.314163	0.312716	0.314139	0.31585	0.314443	0.3152	0.31422	0.31541	0.315227	0.315676	0.315034	0.315044	0.314932	0.316201	0.313552	0.315819	0.314123
Evenk_FarEast	Tungusic	0.312657	0.313134	0.313462	0.308646	0.313159	0.313006	0.3147	0.314845	0.310691	0.313562	0.311991	0.312659	0.314471	0.314562	0.312926	0.312859	0.314379	0.31424	0.313991	0.314055	0.314907	0.313481	0.314717	0.314896	0.314644	0.313966	0.314043	0.313611	0.313068	0.314471	0.313046	0.313259	0.312196	0.313368	0.315218	0.313821	0.314616	0.313946	0.315475	0.314642	0.315385	0.314628	0.314226	0.313962	0.315507	0.313239	0.314721	0.313367
Armenian_Hemsheni	Indo_European	0.226348	0.225928	0.226245	0.22547	0.225892	0.225886	0.226269	0.226406	0.225793	0.226248	0.225206	0.226335	0.227279	0.227557	0.226167	0.226497	0.226438	0.225919	0.227935	0.226272	0.226296	0.225304	0.226424	0.226575	0.2281	0.226259	0.226358	0.225768	0.225902	0.226304	0.226087	0.227132	0.226399	0.225103	0.226727	0.227212	0.226043	0.226508	0.226953	0.225806	0.226445	0.22768	0.226158	0.227683	0.226755	0.225975	0.227822	0.225908
Azeri_Dagestan	Turkic	0.232223	0.231591	0.231915	0.231006	0.231985	0.231861	0.232349	0.23269	0.231332	0.231846	0.23126	0.231951	0.233016	0.23371	0.232025	0.232075	0.232419	0.232336	0.233098	0.232068	0.232219	0.231537	0.232475	0.232271	0.233864	0.232069	0.232192	0.231573	0.231968	0.232259	0.232329	0.233185	0.232078	0.23151	0.232849	0.232998	0.232068	0.232343	0.233509	0.231939	0.232446	0.233277	0.231789	0.233005	0.232535	0.231905	0.233522	0.231711
Azeri_Azerbajan	Turkic	0.232132	0.231721	0.232076	0.230712	0.231923	0.231846	0.232258	0.232559	0.231365	0.23215	0.231023	0.23201	0.23321	0.233533	0.232215	0.231955	0.232138	0.232178	0.233359	0.232001	0.232253	0.231343	0.232165	0.232476	0.233938	0.232101	0.23237	0.231721	0.231571	0.232229	0.232227	0.232759	0.231826	0.231114	0.232903	0.23328	0.232103	0.232431	0.233005	0.232047	0.232433	0.233553	0.231984	0.233568	0.232642	0.232096	0.233335	0.231981
Bashkir_Baimaksky	Turkic	0.266218	0.266389	0.266828	0.263651	0.266454	0.266361	0.267058	0.267334	0.264886	0.266688	0.265327	0.265875	0.267493	0.267752	0.26665	0.266262	0.267067	0.266911	0.267772	0.266867	0.267345	0.266428	0.267433	0.267036	0.268434	0.266915	0.266892	0.266234	0.266164	0.266624	0.266382	0.266896	0.266263	0.26614	0.267364	0.267455	0.266822	0.266783	0.268107	0.267162	0.267291	0.267781	0.266841	0.267891	0.267763	0.266114	0.268211	0.266042
Bashkir_Kypcak	Turkic	0.264865	0.264441	0.265112	0.262127	0.264764	0.264606	0.265568	0.26586	0.263343	0.265324	0.263672	0.264028	0.266049	0.266229	0.265088	0.264802	0.265296	0.265589	0.266257	0.265333	0.265831	0.264669	0.265827	0.265505	0.266905	0.264765	0.265513	0.264806	0.264769	0.265287	0.264644	0.265832	0.264749	0.264836	0.265835	0.265957	0.265307	0.264957	0.266336	0.265646	0.265583	0.265902	0.265098	0.266197	0.266205	0.264655	0.266707	0.264856
Bashkir_Miyakinsky	Turkic	0.254456	0.254237	0.25473	0.25217	0.254357	0.25413	0.254832	0.255232	0.252881	0.254237	0.253364	0.254061	0.255411	0.255966	0.254539	0.254522	0.25509	0.254661	0.255789	0.254487	0.25542	0.253768	0.255172	0.254899	0.256293	0.254463	0.254734	0.254213	0.254028	0.25458	0.254238	0.255263	0.254016	0.254082	0.255246	0.255714	0.254567	0.254905	0.256489	0.254848	0.255148	0.255665	0.254509	0.255784	0.255571	0.253913	0.256377	0.254246
Bashkir_Yurmaty	Turkic	0.261991	0.261454	0.262234	0.259714	0.261841	0.261729	0.262569	0.262922	0.260908	0.262157	0.261362	0.26148	0.263389	0.263591	0.262306	0.262281	0.262901	0.262448	0.263572	0.26218	0.262943	0.262046	0.26287	0.262625	0.264201	0.262365	0.262689	0.262173	0.261739	0.26249	0.261816	0.262398	0.261516	0.261487	0.263481	0.262974	0.262713	0.262369	0.26316	0.262903	0.262861	0.263625	0.262175	0.263697	0.263329	0.261939	0.263592	0.262315
Bashkir_Balysky	Turkic	0.257098	0.256907	0.257362	0.255018	0.25701	0.256979	0.257942	0.258056	0.255995	0.257501	0.256256	0.256819	0.258389	0.259066	0.25714	0.257301	0.257507	0.257573	0.258565	0.25734	0.257685	0.256867	0.257846	0.257779	0.259353	0.257294	0.257473	0.257015	0.256801	0.25773	0.257253	0.257961	0.256853	0.256377	0.258013	0.258297	0.257351	0.257353	0.259321	0.257621	0.257827	0.258717	0.257463	0.258519	0.258128	0.256893	0.259373	0.257005
Bashkir_Unlar	Turkic	0.25576	0.255499	0.255871	0.253463	0.25592	0.255588	0.25641	0.256539	0.25445	0.255863	0.254759	0.255308	0.257265	0.257725	0.255818	0.256014	0.256499	0.255851	0.257138	0.25612	0.256521	0.255354	0.256428	0.256624	0.257854	0.256063	0.256275	0.255384	0.255333	0.255848	0.255348	0.256713	0.255669	0.255172	0.256813	0.257098	0.255559	0.256071	0.257286	0.256109	0.256399	0.256441	0.25552	0.257358	0.257009	0.255403	0.25799	0.255514
Bashkir_Uran	Turkic	0.251782	0.251432	0.25188	0.249946	0.251565	0.251529	0.25209	0.252403	0.250555	0.251901	0.250903	0.251472	0.253024	0.253592	0.251746	0.2519	0.252221	0.252072	0.253087	0.252001	0.252249	0.251195	0.252498	0.252178	0.253939	0.251948	0.252158	0.251448	0.251489	0.25209	0.251686	0.252635	0.251469	0.25112	0.252721	0.25273	0.251994	0.252028	0.253822	0.252097	0.252393	0.253435	0.252021	0.253446	0.253026	0.251367	0.253409	0.251587
Bashkir_Kyrgyz	Turkic	0.250715	0.250578	0.251017	0.248687	0.250834	0.250713	0.251113	0.251514	0.249416	0.250716	0.249953	0.250244	0.252109	0.252207	0.251051	0.250928	0.251051	0.25083	0.252082	0.250961	0.251265	0.25026	0.251614	0.251069	0.252872	0.250957	0.251202	0.25045	0.250736	0.250936	0.250725	0.25149	0.250633	0.25014	0.251845	0.2522	0.251002	0.251215	0.252929	0.250838	0.251436	0.252171	0.25086	0.252226	0.251681	0.250073	0.25329	0.250443
Buryat_Aginsky	Mongolic	0.301355	0.301964	0.302637	0.297824	0.302116	0.301793	0.303083	0.303458	0.299141	0.302386	0.30033	0.301077	0.302986	0.303391	0.302071	0.301793	0.303371	0.303482	0.303202	0.302715	0.303608	0.302302	0.303241	0.303345	0.304036	0.302672	0.303094	0.302159	0.301756	0.30273	0.301945	0.302461	0.301082	0.30187	0.303752	0.302697	0.302643	0.302309	0.30347	0.303165	0.303559	0.303488	0.302734	0.303187	0.303791	0.301614	0.30423	0.302428
Khamnegan	Tungusic	0.304405	0.304807	0.305317	0.300594	0.305069	0.304691	0.30622	0.306482	0.302064	0.3054	0.303175	0.303773	0.306155	0.306273	0.305184	0.304903	0.305783	0.306573	0.305794	0.305653	0.306699	0.305273	0.306325	0.306073	0.306726	0.305682	0.306106	0.304977	0.304952	0.305613	0.304825	0.305478	0.303666	0.305084	0.306552	0.305415	0.305736	0.305024	0.307091	0.306178	0.306629	0.305643	0.305874	0.305835	0.307208	0.304886	0.306893	0.30513
Buryat_Duldurginsky	Mongolic	0.302534	0.302745	0.303357	0.299028	0.303024	0.30286	0.304382	0.304312	0.300398	0.303418	0.301409	0.301891	0.30433	0.304348	0.303023	0.302718	0.303856	0.304633	0.303826	0.303875	0.304527	0.303526	0.304581	0.303975	0.304648	0.303772	0.303719	0.303099	0.30329	0.303842	0.302831	0.30337	0.302684	0.303732	0.304882	0.30371	0.304002	0.303273	0.304039	0.30372	0.304653	0.304599	0.304125	0.3038	0.304726	0.302717	0.305045	0.303397
Buryat_Selenginsky	Mongolic	0.300641	0.301622	0.302166	0.29724	0.301743	0.301215	0.302315	0.302642	0.298464	0.30161	0.299598	0.300391	0.302646	0.302729	0.301614	0.301551	0.302803	0.302905	0.302142	0.30211	0.302752	0.301573	0.302392	0.30251	0.303014	0.301791	0.302289	0.301588	0.301221	0.301963	0.301345	0.301797	0.300075	0.301695	0.303006	0.301689	0.302171	0.301573	0.303263	0.302789	0.302811	0.302216	0.302185	0.302393	0.303231	0.300655	0.30319	0.301561
Buryat_Zakamensky	Mongolic	0.300631	0.301218	0.30199	0.297176	0.301521	0.301229	0.302654	0.302966	0.298771	0.301548	0.299638	0.300204	0.302641	0.30271	0.301182	0.301021	0.302454	0.302595	0.302503	0.302102	0.303183	0.301752	0.303184	0.302447	0.303173	0.301731	0.302495	0.301424	0.301506	0.302174	0.301253	0.301952	0.300236	0.301329	0.302904	0.301806	0.302126	0.30173	0.303313	0.302665	0.30329	0.302193	0.302283	0.302653	0.303116	0.300906	0.303064	0.301352
Buryat_Bohansky	Mongolic	0.299302	0.29994	0.300705	0.295558	0.300148	0.299947	0.301045	0.301561	0.296983	0.300815	0.298301	0.298897	0.300957	0.301556	0.300203	0.300142	0.301517	0.301333	0.300696	0.301092	0.301509	0.300287	0.30148	0.301285	0.30183	0.300527	0.301034	0.300032	0.299992	0.301045	0.299759	0.301037	0.299335	0.300289	0.301432	0.300852	0.301043	0.300292	0.301308	0.301336	0.302111	0.301316	0.300792	0.301366	0.301676	0.299354	0.302011	0.300114
Buryat_Ehirit	Mongolic	0.300023	0.30067	0.301133	0.296361	0.300758	0.300725	0.301565	0.302152	0.297759	0.301135	0.299116	0.299468	0.30177	0.302073	0.300694	0.300915	0.302076	0.301667	0.301504	0.301571	0.301793	0.300881	0.302052	0.302071	0.302344	0.300889	0.301245	0.301071	0.300535	0.30137	0.300264	0.301441	0.29959	0.300867	0.302496	0.301391	0.301627	0.300835	0.302937	0.301541	0.302466	0.301919	0.301338	0.301985	0.302585	0.300362	0.302893	0.300788
Circassian	Caucasian	0.235991	0.235694	0.236151	0.234421	0.236048	0.23583	0.236469	0.236429	0.235187	0.235745	0.235057	0.235724	0.237058	0.23757	0.235995	0.236242	0.23607	0.235862	0.237237	0.236102	0.236044	0.234975	0.236142	0.236006	0.237716	0.236141	0.236008	0.235561	0.235914	0.235912	0.235705	0.236815	0.235832	0.234726	0.236507	0.23679	0.235992	0.236124	0.237477	0.235916	0.236305	0.237583	0.235853	0.237582	0.236437	0.235666	0.237148	0.235852
Tabasaran	Caucasian	0.232086	0.231617	0.231919	0.230613	0.231761	0.2319	0.232298	0.232392	0.231357	0.231956	0.230958	0.231643	0.232906	0.233416	0.232063	0.232192	0.232131	0.231687	0.23337	0.231988	0.232215	0.23127	0.232229	0.232185	0.233904	0.232181	0.232202	0.231307	0.231829	0.232303	0.2319	0.23269	0.231498	0.230794	0.232669	0.233041	0.23188	0.232195	0.233391	0.232017	0.232293	0.232994	0.231638	0.233451	0.232485	0.231874	0.233538	0.231519
Darginian	Caucasian	0.232567	0.232222	0.232588	0.231469	0.23238	0.232419	0.23277	0.233172	0.231753	0.232544	0.231701	0.23246	0.233913	0.234028	0.23272	0.23263	0.233079	0.232285	0.23432	0.23274	0.232786	0.232181	0.232851	0.233015	0.234758	0.232813	0.232769	0.232501	0.232711	0.232976	0.232613	0.233346	0.232016	0.231613	0.233285	0.233705	0.232607	0.233044	0.234016	0.232723	0.233046	0.234362	0.232215	0.234232	0.233234	0.231974	0.234632	0.232623
Kubachinian	Caucasian	0.232041	0.231529	0.231869	0.230845	0.231668	0.231707	0.232253	0.232409	0.231313	0.231527	0.231009	0.231973	0.233056	0.233458	0.232015	0.232103	0.232252	0.2319	0.233353	0.232266	0.232345	0.231317	0.232013	0.232293	0.233714	0.231981	0.231843	0.231745	0.231853	0.232194	0.231685	0.232775	0.231928	0.230665	0.232638	0.233214	0.231752	0.232148	0.233312	0.23199	0.232296	0.233576	0.231577	0.233511	0.232447	0.231666	0.233324	0.23187
Lak	Caucasian	0.232663	0.232295	0.23265	0.231461	0.232462	0.232381	0.232838	0.233216	0.232056	0.232573	0.2318	0.232378	0.233729	0.234135	0.23261	0.232547	0.23313	0.232098	0.234031	0.232552	0.232836	0.231967	0.232914	0.232931	0.234691	0.232725	0.232516	0.232099	0.23273	0.232911	0.232333	0.233617	0.232469	0.231499	0.233393	0.233778	0.232663	0.233006	0.233739	0.232592	0.232708	0.234241	0.232285	0.23439	0.233212	0.232425	0.234569	0.232358
Avar_Gunibsky	Caucasian	0.231905	0.231018	0.231687	0.230868	0.231447	0.231322	0.231981	0.232438	0.23103	0.2316	0.23084	0.231664	0.23311	0.23333	0.23195	0.231749	0.231409	0.231597	0.233245	0.231708	0.232112	0.23091	0.231989	0.232341	0.233628	0.231954	0.231933	0.231516	0.231422	0.231532	0.231867	0.232627	0.231296	0.230713	0.23231	0.233031	0.23171	0.232207	0.232946	0.231833	0.23204	0.233305	0.231763	0.233057	0.232288	0.231441	0.232794	0.231386
Avar_Unchukulsky	Caucasian	0.234139	0.233979	0.234112	0.232813	0.234035	0.234044	0.234164	0.234599	0.233236	0.233864	0.233533	0.234091	0.235291	0.235487	0.234247	0.234088	0.234135	0.234222	0.23552	0.234276	0.234483	0.233088	0.234497	0.234498	0.236278	0.234014	0.23455	0.233559	0.234078	0.2344	0.233954	0.23511	0.23399	0.233086	0.234553	0.234912	0.234106	0.234449	0.235328	0.233686	0.234695	0.235966	0.233819	0.235504	0.234505	0.234051	0.235432	0.233897
Kaitag	Caucasian	0.231682	0.231651	0.23204	0.230649	0.231769	0.231712	0.231875	0.232344	0.231014	0.231682	0.230713	0.231728	0.232961	0.23346	0.231948	0.231975	0.232113	0.23141	0.233166	0.231822	0.231884	0.231201	0.232232	0.231974	0.233787	0.231888	0.232217	0.231548	0.23177	0.231931	0.231777	0.232742	0.231315	0.230912	0.232539	0.233011	0.231979	0.232164	0.232877	0.231681	0.232152	0.233275	0.231662	0.233797	0.232117	0.231376	0.233822	0.231666
Evenk_Transbaikal	Tungusic	0.303906	0.305115	0.305856	0.29989	0.305259	0.304921	0.305721	0.306179	0.301425	0.305038	0.302844	0.303498	0.306239	0.305897	0.304672	0.304952	0.305746	0.306465	0.306097	0.3055	0.306037	0.304889	0.306272	0.306177	0.306888	0.304949	0.305449	0.304504	0.305074	0.305502	0.304883	0.305491	0.304171	0.304524	0.306537	0.30584	0.305588	0.30534	0.306016	0.305565	0.306616	0.306259	0.305718	0.30603	0.306616	0.304256	0.3069	0.304548
Ezid	WestEurasia	0.227345	0.226773	0.227283	0.226286	0.227019	0.227091	0.227374	0.227758	0.22696	0.227248	0.226497	0.227256	0.228036	0.228844	0.227365	0.22708	0.227334	0.226946	0.228773	0.22722	0.227322	0.226726	0.227594	0.227431	0.229008	0.227237	0.227721	0.226775	0.227051	0.227201	0.227659	0.228034	0.226917	0.22614	0.227856	0.228412	0.227153	0.227484	0.228716	0.227298	0.227505	0.227823	0.226865	0.228753	0.227809	0.226867	0.228298	0.226911
Gagauz	WestEurasia	0.231168	0.230498	0.231102	0.230038	0.230563	0.230873	0.23138	0.231723	0.230649	0.231055	0.230212	0.231164	0.232072	0.232728	0.231161	0.231074	0.231155	0.231112	0.23239	0.231217	0.231253	0.230314	0.231195	0.231191	0.232832	0.231108	0.231442	0.230791	0.230788	0.231299	0.231184	0.231803	0.231011	0.230664	0.231842	0.232456	0.230772	0.231343	0.232374	0.231023	0.231392	0.23257	0.230739	0.232527	0.231549	0.230885	0.233209	0.230834
Georgian_Laz	WestEurasia	0.227222	0.226387	0.226934	0.226121	0.226959	0.226741	0.227259	0.227524	0.226876	0.227	0.226325	0.226987	0.228304	0.228694	0.227078	0.227344	0.227289	0.227033	0.228401	0.227026	0.22719	0.226518	0.227385	0.227214	0.228856	0.22704	0.227476	0.226867	0.227153	0.226882	0.227209	0.228182	0.227346	0.226367	0.227481	0.228432	0.226827	0.227264	0.227723	0.227053	0.227248	0.228535	0.227201	0.228779	0.227816	0.22703	0.228747	0.226705
Georgian_Imeretins	WestEurasia	0.227059	0.226482	0.22678	0.225906	0.226832	0.226552	0.227186	0.227505	0.22645	0.226899	0.226203	0.227095	0.228158	0.228267	0.226991	0.227075	0.227561	0.226865	0.228392	0.226936	0.227052	0.22625	0.227401	0.227031	0.228375	0.227084	0.227033	0.226455	0.226542	0.226973	0.226833	0.228001	0.22656	0.225839	0.227576	0.227765	0.226804	0.227156	0.227232	0.226864	0.227113	0.227756	0.226627	0.228022	0.227453	0.226619	0.22867	0.226738
Ingushian	Caucasian	0.233475	0.233002	0.23346	0.232055	0.233293	0.23327	0.233724	0.23376	0.232856	0.233147	0.232528	0.233432	0.234596	0.235068	0.233334	0.233613	0.233793	0.233405	0.234754	0.23349	0.233544	0.232663	0.233754	0.233656	0.235118	0.233365	0.233568	0.23308	0.233584	0.233415	0.233422	0.234116	0.233374	0.232339	0.234046	0.234425	0.233276	0.233544	0.234631	0.23331	0.233721	0.234706	0.233293	0.234862	0.233963	0.233142	0.23479	0.233313
Kabardinian	Caucasian	0.236027	0.235222	0.236033	0.234559	0.235494	0.235494	0.236241	0.236367	0.235427	0.235944	0.235042	0.23568	0.23677	0.237195	0.23573	0.235521	0.236093	0.235875	0.237163	0.235787	0.236075	0.235076	0.236099	0.236147	0.237794	0.236238	0.235984	0.235456	0.235935	0.23614	0.235799	0.236808	0.23551	0.234988	0.236392	0.236719	0.235774	0.236084	0.236986	0.235832	0.236124	0.236794	0.235649	0.237389	0.236438	0.235131	0.236656	0.235542
Karelian_Southern	Uralic	0.239212	0.238885	0.239168	0.237612	0.239041	0.238995	0.239372	0.239771	0.23817	0.238951	0.238387	0.238786	0.24053	0.240603	0.239307	0.238882	0.239639	0.23883	0.240758	0.239149	0.23938	0.238248	0.239551	0.239545	0.241031	0.239252	0.239413	0.238616	0.238696	0.2394	0.239045	0.240156	0.238859	0.238613	0.239942	0.24051	0.239139	0.23924	0.240859	0.238824	0.239495	0.240887	0.238978	0.240735	0.239819	0.238367	0.240968	0.23866
Veps	Uralic	0.240837	0.240774	0.241178	0.23903	0.240984	0.240821	0.241152	0.241442	0.239743	0.240595	0.24001	0.240498	0.241958	0.242297	0.240946	0.241056	0.241267	0.240445	0.242634	0.241207	0.241215	0.240167	0.24105	0.24115	0.242882	0.240734	0.240923	0.240233	0.24053	0.241004	0.240841	0.241791	0.240518	0.24022	0.24155	0.242206	0.240826	0.241083	0.242709	0.240694	0.241255	0.242612	0.240935	0.242705	0.241502	0.240345	0.24265	0.240587
Karelian_Northern	Uralic	0.240639	0.240526	0.241198	0.238687	0.240713	0.240693	0.241066	0.241168	0.239555	0.240531	0.239722	0.240502	0.242143	0.242509	0.240873	0.240883	0.241391	0.240483	0.242258	0.240695	0.24092	0.239864	0.241132	0.241239	0.242986	0.240609	0.240816	0.24032	0.240452	0.240965	0.240647	0.24196	0.240703	0.239982	0.241396	0.242153	0.240433	0.240874	0.2433	0.240694	0.241358	0.24296	0.240885	0.242659	0.241097	0.240286	0.243009	0.240578
Abazin	Caucasian	0.237272	0.236811	0.23725	0.235921	0.237198	0.237011	0.237645	0.237584	0.236589	0.237344	0.236556	0.237018	0.238358	0.238744	0.237085	0.237189	0.237182	0.237345	0.238662	0.237472	0.237503	0.236543	0.237559	0.237705	0.238907	0.237408	0.237601	0.236904	0.237328	0.237555	0.237413	0.237983	0.237485	0.236152	0.237983	0.238177	0.237135	0.237517	0.238821	0.237346	0.237557	0.23862	0.237149	0.238492	0.237961	0.237316	0.238993	0.237194
Shor_Khakassia	Turkic	0.280366	0.281245	0.281767	0.277556	0.281391	0.281094	0.281739	0.282486	0.278826	0.281097	0.279821	0.27996	0.282279	0.282404	0.281263	0.28185	0.281646	0.281837	0.282291	0.281701	0.281755	0.2808	0.281986	0.282236	0.282265	0.281146	0.28207	0.280749	0.280786	0.281306	0.281103	0.281697	0.280286	0.280913	0.281913	0.282328	0.28129	0.281665	0.282917	0.281698	0.281944	0.283253	0.281294	0.28256	0.282719	0.280335	0.283894	0.280927
Khakass_Sagai	Turkic	0.282659	0.283325	0.284171	0.279437	0.283627	0.283371	0.2841	0.28436	0.28092	0.283509	0.28176	0.282382	0.284789	0.284914	0.283284	0.283798	0.284446	0.284358	0.284797	0.283921	0.284467	0.283143	0.284485	0.284281	0.285021	0.283718	0.283783	0.282957	0.283216	0.283766	0.283415	0.284122	0.282788	0.283159	0.284554	0.284576	0.283825	0.283405	0.284853	0.284057	0.284223	0.284767	0.283841	0.284709	0.285115	0.282934	0.284921	0.283287
Khakass_Kyzils	Turkic	0.279442	0.27956	0.280446	0.276612	0.280049	0.279678	0.280558	0.281027	0.278013	0.280312	0.278722	0.279535	0.281012	0.281583	0.280246	0.280243	0.281267	0.280879	0.281334	0.280502	0.28063	0.279834	0.280982	0.280752	0.28113	0.279942	0.280753	0.279813	0.279837	0.280236	0.280039	0.28074	0.279117	0.280124	0.281443	0.281085	0.280666	0.280213	0.281928	0.280168	0.280843	0.281012	0.28023	0.281636	0.281235	0.279327	0.281489	0.279439
Khakass_Koibals	Turkic	0.289494	0.289822	0.290542	0.286164	0.290058	0.28969	0.29088	0.29102	0.287486	0.290209	0.288805	0.289058	0.291176	0.291285	0.290068	0.290002	0.291134	0.290931	0.290869	0.290727	0.290911	0.289635	0.290843	0.29115	0.291805	0.290398	0.290909	0.289688	0.289874	0.290513	0.289405	0.290587	0.288671	0.289357	0.291238	0.290557	0.290594	0.290047	0.29097	0.290644	0.291244	0.291084	0.290324	0.291015	0.291271	0.289347	0.291992	0.289761
Khakass_Kachins	Turkic	0.290288	0.290594	0.291447	0.286821	0.290771	0.29071	0.291538	0.292393	0.288095	0.291349	0.289276	0.289797	0.291531	0.292322	0.290871	0.291226	0.291944	0.291649	0.291953	0.291547	0.292242	0.290907	0.292233	0.291929	0.292654	0.291157	0.291575	0.290692	0.291077	0.291522	0.290745	0.291426	0.289979	0.290857	0.292031	0.291782	0.291387	0.290901	0.292676	0.291923	0.292243	0.292533	0.29157	0.291878	0.292536	0.290011	0.293226	0.290786
Karakalpak	Turkic	0.274562	0.274541	0.274936	0.271914	0.274844	0.274681	0.275615	0.275726	0.27295	0.274905	0.273644	0.274267	0.275893	0.276129	0.274762	0.274585	0.275483	0.275553	0.276065	0.27536	0.275923	0.274746	0.275666	0.275693	0.276611	0.275247	0.275636	0.27484	0.274703	0.275467	0.274701	0.275387	0.27406	0.274662	0.276136	0.275528	0.275242	0.275091	0.276382	0.275566	0.275889	0.275839	0.275288	0.276067	0.276225	0.274475	0.276727	0.274841
Kurd	Turkic	0.227327	0.226921	0.227278	0.226449	0.227179	0.227071	0.227417	0.227836	0.226874	0.227298	0.226319	0.226982	0.228241	0.228637	0.227295	0.227435	0.227522	0.227198	0.228754	0.227501	0.22737	0.226623	0.227707	0.227706	0.229199	0.227454	0.227535	0.226988	0.227239	0.227261	0.227439	0.228256	0.227543	0.226638	0.227812	0.228329	0.227221	0.22769	0.228438	0.227199	0.227509	0.228714	0.22704	0.228515	0.227884	0.227195	0.228323	0.227154
Kazakhs_Aktyubinsk	Turkic	0.279687	0.279594	0.28017	0.276682	0.27963	0.279611	0.281153	0.281314	0.277777	0.279835	0.27846	0.279033	0.281	0.280923	0.280072	0.279468	0.2807	0.280806	0.280669	0.28019	0.281121	0.279635	0.280855	0.280794	0.281508	0.28088	0.280633	0.279688	0.279787	0.280554	0.279694	0.280315	0.278771	0.279287	0.281205	0.280982	0.280087	0.280739	0.281601	0.280401	0.280912	0.281278	0.280366	0.280918	0.281418	0.27967	0.281691	0.280961
Kazakhs_Kypchak	Turkic	0.28369	0.284048	0.284627	0.280574	0.284405	0.283686	0.284985	0.285183	0.281986	0.284451	0.282926	0.283574	0.285116	0.285398	0.284202	0.284036	0.285053	0.285126	0.284826	0.284685	0.285232	0.283969	0.285315	0.285237	0.285919	0.284715	0.284966	0.284273	0.283997	0.28508	0.284223	0.284672	0.283417	0.284002	0.285221	0.284603	0.284082	0.284373	0.286521	0.28493	0.285309	0.285715	0.284493	0.285336	0.285789	0.283855	0.285284	0.283936
Kazakhs_Argyn	Turkic	0.283879	0.283744	0.284212	0.281003	0.284385	0.28375	0.285467	0.285707	0.282291	0.284652	0.283311	0.283411	0.285214	0.285869	0.284326	0.284219	0.285998	0.285271	0.285203	0.284893	0.28527	0.284317	0.285394	0.285668	0.285926	0.284876	0.285349	0.284404	0.284234	0.284714	0.283876	0.284514	0.283681	0.28449	0.286038	0.285139	0.284798	0.284219	0.285583	0.284478	0.285503	0.285743	0.285148	0.285479	0.286109	0.283652	0.286155	0.284378
Kazakhs_Naiman	Turkic	0.281037	0.281134	0.28179	0.278105	0.28148	0.281333	0.282489	0.282414	0.279372	0.281672	0.280045	0.280692	0.28244	0.282746	0.281575	0.281544	0.282589	0.282454	0.282155	0.282214	0.28259	0.281499	0.282474	0.282722	0.282845	0.282033	0.282475	0.281441	0.281231	0.282214	0.280982	0.282005	0.280626	0.281166	0.282821	0.28202	0.281816	0.28186	0.283095	0.282648	0.28302	0.282383	0.282128	0.2825	0.282903	0.281604	0.283543	0.281437
Kazakhs_Bayuli	Turkic	0.281395	0.279797	0.280729	0.278975	0.281027	0.280615	0.281564	0.283199	0.280271	0.281779	0.279742	0.281433	0.282811	0.282042	0.282001	0.280345	0.282024	0.28204	0.283385	0.281793	0.28189	0.281173	0.282928	0.281991	0.282282	0.281903	0.281366	0.281294	0.280794	0.281621	0.280272	0.281701	0.281619	0.281231	0.282578	0.281653	0.281333	0.280875	0.282818	0.282675	0.281837	0.282434	0.281678	0.282459	0.282195	0.280661	0.282986	0.28042
Mordovian_Erzya	Uralic	0.238798	0.238524	0.239046	0.237165	0.238682	0.238756	0.239164	0.23944	0.237833	0.238887	0.237864	0.238466	0.239939	0.240528	0.239076	0.238955	0.239291	0.238652	0.24037	0.238954	0.239185	0.23801	0.239004	0.239173	0.240963	0.238921	0.238972	0.238545	0.23865	0.238989	0.238716	0.23955	0.238885	0.238344	0.239598	0.240251	0.238914	0.239062	0.240959	0.238819	0.239384	0.239817	0.238759	0.240503	0.239684	0.238702	0.240842	0.238504
Mordovian_Moksha	Uralic	0.237631	0.237268	0.23785	0.235939	0.237402	0.237482	0.237905	0.238267	0.236747	0.237292	0.236628	0.237337	0.238578	0.239014	0.237643	0.237704	0.237835	0.237508	0.238944	0.237792	0.237803	0.236534	0.237962	0.23808	0.239517	0.237477	0.237758	0.237137	0.23751	0.237617	0.23752	0.238665	0.23742	0.236645	0.238218	0.238826	0.2375	0.237919	0.238946	0.23745	0.238113	0.238851	0.237362	0.239327	0.238331	0.237318	0.239609	0.237356
Moldavian	Uralic	0.229658	0.229027	0.229285	0.228474	0.229222	0.2293	0.229675	0.229897	0.228898	0.229182	0.228926	0.229439	0.230588	0.231041	0.22955	0.229525	0.229562	0.229294	0.230881	0.229606	0.229374	0.228544	0.229721	0.229657	0.231191	0.229501	0.229514	0.229061	0.229089	0.230062	0.229546	0.230329	0.229364	0.228817	0.22991	0.230766	0.229272	0.229634	0.230922	0.22936	0.229826	0.230694	0.229257	0.231077	0.22996	0.228845	0.230833	0.229437
Mongol_Zasagt	Mongolic	0.302114	0.302426	0.302981	0.298576	0.302695	0.302361	0.303787	0.304085	0.300046	0.303073	0.301341	0.301775	0.303416	0.303556	0.302573	0.302652	0.30405	0.303926	0.303383	0.303555	0.304108	0.303295	0.30417	0.304201	0.304158	0.303125	0.303754	0.302975	0.302676	0.3035	0.302416	0.302863	0.301729	0.302869	0.304344	0.303075	0.303498	0.303114	0.304559	0.303938	0.304138	0.303577	0.303325	0.303581	0.304772	0.302397	0.304724	0.302569
Mongol_Sainnoyon	Mongolic	0.302579	0.302682	0.303161	0.299207	0.303168	0.302728	0.304391	0.304561	0.300703	0.303729	0.30171	0.302412	0.304012	0.304535	0.302773	0.30296	0.303993	0.304732	0.303602	0.304024	0.304502	0.303623	0.304904	0.304441	0.304672	0.303729	0.304256	0.303288	0.303276	0.304108	0.302997	0.303354	0.302169	0.303356	0.304656	0.303429	0.303756	0.303414	0.305178	0.304164	0.304847	0.304257	0.304287	0.304031	0.305057	0.302537	0.304943	0.3033
Mongol_Uuld	Mongolic	0.30002	0.300539	0.301045	0.296363	0.300636	0.300418	0.301614	0.301962	0.297986	0.300933	0.299069	0.299687	0.301607	0.30202	0.300596	0.300766	0.301744	0.3021	0.301448	0.301495	0.301917	0.301019	0.301985	0.301951	0.302294	0.301198	0.301583	0.30073	0.300696	0.301427	0.30053	0.301023	0.299585	0.300847	0.302104	0.301327	0.301345	0.301121	0.302769	0.301736	0.302188	0.302008	0.301556	0.301675	0.302458	0.300117	0.302865	0.300871
Mongol_Minorities	Mongolic	0.301803	0.301844	0.302635	0.298346	0.302036	0.301878	0.303542	0.303724	0.299893	0.302657	0.300792	0.30122	0.303351	0.303506	0.302108	0.302098	0.303038	0.303628	0.302951	0.303257	0.303838	0.30276	0.303681	0.303435	0.303944	0.303022	0.303362	0.302755	0.302011	0.302979	0.30222	0.302653	0.301154	0.302065	0.303568	0.302823	0.30301	0.302324	0.304558	0.303435	0.303849	0.303382	0.303205	0.303062	0.303938	0.302096	0.303672	0.3023
Nogai_Astrakhan	Turkic	0.275828	0.275687	0.276197	0.273025	0.276041	0.275895	0.276886	0.277298	0.274051	0.276444	0.274964	0.275565	0.277247	0.277449	0.27633	0.275832	0.2771	0.27699	0.277448	0.276627	0.277043	0.276089	0.277198	0.277104	0.278097	0.27644	0.276941	0.276121	0.276352	0.276955	0.276197	0.276545	0.275652	0.276093	0.277333	0.277206	0.276575	0.276307	0.277993	0.276907	0.277099	0.277679	0.276702	0.277398	0.277748	0.275723	0.277889	0.276083
Nogai_Stavropol	Turkic	0.273193	0.272794	0.273451	0.270498	0.27306	0.272973	0.274122	0.274373	0.271357	0.273533	0.272012	0.272619	0.274572	0.274483	0.273335	0.273394	0.274323	0.274028	0.274716	0.273844	0.274196	0.273319	0.273945	0.274382	0.274943	0.273542	0.274141	0.273352	0.273419	0.274188	0.273031	0.273905	0.272553	0.272776	0.274539	0.273969	0.273645	0.273708	0.275221	0.273791	0.274441	0.274606	0.273918	0.274618	0.274525	0.273069	0.275103	0.273378
Ossetian_Southern	Indo_European	0.232829	0.23224	0.232605	0.231854	0.232352	0.23257	0.232887	0.23323	0.23247	0.232801	0.232196	0.23283	0.233967	0.23429	0.232707	0.232718	0.233149	0.232494	0.23406	0.23261	0.232685	0.232154	0.232978	0.23306	0.234531	0.232855	0.232696	0.232281	0.232636	0.232994	0.232488	0.233229	0.232937	0.231511	0.233444	0.233615	0.23281	0.233078	0.233982	0.232749	0.232938	0.234253	0.232601	0.234082	0.233573	0.232946	0.233854	0.232513
Russian_Krasnoborsky	Indo_European	0.240032	0.239641	0.239983	0.238259	0.239797	0.239814	0.24033	0.240654	0.23878	0.23982	0.239119	0.239559	0.241125	0.241449	0.239915	0.239805	0.240456	0.239892	0.241566	0.23976	0.240613	0.239203	0.239833	0.24007	0.241915	0.240051	0.240185	0.239621	0.2392	0.240129	0.240075	0.240961	0.239864	0.239053	0.240747	0.241284	0.240003	0.240048	0.241827	0.23998	0.240102	0.241634	0.239583	0.241351	0.240661	0.239385	0.242144	0.239486
Russian_Leshukonsky	Indo_European	0.243059	0.242702	0.243251	0.241112	0.243067	0.243002	0.243143	0.243647	0.241876	0.242796	0.241682	0.242644	0.244087	0.244482	0.24291	0.242675	0.243151	0.242724	0.244493	0.243305	0.243084	0.242328	0.242957	0.243563	0.244715	0.24282	0.24304	0.242533	0.242908	0.243241	0.242832	0.243863	0.242865	0.242341	0.243469	0.2439	0.242999	0.243373	0.244796	0.242753	0.243319	0.244807	0.243041	0.244482	0.243412	0.242354	0.244369	0.242717
Russian_Belgorod	Indo_European	0.23421	0.233619	0.234067	0.232462	0.233367	0.233799	0.234356	0.234498	0.233309	0.233873	0.233392	0.233734	0.235264	0.235389	0.233968	0.233955	0.234367	0.233718	0.235592	0.234045	0.233737	0.23323	0.23392	0.233979	0.235774	0.233915	0.233912	0.233764	0.233345	0.234101	0.233947	0.235036	0.233547	0.233042	0.23438	0.235081	0.233749	0.234016	0.236101	0.234021	0.23394	0.2354	0.233684	0.235292	0.234526	0.233671	0.235998	0.233815
Russian_Kaluga	Indo_European	0.234492	0.233724	0.234411	0.232663	0.234279	0.234084	0.234724	0.234253	0.233392	0.234026	0.233467	0.23421	0.235623	0.235794	0.234404	0.234063	0.234455	0.234656	0.235949	0.234468	0.234578	0.233593	0.234753	0.234692	0.236608	0.234315	0.234542	0.233773	0.233797	0.234511	0.234259	0.235099	0.234152	0.23319	0.234608	0.235863	0.234402	0.234461	0.235063	0.234349	0.234688	0.236133	0.233856	0.235991	0.234899	0.233379	0.236441	0.2342
Russian_Tver	Indo_European	0.235355	0.234852	0.235562	0.234135	0.235373	0.235273	0.235334	0.236193	0.234677	0.234999	0.234498	0.23506	0.23687	0.236894	0.235128	0.234782	0.235263	0.235174	0.236976	0.235289	0.235616	0.234223	0.23553	0.235624	0.237688	0.235351	0.235525	0.235125	0.234881	0.235744	0.235325	0.236311	0.235494	0.234852	0.235842	0.23644	0.235132	0.235104	0.237376	0.23529	0.235881	0.236979	0.235152	0.23692	0.235894	0.234798	0.23683	0.235154
Russian_Kursk	Indo_European	0.233713	0.2332	0.233575	0.232365	0.233257	0.23361	0.233862	0.234084	0.23268	0.233575	0.232767	0.23372	0.234561	0.235422	0.233603	0.233752	0.233638	0.23375	0.235278	0.23339	0.233711	0.232687	0.233819	0.233775	0.235491	0.233357	0.233526	0.23308	0.233471	0.233637	0.23368	0.234594	0.233562	0.23215	0.234255	0.234798	0.233556	0.233826	0.234539	0.233496	0.233792	0.235022	0.233354	0.235348	0.234236	0.233379	0.235263	0.233265
Russian_Oryol	Indo_European	0.233806	0.233518	0.233826	0.232462	0.233435	0.233588	0.233935	0.234245	0.232968	0.233674	0.233025	0.233919	0.235005	0.23523	0.233669	0.233701	0.234296	0.233911	0.234978	0.233746	0.234049	0.232853	0.233727	0.233807	0.23591	0.233698	0.233629	0.233107	0.23343	0.2339	0.233703	0.234308	0.232967	0.233042	0.234455	0.235155	0.233564	0.23399	0.235613	0.233505	0.234175	0.234906	0.233529	0.235594	0.234362	0.233693	0.234915	0.233743
Russian_Pinezhsky	Indo_European	0.241664	0.241178	0.241688	0.239756	0.241355	0.241242	0.241907	0.24224	0.240529	0.241399	0.240601	0.241419	0.242866	0.243053	0.241531	0.241799	0.241981	0.241672	0.242947	0.241474	0.241673	0.240834	0.241757	0.242105	0.243989	0.241545	0.241774	0.241277	0.241347	0.241692	0.241347	0.242257	0.241257	0.240593	0.242434	0.242467	0.241714	0.241953	0.243776	0.241156	0.241973	0.242986	0.241472	0.243372	0.242048	0.241035	0.243301	0.240967
Russian_Ostrov	Indo_European	0.233325	0.233073	0.233512	0.23198	0.233121	0.233346	0.23344	0.233716	0.232724	0.232785	0.232487	0.233302	0.234171	0.234557	0.233278	0.233254	0.233891	0.233303	0.234729	0.233127	0.233406	0.232472	0.233119	0.233369	0.235141	0.23321	0.233207	0.232936	0.23283	0.233247	0.233215	0.233896	0.233375	0.232444	0.233685	0.234516	0.232941	0.233103	0.234414	0.233156	0.233243	0.234431	0.232836	0.234959	0.233541	0.232273	0.235084	0.232578
Russian_Porkhov	Indo_European	0.233886	0.233651	0.233914	0.232419	0.234025	0.233718	0.233993	0.234286	0.232736	0.233398	0.233087	0.233472	0.234923	0.235308	0.233921	0.23367	0.2342	0.233355	0.235257	0.23352	0.233909	0.233121	0.233943	0.233906	0.235919	0.233658	0.233654	0.233002	0.233868	0.233918	0.233958	0.233672	0.233541	0.2323	0.2341	0.235177	0.233441	0.234223	0.235134	0.233592	0.234	0.235471	0.233365	0.235614	0.234489	0.233425	0.235983	0.23344
Russian_Mihailovsky	Indo_European	0.235017	0.234433	0.234834	0.233338	0.234825	0.234744	0.234986	0.235394	0.234096	0.23433	0.233943	0.234831	0.235704	0.236304	0.234801	0.234924	0.234814	0.234337	0.236525	0.234815	0.235076	0.234146	0.234981	0.235214	0.236842	0.234539	0.23509	0.234164	0.234744	0.234836	0.234747	0.235765	0.23507	0.234012	0.235357	0.235878	0.234627	0.235059	0.236323	0.234597	0.235213	0.236288	0.234862	0.236487	0.235272	0.234726	0.236833	0.234766
Russian_Ryazansky	Indo_European	0.234291	0.234019	0.234372	0.233099	0.234196	0.234105	0.234632	0.234975	0.233467	0.234148	0.233564	0.234255	0.235482	0.236226	0.234369	0.234112	0.234479	0.234043	0.235911	0.234086	0.2345	0.233403	0.234257	0.234566	0.236409	0.234144	0.234393	0.233918	0.234289	0.234338	0.234308	0.234999	0.23417	0.233549	0.234852	0.2355	0.234465	0.234782	0.23607	0.234004	0.234815	0.235689	0.234123	0.236034	0.234686	0.234044	0.236289	0.233832
Russian_Smolensk	Indo_European	0.232841	0.232494	0.232814	0.231523	0.232569	0.232572	0.233062	0.233237	0.231948	0.232474	0.232063	0.232538	0.233703	0.234419	0.232891	0.232695	0.233134	0.232601	0.234169	0.232651	0.232845	0.232036	0.2328	0.233012	0.234666	0.232579	0.23271	0.232145	0.232386	0.232583	0.232814	0.233588	0.232403	0.231996	0.233269	0.233933	0.232826	0.2329	0.234255	0.232817	0.233085	0.234363	0.232495	0.234534	0.233428	0.232351	0.235099	0.232477
Russian_Yaroslavl	Indo_European	0.235649	0.235561	0.236067	0.233858	0.235655	0.235257	0.235556	0.236161	0.23444	0.235212	0.234644	0.235161	0.236381	0.237063	0.235635	0.235925	0.23529	0.234944	0.23706	0.235382	0.235991	0.234711	0.23561	0.235583	0.237685	0.235454	0.235698	0.235083	0.234787	0.235644	0.235397	0.236327	0.235285	0.234326	0.235681	0.236633	0.23564	0.235551	0.237901	0.235269	0.235976	0.236898	0.235426	0.237011	0.23608	0.235375	0.237371	0.235085
Shor_Mountain	Turkic	0.280081	0.281051	0.281441	0.276902	0.281097	0.280572	0.281274	0.281567	0.278141	0.280811	0.27901	0.279563	0.282128	0.282396	0.280627	0.281271	0.281714	0.281419	0.281645	0.281025	0.281861	0.280529	0.28179	0.281732	0.282334	0.281148	0.281246	0.280563	0.280525	0.281212	0.28054	0.28116	0.280163	0.280194	0.282063	0.281579	0.280819	0.281089	0.282944	0.281142	0.281447	0.282787	0.280721	0.282263	0.282458	0.280118	0.282706	0.280446
Tatar_Buhar	Turkic	0.26837	0.268114	0.268876	0.265955	0.268418	0.268297	0.269242	0.269615	0.267361	0.268827	0.267675	0.268037	0.270062	0.270216	0.268715	0.268678	0.26975	0.268885	0.270119	0.269278	0.269518	0.268317	0.269912	0.26925	0.270529	0.269171	0.269224	0.268717	0.268125	0.269169	0.268643	0.269016	0.268283	0.267878	0.270007	0.269953	0.269152	0.26929	0.270404	0.269243	0.270051	0.27009	0.268995	0.269803	0.270051	0.268317	0.269617	0.268896
Tatar_Yalutorovsky	Turkic	0.264861	0.264811	0.265392	0.262269	0.265159	0.265049	0.26563	0.266222	0.263599	0.265121	0.26377	0.264752	0.266166	0.266656	0.265157	0.265086	0.265683	0.265319	0.26618	0.265494	0.265523	0.264881	0.26577	0.265656	0.266899	0.265353	0.266092	0.264942	0.264949	0.265438	0.264719	0.265553	0.264334	0.265034	0.265948	0.265611	0.265225	0.265368	0.267036	0.265469	0.266107	0.266454	0.265537	0.266867	0.266206	0.264753	0.266611	0.264829
Tatar_Tobolsk	Turkic	0.268791	0.269595	0.269997	0.265945	0.269834	0.269554	0.269984	0.270469	0.267045	0.269712	0.267791	0.268471	0.27065	0.270756	0.269441	0.269754	0.269992	0.269835	0.270311	0.269466	0.270101	0.268931	0.270351	0.270223	0.271603	0.269696	0.269709	0.269344	0.269223	0.269828	0.269448	0.27028	0.269152	0.268914	0.270675	0.270431	0.269932	0.269615	0.270749	0.269865	0.270254	0.270757	0.269604	0.270998	0.270343	0.269042	0.271692	0.269233
Tatar_Toguz	Turkic	0.269749	0.269865	0.270408	0.267035	0.269964	0.269695	0.270573	0.270975	0.268294	0.270062	0.268904	0.269455	0.271033	0.271409	0.270043	0.269826	0.270454	0.270284	0.271318	0.270457	0.270925	0.269927	0.270926	0.270777	0.271632	0.270104	0.270521	0.269676	0.269715	0.270687	0.269939	0.270814	0.26908	0.270121	0.271451	0.270969	0.270223	0.270184	0.271169	0.270664	0.270986	0.271256	0.270259	0.271378	0.271095	0.269784	0.271597	0.269722
Tatar_Zabolotniye	Turkic	0.270564	0.270744	0.271525	0.267742	0.271056	0.271012	0.271465	0.271801	0.268668	0.271072	0.269884	0.270118	0.272041	0.272278	0.270971	0.27118	0.272054	0.271637	0.272104	0.271191	0.271856	0.270754	0.271691	0.272171	0.272661	0.271296	0.27162	0.270786	0.27088	0.271393	0.27125	0.271872	0.270115	0.270928	0.272422	0.272343	0.271519	0.270794	0.272417	0.27133	0.271669	0.27186	0.271454	0.272058	0.27227	0.270621	0.272464	0.270895
Tajik_Mountain	Indo_European	0.24461	0.244211	0.244633	0.243133	0.244457	0.244302	0.24506	0.245091	0.243601	0.244567	0.243605	0.244624	0.245894	0.246147	0.244695	0.244388	0.244978	0.244568	0.245841	0.244646	0.244896	0.24379	0.245212	0.24513	0.246303	0.244935	0.244895	0.244238	0.244602	0.245086	0.244646	0.245278	0.24442	0.243899	0.245178	0.245448	0.244817	0.244797	0.246304	0.24456	0.245045	0.245871	0.244564	0.245724	0.245161	0.244287	0.246254	0.244346
Kirghiz_Pamir	Turkic	0.283908	0.284039	0.284817	0.281004	0.284501	0.284069	0.285196	0.28567	0.282221	0.284668	0.282762	0.283237	0.285225	0.285598	0.28427	0.284669	0.285105	0.285668	0.285083	0.284803	0.285248	0.284023	0.285048	0.285377	0.285779	0.284771	0.285137	0.284386	0.284075	0.284802	0.28415	0.284841	0.283959	0.283628	0.285632	0.284783	0.284967	0.284396	0.286095	0.285131	0.28537	0.284615	0.284937	0.28529	0.285832	0.28385	0.285699	0.284031
Tajik_Kulyab	Indo_European	0.243247	0.242839	0.243091	0.241897	0.242984	0.242816	0.243587	0.243621	0.242466	0.243169	0.242356	0.243104	0.243811	0.244341	0.242839	0.243169	0.243324	0.243077	0.244011	0.243233	0.243285	0.242553	0.243525	0.243377	0.244511	0.24328	0.243384	0.242851	0.242779	0.243449	0.242813	0.243844	0.242626	0.242464	0.243832	0.243824	0.243035	0.243342	0.244193	0.243521	0.243786	0.243854	0.242962	0.244047	0.243789	0.242699	0.244461	0.242642
Tajik_Gissar	Indo_European	0.245814	0.245542	0.245633	0.244172	0.245143	0.245371	0.246294	0.24652	0.244872	0.245975	0.244678	0.245587	0.247252	0.247691	0.24578	0.245619	0.245902	0.246101	0.246678	0.245653	0.24596	0.24516	0.246312	0.246616	0.247311	0.245933	0.246378	0.245627	0.245658	0.24645	0.246112	0.246232	0.245986	0.245229	0.246488	0.246737	0.245854	0.246141	0.247246	0.245946	0.246718	0.2465	0.245547	0.247083	0.246875	0.245665	0.247176	0.245309
Tatar_Kazan	Turkic	0.248133	0.247556	0.248119	0.246182	0.247916	0.24776	0.248544	0.248768	0.247006	0.248312	0.247357	0.247929	0.249247	0.249755	0.248089	0.247897	0.248619	0.248218	0.249662	0.248297	0.248525	0.247593	0.248421	0.24851	0.250092	0.248119	0.248487	0.247719	0.247925	0.248441	0.247988	0.249063	0.247926	0.247709	0.248855	0.249266	0.248235	0.24824	0.250077	0.248191	0.248475	0.249227	0.24815	0.24965	0.249062	0.247653	0.250179	0.247976
Tatar_Mishar	Turkic	0.24544	0.244962	0.245477	0.243665	0.24498	0.24517	0.245893	0.245781	0.244322	0.245337	0.244405	0.245272	0.246417	0.24696	0.245484	0.245356	0.245637	0.245294	0.246807	0.245488	0.245717	0.244601	0.245968	0.245748	0.247319	0.245653	0.245416	0.245159	0.245347	0.245687	0.245325	0.246201	0.245037	0.244663	0.246058	0.246607	0.245318	0.245374	0.247126	0.245462	0.245875	0.246573	0.245359	0.246864	0.246254	0.244946	0.247285	0.245026
Chuvash_Tatarstan	Turkic	0.250097	0.249913	0.250514	0.247825	0.250335	0.249781	0.250612	0.250779	0.248664	0.250624	0.249154	0.249722	0.251433	0.252048	0.250126	0.250401	0.250611	0.250137	0.251723	0.250474	0.25074	0.249412	0.251002	0.250676	0.252299	0.250052	0.250263	0.249863	0.249889	0.250568	0.250319	0.250933	0.249832	0.249737	0.251334	0.25167	0.250097	0.25053	0.252543	0.250602	0.250924	0.25147	0.250248	0.25209	0.250847	0.249752	0.252612	0.249953
Tuvinian	Turkic	0.2972	0.297974	0.298549	0.293461	0.298148	0.297867	0.298943	0.29918	0.294951	0.298175	0.296312	0.296797	0.29908	0.299319	0.297798	0.29801	0.298812	0.29915	0.298873	0.298345	0.299323	0.298009	0.299413	0.299016	0.29957	0.298368	0.298531	0.297733	0.297959	0.298792	0.297859	0.298375	0.297032	0.297863	0.299302	0.298511	0.2986	0.298062	0.299181	0.298675	0.299273	0.299337	0.298667	0.298976	0.299526	0.297336	0.299987	0.29809
Todzin	Turkic	0.29796	0.299649	0.300109	0.294275	0.299575	0.299114	0.299602	0.299704	0.29539	0.29906	0.297652	0.297173	0.299965	0.30025	0.299132	0.299476	0.299543	0.299928	0.299846	0.29957	0.300054	0.298714	0.300627	0.299772	0.300593	0.299481	0.299632	0.298638	0.299427	0.29925	0.298897	0.299367	0.297253	0.29865	0.300243	0.300067	0.299609	0.299224	0.299686	0.299541	0.300161	0.300296	0.299181	0.300356	0.300758	0.298205	0.300223	0.298337
Udmurt_Northern	Uralic	0.253035	0.252791	0.253533	0.251016	0.253073	0.25299	0.253463	0.254122	0.251999	0.253289	0.252052	0.252698	0.254538	0.25504	0.253299	0.253412	0.25343	0.253367	0.254425	0.25326	0.254046	0.252716	0.253713	0.253655	0.25524	0.253516	0.253807	0.252823	0.253275	0.253423	0.253251	0.254171	0.253052	0.252302	0.253916	0.254219	0.253174	0.253435	0.255562	0.253274	0.254187	0.255186	0.253391	0.254807	0.254129	0.252867	0.25513	0.253253
Udmurt_Southern	Uralic	0.252493	0.252482	0.253126	0.250608	0.252831	0.252553	0.253264	0.253453	0.251335	0.252591	0.25167	0.252164	0.254339	0.254768	0.252954	0.253168	0.253269	0.253005	0.254278	0.252741	0.253692	0.251915	0.253593	0.253344	0.254937	0.252931	0.253125	0.252335	0.252787	0.252523	0.2529	0.253585	0.252466	0.25164	0.253727	0.253965	0.252726	0.253032	0.254408	0.252954	0.253585	0.253811	0.252777	0.254275	0.253558	0.252149	0.254137	0.252535
Besermyan	Uralic	0.249757	0.249589	0.249949	0.247962	0.24976	0.249797	0.250058	0.250559	0.248818	0.249686	0.248945	0.249611	0.251233	0.251943	0.250058	0.249929	0.250341	0.249894	0.251291	0.250083	0.250421	0.249407	0.25013	0.2503	0.251788	0.249837	0.250444	0.249722	0.249456	0.250409	0.24999	0.25082	0.249568	0.249076	0.251075	0.251086	0.250306	0.250144	0.251624	0.249983	0.250396	0.251568	0.249791	0.251289	0.250785	0.249361	0.251459	0.24973
Ukrainian_Sumskaya	WestEurasia	0.233041	0.232451	0.232785	0.23179	0.232657	0.232668	0.233154	0.233104	0.23231	0.232864	0.232339	0.232639	0.233877	0.234272	0.23319	0.232855	0.233048	0.232562	0.234603	0.233143	0.233247	0.232106	0.233553	0.233134	0.235096	0.232988	0.23283	0.23283	0.232794	0.23294	0.232979	0.234004	0.232672	0.232261	0.233813	0.23438	0.232957	0.233126	0.234557	0.232924	0.23321	0.234563	0.232969	0.234694	0.233665	0.232819	0.235238	0.232826
Ukrainian_Zhitomirskaya	WestEurasia	0.233933	0.233335	0.233804	0.232381	0.23375	0.233513	0.234169	0.234259	0.23306	0.233744	0.23321	0.233547	0.234533	0.235701	0.233816	0.233724	0.234421	0.233574	0.235526	0.233766	0.233951	0.232819	0.233925	0.233868	0.23614	0.233781	0.233723	0.233042	0.233461	0.233737	0.23355	0.234627	0.233461	0.233236	0.234167	0.234805	0.233448	0.234076	0.235542	0.233773	0.233877	0.235313	0.233611	0.23545	0.234467	0.233108	0.235686	0.233343
Ukrainian_Rovenskaya	WestEurasia	0.231973	0.231654	0.231929	0.230588	0.231552	0.231442	0.231836	0.232167	0.231052	0.231821	0.230667	0.23137	0.232726	0.233586	0.231942	0.232176	0.232853	0.231806	0.233295	0.232067	0.231884	0.231248	0.232215	0.231721	0.234207	0.2319	0.231883	0.231263	0.232169	0.231776	0.231763	0.233053	0.231672	0.231087	0.232309	0.233265	0.231725	0.232128	0.232813	0.231451	0.232062	0.233388	0.231543	0.233387	0.232891	0.232279	0.233965	0.231633
Uzbek_Tashkent	Turkic	0.259837	0.259667	0.260228	0.257807	0.260005	0.259705	0.260527	0.260848	0.258598	0.260195	0.259038	0.25961	0.260807	0.261365	0.260129	0.260018	0.260467	0.260177	0.260979	0.260443	0.260522	0.259706	0.260864	0.260733	0.261231	0.260364	0.260406	0.259799	0.259911	0.260396	0.259992	0.260506	0.25959	0.259211	0.260974	0.260689	0.260064	0.259979	0.261444	0.260239	0.260933	0.260819	0.259919	0.260992	0.260758	0.259629	0.261505	0.259618
Uzbek_Khorezm	Turkic	0.260695	0.260425	0.26088	0.25836	0.260771	0.260499	0.261658	0.261986	0.25922	0.260978	0.259839	0.260443	0.261661	0.26233	0.260912	0.260961	0.261537	0.261268	0.262119	0.261234	0.261616	0.260641	0.26164	0.261584	0.262471	0.261239	0.261522	0.260517	0.261045	0.261406	0.260599	0.261768	0.260233	0.260664	0.26184	0.261763	0.2611	0.261287	0.263032	0.261442	0.261749	0.262566	0.261216	0.262229	0.261826	0.260618	0.26232	0.260792
Dungan	Sinitic	0.308399	0.30606	0.306498	0.305637	0.306671	0.307039	0.309769	0.309862	0.306866	0.309439	0.307612	0.30843	0.308648	0.308639	0.307912	0.307145	0.309872	0.309977	0.307988	0.309362	0.309939	0.308796	0.309718	0.310052	0.30889	0.309434	0.309573	0.309031	0.308704	0.309482	0.307769	0.307679	0.307023	0.308923	0.309467	0.307625	0.308958	0.308558	0.310086	0.309859	0.309679	0.308626	0.309445	0.308205	0.310203	0.307933	0.309023	0.308775
Yukagir	Others_Yukagir	0.293842	0.294702	0.295329	0.290344	0.294924	0.294631	0.295356	0.295771	0.291684	0.294903	0.292922	0.293357	0.295771	0.295974	0.294619	0.294911	0.295386	0.295796	0.29574	0.295385	0.295943	0.29479	0.29564	0.295804	0.29663	0.294887	0.295224	0.29439	0.29438	0.29531	0.294553	0.294979	0.293899	0.294331	0.296118	0.295546	0.295474	0.294807	0.296308	0.295645	0.295949	0.296002	0.295111	0.2958	0.296197	0.293958	0.296083	0.294745
Chukchi	Chukotko_Kamchatkan	0.298796	0.299993	0.300599	0.29545	0.300388	0.299843	0.30075	0.300917	0.296765	0.299872	0.298216	0.298387	0.301371	0.301339	0.299907	0.30027	0.300472	0.300861	0.300615	0.30054	0.301122	0.299967	0.300847	0.300934	0.301633	0.300051	0.300742	0.299663	0.299553	0.300925	0.299977	0.30013	0.298964	0.299751	0.301328	0.300495	0.3007	0.300337	0.301496	0.300728	0.301317	0.300891	0.300521	0.300887	0.30143	0.299483	0.301671	0.299639
Eskimo_Naukan	Eskimo_Aleut	0.297435	0.298665	0.299066	0.294153	0.298757	0.298384	0.299422	0.299476	0.295396	0.298481	0.296905	0.296986	0.299888	0.299968	0.298487	0.298856	0.298934	0.299463	0.299441	0.298754	0.299668	0.298219	0.299433	0.299457	0.300031	0.298495	0.299113	0.298038	0.298233	0.299463	0.297837	0.298545	0.297253	0.298358	0.299712	0.298868	0.299423	0.298686	0.300096	0.299449	0.299845	0.29978	0.299032	0.29924	0.299734	0.298049	0.300658	0.298246
Nganasan	Uralic	0.303107	0.304566	0.305206	0.299237	0.304732	0.30417	0.304911	0.30547	0.300424	0.304258	0.301929	0.302564	0.305308	0.305371	0.304262	0.304616	0.304552	0.305499	0.305338	0.304267	0.305579	0.303961	0.305307	0.305176	0.306337	0.304385	0.304672	0.303769	0.30377	0.304361	0.304205	0.304726	0.302942	0.304136	0.305942	0.304995	0.30504	0.303842	0.305445	0.304725	0.305889	0.305696	0.304937	0.305344	0.305877	0.303384	0.305647	0.304056
Ulchi	Tungusic	0.311825	0.311633	0.312283	0.307896	0.311948	0.31184	0.313504	0.313836	0.309589	0.312769	0.310815	0.311375	0.313274	0.313616	0.312194	0.311871	0.313681	0.314071	0.313088	0.313468	0.314176	0.312699	0.314039	0.31407	0.314091	0.313179	0.313467	0.312402	0.312159	0.313434	0.312134	0.312668	0.311336	0.312472	0.314154	0.312688	0.313399	0.31236	0.313989	0.31343	0.314093	0.31329	0.313493	0.312952	0.314436	0.31178	0.31402	0.312668
Even	Tungusic	0.284795	0.285291	0.285921	0.281676	0.285571	0.285222	0.286219	0.286359	0.282725	0.285586	0.283913	0.284439	0.286604	0.28697	0.28554	0.285383	0.28649	0.286174	0.286517	0.285802	0.286331	0.285376	0.286426	0.286317	0.287137	0.28565	0.285957	0.285192	0.285233	0.285639	0.285247	0.28583	0.284636	0.284949	0.286609	0.286199	0.285876	0.285576	0.287298	0.285945	0.286874	0.286328	0.285843	0.286609	0.286858	0.284857	0.287121	0.28498
Eskimo_ChaplinSireniki	Eskimo_Aleut	0.298991	0.300263	0.300624	0.296016	0.300382	0.299882	0.300975	0.301091	0.297168	0.30033	0.298384	0.298642	0.301311	0.301413	0.299896	0.300494	0.300271	0.30089	0.300989	0.300541	0.301213	0.299797	0.300852	0.300907	0.30147	0.299927	0.300788	0.299401	0.299735	0.30099	0.299856	0.300256	0.299177	0.299716	0.301288	0.300442	0.300687	0.30046	0.301309	0.30081	0.301147	0.301247	0.30088	0.300875	0.301488	0.299492	0.301801	0.299706
Koryak	Chukotko_Kamchatkan	0.299664	0.300647	0.301271	0.296086	0.301019	0.300519	0.301401	0.301373	0.297474	0.300598	0.29877	0.298979	0.301935	0.301855	0.300243	0.300992	0.301569	0.301352	0.300975	0.301262	0.301814	0.300561	0.301802	0.301752	0.302285	0.300778	0.301183	0.300126	0.299966	0.301375	0.30028	0.301196	0.29963	0.299875	0.302187	0.301174	0.301218	0.300736	0.30142	0.301192	0.301814	0.301166	0.300943	0.301537	0.302364	0.299769	0.302525	0.300344
Itelmen	Chukotko_Kamchatkan	0.299499	0.300102	0.300948	0.295954	0.300451	0.300038	0.301023	0.30121	0.297224	0.300238	0.298443	0.298748	0.301456	0.301356	0.299938	0.300797	0.300736	0.301293	0.300847	0.300973	0.301471	0.300187	0.301388	0.301342	0.301444	0.300403	0.300958	0.299979	0.299893	0.300987	0.299914	0.300218	0.299138	0.299972	0.301639	0.300608	0.300933	0.300363	0.30161	0.300947	0.301112	0.30125	0.300652	0.301198	0.30186	0.299245	0.301685	0.299729
Aleut_Tlingit	Chukotko_Kamchatkan	0.266142	0.266566	0.266939	0.264046	0.26683	0.266692	0.267144	0.26771	0.264992	0.266891	0.265482	0.266382	0.267384	0.267905	0.266192	0.266888	0.266992	0.267324	0.267432	0.266818	0.267273	0.266241	0.26699	0.267306	0.268385	0.266751	0.267223	0.266496	0.266473	0.267063	0.266555	0.266942	0.266123	0.266777	0.267661	0.267191	0.2671	0.266845	0.268304	0.266566	0.267564	0.268132	0.26659	0.267832	0.267657	0.265795	0.268613	0.266021
Brahui	SouthAsia	0.232141	0.231469	0.231835	0.23112	0.231726	0.231697	0.232132	0.232438	0.23163	0.23199	0.23138	0.231937	0.23281	0.232989	0.231932	0.231736	0.232428	0.231532	0.232899	0.232036	0.232178	0.231394	0.232136	0.232122	0.233284	0.23214	0.232271	0.231643	0.231811	0.232127	0.231997	0.232454	0.231784	0.230992	0.232398	0.232356	0.231865	0.232195	0.2328	0.231737	0.232292	0.232752	0.231867	0.23303	0.232447	0.231941	0.233103	0.231751
Balochi	SouthAsia	0.232857	0.232464	0.2327	0.232055	0.232616	0.232647	0.232833	0.233143	0.232339	0.232791	0.232056	0.232822	0.233529	0.233757	0.232864	0.232683	0.232898	0.232409	0.233573	0.232751	0.232839	0.232142	0.233095	0.233036	0.233923	0.232834	0.23301	0.232397	0.23248	0.23285	0.232642	0.233262	0.232863	0.231996	0.233202	0.233307	0.232684	0.232868	0.234096	0.232582	0.233223	0.233674	0.232339	0.233827	0.233384	0.232423	0.234057	0.232608
Hazara	SouthAsia	0.273644	0.273472	0.273924	0.271131	0.273493	0.27354	0.274447	0.274867	0.272316	0.274076	0.272641	0.273468	0.274926	0.275034	0.273916	0.273858	0.274823	0.274689	0.274751	0.274367	0.274707	0.273717	0.274769	0.274634	0.27532	0.274309	0.274766	0.27396	0.273764	0.274479	0.273431	0.274187	0.273385	0.273409	0.275066	0.274373	0.27415	0.274097	0.274884	0.274477	0.275021	0.274767	0.274236	0.274818	0.275031	0.27366	0.275191	0.273784
Makrani	SouthAsia	0.227074	0.226573	0.226716	0.226324	0.226664	0.226739	0.226975	0.227352	0.226482	0.226912	0.226142	0.226827	0.227616	0.227818	0.226905	0.226916	0.227091	0.22651	0.227935	0.226861	0.227055	0.225971	0.226977	0.22724	0.228181	0.226985	0.227071	0.226427	0.226432	0.22701	0.226847	0.227581	0.226854	0.225967	0.2275	0.227297	0.226703	0.22699	0.227744	0.22681	0.227265	0.227526	0.226693	0.227927	0.227075	0.226661	0.228584	0.226738
Sindhi_Pakistan	SouthAsia	0.239661	0.239208	0.239354	0.238515	0.23938	0.239403	0.239515	0.239798	0.239095	0.239264	0.238914	0.239228	0.239739	0.240133	0.239402	0.239015	0.239619	0.239117	0.240085	0.239573	0.239756	0.238765	0.239685	0.239719	0.240575	0.239622	0.239654	0.239207	0.239273	0.23956	0.239466	0.239802	0.239412	0.238756	0.239724	0.239587	0.239269	0.239531	0.240376	0.239593	0.239665	0.240144	0.239271	0.240318	0.239825	0.239445	0.240389	0.239101
Pathan	SouthAsia	0.239348	0.238836	0.239225	0.238259	0.238948	0.23899	0.239191	0.239565	0.238642	0.23905	0.238211	0.23911	0.239814	0.240195	0.239147	0.239112	0.239664	0.238859	0.239848	0.239167	0.239308	0.238453	0.239219	0.239594	0.240547	0.239318	0.239492	0.239018	0.238788	0.239257	0.23893	0.239625	0.239347	0.23808	0.239634	0.239671	0.239073	0.23921	0.23991	0.239053	0.239524	0.239997	0.238858	0.240269	0.239658	0.238996	0.240039	0.238887
Kalash	SouthAsia	0.239186	0.239205	0.239372	0.23827	0.238975	0.23905	0.239285	0.239614	0.238378	0.239245	0.238339	0.238944	0.240019	0.240361	0.239068	0.239272	0.239528	0.238919	0.240135	0.239374	0.239361	0.23832	0.239261	0.239476	0.240529	0.239212	0.239754	0.238709	0.238972	0.23946	0.238822	0.239566	0.239274	0.238349	0.240011	0.240027	0.238902	0.239191	0.240147	0.238957	0.239372	0.239981	0.238793	0.240412	0.239248	0.23881	0.239741	0.238825
Burusho	SouthAsia	0.247455	0.247486	0.247807	0.246059	0.247619	0.247655	0.247743	0.24811	0.246713	0.247317	0.246689	0.247217	0.248028	0.248471	0.24751	0.247802	0.247934	0.247306	0.248248	0.247499	0.2477	0.246753	0.247894	0.24799	0.248732	0.247633	0.247768	0.247148	0.247394	0.247678	0.247235	0.247855	0.247475	0.246846	0.248224	0.247792	0.247482	0.247649	0.248747	0.247481	0.248081	0.248177	0.247334	0.248343	0.248119	0.247274	0.248077	0.247171
French	WestEurasia	0.230587	0.230012	0.230362	0.229185	0.230192	0.230179	0.230564	0.230891	0.22976	0.230258	0.229669	0.230248	0.231348	0.232093	0.23045	0.230536	0.230531	0.23022	0.231948	0.230333	0.230503	0.229396	0.230668	0.230554	0.23237	0.230414	0.230448	0.230063	0.230103	0.230551	0.230348	0.23121	0.230302	0.229497	0.231032	0.231619	0.230178	0.230537	0.231663	0.23028	0.230608	0.231803	0.230076	0.231929	0.230913	0.230086	0.232007	0.230061
Papuan	Oceania	0.252563	0.252344	0.251441	0.252805	0.25241	0.252384	0.252546	0.253026	0.252661	0.252055	0.252389	0.253398	0.251428	0.250955	0.251911	0.251623	0.252602	0.251798	0.251165	0.251918	0.252713	0.251418	0.252281	0.25259	0.251141	0.252589	0.252804	0.251828	0.252515	0.253084	0.251285	0.251065	0.251887	0.251827	0.251997	0.250562	0.252017	0.251805	0.253275	0.252583	0.252913	0.250462	0.251991	0.250907	0.252129	0.252745	0.250957	0.251938
Druze	WestEurasia	0.222817	0.22207	0.22244	0.221641	0.222199	0.22216	0.222837	0.222975	0.222136	0.222681	0.221776	0.222514	0.223614	0.224121	0.222599	0.222482	0.222557	0.222462	0.223877	0.2226	0.222579	0.22178	0.222802	0.222661	0.224367	0.22273	0.222738	0.222413	0.222308	0.222897	0.222623	0.22345	0.222559	0.221602	0.223298	0.223561	0.222497	0.222801	0.223744	0.222506	0.222769	0.223583	0.222335	0.224064	0.223016	0.222452	0.223906	0.22235
BedouinB	WestEurasia	0.214045	0.213182	0.213374	0.213156	0.213323	0.21333	0.213906	0.214119	0.213075	0.213755	0.213152	0.213717	0.214557	0.215125	0.213673	0.213558	0.213622	0.213618	0.215145	0.213918	0.213609	0.213104	0.214208	0.213773	0.215476	0.213701	0.213814	0.213234	0.213265	0.213835	0.213514	0.214462	0.213304	0.212671	0.214401	0.214752	0.213645	0.213743	0.213946	0.213563	0.2138	0.214528	0.213753	0.214922	0.214152	0.21343	0.214313	0.213424
BedouinA	WestEurasia	0.209907	0.209549	0.20973	0.208778	0.20954	0.209451	0.209912	0.209964	0.209148	0.209721	0.209194	0.209759	0.210679	0.21105	0.209847	0.209524	0.209643	0.209702	0.211137	0.209843	0.209537	0.209061	0.209914	0.209854	0.211193	0.209836	0.209805	0.20932	0.209451	0.209978	0.209744	0.210529	0.209575	0.20878	0.210324	0.210806	0.209604	0.209957	0.210471	0.209659	0.209929	0.21068	0.209557	0.211186	0.210248	0.209457	0.211351	0.209488
Nasioi	Oceania	0.265748	0.262568	0.262081	0.266701	0.262974	0.263476	0.26492	0.26537	0.265837	0.264655	0.265724	0.266514	0.263261	0.263044	0.263718	0.262803	0.264529	0.264559	0.263165	0.264671	0.264845	0.264212	0.264571	0.264955	0.263261	0.264849	0.265088	0.264545	0.264363	0.265604	0.263598	0.262974	0.263754	0.26475	0.264467	0.261995	0.264654	0.263961	0.264269	0.265177	0.265033	0.26219	0.26487	0.262822	0.264768	0.264448	0.263483	0.264126
Sardinian	WestEurasia	0.226977	0.22611	0.226296	0.225778	0.226253	0.226348	0.226852	0.227004	0.22611	0.226589	0.22601	0.226666	0.227663	0.22821	0.226718	0.226592	0.226665	0.226732	0.228151	0.226675	0.226599	0.225751	0.226775	0.226602	0.228577	0.226571	0.226611	0.226366	0.226318	0.227004	0.226709	0.227551	0.226405	0.225908	0.227339	0.227977	0.226518	0.226826	0.22778	0.226496	0.226756	0.227741	0.226522	0.228074	0.227309	0.226273	0.228372	0.226425
Palestinian	WestEurasia	0.215201	0.214562	0.21479	0.214146	0.214694	0.214615	0.215151	0.215313	0.214412	0.215004	0.214222	0.21494	0.215809	0.216377	0.214932	0.21505	0.214922	0.214925	0.216233	0.214931	0.214945	0.213974	0.215132	0.215179	0.216547	0.214939	0.215115	0.21463	0.214868	0.215096	0.214997	0.215805	0.214869	0.213971	0.215565	0.215914	0.21481	0.215156	0.215481	0.21486	0.215262	0.215868	0.214813	0.216286	0.215428	0.214707	0.216246	0.214744
Piapoco	American	0.289434	0.288916	0.2892	0.286421	0.288971	0.289235	0.290362	0.290532	0.287366	0.289766	0.288423	0.289168	0.290887	0.290566	0.289035	0.289202	0.290855	0.290077	0.289933	0.290623	0.290794	0.28999	0.290431	0.290356	0.290236	0.29025	0.290113	0.289718	0.288858	0.291056	0.289557	0.289576	0.288897	0.289541	0.290914	0.289456	0.290896	0.28984	0.290341	0.290903	0.291109	0.291176	0.290661	0.290258	0.290559	0.288357	0.291532	0.289318
Cambodian	Austroasiatic	0.30808	0.299182	0.299098	0.310881	0.301192	0.30266	0.306641	0.307024	0.31029	0.306714	0.308936	0.309944	0.302222	0.303052	0.304687	0.301195	0.30649	0.306993	0.30261	0.306684	0.306763	0.306387	0.30651	0.307082	0.302704	0.306993	0.306861	0.30677	0.305986	0.306999	0.305404	0.302268	0.305686	0.306402	0.306485	0.301298	0.305876	0.305069	0.306523	0.307182	0.30639	0.302337	0.306862	0.302275	0.30663	0.305987	0.303804	0.306294
Japanese	Japonic	0.319146	0.315064	0.315509	0.316631	0.316127	0.316549	0.320225	0.320464	0.317389	0.319802	0.318202	0.319118	0.318761	0.319004	0.318084	0.316475	0.319993	0.320781	0.318289	0.32007	0.320955	0.319784	0.320055	0.320791	0.318977	0.320071	0.320294	0.319673	0.318813	0.320238	0.318396	0.317867	0.317324	0.319705	0.320366	0.317521	0.319606	0.318761	0.320533	0.320733	0.320456	0.318848	0.320227	0.318325	0.32074	0.317863	0.318997	0.319485
Han_HGDP	Sinitic	0.323959	0.316501	0.316815	0.3233	0.31814	0.319069	0.323957	0.324142	0.323626	0.323663	0.323311	0.324367	0.320931	0.321382	0.32108	0.318837	0.323535	0.324606	0.320671	0.323893	0.324338	0.323674	0.323685	0.324491	0.321194	0.323958	0.323972	0.323774	0.32234	0.324026	0.321726	0.320251	0.320926	0.323787	0.324039	0.319771	0.323124	0.322052	0.324269	0.324724	0.323746	0.321189	0.324201	0.32045	0.324138	0.321326	0.322042	0.323323
Orcadian	WestEurasia	0.23227	0.231706	0.231992	0.230744	0.231844	0.231788	0.232295	0.232505	0.231226	0.231914	0.231094	0.231886	0.233066	0.233609	0.232138	0.232219	0.232212	0.231795	0.233649	0.231871	0.232015	0.230901	0.232182	0.232104	0.234204	0.231957	0.232023	0.231775	0.231688	0.232265	0.231672	0.232993	0.232013	0.231013	0.232828	0.233273	0.231942	0.232208	0.233041	0.23202	0.232188	0.233228	0.231601	0.23373	0.232357	0.231613	0.233038	0.231765
Surui	American	0.291543	0.291402	0.291389	0.289073	0.291791	0.291101	0.292617	0.293438	0.290198	0.292183	0.290766	0.291179	0.292763	0.293109	0.291277	0.291655	0.293423	0.292311	0.291829	0.292901	0.292931	0.291886	0.292593	0.292696	0.292365	0.292838	0.29293	0.292078	0.291368	0.293027	0.29188	0.291591	0.291136	0.292023	0.29293	0.291461	0.293268	0.292284	0.293518	0.29281	0.293078	0.292827	0.292306	0.292163	0.293158	0.29075	0.293329	0.291303
Mayan	American	0.283557	0.283138	0.283576	0.281154	0.283571	0.283374	0.284718	0.284968	0.28164	0.284267	0.282646	0.283153	0.284889	0.285406	0.283469	0.283559	0.285103	0.284293	0.284372	0.284624	0.284928	0.283966	0.284883	0.284865	0.284844	0.284331	0.284612	0.28379	0.283601	0.284862	0.283614	0.283777	0.283269	0.283574	0.28501	0.283978	0.284912	0.284346	0.28512	0.284669	0.285054	0.285404	0.284606	0.28449	0.285152	0.282897	0.285198	0.28374
Russian	Indo_European	0.239032	0.238695	0.239151	0.237441	0.238973	0.238843	0.239238	0.239631	0.238043	0.23886	0.23811	0.23884	0.240134	0.240725	0.239134	0.239087	0.23933	0.238897	0.240497	0.239079	0.239342	0.238202	0.239113	0.239255	0.241097	0.238946	0.239178	0.238667	0.238728	0.239162	0.238934	0.239911	0.239123	0.238185	0.239849	0.240442	0.239015	0.23929	0.240537	0.238997	0.239281	0.240403	0.238781	0.240522	0.239618	0.238384	0.241261	0.238846
Yakut	Turkic	0.301192	0.302152	0.302929	0.297552	0.302526	0.302148	0.303018	0.303535	0.299136	0.302447	0.30023	0.300702	0.303218	0.303777	0.302074	0.302292	0.303236	0.303131	0.30321	0.302631	0.303437	0.302125	0.303329	0.303234	0.303912	0.302523	0.302995	0.301879	0.302289	0.302818	0.301941	0.302537	0.301171	0.301863	0.303407	0.302786	0.30285	0.302313	0.304094	0.30282	0.303426	0.303306	0.302848	0.303169	0.303875	0.301538	0.304398	0.301922
Karitiana	American	0.291893	0.291983	0.292296	0.289735	0.292167	0.29213	0.293532	0.293748	0.290153	0.29264	0.291867	0.291947	0.293168	0.293825	0.291853	0.292802	0.293264	0.292879	0.292642	0.293142	0.293165	0.292276	0.293203	0.293463	0.293211	0.293264	0.293176	0.292457	0.291274	0.293234	0.292163	0.291909	0.291277	0.292491	0.293768	0.29241	0.293205	0.292385	0.293927	0.293191	0.29362	0.294243	0.292768	0.29305	0.293562	0.291146	0.294094	0.292033
Pima	American	0.288374	0.28842	0.288834	0.285749	0.288855	0.288975	0.289407	0.289712	0.286444	0.289156	0.287683	0.288246	0.290171	0.290386	0.288638	0.288768	0.289988	0.289699	0.289214	0.289505	0.290095	0.288706	0.289972	0.290185	0.290113	0.289369	0.289825	0.288728	0.288998	0.289563	0.288933	0.288476	0.288305	0.289207	0.290256	0.289111	0.29023	0.289681	0.290251	0.289719	0.290175	0.290331	0.289404	0.290202	0.290179	0.287777	0.289995	0.288637
Tujia	Tibeto_Burman	0.323039	0.317131	0.317539	0.321678	0.318502	0.319319	0.323227	0.323503	0.32316	0.323235	0.323132	0.323687	0.320695	0.320743	0.320972	0.319055	0.323473	0.324	0.320133	0.323386	0.323793	0.323048	0.323249	0.323878	0.320889	0.323482	0.323283	0.323052	0.321907	0.323592	0.321286	0.320067	0.32062	0.323141	0.323604	0.319632	0.322723	0.321743	0.32419	0.32406	0.323154	0.32123	0.323479	0.320341	0.323906	0.321312	0.322152	0.322834
Italian_North	WestEurasia	0.228927	0.228246	0.228625	0.227809	0.228412	0.228336	0.228817	0.229094	0.228038	0.228676	0.227943	0.228736	0.229678	0.23031	0.22872	0.228753	0.228747	0.228575	0.230253	0.228755	0.228655	0.227718	0.228853	0.228887	0.230683	0.228726	0.228803	0.228268	0.228477	0.228961	0.228691	0.229666	0.228437	0.227737	0.229495	0.229957	0.228531	0.22886	0.229928	0.228607	0.228958	0.230217	0.228555	0.230304	0.229182	0.228351	0.230223	0.228404
Yi	Tibeto_Burman	0.316985	0.318969	0.318553	0.314479	0.319374	0.319959	0.318573	0.318634	0.316215	0.317698	0.316753	0.317366	0.316932	0.316916	0.317525	0.31824	0.31891	0.319007	0.316226	0.318132	0.31872	0.317807	0.318442	0.318693	0.317021	0.318218	0.318347	0.317798	0.318332	0.318405	0.317184	0.315971	0.31681	0.318247	0.318286	0.315544	0.318119	0.317582	0.318825	0.318638	0.318654	0.317002	0.318517	0.316685	0.319232	0.317579	0.318052	0.317788
Miao	Hmong_Mien	0.323191	0.316504	0.316841	0.322838	0.318049	0.31914	0.323578	0.323873	0.324251	0.323207	0.325576	0.325068	0.319916	0.319886	0.321032	0.318789	0.324499	0.323884	0.319918	0.323319	0.323561	0.323314	0.322864	0.323842	0.320169	0.323446	0.323467	0.323266	0.321902	0.323595	0.321447	0.319454	0.320467	0.323238	0.323573	0.318889	0.322472	0.32146	0.323214	0.324007	0.322951	0.320877	0.323465	0.319527	0.323711	0.321125	0.321158	0.323014
Oroqen	Tungusic	0.313785	0.313238	0.313752	0.310025	0.313522	0.313558	0.315301	0.315464	0.311439	0.314727	0.312714	0.313257	0.314924	0.315347	0.313993	0.31362	0.315702	0.31576	0.31475	0.315106	0.316111	0.314572	0.315789	0.315896	0.315349	0.315053	0.315545	0.314463	0.314197	0.315045	0.314186	0.314202	0.312552	0.314844	0.316036	0.314388	0.314913	0.314196	0.316108	0.315765	0.316112	0.315282	0.31545	0.314954	0.316678	0.313578	0.315665	0.314407
Daur	Mongolic	0.313888	0.312436	0.313298	0.310353	0.31332	0.313222	0.315507	0.315812	0.311918	0.315162	0.312832	0.313567	0.315015	0.31522	0.314032	0.313525	0.315597	0.316028	0.314901	0.315256	0.316328	0.314916	0.315911	0.31594	0.315547	0.315174	0.315559	0.314557	0.314654	0.315417	0.314033	0.314208	0.312837	0.314683	0.315895	0.314218	0.315123	0.314392	0.316564	0.315786	0.316129	0.315545	0.315338	0.314875	0.316334	0.313808	0.315888	0.314782
Mongolian	Mongolic	0.314257	0.312038	0.312643	0.311163	0.312748	0.312895	0.315695	0.316129	0.31257	0.315235	0.313322	0.314115	0.314482	0.314919	0.313939	0.31345	0.315897	0.316334	0.314451	0.315736	0.316427	0.315359	0.315599	0.316199	0.315148	0.315791	0.315725	0.315002	0.314366	0.31559	0.314236	0.313996	0.313429	0.31534	0.316271	0.31389	0.31492	0.314378	0.316387	0.316053	0.315743	0.315199	0.315941	0.314714	0.316422	0.314006	0.316024	0.314939
Hezhen	Tungusic	0.314737	0.313165	0.313826	0.310965	0.313673	0.313956	0.316464	0.316516	0.312652	0.31566	0.31362	0.314222	0.315642	0.315797	0.314779	0.313798	0.316525	0.316669	0.315497	0.316151	0.316831	0.315727	0.31657	0.31675	0.316368	0.315766	0.316243	0.315349	0.315158	0.316095	0.314428	0.314897	0.313601	0.315365	0.316548	0.314852	0.315782	0.314918	0.316705	0.31625	0.316816	0.315899	0.316196	0.315435	0.317155	0.314476	0.316877	0.315581
Xibo	Tungusic	0.31444	0.312939	0.313385	0.311037	0.313633	0.313584	0.316385	0.316506	0.312538	0.31574	0.313296	0.314578	0.315423	0.315485	0.314421	0.313952	0.316497	0.317129	0.314761	0.316067	0.31655	0.315716	0.31648	0.316613	0.315832	0.315695	0.316274	0.315255	0.315113	0.315978	0.31471	0.31462	0.313353	0.315379	0.316471	0.3147	0.315504	0.315013	0.316736	0.316507	0.316633	0.315587	0.315854	0.314803	0.317195	0.314165	0.316965	0.315164
Han_NChina	Sinitic	0.319428	0.316589	0.317027	0.316585	0.317549	0.317857	0.320912	0.321143	0.317945	0.320612	0.318734	0.319796	0.319502	0.319563	0.318814	0.317788	0.320868	0.321379	0.319008	0.320636	0.321477	0.32045	0.321223	0.321451	0.319501	0.320498	0.320792	0.320183	0.319738	0.320743	0.318879	0.318579	0.3184	0.320124	0.32098	0.318366	0.320111	0.31932	0.321058	0.321167	0.321285	0.319447	0.320873	0.319107	0.321294	0.318877	0.319995	0.320041
Uyghur	Turkic	0.275069	0.274641	0.274949	0.272511	0.274714	0.27463	0.275927	0.276173	0.273623	0.275445	0.273985	0.27472	0.275672	0.276278	0.274926	0.274872	0.276084	0.275876	0.275923	0.275857	0.276004	0.275343	0.276279	0.276151	0.276741	0.275676	0.276085	0.275225	0.275646	0.275599	0.275067	0.275476	0.274838	0.274678	0.276253	0.275571	0.275567	0.275354	0.277184	0.275836	0.276366	0.276575	0.275667	0.276284	0.276616	0.27462	0.276326	0.27516
Dai	Tai_Kadai	0.321956	0.310272	0.310466	0.325289	0.312811	0.314443	0.320162	0.320261	0.324301	0.320048	0.322709	0.323882	0.315158	0.315535	0.317118	0.313351	0.319746	0.320602	0.315138	0.320146	0.320348	0.319783	0.319155	0.320499	0.315478	0.320731	0.319965	0.320341	0.318188	0.320591	0.318284	0.31501	0.317331	0.320406	0.319859	0.313919	0.319024	0.318008	0.320543	0.321059	0.319558	0.315638	0.320752	0.314923	0.319878	0.318125	0.316383	0.319724
Lahu_China	Tibeto_Burman	0.317206	0.311503	0.311599	0.318427	0.313361	0.314776	0.317298	0.31725	0.318956	0.31687	0.318232	0.318939	0.31307	0.313845	0.315633	0.313086	0.31738	0.317681	0.313366	0.317127	0.317291	0.31657	0.316633	0.317118	0.313822	0.317425	0.317036	0.317164	0.316675	0.317818	0.315877	0.313359	0.31664	0.316501	0.317026	0.31212	0.316387	0.316302	0.317417	0.317847	0.316943	0.313681	0.317542	0.3132	0.317457	0.317145	0.314873	0.316457
She	Hmong_Mien	0.324274	0.316629	0.316828	0.324248	0.318479	0.319381	0.324071	0.324343	0.324657	0.324021	0.324925	0.325479	0.321003	0.321166	0.321388	0.319506	0.324399	0.325059	0.320886	0.32408	0.324557	0.323925	0.323844	0.324662	0.321055	0.32455	0.324232	0.324059	0.322423	0.32451	0.322048	0.320239	0.320937	0.323659	0.324435	0.319842	0.323379	0.322214	0.32482	0.325172	0.324177	0.321392	0.324736	0.320519	0.324733	0.321853	0.322381	0.323696
Naxi	Tibeto_Burman	0.31644	0.318517	0.317959	0.313656	0.319038	0.318415	0.318154	0.318049	0.315353	0.317446	0.316165	0.316747	0.316652	0.316667	0.317185	0.31794	0.318321	0.318425	0.316161	0.317734	0.318558	0.317497	0.31805	0.318373	0.317002	0.317637	0.318111	0.317245	0.317771	0.317821	0.316582	0.315804	0.316594	0.317755	0.3182	0.315516	0.317714	0.317364	0.318981	0.318315	0.318256	0.31692	0.318204	0.316296	0.318779	0.317386	0.317852	0.316724
Tu	Mongolic	0.311086	0.311321	0.311992	0.307938	0.311622	0.311439	0.312864	0.31293	0.30926	0.312122	0.310225	0.310856	0.312001	0.311927	0.311428	0.311753	0.312673	0.312921	0.311222	0.312526	0.313151	0.31223	0.312311	0.31319	0.312126	0.312302	0.312565	0.311832	0.312027	0.312587	0.311413	0.31093	0.31067	0.311903	0.312819	0.310877	0.312305	0.311689	0.313623	0.31298	0.313035	0.312599	0.31243	0.311255	0.313432	0.311367	0.312828	0.311889
Basque	WestEurasia	0.230153	0.229551	0.229886	0.228792	0.229788	0.229753	0.230083	0.230192	0.229521	0.229849	0.229263	0.229859	0.230816	0.231558	0.229906	0.229908	0.229877	0.229676	0.231395	0.229954	0.229995	0.229004	0.230253	0.230032	0.231964	0.23	0.230101	0.229582	0.229562	0.230185	0.229795	0.230721	0.229926	0.228928	0.230723	0.231069	0.229837	0.23007	0.231196	0.22975	0.230168	0.231458	0.229406	0.231497	0.230439	0.229533	0.231445	0.229497
Adygei_HGDP	Caucasian	0.233646	0.232974	0.233369	0.232266	0.233228	0.233185	0.23375	0.233903	0.232957	0.233495	0.232516	0.233406	0.234663	0.234968	0.233526	0.233442	0.23386	0.233514	0.234946	0.233588	0.233698	0.232913	0.233798	0.233783	0.235462	0.233546	0.233784	0.233159	0.233279	0.233645	0.233532	0.234354	0.233404	0.232575	0.233998	0.234461	0.233197	0.233578	0.234511	0.233446	0.23385	0.234945	0.233508	0.234896	0.23404	0.233331	0.235098	0.233199
Mixe	American	0.291017	0.290733	0.291135	0.288471	0.290899	0.290915	0.292473	0.292616	0.28915	0.291727	0.290291	0.290615	0.292391	0.292998	0.2909	0.291359	0.292679	0.292088	0.291973	0.292447	0.292435	0.291727	0.292137	0.292483	0.292735	0.291943	0.292478	0.291495	0.29078	0.292568	0.291311	0.291313	0.291354	0.291686	0.292671	0.29179	0.29226	0.291594	0.293488	0.29241	0.292597	0.29357	0.291767	0.291994	0.292615	0.290394	0.2934	0.291303
Australian	Oceania	0.253193	0.252613	0.251893	0.252954	0.252759	0.252574	0.252922	0.253231	0.252987	0.252541	0.253187	0.254139	0.251747	0.251632	0.252362	0.252185	0.253024	0.25265	0.252026	0.252969	0.253485	0.251717	0.251924	0.252966	0.251515	0.252642	0.253036	0.252132	0.252706	0.253474	0.251917	0.251058	0.252037	0.252259	0.252384	0.250832	0.252457	0.252603	0.252983	0.252646	0.252959	0.251563	0.252775	0.251451	0.252653	0.25268	0.251646	0.252644
Saami.WGA	WestEurasia	0.252658	0.252254	0.252943	0.250746	0.253152	0.252287	0.253238	0.252996	0.25152	0.252944	0.252668	0.253174	0.253671	0.254706	0.253073	0.252764	0.253134	0.253588	0.253957	0.253364	0.253888	0.252842	0.2534	0.253431	0.25555	0.252557	0.252512	0.25278	0.251961	0.25329	0.253107	0.254007	0.252331	0.252178	0.253197	0.25479	0.252605	0.253565	0.255111	0.253305	0.253975	0.254543	0.252486	0.253976	0.25397	0.252242	0.254954	0.253107
Armenian.WGA	WestEurasia	0.225336	0.225109	0.225314	0.224281	0.22525	0.225225	0.225408	0.225929	0.224773	0.225549	0.224958	0.225148	0.226637	0.227023	0.225654	0.225396	0.225572	0.224982	0.227558	0.225547	0.225572	0.224592	0.22549	0.225498	0.227663	0.225159	0.225253	0.22478	0.225402	0.225368	0.225776	0.226375	0.225373	0.224372	0.22589	0.226702	0.225	0.225591	0.225766	0.22527	0.225408	0.226526	0.225074	0.226849	0.225814	0.22591	0.22698	0.225297
Azeri.WGA	WestEurasia	0.228323	0.22803	0.228561	0.227029	0.227867	0.228409	0.22839	0.228958	0.227733	0.228399	0.227539	0.2286	0.229103	0.229673	0.228162	0.228101	0.22843	0.228463	0.229638	0.228221	0.228269	0.22716	0.228419	0.228206	0.229799	0.228338	0.228275	0.227702	0.228015	0.228547	0.228713	0.228819	0.228392	0.227291	0.228815	0.229924	0.228057	0.228502	0.229269	0.227883	0.228592	0.22937	0.22814	0.229842	0.228676	0.228253	0.230034	0.228163
Kurd.WGA	WestEurasia	0.202486	0.201777	0.202008	0.201433	0.202425	0.201799	0.202402	0.202776	0.20189	0.202247	0.20223	0.202327	0.203052	0.203565	0.202059	0.20263	0.202634	0.20265	0.203073	0.202566	0.202308	0.201244	0.202218	0.202697	0.203702	0.202526	0.202614	0.202039	0.201562	0.20275	0.202686	0.203351	0.202391	0.201657	0.203183	0.202841	0.202497	0.202705	0.202686	0.202393	0.202869	0.202764	0.202287	0.203344	0.20312	0.201333	0.202854	0.20207
Georgian.WGA	WestEurasia	0.228411	0.2278	0.228325	0.227807	0.227849	0.22815	0.228705	0.228932	0.228009	0.228645	0.227993	0.228563	0.229612	0.229777	0.228743	0.22808	0.228904	0.228565	0.229991	0.228694	0.22894	0.227616	0.228217	0.228579	0.230268	0.228938	0.228569	0.227941	0.22822	0.228529	0.228462	0.22915	0.228785	0.227609	0.229386	0.229985	0.228383	0.228736	0.229006	0.228688	0.228993	0.229949	0.228355	0.229635	0.228938	0.228111	0.229345	0.228395
Assyrian.WGA	WestEurasia	0.225995	0.225679	0.225792	0.224541	0.225634	0.225612	0.225976	0.226721	0.225033	0.225731	0.224943	0.225805	0.227062	0.227211	0.22605	0.225754	0.225868	0.225241	0.227122	0.225509	0.225996	0.22495	0.226131	0.226137	0.227845	0.225922	0.226332	0.225326	0.225591	0.226431	0.226006	0.226892	0.225636	0.225224	0.226546	0.227253	0.225707	0.226445	0.226914	0.226146	0.226509	0.226184	0.225636	0.227417	0.226453	0.225509	0.227795	0.225724
Greek.WGA	WestEurasia	0.227909	0.227278	0.227505	0.226739	0.227324	0.227388	0.227923	0.228082	0.227131	0.227667	0.226742	0.22766	0.228655	0.229231	0.227659	0.227723	0.227955	0.227632	0.229118	0.2277	0.227853	0.226852	0.227843	0.227906	0.229604	0.227774	0.227887	0.227054	0.227408	0.227897	0.227768	0.228464	0.227515	0.226865	0.228375	0.228873	0.227615	0.227852	0.22914	0.227723	0.228107	0.228739	0.22752	0.229412	0.22815	0.227522	0.229129	0.227574
Bulgarian	WestEurasia	0.229577	0.228965	0.229388	0.228353	0.229079	0.229211	0.229677	0.230163	0.229038	0.229367	0.228838	0.22947	0.230631	0.231188	0.229545	0.229629	0.229754	0.229239	0.231041	0.229603	0.229582	0.228486	0.229739	0.229513	0.231173	0.229477	0.229604	0.229001	0.229324	0.229732	0.229454	0.230183	0.229254	0.228628	0.230035	0.230738	0.229372	0.22986	0.230654	0.229278	0.229806	0.231325	0.229185	0.231081	0.229931	0.228926	0.230784	0.229192
Hungarian	WestEurasia	0.231909	0.231377	0.231743	0.230595	0.23153	0.231447	0.231912	0.232124	0.231109	0.231569	0.230887	0.231546	0.232756	0.233458	0.231779	0.231787	0.23179	0.231493	0.233331	0.231769	0.231867	0.230756	0.232095	0.231787	0.233765	0.2317	0.23179	0.231319	0.231456	0.231981	0.23171	0.232615	0.23173	0.231006	0.232363	0.233021	0.231531	0.231879	0.232838	0.23176	0.232056	0.233127	0.23139	0.233362	0.232246	0.231338	0.23358	0.23171
Lithuanian	WestEurasia	0.234003	0.233522	0.234015	0.232441	0.233702	0.233652	0.234136	0.234412	0.233144	0.233644	0.232875	0.233571	0.234905	0.2355	0.233998	0.233897	0.234117	0.233418	0.235359	0.234045	0.234013	0.232844	0.234258	0.233915	0.236003	0.233891	0.233828	0.23348	0.23365	0.23414	0.233953	0.2347	0.233654	0.233037	0.234472	0.235246	0.233872	0.234211	0.23538	0.233757	0.234226	0.235301	0.233468	0.235559	0.234416	0.233315	0.235719	0.233651
Iranian	WestEurasia	0.228613	0.228041	0.228319	0.227426	0.228195	0.228227	0.228671	0.228889	0.227902	0.228392	0.227694	0.228461	0.229353	0.229944	0.228425	0.228438	0.22875	0.228325	0.229715	0.228418	0.228657	0.227651	0.228818	0.228784	0.23013	0.228562	0.228651	0.227962	0.228324	0.22855	0.22852	0.229227	0.228353	0.227527	0.22913	0.2294	0.228261	0.228782	0.229668	0.228391	0.228752	0.229374	0.228285	0.229711	0.228992	0.228136	0.229978	0.228205
Syrian	WestEurasia	0.216713	0.21594	0.216347	0.215599	0.21617	0.216293	0.216787	0.216919	0.215847	0.216548	0.21578	0.216612	0.217655	0.218171	0.216461	0.216381	0.216658	0.216715	0.217962	0.216449	0.216459	0.215734	0.216788	0.216682	0.217992	0.216901	0.216687	0.216217	0.21611	0.216703	0.216548	0.217466	0.216214	0.215464	0.216961	0.217679	0.216497	0.216825	0.217283	0.216582	0.216799	0.217202	0.216537	0.218225	0.217022	0.216486	0.218055	0.216289
Lebanese	WestEurasia	0.219576	0.218683	0.219071	0.218713	0.218913	0.21897	0.219571	0.219658	0.21884	0.219308	0.21903	0.219392	0.2203	0.220795	0.219317	0.219113	0.219506	0.219111	0.220659	0.219504	0.219291	0.218553	0.2195	0.219497	0.220742	0.219639	0.219431	0.219153	0.219088	0.219447	0.2195	0.220188	0.219162	0.218199	0.220037	0.220406	0.219029	0.219492	0.220395	0.219359	0.219733	0.220271	0.219204	0.220723	0.22	0.218903	0.220708	0.219247
Jordanian	WestEurasia	0.216079	0.215598	0.215961	0.21508	0.215868	0.215746	0.216165	0.216209	0.215347	0.215931	0.215047	0.215704	0.216818	0.217203	0.216014	0.215941	0.216039	0.215837	0.217263	0.215854	0.21586	0.215034	0.216109	0.215993	0.217428	0.215865	0.215914	0.215516	0.215755	0.216111	0.215843	0.216982	0.216001	0.215089	0.216864	0.216948	0.215846	0.216193	0.217105	0.215707	0.216198	0.216726	0.215669	0.217155	0.216143	0.215405	0.217597	0.215721
Saudi	WestEurasia	0.216782	0.216349	0.21648	0.215789	0.216451	0.216417	0.216704	0.216845	0.215991	0.216733	0.216048	0.216678	0.21746	0.218097	0.216615	0.216488	0.216632	0.216923	0.217957	0.216571	0.21662	0.215947	0.216894	0.216636	0.218197	0.216704	0.216533	0.216365	0.216741	0.21667	0.216731	0.217377	0.216423	0.215791	0.217072	0.217811	0.216446	0.216792	0.216976	0.216641	0.217005	0.217262	0.216486	0.21788	0.217198	0.216229	0.218047	0.216458
Yemeni	WestEurasia	0.202125	0.201728	0.201906	0.2011	0.201952	0.20194	0.202338	0.202306	0.201603	0.20197	0.20139	0.202028	0.20294	0.203168	0.202019	0.201943	0.202026	0.202024	0.20309	0.202022	0.202168	0.201183	0.202075	0.202267	0.203299	0.202091	0.201959	0.201508	0.202033	0.202227	0.202221	0.202721	0.202073	0.200713	0.202531	0.202812	0.201858	0.20224	0.202934	0.202116	0.20216	0.202702	0.201658	0.203247	0.202384	0.201798	0.202837	0.201588
Balkar	Turkic	0.235603	0.235126	0.235423	0.234399	0.235424	0.235375	0.236038	0.236007	0.234696	0.235522	0.234742	0.235331	0.236792	0.236862	0.235559	0.235809	0.235762	0.23561	0.23694	0.235668	0.235756	0.234848	0.2358	0.235785	0.237151	0.235519	0.235924	0.235397	0.235387	0.235807	0.23531	0.236555	0.235585	0.234562	0.236315	0.236466	0.235554	0.235911	0.236638	0.235891	0.236032	0.236883	0.235222	0.236915	0.236196	0.23532	0.236873	0.235328
Georgian	WestEurasia	0.227508	0.22704	0.227381	0.22654	0.227157	0.227159	0.227515	0.227905	0.226921	0.227483	0.226725	0.227317	0.228514	0.228769	0.227301	0.227511	0.227559	0.227239	0.228622	0.227399	0.227596	0.226537	0.227477	0.227499	0.229211	0.227348	0.22755	0.226833	0.226878	0.227526	0.227338	0.22827	0.227173	0.22644	0.227844	0.228256	0.227236	0.227817	0.228146	0.227314	0.227635	0.229013	0.227084	0.228994	0.227822	0.227161	0.228442	0.2271
Ossetian	Indo_European	0.235777	0.235071	0.235595	0.234418	0.235404	0.235317	0.236039	0.236198	0.235047	0.235647	0.234553	0.235475	0.236836	0.237169	0.235752	0.235626	0.236097	0.235461	0.237078	0.235641	0.23605	0.235009	0.236263	0.236234	0.237683	0.235668	0.236264	0.235391	0.235613	0.236225	0.235857	0.236676	0.235296	0.234927	0.236235	0.236584	0.235665	0.236037	0.237188	0.235937	0.236021	0.23725	0.235605	0.237303	0.236419	0.2355	0.237086	0.235696
Chechen	Caucasian	0.232982	0.232695	0.233142	0.231536	0.232691	0.23278	0.233135	0.233483	0.231978	0.232816	0.231951	0.232713	0.234292	0.234416	0.232988	0.2332	0.233235	0.232924	0.234425	0.232962	0.233184	0.232088	0.233152	0.233241	0.234761	0.232758	0.232932	0.232443	0.232824	0.232913	0.233207	0.233865	0.232561	0.232148	0.233475	0.234253	0.232799	0.233023	0.233857	0.232788	0.233179	0.234597	0.232602	0.234313	0.233492	0.23272	0.234136	0.232702
Abkhasian	WestEurasia	0.229935	0.229193	0.22961	0.22909	0.229288	0.229433	0.229893	0.230163	0.229399	0.229788	0.229154	0.229747	0.230619	0.231317	0.229911	0.229563	0.230048	0.229625	0.231009	0.229892	0.229941	0.229037	0.229988	0.230135	0.231532	0.229676	0.23007	0.229444	0.229522	0.229758	0.229928	0.230926	0.229807	0.228779	0.230582	0.230735	0.229501	0.229905	0.230519	0.229753	0.229989	0.230786	0.229328	0.231034	0.230264	0.229386	0.23094	0.229652
Armenian	WestEurasia	0.226818	0.226399	0.226742	0.225616	0.226502	0.226582	0.227173	0.227198	0.226247	0.226816	0.225998	0.226769	0.227808	0.228493	0.227144	0.226505	0.227069	0.226476	0.228333	0.22708	0.22699	0.225846	0.226941	0.226895	0.228589	0.226842	0.226848	0.226501	0.226796	0.227078	0.226598	0.227901	0.226756	0.225946	0.227304	0.227868	0.226718	0.227065	0.227392	0.226731	0.227297	0.227883	0.22663	0.228277	0.227303	0.226616	0.228028	0.226595
Lezgin	Caucasian	0.232308	0.23175	0.232172	0.231036	0.232106	0.231945	0.232324	0.232472	0.231215	0.231881	0.231328	0.231725	0.232926	0.233356	0.232122	0.23194	0.232558	0.231906	0.233632	0.231962	0.232263	0.231327	0.232368	0.232386	0.233804	0.23214	0.23243	0.23171	0.231963	0.23211	0.232221	0.232999	0.231917	0.230936	0.232724	0.233257	0.231801	0.232481	0.232973	0.23203	0.232485	0.2334	0.23174	0.233624	0.232499	0.231915	0.233713	0.231621
Nogai	Turkic	0.249982	0.249504	0.249931	0.248015	0.249868	0.24969	0.25049	0.250697	0.248939	0.249825	0.248724	0.24951	0.251086	0.251304	0.249904	0.250153	0.25051	0.250235	0.251205	0.250259	0.250421	0.249452	0.250502	0.250478	0.251888	0.250034	0.250354	0.249676	0.249702	0.250364	0.249894	0.250666	0.249506	0.249334	0.250885	0.251045	0.250128	0.250248	0.251213	0.250485	0.250551	0.251563	0.249988	0.251485	0.251042	0.249502	0.251694	0.24978
Kumyk	Turkic	0.232561	0.232014	0.232342	0.231132	0.232203	0.232294	0.232536	0.233026	0.231922	0.232425	0.231566	0.232354	0.23366	0.234016	0.232772	0.23265	0.232671	0.232206	0.234005	0.232516	0.232817	0.231768	0.232727	0.232895	0.234444	0.232657	0.232549	0.232317	0.232261	0.232421	0.232635	0.233534	0.232416	0.231485	0.233036	0.233551	0.232498	0.23284	0.234056	0.232447	0.23291	0.233861	0.232131	0.233845	0.233125	0.232384	0.234297	0.232178
Kalmyk	Mongolic	0.298032	0.298259	0.298805	0.294521	0.298529	0.298254	0.299582	0.299983	0.296114	0.299107	0.297349	0.2977	0.299347	0.299838	0.298455	0.298495	0.299737	0.299829	0.299527	0.299277	0.300254	0.299039	0.299844	0.299645	0.300303	0.299306	0.29934	0.298726	0.298579	0.29945	0.298585	0.299147	0.297431	0.298632	0.299848	0.299006	0.299233	0.298819	0.300592	0.299701	0.299944	0.299873	0.299384	0.299697	0.30032	0.298408	0.30102	0.298805
Altaian	Turkic	0.291008	0.291385	0.292065	0.287848	0.291594	0.291449	0.292419	0.292589	0.288826	0.291905	0.290116	0.290397	0.292412	0.292975	0.291376	0.291846	0.292459	0.292549	0.292524	0.292004	0.292738	0.291623	0.292874	0.292335	0.293361	0.292169	0.292036	0.291512	0.291429	0.292422	0.291342	0.291997	0.290696	0.291118	0.29259	0.292522	0.292126	0.291856	0.293381	0.292157	0.292643	0.292321	0.292118	0.292732	0.292962	0.291382	0.293654	0.291381
Dolgan	Turkic	0.298362	0.299215	0.299507	0.294804	0.299338	0.298934	0.299998	0.30063	0.296286	0.299495	0.297505	0.297994	0.29989	0.300493	0.29898	0.299128	0.299959	0.3003	0.300001	0.299859	0.300014	0.299096	0.300273	0.300271	0.300971	0.299535	0.299746	0.29883	0.299405	0.299765	0.29916	0.29966	0.297783	0.299341	0.300502	0.29995	0.299459	0.299157	0.301403	0.299827	0.300428	0.300371	0.299472	0.29995	0.300801	0.298636	0.30126	0.299053
Selkup	Uralic	0.282171	0.282939	0.283558	0.278846	0.283325	0.282797	0.283374	0.283772	0.280356	0.282807	0.281457	0.28188	0.284287	0.284391	0.28262	0.282931	0.283441	0.283794	0.283968	0.283035	0.283915	0.282598	0.283963	0.283827	0.284709	0.282963	0.28328	0.28244	0.28273	0.283062	0.282809	0.283324	0.281914	0.282632	0.283986	0.283884	0.283074	0.282924	0.284549	0.283197	0.283761	0.284509	0.282928	0.284005	0.284121	0.282085	0.284694	0.282381
Belarusian	WestEurasia	0.233728	0.232978	0.233433	0.232237	0.233363	0.233329	0.233893	0.234056	0.232678	0.233362	0.232839	0.233576	0.23463	0.235017	0.233538	0.233455	0.233705	0.233384	0.23509	0.233616	0.233675	0.232721	0.233723	0.233789	0.235683	0.233763	0.233458	0.233203	0.233294	0.233744	0.233493	0.234431	0.233346	0.232491	0.233915	0.234583	0.233299	0.233806	0.234627	0.233428	0.233781	0.234876	0.23323	0.235025	0.233997	0.232971	0.235548	0.233226
Ukrainian	Indo_European	0.232804	0.232202	0.232684	0.231255	0.232214	0.232321	0.232793	0.233083	0.231674	0.232493	0.231786	0.232507	0.233692	0.234137	0.232623	0.232696	0.232971	0.232232	0.23403	0.23258	0.23269	0.23167	0.232916	0.232918	0.234672	0.232528	0.232863	0.232132	0.232111	0.232655	0.23269	0.23355	0.232485	0.231678	0.233241	0.233962	0.232509	0.232597	0.233735	0.232483	0.233015	0.234157	0.232454	0.234376	0.233278	0.232128	0.234599	0.232449
Estonian	WestEurasia	0.235131	0.234648	0.235113	0.23368	0.234848	0.234748	0.235114	0.235594	0.234272	0.234903	0.234255	0.234834	0.23591	0.236549	0.235147	0.235333	0.235322	0.234693	0.236397	0.234814	0.235129	0.233931	0.235075	0.235354	0.237089	0.234971	0.235066	0.234731	0.234964	0.235178	0.235063	0.235867	0.235231	0.234208	0.235553	0.236131	0.234742	0.23505	0.236322	0.234781	0.235078	0.236477	0.234739	0.236476	0.235618	0.234339	0.236732	0.234538
Mordovian	Uralic	0.237882	0.237409	0.237929	0.236305	0.237644	0.237577	0.237949	0.2382	0.237028	0.237609	0.236767	0.237494	0.238775	0.239059	0.237722	0.237801	0.23808	0.237446	0.239296	0.237762	0.238132	0.23708	0.238011	0.23809	0.239941	0.237487	0.237716	0.237129	0.237202	0.237997	0.237603	0.238813	0.237613	0.236732	0.238434	0.238667	0.237612	0.238079	0.239698	0.237612	0.238254	0.239072	0.23748	0.239487	0.238342	0.23713	0.23932	0.237559
Chuvash	Turkic	0.250363	0.250496	0.250817	0.248056	0.250444	0.250218	0.250616	0.25129	0.248812	0.250487	0.249153	0.24978	0.251442	0.251952	0.250541	0.250558	0.250847	0.2506	0.251724	0.250756	0.250848	0.249746	0.250874	0.250949	0.252521	0.250329	0.250796	0.250156	0.24995	0.250601	0.250294	0.251205	0.250204	0.249931	0.251078	0.25168	0.250522	0.250772	0.25155	0.250581	0.251136	0.251965	0.250368	0.252005	0.251433	0.249829	0.252543	0.250082
Uzbek	Turkic	0.262534	0.262234	0.262881	0.26028	0.262437	0.262398	0.26312	0.263594	0.260986	0.262982	0.261448	0.262225	0.263642	0.263956	0.262668	0.262441	0.263212	0.262967	0.263799	0.263119	0.263437	0.262254	0.2635	0.26348	0.264628	0.263024	0.263353	0.262545	0.262457	0.263234	0.262525	0.263298	0.262171	0.262378	0.263586	0.263664	0.263044	0.26278	0.264256	0.263202	0.263458	0.26406	0.263015	0.263696	0.263738	0.262377	0.264115	0.262532
Tajik	Indo_European	0.23908	0.239197	0.239367	0.23771	0.23924	0.23899	0.239482	0.239717	0.238271	0.239153	0.238092	0.239052	0.240187	0.240371	0.239187	0.239131	0.239857	0.238843	0.240267	0.239042	0.239515	0.238128	0.239567	0.239257	0.240946	0.239421	0.239559	0.238756	0.238893	0.239405	0.23875	0.239972	0.238787	0.238166	0.239893	0.239851	0.239153	0.239276	0.240713	0.239189	0.239519	0.240268	0.238862	0.240388	0.239594	0.238949	0.240578	0.239125
Turkmen	Turkic	0.256664	0.256806	0.257121	0.254834	0.256875	0.256522	0.257661	0.257724	0.25564	0.257228	0.256034	0.256791	0.258043	0.25848	0.256931	0.256687	0.257659	0.257219	0.258159	0.257502	0.257664	0.256374	0.257632	0.257626	0.258737	0.257001	0.25738	0.256484	0.257149	0.25724	0.256864	0.257352	0.256095	0.25649	0.258198	0.257642	0.257122	0.257082	0.258303	0.257444	0.257714	0.258636	0.257188	0.258417	0.257884	0.256032	0.258429	0.256835
Atayal	Austronesian	0.32206	0.309396	0.309484	0.32505	0.31181	0.313518	0.320644	0.320293	0.323596	0.320197	0.322016	0.323621	0.315144	0.315216	0.316663	0.312804	0.319379	0.320937	0.315205	0.32068	0.320624	0.319924	0.319345	0.320611	0.315315	0.320712	0.320267	0.320533	0.318806	0.320598	0.31779	0.314712	0.316913	0.320376	0.320279	0.313931	0.319235	0.318055	0.319248	0.321264	0.319301	0.315551	0.320431	0.314886	0.320036	0.317181	0.31654	0.320082
Ami	Austronesian	0.324013	0.311139	0.311156	0.327372	0.313425	0.31509	0.321827	0.322216	0.325464	0.32177	0.324087	0.325412	0.316815	0.317119	0.318305	0.314436	0.321129	0.322554	0.316826	0.322232	0.322467	0.321841	0.32137	0.322309	0.31676	0.322489	0.322058	0.322245	0.320187	0.32264	0.319888	0.316504	0.31863	0.322155	0.321822	0.315574	0.321026	0.319263	0.321057	0.322828	0.321265	0.316755	0.322883	0.316716	0.321858	0.31834	0.318692	0.321767
Czech	WestEurasia	0.232047	0.231718	0.231972	0.230859	0.231578	0.231865	0.232253	0.23237	0.231364	0.23188	0.231323	0.23183	0.233183	0.233695	0.232017	0.232092	0.232104	0.231869	0.233371	0.232042	0.232196	0.231103	0.232137	0.232045	0.234256	0.232022	0.232049	0.231596	0.23189	0.232039	0.232126	0.232811	0.232223	0.23122	0.232692	0.233289	0.231733	0.232277	0.23347	0.231844	0.232371	0.233955	0.231761	0.233484	0.232355	0.231554	0.233812	0.231769
Icelandic	WestEurasia	0.232517	0.231956	0.232319	0.231013	0.232162	0.232092	0.232612	0.232886	0.23153	0.232315	0.23157	0.232161	0.23337	0.234182	0.232388	0.232594	0.232809	0.232184	0.234067	0.232092	0.232498	0.231298	0.232712	0.232589	0.234439	0.232388	0.232551	0.232079	0.232014	0.232558	0.232115	0.233426	0.232265	0.231029	0.233074	0.233631	0.23195	0.232515	0.233944	0.23222	0.232861	0.233733	0.232192	0.233901	0.232713	0.231942	0.234245	0.232031
Greek	WestEurasia	0.228529	0.227907	0.228334	0.227426	0.228144	0.228091	0.228551	0.228786	0.227625	0.228362	0.227506	0.228195	0.22934	0.229983	0.228415	0.228339	0.228619	0.228055	0.229803	0.22844	0.22847	0.227592	0.228556	0.228618	0.230103	0.228364	0.22842	0.227996	0.228062	0.228476	0.228442	0.229345	0.228312	0.227463	0.229043	0.229657	0.228387	0.228532	0.229193	0.228215	0.228676	0.229671	0.228004	0.229868	0.228986	0.228177	0.22965	0.228154
Quechua	American	0.283241	0.283325	0.283785	0.280914	0.283916	0.28352	0.284684	0.284853	0.281654	0.284259	0.282599	0.283156	0.284887	0.285024	0.283373	0.283696	0.284613	0.284604	0.28419	0.2842	0.284863	0.283855	0.284774	0.285059	0.284633	0.28401	0.284849	0.283621	0.283579	0.284707	0.283473	0.28399	0.283464	0.283429	0.284852	0.283927	0.284641	0.283951	0.284805	0.284628	0.284863	0.285605	0.284236	0.284234	0.2848	0.283036	0.285277	0.283591
Korean	Koreanic?	0.321419	0.317827	0.318304	0.318689	0.31883	0.319124	0.322863	0.322954	0.319567	0.322351	0.320582	0.321237	0.321232	0.321595	0.320317	0.319118	0.322547	0.323625	0.320832	0.32258	0.323502	0.32249	0.322603	0.323541	0.321743	0.322645	0.322694	0.322207	0.321477	0.322669	0.320874	0.320613	0.319349	0.322203	0.323056	0.320298	0.322315	0.321389	0.323043	0.323152	0.323049	0.321435	0.322787	0.321227	0.323734	0.320514	0.32279	0.322253
Scottish	WestEurasia	0.232366	0.231749	0.231952	0.231178	0.231978	0.231777	0.232375	0.232592	0.231392	0.232051	0.23177	0.23228	0.233112	0.234025	0.232359	0.232436	0.232256	0.232308	0.233519	0.232377	0.232291	0.231469	0.232408	0.232383	0.23417	0.232258	0.232407	0.23176	0.232194	0.232635	0.232237	0.233108	0.232426	0.231566	0.233126	0.23339	0.232285	0.232668	0.233566	0.232378	0.232384	0.234241	0.231656	0.233794	0.232678	0.231946	0.233993	0.232197
English	WestEurasia	0.230478	0.229862	0.230357	0.229125	0.230062	0.23007	0.230526	0.230795	0.229646	0.230035	0.229491	0.230252	0.231189	0.231961	0.230435	0.230439	0.230473	0.229931	0.231931	0.230154	0.230568	0.2294	0.230549	0.230299	0.232158	0.230591	0.230477	0.22995	0.230046	0.230658	0.23031	0.231411	0.22991	0.229377	0.231096	0.231474	0.229987	0.230256	0.231878	0.230122	0.230512	0.231956	0.230013	0.232134	0.230905	0.229773	0.231933	0.230123
Spanish	WestEurasia	0.227327	0.226686	0.227052	0.225941	0.226826	0.226863	0.227259	0.227544	0.22653	0.227088	0.226551	0.227111	0.228098	0.228784	0.227046	0.227161	0.227243	0.226955	0.228629	0.22709	0.227264	0.2263	0.227366	0.227214	0.229071	0.227074	0.227315	0.226837	0.226776	0.227193	0.227069	0.227969	0.226975	0.226252	0.227769	0.228265	0.22692	0.227405	0.228237	0.22708	0.227459	0.228378	0.226847	0.228684	0.227515	0.226691	0.228825	0.226878
Spanish_North	WestEurasia	0.229481	0.228625	0.229111	0.228223	0.228999	0.228917	0.22933	0.229756	0.228719	0.22894	0.228497	0.229083	0.2302	0.230644	0.229066	0.228916	0.229589	0.229206	0.231042	0.229172	0.22953	0.228197	0.229606	0.229437	0.231216	0.229314	0.229339	0.22917	0.229248	0.229334	0.229217	0.230041	0.229425	0.228164	0.229838	0.23049	0.22924	0.229385	0.230799	0.229152	0.229675	0.230447	0.229016	0.231059	0.229692	0.228749	0.230917	0.228841
Finnish	WestEurasia	0.238348	0.237969	0.238339	0.236798	0.238242	0.238197	0.238556	0.238729	0.237229	0.23816	0.23744	0.238005	0.239317	0.239955	0.238496	0.238413	0.238699	0.238078	0.239925	0.238237	0.238357	0.237469	0.238501	0.238591	0.240397	0.238479	0.238382	0.237961	0.237923	0.238289	0.238405	0.239478	0.238031	0.237576	0.238896	0.2394	0.238135	0.238374	0.240006	0.238067	0.238788	0.240055	0.238274	0.240156	0.238848	0.237737	0.240239	0.2382
Canary_Islander	WestEurasia	0.222039	0.221511	0.221538	0.220526	0.221629	0.221605	0.221328	0.221393	0.220929	0.221759	0.220888	0.221212	0.222195	0.223302	0.22168	0.221754	0.22193	0.221284	0.223393	0.221635	0.221271	0.220321	0.221469	0.221537	0.223313	0.221722	0.221817	0.221176	0.221867	0.221775	0.221842	0.222217	0.221355	0.220615	0.222396	0.222989	0.221503	0.221546	0.223119	0.221415	0.221639	0.222198	0.221062	0.22345	0.222313	0.2208	0.222939	0.221679
Kinh	Austroasiatic	0.320286	0.309974	0.310132	0.322393	0.3121	0.313523	0.319067	0.319026	0.322088	0.319005	0.320877	0.321676	0.314599	0.314771	0.316286	0.313249	0.31867	0.319525	0.314541	0.319243	0.319325	0.318394	0.318513	0.31931	0.314712	0.319437	0.318727	0.319009	0.317784	0.319485	0.31678	0.314366	0.316565	0.318625	0.319009	0.313163	0.31797	0.317193	0.318938	0.319611	0.31831	0.315229	0.319364	0.314257	0.31906	0.317384	0.315768	0.318625
Punjabi	SouthAsia	0.247494	0.246765	0.246761	0.246712	0.246808	0.247255	0.247381	0.247589	0.247012	0.247189	0.246771	0.247404	0.247226	0.24731	0.247001	0.246716	0.247747	0.246971	0.247276	0.247035	0.247572	0.246504	0.2476	0.247385	0.247654	0.247528	0.247273	0.246884	0.247223	0.247179	0.246883	0.246909	0.247617	0.246497	0.247557	0.246893	0.247188	0.247169	0.247716	0.247238	0.247567	0.247409	0.247044	0.247321	0.247685	0.247264	0.24714	0.247034
GujaratiD	SouthAsia	0.245989	0.245082	0.245241	0.245192	0.245312	0.2453	0.245828	0.245855	0.245517	0.24559	0.245228	0.24623	0.245696	0.246205	0.245421	0.245164	0.24586	0.24552	0.245965	0.245327	0.245843	0.245152	0.245907	0.245838	0.246168	0.245913	0.245705	0.245092	0.245241	0.245692	0.244921	0.245379	0.24524	0.24458	0.245672	0.24532	0.24552	0.245345	0.247286	0.245644	0.245882	0.245333	0.245223	0.246064	0.24601	0.245205	0.245391	0.245111
GujaratiB	SouthAsia	0.244052	0.243245	0.243316	0.24286	0.243241	0.243611	0.243829	0.244092	0.243338	0.243642	0.243146	0.243925	0.244076	0.243991	0.243787	0.243069	0.244335	0.24301	0.243951	0.243813	0.244067	0.243181	0.244126	0.244128	0.244827	0.243896	0.244102	0.243158	0.243532	0.243951	0.243451	0.243681	0.243212	0.242723	0.244078	0.243546	0.243561	0.243783	0.244694	0.243407	0.244335	0.244222	0.243702	0.244354	0.244001	0.243715	0.24414	0.243474
GujaratiA	SouthAsia	0.24111	0.240613	0.240721	0.240049	0.240412	0.240814	0.241162	0.241443	0.241071	0.240784	0.240554	0.240957	0.24121	0.241372	0.240921	0.24053	0.241751	0.240719	0.241493	0.240755	0.241132	0.24042	0.241306	0.241265	0.242118	0.241246	0.241442	0.240648	0.240854	0.240925	0.24099	0.241357	0.241611	0.240328	0.241748	0.241509	0.240844	0.240898	0.241653	0.241419	0.241428	0.241028	0.240688	0.242037	0.241519	0.241005	0.241473	0.240934
GujaratiC	SouthAsia	0.245354	0.244427	0.244622	0.244202	0.244632	0.244768	0.244924	0.245157	0.245051	0.244916	0.244574	0.245005	0.244714	0.245102	0.244681	0.244336	0.245064	0.244383	0.245273	0.244763	0.245373	0.244237	0.245501	0.24545	0.245496	0.245247	0.245129	0.244433	0.244305	0.244891	0.244692	0.244614	0.244947	0.243902	0.245164	0.244631	0.244964	0.245053	0.246144	0.244967	0.245153	0.245031	0.244828	0.245408	0.245519	0.245105	0.245864	0.24463
Bengali	SouthAsia	0.255029	0.254325	0.254142	0.25419	0.254569	0.254474	0.255085	0.255097	0.25494	0.254813	0.254321	0.254938	0.254168	0.254991	0.254671	0.254066	0.255062	0.254529	0.254564	0.254893	0.25469	0.254447	0.255262	0.254991	0.254858	0.255215	0.255232	0.254504	0.254416	0.255031	0.254319	0.254238	0.254814	0.254123	0.255292	0.254265	0.2547	0.254885	0.255733	0.254855	0.255274	0.254599	0.254856	0.2548	0.255288	0.254772	0.254946	0.254639
Thai	Tai_Kadai	0.306487	0.298586	0.298595	0.308089	0.300252	0.301501	0.305603	0.305518	0.307982	0.305465	0.307147	0.308071	0.301565	0.302047	0.303498	0.300691	0.305507	0.305752	0.301771	0.305606	0.305722	0.305266	0.304967	0.305999	0.301925	0.305693	0.30533	0.305492	0.304499	0.305868	0.303666	0.301447	0.304133	0.305371	0.305353	0.300895	0.304918	0.304093	0.305312	0.305982	0.305124	0.302062	0.305675	0.301493	0.305494	0.304385	0.303569	0.304883
Zapotec	American	0.287311	0.287277	0.287679	0.284747	0.2876	0.28734	0.288572	0.288717	0.285311	0.288044	0.28661	0.286815	0.288847	0.289089	0.287441	0.287603	0.288993	0.288447	0.288185	0.288414	0.288737	0.287761	0.288685	0.288961	0.28872	0.288096	0.288487	0.287512	0.287329	0.288883	0.287423	0.287711	0.286989	0.287591	0.289146	0.287733	0.288506	0.288296	0.289444	0.2883	0.28903	0.289655	0.28818	0.288663	0.288945	0.286583	0.289048	0.28738
Mixtec	American	0.285437	0.285204	0.285617	0.282993	0.285366	0.285461	0.286883	0.28706	0.284123	0.286245	0.284718	0.285155	0.286942	0.287408	0.285729	0.285909	0.287132	0.286234	0.28634	0.286675	0.286781	0.28604	0.286546	0.286866	0.28695	0.286311	0.28678	0.285974	0.285327	0.286943	0.285615	0.286001	0.284932	0.285401	0.287283	0.286045	0.286788	0.286404	0.286817	0.286645	0.286886	0.287672	0.286408	0.286581	0.287347	0.285086	0.287359	0.285828
Maltese	Afro_Asiatic	0.223899	0.223371	0.223648	0.222514	0.223463	0.223391	0.223871	0.224174	0.223292	0.223553	0.222729	0.223536	0.2248	0.225409	0.223569	0.223654	0.223802	0.223638	0.225336	0.223694	0.223743	0.22301	0.223696	0.223919	0.225609	0.223778	0.2239	0.223283	0.223348	0.223969	0.223677	0.224667	0.223731	0.222791	0.224427	0.224858	0.223487	0.223696	0.224478	0.223632	0.22393	0.225065	0.223386	0.225137	0.224049	0.223278	0.225302	0.223502
Bolivian	American	0.284023	0.284402	0.284866	0.281879	0.284673	0.284584	0.285377	0.285495	0.282422	0.28482	0.283503	0.283987	0.28573	0.285983	0.284398	0.284829	0.285812	0.285451	0.285323	0.285381	0.28569	0.284648	0.285016	0.285658	0.28581	0.284964	0.285399	0.284572	0.284095	0.285874	0.284703	0.284269	0.284068	0.284418	0.285825	0.285102	0.28543	0.285279	0.285796	0.285353	0.285908	0.286357	0.284882	0.285495	0.285539	0.283545	0.286159	0.28449
Kusunda	Others/Kusunda	0.289959	0.292316	0.292714	0.287254	0.292265	0.291852	0.291254	0.291223	0.288582	0.290429	0.289308	0.289959	0.290924	0.290506	0.290765	0.291321	0.291588	0.291294	0.290467	0.290713	0.291202	0.290422	0.291213	0.29145	0.290653	0.29088	0.290888	0.290203	0.290371	0.291103	0.290341	0.290322	0.290707	0.290573	0.291461	0.289971	0.290591	0.29074	0.292197	0.291284	0.291506	0.290904	0.290988	0.290738	0.292296	0.290531	0.290402	0.290267
Croatian	WestEurasia	0.230969	0.230517	0.230801	0.22955	0.230695	0.230673	0.231092	0.231318	0.230135	0.2308	0.229812	0.230808	0.23198	0.232717	0.230864	0.230981	0.231136	0.230913	0.232547	0.231012	0.231043	0.230174	0.230977	0.231052	0.232915	0.230821	0.230975	0.230445	0.230481	0.231171	0.230801	0.231863	0.230776	0.23001	0.231637	0.232261	0.230804	0.23102	0.232822	0.230709	0.231129	0.232449	0.230754	0.232521	0.231425	0.230419	0.232616	0.230829
Jew_Ashkenazi	WestEurasia	0.2258	0.22536	0.22557	0.224525	0.225515	0.225533	0.225667	0.225951	0.225275	0.225641	0.224831	0.22559	0.226752	0.227166	0.225483	0.225754	0.225484	0.225449	0.226853	0.225554	0.225681	0.224578	0.226166	0.225712	0.227195	0.225775	0.225794	0.225335	0.22567	0.225798	0.225648	0.226306	0.225554	0.224815	0.22633	0.226625	0.225498	0.225977	0.226905	0.225591	0.225868	0.227278	0.225614	0.227273	0.226348	0.225286	0.228013	0.22543
Jew_Turkish	WestEurasia	0.223263	0.222798	0.223041	0.221996	0.222759	0.222796	0.223287	0.223606	0.222696	0.223289	0.222386	0.222993	0.224015	0.224708	0.223282	0.223197	0.223169	0.222952	0.224698	0.222998	0.223071	0.222206	0.223374	0.223108	0.224916	0.223162	0.223345	0.222786	0.222987	0.223591	0.223397	0.224228	0.222899	0.222344	0.223907	0.224422	0.222966	0.223216	0.224174	0.223016	0.223589	0.224024	0.22303	0.224758	0.223611	0.222977	0.225068	0.222782
Norwegian	WestEurasia	0.232744	0.232381	0.232769	0.231473	0.232417	0.232436	0.232795	0.232962	0.231946	0.232516	0.23195	0.232459	0.233619	0.234251	0.232583	0.232761	0.232759	0.232439	0.234119	0.232563	0.232712	0.231622	0.232992	0.232932	0.234562	0.232608	0.232745	0.23231	0.232295	0.232627	0.23247	0.233477	0.232599	0.231671	0.233316	0.233602	0.232259	0.232667	0.233923	0.232609	0.233221	0.23407	0.232221	0.234058	0.233229	0.232301	0.234601	0.232284
Sicilian	WestEurasia	0.225189	0.224338	0.224616	0.223917	0.224659	0.224455	0.225023	0.225182	0.224534	0.224924	0.224274	0.224889	0.225909	0.22631	0.224841	0.224888	0.225077	0.224596	0.226375	0.224871	0.225009	0.223999	0.225257	0.225087	0.226638	0.224992	0.225095	0.224463	0.224518	0.225294	0.224918	0.225892	0.224836	0.223924	0.225757	0.226004	0.225123	0.225277	0.225694	0.22481	0.225027	0.225743	0.224602	0.226271	0.225334	0.224653	0.226529	0.224678
Italian_South	WestEurasia	0.225746	0.225222	0.22548	0.224484	0.225469	0.225463	0.226014	0.226031	0.224963	0.225596	0.224847	0.225467	0.226558	0.227544	0.225659	0.225479	0.225544	0.225715	0.227232	0.2259	0.225817	0.224651	0.225979	0.225963	0.22761	0.225365	0.225799	0.225058	0.225284	0.225789	0.225744	0.226539	0.225399	0.224892	0.226161	0.226906	0.225834	0.225645	0.225993	0.225477	0.226204	0.226907	0.225019	0.227262	0.226405	0.225111	0.227368	0.225333
Jew_Yemenite	WestEurasia	0.216634	0.215837	0.216124	0.215646	0.216142	0.216101	0.216466	0.216796	0.215945	0.216369	0.215831	0.216428	0.217415	0.217766	0.216338	0.216484	0.21627	0.216137	0.217719	0.216379	0.216282	0.215785	0.216563	0.216717	0.217718	0.216567	0.216391	0.216085	0.216254	0.216485	0.216624	0.217252	0.216235	0.215486	0.21719	0.217412	0.216191	0.216512	0.216785	0.216324	0.216758	0.216839	0.216308	0.217614	0.216967	0.216024	0.217501	0.216327
Turkish	WestEurasia	0.232442	0.231933	0.232313	0.231237	0.232026	0.232098	0.232687	0.232879	0.231771	0.232417	0.231587	0.232352	0.233507	0.233901	0.23242	0.232369	0.23258	0.232413	0.233794	0.232444	0.232632	0.231642	0.232855	0.232686	0.23417	0.232469	0.232614	0.232038	0.232157	0.232611	0.23237	0.233174	0.232239	0.231496	0.233072	0.233473	0.232333	0.232712	0.233498	0.232378	0.232897	0.233479	0.232228	0.233847	0.232996	0.232102	0.233804	0.232119
Jew_Iranian	WestEurasia	0.225439	0.224881	0.224996	0.224077	0.224784	0.224971	0.225746	0.225646	0.22468	0.225401	0.224715	0.225412	0.226275	0.226596	0.225099	0.225334	0.225281	0.225375	0.226659	0.225193	0.225346	0.224502	0.225453	0.225395	0.22692	0.225291	0.2254	0.225028	0.225079	0.225411	0.225431	0.226201	0.22489	0.224455	0.225912	0.226576	0.22518	0.225521	0.226122	0.225451	0.225685	0.226716	0.225212	0.226545	0.225813	0.225008	0.226898	0.224964
Albanian	WestEurasia	0.228927	0.228203	0.228606	0.227876	0.22832	0.228313	0.22878	0.229244	0.228096	0.228543	0.227995	0.228682	0.229661	0.230165	0.228582	0.228443	0.228872	0.228741	0.230282	0.228724	0.228636	0.22784	0.229118	0.229162	0.230407	0.228601	0.228898	0.228262	0.228871	0.229045	0.228589	0.229892	0.228286	0.227843	0.229206	0.229767	0.228644	0.228766	0.229814	0.228535	0.229027	0.229886	0.228445	0.230231	0.229392	0.2287	0.230136	0.228428
Mansi	Uralic	0.271471	0.271451	0.272147	0.268447	0.272008	0.271632	0.272196	0.272843	0.269791	0.27178	0.270674	0.271224	0.273225	0.273447	0.271711	0.271818	0.272448	0.27226	0.273451	0.272194	0.272592	0.271528	0.272549	0.272318	0.273744	0.271954	0.272052	0.271509	0.2714	0.272269	0.271644	0.272787	0.270423	0.271379	0.27302	0.272991	0.272106	0.272159	0.274007	0.272282	0.272873	0.272973	0.272311	0.27314	0.273249	0.270998	0.274514	0.271384
Jew_Cochin	SouthAsia	0.240212	0.239385	0.239382	0.239224	0.239711	0.239694	0.240429	0.240356	0.239716	0.240018	0.239485	0.240188	0.239971	0.240788	0.239881	0.239384	0.240462	0.239864	0.240483	0.239672	0.240183	0.239184	0.240155	0.240571	0.240782	0.2399	0.240157	0.239892	0.239184	0.240486	0.239452	0.240273	0.239406	0.239098	0.240445	0.239924	0.239844	0.2399	0.240698	0.239877	0.240376	0.240218	0.239491	0.240584	0.240387	0.24013	0.240681	0.23969
Turkish_Balikesir	WestEurasia	0.237941	0.237609	0.238039	0.236605	0.238191	0.237845	0.238227	0.238473	0.237305	0.237761	0.236919	0.237777	0.239017	0.239369	0.237912	0.238148	0.238328	0.238203	0.239234	0.238226	0.238426	0.236996	0.238609	0.238182	0.239823	0.238373	0.238181	0.237644	0.237746	0.238028	0.237712	0.238773	0.238036	0.237512	0.238957	0.239086	0.238214	0.238325	0.239478	0.238179	0.238429	0.239654	0.23785	0.239317	0.238463	0.23716	0.239579	0.237682
Jew_Iraqi	WestEurasia	0.223747	0.223032	0.223358	0.222686	0.223361	0.223277	0.223734	0.224019	0.223112	0.223438	0.223017	0.223709	0.224774	0.224759	0.223624	0.223588	0.223783	0.223511	0.224948	0.223652	0.223283	0.22284	0.223878	0.223644	0.22526	0.223666	0.223598	0.223312	0.223215	0.223484	0.223753	0.224357	0.222824	0.22209	0.224384	0.224603	0.223484	0.223836	0.223952	0.223687	0.223903	0.224751	0.223457	0.224778	0.22422	0.22323	0.224531	0.223548
Cypriot	WestEurasia	0.225025	0.224423	0.224853	0.223642	0.224789	0.224558	0.224982	0.225153	0.224454	0.224905	0.223883	0.224889	0.225869	0.226584	0.224923	0.224777	0.225186	0.224436	0.226528	0.224921	0.22499	0.223888	0.22494	0.224927	0.226534	0.224959	0.225183	0.224436	0.22487	0.225239	0.224708	0.225868	0.224578	0.224044	0.225398	0.226135	0.224764	0.225063	0.225638	0.225006	0.225169	0.226034	0.224753	0.226367	0.225366	0.224613	0.226263	0.224487
Jew_Georgian	WestEurasia	0.227625	0.2269	0.227264	0.226717	0.227193	0.227186	0.227881	0.227985	0.226987	0.227462	0.226805	0.227489	0.228773	0.228934	0.227396	0.227145	0.228022	0.227552	0.228643	0.227435	0.227693	0.226725	0.227983	0.227724	0.229358	0.227758	0.227875	0.227397	0.226921	0.227708	0.227574	0.228307	0.227641	0.226425	0.227949	0.228465	0.227174	0.22796	0.227553	0.227502	0.22787	0.228562	0.227413	0.228837	0.22812	0.227264	0.229493	0.227345
Kyrgyz	Turkic	0.287087	0.287206	0.287536	0.284129	0.287468	0.287328	0.288541	0.288667	0.285167	0.288177	0.286161	0.286813	0.288487	0.288843	0.287393	0.2875	0.288284	0.288564	0.288599	0.288257	0.288642	0.287651	0.288969	0.288742	0.289156	0.2884	0.288592	0.287649	0.287351	0.288441	0.287131	0.288004	0.286388	0.287464	0.28893	0.288106	0.28809	0.28769	0.289138	0.288452	0.289094	0.288549	0.28828	0.28839	0.289102	0.287098	0.289311	0.28796
Aleut	Eskimo_Aleut	0.259119	0.259177	0.259523	0.256794	0.259555	0.259171	0.260074	0.260356	0.25743	0.259465	0.258273	0.258957	0.260198	0.260813	0.259557	0.259871	0.259965	0.259684	0.261062	0.259571	0.259866	0.25895	0.259801	0.260009	0.261044	0.259286	0.259919	0.259037	0.259157	0.259588	0.25925	0.260038	0.258795	0.259328	0.260554	0.260368	0.259602	0.259796	0.260447	0.259778	0.260186	0.260805	0.259705	0.260898	0.260377	0.259024	0.260945	0.259184
Lebanese_Christian	WestEurasia	0.222891	0.222439	0.222748	0.221857	0.222711	0.222475	0.222873	0.223141	0.222108	0.222808	0.221927	0.222798	0.223503	0.224338	0.222935	0.222695	0.223047	0.222601	0.224295	0.222999	0.222775	0.222066	0.223074	0.223061	0.224504	0.222779	0.222975	0.222379	0.222528	0.222925	0.222794	0.223815	0.222701	0.221803	0.223406	0.223951	0.222773	0.222772	0.223918	0.222654	0.223207	0.223481	0.222602	0.224008	0.22321	0.222568	0.224459	0.222562
Lebanese_Muslim	WestEurasia	0.221339	0.220728	0.220852	0.220198	0.22079	0.220883	0.221184	0.2214	0.220537	0.221007	0.220411	0.221169	0.221982	0.222731	0.220968	0.220987	0.22095	0.221014	0.222692	0.221115	0.221197	0.220281	0.221344	0.22131	0.222655	0.221197	0.221187	0.220751	0.220982	0.221547	0.221209	0.222212	0.22097	0.220332	0.221609	0.22232	0.221149	0.221397	0.222038	0.220927	0.221408	0.222294	0.221103	0.222426	0.221793	0.220932	0.22207	0.22072
Iranian_Bandari	WestEurasia	0.220789	0.220027	0.220261	0.219896	0.220248	0.220308	0.220852	0.221139	0.220349	0.220756	0.220049	0.22085	0.221323	0.221812	0.220669	0.220685	0.220844	0.220441	0.221417	0.220795	0.220614	0.219856	0.220932	0.220853	0.2218	0.220811	0.220839	0.220327	0.220278	0.220685	0.220538	0.221216	0.220702	0.219943	0.221106	0.221045	0.22039	0.220874	0.221575	0.220615	0.221017	0.221354	0.220395	0.221433	0.220849	0.220375	0.221486	0.220375
Burmese	Tibeto_Burman	0.302349	0.299744	0.299981	0.301467	0.300828	0.30132	0.302627	0.302533	0.302275	0.302474	0.302342	0.302928	0.300537	0.300615	0.30142	0.300357	0.302797	0.303034	0.300168	0.302522	0.302781	0.302128	0.302581	0.302646	0.300619	0.302575	0.302448	0.302251	0.301887	0.302554	0.301517	0.30009	0.30153	0.302133	0.302556	0.299525	0.302149	0.301714	0.30344	0.303038	0.302468	0.300838	0.302491	0.300205	0.302927	0.302074	0.301618	0.301976
Dusun	Austronesian	0.317484	0.305536	0.305302	0.320471	0.307529	0.30943	0.315463	0.315354	0.3193	0.315388	0.317542	0.318801	0.31024	0.310682	0.312268	0.308551	0.314831	0.315708	0.310059	0.315453	0.31566	0.315335	0.314882	0.31573	0.310224	0.315733	0.315553	0.315641	0.313624	0.315826	0.313349	0.310188	0.312818	0.314953	0.315086	0.309269	0.31435	0.313346	0.3147	0.316535	0.315018	0.31074	0.315796	0.309933	0.315439	0.312796	0.311716	0.315137
Kankanaey	Austronesian	0.322904	0.310074	0.310314	0.325947	0.312435	0.314132	0.321004	0.32101	0.324177	0.32075	0.322799	0.324289	0.315956	0.316186	0.317104	0.313537	0.32011	0.321345	0.315861	0.321037	0.321264	0.32041	0.320016	0.321191	0.316438	0.321567	0.321162	0.321308	0.319196	0.321323	0.318329	0.315291	0.316969	0.320843	0.321064	0.314649	0.319926	0.318365	0.319961	0.322053	0.32027	0.31579	0.321401	0.31556	0.320621	0.317906	0.317573	0.320868
Ilocano	Austronesian	0.318023	0.305456	0.305851	0.320816	0.307884	0.3095	0.316	0.316166	0.319713	0.315343	0.318014	0.319393	0.310787	0.310913	0.312425	0.308406	0.315601	0.316389	0.311102	0.31579	0.316011	0.315958	0.315542	0.316615	0.311045	0.316237	0.31638	0.316752	0.313848	0.316703	0.314411	0.311	0.312784	0.31533	0.315868	0.310443	0.315075	0.313614	0.315614	0.316934	0.315591	0.311352	0.31677	0.310871	0.315567	0.312566	0.31282	0.31622
Tagalog	Austronesian	0.312122	0.302214	0.302503	0.313888	0.304084	0.305633	0.310911	0.310887	0.312921	0.310519	0.311706	0.31299	0.306977	0.307375	0.308021	0.305076	0.310507	0.311273	0.306986	0.31081	0.31109	0.310474	0.310388	0.311213	0.307119	0.311538	0.310781	0.311208	0.309555	0.311181	0.308869	0.306309	0.308564	0.310475	0.310677	0.305945	0.309852	0.309	0.311264	0.311445	0.310799	0.306956	0.310974	0.306829	0.311074	0.30858	0.307994	0.310565
Malay	Austronesian	0.30633	0.296858	0.296787	0.308626	0.298875	0.300563	0.305015	0.304952	0.307853	0.30455	0.306864	0.307911	0.300483	0.300925	0.302521	0.299247	0.305022	0.305042	0.30055	0.304682	0.304491	0.304371	0.304374	0.304846	0.300714	0.30522	0.304459	0.304755	0.303759	0.304825	0.30324	0.300173	0.303463	0.304392	0.304512	0.299768	0.303998	0.302991	0.304363	0.305253	0.304369	0.300304	0.305021	0.300277	0.304446	0.303892	0.301854	0.3042
Murut	Austronesian	0.319194	0.306574	0.306758	0.322309	0.309258	0.310879	0.317244	0.31707	0.321111	0.316751	0.319569	0.320689	0.312035	0.312204	0.314043	0.309758	0.31674	0.317404	0.311888	0.317105	0.317315	0.31701	0.316545	0.317548	0.31212	0.317526	0.317066	0.317437	0.315569	0.317207	0.315402	0.311616	0.314706	0.316921	0.317028	0.310603	0.3159	0.314989	0.316462	0.31794	0.316411	0.311784	0.317427	0.311724	0.316727	0.315113	0.313295	0.316508
Tofalar	Turkic	0.297021	0.298255	0.299028	0.293406	0.29818	0.298037	0.298931	0.298996	0.294389	0.297974	0.296095	0.296613	0.299071	0.299262	0.29797	0.297895	0.298689	0.299001	0.298879	0.298225	0.299326	0.297471	0.29917	0.298759	0.299858	0.298168	0.298543	0.297512	0.297978	0.29837	0.297647	0.298497	0.296977	0.297476	0.299411	0.298566	0.298428	0.298183	0.299685	0.298678	0.299244	0.299741	0.298167	0.299154	0.299407	0.297257	0.299219	0.297669
Vietnamese	Austroasiatic	0.321722	0.310907	0.31112	0.324225	0.312999	0.314769	0.320236	0.320508	0.323458	0.320365	0.322144	0.323065	0.315933	0.31595	0.31715	0.313715	0.320303	0.320559	0.315823	0.320321	0.320379	0.320064	0.319993	0.320694	0.315868	0.320788	0.320401	0.320189	0.318696	0.320446	0.318151	0.315423	0.318011	0.319968	0.320035	0.314594	0.31933	0.318398	0.320297	0.321011	0.31971	0.316631	0.320634	0.315304	0.320295	0.318226	0.316776	0.320043
Visayan	Austronesian	0.312482	0.300971	0.301205	0.314749	0.303042	0.304876	0.310517	0.310905	0.313713	0.310595	0.312571	0.313853	0.306165	0.306762	0.307705	0.30412	0.310037	0.311122	0.30657	0.310526	0.310894	0.31046	0.310456	0.31109	0.306309	0.311163	0.311007	0.311128	0.309291	0.311546	0.308814	0.306208	0.308237	0.310628	0.310662	0.305284	0.309704	0.308625	0.309973	0.311488	0.310296	0.306492	0.311257	0.305831	0.310729	0.308581	0.30742	0.310766
Romanian	WestEurasia	0.231075	0.230539	0.230954	0.229523	0.230764	0.230662	0.231218	0.231249	0.23007	0.230852	0.230022	0.23084	0.232003	0.232565	0.230836	0.230859	0.230696	0.230842	0.232487	0.230619	0.230763	0.229817	0.230991	0.231107	0.232984	0.230961	0.231014	0.230377	0.230456	0.230982	0.230794	0.231827	0.230676	0.229685	0.231491	0.232182	0.230854	0.231077	0.232244	0.230825	0.231347	0.232299	0.230601	0.232574	0.231382	0.230543	0.232558	0.230655
Assyrian	WestEurasia	0.225152	0.224676	0.224945	0.224269	0.224791	0.224843	0.225267	0.225439	0.224511	0.225082	0.224152	0.225164	0.226126	0.226397	0.225078	0.224928	0.224954	0.224913	0.226376	0.225292	0.22521	0.224148	0.225271	0.225351	0.227004	0.225303	0.225123	0.224626	0.225017	0.225247	0.225316	0.225961	0.22492	0.22412	0.225635	0.226193	0.224957	0.225468	0.226059	0.224936	0.225311	0.226266	0.224932	0.226443	0.225575	0.224821	0.226253	0.224714
Samoan	Oceania	0.300684	0.291557	0.291591	0.302836	0.293297	0.294228	0.29903	0.299296	0.301484	0.298946	0.300606	0.302119	0.295465	0.295957	0.296557	0.293953	0.298785	0.298923	0.295682	0.299181	0.299426	0.298668	0.298886	0.299527	0.295896	0.299324	0.299157	0.299271	0.297895	0.299569	0.297212	0.295266	0.296553	0.298814	0.299146	0.294601	0.297993	0.297376	0.298638	0.299805	0.298873	0.295371	0.299431	0.295351	0.298755	0.297187	0.29647	0.299281
Lao	Tai_Kadai	0.315785	0.304664	0.304944	0.319114	0.307118	0.308894	0.314136	0.314176	0.318395	0.314024	0.316827	0.317799	0.309079	0.309515	0.311225	0.307494	0.313861	0.314247	0.309235	0.31396	0.313844	0.313616	0.31324	0.31437	0.309187	0.314714	0.313768	0.314223	0.312904	0.314397	0.312216	0.309071	0.312157	0.314126	0.313832	0.307595	0.312838	0.312148	0.314013	0.314587	0.313741	0.309663	0.314533	0.308582	0.313814	0.312535	0.310984	0.313701
Hakka_Taiwan	Sinitic	0.324003	0.315908	0.316198	0.323854	0.31752	0.318699	0.32386	0.324091	0.323617	0.323689	0.323459	0.324616	0.320396	0.320738	0.320853	0.318445	0.323833	0.324486	0.32028	0.323637	0.324053	0.323402	0.323279	0.324484	0.320542	0.324101	0.323951	0.323266	0.321925	0.323688	0.321712	0.319778	0.320403	0.323476	0.323844	0.319345	0.322649	0.321636	0.324655	0.324581	0.323584	0.321013	0.323949	0.320301	0.323906	0.321005	0.322043	0.323104
Han_Taiwan	Sinitic	0.323777	0.316726	0.317149	0.322816	0.318357	0.31935	0.323939	0.324208	0.323008	0.323623	0.323137	0.323916	0.321259	0.321291	0.321171	0.31905	0.32359	0.324587	0.321119	0.323972	0.324522	0.323592	0.323783	0.324359	0.321422	0.324118	0.324009	0.323709	0.322673	0.323999	0.321771	0.32038	0.320706	0.323179	0.323864	0.319922	0.323085	0.322117	0.324203	0.324636	0.323809	0.321777	0.324221	0.320591	0.324448	0.32134	0.322017	0.323273
Micronesian	Oceania	0.298698	0.290421	0.290197	0.300553	0.292017	0.29293	0.297505	0.297756	0.299587	0.297263	0.298491	0.299953	0.294082	0.294047	0.294965	0.292517	0.297453	0.297802	0.294028	0.297313	0.297873	0.296903	0.297364	0.297846	0.294124	0.297836	0.297681	0.297746	0.296035	0.297946	0.295291	0.293704	0.294647	0.296961	0.297377	0.292944	0.29638	0.295693	0.297651	0.29843	0.297306	0.29433	0.297586	0.293636	0.297106	0.295876	0.294409	0.297288
Tahiti	WestEurasia	0.296583	0.288578	0.288616	0.298118	0.28999	0.29094	0.295421	0.295638	0.297363	0.295335	0.296414	0.297621	0.29195	0.29244	0.292741	0.290649	0.295017	0.295211	0.292539	0.295371	0.295624	0.294952	0.294964	0.295882	0.292939	0.295552	0.295738	0.295507	0.294467	0.295462	0.293309	0.29179	0.292942	0.294908	0.295282	0.291131	0.294011	0.293967	0.295892	0.295924	0.295309	0.291446	0.29514	0.292201	0.295188	0.293651	0.292732	0.295098
Gimi	Oceania	0.252441	0.252372	0.251432	0.252715	0.252102	0.25216	0.252466	0.252862	0.252542	0.251887	0.252394	0.253374	0.251496	0.250528	0.252088	0.251858	0.252324	0.251784	0.250875	0.25188	0.252541	0.251258	0.251972	0.252579	0.250949	0.252362	0.252726	0.251536	0.252459	0.252837	0.251046	0.250742	0.251975	0.251767	0.251963	0.250507	0.252044	0.251842	0.252746	0.252229	0.252783	0.250171	0.251877	0.250808	0.251929	0.252899	0.250632	0.251602
YemenHighlands	WestEurasia	0.21274	0.212121	0.212303	0.211666	0.212139	0.212248	0.21271	0.212681	0.212003	0.212428	0.21195	0.212538	0.213272	0.213684	0.212347	0.21242	0.212531	0.212485	0.213672	0.212517	0.212489	0.211666	0.212694	0.212567	0.213902	0.212537	0.212487	0.212044	0.212214	0.212669	0.212505	0.21318	0.212253	0.211482	0.213243	0.213371	0.212214	0.212493	0.212669	0.212203	0.212608	0.212934	0.212262	0.213742	0.213178	0.212285	0.21364	0.212183
YemenHighlandsRaymah	WestEurasia	0.194543	0.193525	0.193671	0.193506	0.194503	0.193775	0.194685	0.194473	0.193974	0.194424	0.19433	0.194228	0.194982	0.194965	0.194439	0.194201	0.194504	0.194072	0.194757	0.193593	0.194083	0.193085	0.194271	0.194743	0.19549	0.194429	0.194102	0.193819	0.194286	0.194735	0.19456	0.194361	0.194282	0.191959	0.194763	0.195173	0.193879	0.194165	0.194487	0.193959	0.194306	0.195114	0.194469	0.195114	0.194591	0.19406	0.193757	0.193339
YemenNorthwest	WestEurasia	0.21517	0.214509	0.214851	0.214046	0.214592	0.214632	0.215108	0.215264	0.21431	0.214923	0.214428	0.214796	0.215848	0.216177	0.214903	0.214788	0.214924	0.215101	0.216205	0.214946	0.214957	0.214026	0.21508	0.215068	0.216496	0.21491	0.214962	0.214416	0.214663	0.215117	0.214824	0.215604	0.214695	0.213891	0.215644	0.215956	0.214721	0.215027	0.215494	0.214778	0.215159	0.215702	0.214745	0.216243	0.215559	0.214585	0.216335	0.214779
YemenDesert	WestEurasia	0.216735	0.216042	0.21615	0.215712	0.216093	0.216202	0.216703	0.216603	0.21589	0.216532	0.215883	0.216388	0.217155	0.217663	0.216326	0.216409	0.216249	0.21663	0.217742	0.216458	0.216408	0.215758	0.216676	0.216644	0.217858	0.216424	0.216618	0.21609	0.21602	0.216639	0.216323	0.217172	0.216288	0.215068	0.216955	0.217457	0.216065	0.216288	0.216814	0.216285	0.216716	0.217081	0.216508	0.217571	0.216987	0.216208	0.217428	0.216223
YemenDesert2	WestEurasia	0.187146	0.186409	0.186658	0.186441	0.186628	0.18665	0.187083	0.187155	0.186599	0.186953	0.186562	0.187005	0.187268	0.187802	0.186872	0.186875	0.186991	0.186898	0.187741	0.187076	0.186804	0.186501	0.186985	0.187101	0.187898	0.186955	0.186869	0.186492	0.186603	0.187058	0.186718	0.187308	0.186695	0.186291	0.187435	0.187464	0.186907	0.187144	0.187091	0.186825	0.187001	0.187387	0.186844	0.187621	0.18737	0.186588	0.187629	0.18675
Mlabri	Austroasiatic	0.310646	0.301316	0.301408	0.313386	0.303897	0.305556	0.309114	0.308599	0.314074	0.308645	0.311635	0.312577	0.303902	0.304468	0.307872	0.303887	0.309122	0.309181	0.304314	0.308556	0.308972	0.308424	0.30799	0.308752	0.305065	0.309453	0.30842	0.309381	0.308118	0.310118	0.307355	0.303699	0.309917	0.308473	0.308938	0.303237	0.307594	0.307736	0.308771	0.309728	0.308835	0.305172	0.309743	0.303255	0.308908	0.309156	0.305872	0.308621
Htin	Austroasiatic	0.312615	0.303299	0.30312	0.315622	0.305509	0.307335	0.311235	0.311149	0.315384	0.311086	0.314013	0.314911	0.306181	0.306754	0.30908	0.305567	0.311234	0.311344	0.30658	0.311027	0.310648	0.310542	0.310816	0.311277	0.306824	0.311673	0.310991	0.311381	0.30971	0.311498	0.309436	0.306079	0.310724	0.310776	0.311021	0.305974	0.310579	0.310152	0.310662	0.311914	0.310538	0.306601	0.311984	0.305959	0.310865	0.310674	0.307733	0.310825
[truncated: 360 more columns]
