# Supplementary material for: Human Population Genetic History and Evolutionary Dynamics on the Eastern Tibetan Plateau
Source: Mol Biol Evol. 2025 Nov 17;42(11):msaf258. doi: 10.1093/molbev/msaf258 (PMC12620650; doi:10.1093/molbev/msaf258)
Supplement: msaf258_Supplementary_Data [file msaf258_supplementary_data.zip › Table S5.xlsx]

## Sheet: Table S5
Table S5. Pairwise p_values of qpWave analyses focused on 110 populations from the Tibetan-Yi Corridor, Tibetan Plateau, Hexi Corridor and other surrounding regions showed population stratification among them. Outgroups: Mbuti, Russia_Ust_Ishim, Russia_Kostenki14, Papuan, Australian, Mixe, Russia_MA1_HG, Onge, Atayal, Mongolia_N_East, Bianbian_EN, Wuqi_EN, Qihe_EN, Liangdao2_EN, Yumin_EN, Russia_…
Population	Achang_China	Bai_Dali	Bai_Guizhou	Cong	Dacaozi_IA	HanG_Baiyin	HanG_Dingxi	HanG_Jinchang	HanG_Jiuquan	HanG_Lanzhou	HanG_Longnan	HanG_Pingliang	HanG_Qingyang	HanG_Tianshui	HanG_Wuwei	HanG_Zhangye	HanH_Haikou	HaNhi	Hani_Puer	HanS_Bazhong	HanS_Chengdu	HanS_Dazhou	HanS_Deyang	HanS_Guangan	HanS_Guangyuan	HanS_Leshan	HanS_Liangshan	HanS_Luzhou	HanS_Meishan	HanS_Mianyang	HanS_Nanchong	HanS_Neijiang	HanS_Suining	HanS_Yaan	HanS_Yibin	HanS_Zigong	HanS_Ziyang	HanY_Chuxiong	HanY_Dali	HanY_Honghe	HanY_Kunming	HanY_Qujing	HanY_Yuxi	HanY_Zhaotong	Hlai_Qiongzhong	Jinchankou_LN	Lahu_HGDP	Lahu_Puer	Lajia_LN
Achang_China		5.11e-19	0.0850751	3.32e-41	4.29e-10	3.81e-48	6.19e-38	3.88e-15	6.36e-48	1.46e-38	7.33e-10	3.98e-47	6.2e-52	2.61e-42	9.68e-47	1.82e-58	9.43e-40	4.63e-28	1.68e-09	0.140793	0.771935	0.535863	0.174603	0.125901	2.86e-05	0.00529585	0.0974846	0.453599	0.274534	0.199612	0.0784036	0.06861	0.599852	0.177043	0.126115	0.0156387	0.00472435	1.62e-05	3.72e-07	1.82e-05	4.08e-11	5.4e-12	0.000805496	0.0923837	3.53e-161	3.23e-13	2.98e-26	0.0544752	4.11e-47
Bai_Dali	5.11e-19		0.032539	1.65e-32	4.95e-05	1.62e-14	4.09e-09	2.68e-06	8.55e-15	1.63e-09	0.0019255	1.44e-11	2.9e-17	2.54e-09	8.22e-17	6.02e-18	3.9e-112	2.07e-11	0.0807097	2.98e-06	1.6e-18	6.59e-16	6.99e-15	4.98e-18	0.00270605	7.62e-30	8.42e-06	3.93e-18	8.59e-20	5.24e-10	8.33e-08	2.1e-22	2.23e-16	3.54e-07	1.27e-18	1.48e-29	2.52e-23	0.492393	0.422311	0.00329802	0.0370053	0.0848621	0.0432159	1.92e-10	1.9e-228	3.51e-09	1.2e-23	0.273457	2.71e-30
Bai_Guizhou	0.0850751	0.032539		2.52e-15	2.35e-06	2.1e-12	3.17e-08	2.53e-07	1.73e-15	2.4e-09	7.83e-05	1.36e-13	8e-13	2.15e-09	6.03e-13	5.12e-15	2.25e-12	1.35e-08	0.0399014	0.4253	0.0922566	0.127553	0.13836	0.131564	0.224207	0.0244211	0.321913	0.114334	0.0768358	0.0763413	0.285112	0.0169965	0.177354	0.621321	0.0296675	0.0165393	0.0556963	0.53056	0.461263	0.313171	0.0952524	0.0053598	0.445014	0.409242	1.97e-59	2.09e-10	5.89e-11	0.46861	3.23e-30
Cong	3.32e-41	1.65e-32	2.52e-15		2.02e-24	1.92e-51	9.38e-43	1.56e-27	6.17e-56	6.15e-47	1.2e-28	1.12e-53	1.29e-53	2.05e-53	1.55e-59	2.91e-49	3.72e-40	0.000844503	3.77e-13	6.42e-31	1.59e-32	2.51e-35	5.06e-37	3.41e-33	1.72e-42	3.34e-38	4.89e-36	3.85e-30	8.78e-39	1.56e-30	1.97e-33	8.1e-29	3.64e-37	6.14e-33	7.49e-32	1.25e-36	1.51e-33	2.62e-19	4.7e-25	1.54e-28	3.73e-30	4.37e-35	2.03e-29	3.53e-29	6.08e-73	2.41e-18	0.183978	0.076396	1.55e-58
Dacaozi_IA	4.29e-10	4.95e-05	2.35e-06	2.02e-24		0.0262775	0.0688986	0.0221912	0.213949	0.0156872	0.030099	0.0509031	0.0511963	0.0970859	0.103311	0.0364391	2.58e-26	1.41e-13	3.72e-06	2.07e-07	4.48e-10	9.62e-10	3.6e-08	6.07e-13	7.32e-05	3.12e-13	6.17e-07	7.54e-12	7.44e-12	4.56e-09	5.78e-09	2.58e-12	4.22e-11	3.97e-07	7.45e-13	7e-14	2.87e-13	2.66e-05	7.95e-06	3.62e-07	2.83e-05	0.000188266	4.7e-06	1.68e-09	1.86e-63	0.00012768	4.8e-20	0.00011263	0.000184073
HanG_Baiyin	3.81e-48	1.62e-14	2.1e-12	1.92e-51	0.0262775		0.392922	0.408119	0.063973	0.644193	0.693114	0.437835	0.771213	0.62082	0.888838	0.227175	7.27e-140	4.51e-24	9.94e-12	7.81e-26	1.46e-37	1.42e-41	6.31e-27	1.93e-44	1.49e-17	5.81e-54	4.66e-23	5.78e-46	5.85e-47	3.62e-33	2.19e-26	1.35e-49	2.33e-37	1.68e-24	2.21e-42	3.37e-53	1.56e-42	3.87e-08	5.31e-11	4.34e-16	1.47e-10	1.56e-05	6.23e-17	2.62e-33	1.01e-225	3.63e-06	4.85e-42	0.000821737	1.89e-16
HanG_Dingxi	6.19e-38	4.09e-09	3.17e-08	9.38e-43	0.0688986	0.392922		0.246436	0.00989592	0.38795	0.670305	0.0385721	0.158285	0.141166	0.0470173	0.0701034	3.99e-127	2.01e-21	3.42e-06	2.15e-17	1.13e-31	1.2e-37	8.15e-27	7.38e-37	2.14e-11	1.64e-52	9.17e-19	3.55e-36	1.11e-41	4.15e-28	2.63e-24	5.02e-38	8.85e-36	4.67e-15	1.13e-36	1.2e-42	1.41e-40	0.000149044	4.85e-08	4.47e-14	2.63e-08	0.00108258	5.11e-13	3.86e-27	1.28e-221	8.39e-07	2.91e-35	0.0121641	9.11e-18
HanG_Jinchang	3.88e-15	2.68e-06	2.53e-07	1.56e-27	0.0221912	0.408119	0.246436		0.24702	0.293819	0.813643	0.345964	0.253063	0.119823	0.318601	0.539083	3.72e-49	4.91e-14	0.000148681	1.89e-09	2.39e-14	4.21e-17	3.67e-10	2.72e-19	3.15e-06	5.53e-21	3.43e-10	2.37e-17	1.02e-16	1.41e-13	3.53e-11	2.75e-19	2.84e-16	7.51e-09	4e-19	1.25e-23	3.57e-18	0.000600259	7.46e-06	1.99e-05	0.00020356	0.049688	1.02e-06	6.11e-13	2.64e-124	2.86e-07	1.07e-27	0.00104633	4.07e-14
HanG_Jiuquan	6.36e-48	8.55e-15	1.73e-15	6.17e-56	0.213949	0.063973	0.00989592	0.24702		0.0310012	0.374991	0.0734917	0.0155407	0.364946	0.0198605	0.125323	6.67e-153	1.42e-31	8.42e-11	2.57e-27	5.36e-42	8.08e-48	5.09e-36	1.79e-48	4.98e-16	6.82e-61	2.84e-25	2.06e-46	4.28e-50	5.89e-39	2.49e-32	7.59e-56	4.14e-40	2.2e-24	7.47e-46	2.19e-55	4.03e-51	3.66e-10	2.06e-12	1.47e-18	1.86e-12	2.16e-06	1.77e-17	1.11e-34	1.42e-261	3.47e-06	4.65e-48	6.13e-05	4.57e-16
HanG_Lanzhou	1.46e-38	1.63e-09	2.4e-09	6.15e-47	0.0156872	0.644193	0.38795	0.293819	0.0310012		0.677764	0.561897	0.16614	0.738665	0.275293	0.195561	3.1e-143	3.03e-21	8.2e-07	4.87e-19	1.33e-31	1.16e-41	3.59e-23	6.84e-37	2.41e-11	2.81e-50	1.51e-16	2.48e-36	3.14e-41	1.53e-26	2.87e-24	1.53e-38	3.14e-32	2.11e-17	2.34e-39	1.79e-53	5.46e-38	1.24e-06	8.74e-10	9.53e-12	1.02e-07	0.00728736	4.89e-11	6.56e-25	2.44e-232	2.22e-07	5.04e-36	0.00147595	8.92e-20
HanG_Longnan	7.33e-10	0.0019255	7.83e-05	1.2e-28	0.030099	0.693114	0.670305	0.813643	0.374991	0.677764		0.33131	0.465512	0.354493	0.81245	0.231631	2.74e-42	5.46e-13	0.00051092	1.08e-05	1e-10	3.43e-11	2.96e-07	7.61e-14	0.00105987	1.71e-14	4.31e-06	2.48e-11	1.2e-10	6.67e-09	2.07e-07	6.76e-14	9.67e-10	2.86e-05	3.31e-14	1.98e-16	3.99e-13	0.0470764	0.00350004	0.000869666	0.0119643	0.269738	0.00123527	1.95e-08	2.22e-111	3.2e-06	1.21e-24	0.0121875	1.65e-16
HanG_Pingliang	3.98e-47	1.44e-11	1.36e-13	1.12e-53	0.0509031	0.437835	0.0385721	0.345964	0.0734917	0.561897	0.33131		0.312427	0.149852	0.267159	0.586677	5.63e-143	3.1e-22	2.46e-09	9.62e-26	3.06e-39	7.57e-44	1.19e-36	1.22e-48	4.98e-16	1.4e-60	1.96e-24	6.43e-46	3.79e-47	4.84e-36	2.07e-30	6.85e-47	7.66e-44	4.04e-22	1.36e-44	5.25e-54	4.45e-47	3.93e-07	9.53e-14	3.16e-16	8.83e-12	5.41e-06	1.75e-15	9.9e-34	7.72e-242	2.52e-07	1.29e-39	0.00058364	1.9e-18
HanG_Qingyang	6.2e-52	2.9e-17	8e-13	1.29e-53	0.0511963	0.771213	0.158285	0.253063	0.0155407	0.16614	0.465512	0.312427		0.160697	0.852902	0.00237699	1.61e-161	2.51e-26	1.45e-11	1.92e-30	6.76e-45	2.49e-49	1.56e-35	1.48e-54	1.13e-17	9.02e-64	3.59e-26	6.66e-52	4.22e-57	2.59e-37	2.99e-37	1.66e-53	4.47e-42	9.44e-28	3.91e-57	6.35e-66	4.3e-55	2.91e-09	3.66e-14	2.22e-20	9.34e-15	9.04e-08	1.78e-20	9.44e-41	7.81e-270	1.08e-05	5.77e-44	0.000664596	1.17e-16
HanG_Tianshui	2.61e-42	2.54e-09	2.15e-09	2.05e-53	0.0970859	0.62082	0.141166	0.119823	0.364946	0.738665	0.354493	0.149852	0.160697		0.282983	0.0467221	6.67e-140	6.4e-27	1.75e-08	2e-20	6.37e-36	1.28e-34	4.03e-29	5.13e-43	9.19e-11	8.44e-50	4.2e-18	1.93e-40	2.96e-41	1.85e-26	1.37e-24	2.09e-42	1.14e-37	1.72e-19	4.42e-43	5.83e-51	2.08e-42	1.46e-07	9.19e-10	5.1e-14	8.72e-09	0.000418912	9.28e-13	1.91e-31	1.04e-230	3.55e-06	1.89e-39	0.00202444	2.12e-16
HanG_Wuwei	9.68e-47	8.22e-17	6.03e-13	1.55e-59	0.103311	0.888838	0.0470173	0.318601	0.0198605	0.275293	0.81245	0.267159	0.852902	0.282983		0.0781339	5.38e-140	3.6e-31	7.1e-14	2.58e-25	7.71e-40	1.1e-40	2.64e-32	2.98e-49	4e-17	1.67e-53	4.27e-27	8.23e-52	2.87e-47	1.48e-33	4.73e-30	6.38e-54	1.12e-44	1.52e-26	1.18e-44	1.2e-56	2.01e-49	2.4e-08	1.86e-15	1.58e-19	9.36e-15	4.03e-08	3.26e-18	3.15e-34	9.77e-252	4.42e-06	2.15e-46	0.000147326	3.01e-16
HanG_Zhangye	1.82e-58	6.02e-18	5.12e-15	2.91e-49	0.0364391	0.227175	0.0701034	0.539083	0.125323	0.195561	0.231631	0.586677	0.00237699	0.0467221	0.0781339		1.96e-163	2.23e-27	7.89e-10	1.11e-30	1.68e-51	1.9e-52	2.22e-42	9.04e-56	3.64e-21	4.21e-71	1.32e-31	5.58e-55	7.67e-61	6.24e-39	2.04e-39	2.49e-57	2.01e-51	7.47e-29	2.89e-57	2.9e-68	1.89e-58	1.49e-10	6.06e-15	1.41e-21	9.03e-15	3.81e-09	1.02e-19	4.03e-36	1.98e-266	2.15e-07	4.3e-44	0.000168048	2.29e-18
HanH_Haikou	9.43e-40	3.9e-112	2.25e-12	3.72e-40	2.58e-26	7.27e-140	3.99e-127	3.72e-49	6.67e-153	3.1e-143	2.74e-42	5.63e-143	1.61e-161	6.67e-140	5.38e-140	1.96e-163		1.57e-44	1.08e-36	8.8e-46	1.16e-27	1.41e-26	1.16e-38	7.59e-12	7.19e-59	2.4e-16	1.63e-42	3.76e-19	3.39e-24	5.75e-32	6.76e-34	3.12e-11	1.28e-29	3.3e-33	5.72e-19	7.93e-14	8.12e-16	9.15e-33	8.34e-47	3.31e-50	2.34e-58	2.16e-88	1.29e-55	3.54e-27	3.76e-88	4.72e-23	8.05e-21	0.00189814	2.69e-84
HaNhi	4.63e-28	2.07e-11	1.35e-08	0.000844503	1.41e-13	4.51e-24	2.01e-21	4.91e-14	1.42e-31	3.03e-21	5.46e-13	3.1e-22	2.51e-26	6.4e-27	3.6e-31	2.23e-27	1.57e-44		9.89e-05	1.84e-17	5.89e-23	3.71e-24	3.78e-27	1.45e-23	2.76e-22	1.62e-30	3.49e-23	1.68e-25	3.41e-28	2.34e-18	1.45e-18	4.52e-23	5.43e-24	8.8e-21	4.26e-23	9.37e-32	1.53e-26	2.98e-07	5.51e-09	4.78e-14	4.16e-13	8.35e-15	2.89e-16	2.43e-16	2.71e-104	1.64e-11	0.000277682	0.36477	1.69e-36
Hani_Puer	1.68e-09	0.0807097	0.0399014	3.77e-13	3.72e-06	9.94e-12	3.42e-06	0.000148681	8.42e-11	8.2e-07	0.00051092	2.46e-09	1.45e-11	1.75e-08	7.1e-14	7.89e-10	1.08e-36	9.89e-05		0.00960067	1.35e-06	9.51e-08	3.9e-07	5.19e-08	0.00064641	5.26e-15	0.000375402	2.67e-09	4.5e-10	7.41e-06	0.000403522	4.95e-08	3.84e-09	3.05e-05	4.77e-09	3.91e-12	5.02e-11	0.133265	0.240537	0.0759841	0.159303	0.0704645	0.0132676	1.76e-05	1.01e-119	1.98e-10	4.03e-13	0.312294	5.74e-32
HanS_Bazhong	0.140793	2.98e-06	0.4253	6.42e-31	2.07e-07	7.81e-26	2.15e-17	1.89e-09	2.57e-27	4.87e-19	1.08e-05	9.62e-26	1.92e-30	2e-20	2.58e-25	1.11e-30	8.8e-46	1.84e-17	0.00960067		0.177083	0.0278158	0.174651	0.00445753	0.441084	4.12e-05	0.799362	0.00260202	0.0118753	0.521175	0.494602	0.000698654	0.125802	0.368737	0.00377473	1.61e-05	0.00160535	0.0308849	0.0646306	0.27589	0.130094	0.000741323	0.32192	0.63862	4.85e-158	2.27e-11	1.06e-20	0.117658	1.02e-40
HanS_Chengdu	0.771935	1.6e-18	0.0922566	1.59e-32	4.48e-10	1.46e-37	1.13e-31	2.39e-14	5.36e-42	1.33e-31	1e-10	3.06e-39	6.76e-45	6.37e-36	7.71e-40	1.68e-51	1.16e-27	5.89e-23	1.35e-06	0.177083		0.338326	0.199909	0.0482372	3.28e-05	0.00762279	0.0459008	0.233194	0.183655	0.0613653	0.0347209	0.156645	0.291158	0.2016	0.23954	0.0957805	0.00901697	8.97e-07	1.8e-06	0.000339514	1.88e-08	3.25e-10	0.000534743	0.0570499	4.57e-130	1.23e-13	2.79e-20	0.0394115	6.49e-48
HanS_Dazhou	0.535863	6.59e-16	0.127553	2.51e-35	9.62e-10	1.42e-41	1.2e-37	4.21e-17	8.08e-48	1.16e-41	3.43e-11	7.57e-44	2.49e-49	1.28e-34	1.1e-40	1.9e-52	1.41e-26	3.71e-24	9.51e-08	0.0278158	0.338326		0.214466	0.625785	0.000392869	0.161069	0.0428596	0.833274	0.642838	0.0274243	0.47788	0.0250456	0.272911	0.465436	0.0495934	0.0631414	0.0348336	6.6e-06	3.02e-06	6.42e-05	4.79e-10	2.99e-13	0.000103953	0.0742332	2.3e-130	1.51e-13	1.31e-23	0.0740723	4.86e-48
HanS_Deyang	0.174603	6.99e-15	0.13836	5.06e-37	3.6e-08	6.31e-27	8.15e-27	3.67e-10	5.09e-36	3.59e-23	2.96e-07	1.19e-36	1.56e-35	4.03e-29	2.64e-32	2.22e-42	1.16e-38	3.78e-27	3.9e-07	0.174651	0.199909	0.214466		0.0408501	0.00483704	0.0092004	0.0487178	0.0301409	0.189453	0.078289	0.330469	0.00610994	0.0814166	0.77376	0.000810872	0.00130341	0.00663076	0.000134569	7.98e-06	0.0196278	0.00012861	1.55e-07	0.00254352	0.0623494	2.04e-139	3.3e-13	3.34e-25	0.0307041	1.4e-46
HanS_Guangan	0.125901	4.98e-18	0.131564	3.41e-33	6.07e-13	1.93e-44	7.38e-37	2.72e-19	1.79e-48	6.84e-37	7.61e-14	1.22e-48	1.48e-54	5.13e-43	2.98e-49	9.04e-56	7.59e-12	1.45e-23	5.19e-08	0.00445753	0.0482372	0.625785	0.0408501		2.14e-07	0.800545	0.000477172	0.553683	0.28804	0.026386	0.11159	0.305692	0.172475	0.0126619	0.372348	0.100059	0.406816	5.33e-06	7.45e-07	1.77e-05	2.6e-12	1.05e-17	3.08e-06	0.207822	2e-104	3.16e-16	6.15e-19	0.0834211	1.06e-52
HanS_Guangyuan	2.86e-05	0.00270605	0.224207	1.72e-42	7.32e-05	1.49e-17	2.14e-11	3.15e-06	4.98e-16	2.41e-11	0.00105987	4.98e-16	1.13e-17	9.19e-11	4e-17	3.64e-21	7.19e-59	2.76e-22	0.00064641	0.441084	3.28e-05	0.000392869	0.00483704	2.14e-07		3.76e-11	0.941985	8.38e-07	4.99e-06	0.0323221	0.40883	3.96e-09	1.27e-06	0.0798147	4.43e-08	2.26e-11	1.39e-08	0.0435635	0.18783	0.0436564	0.110198	0.00448755	0.241428	0.00130444	5.04e-179	2.33e-10	4.06e-30	0.0868011	2.81e-32
HanS_Leshan	0.00529585	7.62e-30	0.0244211	3.34e-38	3.12e-13	5.81e-54	1.64e-52	5.53e-21	6.82e-61	2.81e-50	1.71e-14	1.4e-60	9.02e-64	8.44e-50	1.67e-53	4.21e-71	2.4e-16	1.62e-30	5.26e-15	4.12e-05	0.00762279	0.161069	0.0092004	0.800545	3.76e-11		6.47e-06	0.247776	0.12399	0.000670423	0.00118991	0.0220455	0.397232	0.00197101	0.0777436	0.0700071	0.564414	4.21e-09	8.48e-10	3.02e-09	2.35e-14	5.27e-22	4.59e-10	0.0563224	5.21e-114	2.97e-15	5.65e-23	0.020691	2.3e-57
HanS_Liangshan	0.0974846	8.42e-06	0.321913	4.89e-36	6.17e-07	4.66e-23	9.17e-19	3.43e-10	2.84e-25	1.51e-16	4.31e-06	1.96e-24	3.59e-26	4.2e-18	4.27e-27	1.32e-31	1.63e-42	3.49e-23	0.000375402	0.799362	0.0459008	0.0428596	0.0487178	0.000477172	0.941985	6.47e-06		0.00326009	0.0167697	0.812883	0.750725	0.00227311	0.0184187	0.0910405	0.00210161	8.69e-06	0.00180056	0.00126015	0.0446024	0.0634414	0.00370534	5.54e-06	0.408456	0.288497	2.18e-144	1.4e-11	7.09e-27	0.124276	5.99e-39
HanS_Luzhou	0.453599	3.93e-18	0.114334	3.85e-30	7.54e-12	5.78e-46	3.55e-36	2.37e-17	2.06e-46	2.48e-36	2.48e-11	6.43e-46	6.66e-52	1.93e-40	8.23e-52	5.58e-55	3.76e-19	1.68e-25	2.67e-09	0.00260202	0.233194	0.833274	0.0301409	0.553683	8.38e-07	0.247776	0.00326009		0.790781	0.00528963	0.0241224	0.30521	0.874902	0.0685826	0.452778	0.65878	0.470058	1.96e-07	1.52e-06	3.93e-06	7.74e-11	9.27e-16	9.39e-05	0.0755932	5.11e-117	3.14e-14	5.26e-22	0.110921	3.91e-52
HanS_Meishan	0.274534	8.59e-20	0.0768358	8.78e-39	7.44e-12	5.85e-47	1.11e-41	1.02e-16	4.28e-50	3.14e-41	1.2e-10	3.79e-47	4.22e-57	2.96e-41	2.87e-47	7.67e-61	3.39e-24	3.41e-28	4.5e-10	0.0118753	0.183655	0.642838	0.189453	0.28804	4.99e-06	0.12399	0.0167697	0.790781		0.02254	0.0722224	0.105368	0.665785	0.0409464	0.628415	0.324777	0.289813	1.28e-06	1.9e-09	6.91e-05	8.72e-10	4.48e-14	3.1e-06	0.151615	4.94e-132	2.36e-13	2.61e-25	0.0408624	4.7e-50
HanS_Mianyang	0.199612	5.24e-10	0.0763413	1.56e-30	4.56e-09	3.62e-33	4.15e-28	1.41e-13	5.89e-39	1.53e-26	6.67e-09	4.84e-36	2.59e-37	1.85e-26	1.48e-33	6.24e-39	5.75e-32	2.34e-18	7.41e-06	0.521175	0.0613653	0.0274243	0.078289	0.026386	0.0323221	0.000670423	0.812883	0.00528963	0.02254		0.670418	0.172692	0.0226136	0.000920806	0.201675	0.000231721	0.0145815	0.000214007	0.000983234	0.0405885	0.000143406	2.28e-09	0.0252438	0.860785	1.04e-140	1.67e-13	3e-21	0.133646	1.07e-45
HanS_Nanchong	0.0784036	8.33e-08	0.285112	1.97e-33	5.78e-09	2.19e-26	2.63e-24	3.53e-11	2.49e-32	2.87e-24	2.07e-07	2.07e-30	2.99e-37	1.37e-24	4.73e-30	2.04e-39	6.76e-34	1.45e-18	0.000403522	0.494602	0.0347209	0.47788	0.330469	0.11159	0.40883	0.00118991	0.750725	0.0241224	0.0722224	0.670418		0.011379	0.00650405	0.122924	0.0281572	3.28e-05	0.00103135	0.00463829	0.00376716	0.156422	0.000349814	5.52e-08	0.102018	0.342188	3.58e-138	3.59e-13	2.72e-24	0.119198	1.9e-42
HanS_Neijiang	0.06861	2.1e-22	0.0169965	8.1e-29	2.58e-12	1.35e-49	5.02e-38	2.75e-19	7.59e-56	1.53e-38	6.76e-14	6.85e-47	1.66e-53	2.09e-42	6.38e-54	2.49e-57	3.12e-11	4.52e-23	4.95e-08	0.000698654	0.156645	0.0250456	0.00610994	0.305692	3.96e-09	0.0220455	0.00227311	0.30521	0.105368	0.172692	0.011379		0.00773436	7.18e-05	0.322455	0.217615	0.376563	8.91e-09	4.83e-09	1.21e-06	4e-12	4.57e-18	1.16e-07	0.180388	2.48e-91	1.3e-16	3e-16	0.107882	3.28e-58
HanS_Suining	0.599852	2.23e-16	0.177354	3.64e-37	4.22e-11	2.33e-37	8.85e-36	2.84e-16	4.14e-40	3.14e-32	9.67e-10	7.66e-44	4.47e-42	1.14e-37	1.12e-44	2.01e-51	1.28e-29	5.43e-24	3.84e-09	0.125802	0.291158	0.272911	0.0814166	0.172475	1.27e-06	0.397232	0.0184187	0.874902	0.665785	0.0226136	0.00650405	0.00773436		0.201982	0.122005	0.154595	0.430423	2.07e-05	2.4e-06	0.000226206	2.37e-07	1.69e-12	0.00202716	0.180326	2.89e-146	2.17e-13	2.03e-23	0.0297634	5.51e-49
HanS_Yaan	0.177043	3.54e-07	0.621321	6.14e-33	3.97e-07	1.68e-24	4.67e-15	7.51e-09	2.2e-24	2.11e-17	2.86e-05	4.04e-22	9.44e-28	1.72e-19	1.52e-26	7.47e-29	3.3e-33	8.8e-21	3.05e-05	0.368737	0.2016	0.465436	0.77376	0.0126619	0.0798147	0.00197101	0.0910405	0.0685826	0.0409464	0.000920806	0.122924	7.18e-05	0.201982		8.69e-05	0.000244868	0.00217723	0.0994391	0.00817333	0.0278997	0.00323285	0.000286343	0.0397284	0.0170285	2.89e-122	9.3e-12	2.65e-21	0.129995	2.68e-38
HanS_Yibin	0.126115	1.27e-18	0.0296675	7.49e-32	7.45e-13	2.21e-42	1.13e-36	4e-19	7.47e-46	2.34e-39	3.31e-14	1.36e-44	3.91e-57	4.42e-43	1.18e-44	2.89e-57	5.72e-19	4.26e-23	4.77e-09	0.00377473	0.23954	0.0495934	0.000810872	0.372348	4.43e-08	0.0777436	0.00210161	0.452778	0.628415	0.201675	0.0281572	0.322455	0.122005	8.69e-05		0.0748568	0.111127	5.96e-09	2.13e-09	8.29e-05	4.37e-10	9.75e-17	6.66e-05	0.101603	1.69e-114	2.13e-14	1.25e-20	0.0312111	2.94e-49
HanS_Zigong	0.0156387	1.48e-29	0.0165393	1.25e-36	7e-14	3.37e-53	1.2e-42	1.25e-23	2.19e-55	1.79e-53	1.98e-16	5.25e-54	6.35e-66	5.83e-51	1.2e-56	2.9e-68	7.93e-14	9.37e-32	3.91e-12	1.61e-05	0.0957805	0.0631414	0.00130341	0.100059	2.26e-11	0.0700071	8.69e-06	0.65878	0.324777	0.000231721	3.28e-05	0.217615	0.154595	0.000244868	0.0748568		0.684417	1.23e-11	3.86e-12	4.28e-11	8.11e-16	1.34e-21	4.23e-10	0.00195857	1.07e-106	2.59e-16	1.11e-22	0.0276911	2.19e-54
HanS_Ziyang	0.00472435	2.52e-23	0.0556963	1.51e-33	2.87e-13	1.56e-42	1.41e-40	3.57e-18	4.03e-51	5.46e-38	3.99e-13	4.45e-47	4.3e-55	2.08e-42	2.01e-49	1.89e-58	8.12e-16	1.53e-26	5.02e-11	0.00160535	0.00901697	0.0348336	0.00663076	0.406816	1.39e-08	0.564414	0.00180056	0.470058	0.289813	0.0145815	0.00103135	0.376563	0.430423	0.00217723	0.111127	0.684417		8.61e-09	1.41e-07	4.49e-07	1.47e-10	2.6e-18	6.05e-07	0.202055	1.41e-110	1.59e-15	1.77e-22	0.0358342	5.16e-51
HanY_Chuxiong	1.62e-05	0.492393	0.53056	2.62e-19	2.66e-05	3.87e-08	0.000149044	0.000600259	3.66e-10	1.24e-06	0.0470764	3.93e-07	2.91e-09	1.46e-07	2.4e-08	1.49e-10	9.15e-33	2.98e-07	0.133265	0.0308849	8.97e-07	6.6e-06	0.000134569	5.33e-06	0.0435635	4.21e-09	0.00126015	1.96e-07	1.28e-06	0.000214007	0.00463829	8.91e-09	2.07e-05	0.0994391	5.96e-09	1.23e-11	8.61e-09		0.494899	0.230232	0.361596	0.214395	0.0518032	0.00330359	4.78e-105	1.86e-08	2.79e-13	0.674597	3.35e-29
HanY_Dali	3.72e-07	0.422311	0.461263	4.7e-25	7.95e-06	5.31e-11	4.85e-08	7.46e-06	2.06e-12	8.74e-10	0.00350004	9.53e-14	3.66e-14	9.19e-10	1.86e-15	6.06e-15	8.34e-47	5.51e-09	0.240537	0.0646306	1.8e-06	3.02e-06	7.98e-06	7.45e-07	0.18783	8.48e-10	0.0446024	1.52e-06	1.9e-09	0.000983234	0.00376716	4.83e-09	2.4e-06	0.00817333	2.13e-09	3.86e-12	1.41e-07	0.494899		0.128588	0.368666	0.131114	0.34149	0.00402174	2.19e-138	4.88e-09	6.32e-16	0.404341	4.02e-32
HanY_Honghe	1.82e-05	0.00329802	0.313171	1.54e-28	3.62e-07	4.34e-16	4.47e-14	1.99e-05	1.47e-18	9.53e-12	0.000869666	3.16e-16	2.22e-20	5.1e-14	1.58e-19	1.41e-21	3.31e-50	4.78e-14	0.0759841	0.27589	0.000339514	6.42e-05	0.0196278	1.77e-05	0.0436564	3.02e-09	0.0634414	3.93e-06	6.91e-05	0.0405885	0.156422	1.21e-06	0.000226206	0.0278997	8.29e-05	4.28e-11	4.49e-07	0.230232	0.128588		0.756544	0.0756123	0.939678	0.0840137	2.93e-160	2.87e-11	6.79e-22	0.124892	5.59e-38
HanY_Kunming	4.08e-11	0.0370053	0.0952524	3.73e-30	2.83e-05	1.47e-10	2.63e-08	0.00020356	1.86e-12	1.02e-07	0.0119643	8.83e-12	9.34e-15	8.72e-09	9.36e-15	9.03e-15	2.34e-58	4.16e-13	0.159303	0.130094	1.88e-08	4.79e-10	0.00012861	2.6e-12	0.110198	2.35e-14	0.00370534	7.74e-11	8.72e-10	0.000143406	0.000349814	4e-12	2.37e-07	0.00323285	4.37e-10	8.11e-16	1.47e-10	0.361596	0.368666	0.756544		0.582665	0.386581	0.00176799	6.95e-160	9.39e-10	8.08e-24	0.0767257	1.39e-32
HanY_Qujing	5.4e-12	0.0848621	0.0053598	4.37e-35	0.000188266	1.56e-05	0.00108258	0.049688	2.16e-06	0.00728736	0.269738	5.41e-06	9.04e-08	0.000418912	4.03e-08	3.81e-09	2.16e-88	8.35e-15	0.0704645	0.000741323	3.25e-10	2.99e-13	1.55e-07	1.05e-17	0.00448755	5.27e-22	5.54e-06	9.27e-16	4.48e-14	2.28e-09	5.52e-08	4.57e-18	1.69e-12	0.000286343	9.75e-17	1.34e-21	2.6e-18	0.214395	0.131114	0.0756123	0.582665		0.152877	3.13e-09	1.9e-197	5.24e-08	9.24e-26	0.082914	1.64e-26
HanY_Yuxi	0.000805496	0.0432159	0.445014	2.03e-29	4.7e-06	6.23e-17	5.11e-13	1.02e-06	1.77e-17	4.89e-11	0.00123527	1.75e-15	1.78e-20	9.28e-13	3.26e-18	1.02e-19	1.29e-55	2.89e-16	0.0132676	0.32192	0.000534743	0.000103953	0.00254352	3.08e-06	0.241428	4.59e-10	0.408456	9.39e-05	3.1e-06	0.0252438	0.102018	1.16e-07	0.00202716	0.0397284	6.66e-05	4.23e-10	6.05e-07	0.0518032	0.34149	0.939678	0.386581	0.152877		0.0105311	1.88e-156	2.04e-10	2.64e-24	0.067281	1.87e-34
HanY_Zhaotong	0.0923837	1.92e-10	0.409242	3.53e-29	1.68e-09	2.62e-33	3.86e-27	6.11e-13	1.11e-34	6.56e-25	1.95e-08	9.9e-34	9.44e-41	1.91e-31	3.15e-34	4.03e-36	3.54e-27	2.43e-16	1.76e-05	0.63862	0.0570499	0.0742332	0.0623494	0.207822	0.00130444	0.0563224	0.288497	0.0755932	0.151615	0.860785	0.342188	0.180388	0.180326	0.0170285	0.101603	0.00195857	0.202055	0.00330359	0.00402174	0.0840137	0.00176799	3.13e-09	0.0105311		1.39e-129	5.49e-13	4.87e-19	0.159326	1.85e-46
Hlai_Qiongzhong	3.53e-161	1.9e-228	1.97e-59	6.08e-73	1.86e-63	1.01e-225	1.28e-221	2.64e-124	1.42e-261	2.44e-232	2.22e-111	7.72e-242	7.81e-270	1.04e-230	9.77e-252	1.98e-266	3.76e-88	2.71e-104	1.01e-119	4.85e-158	4.57e-130	2.3e-130	2.04e-139	2e-104	5.04e-179	5.21e-114	2.18e-144	5.11e-117	4.94e-132	1.04e-140	3.58e-138	2.48e-91	2.89e-146	2.89e-122	1.69e-114	1.07e-106	1.41e-110	4.78e-105	2.19e-138	2.93e-160	6.95e-160	1.9e-197	1.88e-156	1.39e-129		9.6e-43	1.64e-52	2.79e-15	5.83e-139
Jinchankou_LN	3.23e-13	3.51e-09	2.09e-10	2.41e-18	0.00012768	3.63e-06	8.39e-07	2.86e-07	3.47e-06	2.22e-07	3.2e-06	2.52e-07	1.08e-05	3.55e-06	4.42e-06	2.15e-07	4.72e-23	1.64e-11	1.98e-10	2.27e-11	1.23e-13	1.51e-13	3.3e-13	3.16e-16	2.33e-10	2.97e-15	1.4e-11	3.14e-14	2.36e-13	1.67e-13	3.59e-13	1.3e-16	2.17e-13	9.3e-12	2.13e-14	2.59e-16	1.59e-15	1.86e-08	4.88e-09	2.87e-11	9.39e-10	5.24e-08	2.04e-10	5.49e-13	9.6e-43		4.44e-17	1.24e-07	0.141393
Lahu_HGDP	2.98e-26	1.2e-23	5.89e-11	0.183978	4.8e-20	4.85e-42	2.91e-35	1.07e-27	4.65e-48	5.04e-36	1.21e-24	1.29e-39	5.77e-44	1.89e-39	2.15e-46	4.3e-44	8.05e-21	0.000277682	4.03e-13	1.06e-20	2.79e-20	1.31e-23	3.34e-25	6.15e-19	4.06e-30	5.65e-23	7.09e-27	5.26e-22	2.61e-25	3e-21	2.72e-24	3e-16	2.03e-23	2.65e-21	1.25e-20	1.11e-22	1.77e-22	2.79e-13	6.32e-16	6.79e-22	8.08e-24	9.24e-26	2.64e-24	4.87e-19	1.64e-52	4.44e-17		0.555207	1.18e-51
Lahu_Puer	0.0544752	0.273457	0.46861	0.076396	0.00011263	0.000821737	0.0121641	0.00104633	6.13e-05	0.00147595	0.0121875	0.00058364	0.000664596	0.00202444	0.000147326	0.000168048	0.00189814	0.36477	0.312294	0.117658	0.0394115	0.0740723	0.0307041	0.0834211	0.0868011	0.020691	0.124276	0.110921	0.0408624	0.133646	0.119198	0.107882	0.0297634	0.129995	0.0312111	0.0276911	0.0358342	0.674597	0.404341	0.124892	0.0767257	0.082914	0.067281	0.159326	2.79e-15	1.24e-07	0.555207		8.33e-16
Lajia_LN	4.11e-47	2.71e-30	3.23e-30	1.55e-58	0.000184073	1.89e-16	9.11e-18	4.07e-14	4.57e-16	8.92e-20	1.65e-16	1.9e-18	1.17e-16	2.12e-16	3.01e-16	2.29e-18	2.69e-84	1.69e-36	5.74e-32	1.02e-40	6.49e-48	4.86e-48	1.4e-46	1.06e-52	2.81e-32	2.3e-57	5.99e-39	3.91e-52	4.7e-50	1.07e-45	1.9e-42	3.28e-58	5.51e-49	2.68e-38	2.94e-49	2.19e-54	5.16e-51	3.35e-29	4.02e-32	5.59e-38	1.39e-32	1.64e-26	1.87e-34	1.85e-46	5.83e-139	0.141393	1.18e-51	8.33e-16
Lisu_China	0.491103	0.014573	0.487243	2.93e-24	6.61e-05	1.61e-09	7.28e-06	3.98e-05	9.99e-09	5.35e-06	0.0307117	4.88e-09	1.99e-10	7.54e-07	1.77e-08	9.82e-12	1.67e-17	1.38e-13	0.00603811	0.958569	0.296764	0.351645	0.379953	0.120493	0.857757	0.032967	0.928298	0.0806041	0.0820752	0.467458	0.658467	0.0240445	0.345371	0.739313	0.0118262	0.00380635	0.0761826	0.187585	0.381129	0.449327	0.409027	0.071905	0.566258	0.546071	2.23e-80	3.75e-10	3.38e-18	0.0729406	1.95e-29
LoLo	2.81e-53	1.22e-72	1.57e-29	1.04e-18	6.43e-42	9.93e-97	5.62e-87	1.16e-62	9.04e-100	5.95e-93	2.46e-55	2.68e-97	5.2e-106	1.89e-94	2.6e-102	6.83e-101	1.22e-18	8.59e-36	2.24e-44	3.9e-56	8.65e-44	3.4e-47	1.6e-55	1.84e-37	1.14e-65	2.79e-43	4.74e-55	3.96e-44	8.87e-47	1.26e-46	2.25e-51	3.18e-30	2.91e-42	8.62e-52	5.67e-41	3.45e-40	1.09e-37	2.07e-42	4.02e-50	6.38e-59	5.6e-58	5.15e-76	1.83e-61	1.09e-40	3.61e-06	1.97e-29	1.57e-12	1.57e-06	6.6e-96
Mebrak_2125BP	2.72e-18	3.39e-11	6.08e-12	3.44e-18	2.87e-07	1.55e-09	8.99e-10	1.03e-10	2.79e-09	5.14e-10	1.58e-08	2.37e-09	1.1e-08	2.75e-10	4.36e-10	2.73e-10	8.58e-26	2.34e-12	5.67e-12	1.67e-15	4.14e-19	1.8e-18	1.37e-17	1.98e-18	8.72e-15	3.91e-20	2.77e-16	1.16e-18	1.1e-18	4.03e-16	1.05e-16	3.75e-19	3.51e-17	1.31e-15	6.48e-19	8.05e-21	1.95e-18	5.92e-11	1.45e-12	3.32e-14	1.19e-12	3.23e-12	4.73e-13	3.97e-18	6.25e-43	0.000376014	1.3e-15	1.52e-08	9.58e-05
Menba_Nanning	0.245826	0.000170802	0.149885	6.78e-06	4.65e-07	5.81e-08	2.76e-07	9.27e-07	3.79e-10	1.11e-06	1.3e-05	2.95e-08	4.13e-09	1.46e-07	1.29e-08	1.2e-09	0.447191	1.42e-06	0.00695614	0.0493502	0.374043	0.425617	0.30911	0.565328	0.0169051	0.427242	0.133823	0.39504	0.432323	0.209548	0.182962	0.583095	0.21884	0.191466	0.363979	0.547113	0.514405	0.00427792	0.00469463	0.0457364	0.00285987	0.000209399	0.0240776	0.16112	1.29e-07	3.03e-12	0.000440781	0.0449503	5.04e-27
Mosuo_Yanyuan	5.73e-124	2.43e-67	1.84e-32	3.35e-89	0.000271303	1.62e-25	5.03e-28	2.88e-14	3.87e-24	3.86e-35	1.47e-15	5.46e-29	1.22e-26	4.07e-27	5.17e-30	6.5e-30	7.9e-281	5.12e-51	1.94e-44	3.53e-90	2.77e-109	2.42e-116	6.35e-105	4.77e-119	8.86e-68	2.85e-144	1.56e-85	4.44e-112	3.49e-123	4.96e-108	4.65e-101	6.36e-127	7.66e-116	5.05e-80	7.48e-120	2.29e-140	1.72e-123	7.93e-41	3.87e-47	1.98e-80	8.71e-60	2.32e-47	1.51e-68	7.59e-97		0.00213952	4.03e-75	3.3e-08	2.04e-06
Nakhi_Lijiang	1.12e-18	0.228903	0.0148982	3.78e-23	9.42e-05	1.5e-06	0.00114822	0.000213563	3.89e-08	6.03e-05	0.0131738	2.75e-06	2.27e-08	1.54e-06	2.86e-10	1.42e-09	2.45e-65	5.21e-07	0.0353753	3.03e-08	1.03e-16	3.28e-18	3.39e-14	4.04e-18	1.83e-07	2.43e-25	9.69e-10	6.41e-18	1.2e-20	7.52e-12	6.96e-12	6.39e-23	8.87e-15	7.81e-08	2.27e-19	1.78e-26	1.03e-20	0.304278	0.196755	0.000204671	0.00838868	0.0970824	0.000337037	5.36e-12	2.37e-141	1.53e-07	3.82e-17	0.337332	1.47e-24
Naxi_HGDP	7.89e-61	1.26e-22	1.17e-17	9.44e-51	0.00207502	5.84e-11	7.67e-11	7.54e-09	2.97e-10	9.3e-13	2.48e-09	1.4e-11	2.52e-08	2.65e-09	5.66e-12	4.85e-12	7.12e-143	3.4e-26	3.66e-20	2.13e-41	1.21e-60	2.33e-59	5.15e-60	1.39e-61	1.6e-33	7.26e-79	3e-40	2.47e-59	5.54e-65	1.77e-49	2.72e-49	3.24e-60	7.32e-62	4.5e-43	2.38e-63	2.34e-76	1.73e-66	5.36e-19	4.74e-22	1.66e-39	5.1e-28	6.51e-22	1.1e-32	1.19e-50	7.16e-216	0.000353079	1.61e-43	9.11e-05	1.68e-09
PhuLa	2.76e-44	3.81e-62	3.17e-16	7.34e-06	4.8e-31	4.97e-85	2.74e-71	2.41e-44	2.69e-95	8.73e-78	1.23e-39	1.03e-86	1.13e-92	4.97e-90	8.44e-93	7.07e-90	1.26e-19	2.99e-15	3.32e-25	4.36e-41	9.06e-34	3.41e-35	2.15e-41	1.07e-28	9.17e-54	1.71e-34	6.24e-45	4.8e-32	4.62e-35	3.67e-32	1.47e-39	6.33e-24	1.03e-35	8.08e-35	2.33e-31	9.72e-33	4.03e-32	7.99e-27	7.19e-35	8.58e-39	1.89e-47	4.16e-52	3.1e-45	1.41e-31	3.65e-43	3.06e-22	0.0937404	0.0159838	6.08e-69
Qiang_Aba	3.2e-24	8.43e-06	1.92e-07	1.99e-30	0.0244205	0.00925824	0.0102401	0.000779692	0.0420364	0.00474431	0.0028602	0.00228855	0.015868	0.0133013	0.00124426	0.000481944	1.13e-63	1.12e-13	1.69e-09	2.38e-13	2.68e-23	3.74e-23	2.8e-20	3.85e-27	2.73e-09	6.97e-28	3.2e-13	1.36e-25	7.63e-27	7.26e-18	7.93e-18	1.44e-28	3e-23	3.83e-17	1.8e-24	6.11e-34	1.89e-26	1.84e-06	3.15e-07	3.44e-10	2.07e-07	1.19e-05	5.04e-09	6.14e-18	8.98e-141	0.00114277	8.04e-30	0.00159707	6.9e-09
Qiang_Danba	1.07e-72	1.15e-43	1.29e-33	2.38e-73	3.34e-05	8.01e-29	1.84e-30	8.51e-20	2.18e-27	2.26e-32	4.22e-26	6.37e-31	1.16e-27	2.15e-28	1.31e-31	2.9e-29	3.44e-125	8.25e-49	1.85e-40	3.17e-59	2.71e-70	3.87e-68	6.76e-70	1.11e-72	7.75e-50	2.22e-88	1.23e-56	3.8e-73	4.28e-77	8.6e-69	3.35e-63	9.48e-80	1.23e-69	3.13e-54	4.97e-73	8.33e-77	4.7e-76	2.25e-38	1.72e-41	1.89e-57	1.58e-48	7.72e-42	3.16e-52	9.4e-67	9.24e-188	0.00101823	5.18e-60	5.22e-13	0.0161421
Qiang_Daofu	1.99e-117	3.72e-75	2.71e-51	9.04e-101	8.54e-09	1.71e-42	2.43e-44	2.57e-23	2.2e-38	4.87e-48	3.46e-33	3.01e-43	4.4e-38	8.35e-45	5.58e-35	6.9e-42	4.11e-198	1.1e-62	3.98e-60	2.8e-97	1.95e-106	1.11e-118	4.06e-101	5.95e-121	8.84e-82	1.56e-129	1.92e-96	5.95e-114	1.58e-117	5.78e-105	1.04e-103	5.49e-130	1.17e-112	1.53e-92	9.89e-123	5.09e-124	1.79e-119	2.06e-57	6.9e-68	4.35e-90	3.23e-76	3.25e-65	7.17e-85	6.93e-110	4.46e-270	0.0393882	4.32e-87	5.23e-17	0.0232799
Qiang_Mianyang	0.742211	0.00047193	0.695696	4.55e-24	1.71e-07	3.71e-20	7.02e-14	7.92e-10	2.37e-19	3.29e-13	1.7e-05	9.61e-20	3.79e-22	1.56e-16	2.36e-20	1.42e-24	1.81e-24	1.32e-14	0.0043942	0.972778	0.689844	0.247858	0.513209	0.124799	0.10291	0.0205568	0.386456	0.271439	0.0577134	0.677145	0.376823	0.0819972	0.600091	0.780745	0.213465	0.00322867	0.0460791	0.0457499	0.0402287	0.687397	0.0837659	0.0114972	0.560439	0.801738	2.76e-103	5.34e-11	1.57e-15	0.115363	1.9e-37
Samdzong_1500BP	3.53e-102	2.53e-71	2.89e-68	9.48e-80	7.73e-30	3.81e-60	2.04e-58	7.32e-50	9.91e-58	6.38e-65	1.39e-55	2.13e-57	2.39e-58	3.33e-61	7.62e-59	7.32e-57	2.18e-127	1.05e-66	1.11e-65	1.38e-86	7.06e-99	2.99e-102	4.79e-94	1.38e-95	3.1e-81	1.63e-105	8.4e-87	1.66e-99	1.4e-101	8.4e-91	1.65e-89	2.51e-99	1.38e-101	3.48e-85	7.81e-95	2.15e-105	9.31e-98	3.34e-71	1.78e-69	3.02e-83	2.03e-74	3.24e-68	1.84e-80	6.8e-91	3.33e-167	8.39e-12	1.11e-73	2.09e-28	3.61e-21
Sherpa_Nepal	5.59e-127	3.72e-84	7.26e-65	1.19e-95	1.42e-20	1.76e-55	2.72e-63	4.08e-41	1.99e-56	2.18e-66	9.82e-46	6.26e-61	4.11e-51	3.17e-64	1.13e-61	3.49e-61	6.59e-194	3.81e-77	1.84e-81	2.5e-110	8.12e-128	1.48e-122	2.07e-123	5.16e-124	3.28e-97	1.63e-149	4.15e-110	9.19e-130	1.83e-132	1.26e-118	1.64e-121	2.73e-134	2.2e-139	1.32e-109	6.32e-130	4.23e-139	1.37e-134	2.97e-68	2.31e-77	8.76e-101	2.88e-84	8e-83	1.37e-102	6.02e-112	1.98e-258	4.56e-06	3e-91	1.39e-22	4.62e-09
Sila	3.16e-23	1.02e-07	1.78e-06	0.000406336	2.29e-09	5.58e-15	2.72e-10	1.85e-11	1.66e-17	1.86e-13	1.05e-09	2.44e-15	1.38e-14	3.5e-15	1.53e-21	1.9e-15	6.59e-37	0.830909	0.000392849	1.45e-14	4.2e-20	4.7e-21	2.24e-21	7.16e-21	2.72e-16	4.6e-26	1.91e-17	7.86e-20	1.41e-22	3.22e-16	1.11e-17	8.49e-18	4.96e-20	3.47e-19	1.87e-20	1.1e-26	2.34e-22	1.4e-05	1.73e-06	1.85e-11	1.76e-11	5.68e-11	9.86e-13	2.54e-14	2.75e-79	8.33e-10	0.000834044	0.722992	2.72e-28
Tibetan_Aba	0.0490087	0.0226421	0.26617	2.61e-18	1.21e-05	9.23e-12	4.88e-10	1.58e-06	7.09e-11	8.3e-08	0.000109069	4.19e-09	2.58e-12	2.87e-08	5.68e-12	3.74e-13	1.87e-14	2.23e-11	0.0291702	0.175938	0.0282134	0.0420148	0.04413	0.0066869	0.174081	0.00265638	0.458669	0.0729567	0.0137191	0.262412	0.314244	0.0131169	0.0437928	0.0229893	0.227228	0.00343463	0.0241692	0.00255782	0.094953	0.345261	0.0767608	0.00397527	0.84313	0.0665246	1.65e-66	5.12e-11	1.46e-13	0.0514387	3.19e-30
Tibetan_Chamdo	3.01e-179	5.36e-122	1.13e-68	3.43e-133	6.03e-12	5.3e-65	1.05e-70	9.05e-38	4.79e-60	1.49e-80	7.45e-44	1.41e-74	1.32e-60	8.45e-78	8.71e-71	3.74e-67	1.05e-280	1.36e-91	4.75e-90	2.45e-148	1.99e-165	1.72e-180	9.67e-172	6.05e-171	6.58e-126	2.79e-189	2.4e-145	4.09e-172	3.71e-177	3.08e-163	2.35e-151	2.18e-193	6.56e-188	1.99e-137	3.18e-176	7.92e-182	2.35e-175	8.36e-82	2.28e-96	2.26e-128	1.79e-116	1.47e-102	7.05e-133	4.88e-150		0.00114273	3.29e-107	1.88e-20	0.00101581
Tibetan_Diqing	5.29e-42	2.5e-13	4.89e-15	9.22e-37	0.00290847	6.78e-05	8.7e-06	2.98e-05	0.00186815	2.36e-06	4.37e-06	1.13e-05	7.89e-05	0.000170084	1.11e-06	2.83e-06	2.33e-90	7.72e-18	2.84e-12	1.92e-25	2.13e-36	1.08e-40	7.99e-34	1.33e-39	1.54e-18	3.23e-52	3.46e-26	1.92e-39	2.92e-43	6.77e-31	2.56e-29	2.33e-44	2.61e-36	5.44e-28	3.05e-41	5.15e-51	5.34e-39	8.86e-11	2.36e-14	3.02e-19	1.12e-14	1.94e-11	3.5e-18	4.65e-33	2.72e-157	0.000215314	8.57e-35	4.47e-05	5.34e-08
Tibetan_Dujiangyan	7.9e-200	2.91e-126	6.21e-57	1.1e-131	7.3e-07	4.45e-58	4.7e-66	1.84e-25	4.14e-50	4.42e-75	7.78e-31	4.55e-63	1.65e-58	7.19e-66	1.13e-59	7.76e-57		2.41e-87	1.68e-78	8.33e-157	1.52e-157	7.06e-174	1.54e-177	3.61e-170	9.78e-111	2.48e-188	3.26e-145	2.82e-172	2.96e-190	3.47e-179	8.86e-155	3.39e-189	4.34e-165	5.4e-134	8.48e-171	5.58e-195	1.22e-175	8.14e-69	1.9e-85	1.54e-136	4.56e-108	4.24e-94	2.97e-132	5.13e-153		0.00305523	2.84e-107	3.23e-15	0.00723317
Tibetan_Gangcha	3.01e-280	1.01e-201	1.19e-103	1.42e-171	1.24e-24	1.99e-122	1.21e-132	2.33e-55	3.1e-113	5.04e-135	2.2e-65	1.56e-119	4.9e-106	1.09e-136	3.54e-127	2.5e-111		2.67e-129	3.9e-137	4.54e-226	1.04e-250	4.32e-264	9.68e-266	1.42e-251	7.82e-215	4.49e-274	2.08e-232	9.59e-252	1.71e-285	2.86e-259	2.57e-234	1.41e-267	2.52e-267	2.73e-217	2.51e-276	7.17e-266	6.14e-269	2.56e-125	2.11e-156	2.8e-225	6.22e-194	1.94e-160	3.35e-215	7.4e-229		1.6e-09	2.39e-133	2.04e-27	1.83e-16
Tibetan_Gannan	4.75e-121	5.01e-67	1.01e-44	1.45e-70	5.05e-09	6.01e-25	2e-31	5.57e-10	3.1e-33	1.56e-33	7.54e-16	4.32e-23	1.32e-25	1.26e-37	1.1e-28	1.18e-21	9.84e-207	4.22e-47	6.61e-39	3.53e-94	1.87e-103	1.71e-125	1.43e-97	4.86e-115	4.29e-81	1.1e-132	7.42e-85	1.14e-115	1.64e-128	2.02e-102	1.26e-96	8.69e-110	3.55e-108	2.16e-80	4.41e-117	5.45e-136	2.91e-117	1.05e-41	4.94e-63	1.01e-76	3.87e-69	3.2e-55	1.07e-78	1.17e-96	2.63e-287	2.23e-08	2e-66	4.23e-10	6.86e-16
Tibetan_Ganzi	8.64e-54	3.08e-20	1.32e-16	3.49e-63	0.018964	4.33e-05	5.46e-07	0.000459137	0.00029651	7.23e-09	3.79e-05	4.41e-07	0.000304115	2.26e-06	6.92e-07	4.55e-07	4.97e-130	6e-28	5.15e-17	1.1e-34	1.48e-44	2.25e-53	1.85e-48	4.65e-57	7e-25	3.67e-65	1.12e-33	5.91e-52	1.13e-57	4.56e-44	1.69e-41	5.74e-58	1.17e-50	2.21e-32	3.17e-53	2.36e-65	1.03e-58	1.75e-15	1.06e-18	3.5e-29	5.16e-20	5.37e-14	9.38e-27	4.59e-46	3e-202	0.00174676	4.45e-47	8.35e-05	4.6e-08
TibetanHO_Yunnan	3.03e-58	8.11e-30	8.1e-28	2.34e-58	0.000132944	3.27e-14	1.91e-17	1.92e-12	1.1e-13	2.65e-18	1.17e-13	1.03e-15	2.23e-13	1.23e-15	2.26e-14	1.94e-15	1.14e-97	2.21e-33	6.63e-29	9.82e-45	4.78e-54	3.2e-59	3.9e-54	7.03e-62	2.38e-34	3.36e-65	3.05e-46	5.33e-57	2.33e-59	3.93e-53	1.71e-47	1.72e-65	6.53e-56	3.28e-45	1.1e-57	3.88e-65	5.17e-64	4.78e-25	2.73e-28	3.57e-39	1.07e-33	4.28e-27	1.88e-37	1.51e-50	7.74e-168	0.040565	1e-51	1.45e-10	0.150675
Tibetan_Lhasa	5.67e-136	1.89e-81	1.59e-53	1e-99	1.67e-10	4.25e-46	7.09e-51	3.28e-26	2.14e-46	8.34e-55	1.46e-31	4.82e-45	8.35e-42	8.05e-51	1.12e-47	2.59e-46	2.53e-228	1.17e-75	2.18e-61	3.92e-110	1.13e-120	1.36e-139	1.8e-126	2.23e-130	1.61e-94	4.13e-148	8.33e-104	2.01e-130	4.06e-137	1.87e-124	8.77e-112	5.13e-147	5.86e-124	1.27e-106	2.33e-128	2.08e-149	1.78e-133	1.86e-58	1.39e-69	1.19e-102	7.7e-84	4.78e-69	1.03e-94	1.3e-108	3.93e-287	0.000411871	1.93e-93	4.94e-14	2.73e-05
Tibetan_Muli	3e-186	2.25e-125	5.04e-56	2.31e-129	4.09e-08	8.03e-63	7.09e-65	1.15e-27	9.44e-59	5.06e-74	7.65e-33	2.69e-66	1.41e-60	6.38e-69	4.12e-68	1.86e-64		1.2e-82	1.62e-73	3.87e-152	4.71e-162	1.09e-180	3.42e-176	1.95e-170	1.32e-119	2.55e-190	4.85e-147	2.78e-172	1.79e-187	1.72e-174	2.87e-161	1.73e-188	2.41e-170	1.75e-129	6.25e-179	2.31e-194	5.07e-184	6.69e-71	1.68e-88	1.51e-134	8.96e-116	4.01e-101	5.23e-122	1.55e-148		0.00774376	8.17e-106	3.99e-15	0.000762974
Tibetan_Nagqu	6.06e-171	9.04e-105	1.81e-75	4.84e-123	5.05e-17	3.79e-69	1.03e-73	1.45e-42	2.52e-62	1.22e-81	2.2e-49	6.44e-72	1.02e-66	1.73e-77	2.13e-70	1.67e-64	1.55e-252	6.3e-86	1.36e-85	7.43e-141	5.48e-154	4.92e-156	5.19e-153	2.56e-158	6.96e-114	3.5e-174	5.06e-140	4.14e-163	1.75e-165	1.16e-144	1.6e-140	9.74e-167	1.26e-146	1.09e-133	2.34e-155	3.25e-161	2.87e-170	1.69e-84	3.71e-88	4.55e-129	1.57e-110	1.79e-96	3.14e-119	7.46e-142	8.27e-307	5.66e-05	5.05e-104	1.83e-21	4.36e-06
Tibetan_Shannan	1.32e-203	1.39e-132	2.09e-91	4.13e-140	1.05e-29	6.99e-98	5.91e-98	2.44e-60	9.73e-88	2.17e-111	3.03e-66	8.38e-99	5.48e-89	2.21e-109	1.97e-94	3.07e-94	9.29e-273	2.86e-105	1.09e-110	2.14e-164	5.1e-175	7.25e-192	1.31e-194	2.2e-191	7.23e-149	2.29e-213	5.74e-172	8.11e-200	2.08e-204	8.39e-191	3.63e-174	1.73e-208	4.79e-194	2.48e-156	2.01e-187	1.2e-198	4.92e-190	2.08e-109	1.05e-108	4.27e-155	1.09e-127	5.7e-122	1.99e-160	4.48e-163		1.42e-08	9.64e-131	2.78e-29	3.87e-15
Tibetan_Shigatse	2.67e-186	8.08e-125	8.27e-76	7.44e-121	1.91e-23	4.14e-78	1.1e-84	8.3e-51	4.44e-76	2.05e-93	2.22e-54	4.2e-82	4.94e-76	1.11e-89	1.47e-81	4.87e-74	1.18e-253	1.09e-92	7.47e-93	7.4e-143	1.28e-162	8.02e-184	1.27e-170	3.97e-162	1.24e-132	7e-190	7.48e-149	2.99e-167	6.94e-180	1.55e-163	1.91e-151	3.02e-182	8.04e-164	2.12e-139	1.22e-172	3.07e-180	8.63e-169	1.52e-93	3.17e-100	2e-126	6.94e-113	1.78e-107	8.99e-139	2.3e-150	3.36270997915524e-315	1.91e-07	2.75e-112	2.96e-26	4.27e-13
Tibetan_Xining	1.49e-120	9.22e-79	2.28e-46	2.75e-85	3.23e-08	1.99e-28	2.69e-36	1.62e-17	1.21e-31	2.04e-37	6.87e-18	2.86e-28	1.71e-26	1.93e-34	1.89e-29	2.14e-27	1.08e-235	1.88e-50	1.13e-48	2.56e-96	2.33e-120	6.61e-120	6.61e-108	2.79e-122	2.28e-77	6.23e-137	1.42e-95	1.72e-117	8.7e-128	1.57e-105	3.82e-103	4.06e-136	4.18e-129	8.95e-85	3.4e-121	7.83e-130	1.32e-133	1.82e-41	8.99e-60	5.35e-82	2.82e-68	1.58e-58	9.51e-89	1.4e-103	4.94065645841247e-323	4.52e-06	3.44e-74	2.76e-11	3.43e-09
Tibetan_Xinlong	0.0258803	0.143334	0.146628	1.9e-17	3.97e-05	5.83e-08	2.16e-06	1.08e-05	6.7e-11	0.000405776	0.0159754	6.9e-08	9.54e-10	1.57e-05	7.26e-09	1.35e-09	1.31e-19	1.3e-08	0.0132601	0.200341	0.00404833	0.00332775	0.0409709	0.00524011	0.0739083	0.0013846	0.229476	0.000638109	0.00068095	0.582649	0.162337	0.000187351	0.0088289	0.0168212	0.0212439	1.28e-06	0.000519462	0.128617	0.189435	0.856557	0.391372	0.087441	0.83298	0.293654	1.91e-78	4.83e-10	1.48e-14	0.0915217	2.3e-30
Tibetan_Xunhua	6.52e-79	3.29e-47	2.32e-41	1.53e-55	1.44e-12	1.1e-23	8.35e-28	3.16e-19	2.99e-27	3.66e-29	9.81e-25	4.53e-26	2.13e-24	7.6e-30	1.15e-26	1.28e-24	2.51e-120	1.66e-37	6.76e-37	3.11e-60	1.27e-75	9.98e-76	1.12e-74	1.01e-79	1.5e-55	3.72e-89	1.51e-63	5.88e-79	5.95e-81	2.28e-67	5.61e-69	6.23e-82	3.14e-76	3.83e-58	1.15e-76	7.29e-84	9.77e-75	8.5e-41	1.6e-46	2.89e-55	1.03e-49	1.35e-39	1.52e-58	6.17e-70	8.4e-171	2.84e-07	1.17e-49	5.25e-14	2.08e-09
Tibetan_Yajiang	7.6e-86	2.38e-44	5.01e-33	3.64e-70	3.37e-06	6.26e-24	1.59e-24	2.46e-17	5.4e-21	2.43e-31	1.85e-19	1.92e-26	8.15e-23	5.28e-27	2.61e-27	1.16e-25	1.98e-151	2.23e-40	2.43e-34	4.37e-71	7.59e-75	1.91e-86	1.48e-77	2.13e-86	4.9e-54	1.1e-100	8.67e-68	3.26e-84	1.58e-94	1.61e-80	2.97e-73	2.81e-96	1.95e-86	9.14e-62	4.17e-88	1.09e-94	3.05e-91	1.71e-36	2.2e-43	5.86e-59	2.18e-48	2.91e-40	2.98e-54	1.37e-71	8.83e-230	0.00409731	3.52e-64	3.5e-11	0.000106665
Tujia_Changde	0.0316574	5.16e-19	0.0860578	2.65e-42	1.21e-10	1.32e-42	3.38e-38	1.84e-18	2.97e-44	1.37e-34	1.99e-11	8.02e-48	2.18e-54	2.89e-40	2.67e-42	2.36e-55	5.02e-28	6.64e-32	9.93e-14	8.38e-05	0.000785837	0.252137	0.000321626	0.00298809	2.42e-06	0.0207472	0.00166544	0.503795	0.280956	5.53e-05	0.00136272	3.85e-05	0.172418	0.00874355	0.0170573	0.0555155	0.0106614	9.98e-09	2.87e-08	1.18e-07	7.41e-12	6.16e-16	7.52e-07	0.000679083	6.91e-110	6.98e-14	8.99e-28	0.00883176	3.2e-47
Tujia_Enshi	0.138299	4.61e-11	0.163545	4.18e-42	2.71e-07	1.77e-27	7.81e-24	1.31e-10	2.92e-31	1.62e-24	6.42e-06	6.51e-29	4.64e-39	8.85e-27	1.36e-31	2.02e-38	1.05e-45	1.03e-26	6e-08	0.08129	0.0271168	0.313162	0.752836	0.000208521	0.100348	6.05e-05	0.154469	0.0132688	0.0656971	0.0130155	0.126702	2.06e-06	0.00499461	0.832746	1.6e-05	0.000175458	2.64e-05	0.0012504	2.24e-05	0.000514155	2.31e-06	3.38e-06	0.00210516	0.0109992	1.91e-150	2.55e-11	9.18e-31	0.0664086	6.44e-40
Tujia_Guiyang	0.47896	0.00137485	0.732911	1.04e-17	1.7e-08	2.45e-13	7.29e-10	6.35e-08	5.78e-13	3.42e-10	1.27e-05	1.34e-13	2.2e-14	4.17e-11	2.32e-15	2.99e-17	7.93e-09	9.36e-11	0.00373749	0.642736	0.592387	0.297322	0.196095	0.140119	0.143487	0.201857	0.576117	0.489535	0.201217	0.370139	0.347043	0.326243	0.536349	0.175423	0.626554	0.470424	0.23889	0.0164838	0.24325	0.0742408	0.0304088	0.00379934	0.312327	0.415905	5.31e-55	1.07e-10	6.72e-12	0.0991315	3.17e-31
Tujia_HGDP	0.0872138	1.24e-13	0.358166	5.21e-29	7.77e-12	1.68e-44	7.91e-36	1.24e-17	7.68e-40	4.83e-35	4.22e-12	2.56e-44	3.36e-50	1.26e-35	2.82e-39	2.25e-52	2.2e-19	1.25e-20	6.09e-08	0.0149639	0.00514234	0.0613039	0.0004001	0.147255	1.73e-06	0.00374989	0.00175312	0.262144	0.106163	0.0122775	0.0897909	0.063963	0.0906795	0.00106307	0.105931	0.0292957	0.0161824	2.29e-06	4.95e-07	2.28e-05	2.67e-09	7.54e-16	0.000118023	0.0353869	7.99e-110	2.68e-14	1.35e-20	0.0462305	3.8e-52
Tujia_Huaihua	0.613649	2.28e-08	0.377556	3.95e-30	2.34e-08	2.18e-23	1.9e-18	1.36e-14	7.31e-25	1.88e-20	6.82e-08	2.78e-26	7.25e-28	1.07e-20	7.13e-23	1.98e-31	1.83e-17	3.22e-18	3.4e-08	0.0531952	0.0513181	0.344134	0.00523085	0.0568946	0.00576519	0.0844417	0.158169	0.431493	0.069741	0.14866	0.0349466	0.0192114	0.44766	0.0405737	0.116943	0.0886456	0.0744075	8.76e-05	0.000436512	0.000129828	2.9e-06	1.54e-08	0.0145929	0.075445	4.41e-82	3.96e-12	5.18e-18	0.0427531	5.46e-40
Tujia_Pengshui	0.124804	9.01e-16	0.144465	1.05e-35	6.7e-12	1.51e-38	1.35e-36	4.28e-18	3.42e-46	9.12e-37	3.84e-12	1.83e-41	3.02e-49	1.39e-35	1.57e-40	1.1e-50	3.17e-15	1.1e-25	1.61e-09	0.0135308	0.0594157	0.511561	0.00971841	0.33559	1.01e-05	0.625809	0.0527199	0.846475	0.794077	0.0790167	0.0520539	0.0806025	0.841685	0.0039597	0.83205	0.386602	0.771766	4.61e-07	2.63e-07	1.1e-05	2.4e-09	9.37e-15	0.000765944	0.178265	1.79e-94	3.2e-14	2.04e-23	0.0334249	6.55e-48
Tujia_Shandong	0.0697443	0.0029011	0.116074	1.72e-27	2.01e-05	6e-12	8.75e-10	1.89e-06	6.37e-10	4.66e-10	0.000139354	7.38e-11	2.62e-12	1.82e-07	5.95e-11	7.36e-13	1.05e-18	8.42e-16	0.00200671	0.36825	0.0232965	0.217986	0.410812	0.0114454	0.784758	0.0034364	0.556843	0.0180846	0.0629073	0.163414	0.794346	0.00179018	0.0159108	0.251382	0.00321827	0.00320376	0.00232935	0.0182284	0.0645479	0.0247113	0.014191	0.0023592	0.110701	0.0403174	9.48e-77	4.07e-11	4.76e-18	0.0459291	8.76e-29
Tujia_Shizhu	0.255988	2.66e-08	0.022435	1.01e-30	4.66e-08	5.23e-17	9.06e-17	2.64e-09	3.39e-19	9.75e-12	1.85e-05	9.16e-18	2.49e-19	3.98e-14	3.28e-18	8.94e-24	1.93e-15	1.38e-18	4.28e-08	0.031903	0.0437041	0.0616163	0.262114	0.0315472	0.0196602	0.134766	0.114809	0.0270324	0.0837394	0.242509	0.122477	0.0111029	0.132222	0.0126134	0.0831896	0.00271021	0.00841886	2.59e-05	0.000166398	0.00563554	2.45e-05	4.86e-06	0.0142956	0.103521	5.15e-77	6.15e-12	5.98e-23	0.0165582	2.74e-35
Tujia_Sichuan	0.367906	0.0629871	0.996146	1.36e-14	7.63e-07	1.44e-10	4.86e-08	1.75e-06	1.16e-11	2.1e-08	0.000880886	1.13e-09	9.87e-11	9.45e-10	9.78e-13	2.09e-14	6.97e-09	2.37e-08	0.142804	0.637663	0.246587	0.673788	0.56628	0.744025	0.491138	0.157197	0.549315	0.450461	0.427075	0.4372	0.965919	0.100336	0.219926	0.793794	0.127948	0.0556135	0.153375	0.739129	0.567285	0.53889	0.216321	0.0109783	0.343203	0.853253	4.43e-60	4.37e-12	6.08e-10	0.628146	2.07e-31
Tujia_Tongren	0.55597	1.53e-10	0.611799	9.12e-25	3.32e-10	1.56e-34	9.17e-27	1.91e-13	2.9e-36	1.16e-24	5.78e-10	9.89e-36	1.84e-38	1.39e-28	2.35e-36	4.23e-40	1.32e-15	2.69e-18	2e-05	0.353374	0.551821	0.727731	0.08055	0.642469	0.00209049	0.21107	0.370925	0.916917	0.942462	0.68018	0.54495	0.629329	0.570589	0.0973853	0.993684	0.295455	0.692584	0.000289194	0.000785239	0.0204457	2.36e-05	4.23e-10	0.0172433	0.904361	6.75e-104	6.54e-13	1.52e-16	0.127827	9.99e-48
Tujia_Wanzhou	0.944375	0.00192771	0.432999	5.43e-13	1.62e-08	2.48e-11	2.06e-09	3.06e-07	3.05e-13	2.07e-09	2.56e-05	3.4e-14	2.73e-12	6.42e-11	6.17e-12	7.13e-15	4.29e-05	2.19e-07	0.00999646	0.784938	0.911247	0.629285	0.321748	0.542611	0.093266	0.455937	0.618269	0.899329	0.860925	0.818499	0.24278	0.705067	0.988064	0.714283	0.735989	0.844512	0.894426	0.0335763	0.0678719	0.19555	0.0264655	0.002577	0.19271	0.774974	3.25e-41	4.51e-09	2.16e-08	0.190135	1.77e-30
Tujia_Xiangxi	0.0512691	0.0013902	0.591465	2.64e-27	5.16e-07	6.45e-17	1.07e-14	6.29e-08	2.72e-18	2.78e-14	0.000120658	1.06e-16	1.72e-19	1.34e-15	4.92e-19	3.96e-23	3.66e-28	8.63e-16	0.00571058	0.818485	0.0160906	0.0454618	0.304268	0.0254033	0.807504	0.000490732	0.800577	0.0314956	0.106292	0.640491	0.905475	0.0015294	0.0491144	0.288236	0.0245378	0.000610993	0.0196188	0.169637	0.331423	0.315116	0.271088	0.00256872	0.427995	0.48191	3.02e-125	4.65e-11	1.26e-20	0.118912	5.66e-37
Tujia_Xiushan	0.0607434	2.12e-13	0.00272424	6.03e-23	5.46e-13	1.41e-27	2.77e-25	3.65e-16	8.93e-32	1.93e-22	4.31e-10	7.43e-29	8.7e-35	4.44e-27	9.52e-30	9.36e-31	0.00104265	7.12e-20	2.45e-09	0.00327515	0.0731324	0.016665	0.0610563	0.442914	2.55e-07	0.771646	0.00239189	0.0836501	0.290139	0.226333	0.00950349	0.461468	0.361866	0.000624632	0.649407	0.30009	0.778448	1.2e-07	1.37e-08	9.37e-05	3.16e-07	5.53e-12	5.79e-06	0.146627	1.62e-53	4.39e-17	1.42e-15	0.0160846	2.94e-51
Tujia_Yichang	0.01865	2.87e-09	0.138758	4.64e-47	8.25e-07	6.48e-36	1.5e-27	1.77e-12	2.45e-31	1.16e-24	1.23e-07	2.66e-36	3.63e-37	1.5e-26	4.59e-34	5.18e-41	9.32e-60	1.77e-29	1.07e-08	0.457234	0.0013337	0.0078134	0.00114392	3.41e-08	0.116127	7.03e-09	0.209225	0.000106022	0.00405621	0.00901482	0.0243337	1.73e-08	0.00811748	0.0775957	9.07e-05	6.95e-06	2.98e-06	7.29e-05	2.65e-05	0.000542252	5.97e-05	4.99e-07	0.0470067	0.000848826	1.71e-179	6.67e-11	2.9e-33	0.0274544	6.93e-38
Tujia_Youyang	0.0135672	4.29e-13	0.0976201	9.53e-34	2.5e-10	4.01e-37	1.69e-28	7.93e-16	7.11e-32	5.57e-32	5.52e-10	1.2e-33	6.13e-39	4.71e-31	4.13e-34	2.03e-40	1.27e-18	5.28e-22	2.13e-09	0.0138398	0.00855262	0.00970674	0.00326163	0.0643077	1.15e-06	0.0922247	5.66e-05	0.00426398	0.0360602	0.00126407	0.00059024	0.00014575	0.181115	0.0182011	0.00256976	0.0871682	0.0690713	2.36e-05	1.37e-07	2.75e-07	4.98e-08	3e-12	1.28e-07	0.0219553	3.31e-90	2.82e-12	1.05e-21	0.0318128	1.18e-45
Tujia_Zhangjiajie	0.386217	1.74e-15	0.329052	4.84e-38	2.35e-10	3.91e-36	3.39e-36	1.56e-14	9.21e-41	1.49e-34	6.8e-10	8.38e-39	3.47e-47	2.97e-38	9.84e-44	3.46e-53	1.72e-29	1.81e-25	6.88e-09	0.614456	0.166937	0.404096	0.609015	0.117107	0.0038837	0.133182	0.200166	0.322566	0.769271	0.447176	0.369026	0.044271	0.591597	0.161125	0.143062	0.289008	0.497127	7.87e-05	1.68e-05	0.00103284	9.79e-06	7.05e-12	0.000331365	0.728735	1.16e-146	3.65e-13	5.09e-24	0.0775263	1.28e-44
Tujia_Zunyi	0.119303	0.0682238	0.232971	1.67e-15	0.00133752	2.11e-05	0.00247915	0.00519217	7.9e-05	0.00210456	0.00649061	8.81e-05	1.33e-05	0.00394192	1.31e-05	6.33e-06	2.33e-13	9.79e-07	0.283296	0.534355	0.139659	0.0387394	0.145704	0.00259082	0.581851	0.000936565	0.581548	0.00716341	0.00278027	0.121063	0.19299	0.0078533	0.0163176	0.240076	0.0010078	0.00178378	0.00211685	0.0454181	0.414083	0.0877817	0.122117	0.180825	0.338866	0.0839099	5.63e-52	2.38e-09	6.21e-11	0.149627	2.96e-22
Vietnam_Lahu	4.28e-28	6.18e-18	1.17e-08	0.140841	3.26e-16	1.67e-35	2.92e-28	1.1e-15	3.29e-38	6.78e-27	4.63e-17	1.16e-30	9.29e-38	4.93e-34	7.34e-39	5.03e-34	2.58e-33	0.564374	1.32e-05	1.02e-18	2.48e-23	2.08e-25	2.74e-25	3.9e-20	1.53e-25	3.74e-25	9.56e-25	1.05e-22	5.38e-24	6.27e-20	1.25e-19	3e-17	1.22e-22	1.76e-20	1.87e-21	9.07e-28	7.88e-24	2.45e-08	4.8e-13	2.45e-15	2.55e-17	2.92e-19	1.13e-18	7.76e-19	1.67e-84	5.98e-14	0.0209766	0.642081	1.54e-42
Yi_Chuxiong	2.59e-07	0.315998	0.0356756	5.86e-15	5.88e-06	1.64e-07	5.85e-05	7.52e-06	2.37e-08	1.26e-05	0.00427413	4.43e-09	7.51e-10	7.84e-06	1.93e-10	7.95e-10	3.27e-30	0.000659014	0.192173	0.018812	3.15e-07	1.32e-06	1.83e-06	7.75e-08	0.00627012	4.43e-09	0.00165025	1.46e-07	5.84e-09	0.000368945	0.00100112	8.43e-08	6.63e-07	0.000130463	1.66e-08	7.5e-13	5.41e-09	0.418752	0.386738	0.0349864	0.0799889	0.144382	0.0561493	0.000892893	3.17e-93	5.57e-08	2.07e-08	0.615091	6.35e-27
Yi_Guizhou	0.0517471	0.000690457	0.897258	9.59e-20	3.18e-08	2.32e-20	1.33e-15	1.05e-10	2.05e-24	1.24e-17	3.54e-06	2.15e-22	2.32e-24	6.9e-18	1.62e-25	4.03e-27	1.48e-24	1.34e-09	0.0160629	0.230903	0.0483849	0.0212108	0.000808219	0.0160173	0.00480407	8.27e-05	0.0836519	0.115467	0.00246363	0.0847501	0.0173873	0.00696262	0.0561629	0.130348	0.0117082	1.55e-05	0.000155222	0.105592	0.204074	0.173416	0.00573045	0.000230279	0.478737	0.344307	1.56e-108	7.43e-12	3.39e-12	0.394317	5.32e-40
Yi_HGDP	1.63e-54	1.08e-19	3.23e-16	3.79e-52	0.0073501	3.33e-09	7.22e-08	5.43e-07	1.42e-09	3.82e-11	5.18e-08	1.44e-10	6.21e-09	3.35e-09	4.03e-11	3.69e-12	1.81e-128	3.91e-24	4.37e-18	1.8e-34	2.27e-49	5.68e-52	1.31e-47	1.03e-56	4.3e-25	2.73e-65	2.59e-37	3.79e-52	4.6e-56	5.48e-47	3.79e-42	2.5e-56	6.1e-52	5.57e-32	2.7e-54	3.08e-63	4.97e-52	1.3e-12	1.45e-17	1.32e-31	4.53e-22	7.26e-18	3.66e-25	1.78e-44	6.22e-219	0.000398439	1.14e-41	0.000118435	6.39e-09
Yi_Honghe	9.93e-05	0.000352214	0.454949	1.48e-16	5.79e-09	1.53e-24	3.2e-18	2.04e-11	3.9e-26	1.05e-17	8.5e-07	4.83e-25	9.63e-30	3.98e-22	6.17e-29	3.2e-29	1.01e-24	5.46e-08	0.0360053	0.0188225	0.000137304	0.000810134	0.00107999	0.0056553	0.000910591	7.12e-06	0.00613098	0.00162708	7.38e-05	0.180725	0.121528	0.00238023	0.000104551	0.00439987	0.00167999	6.44e-08	0.000231542	0.248023	0.163695	0.115335	0.00618177	1.81e-06	0.011454	0.349548	3.3e-118	2.41e-12	1.35e-09	0.742526	4e-43
Yi_Kunming	0.000768756	0.209395	0.402496	8.08e-11	2.45e-07	2.07e-16	1.01e-09	8.3e-08	8.16e-17	2.08e-10	4.18e-06	6.82e-15	3.38e-15	7.13e-12	2.84e-18	2.71e-16	6.51e-23	0.000306499	0.850228	0.333101	0.00765652	0.00152501	0.000517781	0.00428531	0.0219985	7.24e-07	0.0444153	0.00027128	1.83e-05	0.0635779	0.058592	0.0053843	0.000254638	0.0187236	0.000379672	2.57e-07	2.25e-05	0.503422	0.563239	0.250603	0.053133	0.0121187	0.176793	0.0872287	2.03e-91	1.99e-11	9.49e-08	0.717856	3.46e-36
Yi_Liangshan	1.53e-19	0.153765	0.0095912	1.06e-33	0.000283615	3.2e-06	0.000434667	0.000634815	2.85e-07	8.21e-05	0.00474545	1.08e-07	2.41e-07	0.000603103	3.45e-08	1.27e-10	3.02e-82	6.65e-12	0.00262352	8.27e-07	1.62e-17	2.62e-19	8.69e-14	2.38e-20	4.79e-05	1.95e-25	3.18e-09	2.55e-18	4.55e-20	5.86e-12	1.61e-13	2.22e-23	7.83e-15	2.82e-08	5.66e-20	2.17e-24	7.79e-20	0.105509	0.0803566	2.65e-05	0.059493	0.180056	0.00410382	1.74e-11	1.1e-178	1.09e-07	5.52e-24	0.171554	1.35e-22
Yi_Lincang	3.86e-05	0.133414	0.277179	6.65e-08	4.36e-07	7.47e-08	1.2e-05	5.12e-05	5.36e-12	1.57e-06	0.0001223	1.75e-08	5.23e-11	9.37e-09	9.87e-11	2.13e-10	1.75e-18	0.0331299	0.906133	0.0151575	0.000340324	1.46e-05	3.26e-05	2.02e-05	0.00174824	1.8e-08	0.0026423	2.25e-05	2.6e-06	0.0018475	0.00223448	1.29e-05	5.37e-05	0.0029075	0.000259542	6.39e-09	1.08e-06	0.207004	0.391306	0.204648	0.0861462	0.0148571	0.127438	0.00430008	1.23e-71	5.73e-10	7.42e-07	0.335477	1.63e-30
Yi_Xichang	1.72e-95	3.23e-30	9e-18	1.5e-70	0.0062677	3.19e-13	7e-13	4.31e-07	6.33e-13	2.9e-16	3.81e-07	5.93e-13	5.77e-13	1.19e-09	2.76e-15	2.82e-15	9.96e-240	3.24e-30	1.55e-21	4.1e-57	1.2e-79	1.36e-82	5.71e-74	1.91e-77	2.05e-39	1.54e-102	3.45e-57	2.69e-85	1.09e-83	2.29e-72	2.61e-67	1.39e-90	4.92e-77	3.78e-49	2.47e-86	1.01e-100	5.07e-92	1.16e-17	2.98e-25	6.55e-48	1.62e-32	2.53e-24	2.27e-41	1.37e-65		5.68e-05	1.46e-53	0.000399696	6.85e-13
Yi_Yuxi	5.36e-08	0.25579	0.447043	5.97e-15	3.28e-07	4.8e-15	4.77e-11	5.72e-09	2.24e-17	2.27e-12	3.3e-06	2.42e-16	3.33e-17	3.25e-12	2.07e-19	1.28e-18	1.42e-29	0.00032041	0.305509	0.0117796	1.51e-06	1.17e-06	7.04e-07	1.53e-05	0.000389438	1.73e-09	0.000426562	2.69e-05	1.14e-07	0.000298066	0.000237495	8.12e-08	1.81e-05	0.00186126	1.13e-06	6.54e-10	4.76e-07	0.81131	0.665375	0.0379819	0.101994	0.00488865	0.0185693	0.00172438	6.94e-105	5.4e-10	3.08e-10	0.742709	9.01e-32
Zongri_LN1	3.5e-15	1.77e-10	1.78e-10	1.93e-10	0.000485218	1.66e-08	4.34e-08	1.2e-08	5e-09	1.22e-08	3.92e-08	2.12e-08	1.1e-08	1.19e-09	3.41e-09	1.15e-08	5.09e-18	7.26e-10	8.47e-12	2.13e-13	2.04e-15	3.82e-15	3.12e-14	2.2e-14	9.59e-13	1.28e-15	2.94e-12	4.09e-15	1.78e-15	3.94e-14	6.73e-14	3.81e-15	1.13e-13	6.36e-14	3.41e-15	8.36e-16	3.71e-17	1.42e-09	6.38e-11	1.99e-13	2.04e-11	5.97e-12	1.32e-11	1.28e-13	2.23e-26	0.0777779	1.13e-12	1.71e-06	0.0628243
Zongri_LN3_BB2014	0.052768	0.452897	0.176585	0.193083	0.748735	0.500997	0.730142	0.649032	0.82982	0.672101	0.298303	0.781183	0.499118	0.664074	0.712201	0.762685	0.00833342	0.442703	0.405246	0.176145	0.145238	0.060802	0.103217	0.061754	0.213829	0.0647173	0.146707	0.0590111	0.0598595	0.117732	0.126822	0.0614182	0.0992406	0.445446	0.0486045	0.0154863	0.0494338	0.432731	0.49011	0.394856	0.33899	0.501371	0.357637	0.105004	7.3e-06	0.340205	0.04425	0.502957	0.848704
[truncated: 61 more columns]
