# Supplementary material for: Human Population Genetic History and Evolutionary Dynamics on the Eastern Tibetan Plateau
Source: Mol Biol Evol. 2025 Nov 17;42(11):msaf258. doi: 10.1093/molbev/msaf258 (PMC12620650; doi:10.1093/molbev/msaf258)
Supplement: msaf258_Supplementary_Data [file msaf258_supplementary_data.zip › Table S6.xlsx]

## Sheet: Table S6a
Table S6a. Shared drift inferred from f4 statistics in the form f4(Sino-Tibetan1, Sino-Tibetan2; Southern East Asian ancients, Mbuti)
W	X	Y	Z	f4	stderr	Zscore	BABA	ABBA	nsnps
Newar_Nepal	HanS_Leshan	Taiwan_Hanben	Mbuti	-0.012616	0.000272	-46.314	7680	9158	117186
Newar_Nepal	HanS_Zigong	Taiwan_Hanben	Mbuti	-0.012779	0.000281	-45.519	7666	9164	117187
Newar_Nepal	HanS_Suining	Taiwan_Hanben	Mbuti	-0.01255	0.00028	-44.899	7681	9152	117187
Newar_Nepal	HanS_Yibin	Taiwan_Hanben	Mbuti	-0.012307	0.000275	-44.727	7700	9142	117185
Newar_Nepal	HanS_Guangan	Taiwan_Hanben	Mbuti	-0.012318	0.000276	-44.647	7697	9141	117187
Newar_Nepal	HanS_Nanchong	Taiwan_Hanben	Mbuti	-0.012159	0.000272	-44.631	7710	9135	117187
Newar_Nepal	HanS_Liangshan	Taiwan_Hanben	Mbuti	-0.012281	0.000275	-44.592	7694	9133	117183
Newar_Nepal	HanS_Meishan	Taiwan_Hanben	Mbuti	-0.012388	0.000279	-44.479	7692	9143	117186
Newar_Nepal	HanS_Mianyang	Taiwan_Hanben	Mbuti	-0.012244	0.000276	-44.351	7699	9134	117182
Newar_Nepal	HanS_Ziyang	Taiwan_Hanben	Mbuti	-0.012473	0.000282	-44.157	7691	9152	117187
Newar_Nepal	HanS_Chengdu	Taiwan_Hanben	Mbuti	-0.012436	0.000286	-43.55	7686	9143	117187
Newar_Nepal	Achang_China	Taiwan_Hanben	Mbuti	-0.012402	0.000285	-43.459	7690	9143	117187
Newar_Nepal	Bai_Dali	Taiwan_Hanben	Mbuti	-0.011282	0.000262	-42.995	7751	9073	117187
Newar_Nepal	HanS_Bazhong	Taiwan_Hanben	Mbuti	-0.01213	0.000283	-42.883	7696	9117	117187
Newar_Nepal	HanS_Dazhou	Taiwan_Hanben	Mbuti	-0.012395	0.000291	-42.527	7689	9141	117187
Newar_Nepal	HanS_Deyang	Taiwan_Hanben	Mbuti	-0.012391	0.000292	-42.469	7693	9145	117186
Newar_Nepal	HanS_Neijiang	Taiwan_Hanben	Mbuti	-0.01258	0.000297	-42.423	7682	9156	117186
Newar_Nepal	HanS_Guangyuan	Taiwan_Hanben	Mbuti	-0.012	0.000283	-42.364	7711	9117	117186
Newar_Nepal	HanY_Zhaotong	Taiwan_Hanben	Mbuti	-0.012227	0.000289	-42.27	7691	9124	117186
Newar_Nepal	Yi_Honghe	Taiwan_Hanben	Mbuti	-0.011872	0.000283	-41.996	7724	9115	117187
Newar_Nepal	HanY_Qujing	Taiwan_Hanben	Mbuti	-0.011674	0.000278	-41.917	7728	9096	117186
Newar_Nepal	Yi_Xichang	Taiwan_Hanben	Mbuti	-0.01053	0.000252	-41.861	7763	8992	116700
Newar_Nepal	HanS_Luzhou	Taiwan_Hanben	Mbuti	-0.012288	0.000294	-41.777	7701	9141	117187
Newar_Nepal	HanG_Lanzhou	Taiwan_Hanben	Mbuti	-0.01109	0.000267	-41.532	7757	9057	117187
Newar_Nepal	HanY_Honghe	Taiwan_Hanben	Mbuti	-0.011682	0.000282	-41.446	7738	9107	117187
Newar_Nepal	Yi_Guizhou	Taiwan_Hanben	Mbuti	-0.011896	0.000287	-41.426	7725	9119	117187
Newar_Nepal	HanY_Yuxi	Taiwan_Hanben	Mbuti	-0.011685	0.000283	-41.322	7721	9090	117186
Newar_Nepal	Qiang_Mianyang	Taiwan_Hanben	Mbuti	-0.011974	0.000292	-41.009	7700	9103	117186
Newar_Nepal	HanS_Yaan	Taiwan_Hanben	Mbuti	-0.012224	0.000299	-40.874	7699	9132	117184
Newar_Nepal	HanY_Kunming	Taiwan_Hanben	Mbuti	-0.011651	0.000285	-40.817	7728	9094	117187
Newar_Nepal	HanG_Wuwei	Taiwan_Hanben	Mbuti	-0.011038	0.000272	-40.614	7762	9055	117187
Newar_Nepal	HanG_Jiuquan	Taiwan_Hanben	Mbuti	-0.011063	0.000273	-40.497	7752	9049	117187
Newar_Nepal	HanG_Pingliang	Taiwan_Hanben	Mbuti	-0.011022	0.000274	-40.23	7760	9052	117186
Newar_Nepal	HanY_Dali	Taiwan_Hanben	Mbuti	-0.011438	0.00029	-39.508	7733	9074	117185
Newar_Nepal	Hani_Puer	Taiwan_Hanben	Mbuti	-0.011393	0.00029	-39.345	7751	9086	117185
Newar_Nepal	Yi_Liangshan	Taiwan_Hanben	Mbuti	-0.011278	0.000287	-39.325	7745	9067	117186
Newar_Nepal	HanG_Qingyang	Taiwan_Hanben	Mbuti	-0.010894	0.000277	-39.274	7767	9044	117186
Newar_Nepal	HanG_Zhangye	Taiwan_Hanben	Mbuti	-0.011198	0.000285	-39.259	7748	9060	117185
Newar_Nepal	Mosuo_Yanyuan	Taiwan_Hanben	Mbuti	-0.010028	0.000256	-39.141	7780	8950	116700
Newar_Nepal	Yi_Kunming	Taiwan_Hanben	Mbuti	-0.011642	0.000298	-39.115	7731	9096	117185
Newar_Nepal	HanG_Tianshui	Taiwan_Hanben	Mbuti	-0.010954	0.00028	-39.086	7765	9048	117186
Newar_Nepal	Yi_Yuxi	Taiwan_Hanben	Mbuti	-0.011538	0.000296	-39.01	7731	9084	117186
Newar_Nepal	Nakhi_Lijiang	Taiwan_Hanben	Mbuti	-0.010872	0.000284	-38.267	7780	9054	117186
Newar_Nepal	HanG_Baiyin	Taiwan_Hanben	Mbuti	-0.010611	0.000279	-38.019	7789	9032	117187
Newar_Nepal	HanG_Dingxi	Taiwan_Hanben	Mbuti	-0.011248	0.0003	-37.483	7750	9068	117186
Newar_Nepal	Tibetan_Muli	Taiwan_Hanben	Mbuti	-0.009343	0.000252	-37.106	7815	8905	116700
Newar_Nepal	HanY_Chuxiong	Taiwan_Hanben	Mbuti	-0.011626	0.000314	-37.016	7724	9087	117178
Newar_Nepal	Yi_Chuxiong	Taiwan_Hanben	Mbuti	-0.011432	0.000309	-36.995	7755	9095	117174
Newar_Nepal	Tibetan_Ganzi	Taiwan_Hanben	Mbuti	-0.010317	0.000279	-36.945	7791	9000	117187
Newar_Nepal	Tibetan_Dujiangyan	Taiwan_Hanben	Mbuti	-0.009385	0.000254	-36.927	7810	8905	116700
Newar_Nepal	Bai_Guizhou	Taiwan_Hanben	Mbuti	-0.011961	0.00033	-36.257	7728	9130	117185
Newar_Nepal	HanS_Suining	Huatudong_Guangxi	Mbuti	-0.011928	0.000334	-35.749	6768	7989	102312
Newar_Nepal	HanS_Zigong	GaoHuaHua	Mbuti	-0.012011	0.00034	-35.327	7046	8334	107184
Newar_Nepal	Tibetan_Aba	Taiwan_Hanben	Mbuti	-0.0121	0.000343	-35.282	7708	9126	117176
Newar_Nepal	HanS_Zigong	BaBanQinCen	Mbuti	-0.012574	0.000357	-35.242	5732	6831	87444
Newar_Nepal	HanS_Suining	BaBanQinCen	Mbuti	-0.01252	0.000357	-35.056	5735	6830	87444
Newar_Nepal	HanS_Leshan	Baitaishan_Guangxi	Mbuti	-0.012089	0.000345	-35.034	6566	7771	99672
Newar_Nepal	HanS_Zigong	Huatudong_Guangxi	Mbuti	-0.012057	0.000347	-34.783	6762	7996	102312
Newar_Nepal	HanS_Ziyang	BaBanQinCen	Mbuti	-0.012136	0.000349	-34.767	5757	6818	87444
Newar_Nepal	HanS_Guangan	Xitoucun_LN	Mbuti	-0.012433	0.000359	-34.611	4558	5427	69864
Newar_Nepal	HanS_Zigong	Baitaishan_Guangxi	Mbuti	-0.012185	0.000352	-34.593	6557	7771	99673
Newar_Nepal	Achang_China	GaoHuaHua	Mbuti	-0.011589	0.000335	-34.558	7071	8313	107184
Newar_Nepal	HanS_Mianyang	Xitoucun_LN	Mbuti	-0.012592	0.000366	-34.4	4546	5426	69860
Newar_Nepal	Yi_Lincang	Taiwan_Hanben	Mbuti	-0.011196	0.000326	-34.38	7752	9064	117178
Newar_Nepal	HanS_Bazhong	Xitoucun_LN	Mbuti	-0.012637	0.000368	-34.369	4540	5423	69864
Newar_Nepal	Achang_China	Baitaishan_Guangxi	Mbuti	-0.011781	0.000343	-34.358	6579	7753	99673
Newar_Nepal	HanS_Chengdu	BaBanQinCen	Mbuti	-0.012326	0.000359	-34.35	5742	6820	87444
Newar_Nepal	HanS_Leshan	BaBanQinCen	Mbuti	-0.012423	0.000362	-34.336	5740	6826	87444
Newar_Nepal	HanS_Leshan	GaoHuaHua	Mbuti	-0.011865	0.000346	-34.3	7057	8329	107184
Newar_Nepal	HanS_Guangan	Huatudong_Guangxi	Mbuti	-0.011653	0.00034	-34.289	6790	7982	102312
Newar_Nepal	HanS_Mianyang	GaoHuaHua	Mbuti	-0.01163	0.000339	-34.289	7070	8317	107180
Newar_Nepal	HanS_Meishan	Xitoucun_LN	Mbuti	-0.012664	0.00037	-34.262	4545	5430	69863
Newar_Nepal	HanS_Bazhong	BaBanQinCen	Mbuti	-0.012001	0.000351	-34.209	5752	6802	87444
Newar_Nepal	HanS_Meishan	GaoHuaHua	Mbuti	-0.011589	0.000339	-34.209	7069	8311	107183
Newar_Nepal	HanS_Zigong	Xitoucun_LN	Mbuti	-0.012981	0.000381	-34.111	4533	5440	69864
Newar_Nepal	HanS_Suining	Xitoucun_LN	Mbuti	-0.01252	0.000367	-34.108	4546	5420	69864
Newar_Nepal	HanS_Chengdu	Huatudong_Guangxi	Mbuti	-0.011839	0.000347	-34.104	6772	7983	102312
Newar_Nepal	HanS_Chengdu	Xitoucun_LN	Mbuti	-0.012607	0.00037	-34.078	4547	5428	69864
Newar_Nepal	HanS_Nanchong	Xitoucun_LN	Mbuti	-0.012166	0.000358	-34.019	4568	5418	69864
Newar_Nepal	HanS_Leshan	Xitoucun_LN	Mbuti	-0.012959	0.000381	-33.992	4534	5440	69864
Newar_Nepal	Bai_Dali	GaoHuaHua	Mbuti	-0.010872	0.00032	-33.975	7108	8273	107184
Newar_Nepal	HanS_Yibin	Huatudong_Guangxi	Mbuti	-0.011764	0.000347	-33.94	6783	7987	102310
Newar_Nepal	HanS_Dazhou	GaoHuaHua	Mbuti	-0.011757	0.000346	-33.93	7061	8322	107184
Newar_Nepal	HanS_Yibin	BaBanQinCen	Mbuti	-0.012239	0.000361	-33.924	5754	6824	87443
Newar_Nepal	HanS_Yibin	GaoHuaHua	Mbuti	-0.011662	0.000344	-33.921	7071	8321	107182
Newar_Nepal	HanS_Deyang	Baitaishan_Guangxi	Mbuti	-0.011763	0.000347	-33.884	6580	7753	99672
Newar_Nepal	HanS_Guangan	BaBanQinCen	Mbuti	-0.011977	0.000354	-33.871	5761	6809	87444
Newar_Nepal	Tibetan_Xining	Taiwan_Hanben	Mbuti	-0.009093	0.000269	-33.856	7873	8939	117187
Newar_Nepal	Tibetan_Xining	Taiwan_Hanben	Mbuti	-0.009093	0.000269	-33.856	7873	8939	117187
Newar_Nepal	HanS_Nanchong	BaBanQinCen	Mbuti	-0.012018	0.000355	-33.855	5758	6809	87444
Newar_Nepal	HanS_Bazhong	Baitaishan_Guangxi	Mbuti	-0.011713	0.000346	-33.836	6574	7742	99673
Newar_Nepal	HanS_Nanchong	Baitaishan_Guangxi	Mbuti	-0.01158	0.000342	-33.821	6595	7750	99673
Newar_Nepal	HanS_Guangan	Baitaishan_Guangxi	Mbuti	-0.011627	0.000344	-33.809	6589	7748	99673
Newar_Nepal	HanS_Mianyang	BaBanQinCen	Mbuti	-0.011866	0.000351	-33.801	5761	6798	87440
Newar_Nepal	HanS_Nanchong	GaoHuaHua	Mbuti	-0.011434	0.000338	-33.801	7084	8309	107184
Newar_Nepal	HanS_Dazhou	BaBanQinCen	Mbuti	-0.012184	0.000361	-33.705	5751	6816	87444
Newar_Nepal	HanS_Ziyang	GaoHuaHua	Mbuti	-0.011719	0.000348	-33.686	7069	8325	107184
Newar_Nepal	HanS_Meishan	BaBanQinCen	Mbuti	-0.012021	0.000357	-33.678	5754	6805	87443
Newar_Nepal	HanS_Yibin	Xitoucun_LN	Mbuti	-0.012461	0.00037	-33.643	4555	5426	69862
Newar_Nepal	HanS_Dazhou	Xitoucun_LN	Mbuti	-0.012636	0.000376	-33.619	4546	5429	69864
Newar_Nepal	HanS_Leshan	Huatudong_Guangxi	Mbuti	-0.011891	0.000354	-33.604	6777	7994	102311
Newar_Nepal	HanS_Guangan	GaoHuaHua	Mbuti	-0.011523	0.000343	-33.603	7075	8310	107184
Newar_Nepal	Achang_China	Xitoucun_LN	Mbuti	-0.012599	0.000375	-33.581	4547	5427	69864
Newar_Nepal	HanS_Yibin	Baitaishan_Guangxi	Mbuti	-0.011797	0.000351	-33.577	6582	7758	99671
Newar_Nepal	Achang_China	BaBanQinCen	Mbuti	-0.01211	0.000361	-33.575	5750	6809	87444
Newar_Nepal	HanS_Guangyuan	BaBanQinCen	Mbuti	-0.011796	0.000351	-33.568	5761	6793	87444
Newar_Nepal	HanS_Nanchong	Huatudong_Guangxi	Mbuti	-0.011375	0.000339	-33.52	6803	7967	102312
Newar_Nepal	HanS_Chengdu	GaoHuaHua	Mbuti	-0.011672	0.000349	-33.467	7064	8315	107184
Newar_Nepal	Achang_China	Huatudong_Guangxi	Mbuti	-0.011609	0.000347	-33.46	6786	7974	102312
Newar_Nepal	Bai_Dali	Huatudong_Guangxi	Mbuti	-0.010907	0.000326	-33.456	6821	7937	102312
Newar_Nepal	Bai_Dali	Baitaishan_Guangxi	Mbuti	-0.011002	0.000329	-33.454	6617	7714	99673
Newar_Nepal	HanS_Suining	Baitaishan_Guangxi	Mbuti	-0.011852	0.000354	-33.443	6570	7752	99673
Newar_Nepal	HanS_Chengdu	Baitaishan_Guangxi	Mbuti	-0.011696	0.00035	-33.43	6581	7746	99673
Newar_Nepal	Yi_Xichang	Huatudong_Guangxi	Mbuti	-0.010526	0.000315	-33.424	6816	7889	101880
Newar_Nepal	HanS_Ziyang	Baitaishan_Guangxi	Mbuti	-0.011897	0.000356	-33.409	6579	7764	99673
Newar_Nepal	HanS_Mianyang	Huatudong_Guangxi	Mbuti	-0.011544	0.000346	-33.404	6789	7970	102308
Newar_Nepal	HanS_Mianyang	Baitaishan_Guangxi	Mbuti	-0.01164	0.000349	-33.394	6585	7745	99668
Newar_Nepal	HanS_Deyang	BaBanQinCen	Mbuti	-0.01202	0.000361	-33.337	5758	6809	87443
Newar_Nepal	HanS_Deyang	Huatudong_Guangxi	Mbuti	-0.011705	0.000351	-33.336	6786	7984	102311
Newar_Nepal	HanS_Liangshan	BaBanQinCen	Mbuti	-0.012138	0.000364	-33.308	5748	6809	87441
Newar_Nepal	Yi_Xichang	Baitaishan_Guangxi	Mbuti	-0.010399	0.000312	-33.302	6619	7651	99268
Newar_Nepal	Tibetan_Gannan	Taiwan_Hanben	Mbuti	-0.009332	0.00028	-33.294	7870	8964	117187
Newar_Nepal	Yi_Xichang	BaBanQinCen	Mbuti	-0.010618	0.000319	-33.28	5793	6718	87107
Newar_Nepal	HanS_Guangyuan	Huatudong_Guangxi	Mbuti	-0.011519	0.000346	-33.253	6791	7970	102311
Newar_Nepal	HanS_Luzhou	BaBanQinCen	Mbuti	-0.012179	0.000367	-33.221	5755	6820	87444
Newar_Nepal	HanS_Dazhou	Huatudong_Guangxi	Mbuti	-0.011766	0.000355	-33.167	6776	7980	102312
Newar_Nepal	HanS_Ziyang	Xitoucun_LN	Mbuti	-0.012275	0.00037	-33.153	4562	5420	69864
Newar_Nepal	HanS_Yaan	Xitoucun_LN	Mbuti	-0.012595	0.00038	-33.149	4546	5426	69863
Newar_Nepal	HanS_Suining	GaoHuaHua	Mbuti	-0.011682	0.000352	-33.147	7064	8316	107184
Newar_Nepal	Yi_Xichang	GaoHuaHua	Mbuti	-0.010261	0.00031	-33.145	7114	8210	106757
Newar_Nepal	HanY_Qujing	Xitoucun_LN	Mbuti	-0.011912	0.000359	-33.14	4570	5403	69864
Newar_Nepal	HanY_Kunming	BaBanQinCen	Mbuti	-0.01157	0.000349	-33.117	5772	6784	87444
Newar_Nepal	HanS_Luzhou	Huatudong_Guangxi	Mbuti	-0.012139	0.000367	-33.101	6766	8008	102312
Newar_Nepal	HanS_Neijiang	Xitoucun_LN	Mbuti	-0.012606	0.000381	-33.089	4550	5430	69863
Newar_Nepal	Yi_Honghe	BaBanQinCen	Mbuti	-0.011749	0.000355	-33.085	5770	6797	87444
Newar_Nepal	HanS_Bazhong	Huatudong_Guangxi	Mbuti	-0.011474	0.000347	-33.042	6785	7959	102312
Newar_Nepal	Qiang_Aba	Taiwan_Hanben	Mbuti	-0.010708	0.000325	-32.934	7781	9036	117182
Newar_Nepal	HanS_Meishan	LaCen	Mbuti	-0.012152	0.000369	-32.903	6347	7521	96665
Newar_Nepal	HanS_Deyang	GaoHuaHua	Mbuti	-0.011598	0.000353	-32.895	7075	8318	107183
Newar_Nepal	Bai_Dali	BaBanQinCen	Mbuti	-0.011097	0.000337	-32.893	5795	6766	87444
Newar_Nepal	HanS_Bazhong	GaoHuaHua	Mbuti	-0.011481	0.000349	-32.893	7069	8300	107184
Newar_Nepal	HanS_Guangyuan	GaoHuaHua	Mbuti	-0.011298	0.000344	-32.883	7086	8297	107183
Newar_Nepal	HanS_Dazhou	Baitaishan_Guangxi	Mbuti	-0.011917	0.000363	-32.875	6572	7760	99673
Newar_Nepal	HanS_Meishan	Baitaishan_Guangxi	Mbuti	-0.01173	0.000357	-32.861	6579	7748	99672
Newar_Nepal	HanS_Guangyuan	Xitoucun_LN	Mbuti	-0.012229	0.000372	-32.847	4560	5414	69863
Newar_Nepal	HanS_Liangshan	LaCen	Mbuti	-0.012189	0.000371	-32.818	6341	7519	96662
Newar_Nepal	HanY_Zhaotong	Xitoucun_LN	Mbuti	-0.012367	0.000377	-32.772	4551	5415	69863
Newar_Nepal	HanS_Chengdu	LaCen	Mbuti	-0.012629	0.000386	-32.747	6325	7546	96666
Newar_Nepal	HanG_Longnan	Taiwan_Hanben	Mbuti	-0.011271	0.000344	-32.736	7740	9061	117160
Newar_Nepal	HanS_Neijiang	GaoHuaHua	Mbuti	-0.011917	0.000365	-32.665	7057	8335	107183
Newar_Nepal	HanS_Mianyang	LaCen	Mbuti	-0.012044	0.000369	-32.655	6352	7516	96662
Newar_Nepal	Mosuo_Yanyuan	Huatudong_Guangxi	Mbuti	-0.010161	0.000311	-32.652	6825	7860	101880
Newar_Nepal	HanS_Neijiang	BaBanQinCen	Mbuti	-0.012243	0.000375	-32.637	5751	6821	87443
Newar_Nepal	Yi_Xichang	Xitoucun_LN	Mbuti	-0.010837	0.000332	-32.616	4588	5343	69609
Newar_Nepal	HanY_Zhaotong	GaoHuaHua	Mbuti	-0.011529	0.000354	-32.588	7067	8303	107183
Newar_Nepal	HanS_Yibin	LaCen	Mbuti	-0.012113	0.000372	-32.586	6349	7520	96664
Newar_Nepal	Bai_Dali	Xitoucun_LN	Mbuti	-0.011693	0.000359	-32.58	4578	5395	69864
Newar_Nepal	HanS_Meishan	Huatudong_Guangxi	Mbuti	-0.011389	0.00035	-32.543	6799	7964	102311
Newar_Nepal	HanS_Liangshan	GaoHuaHua	Mbuti	-0.011415	0.000351	-32.536	7078	8302	107180
Newar_Nepal	HanS_Suining	LaCen	Mbuti	-0.01239	0.000381	-32.528	6337	7535	96666
Newar_Nepal	HanY_Honghe	Xitoucun_LN	Mbuti	-0.011748	0.000361	-32.512	4580	5401	69864
Newar_Nepal	HanY_Zhaotong	Baitaishan_Guangxi	Mbuti	-0.011716	0.00036	-32.506	6577	7744	99672
Newar_Nepal	HanY_Honghe	BaBanQinCen	Mbuti	-0.011386	0.000351	-32.482	5788	6784	87444
Newar_Nepal	HanS_Guangyuan	Baitaishan_Guangxi	Mbuti	-0.011401	0.000351	-32.456	6595	7732	99672
Newar_Nepal	HanS_Leshan	LaCen	Mbuti	-0.01225	0.000378	-32.369	6341	7525	96666
Newar_Nepal	Tibetan_Zhuoni	Taiwan_Hanben	Mbuti	-0.007951	0.000246	-32.364	7966	8898	117187
Newar_Nepal	HanS_Luzhou	Xitoucun_LN	Mbuti	-0.012554	0.000388	-32.346	4553	5430	69864
Newar_Nepal	HanY_Qujing	BaBanQinCen	Mbuti	-0.011288	0.000349	-32.338	5785	6772	87444
Newar_Nepal	HanS_Ziyang	Huatudong_Guangxi	Mbuti	-0.011481	0.000355	-32.329	6798	7973	102312
Newar_Nepal	Yi_Honghe	Xitoucun_LN	Mbuti	-0.01195	0.00037	-32.259	4568	5403	69864
Newar_Nepal	HanY_Kunming	Xitoucun_LN	Mbuti	-0.011883	0.000369	-32.234	4571	5401	69864
Newar_Nepal	Yi_Honghe	GaoHuaHua	Mbuti	-0.01107	0.000344	-32.223	7099	8286	107184
Newar_Nepal	HanS_Zigong	LaCen	Mbuti	-0.012551	0.00039	-32.217	6322	7535	96666
Newar_Nepal	HanS_Nanchong	LaCen	Mbuti	-0.011939	0.000371	-32.195	6357	7511	96666
Newar_Nepal	HanS_Ziyang	LaCen	Mbuti	-0.012451	0.000387	-32.184	6340	7543	96666
Newar_Nepal	HanS_Liangshan	Xitoucun_LN	Mbuti	-0.012265	0.000381	-32.167	4558	5415	69861
Newar_Nepal	HanS_Liangshan	Baitaishan_Guangxi	Mbuti	-0.011718	0.000365	-32.144	6579	7747	99669
Newar_Nepal	HanS_Neijiang	Baitaishan_Guangxi	Mbuti	-0.01173	0.000365	-32.144	6582	7751	99672
Newar_Nepal	HanS_Yaan	Baitaishan_Guangxi	Mbuti	-0.012023	0.000374	-32.129	6565	7763	99670
Newar_Nepal	HanS_Deyang	Xitoucun_LN	Mbuti	-0.01227	0.000382	-32.128	4560	5418	69863
Newar_Nepal	HanY_Zhaotong	Huatudong_Guangxi	Mbuti	-0.011751	0.000366	-32.102	6775	7977	102311
Newar_Nepal	HanS_Neijiang	Huatudong_Guangxi	Mbuti	-0.011692	0.000364	-32.101	6782	7978	102311
Newar_Nepal	HanY_Kunming	Baitaishan_Guangxi	Mbuti	-0.011235	0.00035	-32.101	6602	7721	99673
Newar_Nepal	Yi_Guizhou	Baitaishan_Guangxi	Mbuti	-0.011381	0.000355	-32.061	6602	7736	99673
Newar_Nepal	HanS_Neijiang	LaCen	Mbuti	-0.01234	0.000385	-32.052	6337	7530	96665
Newar_Nepal	HanS_Dazhou	LaCen	Mbuti	-0.012345	0.000385	-32.03	6334	7527	96666
Newar_Nepal	HanG_Jiuquan	Xitoucun_LN	Mbuti	-0.011359	0.000355	-32.016	4583	5376	69864
Newar_Nepal	Tibetan_Diqing	Taiwan_Hanben	Mbuti	-0.00995	0.000311	-31.998	7806	8972	117185
Newar_Nepal	HanY_Dali	GaoHuaHua	Mbuti	-0.011175	0.000349	-31.988	7085	8283	107182
Newar_Nepal	HanY_Yuxi	Baitaishan_Guangxi	Mbuti	-0.01122	0.000351	-31.967	6599	7717	99672
Newar_Nepal	HanY_Zhaotong	BaBanQinCen	Mbuti	-0.012022	0.000376	-31.945	5753	6804	87444
Newar_Nepal	HanS_Luzhou	GaoHuaHua	Mbuti	-0.011819	0.00037	-31.931	7065	8331	107184
Newar_Nepal	Yi_Liangshan	GaoHuaHua	Mbuti	-0.010938	0.000343	-31.923	7100	8273	107183
Tamang_Nepal	HanS_Leshan	Taiwan_Hanben	Mbuti	-0.007372	0.000231	-31.9	7718	8582	117186
Newar_Nepal	Qiang_Mianyang	GaoHuaHua	Mbuti	-0.01156	0.000362	-31.898	7060	8299	107183
Newar_Nepal	HanY_Honghe	GaoHuaHua	Mbuti	-0.010992	0.000345	-31.898	7106	8284	107184
Newar_Nepal	HanS_Guangan	LaCen	Mbuti	-0.012172	0.000382	-31.884	6347	7524	96666
Newar_Nepal	Mosuo_Yanyuan	GaoHuaHua	Mbuti	-0.009931	0.000312	-31.87	7124	8184	106757
Newar_Nepal	HanG_Wuwei	Xitoucun_LN	Mbuti	-0.011483	0.00036	-31.864	4581	5383	69864
Newar_Nepal	HanG_Lanzhou	GaoHuaHua	Mbuti	-0.010577	0.000332	-31.858	7118	8251	107184
Newar_Nepal	HanY_Yuxi	Huatudong_Guangxi	Mbuti	-0.011195	0.000352	-31.825	6800	7945	102311
Newar_Nepal	HanY_Kunming	GaoHuaHua	Mbuti	-0.010976	0.000345	-31.795	7101	8277	107184
Newar_Nepal	HanG_Zhangye	Xitoucun_LN	Mbuti	-0.011407	0.00036	-31.719	4580	5377	69863
Newar_Nepal	HanY_Honghe	Huatudong_Guangxi	Mbuti	-0.011164	0.000352	-31.684	6815	7957	102312
Newar_Nepal	HanY_Dali	Baitaishan_Guangxi	Mbuti	-0.011088	0.00035	-31.678	6601	7706	99671
Newar_Nepal	HanS_Yaan	BaBanQinCen	Mbuti	-0.011872	0.000375	-31.674	5761	6799	87444
Newar_Nepal	Yi_Guizhou	Xitoucun_LN	Mbuti	-0.012141	0.000383	-31.667	4569	5418	69864
Newar_Nepal	Achang_China	LaCen	Mbuti	-0.012015	0.00038	-31.652	6347	7509	96666
Newar_Nepal	Yi_Guizhou	BaBanQinCen	Mbuti	-0.0116	0.000366	-31.652	5777	6791	87444
Newar_Nepal	HanY_Honghe	Baitaishan_Guangxi	Mbuti	-0.011247	0.000355	-31.651	6610	7731	99673
Newar_Nepal	HanS_Yaan	GaoHuaHua	Mbuti	-0.011462	0.000362	-31.64	7076	8304	107181
Newar_Nepal	Yi_Guizhou	GaoHuaHua	Mbuti	-0.011483	0.000363	-31.63	7087	8318	107184
Newar_Nepal	HanY_Kunming	LaCen	Mbuti	-0.011616	0.000368	-31.595	6368	7491	96666
Newar_Nepal	HanS_Guangyuan	LaCen	Mbuti	-0.011816	0.000374	-31.58	6359	7501	96665
Newar_Nepal	Qiang_Mianyang	BaBanQinCen	Mbuti	-0.011835	0.000375	-31.568	5753	6788	87443
Newar_Nepal	Yi_Liangshan	BaBanQinCen	Mbuti	-0.011484	0.000364	-31.567	5773	6777	87444
Newar_Nepal	Yi_Liangshan	Huatudong_Guangxi	Mbuti	-0.011064	0.000351	-31.567	6810	7942	102311
Newar_Nepal	HanG_Jiuquan	Baitaishan_Guangxi	Mbuti	-0.010851	0.000344	-31.545	6614	7696	99673
Newar_Nepal	HanS_Bazhong	LaCen	Mbuti	-0.011996	0.000381	-31.52	6346	7505	96666
Newar_Nepal	Tibetan_Ganzi	Baitaishan_Guangxi	Mbuti	-0.010481	0.000333	-31.49	6631	7675	99673
Newar_Nepal	HanY_Yuxi	BaBanQinCen	Mbuti	-0.011599	0.000369	-31.438	5769	6783	87444
Newar_Nepal	HanY_Zhaotong	LaCen	Mbuti	-0.012211	0.000389	-31.428	6335	7515	96665
Newar_Nepal	Yi_Honghe	Baitaishan_Guangxi	Mbuti	-0.011231	0.000358	-31.415	6607	7727	99673
Newar_Nepal	Qiang_Mianyang	Xitoucun_LN	Mbuti	-0.012239	0.00039	-31.408	4550	5405	69863
Newar_Nepal	HanS_Deyang	LaCen	Mbuti	-0.01216	0.000387	-31.403	6346	7521	96665
Newar_Nepal	HanY_Qujing	GaoHuaHua	Mbuti	-0.010688	0.000341	-31.374	7116	8261	107184
Newar_Nepal	HanS_Luzhou	Baitaishan_Guangxi	Mbuti	-0.011836	0.000378	-31.327	6578	7758	99673
Newar_Nepal	Qiang_Mianyang	Huatudong_Guangxi	Mbuti	-0.011528	0.000368	-31.315	6782	7962	102311
Newar_Nepal	HanG_Pingliang	Baitaishan_Guangxi	Mbuti	-0.01048	0.000335	-31.239	6635	7679	99672
Newar_Nepal	HanG_Pingliang	Huatudong_Guangxi	Mbuti	-0.010636	0.000341	-31.218	6832	7920	102311
Newar_Nepal	HanS_Leshan	Taiwan_Gongguan	Mbuti	-0.013118	0.000421	-31.194	4850	5817	73688
Newar_Nepal	HanY_Qujing	LaCen	Mbuti	-0.011434	0.000367	-31.154	6374	7480	96666
Newar_Nepal	HanY_Yuxi	GaoHuaHua	Mbuti	-0.010976	0.000352	-31.146	7097	8274	107184
Newar_Nepal	HanG_Jinchang	Taiwan_Hanben	Mbuti	-0.011101	0.000357	-31.106	7751	9052	117154
Newar_Nepal	Qiang_Mianyang	Baitaishan_Guangxi	Mbuti	-0.011638	0.000374	-31.092	6577	7737	99672
Newar_Nepal	HanG_Pingliang	GaoHuaHua	Mbuti	-0.01043	0.000336	-31.077	7126	8244	107183
Newar_Nepal	HanG_Qingyang	GaoHuaHua	Mbuti	-0.010301	0.000332	-31.075	7132	8236	107183
Newar_Nepal	Tibetan_Muli	GaoHuaHua	Mbuti	-0.00945	0.000304	-31.058	7145	8153	106757
Newar_Nepal	HanG_Tianshui	GaoHuaHua	Mbuti	-0.010444	0.000336	-31.051	7124	8243	107183
Newar_Nepal	HanG_Qingyang	Huatudong_Guangxi	Mbuti	-0.010428	0.000336	-31.05	6841	7908	102311
Newar_Nepal	Mosuo_Yanyuan	Xitoucun_LN	Mbuti	-0.010384	0.000335	-31.039	4597	5320	69609
Newar_Nepal	HanY_Yuxi	Xitoucun_LN	Mbuti	-0.011829	0.000381	-31.028	4572	5399	69864
Newar_Nepal	Yi_Guizhou	Huatudong_Guangxi	Mbuti	-0.011171	0.00036	-30.992	6814	7956	102312
Newar_Nepal	HanG_Lanzhou	Huatudong_Guangxi	Mbuti	-0.010598	0.000342	-30.986	6835	7919	102312
Newar_Nepal	HanS_Yaan	Huatudong_Guangxi	Mbuti	-0.011665	0.000377	-30.975	6782	7975	102309
Newar_Nepal	HanY_Qujing	Baitaishan_Guangxi	Mbuti	-0.010859	0.000351	-30.974	6617	7700	99672
Newar_Nepal	Mosuo_Yanyuan	Baitaishan_Guangxi	Mbuti	-0.010074	0.000325	-30.967	6628	7629	99268
Newar_Nepal	HanS_Deyang	Taiwan_Gongguan	Mbuti	-0.013112	0.000424	-30.944	4847	5813	73687
Newar_Nepal	HanS_Meishan	Taiwan_Gongguan	Mbuti	-0.012901	0.000417	-30.934	4855	5806	73687
Newar_Nepal	Tibetan_Dujiangyan	Baitaishan_Guangxi	Mbuti	-0.009721	0.000314	-30.921	6641	7606	99268
Newar_Nepal	HanG_Zhangye	GaoHuaHua	Mbuti	-0.01075	0.000348	-30.916	7106	8259	107183
Newar_Nepal	HanG_Wuwei	GaoHuaHua	Mbuti	-0.010419	0.000337	-30.91	7129	8246	107184
Newar_Nepal	HanS_Ziyang	Liangdao2_EN	Mbuti	-0.011362	0.000368	-30.885	6741	7909	102742
Newar_Nepal	HanY_Kunming	Huatudong_Guangxi	Mbuti	-0.011024	0.000357	-30.883	6814	7941	102312
Newar_Nepal	HanY_Qujing	Huatudong_Guangxi	Mbuti	-0.010927	0.000354	-30.871	6817	7935	102311
Newar_Nepal	Yi_Liangshan	Baitaishan_Guangxi	Mbuti	-0.010991	0.000356	-30.852	6611	7706	99672
Newar_Nepal	HanG_Jiuquan	GaoHuaHua	Mbuti	-0.010423	0.000338	-30.832	7123	8240	107184
Newar_Nepal	HanG_Jiuquan	BaBanQinCen	Mbuti	-0.010734	0.000348	-30.82	5802	6740	87444
Newar_Nepal	HanS_Neijiang	Taiwan_Gongguan	Mbuti	-0.012988	0.000422	-30.812	4856	5814	73688
Newar_Nepal	HanY_Dali	BaBanQinCen	Mbuti	-0.01119	0.000363	-30.809	5784	6763	87443
Newar_Nepal	HanG_Zhangye	Baitaishan_Guangxi	Mbuti	-0.010937	0.000355	-30.793	6612	7702	99671
Newar_Nepal	Yi_Kunming	GaoHuaHua	Mbuti	-0.011173	0.000363	-30.76	7093	8291	107183
Newar_Nepal	Tibetan_Muli	Huatudong_Guangxi	Mbuti	-0.009644	0.000314	-30.758	6847	7830	101880
Newar_Nepal	HanY_Dali	Xitoucun_LN	Mbuti	-0.011615	0.000378	-30.723	4576	5387	69862
Newar_Nepal	Yi_Honghe	LaCen	Mbuti	-0.011907	0.000388	-30.703	6355	7506	96666
Newar_Nepal	HanG_Pingliang	BaBanQinCen	Mbuti	-0.010701	0.000349	-30.699	5808	6743	87443
Newar_Nepal	Yi_Yuxi	BaBanQinCen	Mbuti	-0.011359	0.00037	-30.67	5776	6770	87444
Newar_Nepal	Achang_China	Taiwan_Gongguan	Mbuti	-0.012754	0.000416	-30.663	4860	5800	73688
Newar_Nepal	Mosuo_Yanyuan	BaBanQinCen	Mbuti	-0.009849	0.000322	-30.634	5815	6673	87107
Newar_Nepal	HanY_Honghe	LaCen	Mbuti	-0.011498	0.000376	-30.612	6382	7494	96666
Newar_Nepal	Bai_Dali	LaCen	Mbuti	-0.011111	0.000363	-30.59	6392	7467	96666
Newar_Nepal	Tibetan_Dujiangyan	Huatudong_Guangxi	Mbuti	-0.009607	0.000314	-30.579	6850	7828	101880
Newar_Nepal	HanS_Suining	Taiwan_Gongguan	Mbuti	-0.013174	0.000431	-30.578	4847	5818	73688
Newar_Nepal	HanG_Baiyin	Xitoucun_LN	Mbuti	-0.010997	0.00036	-30.572	4599	5367	69864
Newar_Nepal	HanG_Tianshui	Huatudong_Guangxi	Mbuti	-0.010559	0.000346	-30.551	6834	7914	102311
Newar_Nepal	HanG_Pingliang	Xitoucun_LN	Mbuti	-0.010996	0.00036	-30.539	4599	5367	69863
Newar_Nepal	HanS_Liangshan	Huatudong_Guangxi	Mbuti	-0.0112	0.000367	-30.528	6805	7951	102308
Newar_Nepal	HanG_Lanzhou	BaBanQinCen	Mbuti	-0.010671	0.00035	-30.527	5810	6743	87444
Newar_Nepal	HanS_Dazhou	Taiwan_Gongguan	Mbuti	-0.013086	0.000429	-30.522	4850	5814	73688
Newar_Nepal	HanG_Wuwei	Huatudong_Guangxi	Mbuti	-0.010526	0.000345	-30.499	6837	7914	102312
Newar_Nepal	HanS_Zigong	Taiwan_Gongguan	Mbuti	-0.013322	0.000437	-30.478	4842	5823	73688
Newar_Nepal	HanG_Wuwei	BaBanQinCen	Mbuti	-0.010627	0.000349	-30.477	5807	6737	87444
Newar_Nepal	HanG_Lanzhou	Baitaishan_Guangxi	Mbuti	-0.010579	0.000347	-30.475	6630	7685	99673
Newar_Nepal	Yi_Yuxi	Xitoucun_LN	Mbuti	-0.011779	0.000387	-30.457	4570	5393	69864
Newar_Nepal	HanG_Dingxi	Xitoucun_LN	Mbuti	-0.011567	0.00038	-30.442	4580	5388	69863
Newar_Nepal	HanG_Jiuquan	Huatudong_Guangxi	Mbuti	-0.010532	0.000346	-30.438	6830	7907	102312
Newar_Nepal	Yi_Liangshan	Xitoucun_LN	Mbuti	-0.011532	0.000379	-30.426	4579	5385	69863
Newar_Nepal	HanS_Yibin	Taiwan_Gongguan	Mbuti	-0.012822	0.000423	-30.33	4860	5805	73687
Newar_Nepal	HanS_Guangan	Taiwan_Gongguan	Mbuti	-0.012977	0.000428	-30.317	4861	5817	73688
Newar_Nepal	HanS_Luzhou	Taiwan_Gongguan	Mbuti	-0.013221	0.000436	-30.31	4848	5822	73688
Newar_Nepal	Hani_Puer	BaBanQinCen	Mbuti	-0.011402	0.000376	-30.307	5784	6781	87444
Newar_Nepal	HanS_Leshan	Liangdao2_EN	Mbuti	-0.011541	0.000381	-30.292	6731	7917	102742
Newar_Nepal	HanS_Yaan	LaCen	Mbuti	-0.012057	0.000398	-30.287	6348	7513	96664
Newar_Nepal	HanG_Qingyang	Xitoucun_LN	Mbuti	-0.011187	0.00037	-30.25	4591	5373	69863
Newar_Nepal	HanG_Tianshui	BaBanQinCen	Mbuti	-0.010763	0.000356	-30.249	5802	6744	87443
Newar_Nepal	HanY_Qujing	Taiwan_Gongguan	Mbuti	-0.012378	0.000409	-30.245	4875	5787	73688
Newar_Nepal	Tibetan_Gangcha	Taiwan_Hanben	Mbuti	-0.00778	0.000257	-30.236	7943	8854	117187
Newar_Nepal	Nakhi_Lijiang	Huatudong_Guangxi	Mbuti	-0.01073	0.000355	-30.225	6834	7932	102311
Newar_Nepal	Yi_Kunming	LaCen	Mbuti	-0.011792	0.00039	-30.218	6362	7502	96666
Newar_Nepal	HanG_Qingyang	Baitaishan_Guangxi	Mbuti	-0.010404	0.000345	-30.186	6641	7678	99672
Newar_Nepal	Tibetan_Ganzi	GaoHuaHua	Mbuti	-0.010194	0.000338	-30.175	7131	8223	107184
Newar_Nepal	Tibetan_Muli	Baitaishan_Guangxi	Mbuti	-0.009539	0.000316	-30.174	6651	7598	99268
Newar_Nepal	HanS_Ziyang	Taiwan_Gongguan	Mbuti	-0.012962	0.00043	-30.164	4857	5812	73688
Newar_Nepal	HanG_Wuwei	Baitaishan_Guangxi	Mbuti	-0.010596	0.000351	-30.161	6632	7689	99673
Newar_Nepal	Yi_Yuxi	GaoHuaHua	Mbuti	-0.010826	0.000359	-30.137	7105	8266	107184
Newar_Nepal	Yi_Yuxi	Huatudong_Guangxi	Mbuti	-0.011111	0.000369	-30.136	6808	7945	102311
Tamang_Nepal	HanS_Meishan	Taiwan_Hanben	Mbuti	-0.007143	0.000237	-30.127	7743	8580	117186
Newar_Nepal	HanS_Mianyang	Taiwan_Gongguan	Mbuti	-0.012852	0.000427	-30.099	4862	5810	73686
Newar_Nepal	HanS_Nanchong	Taiwan_Gongguan	Mbuti	-0.012636	0.00042	-30.091	4870	5801	73688
Newar_Nepal	HanG_Tianshui	Xitoucun_LN	Mbuti	-0.010991	0.000365	-30.09	4596	5364	69863
Newar_Nepal	Nakhi_Lijiang	BaBanQinCen	Mbuti	-0.010689	0.000355	-30.08	5812	6746	87443
Newar_Nepal	HanS_Nanchong	Liangdao2_EN	Mbuti	-0.010753	0.000358	-30.075	6766	7871	102742
Newar_Nepal	HanG_Baiyin	Baitaishan_Guangxi	Mbuti	-0.01037	0.000345	-30.066	6647	7681	99673
Newar_Nepal	HanG_Qingyang	BaBanQinCen	Mbuti	-0.010657	0.000355	-30.042	5809	6741	87443
Newar_Nepal	HanG_Zhangye	BaBanQinCen	Mbuti	-0.010759	0.000358	-30.015	5801	6742	87444
Newar_Nepal	HanY_Yuxi	LaCen	Mbuti	-0.01171	0.00039	-30.011	6359	7491	96666
Newar_Nepal	Yi_Xichang	LaCen	Mbuti	-0.010366	0.000345	-30.01	6401	7399	96291
Newar_Nepal	Yi_Honghe	Huatudong_Guangxi	Mbuti	-0.011168	0.000372	-29.988	6811	7953	102312
Newar_Nepal	Bai_Guizhou	GaoHuaHua	Mbuti	-0.011864	0.000396	-29.961	7071	8342	107183
Newar_Nepal	Hani_Puer	Xitoucun_LN	Mbuti	-0.011454	0.000383	-29.925	4591	5391	69863
Tamang_Nepal	HanS_Zigong	Taiwan_Hanben	Mbuti	-0.007535	0.000252	-29.92	7714	8597	117187
Newar_Nepal	Tibetan_Ganzi	Huatudong_Guangxi	Mbuti	-0.010406	0.000348	-29.882	6838	7903	102312
Newar_Nepal	HanG_Lanzhou	Xitoucun_LN	Mbuti	-0.011262	0.000377	-29.873	4588	5375	69864
Newar_Nepal	Yi_Kunming	Huatudong_Guangxi	Mbuti	-0.011162	0.000374	-29.857	6811	7953	102311
Newar_Nepal	HanS_Bazhong	Taiwan_Gongguan	Mbuti	-0.012851	0.00043	-29.854	4851	5798	73688
Newar_Nepal	HanY_Dali	Huatudong_Guangxi	Mbuti	-0.011075	0.000371	-29.846	6806	7939	102310
Newar_Nepal	HanS_Luzhou	LaCen	Mbuti	-0.012022	0.000403	-29.844	6355	7517	96666
Tamang_Nepal	HanS_Suining	Taiwan_Hanben	Mbuti	-0.007306	0.000245	-29.837	7732	8589	117187
Newar_Nepal	HanG_Tianshui	Baitaishan_Guangxi	Mbuti	-0.010683	0.000358	-29.836	6627	7692	99672
Newar_Nepal	HanS_Chengdu	Taiwan_Gongguan	Mbuti	-0.012858	0.000431	-29.831	4855	5803	73688
Newar_Nepal	Yi_Liangshan	LaCen	Mbuti	-0.011176	0.000375	-29.803	6380	7460	96665
Newar_Nepal	Nakhi_Lijiang	Xitoucun_LN	Mbuti	-0.011089	0.000372	-29.775	4597	5372	69863
Newar_Nepal	HanG_Jiuquan	LaCen	Mbuti	-0.0111	0.000373	-29.771	6389	7462	96666
Newar_Nepal	Nakhi_Lijiang	GaoHuaHua	Mbuti	-0.010625	0.000358	-29.718	7128	8267	107183
Newar_Nepal	Yi_Guizhou	LaCen	Mbuti	-0.011591	0.00039	-29.698	6379	7500	96666
Newar_Nepal	Tibetan_Dujiangyan	GaoHuaHua	Mbuti	-0.009303	0.000313	-29.686	7149	8142	106757
Newar_Nepal	Yi_Chuxiong	BaBanQinCen	Mbuti	-0.011572	0.00039	-29.67	5790	6802	87438
Newar_Nepal	Hani_Puer	Baitaishan_Guangxi	Mbuti	-0.010924	0.000368	-29.669	6624	7713	99671
Newar_Nepal	HanG_Baiyin	GaoHuaHua	Mbuti	-0.010113	0.000341	-29.64	7149	8233	107184
Newar_Nepal	Bai_Dali	Taiwan_Gongguan	Mbuti	-0.01168	0.000394	-29.629	4901	5762	73688
Newar_Nepal	HanS_Mianyang	Liangdao2_EN	Mbuti	-0.010995	0.000371	-29.604	6753	7883	102738
Newar_Nepal	Qiang_Mianyang	LaCen	Mbuti	-0.011807	0.000399	-29.603	6346	7487	96665
Newar_Nepal	HanG_Dingxi	GaoHuaHua	Mbuti	-0.010638	0.00036	-29.591	7120	8260	107183
Newar_Nepal	HanG_Dingxi	Baitaishan_Guangxi	Mbuti	-0.010913	0.000369	-29.57	6618	7706	99672
Newar_Nepal	Hani_Puer	Huatudong_Guangxi	Mbuti	-0.010812	0.000366	-29.514	6831	7937	102310
Newar_Nepal	Yi_Kunming	Xitoucun_LN	Mbuti	-0.011726	0.000397	-29.508	4577	5396	69864
Newar_Nepal	Yi_Kunming	BaBanQinCen	Mbuti	-0.011639	0.000395	-29.502	5775	6793	87443
Tamang_Nepal	HanS_Nanchong	Taiwan_Hanben	Mbuti	-0.006915	0.000235	-29.464	7756	8566	117187
Tamang_Nepal	HanS_Chengdu	Taiwan_Hanben	Mbuti	-0.007192	0.000244	-29.462	7737	8580	117187
Newar_Nepal	HanY_Chuxiong	GaoHuaHua	Mbuti	-0.01121	0.000381	-29.448	7087	8289	107178
Newar_Nepal	HanS_Suining	Liangdao2_EN	Mbuti	-0.011149	0.000379	-29.429	6746	7892	102742
Newar_Nepal	Hani_Puer	GaoHuaHua	Mbuti	-0.010663	0.000362	-29.417	7123	8266	107183
Newar_Nepal	HanY_Dali	LaCen	Mbuti	-0.011564	0.000394	-29.361	6365	7483	96664
Newar_Nepal	Yi_Xichang	Taiwan_Gongguan	Mbuti	-0.010978	0.000374	-29.344	4905	5711	73409
Newar_Nepal	HanG_Zhangye	Huatudong_Guangxi	Mbuti	-0.010458	0.000356	-29.342	6836	7906	102310
Newar_Nepal	HanS_Meishan	Liangdao2_EN	Mbuti	-0.011067	0.000377	-29.34	6749	7887	102741
Tamang_Nepal	HanS_Guangan	Taiwan_Hanben	Mbuti	-0.007074	0.000241	-29.328	7751	8580	117187
Newar_Nepal	HanS_Liangshan	Taiwan_Gongguan	Mbuti	-0.012864	0.000439	-29.316	4854	5802	73685
Newar_Nepal	HanS_Guangan	Liangdao2_EN	Mbuti	-0.010936	0.000373	-29.291	6760	7883	102742
Newar_Nepal	HanS_Yibin	Liangdao2_EN	Mbuti	-0.010986	0.000375	-29.291	6759	7887	102740
Tibetan_Zhuoni	HanS_Meishan	Taiwan_Hanben	Mbuti	-0.004438	0.000152	-29.251	7813	8333	117293
Tibetan_Zhuoni	HanS_Mianyang	Taiwan_Hanben	Mbuti	-0.004295	0.000147	-29.219	7822	8325	117288
Newar_Nepal	HanS_Dazhou	Liangdao2_EN	Mbuti	-0.011064	0.000379	-29.167	6746	7883	102742
Tamang_Nepal	HanS_Mianyang	Taiwan_Hanben	Mbuti	-0.006999	0.00024	-29.13	7749	8569	117182
Newar_Nepal	HanG_Lanzhou	LaCen	Mbuti	-0.010661	0.000366	-29.123	6406	7437	96666
Newar_Nepal	HanG_Dingxi	Huatudong_Guangxi	Mbuti	-0.010749	0.000369	-29.111	6829	7928	102311
Newar_Nepal	Bai_Guizhou	Huatudong_Guangxi	Mbuti	-0.012005	0.000413	-29.098	6777	8005	102311
Tamang_Nepal	Achang_China	Taiwan_Hanben	Mbuti	-0.007158	0.000246	-29.075	7733	8571	117187
Newar_Nepal	Tibetan_Ganzi	Xitoucun_LN	Mbuti	-0.010757	0.00037	-29.073	4601	5352	69864
Newar_Nepal	Bai_Dali	Liangdao2_EN	Mbuti	-0.010089	0.000347	-29.07	6796	7833	102742
Newar_Nepal	HanG_Baiyin	Huatudong_Guangxi	Mbuti	-0.010404	0.000358	-29.058	6846	7911	102312
Newar_Nepal	Nakhi_Lijiang	Baitaishan_Guangxi	Mbuti	-0.010586	0.000364	-29.05	6640	7695	99672
Newar_Nepal	HanG_Dingxi	BaBanQinCen	Mbuti	-0.010846	0.000374	-28.994	5800	6749	87443
Newar_Nepal	Yi_Honghe	Taiwan_Gongguan	Mbuti	-0.012368	0.000427	-28.96	4880	5791	73688
Newar_Nepal	HanS_Chengdu	Liangdao2_EN	Mbuti	-0.010856	0.000375	-28.95	6758	7873	102742
Newar_Nepal	Yi_Yuxi	Baitaishan_Guangxi	Mbuti	-0.011128	0.000385	-28.935	6601	7710	99672
Newar_Nepal	Yi_Chuxiong	GaoHuaHua	Mbuti	-0.010833	0.000375	-28.926	7119	8280	107176
Newar_Nepal	Yi_Kunming	Baitaishan_Guangxi	Mbuti	-0.010952	0.000379	-28.924	6613	7705	99671
Newar_Nepal	Nakhi_Lijiang	LaCen	Mbuti	-0.011135	0.000386	-28.881	6394	7470	96665
Newar_Nepal	HanY_Kunming	Taiwan_Gongguan	Mbuti	-0.012177	0.000422	-28.861	4884	5781	73688
Tibetan_Zhuoni	HanS_Suining	Taiwan_Hanben	Mbuti	-0.004598	0.000159	-28.851	7805	8344	117294
Tibetan_Zhuoni	HanS_Zigong	Taiwan_Hanben	Mbuti	-0.004833	0.000168	-28.845	7785	8351	117294
Newar_Nepal	HanS_Liangshan	Liangdao2_EN	Mbuti	-0.010976	0.000381	-28.838	6755	7883	102738
Tamang_Nepal	HanS_Ziyang	Taiwan_Hanben	Mbuti	-0.007228	0.000251	-28.795	7742	8589	117187
Newar_Nepal	HanS_Bazhong	Liangdao2_EN	Mbuti	-0.010935	0.00038	-28.786	6747	7871	102742
Newar_Nepal	Tibetan_Dujiangyan	Xitoucun_LN	Mbuti	-0.009795	0.00034	-28.77	4611	5293	69609
Tamang_Nepal	HanS_Yibin	Taiwan_Hanben	Mbuti	-0.007062	0.000246	-28.751	7749	8577	117185
Newar_Nepal	Tibetan_Muli	Xitoucun_LN	Mbuti	-0.00976	0.000339	-28.749	4616	5295	69609
Newar_Nepal	HanS_Zigong	Liangdao2_EN	Mbuti	-0.011411	0.000397	-28.749	6731	7903	102742
Newar_Nepal	Achang_China	Liangdao2_EN	Mbuti	-0.010717	0.000373	-28.745	6766	7867	102742
Tibetan_Zhuoni	HanS_Leshan	Taiwan_Hanben	Mbuti	-0.004668	0.000162	-28.735	7795	8343	117292
Newar_Nepal	HanY_Chuxiong	Huatudong_Guangxi	Mbuti	-0.011448	0.000398	-28.731	6793	7964	102303
Newar_Nepal	Mosuo_Yanyuan	LaCen	Mbuti	-0.01007	0.000351	-28.73	6409	7379	96291
Newar_Nepal	Tibetan_Muli	BaBanQinCen	Mbuti	-0.00924	0.000322	-28.695	5836	6641	87107
Tamang_Nepal	HanS_Dazhou	Taiwan_Hanben	Mbuti	-0.007151	0.000249	-28.693	7733	8571	117187
Newar_Nepal	HanY_Kunming	Liangdao2_EN	Mbuti	-0.010724	0.000374	-28.675	6767	7869	102742
Newar_Nepal	HanS_Deyang	Liangdao2_EN	Mbuti	-0.011078	0.000387	-28.639	6748	7886	102741
Newar_Nepal	HanS_Guangyuan	Taiwan_Gongguan	Mbuti	-0.012356	0.000432	-28.635	4874	5785	73688
Newar_Nepal	HanY_Honghe	Taiwan_Gongguan	Mbuti	-0.012171	0.000425	-28.616	4887	5784	73688
Newar_Nepal	HanG_Baiyin	BaBanQinCen	Mbuti	-0.010204	0.000357	-28.609	5832	6724	87444
Newar_Nepal	HanS_Neijiang	Liangdao2_EN	Mbuti	-0.011189	0.000392	-28.546	6747	7897	102741
Newar_Nepal	HanG_Wuwei	LaCen	Mbuti	-0.010876	0.000381	-28.517	6396	7447	96666
Newar_Nepal	Yi_Honghe	Liangdao2_EN	Mbuti	-0.0107	0.000375	-28.513	6772	7872	102742
Newar_Nepal	HanY_Zhaotong	Taiwan_Gongguan	Mbuti	-0.012598	0.000442	-28.51	4861	5789	73688
Newar_Nepal	Yi_Xichang	Liangdao2_EN	Mbuti	-0.009465	0.000333	-28.45	6800	7769	102316
Tamang_Nepal	HanS_Bazhong	Taiwan_Hanben	Mbuti	-0.006886	0.000242	-28.416	7737	8544	117187
Newar_Nepal	HanG_Pingliang	LaCen	Mbuti	-0.01096	0.000386	-28.369	6394	7454	96665
Newar_Nepal	Yi_Liangshan	Taiwan_Gongguan	Mbuti	-0.011923	0.000421	-28.352	4887	5765	73688
Newar_Nepal	HanG_Tianshui	LaCen	Mbuti	-0.010995	0.000388	-28.348	6394	7457	96665
Newar_Nepal	HanG_Qingyang	LaCen	Mbuti	-0.010664	0.000376	-28.328	6407	7438	96665
Newar_Nepal	HanS_Luzhou	Liangdao2_EN	Mbuti	-0.010995	0.000389	-28.275	6761	7890	102742
Newar_Nepal	HanY_Zhaotong	Liangdao2_EN	Mbuti	-0.011049	0.000391	-28.228	6753	7888	102741
Newar_Nepal	Tibetan_Dujiangyan	BaBanQinCen	Mbuti	-0.00925	0.000328	-28.22	5833	6639	87107
Newar_Nepal	Hani_Puer	LaCen	Mbuti	-0.011016	0.000391	-28.139	6402	7467	96665
Tibetan_Zhuoni	HanS_Ziyang	Taiwan_Hanben	Mbuti	-0.004525	0.000161	-28.128	7817	8348	117294
Newar_Nepal	Yi_Yuxi	LaCen	Mbuti	-0.011467	0.000408	-28.124	6369	7478	96666
Tamang_Nepal	HanS_Guangyuan	Taiwan_Hanben	Mbuti	-0.006755	0.000241	-28.079	7751	8543	117186
Tamang_Nepal	HanS_Neijiang	Taiwan_Hanben	Mbuti	-0.007335	0.000262	-28.001	7735	8595	117186
Newar_Nepal	HanY_Chuxiong	Xitoucun_LN	Mbuti	-0.011903	0.000425	-27.994	4566	5397	69860
Newar_Nepal	HanY_Chuxiong	Baitaishan_Guangxi	Mbuti	-0.011332	0.000405	-27.983	6595	7724	99666
Newar_Nepal	HanY_Yuxi	Taiwan_Gongguan	Mbuti	-0.012027	0.00043	-27.973	4881	5767	73688
Tibetan_Zhuoni	HanS_Chengdu	Taiwan_Hanben	Mbuti	-0.004483	0.00016	-27.961	7809	8335	117294
Tibetan_Zhuoni	HanS_Yibin	Taiwan_Hanben	Mbuti	-0.004357	0.000156	-27.96	7820	8331	117292
Newar_Nepal	Yi_Chuxiong	LaCen	Mbuti	-0.011838	0.000424	-27.944	6368	7513	96657
Newar_Nepal	HanS_Yaan	Taiwan_Gongguan	Mbuti	-0.012386	0.000443	-27.939	4871	5784	73688
Newar_Nepal	HanS_Guangyuan	Liangdao2_EN	Mbuti	-0.010725	0.000384	-27.9	6767	7869	102741
Tamang_Nepal	HanS_Deyang	Taiwan_Hanben	Mbuti	-0.007146	0.000256	-27.867	7734	8571	117186
Newar_Nepal	HanS_Zigong	Shenxian	Mbuti	-0.011857	0.000426	-27.863	5169	6101	78659
Newar_Nepal	HanY_Qujing	Liangdao2_EN	Mbuti	-0.010303	0.00037	-27.862	6785	7844	102742
Newar_Nepal	HanS_Ziyang	Shenxian	Mbuti	-0.011655	0.000418	-27.85	5180	6096	78659
Newar_Nepal	Yi_Liangshan	Liangdao2_EN	Mbuti	-0.010332	0.000371	-27.833	6781	7843	102741
Newar_Nepal	HanY_Honghe	Liangdao2_EN	Mbuti	-0.010405	0.000374	-27.823	6787	7856	102742
Newar_Nepal	HanS_Chengdu	Shenxian	Mbuti	-0.011401	0.00041	-27.786	5187	6084	78659
Newar_Nepal	Tibetan_Ganzi	BaBanQinCen	Mbuti	-0.010044	0.000362	-27.782	5827	6705	87444
Tamang_Nepal	HanS_Liangshan	Taiwan_Hanben	Mbuti	-0.007036	0.000253	-27.77	7741	8566	117183
Newar_Nepal	HanG_Lanzhou	Liangdao2_EN	Mbuti	-0.01002	0.000361	-27.762	6795	7824	102742
Newar_Nepal	HanY_Yuxi	Liangdao2_EN	Mbuti	-0.01048	0.000378	-27.762	6775	7852	102742
Tibetan_Zhuoni	HanS_Guangan	Taiwan_Hanben	Mbuti	-0.004368	0.000157	-27.735	7820	8332	117294
Tibetan_Zhuoni	HanS_Nanchong	Taiwan_Hanben	Mbuti	-0.004209	0.000152	-27.701	7831	8325	117294
Newar_Nepal	Mosuo_Yanyuan	Taiwan_Gongguan	Mbuti	-0.010516	0.00038	-27.675	4918	5690	73409
Newar_Nepal	HanY_Chuxiong	BaBanQinCen	Mbuti	-0.011498	0.000416	-27.628	5777	6782	87440
Newar_Nepal	Tibetan_Ganzi	LaCen	Mbuti	-0.010404	0.000377	-27.624	6411	7417	96666
Newar_Nepal	Qiang_Mianyang	Taiwan_Gongguan	Mbuti	-0.012752	0.000462	-27.617	4856	5796	73687
Newar_Nepal	HanY_Dali	Liangdao2_EN	Mbuti	-0.010484	0.00038	-27.607	6771	7848	102740
Newar_Nepal	Achang_China	Shenxian	Mbuti	-0.011434	0.000415	-27.573	5183	6083	78659
Newar_Nepal	HanG_Jiuquan	Liangdao2_EN	Mbuti	-0.009826	0.000357	-27.495	6799	7808	102742
Newar_Nepal	Yi_Chuxiong	Xitoucun_LN	Mbuti	-0.011297	0.000411	-27.486	4596	5386	69858
Newar_Nepal	HanG_Zhangye	LaCen	Mbuti	-0.010853	0.000395	-27.45	6396	7445	96665
Tibetan_Zhuoni	HanS_Deyang	Taiwan_Hanben	Mbuti	-0.004444	0.000162	-27.423	7808	8329	117293
Newar_Nepal	HanS_Yibin	Shenxian	Mbuti	-0.011127	0.000406	-27.413	5201	6077	78658
Newar_Nepal	Bai_Guizhou	Baitaishan_Guangxi	Mbuti	-0.011666	0.000426	-27.371	6597	7760	99671
Tibetan_Zhuoni	Achang_China	Taiwan_Hanben	Mbuti	-0.004455	0.000163	-27.349	7806	8328	117294
Tamang_Nepal	HanY_Zhaotong	Taiwan_Hanben	Mbuti	-0.006982	0.000255	-27.345	7743	8562	117186
Newar_Nepal	HanG_Jiuquan	Taiwan_Gongguan	Mbuti	-0.011669	0.000427	-27.333	4894	5754	73688
Newar_Nepal	HanS_Yaan	Liangdao2_EN	Mbuti	-0.010766	0.000394	-27.316	6761	7867	102740
Newar_Nepal	Yi_Lincang	Xitoucun_LN	Mbuti	-0.011772	0.000431	-27.285	4574	5397	69862
Newar_Nepal	Tibetan_Xining	GaoHuaHua	Mbuti	-0.008873	0.000325	-27.283	7212	8163	107184
Newar_Nepal	Tibetan_Xining	GaoHuaHua	Mbuti	-0.008873	0.000325	-27.283	7212	8163	107184
Newar_Nepal	HanS_Suining	Shenxian	Mbuti	-0.011416	0.000419	-27.226	5185	6083	78659
Newar_Nepal	HanS_Dazhou	Shenxian	Mbuti	-0.011402	0.000419	-27.198	5182	6079	78659
Newar_Nepal	HanG_Lanzhou	Taiwan_Gongguan	Mbuti	-0.0114	0.000419	-27.188	4903	5743	73688
Newar_Nepal	HanS_Bazhong	Shenxian	Mbuti	-0.011289	0.000415	-27.18	5183	6071	78659
Newar_Nepal	HanG_Tianshui	Taiwan_Gongguan	Mbuti	-0.011389	0.000419	-27.157	4905	5744	73688
Newar_Nepal	Yi_Kunming	Taiwan_Gongguan	Mbuti	-0.012238	0.000452	-27.09	4886	5788	73688
Newar_Nepal	HanG_Wuwei	Taiwan_Gongguan	Mbuti	-0.01167	0.000431	-27.074	4896	5756	73688
Newar_Nepal	Yi_Guizhou	Taiwan_Gongguan	Mbuti	-0.012205	0.000451	-27.07	4885	5784	73688
Newar_Nepal	Yi_Chuxiong	Huatudong_Guangxi	Mbuti	-0.010839	0.000401	-27.057	6829	7938	102301
Newar_Nepal	Qiang_Mianyang	Liangdao2_EN	Mbuti	-0.010687	0.000395	-27.045	6757	7855	102741
Newar_Nepal	HanS_Meishan	Shenxian	Mbuti	-0.011293	0.000418	-27.042	5188	6076	78658
Newar_Nepal	HanY_Dali	Taiwan_Gongguan	Mbuti	-0.011768	0.000435	-27.04	4892	5759	73688
Newar_Nepal	Tibetan_Dujiangyan	LaCen	Mbuti	-0.00929	0.000344	-27.033	6439	7334	96291
Newar_Nepal	Yi_Guizhou	Liangdao2_EN	Mbuti	-0.010539	0.00039	-27.029	6784	7866	102742
Newar_Nepal	HanG_Baiyin	LaCen	Mbuti	-0.010312	0.000382	-27.005	6428	7424	96666
Newar_Nepal	HanS_Mianyang	Shenxian	Mbuti	-0.01158	0.000429	-26.995	5176	6087	78656
Newar_Nepal	Tibetan_Xining	Huatudong_Guangxi	Mbuti	-0.009274	0.000344	-26.983	6902	7851	102312
Newar_Nepal	Tibetan_Xining	Huatudong_Guangxi	Mbuti	-0.009274	0.000344	-26.983	6902	7851	102312
Tamang_Nepal	HanS_Luzhou	Taiwan_Hanben	Mbuti	-0.007044	0.000261	-26.977	7746	8571	117187
Newar_Nepal	HanG_Baiyin	Taiwan_Gongguan	Mbuti	-0.011209	0.000416	-26.966	4917	5743	73688
Newar_Nepal	Tibetan_Diqing	GaoHuaHua	Mbuti	-0.010302	0.000382	-26.953	7124	8229	107182
Newar_Nepal	Yi_Lincang	Baitaishan_Guangxi	Mbuti	-0.010881	0.000404	-26.938	6616	7701	99666
Tamang_Nepal	Qiang_Mianyang	Taiwan_Hanben	Mbuti	-0.00673	0.00025	-26.908	7748	8537	117186
Tibetan_Gangcha	HanS_Leshan	Taiwan_Hanben	Mbuti	-0.004836	0.00018	-26.901	7763	8330	117186
Newar_Nepal	HanS_Zigong	Tanshishan_LN	Mbuti	-0.012336	0.000459	-26.86	3275	3898	50522
Newar_Nepal	Yi_Lincang	Huatudong_Guangxi	Mbuti	-0.010944	0.000408	-26.834	6820	7940	102305
Newar_Nepal	Bai_Guizhou	BaBanQinCen	Mbuti	-0.011584	0.000432	-26.827	5784	6797	87444
Newar_Nepal	HanG_Longnan	GaoHuaHua	Mbuti	-0.011103	0.000414	-26.802	7080	8270	107163
Newar_Nepal	HanG_Pingliang	Liangdao2_EN	Mbuti	-0.009665	0.000361	-26.787	6814	7807	102741
Newar_Nepal	HanG_Pingliang	Taiwan_Gongguan	Mbuti	-0.011191	0.000418	-26.777	4911	5736	73687
Newar_Nepal	Bai_Guizhou	Xitoucun_LN	Mbuti	-0.011752	0.000439	-26.74	4584	5405	69864
Newar_Nepal	HanG_Qingyang	Taiwan_Gongguan	Mbuti	-0.011285	0.000422	-26.733	4910	5742	73687
Newar_Nepal	Tibetan_Muli	LaCen	Mbuti	-0.009294	0.000348	-26.699	6439	7334	96291
Newar_Nepal	HanG_Zhangye	Taiwan_Gongguan	Mbuti	-0.011631	0.000436	-26.694	4895	5752	73688
Newar_Nepal	HanS_Chengdu	Tanshishan_LN	Mbuti	-0.011977	0.000449	-26.652	3282	3887	50522
Newar_Nepal	Tibetan_Aba	Huatudong_Guangxi	Mbuti	-0.011461	0.00043	-26.648	6800	7972	102305
Newar_Nepal	HanG_Dingxi	LaCen	Mbuti	-0.011087	0.000416	-26.635	6390	7462	96665
Tibetan_Zhuoni	HanS_Bazhong	Taiwan_Hanben	Mbuti	-0.004177	0.000157	-26.633	7819	8309	117294
Newar_Nepal	HanS_Suining	Tanshishan_LN	Mbuti	-0.011967	0.00045	-26.622	3285	3890	50522
Newar_Nepal	HanS_Ziyang	Dushan	Mbuti	-0.010725	0.000403	-26.591	4696	5464	71693
Tibetan_Gangcha	HanS_Zigong	Taiwan_Hanben	Mbuti	-0.004999	0.000188	-26.589	7755	8341	117187
Newar_Nepal	HanS_Meishan	Tanshishan_LN	Mbuti	-0.011766	0.000443	-26.589	3289	3884	50522
Newar_Nepal	Tibetan_Xining	Xitoucun_LN	Mbuti	-0.009571	0.00036	-26.585	4651	5319	69864
Newar_Nepal	Tibetan_Xining	Xitoucun_LN	Mbuti	-0.009571	0.00036	-26.585	4651	5319	69864
Tamang_Nepal	HanY_Kunming	Taiwan_Hanben	Mbuti	-0.006406	0.000241	-26.573	7777	8527	117187
Newar_Nepal	Bai_Dali	Shenxian	Mbuti	-0.010501	0.000395	-26.565	5220	6046	78659
Newar_Nepal	Yi_Yuxi	Liangdao2_EN	Mbuti	-0.010569	0.000398	-26.536	6766	7852	102742
Newar_Nepal	Nakhi_Lijiang	Liangdao2_EN	Mbuti	-0.009936	0.000375	-26.525	6810	7831	102741
Tibetan_Zhuoni	HanS_Dazhou	Taiwan_Hanben	Mbuti	-0.004447	0.000168	-26.516	7805	8327	117294
Newar_Nepal	HanG_Wuwei	Liangdao2_EN	Mbuti	-0.009709	0.000366	-26.494	6810	7807	102742
Newar_Nepal	HanS_Nanchong	Shenxian	Mbuti	-0.010995	0.000415	-26.48	5204	6069	78659
Newar_Nepal	HanS_Neijiang	Tanshishan_LN	Mbuti	-0.012119	0.000458	-26.461	3282	3894	50522
Newar_Nepal	HanS_Ziyang	Tanshishan_LN	Mbuti	-0.011675	0.000441	-26.457	3295	3885	50522
Newar_Nepal	HanY_Qujing	Shenxian	Mbuti	-0.010958	0.000414	-26.454	5200	6062	78659
Tamang_Nepal	HanY_Qujing	Taiwan_Hanben	Mbuti	-0.006429	0.000243	-26.45	7777	8530	117186
Newar_Nepal	Mosuo_Yanyuan	Liangdao2_EN	Mbuti	-0.008954	0.000339	-26.433	6816	7732	102316
Tibetan_Gangcha	HanS_Suining	Taiwan_Hanben	Mbuti	-0.00477	0.000181	-26.426	7771	8330	117187
Newar_Nepal	HanG_Dingxi	Taiwan_Gongguan	Mbuti	-0.011697	0.000443	-26.423	4897	5759	73687
Tamang_Nepal	HanS_Yaan	Taiwan_Hanben	Mbuti	-0.00698	0.000264	-26.418	7749	8567	117184
Newar_Nepal	HanS_Guangan	Tanshishan_LN	Mbuti	-0.011711	0.000444	-26.386	3294	3886	50522
Tamang_Nepal	Yi_Honghe	Taiwan_Hanben	Mbuti	-0.006627	0.000251	-26.371	7777	8554	117187
Tibetan_Zhuoni	HanS_Neijiang	Taiwan_Hanben	Mbuti	-0.004624	0.000175	-26.367	7800	8342	117293
Newar_Nepal	Yi_Chuxiong	Baitaishan_Guangxi	Mbuti	-0.010445	0.000396	-26.353	6646	7687	99661
Newar_Nepal	Tibetan_Dujiangyan	Taiwan_Gongguan	Mbuti	-0.009957	0.000378	-26.315	4929	5660	73409
Newar_Nepal	HanS_Leshan	Tanshishan_LN	Mbuti	-0.01217	0.000463	-26.307	3280	3895	50522
Newar_Nepal	Tibetan_Diqing	Huatudong_Guangxi	Mbuti	-0.01027	0.000391	-26.256	6838	7889	102310
Newar_Nepal	Yi_Lincang	BaBanQinCen	Mbuti	-0.011047	0.000422	-26.185	5790	6756	87442
Newar_Nepal	Yi_Xichang	Shenxian	Mbuti	-0.009757	0.000373	-26.172	5229	5994	78355
Newar_Nepal	Tibetan_Aba	GaoHuaHua	Mbuti	-0.011387	0.000435	-26.153	7085	8305	107175
Newar_Nepal	HanS_Deyang	Shenxian	Mbuti	-0.011208	0.000429	-26.144	5195	6077	78658
Tamang_Nepal	Bai_Dali	Taiwan_Hanben	Mbuti	-0.006038	0.000231	-26.126	7797	8504	117187
Newar_Nepal	Hani_Puer	Liangdao2_EN	Mbuti	-0.010031	0.000384	-26.105	6806	7837	102741
Newar_Nepal	HanS_Guangan	Shenxian	Mbuti	-0.011164	0.000428	-26.101	5196	6075	78659
Newar_Nepal	HanG_Qingyang	Liangdao2_EN	Mbuti	-0.009495	0.000364	-26.1	6818	7794	102741
Tibetan_Gangcha	HanS_Guangan	Taiwan_Hanben	Mbuti	-0.004538	0.000174	-26.096	7790	8322	117187
Newar_Nepal	Tibetan_Gannan	Xitoucun_LN	Mbuti	-0.009527	0.000365	-26.069	4653	5319	69864
Tibetan_Gangcha	Achang_China	Taiwan_Hanben	Mbuti	-0.004623	0.000177	-26.066	7774	8316	117187
Newar_Nepal	HanS_Deyang	Tanshishan_LN	Mbuti	-0.011723	0.00045	-26.061	3290	3882	50521
Newar_Nepal	Yi_Lincang	GaoHuaHua	Mbuti	-0.010658	0.000409	-26.058	7115	8257	107178
Tibetan_Gangcha	HanS_Chengdu	Taiwan_Hanben	Mbuti	-0.004656	0.000179	-26.05	7776	8322	117187
Newar_Nepal	HanS_Liangshan	Shenxian	Mbuti	-0.011074	0.000425	-26.04	5196	6067	78656
Newar_Nepal	Yi_Yuxi	Taiwan_Gongguan	Mbuti	-0.011679	0.000449	-26.028	4894	5755	73688
Newar_Nepal	Tibetan_Aba	BaBanQinCen	Mbuti	-0.012077	0.000464	-26.017	5756	6812	87439
Newar_Nepal	HanS_Neijiang	Shenxian	Mbuti	-0.011426	0.00044	-25.969	5188	6087	78659
Newar_Nepal	HanS_Leshan	Shenxian	Mbuti	-0.011275	0.000435	-25.949	5190	6077	78659
Newar_Nepal	Tibetan_Gannan	Huatudong_Guangxi	Mbuti	-0.009056	0.000349	-25.944	6920	7846	102312
Newar_Nepal	HanY_Chuxiong	Taiwan_Gongguan	Mbuti	-0.012098	0.000467	-25.927	4879	5771	73686
Tamang_Nepal	HanY_Yuxi	Taiwan_Hanben	Mbuti	-0.006441	0.000248	-25.926	7775	8529	117186
Newar_Nepal	Hani_Puer	Taiwan_Gongguan	Mbuti	-0.01155	0.000446	-25.889	4908	5759	73688
Newar_Nepal	HanS_Luzhou	Shenxian	Mbuti	-0.011268	0.000436	-25.871	5194	6081	78659
Tibetan_Gangcha	HanS_Meishan	Taiwan_Hanben	Mbuti	-0.004608	0.000178	-25.847	7783	8323	117186
Newar_Nepal	HanY_Honghe	Shenxian	Mbuti	-0.010866	0.000421	-25.835	5209	6064	78659
Newar_Nepal	HanG_Baiyin	Liangdao2_EN	Mbuti	-0.009517	0.000368	-25.829	6825	7803	102742
Newar_Nepal	HanG_Tianshui	Liangdao2_EN	Mbuti	-0.009782	0.000379	-25.799	6809	7814	102741
Newar_Nepal	HanY_Yuxi	Shenxian	Mbuti	-0.010867	0.000422	-25.758	5201	6056	78659
Newar_Nepal	HanG_Zhangye	Liangdao2_EN	Mbuti	-0.010035	0.00039	-25.755	6790	7821	102741
Newar_Nepal	Yi_Honghe	Tanshishan_LN	Mbuti	-0.011407	0.000443	-25.745	3296	3872	50522
Tibetan_Gangcha	HanS_Mianyang	Taiwan_Hanben	Mbuti	-0.004464	0.000174	-25.694	7787	8310	117182
Newar_Nepal	Yi_Honghe	Shenxian	Mbuti	-0.011286	0.000439	-25.689	5191	6079	78659
Newar_Nepal	HanS_Guangyuan	Shenxian	Mbuti	-0.010831	0.000422	-25.68	5204	6056	78659
Tamang_Nepal	HanY_Honghe	Taiwan_Hanben	Mbuti	-0.006438	0.000251	-25.655	7784	8539	117187
Newar_Nepal	HanS_Mianyang	Tanshishan_LN	Mbuti	-0.011691	0.000456	-25.648	3290	3881	50521
Newar_Nepal	HanS_Bazhong	Tanshishan_LN	Mbuti	-0.01162	0.000453	-25.624	3291	3878	50522
Newar_Nepal	Nakhi_Lijiang	Taiwan_Gongguan	Mbuti	-0.011347	0.000443	-25.585	4913	5749	73687
Newar_Nepal	Tibetan_Ganzi	Taiwan_Gongguan	Mbuti	-0.010745	0.00042	-25.58	4923	5715	73688
Newar_Nepal	HanG_Jinchang	GaoHuaHua	Mbuti	-0.010946	0.000428	-25.579	7100	8273	107158
Newar_Nepal	HanG_Dingxi	Liangdao2_EN	Mbuti	-0.009795	0.000383	-25.549	6809	7815	102741
Newar_Nepal	HanS_Yibin	Tanshishan_LN	Mbuti	-0.011589	0.000454	-25.539	3295	3880	50521
Tibetan_Gangcha	HanS_Yibin	Taiwan_Hanben	Mbuti	-0.004527	0.000177	-25.509	7786	8316	117185
Newar_Nepal	Yi_Kunming	Liangdao2_EN	Mbuti	-0.010331	0.000405	-25.509	6783	7845	102742
Newar_Nepal	Achang_China	Tanshishan_LN	Mbuti	-0.011633	0.000456	-25.496	3293	3880	50522
Newar_Nepal	Tibetan_Muli	Taiwan_Gongguan	Mbuti	-0.009817	0.000385	-25.488	4935	5656	73409
Newar_Nepal	Yi_Guizhou	Shenxian	Mbuti	-0.010959	0.00043	-25.486	5212	6074	78659
Newar_Nepal	HanG_Longnan	BaBanQinCen	Mbuti	-0.011155	0.000438	-25.467	5780	6755	87429
Newar_Nepal	HanS_Dazhou	Tanshishan_LN	Mbuti	-0.011876	0.000466	-25.458	3287	3887	50522
Newar_Nepal	HanS_Suining	Dushan	Mbuti	-0.010597	0.000417	-25.437	4693	5453	71693
Tibetan_Zhuoni	HanS_Liangshan	Taiwan_Hanben	Mbuti	-0.00433	0.00017	-25.432	7814	8322	117289
Newar_Nepal	HanY_Chuxiong	LaCen	Mbuti	-0.011348	0.000446	-25.424	6374	7471	96662
Newar_Nepal	HanS_Nanchong	Tanshishan_LN	Mbuti	-0.011251	0.000443	-25.4	3306	3874	50522
Tibetan_Zhuoni	HanY_Zhaotong	Taiwan_Hanben	Mbuti	-0.004276	0.000168	-25.39	7818	8320	117293
Tamang_Nepal	Yi_Guizhou	Taiwan_Hanben	Mbuti	-0.006652	0.000262	-25.388	7767	8547	117187
Newar_Nepal	Yi_Chuxiong	Taiwan_Gongguan	Mbuti	-0.011943	0.000471	-25.376	4900	5780	73686
Gurung_Nepal	HanS_Leshan	Taiwan_Hanben	Mbuti	-0.006118	0.000241	-25.349	7724	8441	117186
Newar_Nepal	Yi_Lincang	LaCen	Mbuti	-0.011506	0.000454	-25.344	6378	7490	96662
Newar_Nepal	HanS_Zigong	Dushan	Mbuti	-0.010881	0.000429	-25.344	4684	5464	71693
Newar_Nepal	Tibetan_Diqing	Xitoucun_LN	Mbuti	-0.010559	0.000417	-25.331	4603	5340	69862
Newar_Nepal	HanY_Zhaotong	Tanshishan_LN	Mbuti	-0.011448	0.000453	-25.293	3287	3865	50522
Tibetan_Zhuoni	HanS_Luzhou	Taiwan_Hanben	Mbuti	-0.004339	0.000172	-25.29	7822	8331	117294
Newar_Nepal	Tibetan_Zhuoni	Huatudong_Guangxi	Mbuti	-0.007681	0.000304	-25.285	7003	7789	102312
Newar_Nepal	Menba_Nanning	Taiwan_Hanben	Mbuti	-0.012379	0.00049	-25.275	7706	9152	116849
Newar_Nepal	Bai_Dali	Tanshishan_LN	Mbuti	-0.010769	0.000426	-25.274	3313	3857	50522
Newar_Nepal	HanY_Zhaotong	Shenxian	Mbuti	-0.011112	0.00044	-25.27	5192	6066	78659
Tibetan_Zhuoni	HanS_Guangyuan	Taiwan_Hanben	Mbuti	-0.004048	0.00016	-25.241	7827	8302	117292
Newar_Nepal	Tibetan_Gannan	Baitaishan_Guangxi	Mbuti	-0.008954	0.000355	-25.223	6722	7615	99673
Newar_Nepal	HanY_Yuxi	Tanshishan_LN	Mbuti	-0.011189	0.000444	-25.22	3298	3863	50522
Newar_Nepal	Tibetan_Aba	Xitoucun_LN	Mbuti	-0.011991	0.000476	-25.197	4564	5402	69858
Newar_Nepal	Tibetan_Zhuoni	GaoHuaHua	Mbuti	-0.007572	0.000301	-25.182	7305	8116	107184
Newar_Nepal	HanY_Qujing	Tanshishan_LN	Mbuti	-0.011207	0.000446	-25.135	3300	3867	50522
Newar_Nepal	Tibetan_Gannan	GaoHuaHua	Mbuti	-0.00877	0.000349	-25.134	7223	8163	107184
Newar_Nepal	HanS_Liangshan	Dushan	Mbuti	-0.010582	0.000422	-25.106	4693	5451	71690
Newar_Nepal	Tibetan_Diqing	BaBanQinCen	Mbuti	-0.010062	0.000402	-25.06	5828	6708	87443
Newar_Nepal	Tibetan_Xining	Baitaishan_Guangxi	Mbuti	-0.008988	0.000359	-25.033	6715	7611	99673
Newar_Nepal	Tibetan_Xining	Baitaishan_Guangxi	Mbuti	-0.008988	0.000359	-25.033	6715	7611	99673
Newar_Nepal	Bai_Guizhou	LaCen	Mbuti	-0.011859	0.000474	-25.01	6373	7519	96665
Newar_Nepal	Tibetan_Dujiangyan	Liangdao2_EN	Mbuti	-0.00858	0.000343	-25.008	6829	7707	102316
Newar_Nepal	HanS_Meishan	Dushan	Mbuti	-0.010399	0.000416	-25	4703	5448	71692
Newar_Nepal	HanG_Longnan	Huatudong_Guangxi	Mbuti	-0.010616	0.000425	-24.986	6823	7909	102288
Newar_Nepal	HanS_Leshan	Dushan	Mbuti	-0.010572	0.000423	-24.977	4698	5456	71693
Newar_Nepal	Yi_Chuxiong	Liangdao2_EN	Mbuti	-0.010542	0.000423	-24.946	6788	7871	102731
Newar_Nepal	Yi_Xichang	Dushan	Mbuti	-0.009197	0.000369	-24.939	4724	5381	71411
Newar_Nepal	Achang_China	Dushan	Mbuti	-0.01047	0.00042	-24.924	4698	5449	71693
Newar_Nepal	HanG_Jinchang	Huatudong_Guangxi	Mbuti	-0.010572	0.000424	-24.92	6833	7915	102283
Newar_Nepal	HanS_Yibin	Dushan	Mbuti	-0.010371	0.000416	-24.914	4706	5449	71692
Tamang_Nepal	HanS_Suining	BaBanQinCen	Mbuti	-0.007474	0.0003	-24.911	5762	6416	87444
Newar_Nepal	HanG_Longnan	Xitoucun_LN	Mbuti	-0.011642	0.000468	-24.895	4572	5386	69851
Tibetan_Gangcha	HanS_Ziyang	Taiwan_Hanben	Mbuti	-0.004693	0.000189	-24.884	7786	8336	117187
Newar_Nepal	HanS_Yaan	Shenxian	Mbuti	-0.011079	0.000446	-24.837	5197	6069	78658
Newar_Nepal	HanS_Luzhou	Tanshishan_LN	Mbuti	-0.011744	0.000473	-24.834	3292	3886	50522
Newar_Nepal	HanY_Dali	Tanshishan_LN	Mbuti	-0.01115	0.000449	-24.829	3299	3862	50522
Tibetan_Gangcha	HanS_Bazhong	Taiwan_Hanben	Mbuti	-0.00435	0.000175	-24.824	7781	8291	117187
Newar_Nepal	Tibetan_Gangcha	Xitoucun_LN	Mbuti	-0.008361	0.000337	-24.78	4686	5270	69864
Newar_Nepal	HanG_Tianshui	Tanshishan_LN	Mbuti	-0.010656	0.00043	-24.765	3310	3848	50522
Newar_Nepal	HanS_Mianyang	Dushan	Mbuti	-0.01008	0.000408	-24.729	4713	5436	71690
Tamang_Nepal	HanS_Chengdu	BaBanQinCen	Mbuti	-0.00728	0.000295	-24.716	5770	6407	87444
Newar_Nepal	Tibetan_Gangcha	Baitaishan_Guangxi	Mbuti	-0.007928	0.000321	-24.713	6761	7551	99673
Newar_Nepal	Tibetan_Zhuoni	BaBanQinCen	Mbuti	-0.007816	0.000316	-24.702	5952	6635	87444
Newar_Nepal	HanY_Dali	Shenxian	Mbuti	-0.010654	0.000431	-24.7	5210	6048	78659
Newar_Nepal	Yi_Liangshan	Shenxian	Mbuti	-0.010496	0.000425	-24.696	5216	6041	78659
Newar_Nepal	Tibetan_Gannan	BaBanQinCen	Mbuti	-0.009048	0.000366	-24.69	5890	6681	87444
Newar_Nepal	Tibetan_Zhuoni	Xitoucun_LN	Mbuti	-0.007977	0.000323	-24.676	4717	5274	69864
Newar_Nepal	Tibetan_Muli	Liangdao2_EN	Mbuti	-0.00841	0.000341	-24.665	6842	7702	102316
Newar_Nepal	Tibetan_Zhuoni	Baitaishan_Guangxi	Mbuti	-0.007561	0.000307	-24.656	6804	7557	99673
Newar_Nepal	HanS_Chengdu	Dushan	Mbuti	-0.010679	0.000433	-24.651	4692	5458	71693
Newar_Nepal	HanY_Chuxiong	Liangdao2_EN	Mbuti	-0.010509	0.000426	-24.646	6771	7851	102738
Newar_Nepal	Yi_Honghe	Dushan	Mbuti	-0.010405	0.000423	-24.604	4701	5447	71693
Newar_Nepal	HanS_Liangshan	Tanshishan_LN	Mbuti	-0.011501	0.000468	-24.584	3293	3874	50520
Newar_Nepal	HanY_Kunming	Shenxian	Mbuti	-0.010435	0.000425	-24.58	5217	6038	78659
Newar_Nepal	Tibetan_Xining	BaBanQinCen	Mbuti	-0.008713	0.000355	-24.565	5890	6652	87444
Gurung_Nepal	HanS_Meishan	Taiwan_Hanben	Mbuti	-0.00589	0.00024	-24.565	7738	8428	117186
Newar_Nepal	Tibetan_Xining	BaBanQinCen	Mbuti	-0.008713	0.000355	-24.565	5890	6652	87444
Tibetan_Gangcha	HanS_Nanchong	Taiwan_Hanben	Mbuti	-0.00438	0.000178	-24.561	7794	8307	117187
Newar_Nepal	Qiang_Aba	Huatudong_Guangxi	Mbuti	-0.010494	0.000428	-24.536	6836	7910	102307
Newar_Nepal	Qiang_Aba	GaoHuaHua	Mbuti	-0.010013	0.000408	-24.535	7146	8220	107179
Newar_Nepal	Tibetan_Gangcha	Huatudong_Guangxi	Mbuti	-0.008002	0.000326	-24.526	6962	7781	102312
Tamang_Nepal	HanY_Dali	Taiwan_Hanben	Mbuti	-0.006192	0.000253	-24.507	7790	8516	117185
Newar_Nepal	Tibetan_Aba	Baitaishan_Guangxi	Mbuti	-0.011125	0.000454	-24.484	6611	7719	99664
Tibetan_Gangcha	HanS_Dazhou	Taiwan_Hanben	Mbuti	-0.004615	0.000189	-24.483	7775	8316	117187
Newar_Nepal	Tibetan_Gangcha	GaoHuaHua	Mbuti	-0.007668	0.000313	-24.482	7270	8092	107184
Tamang_Nepal	Yi_Liangshan	Taiwan_Hanben	Mbuti	-0.006033	0.000247	-24.464	7788	8495	117186
Tamang_Nepal	HanG_Jiuquan	Taiwan_Hanben	Mbuti	-0.005818	0.000238	-24.462	7807	8488	117187
Newar_Nepal	HanS_Zigong	Liangdao1_EN	Mbuti	-0.010579	0.000433	-24.452	4070	4729	62245
Newar_Nepal	HanS_Nanchong	Dushan	Mbuti	-0.010085	0.000412	-24.449	4716	5439	71693
Newar_Nepal	Bai_Dali	Dushan	Mbuti	-0.009663	0.000396	-24.417	4724	5417	71693
Newar_Nepal	Qiang_Aba	Xitoucun_LN	Mbuti	-0.010907	0.000447	-24.411	4600	5362	69860
Newar_Nepal	HanS_Bazhong	Dushan	Mbuti	-0.010216	0.000419	-24.411	4705	5437	71693
Tibetan_Zhuoni	Yi_Honghe	Taiwan_Hanben	Mbuti	-0.003924	0.000161	-24.408	7857	8317	117294
Tamang_Nepal	Yi_Xichang	Taiwan_Hanben	Mbuti	-0.005282	0.000216	-24.402	7798	8414	116700
Newar_Nepal	HanG_Lanzhou	Tanshishan_LN	Mbuti	-0.010656	0.000437	-24.384	3313	3851	50522
Tibetan_Gangcha	HanS_Deyang	Taiwan_Hanben	Mbuti	-0.004611	0.000189	-24.362	7776	8316	117186
Newar_Nepal	Tibetan_Ganzi	Liangdao2_EN	Mbuti	-0.009257	0.00038	-24.362	6827	7778	102742
Gurung_Nepal	Achang_China	Taiwan_Hanben	Mbuti	-0.005904	0.000242	-24.347	7733	8425	117187
Newar_Nepal	HanY_Honghe	Tanshishan_LN	Mbuti	-0.011049	0.000454	-24.34	3311	3869	50522
Newar_Nepal	Qiang_Mianyang	Tanshishan_LN	Mbuti	-0.011539	0.000475	-24.311	3287	3870	50521
Tibetan_Gangcha	HanS_Neijiang	Taiwan_Hanben	Mbuti	-0.0048	0.000198	-24.294	7772	8334	117186
Newar_Nepal	HanY_Kunming	Tanshishan_LN	Mbuti	-0.011137	0.000459	-24.29	3306	3869	50522
Newar_Nepal	HanS_Guangyuan	Tanshishan_LN	Mbuti	-0.011256	0.000463	-24.286	3303	3871	50522
Newar_Nepal	HanG_Wuwei	Shenxian	Mbuti	-0.01004	0.000414	-24.264	5232	6021	78659
Newar_Nepal	Qiang_Aba	BaBanQinCen	Mbuti	-0.010461	0.000431	-24.247	5822	6737	87440
Gurung_Nepal	HanS_Zigong	Taiwan_Hanben	Mbuti	-0.00628	0.000259	-24.246	7714	8450	117187
Tibetan_Shannan	HanS_Meishan	Taiwan_Hanben	Mbuti	-0.004743	0.000196	-24.228	7770	8326	117186
Newar_Nepal	HanG_Longnan	Baitaishan_Guangxi	Mbuti	-0.011029	0.000455	-24.228	6610	7709	99650
Newar_Nepal	HanS_Guangan	Dushan	Mbuti	-0.010364	0.000428	-24.217	4704	5447	71693
Newar_Nepal	HanG_Qingyang	Shenxian	Mbuti	-0.00984	0.000407	-24.205	5242	6016	78658
Newar_Nepal	HanS_Nanchong	Liangdao1_EN	Mbuti	-0.010322	0.000427	-24.174	4085	4728	62245
Newar_Nepal	HanG_Jiuquan	Shenxian	Mbuti	-0.00985	0.000408	-24.161	5236	6011	78659
Newar_Nepal	Yi_Kunming	Shenxian	Mbuti	-0.01106	0.000458	-24.154	5203	6073	78658
Tamang_Nepal	HanS_Zigong	BaBanQinCen	Mbuti	-0.007528	0.000312	-24.148	5757	6416	87444
Newar_Nepal	HanG_Lanzhou	Shenxian	Mbuti	-0.009982	0.000413	-24.146	5235	6020	78659
Newar_Nepal	Tibetan_Diqing	Baitaishan_Guangxi	Mbuti	-0.009966	0.000413	-24.143	6651	7644	99671
Newar_Nepal	HanS_Meishan	Liangdao1_EN	Mbuti	-0.010465	0.000434	-24.125	4074	4725	62244
Newar_Nepal	HanG_Pingliang	Shenxian	Mbuti	-0.00974	0.000404	-24.107	5242	6008	78658
Newar_Nepal	Qiang_Mianyang	Shenxian	Mbuti	-0.010868	0.000451	-24.105	5195	6050	78658
Tamang_Nepal	Yi_Yuxi	Taiwan_Hanben	Mbuti	-0.006293	0.000261	-24.1	7781	8518	117186
Newar_Nepal	Yi_Xichang	Tanshishan_LN	Mbuti	-0.00986	0.000409	-24.09	3324	3820	50349
Newar_Nepal	Tibetan_Xunhua	Taiwan_Hanben	Mbuti	-0.008193	0.00034	-24.079	7928	8888	117187
Tibetan_Gangcha	HanS_Liangshan	Taiwan_Hanben	Mbuti	-0.004501	0.000187	-24.076	7781	8308	117183
Newar_Nepal	HanS_Guangan	Liangdao1_EN	Mbuti	-0.010347	0.00043	-24.068	4081	4725	62245
Tibetan_Shannan	HanS_Leshan	Taiwan_Hanben	Mbuti	-0.004972	0.000207	-24.03	7756	8339	117186
Newar_Nepal	HanG_Tianshui	Shenxian	Mbuti	-0.010134	0.000422	-24.002	5229	6026	78658
Tamang_Nepal	Yi_Kunming	Taiwan_Hanben	Mbuti	-0.006398	0.000267	-23.993	7772	8522	117185
Gurung_Nepal	HanS_Suining	Taiwan_Hanben	Mbuti	-0.006052	0.000252	-23.992	7735	8444	117187
Newar_Nepal	Tibetan_Gannan	LaCen	Mbuti	-0.009179	0.000383	-23.941	6489	7376	96666
Newar_Nepal	HanS_Guangyuan	Dushan	Mbuti	-0.010206	0.000427	-23.928	4704	5435	71693
Newar_Nepal	Yi_Liangshan	Tanshishan_LN	Mbuti	-0.010705	0.000448	-23.898	3309	3849	50522
Newar_Nepal	Tibetan_Aba	LaCen	Mbuti	-0.011858	0.000496	-23.891	6361	7507	96659
Newar_Nepal	HanS_Leshan	Liangdao1_EN	Mbuti	-0.010613	0.000445	-23.872	4072	4733	62245
Newar_Nepal	HanG_Qingyang	Tanshishan_LN	Mbuti	-0.010246	0.000429	-23.869	3323	3840	50521
Newar_Nepal	HanY_Zhaotong	Dushan	Mbuti	-0.010416	0.000437	-23.85	4698	5445	71693
Tamang_Nepal	HanS_Yibin	BaBanQinCen	Mbuti	-0.007193	0.000302	-23.842	5780	6409	87443
Tamang_Nepal	HanG_Pingliang	Taiwan_Hanben	Mbuti	-0.005777	0.000242	-23.838	7814	8491	117186
Newar_Nepal	HanS_Bazhong	Liangdao1_EN	Mbuti	-0.010444	0.000439	-23.812	4073	4724	62245
Newar_Nepal	HanS_Dazhou	Dushan	Mbuti	-0.010323	0.000434	-23.79	4702	5442	71693
Newar_Nepal	Bai_Guizhou	Taiwan_Gongguan	Mbuti	-0.012241	0.000515	-23.786	4893	5795	73688
Tibetan_Zhuoni	HanY_Qujing	Taiwan_Hanben	Mbuti	-0.003723	0.000157	-23.777	7860	8296	117293
Tibetan_Zhuoni	HanY_Kunming	Taiwan_Hanben	Mbuti	-0.003703	0.000156	-23.757	7862	8296	117294
Tamang_Nepal	HanG_Lanzhou	Taiwan_Hanben	Mbuti	-0.005845	0.000246	-23.753	7805	8490	117187
Gurung_Nepal	HanS_Yibin	Taiwan_Hanben	Mbuti	-0.005807	0.000245	-23.733	7749	8430	117185
Newar_Nepal	HanS_Suining	Liangdao1_EN	Mbuti	-0.010477	0.000442	-23.711	4075	4727	62245
Tamang_Nepal	HanS_Nanchong	BaBanQinCen	Mbuti	-0.006972	0.000294	-23.695	5785	6394	87444
Newar_Nepal	HanS_Luzhou	Dushan	Mbuti	-0.010409	0.00044	-23.681	4706	5453	71693
Gurung_Nepal	HanS_Guangan	Taiwan_Hanben	Mbuti	-0.00582	0.000246	-23.676	7744	8426	117187
Tamang_Nepal	Achang_China	BaBanQinCen	Mbuti	-0.007064	0.000298	-23.675	5772	6389	87444
Newar_Nepal	HanS_Yaan	Tanshishan_LN	Mbuti	-0.011387	0.000481	-23.672	3295	3871	50521
Newar_Nepal	HanG_Wuwei	Tanshishan_LN	Mbuti	-0.010898	0.00046	-23.671	3308	3858	50522
Newar_Nepal	Hani_Puer	Shenxian	Mbuti	-0.010503	0.000444	-23.659	5220	6046	78659
Newar_Nepal	Achang_China	Liangdao1_EN	Mbuti	-0.010154	0.000429	-23.647	4084	4716	62245
Tamang_Nepal	HanS_Dazhou	BaBanQinCen	Mbuti	-0.007138	0.000302	-23.643	5771	6396	87444
Newar_Nepal	Mosuo_Yanyuan	Shenxian	Mbuti	-0.009176	0.000388	-23.632	5246	5965	78355
Newar_Nepal	HanS_Neijiang	Dushan	Mbuti	-0.010454	0.000442	-23.63	4700	5449	71693
Newar_Nepal	Yi_Guizhou	Tanshishan_LN	Mbuti	-0.011486	0.000487	-23.597	3301	3881	50522
Tamang_Nepal	HanG_Qingyang	Taiwan_Hanben	Mbuti	-0.00565	0.00024	-23.571	7817	8480	117186
Gurung_Nepal	HanS_Chengdu	Taiwan_Hanben	Mbuti	-0.005938	0.000252	-23.559	7736	8432	117187
Newar_Nepal	Tibetan_Xining	LaCen	Mbuti	-0.009067	0.000385	-23.555	6487	7363	96666
Newar_Nepal	Tibetan_Xining	LaCen	Mbuti	-0.009067	0.000385	-23.555	6487	7363	96666
Newar_Nepal	HanG_Zhangye	Tanshishan_LN	Mbuti	-0.010558	0.000448	-23.544	3313	3846	50522
Tamang_Nepal	HanG_Wuwei	Taiwan_Hanben	Mbuti	-0.005794	0.000246	-23.543	7803	8482	117187
Tamang_Nepal	HanS_Leshan	BaBanQinCen	Mbuti	-0.007378	0.000313	-23.535	5761	6406	87444
Newar_Nepal	HanS_Deyang	Dushan	Mbuti	-0.010233	0.000435	-23.52	4708	5442	71692
Tibetan_Shannan	HanS_Zigong	Taiwan_Hanben	Mbuti	-0.005135	0.000219	-23.449	7747	8349	117187
Tibetan_Gangcha	HanS_Guangyuan	Taiwan_Hanben	Mbuti	-0.00422	0.00018	-23.446	7789	8283	117186
Newar_Nepal	HanY_Qujing	Dushan	Mbuti	-0.009507	0.000406	-23.411	4732	5414	71693
Newar_Nepal	Tibetan_Xining	Taiwan_Gongguan	Mbuti	-0.009651	0.000412	-23.41	4972	5684	73688
Newar_Nepal	Tibetan_Xining	Taiwan_Gongguan	Mbuti	-0.009651	0.000412	-23.41	4972	5684	73688
Tamang_Nepal	Hani_Puer	Taiwan_Hanben	Mbuti	-0.006148	0.000263	-23.406	7802	8522	117185
Newar_Nepal	Yi_Chuxiong	Shenxian	Mbuti	-0.010851	0.000464	-23.397	5218	6071	78655
Tibetan_Zhuoni	Bai_Dali	Taiwan_Hanben	Mbuti	-0.00333	0.000142	-23.396	7887	8277	117294
Newar_Nepal	HanS_Ziyang	Liangdao1_EN	Mbuti	-0.010383	0.000444	-23.396	4082	4728	62245
Newar_Nepal	HanG_Dingxi	Shenxian	Mbuti	-0.010097	0.000432	-23.39	5234	6028	78658
Newar_Nepal	HanY_Yuxi	Dushan	Mbuti	-0.00992	0.000424	-23.389	4712	5423	71693
Newar_Nepal	Yi_Yuxi	Shenxian	Mbuti	-0.010619	0.000454	-23.376	5205	6041	78659
Tamang_Nepal	Yi_Chuxiong	Taiwan_Hanben	Mbuti	-0.006184	0.000265	-23.367	7799	8524	117174
Tibetan_Gangcha	HanY_Zhaotong	Taiwan_Hanben	Mbuti	-0.004447	0.00019	-23.357	7787	8308	117186
Newar_Nepal	HanS_Zigong	Baojianshan	Mbuti	-0.008768	0.000375	-23.352	6261	7087	94317
Newar_Nepal	HanG_Jinchang	Xitoucun_LN	Mbuti	-0.011419	0.000489	-23.345	4576	5373	69847
Newar_Nepal	HanG_Pingliang	Tanshishan_LN	Mbuti	-0.010328	0.000443	-23.331	3322	3844	50521
Newar_Nepal	HanY_Honghe	Dushan	Mbuti	-0.009923	0.000425	-23.329	4724	5435	71693
Tibetan_Gangcha	HanS_Luzhou	Taiwan_Hanben	Mbuti	-0.004509	0.000193	-23.319	7791	8319	117187
Tibetan_Zhuoni	HanY_Honghe	Taiwan_Hanben	Mbuti	-0.003737	0.00016	-23.313	7865	8304	117294
Newar_Nepal	Yi_Kunming	Tanshishan_LN	Mbuti	-0.011346	0.000487	-23.288	3305	3878	50522
Newar_Nepal	HanS_Chengdu	Liangdao1_EN	Mbuti	-0.010497	0.000451	-23.279	4077	4730	62245
Tamang_Nepal	Nakhi_Lijiang	Taiwan_Hanben	Mbuti	-0.005628	0.000242	-23.27	7823	8482	117186
Newar_Nepal	HanS_Leshan	Chuanyun_H	Mbuti	-0.012152	0.000522	-23.266	2799	3318	42680
Newar_Nepal	Nakhi_Lijiang	Shenxian	Mbuti	-0.010074	0.000433	-23.253	5242	6034	78658
Newar_Nepal	Qiang_Mianyang	Dushan	Mbuti	-0.010031	0.000432	-23.237	4701	5420	71692
Newar_Nepal	HanG_Baiyin	Tanshishan_LN	Mbuti	-0.010165	0.000438	-23.213	3328	3842	50522
Gurung_Nepal	HanS_Mianyang	Taiwan_Hanben	Mbuti	-0.005745	0.000248	-23.189	7744	8417	117182
Newar_Nepal	Lahu_Puer	Taiwan_Hanben	Mbuti	-0.011358	0.00049	-23.187	7667	8981	115679
Newar_Nepal	Yi_Liangshan	Dushan	Mbuti	-0.009812	0.000424	-23.156	4716	5420	71693
Newar_Nepal	HanS_Meishan	Chuanyun_H	Mbuti	-0.011893	0.000514	-23.154	2807	3314	42679
Tamang_Nepal	HanS_Meishan	BaBanQinCen	Mbuti	-0.006975	0.000301	-23.145	5783	6393	87443
Tamang_Nepal	HanS_Ziyang	BaBanQinCen	Mbuti	-0.007091	0.000307	-23.122	5786	6406	87444
Newar_Nepal	HanG_Jinchang	BaBanQinCen	Mbuti	-0.010795	0.000467	-23.12	5800	6744	87424
Newar_Nepal	Bai_Dali	Liangdao1_EN	Mbuti	-0.009558	0.000414	-23.11	4104	4698	62245
Gurung_Nepal	HanS_Dazhou	Taiwan_Hanben	Mbuti	-0.005897	0.000255	-23.105	7734	8425	117187
Tamang_Nepal	HanG_Dingxi	Taiwan_Hanben	Mbuti	-0.006003	0.00026	-23.103	7806	8509	117186
Newar_Nepal	HanS_Dazhou	Liangdao1_EN	Mbuti	-0.010445	0.000452	-23.101	4076	4726	62245
Newar_Nepal	HanS_Yibin	Yiyang	Mbuti	-0.012129	0.000525	-23.089	2512	2980	38607
Newar_Nepal	Nakhi_Lijiang	Tanshishan_LN	Mbuti	-0.010479	0.000454	-23.07	3321	3851	50521
Newar_Nepal	Mosuo_Yanyuan	Dushan	Mbuti	-0.00882	0.000383	-23.051	4733	5363	71411
Gurung_Nepal	HanS_Bazhong	Taiwan_Hanben	Mbuti	-0.005631	0.000244	-23.046	7743	8403	117187
Newar_Nepal	HanY_Kunming	Dushan	Mbuti	-0.009933	0.000431	-23.045	4716	5428	71693
Tamang_Nepal	HanG_Tianshui	Taiwan_Hanben	Mbuti	-0.005709	0.000248	-23.041	7816	8485	117186
Gurung_Nepal	HanS_Ziyang	Taiwan_Hanben	Mbuti	-0.005974	0.000259	-23.032	7748	8448	117187
Tibetan_Shannan	HanS_Suining	Taiwan_Hanben	Mbuti	-0.004906	0.000213	-23.014	7766	8341	117187
Gurung_Nepal	HanS_Nanchong	Taiwan_Hanben	Mbuti	-0.005661	0.000246	-22.999	7753	8416	117187
Newar_Nepal	Hani_Puer	Dushan	Mbuti	-0.009924	0.000432	-22.993	4721	5433	71693
Newar_Nepal	Yi_Yuxi	Tanshishan_LN	Mbuti	-0.010798	0.000471	-22.915	3308	3853	50522
Newar_Nepal	HanG_Lanzhou	Dushan	Mbuti	-0.009407	0.000411	-22.914	4735	5409	71693
Tamang_Nepal	HanG_Zhangye	Taiwan_Hanben	Mbuti	-0.005953	0.00026	-22.913	7799	8497	117185
Newar_Nepal	Qiang_Aba	Baitaishan_Guangxi	Mbuti	-0.009984	0.000436	-22.905	6657	7652	99668
Newar_Nepal	HanS_Guangan	Yiyang	Mbuti	-0.011973	0.000523	-22.888	2513	2975	38607
Tibetan_Shannan	HanS_Mianyang	Taiwan_Hanben	Mbuti	-0.0046	0.000201	-22.876	7777	8316	117182
Newar_Nepal	Tibetan_Aba	Taiwan_Gongguan	Mbuti	-0.01259	0.00055	-22.873	4873	5801	73687
Newar_Nepal	HanS_Neijiang	Liangdao1_EN	Mbuti	-0.010364	0.000453	-22.873	4083	4728	62245
Gurung_Nepal	HanS_Neijiang	Taiwan_Hanben	Mbuti	-0.006081	0.000266	-22.87	7732	8444	117186
Newar_Nepal	Yi_Guizhou	Dushan	Mbuti	-0.010176	0.000445	-22.868	4716	5445	71693
Newar_Nepal	HanS_Nanchong	Baojianshan	Mbuti	-0.008235	0.00036	-22.866	6290	7067	94317
Newar_Nepal	HanS_Mianyang	Liangdao1_EN	Mbuti	-0.010036	0.000439	-22.853	4088	4713	62242
Newar_Nepal	HanS_Meishan	Yiyang	Mbuti	-0.011921	0.000522	-22.852	2513	2974	38606
Newar_Nepal	Tibetan_Zhuoni	LaCen	Mbuti	-0.007677	0.000336	-22.846	6574	7317	96666
Newar_Nepal	HanS_Yibin	Liangdao1_EN	Mbuti	-0.010222	0.000448	-22.841	4085	4721	62243
Tamang_Nepal	HanS_Luzhou	BaBanQinCen	Mbuti	-0.007134	0.000312	-22.834	5778	6402	87444
Newar_Nepal	HanS_Liangshan	Yiyang	Mbuti	-0.012305	0.000539	-22.82	2507	2982	38605
Newar_Nepal	Mosuo_Yanyuan	Tanshishan_LN	Mbuti	-0.009393	0.000412	-22.805	3329	3802	50349
Newar_Nepal	HanG_Jinchang	Baitaishan_Guangxi	Mbuti	-0.010748	0.000471	-22.799	6619	7690	99647
Newar_Nepal	HanG_Jinchang	LaCen	Mbuti	-0.01083	0.000475	-22.789	6402	7448	96641
Tamang_Nepal	HanS_Zigong	GaoHuaHua	Mbuti	-0.006829	0.0003	-22.787	7086	7818	107184
Gurung_Nepal	HanS_Luzhou	Taiwan_Hanben	Mbuti	-0.00579	0.000254	-22.777	7746	8425	117187
Newar_Nepal	HanS_Yaan	Dushan	Mbuti	-0.010093	0.000443	-22.759	4709	5433	71691
Newar_Nepal	HanG_Zhangye	Shenxian	Mbuti	-0.009991	0.00044	-22.714	5233	6019	78659
Tamang_Nepal	HanS_Mianyang	BaBanQinCen	Mbuti	-0.006823	0.000301	-22.7	5789	6385	87440
Newar_Nepal	Tibetan_Gannan	Taiwan_Gongguan	Mbuti	-0.009688	0.000427	-22.684	4975	5689	73688
Tamang_Nepal	HanS_Bazhong	BaBanQinCen	Mbuti	-0.006955	0.000307	-22.67	5776	6384	87444
Newar_Nepal	HanG_Jiuquan	Tanshishan_LN	Mbuti	-0.010279	0.000454	-22.657	3322	3842	50522
Newar_Nepal	Bai_Guizhou	Liangdao2_EN	Mbuti	-0.010398	0.000459	-22.656	6795	7863	102741
Newar_Nepal	HanS_Leshan	Yiyang	Mbuti	-0.011999	0.00053	-22.654	2513	2976	38607
Tamang_Nepal	HanS_Neijiang	BaBanQinCen	Mbuti	-0.007196	0.000318	-22.65	5781	6410	87443
Newar_Nepal	Tibetan_Gangcha	BaBanQinCen	Mbuti	-0.007502	0.000331	-22.635	5940	6596	87444
Newar_Nepal	HanY_Chuxiong	Shenxian	Mbuti	-0.011172	0.000494	-22.632	5196	6074	78655
Tamang_Nepal	HanS_Guangan	BaBanQinCen	Mbuti	-0.006932	0.000307	-22.603	5791	6397	87444
Tibetan_Zhuoni	Yi_Guizhou	Taiwan_Hanben	Mbuti	-0.003948	0.000175	-22.592	7847	8310	117294
Newar_Nepal	HanS_Suining	Yiyang	Mbuti	-0.011973	0.00053	-22.589	2512	2974	38607
Newar_Nepal	Achang_China	Yiyang	Mbuti	-0.011991	0.000531	-22.584	2511	2974	38607
Newar_Nepal	HanS_Zigong	Yiyang	Mbuti	-0.012165	0.000539	-22.578	2507	2977	38607
Newar_Nepal	Tibetan_Gannan	Liangdao2_EN	Mbuti	-0.008191	0.000363	-22.572	6898	7740	102742
Gurung_Nepal	HanS_Deyang	Taiwan_Hanben	Mbuti	-0.005892	0.000261	-22.565	7735	8425	117186
Gurung_Nepal	HanS_Liangshan	Taiwan_Hanben	Mbuti	-0.005782	0.000256	-22.553	7738	8415	117183
Tibetan_Zhuoni	HanS_Yaan	Taiwan_Hanben	Mbuti	-0.00427	0.000189	-22.551	7821	8322	117291
Newar_Nepal	Tibetan_Zhuoni	Taiwan_Gongguan	Mbuti	-0.008318	0.000369	-22.545	5034	5647	73688
Newar_Nepal	HanS_Bazhong	Chuanyun_H	Mbuti	-0.011915	0.000529	-22.537	2803	3312	42680
Newar_Nepal	Yi_Lincang	Liangdao2_EN	Mbuti	-0.009927	0.000441	-22.511	6804	7824	102737
Newar_Nepal	HanS_Dazhou	Yiyang	Mbuti	-0.011939	0.000531	-22.489	2514	2975	38607
Newar_Nepal	HanY_Honghe	Liangdao1_EN	Mbuti	-0.009832	0.000437	-22.489	4101	4713	62245
Newar_Nepal	Tibetan_Ganzi	Shenxian	Mbuti	-0.009577	0.000426	-22.488	5247	6001	78659
Newar_Nepal	HanS_Leshan	Baojianshan	Mbuti	-0.008444	0.000376	-22.484	6279	7076	94317
Newar_Nepal	Tibetan_Diqing	LaCen	Mbuti	-0.009792	0.000436	-22.463	6443	7389	96664
Newar_Nepal	HanS_Chengdu	Chuanyun_H	Mbuti	-0.01188	0.000529	-22.462	2805	3312	42680
Newar_Nepal	HanG_Qingyang	Dushan	Mbuti	-0.009191	0.000409	-22.451	4741	5400	71692
Tamang_Nepal	HanG_Baiyin	Taiwan_Hanben	Mbuti	-0.005367	0.000239	-22.449	7840	8469	117187
Newar_Nepal	HanS_Neijiang	Baojianshan	Mbuti	-0.008579	0.000382	-22.448	6274	7083	94317
Tamang_Nepal	HanS_Chengdu	LaCen	Mbuti	-0.007664	0.000341	-22.445	6353	7093	96666
Tamang_Nepal	HanY_Chuxiong	Taiwan_Hanben	Mbuti	-0.00638	0.000284	-22.445	7778	8526	117178
Tamang_Nepal	HanS_Deyang	BaBanQinCen	Mbuti	-0.006974	0.000311	-22.443	5780	6390	87443
Newar_Nepal	HanS_Nanchong	Chuanyun_H	Mbuti	-0.011817	0.000527	-22.443	2808	3313	42680
Tamang_Nepal	HanS_Guangyuan	BaBanQinCen	Mbuti	-0.006751	0.000301	-22.439	5783	6374	87444
Newar_Nepal	Yi_Yuxi	Dushan	Mbuti	-0.010031	0.000447	-22.439	4710	5429	71693
Newar_Nepal	Yi_Xichang	Baojianshan	Mbuti	-0.007777	0.000347	-22.431	6287	7018	93927
Newar_Nepal	Tibetan_Muli	Shenxian	Mbuti	-0.008562	0.000382	-22.425	5263	5934	78355
Newar_Nepal	HanS_Liangshan	Liangdao1_EN	Mbuti	-0.010252	0.000457	-22.421	4086	4724	62241
Tibetan_Shannan	HanS_Nanchong	Taiwan_Hanben	Mbuti	-0.004515	0.000202	-22.407	7787	8316	117187
Tibetan_Zhuoni	Qiang_Mianyang	Taiwan_Hanben	Mbuti	-0.00403	0.00018	-22.391	7831	8303	117293
Newar_Nepal	HanY_Zhaotong	Chuanyun_H	Mbuti	-0.012173	0.000544	-22.391	2798	3318	42680
Newar_Nepal	Bai_Guizhou	Shenxian	Mbuti	-0.011188	0.0005	-22.389	5206	6086	78658
Newar_Nepal	HanG_Tianshui	Dushan	Mbuti	-0.009305	0.000416	-22.382	4735	5402	71692
Newar_Nepal	Bai_Dali	Baojianshan	Mbuti	-0.007916	0.000354	-22.35	6300	7046	94317
Newar_Nepal	Bai_Dali	Yiyang	Mbuti	-0.010889	0.000487	-22.342	2534	2954	38607
Newar_Nepal	HanS_Suining	Baojianshan	Mbuti	-0.008562	0.000383	-22.327	6272	7079	94317
Newar_Nepal	Yi_Kunming	Dushan	Mbuti	-0.009985	0.000447	-22.323	4719	5435	71692
Tibetan_Shannan	HanS_Dazhou	Taiwan_Hanben	Mbuti	-0.004751	0.000213	-22.315	7765	8322	117187
Tibetan_Zhuoni	HanY_Yuxi	Taiwan_Hanben	Mbuti	-0.003731	0.000167	-22.298	7856	8293	117293
Newar_Nepal	HanG_Jiuquan	Dushan	Mbuti	-0.009098	0.000408	-22.298	4738	5391	71693
Tibetan_Shannan	HanS_Guangan	Taiwan_Hanben	Mbuti	-0.004674	0.00021	-22.295	7782	8329	117187
Newar_Nepal	HanS_Deyang	Liangdao1_EN	Mbuti	-0.010174	0.000457	-22.28	4086	4720	62244
Tamang_Nepal	HanS_Suining	LaCen	Mbuti	-0.007425	0.000333	-22.278	6366	7083	96666
Newar_Nepal	HanS_Yibin	Baojianshan	Mbuti	-0.008434	0.000379	-22.274	6281	7076	94315
Tibetan_Chamdo	HanS_Zigong	Taiwan_Hanben	Mbuti	-0.004297	0.000193	-22.249	7752	8256	117187
Newar_Nepal	HanY_Dali	Dushan	Mbuti	-0.009625	0.000433	-22.249	4723	5413	71693
Newar_Nepal	HanG_Longnan	Taiwan_Gongguan	Mbuti	-0.012403	0.000558	-22.236	4867	5781	73681
Newar_Nepal	Tibetan_Dujiangyan	Tanshishan_LN	Mbuti	-0.008929	0.000402	-22.227	3338	3787	50349
Newar_Nepal	HanS_Ziyang	Chuanyun_H	Mbuti	-0.012335	0.000555	-22.214	2799	3326	42680
Newar_Nepal	HanS_Bazhong	Baojianshan	Mbuti	-0.008195	0.000369	-22.202	6284	7057	94317
Newar_Nepal	Tibetan_Dujiangyan	Shenxian	Mbuti	-0.008502	0.000383	-22.188	5264	5930	78355
Newar_Nepal	HanS_Yibin	Chuanyun_H	Mbuti	-0.011799	0.000532	-22.183	2811	3314	42679
Newar_Nepal	HanY_Dali	Yiyang	Mbuti	-0.011489	0.000519	-22.147	2518	2962	38607
Tibetan_Shannan	HanS_Ziyang	Taiwan_Hanben	Mbuti	-0.004829	0.000218	-22.134	7774	8340	117187
Newar_Nepal	HanG_Wuwei	Dushan	Mbuti	-0.009316	0.000421	-22.134	4734	5402	71693
Newar_Nepal	HanS_Suining	Chuanyun_H	Mbuti	-0.012114	0.000547	-22.132	2797	3314	42680
Tamang_Nepal	HanS_Mianyang	GaoHuaHua	Mbuti	-0.00645	0.000292	-22.127	7112	7803	107180
Newar_Nepal	HanS_Luzhou	Yiyang	Mbuti	-0.012087	0.000546	-22.121	2515	2981	38607
Newar_Nepal	HanS_Ziyang	Yiyang	Mbuti	-0.011903	0.000538	-22.121	2517	2977	38607
Newar_Nepal	HanY_Qujing	Chuanyun_H	Mbuti	-0.011525	0.000521	-22.108	2809	3301	42680
Newar_Nepal	HanY_Honghe	Yiyang	Mbuti	-0.011113	0.000503	-22.094	2532	2961	38607
Newar_Nepal	HanS_Chengdu	Yiyang	Mbuti	-0.011982	0.000542	-22.089	2514	2976	38607
Newar_Nepal	HanG_Baiyin	Shenxian	Mbuti	-0.009357	0.000424	-22.084	5262	5998	78659
Tamang_Nepal	HanS_Suining	Huatudong_Guangxi	Mbuti	-0.006515	0.000295	-22.079	6824	7491	102312
Tibetan_Zhuoni	HanS_Suining	BaBanQinCen	Mbuti	-0.004705	0.000213	-22.076	5820	6232	87526
Newar_Nepal	HanS_Dazhou	Baojianshan	Mbuti	-0.008439	0.000382	-22.071	6275	7071	94317
Newar_Nepal	HanS_Mianyang	Yiyang	Mbuti	-0.011547	0.000523	-22.068	2522	2968	38606
Newar_Nepal	Yi_Xichang	Liangdao1_EN	Mbuti	-0.008993	0.000408	-22.056	4108	4665	61994
Newar_Nepal	HanS_Dazhou	Chuanyun_H	Mbuti	-0.011854	0.000537	-22.055	2807	3313	42680
Tamang_Nepal	HanS_Liangshan	BaBanQinCen	Mbuti	-0.007093	0.000322	-22.045	5774	6394	87441
Newar_Nepal	HanS_Meishan	Baojianshan	Mbuti	-0.00827	0.000375	-22.042	6285	7065	94316
Tamang_Nepal	Bai_Guizhou	Taiwan_Hanben	Mbuti	-0.006717	0.000305	-22.036	7782	8569	117185
Newar_Nepal	Yi_Lincang	Shenxian	Mbuti	-0.011073	0.000503	-22.034	5201	6072	78654
Newar_Nepal	HanS_Yaan	Yiyang	Mbuti	-0.011777	0.000535	-22.03	2516	2971	38607
Tamang_Nepal	HanY_Kunming	BaBanQinCen	Mbuti	-0.006525	0.000296	-22.029	5798	6369	87444
Tibetan_Zhuoni	HanS_Zigong	GaoHuaHua	Mbuti	-0.004448	0.000202	-22.026	7130	7607	107283
Tamang_Nepal	HanS_Leshan	GaoHuaHua	Mbuti	-0.006683	0.000303	-22.022	7089	7806	107184
Newar_Nepal	Tibetan_Xining	Liangdao2_EN	Mbuti	-0.008183	0.000372	-22.022	6891	7732	102742
Newar_Nepal	Tibetan_Xining	Liangdao2_EN	Mbuti	-0.008183	0.000372	-22.022	6891	7732	102742
Tibetan_Shannan	HanS_Chengdu	Taiwan_Hanben	Mbuti	-0.004792	0.000218	-22.019	7773	8335	117187
Tamang_Nepal	HanS_Leshan	LaCen	Mbuti	-0.007285	0.000331	-22.015	6362	7066	96666
Newar_Nepal	HanY_Zhaotong	Liangdao1_EN	Mbuti	-0.010074	0.000458	-22.015	4087	4714	62244
Tibetan_Shannan	Achang_China	Taiwan_Hanben	Mbuti	-0.004758	0.000216	-22.014	7765	8322	117187
Tamang_Nepal	HanS_Leshan	Xitoucun_LN	Mbuti	-0.007442	0.000338	-22.014	4567	5087	69864
Tibetan_Shannan	HanS_Yibin	Taiwan_Hanben	Mbuti	-0.004664	0.000212	-22.001	7782	8328	117185
Newar_Nepal	Qiang_Aba	LaCen	Mbuti	-0.010375	0.000472	-21.996	6426	7429	96662
Tamang_Nepal	HanS_Meishan	Xitoucun_LN	Mbuti	-0.007147	0.000325	-21.992	4584	5083	69863
Newar_Nepal	Tibetan_Gangcha	LaCen	Mbuti	-0.00778	0.000354	-21.984	6544	7296	96666
Newar_Nepal	Nakhi_Lijiang	Dushan	Mbuti	-0.00944	0.000429	-21.98	4739	5416	71692
Newar_Nepal	HanS_Mianyang	Baojianshan	Mbuti	-0.008388	0.000382	-21.977	6279	7071	94313
Newar_Nepal	HanS_Guangan	Chuanyun_H	Mbuti	-0.011634	0.000529	-21.972	2814	3311	42680
Tibetan_Shannan	HanS_Bazhong	Taiwan_Hanben	Mbuti	-0.004486	0.000204	-21.969	7776	8302	117187
Newar_Nepal	Tibetan_Zhuoni	Liangdao2_EN	Mbuti	-0.007319	0.000334	-21.928	6960	7712	102742
Tamang_Nepal	HanS_Meishan	GaoHuaHua	Mbuti	-0.006407	0.000292	-21.926	7116	7802	107183
Newar_Nepal	Bai_Dali	Chuanyun_H	Mbuti	-0.011041	0.000504	-21.919	2823	3294	42680
Tibetan_Zhuoni	HanS_Mianyang	GaoHuaHua	Mbuti	-0.004063	0.000185	-21.911	7159	7595	107279
Newar_Nepal	Tibetan_Diqing	Taiwan_Gongguan	Mbuti	-0.010377	0.000474	-21.902	4930	5695	73687
Newar_Nepal	Yi_Chuxiong	Tanshishan_LN	Mbuti	-0.011029	0.000504	-21.894	3313	3870	50519
Newar_Nepal	HanY_Kunming	Liangdao1_EN	Mbuti	-0.009637	0.00044	-21.886	4104	4704	62245
Tamang_Nepal	HanS_Zigong	Xitoucun_LN	Mbuti	-0.007464	0.000341	-21.885	4569	5091	69864
Tibetan_Shannan	HanS_Neijiang	Taiwan_Hanben	Mbuti	-0.004936	0.000226	-21.882	7766	8345	117186
Newar_Nepal	Tibetan_Diqing	Liangdao2_EN	Mbuti	-0.009305	0.000425	-21.88	6819	7775	102740
Newar_Nepal	HanS_Bazhong	Yiyang	Mbuti	-0.011966	0.000547	-21.873	2510	2972	38607
Newar_Nepal	Tibetan_Muli	Dushan	Mbuti	-0.008247	0.000377	-21.866	4749	5338	71411
Newar_Nepal	Achang_China	Chuanyun_H	Mbuti	-0.011657	0.000533	-21.861	2810	3307	42680
Newar_Nepal	HanS_Liangshan	Chuanyun_H	Mbuti	-0.012014	0.00055	-21.856	2802	3315	42677
Newar_Nepal	HanS_Luzhou	Liangdao1_EN	Mbuti	-0.010189	0.000466	-21.854	4089	4723	62245
Tibetan_Gangcha	HanY_Qujing	Taiwan_Hanben	Mbuti	-0.003894	0.000178	-21.849	7819	8275	117186
Newar_Nepal	HanS_Chengdu	Baojianshan	Mbuti	-0.0082	0.000375	-21.849	6287	7061	94317
Newar_Nepal	HanS_Guangan	Baojianshan	Mbuti	-0.008289	0.000379	-21.844	6288	7069	94317
Newar_Nepal	Yi_Honghe	Yiyang	Mbuti	-0.01159	0.000531	-21.843	2524	2972	38607
Newar_Nepal	HanS_Ziyang	Baojianshan	Mbuti	-0.008363	0.000383	-21.834	6289	7077	94317
Newar_Nepal	HanY_Yuxi	Liangdao1_EN	Mbuti	-0.009808	0.000449	-21.827	4092	4703	62245
Newar_Nepal	HanG_Longnan	LaCen	Mbuti	-0.010994	0.000504	-21.826	6388	7450	96646
Gurung_Nepal	HanS_Guangyuan	Taiwan_Hanben	Mbuti	-0.0055	0.000252	-21.826	7751	8396	117186
Newar_Nepal	HanY_Yuxi	Yiyang	Mbuti	-0.011287	0.000517	-21.812	2525	2961	38607
Newar_Nepal	HanS_Zigong	Chuanyun_H	Mbuti	-0.011935	0.000547	-21.805	2803	3312	42680
Tamang_Nepal	HanS_Ziyang	LaCen	Mbuti	-0.007486	0.000343	-21.803	6367	7091	96666
Newar_Nepal	Yi_Xichang	Yiyang	Mbuti	-0.010283	0.000472	-21.77	2538	2933	38465
Newar_Nepal	Bai_Guizhou	Tanshishan_LN	Mbuti	-0.011591	0.000533	-21.741	3302	3888	50522
Tibetan_Shannan	HanS_Deyang	Taiwan_Hanben	Mbuti	-0.004746	0.000218	-21.738	7766	8322	117186
Newar_Nepal	HanG_Dingxi	Tanshishan_LN	Mbuti	-0.010673	0.000491	-21.728	3312	3851	50521
Tibetan_Gangcha	Bai_Dali	Taiwan_Hanben	Mbuti	-0.003502	0.000161	-21.723	7842	8252	117187
Tibetan_Shigatse	HanS_Suining	Taiwan_Hanben	Mbuti	-0.004706	0.000217	-21.723	7768	8319	117187
Newar_Nepal	HanG_Pingliang	Liangdao1_EN	Mbuti	-0.00923	0.000425	-21.723	4114	4689	62244
Tibetan_Zhuoni	HanS_Suining	LaCen	Mbuti	-0.004719	0.000217	-21.72	6425	6882	96750
Newar_Nepal	HanS_Deyang	Chuanyun_H	Mbuti	-0.011886	0.000548	-21.704	2804	3312	42679
Newar_Nepal	HanS_Guangyuan	Liangdao1_EN	Mbuti	-0.00992	0.000457	-21.7	4089	4706	62244
Newar_Nepal	HanG_Zhangye	Dushan	Mbuti	-0.009082	0.000419	-21.688	4743	5394	71693
Newar_Nepal	Yi_Yuxi	Yiyang	Mbuti	-0.011689	0.000539	-21.68	2513	2964	38607
Tibetan_Gangcha	HanY_Honghe	Taiwan_Hanben	Mbuti	-0.003902	0.00018	-21.678	7826	8283	117187
Newar_Nepal	HanS_Guangyuan	Chuanyun_H	Mbuti	-0.01197	0.000552	-21.668	2801	3312	42680
Tamang_Nepal	HanS_Chengdu	Huatudong_Guangxi	Mbuti	-0.006426	0.000297	-21.661	6829	7487	102312
Newar_Nepal	HanG_Jinchang	Taiwan_Gongguan	Mbuti	-0.012146	0.000561	-21.66	4876	5770	73673
Tamang_Nepal	HanS_Dazhou	GaoHuaHua	Mbuti	-0.006575	0.000304	-21.651	7099	7804	107184
Tamang_Nepal	Bai_Dali	BaBanQinCen	Mbuti	-0.006052	0.00028	-21.65	5819	6348	87444
Tibetan_Shigatse	HanS_Zigong	Taiwan_Hanben	Mbuti	-0.004934	0.000228	-21.648	7746	8324	117187
Tibetan_Gangcha	HanY_Kunming	Taiwan_Hanben	Mbuti	-0.003871	0.000179	-21.645	7819	8273	117187
Tamang_Nepal	HanS_Meishan	LaCen	Mbuti	-0.007188	0.000332	-21.62	6377	7072	96665
Newar_Nepal	HanS_Deyang	Yiyang	Mbuti	-0.011812	0.000546	-21.619	2519	2975	38607
Newar_Nepal	HanY_Zhaotong	Yiyang	Mbuti	-0.011911	0.000551	-21.618	2512	2972	38607
Newar_Nepal	HanY_Qujing	Liangdao1_EN	Mbuti	-0.009514	0.00044	-21.614	4103	4696	62245
Tamang_Nepal	HanS_Chengdu	Xitoucun_LN	Mbuti	-0.00709	0.000328	-21.607	4583	5079	69864
Newar_Nepal	HanY_Honghe	Baojianshan	Mbuti	-0.008067	0.000374	-21.575	6303	7064	94317
Tibetan_Gangcha	Qiang_Mianyang	Taiwan_Hanben	Mbuti	-0.004195	0.000194	-21.573	7795	8287	117186
Tibetan_Zhuoni	HanS_Dazhou	GaoHuaHua	Mbuti	-0.004187	0.000194	-21.566	7143	7592	107283
Newar_Nepal	Tibetan_Muli	Tanshishan_LN	Mbuti	-0.008789	0.000408	-21.565	3341	3784	50349
Newar_Nepal	HanS_Nanchong	Yiyang	Mbuti	-0.011192	0.000519	-21.559	2530	2962	38607
Newar_Nepal	HanS_Mianyang	Chuanyun_H	Mbuti	-0.011714	0.000544	-21.542	2809	3309	42678
Tibetan_Zhuoni	HanS_Ziyang	LaCen	Mbuti	-0.004783	0.000222	-21.529	6430	6893	96750
Tamang_Nepal	HanS_Mianyang	LaCen	Mbuti	-0.007079	0.000329	-21.518	6379	7063	96662
Newar_Nepal	HanS_Deyang	Baojianshan	Mbuti	-0.008409	0.000391	-21.509	6283	7076	94316
Tamang_Nepal	HanS_Chengdu	GaoHuaHua	Mbuti	-0.006491	0.000302	-21.508	7109	7804	107184
Newar_Nepal	Hani_Puer	Tanshishan_LN	Mbuti	-0.010392	0.000483	-21.508	3328	3853	50522
Newar_Nepal	HanS_Yaan	Liangdao1_EN	Mbuti	-0.010235	0.000476	-21.505	4085	4722	62243
Tibetan_Chamdo	HanS_Leshan	Taiwan_Hanben	Mbuti	-0.004134	0.000192	-21.502	7763	8247	117186
Newar_Nepal	Yi_Honghe	Liangdao1_EN	Mbuti	-0.009657	0.000449	-21.502	4102	4703	62245
Newar_Nepal	HanY_Chuxiong	Tanshishan_LN	Mbuti	-0.011112	0.000517	-21.492	3303	3865	50520
Newar_Nepal	Qiang_Mianyang	Yiyang	Mbuti	-0.01184	0.000551	-21.489	2509	2966	38607
Tamang_Nepal	HanS_Suining	Xitoucun_LN	Mbuti	-0.007003	0.000326	-21.488	4584	5074	69864
Newar_Nepal	Yi_Xichang	Chuanyun_H	Mbuti	-0.010635	0.000495	-21.482	2823	3275	42521
Newar_Nepal	HanS_Luzhou	Chuanyun_H	Mbuti	-0.012001	0.000559	-21.482	2805	3317	42680
Tamang_Nepal	HanS_Neijiang	LaCen	Mbuti	-0.007376	0.000343	-21.478	6369	7082	96665
Newar_Nepal	Yi_Liangshan	Baojianshan	Mbuti	-0.008142	0.000379	-21.475	6287	7055	94316
Newar_Nepal	HanS_Guangyuan	Yiyang	Mbuti	-0.011213	0.000522	-21.466	2525	2958	38607
Newar_Nepal	Tibetan_Ganzi	Tanshishan_LN	Mbuti	-0.00996	0.000464	-21.465	3326	3829	50522
Newar_Nepal	Hani_Puer	Baojianshan	Mbuti	-0.008533	0.000398	-21.459	6286	7091	94316
Tibetan_Shigatse	HanS_Leshan	Taiwan_Hanben	Mbuti	-0.004772	0.000222	-21.448	7752	8312	117186
Tibetan_Zhuoni	HanS_Zigong	Xitoucun_LN	Mbuti	-0.005011	0.000234	-21.429	4603	4954	69921
Tamang_Nepal	HanS_Suining	GaoHuaHua	Mbuti	-0.0065	0.000304	-21.415	7109	7806	107184
Tamang_Nepal	Achang_China	Xitoucun_LN	Mbuti	-0.007082	0.000331	-21.405	4581	5076	69864
Newar_Nepal	Yi_Lincang	Taiwan_Gongguan	Mbuti	-0.011016	0.000515	-21.401	4916	5728	73686
Tamang_Nepal	HanY_Honghe	BaBanQinCen	Mbuti	-0.006341	0.000296	-21.39	5811	6365	87444
Tibetan_Zhuoni	HanS_Zigong	BaBanQinCen	Mbuti	-0.004768	0.000223	-21.366	5814	6231	87526
Tibetan_Gangcha	HanS_Yaan	Taiwan_Hanben	Mbuti	-0.004445	0.000208	-21.362	7787	8308	117184
Tamang_Nepal	HanS_Ziyang	GaoHuaHua	Mbuti	-0.006537	0.000306	-21.362	7112	7813	107184
Newar_Nepal	HanY_Kunming	Baojianshan	Mbuti	-0.008014	0.000375	-21.357	6299	7055	94317
Tamang_Nepal	Qiang_Mianyang	BaBanQinCen	Mbuti	-0.00679	0.000318	-21.347	5779	6373	87443
Tamang_Nepal	HanS_Guangan	Xitoucun_LN	Mbuti	-0.006916	0.000324	-21.341	4599	5082	69864
Tamang_Nepal	HanS_Mianyang	Xitoucun_LN	Mbuti	-0.007079	0.000332	-21.341	4582	5077	69860
Newar_Nepal	HanS_Neijiang	Chuanyun_H	Mbuti	-0.011932	0.00056	-21.324	2803	3313	42680
Tibetan_Zhuoni	HanS_Mianyang	LaCen	Mbuti	-0.004368	0.000205	-21.317	6440	6862	96745
Gurung_Nepal	HanY_Honghe	Taiwan_Hanben	Mbuti	-0.005183	0.000243	-21.307	7784	8391	117187
Tamang_Nepal	HanS_Dazhou	Huatudong_Guangxi	Mbuti	-0.006353	0.000298	-21.306	6826	7476	102312
Tibetan_Zhuoni	HanS_Chengdu	BaBanQinCen	Mbuti	-0.00451	0.000212	-21.279	5828	6223	87526
Newar_Nepal	Yi_Liangshan	Yiyang	Mbuti	-0.010875	0.000511	-21.269	2531	2951	38607
Tibetan_Gangcha	Yi_Honghe	Taiwan_Hanben	Mbuti	-0.004092	0.000192	-21.263	7821	8300	117187
Tibetan_Shigatse	HanS_Meishan	Taiwan_Hanben	Mbuti	-0.004543	0.000214	-21.254	7775	8307	117186
Tamang_Nepal	HanS_Luzhou	GaoHuaHua	Mbuti	-0.006638	0.000312	-21.252	7099	7810	107184
Tibetan_Zhuoni	HanS_Yibin	Huatudong_Guangxi	Mbuti	-0.004085	0.000192	-21.249	6869	7288	102403
Tibetan_Zhuoni	HanS_Suining	Huatudong_Guangxi	Mbuti	-0.004245	0.0002	-21.24	6859	7294	102405
Tibetan_Zhuoni	HanS_Yibin	BaBanQinCen	Mbuti	-0.004426	0.000208	-21.239	5835	6223	87525
Newar_Nepal	HanG_Dingxi	Dushan	Mbuti	-0.009346	0.00044	-21.238	4737	5407	71692
Newar_Nepal	HanG_Pingliang	Dushan	Mbuti	-0.008979	0.000423	-21.235	4743	5387	71692
Tamang_Nepal	HanS_Zigong	Huatudong_Guangxi	Mbuti	-0.006643	0.000313	-21.232	6816	7496	102312
Newar_Nepal	HanG_Jiuquan	Chuanyun_H	Mbuti	-0.011063	0.000521	-21.23	2818	3290	42680
Gurung_Nepal	HanY_Zhaotong	Taiwan_Hanben	Mbuti	-0.005727	0.00027	-21.22	7743	8415	117186
Newar_Nepal	HanS_Neijiang	Yiyang	Mbuti	-0.011571	0.000546	-21.207	2522	2968	38607
Tamang_Nepal	HanS_Yibin	GaoHuaHua	Mbuti	-0.00648	0.000306	-21.201	7115	7810	107182
Tamang_Nepal	HanS_Luzhou	Huatudong_Guangxi	Mbuti	-0.006726	0.000317	-21.198	6818	7506	102312
Tamang_Nepal	HanY_Zhaotong	BaBanQinCen	Mbuti	-0.006977	0.000329	-21.187	5781	6391	87444
Tibetan_Chamdo	HanS_Suining	Taiwan_Hanben	Mbuti	-0.004068	0.000192	-21.185	7770	8246	117187
Tamang_Nepal	HanS_Zigong	LaCen	Mbuti	-0.007586	0.000358	-21.184	6351	7085	96666
Newar_Nepal	HanS_Liangshan	Baojianshan	Mbuti	-0.008427	0.000398	-21.184	6273	7068	94313
Tamang_Nepal	HanS_Yibin	Xitoucun_LN	Mbuti	-0.006944	0.000328	-21.182	4593	5078	69862
Newar_Nepal	Tibetan_Gangcha	Taiwan_Gongguan	Mbuti	-0.008306	0.000392	-21.179	5013	5625	73688
Newar_Nepal	Yi_Liangshan	Liangdao1_EN	Mbuti	-0.009328	0.00044	-21.177	4108	4689	62244
Newar_Nepal	Bai_Guizhou	Dushan	Mbuti	-0.010132	0.000479	-21.169	4722	5448	71691
Newar_Nepal	Mosuo_Yanyuan	Liangdao1_EN	Mbuti	-0.008687	0.00041	-21.168	4113	4652	61994
Newar_Nepal	Yi_Honghe	Baojianshan	Mbuti	-0.00835	0.000395	-21.162	6286	7073	94317
Newar_Nepal	HanY_Honghe	Chuanyun_H	Mbuti	-0.01119	0.000529	-21.138	2823	3300	42680
Newar_Nepal	HanY_Kunming	Yiyang	Mbuti	-0.011226	0.000532	-21.114	2530	2964	38607
Tamang_Nepal	HanS_Leshan	Huatudong_Guangxi	Mbuti	-0.006478	0.000307	-21.112	6822	7485	102311
Tibetan_Gangcha	HanS_Suining	BaBanQinCen	Mbuti	-0.005017	0.000238	-21.107	5790	6228	87444
Tamang_Nepal	Yi_Honghe	BaBanQinCen	Mbuti	-0.006703	0.000318	-21.106	5798	6385	87444
Tamang_Nepal	HanS_Yibin	LaCen	Mbuti	-0.007148	0.000339	-21.104	6378	7069	96664
Tibetan_Zhuoni	HanS_Meishan	Xitoucun_LN	Mbuti	-0.004685	0.000222	-21.098	4616	4944	69920
Tibetan_Gangcha	Yi_Guizhou	Taiwan_Hanben	Mbuti	-0.004116	0.000195	-21.096	7804	8287	117187
Newar_Nepal	HanG_Zhangye	Chuanyun_H	Mbuti	-0.011702	0.000555	-21.094	2808	3307	42680
Gurung_Nepal	Yi_Honghe	Taiwan_Hanben	Mbuti	-0.005373	0.000255	-21.088	7774	8404	117187
Newar_Nepal	Yi_Honghe	Chuanyun_H	Mbuti	-0.011201	0.000531	-21.086	2819	3297	42680
Gurung_Nepal	HanS_Yaan	Taiwan_Hanben	Mbuti	-0.005725	0.000272	-21.082	7744	8415	117184
Tamang_Nepal	HanS_Bazhong	Xitoucun_LN	Mbuti	-0.007121	0.000338	-21.08	4573	5071	69864
Tamang_Nepal	HanS_Dazhou	LaCen	Mbuti	-0.00738	0.00035	-21.079	6356	7070	96666
Newar_Nepal	HanS_Guangyuan	Baojianshan	Mbuti	-0.00801	0.00038	-21.078	6295	7050	94316
Tibetan_Zhuoni	HanS_Leshan	GaoHuaHua	Mbuti	-0.004298	0.000204	-21.07	7138	7599	107282
Tamang_Nepal	Achang_China	GaoHuaHua	Mbuti	-0.006407	0.000304	-21.056	7106	7793	107184
Newar_Nepal	Achang_China	Baojianshan	Mbuti	-0.008176	0.000388	-21.053	6286	7057	94317
Tamang_Nepal	HanS_Leshan	Baitaishan_Guangxi	Mbuti	-0.006688	0.000318	-21.049	6606	7273	99672
Tibetan_Shannan	HanS_Liangshan	Taiwan_Hanben	Mbuti	-0.004637	0.00022	-21.039	7779	8322	117183
Tamang_Nepal	Mosuo_Yanyuan	Taiwan_Hanben	Mbuti	-0.00478	0.000227	-21.032	7818	8376	116700
Tibetan_Dujiangyan	HanS_Leshan	Taiwan_Hanben	Mbuti	-0.003242	0.000154	-21.018	7777	8155	116800
Tamang_Nepal	HanS_Guangan	LaCen	Mbuti	-0.007207	0.000343	-21.016	6376	7073	96666
Tamang_Nepal	Tibetan_Aba	Taiwan_Hanben	Mbuti	-0.006852	0.000326	-21.006	7762	8565	117176
Tibetan_Zhuoni	HanS_Zigong	LaCen	Mbuti	-0.004884	0.000233	-21.003	6407	6880	96750
Newar_Nepal	HanY_Qujing	Yiyang	Mbuti	-0.011037	0.000526	-20.985	2532	2958	38607
Newar_Nepal	HanG_Wuwei	Yiyang	Mbuti	-0.010759	0.000513	-20.981	2535	2951	38607
Tamang_Nepal	HanS_Bazhong	LaCen	Mbuti	-0.007031	0.000335	-20.977	6366	7045	96666
Newar_Nepal	HanY_Yuxi	Chuanyun_H	Mbuti	-0.011058	0.000528	-20.944	2820	3292	42680
Tibetan_Muli	HanS_Zigong	Taiwan_Hanben	Mbuti	-0.003455	0.000165	-20.941	7764	8167	116800
Tibetan_Zhuoni	HanS_Meishan	GaoHuaHua	Mbuti	-0.004018	0.000192	-20.939	7157	7588	107282
Tamang_Nepal	HanS_Guangan	GaoHuaHua	Mbuti	-0.006341	0.000303	-20.934	7122	7802	107184
Tibetan_Zhuoni	HanS_Suining	Baitaishan_Guangxi	Mbuti	-0.004292	0.000205	-20.933	6657	7086	99765
Newar_Nepal	Yi_Guizhou	Liangdao1_EN	Mbuti	-0.009591	0.000458	-20.932	4109	4706	62245
Newar_Nepal	HanY_Zhaotong	Baojianshan	Mbuti	-0.008345	0.000399	-20.931	6279	7067	94316
Newar_Nepal	Mosuo_Yanyuan	Baojianshan	Mbuti	-0.00732	0.00035	-20.926	6301	6988	93927
Newar_Nepal	HanG_Lanzhou	Liangdao1_EN	Mbuti	-0.0094	0.000449	-20.925	4106	4691	62245
Tibetan_Zhuoni	HanS_Chengdu	LaCen	Mbuti	-0.00495	0.000237	-20.922	6413	6892	96750
Tamang_Nepal	HanS_Guangyuan	Huatudong_Guangxi	Mbuti	-0.006105	0.000292	-20.919	6838	7462	102311
Newar_Nepal	HanG_Baiyin	Dushan	Mbuti	-0.008854	0.000424	-20.901	4754	5389	71693
Tibetan_Muli	HanS_Leshan	Taiwan_Hanben	Mbuti	-0.003283	0.000157	-20.895	7776	8159	116800
Tamang_Nepal	Yi_Liangshan	BaBanQinCen	Mbuti	-0.006438	0.000308	-20.889	5795	6358	87444
Newar_Nepal	Yi_Chuxiong	Dushan	Mbuti	-0.009883	0.000473	-20.877	4725	5433	71689
Tamang_Nepal	HanS_Nanchong	GaoHuaHua	Mbuti	-0.006252	0.0003	-20.852	7124	7794	107184
Tamang_Nepal	Tibetan_Ganzi	Taiwan_Hanben	Mbuti	-0.005072	0.000243	-20.85	7822	8416	117187
Tamang_Nepal	HanS_Deyang	Huatudong_Guangxi	Mbuti	-0.006292	0.000302	-20.848	6836	7480	102311
Tamang_Nepal	HanS_Nanchong	LaCen	Mbuti	-0.006974	0.000335	-20.847	6385	7059	96666
Tamang_Nepal	HanS_Yibin	Huatudong_Guangxi	Mbuti	-0.00635	0.000305	-20.837	6834	7483	102310
Newar_Nepal	Qiang_Aba	Taiwan_Gongguan	Mbuti	-0.010934	0.000525	-20.835	4922	5728	73685
Tamang_Nepal	HanS_Neijiang	GaoHuaHua	Mbuti	-0.006735	0.000323	-20.826	7102	7824	107183
Newar_Nepal	HanG_Zhangye	Liangdao1_EN	Mbuti	-0.009369	0.00045	-20.824	4109	4692	62244
Newar_Nepal	HanG_Tianshui	Chuanyun_H	Mbuti	-0.011295	0.000542	-20.822	2815	3297	42680
Tibetan_Shigatse	HanS_Nanchong	Taiwan_Hanben	Mbuti	-0.004315	0.000207	-20.821	7784	8290	117187
Newar_Nepal	HanG_Jiuquan	Baojianshan	Mbuti	-0.007551	0.000363	-20.813	6308	7020	94317
Tibetan_Zhuoni	HanS_Ziyang	BaBanQinCen	Mbuti	-0.004324	0.000208	-20.812	5844	6222	87526
Newar_Nepal	HanY_Yuxi	Baojianshan	Mbuti	-0.007969	0.000383	-20.802	6291	7043	94317
Tamang_Nepal	HanY_Yuxi	BaBanQinCen	Mbuti	-0.006553	0.000315	-20.791	5798	6371	87444
Newar_Nepal	HanG_Jiuquan	Liangdao1_EN	Mbuti	-0.00909	0.000437	-20.779	4115	4681	62245
Newar_Nepal	Yi_Liangshan	Chuanyun_H	Mbuti	-0.011116	0.000535	-20.777	2815	3290	42680
Tamang_Nepal	HanS_Liangshan	LaCen	Mbuti	-0.007225	0.000348	-20.77	6369	7068	96662
Tibetan_Chamdo	HanS_Meishan	Taiwan_Hanben	Mbuti	-0.003906	0.000188	-20.763	7778	8236	117186
Newar_Nepal	HanG_Qingyang	Liangdao1_EN	Mbuti	-0.009329	0.000449	-20.763	4111	4692	62244
Newar_Nepal	HanS_Luzhou	Baojianshan	Mbuti	-0.008267	0.000398	-20.763	6288	7067	94317
Tibetan_Zhuoni	HanS_Mianyang	BaBanQinCen	Mbuti	-0.004057	0.000196	-20.748	5849	6204	87521
Tamang_Nepal	HanS_Bazhong	GaoHuaHua	Mbuti	-0.006299	0.000304	-20.746	7105	7780	107184
Tamang_Nepal	HanS_Deyang	LaCen	Mbuti	-0.007196	0.000347	-20.744	6369	7065	96665
Newar_Nepal	Tibetan_Dujiangyan	Dushan	Mbuti	-0.00806	0.000389	-20.744	4753	5329	71411
Tibetan_Zhuoni	HanS_Bazhong	Baitaishan_Guangxi	Mbuti	-0.004151	0.0002	-20.731	6658	7073	99765
Newar_Nepal	Yi_Guizhou	Baojianshan	Mbuti	-0.008238	0.000397	-20.731	6300	7077	94317
Tibetan_Zhuoni	Achang_China	GaoHuaHua	Mbuti	-0.004019	0.000194	-20.72	7150	7581	107283
Tamang_Nepal	HanS_Ziyang	Xitoucun_LN	Mbuti	-0.006758	0.000326	-20.709	4601	5073	69864
Tibetan_Zhuoni	HanS_Luzhou	Huatudong_Guangxi	Mbuti	-0.004455	0.000215	-20.685	6856	7312	102405
Newar_Nepal	HanG_Baiyin	Chuanyun_H	Mbuti	-0.010719	0.000518	-20.679	2831	3289	42680
Newar_Nepal	Tibetan_Gannan	Shenxian	Mbuti	-0.008225	0.000398	-20.679	5309	5956	78659
Tibetan_Gangcha	HanY_Yuxi	Taiwan_Hanben	Mbuti	-0.003905	0.000189	-20.673	7820	8278	117186
Gurung_Nepal	Yi_Guizhou	Taiwan_Hanben	Mbuti	-0.005398	0.000261	-20.673	7765	8398	117187
Newar_Nepal	HanG_Pingliang	Chuanyun_H	Mbuti	-0.011235	0.000544	-20.656	2818	3298	42679
Tibetan_Chamdo	HanS_Chengdu	Taiwan_Hanben	Mbuti	-0.003954	0.000191	-20.648	7772	8235	117187
Tibetan_Zhuoni	Yi_Kunming	Taiwan_Hanben	Mbuti	-0.003693	0.000179	-20.646	7862	8296	117292
Gurung_Nepal	HanY_Qujing	Taiwan_Hanben	Mbuti	-0.005175	0.000251	-20.637	7775	8382	117186
Tibetan_Zhuoni	HanS_Zigong	Huatudong_Guangxi	Mbuti	-0.004382	0.000212	-20.635	6849	7297	102405
Tamang_Nepal	HanS_Mianyang	Huatudong_Guangxi	Mbuti	-0.006129	0.000297	-20.633	6844	7471	102308
Tibetan_Shigatse	HanS_Mianyang	Taiwan_Hanben	Mbuti	-0.0044	0.000213	-20.622	7777	8292	117182
Tibetan_Muli	HanS_Suining	Taiwan_Hanben	Mbuti	-0.003218	0.000156	-20.61	7783	8159	116800
Newar_Nepal	HanY_Dali	Baojianshan	Mbuti	-0.008112	0.000394	-20.607	6288	7053	94316
Tibetan_Zhuoni	HanS_Meishan	LaCen	Mbuti	-0.00448	0.000217	-20.603	6433	6866	96749
Tibetan_Zhuoni	HanS_Bazhong	GaoHuaHua	Mbuti	-0.003904	0.00019	-20.593	7157	7576	107283
Newar_Nepal	Qiang_Aba	Liangdao2_EN	Mbuti	-0.009791	0.000475	-20.593	6808	7814	102738
Newar_Nepal	HanG_Zhangye	Baojianshan	Mbuti	-0.007749	0.000376	-20.593	6304	7034	94316
Newar_Nepal	HanG_Lanzhou	Chuanyun_H	Mbuti	-0.010982	0.000533	-20.592	2823	3292	42680
Tibetan_Shigatse	HanS_Deyang	Taiwan_Hanben	Mbuti	-0.004546	0.000221	-20.586	7765	8297	117186
Tamang_Nepal	HanS_Deyang	GaoHuaHua	Mbuti	-0.006417	0.000312	-20.577	7110	7797	107183
Tibetan_Shigatse	HanS_Dazhou	Taiwan_Hanben	Mbuti	-0.004551	0.000221	-20.568	7764	8297	117187
Tibetan_Zhuoni	HanS_Chengdu	GaoHuaHua	Mbuti	-0.004095	0.000199	-20.568	7152	7592	107283
Tibetan_Shigatse	HanS_Guangan	Taiwan_Hanben	Mbuti	-0.004474	0.000218	-20.566	7780	8304	117187
Newar_Nepal	HanY_Chuxiong	Dushan	Mbuti	-0.010191	0.000496	-20.559	4709	5439	71690
Tamang_Nepal	Yi_Xichang	BaBanQinCen	Mbuti	-0.005562	0.000271	-20.549	5810	6295	87107
Newar_Nepal	HanY_Dali	Liangdao1_EN	Mbuti	-0.00938	0.000457	-20.533	4107	4691	62244
Newar_Nepal	Yi_Yuxi	Baojianshan	Mbuti	-0.008312	0.000405	-20.529	6280	7064	94317
Tamang_Nepal	HanS_Dazhou	Xitoucun_LN	Mbuti	-0.00712	0.000347	-20.528	4579	5076	69864
Tibetan_Zhuoni	HanS_Leshan	BaBanQinCen	Mbuti	-0.004611	0.000225	-20.523	5822	6225	87525
Tamang_Nepal	HanS_Guangyuan	GaoHuaHua	Mbuti	-0.006116	0.000298	-20.521	7119	7774	107183
Tibetan_Zhuoni	HanS_Yibin	GaoHuaHua	Mbuti	-0.004087	0.000199	-20.52	7156	7595	107281
Tamang_Nepal	HanS_Liangshan	GaoHuaHua	Mbuti	-0.006234	0.000304	-20.514	7117	7785	107180
Tibetan_Dujiangyan	HanS_Zigong	Taiwan_Hanben	Mbuti	-0.003414	0.000167	-20.5	7763	8162	116800
Tibetan_Gangcha	HanS_Chengdu	BaBanQinCen	Mbuti	-0.004824	0.000235	-20.493	5797	6219	87444
Newar_Nepal	Tibetan_Aba	Liangdao2_EN	Mbuti	-0.010399	0.000508	-20.49	6788	7856	102733
Tibetan_Shigatse	Achang_China	Taiwan_Hanben	Mbuti	-0.004558	0.000222	-20.486	7762	8296	117187
Tibetan_Zhuoni	Achang_China	Baitaishan_Guangxi	Mbuti	-0.004219	0.000206	-20.485	6657	7078	99765
Newar_Nepal	HanY_Qujing	Baojianshan	Mbuti	-0.007777	0.00038	-20.485	6307	7040	94317
Newar_Nepal	Yi_Yuxi	Liangdao1_EN	Mbuti	-0.00979	0.000478	-20.47	4097	4706	62245
Tibetan_Zhuoni	HanS_Yibin	LaCen	Mbuti	-0.004433	0.000217	-20.469	6437	6866	96748
Newar_Nepal	Tibetan_Aba	Tanshishan_LN	Mbuti	-0.011454	0.00056	-20.46	3293	3871	50520
Tamang_Nepal	HanS_Bazhong	Huatudong_Guangxi	Mbuti	-0.00606	0.000296	-20.458	6831	7451	102312
Tibetan_Zhuoni	HanS_Zigong	Baitaishan_Guangxi	Mbuti	-0.004632	0.000226	-20.454	6638	7100	99765
Tamang_Nepal	HanY_Qujing	BaBanQinCen	Mbuti	-0.006243	0.000305	-20.453	5813	6359	87444
Newar_Nepal	HanG_Wuwei	Liangdao1_EN	Mbuti	-0.009231	0.000451	-20.449	4113	4687	62245
Tamang_Nepal	HanS_Nanchong	Xitoucun_LN	Mbuti	-0.006649	0.000325	-20.44	4601	5066	69864
Tibetan_Shannan	HanS_Luzhou	Taiwan_Hanben	Mbuti	-0.004644	0.000227	-20.437	7785	8330	117187
Tamang_Nepal	HanS_Zigong	Baitaishan_Guangxi	Mbuti	-0.006785	0.000332	-20.428	6605	7281	99673
Tibetan_Gangcha	HanS_Zigong	BaBanQinCen	Mbuti	-0.005072	0.000248	-20.426	5787	6231	87444
Tamang_Nepal	Achang_China	Huatudong_Guangxi	Mbuti	-0.006196	0.000303	-20.425	6834	7468	102312
Tibetan_Zhuoni	HanG_Lanzhou	Taiwan_Hanben	Mbuti	-0.003143	0.000154	-20.423	7888	8256	117294
Gurung_Nepal	Bai_Dali	Taiwan_Hanben	Mbuti	-0.004783	0.000234	-20.42	7794	8354	117187
Tibetan_Zhuoni	HanS_Bazhong	BaBanQinCen	Mbuti	-0.004183	0.000205	-20.414	5839	6205	87526
Newar_Nepal	HanG_Longnan	Liangdao2_EN	Mbuti	-0.010122	0.000496	-20.413	6784	7824	102722
Tamang_Nepal	Achang_China	LaCen	Mbuti	-0.00705	0.000345	-20.411	6370	7051	96666
Tamang_Nepal	Qiang_Mianyang	GaoHuaHua	Mbuti	-0.006378	0.000312	-20.41	7100	7784	107183
Tibetan_Zhuoni	HanS_Yibin	Xitoucun_LN	Mbuti	-0.004485	0.00022	-20.409	4626	4940	69919
Tamang_Nepal	HanS_Chengdu	Baitaishan_Guangxi	Mbuti	-0.006296	0.000309	-20.394	6632	7260	99673
Tibetan_Zhuoni	HanS_Guangan	LaCen	Mbuti	-0.0045	0.000221	-20.391	6435	6870	96750
Newar_Nepal	HanS_Meishan	Qihe_EN	Mbuti	-0.009436	0.000463	-20.385	2855	3266	43605
Newar_Nepal	Yi_Guizhou	Yiyang	Mbuti	-0.011044	0.000542	-20.384	2534	2961	38607
Tibetan_Zhuoni	HanS_Nanchong	GaoHuaHua	Mbuti	-0.003864	0.00019	-20.383	7170	7585	107283
Tibetan_Zhuoni	HanS_Mianyang	Xitoucun_LN	Mbuti	-0.004614	0.000226	-20.376	4619	4942	69916
Tibetan_Zhuoni	HanS_Dazhou	LaCen	Mbuti	-0.004674	0.000229	-20.374	6416	6868	96750
Tibetan_Zhuoni	HanS_Ziyang	GaoHuaHua	Mbuti	-0.004149	0.000204	-20.371	7158	7604	107283
Tibetan_Zhuoni	HanS_Deyang	LaCen	Mbuti	-0.004484	0.00022	-20.367	6429	6863	96749
Newar_Nepal	HanG_Qingyang	Yiyang	Mbuti	-0.010342	0.000508	-20.361	2543	2942	38607
Newar_Nepal	HanG_Dingxi	Liangdao1_EN	Mbuti	-0.009255	0.000455	-20.359	4115	4691	62244
Newar_Nepal	HanY_Kunming	Chuanyun_H	Mbuti	-0.011068	0.000544	-20.356	2824	3296	42680
Newar_Nepal	Mosuo_Yanyuan	Chuanyun_H	Mbuti	-0.010291	0.000506	-20.345	2824	3262	42521
Tibetan_Zhuoni	HanS_Dazhou	BaBanQinCen	Mbuti	-0.004369	0.000215	-20.344	5831	6213	87526
Tibetan_Shannan	HanS_Guangyuan	Taiwan_Hanben	Mbuti	-0.004356	0.000214	-20.322	7778	8288	117186
Tamang_Nepal	HanS_Suining	Baitaishan_Guangxi	Mbuti	-0.006452	0.000318	-20.316	6624	7267	99673
Newar_Nepal	HanG_Wuwei	Chuanyun_H	Mbuti	-0.010912	0.000537	-20.311	2824	3290	42680
Tibetan_Dujiangyan	HanS_Suining	Taiwan_Hanben	Mbuti	-0.003177	0.000156	-20.307	7783	8154	116800
Tamang_Nepal	HanS_Guangan	Huatudong_Guangxi	Mbuti	-0.006239	0.000307	-20.307	6844	7482	102312
Newar_Nepal	Tibetan_Gannan	Tanshishan_LN	Mbuti	-0.008922	0.00044	-20.299	3361	3812	50522
Newar_Nepal	HanS_Chengdu	Qihe_EN	Mbuti	-0.009673	0.000477	-20.295	2850	3272	43606
Tibetan_Zhuoni	HanS_Deyang	BaBanQinCen	Mbuti	-0.004207	0.000207	-20.294	5840	6208	87525
Gurung_Nepal	HanY_Kunming	Taiwan_Hanben	Mbuti	-0.005152	0.000254	-20.292	7775	8379	117187
Tibetan_Zhuoni	HanG_Jiuquan	Taiwan_Hanben	Mbuti	-0.003118	0.000154	-20.277	7884	8250	117294
Newar_Nepal	HanY_Dali	Chuanyun_H	Mbuti	-0.011315	0.000558	-20.277	2815	3297	42680
Tamang_Nepal	HanS_Mianyang	Baitaishan_Guangxi	Mbuti	-0.00624	0.000308	-20.27	6632	7254	99668
Tibetan_Zhuoni	HanS_Leshan	Baitaishan_Guangxi	Mbuti	-0.004534	0.000224	-20.262	6644	7096	99763
Tibetan_Zhuoni	HanS_Suining	GaoHuaHua	Mbuti	-0.004109	0.000203	-20.257	7153	7594	107283
Tibetan_Zhuoni	HanS_Suining	Xitoucun_LN	Mbuti	-0.00454	0.000224	-20.254	4620	4938	69921
Tibetan_Chamdo	HanS_Mianyang	Taiwan_Hanben	Mbuti	-0.003761	0.000186	-20.252	7782	8223	117182
Tamang_Nepal	HanS_Bazhong	Baitaishan_Guangxi	Mbuti	-0.006313	0.000312	-20.239	6617	7246	99673
Newar_Nepal	HanG_Tianshui	Liangdao1_EN	Mbuti	-0.008816	0.000436	-20.239	4123	4671	62245
Tamang_Nepal	HanS_Neijiang	Xitoucun_LN	Mbuti	-0.00709	0.00035	-20.237	4591	5086	69863
Tibetan_Zhuoni	HanS_Deyang	Huatudong_Guangxi	Mbuti	-0.004028	0.000199	-20.233	6870	7283	102404
Tamang_Nepal	Yi_Guizhou	BaBanQinCen	Mbuti	-0.006554	0.000324	-20.23	5801	6374	87444
Tamang_Nepal	HanS_Meishan	Baitaishan_Guangxi	Mbuti	-0.006329	0.000313	-20.229	6632	7263	99672
Tibetan_Zhuoni	Achang_China	BaBanQinCen	Mbuti	-0.004301	0.000213	-20.228	5830	6207	87526
Newar_Nepal	Yi_Kunming	Baojianshan	Mbuti	-0.008073	0.000399	-20.226	6300	7061	94317
Tamang_Nepal	HanY_Zhaotong	LaCen	Mbuti	-0.007246	0.000358	-20.225	6364	7064	96665
Tibetan_Zhuoni	HanS_Chengdu	Huatudong_Guangxi	Mbuti	-0.004158	0.000206	-20.224	6864	7289	102405
Tibetan_Muli	HanS_Meishan	Taiwan_Hanben	Mbuti	-0.003062	0.000151	-20.222	7793	8151	116800
Tibetan_Chamdo	Achang_China	Taiwan_Hanben	Mbuti	-0.00392	0.000194	-20.222	7769	8229	117187
Tibetan_Shigatse	HanS_Chengdu	Taiwan_Hanben	Mbuti	-0.004592	0.000227	-20.217	7768	8306	117187
Tibetan_Chamdo	HanS_Yibin	Taiwan_Hanben	Mbuti	-0.003824	0.000189	-20.213	7785	8233	117185
Tibetan_Shigatse	HanS_Neijiang	Taiwan_Hanben	Mbuti	-0.004737	0.000234	-20.208	7767	8322	117186
Newar_Nepal	HanS_Yaan	Baojianshan	Mbuti	-0.008263	0.000409	-20.2	6285	7064	94315
Newar_Nepal	HanS_Yaan	Chuanyun_H	Mbuti	-0.01148	0.000569	-20.186	2811	3301	42680
Tibetan_Zhuoni	Yi_Yuxi	Taiwan_Hanben	Mbuti	-0.003591	0.000178	-20.183	7870	8292	117293
Tamang_Nepal	HanS_Yaan	BaBanQinCen	Mbuti	-0.006826	0.000338	-20.183	5788	6385	87444
Tibetan_Zhuoni	HanS_Leshan	Huatudong_Guangxi	Mbuti	-0.004212	0.000209	-20.169	6859	7291	102403
Tibetan_Chamdo	HanS_Ziyang	Taiwan_Hanben	Mbuti	-0.00399	0.000198	-20.163	7784	8251	117187
Tamang_Nepal	Bai_Dali	GaoHuaHua	Mbuti	-0.00569	0.000282	-20.163	7146	7756	107184
Gurung_Nepal	Qiang_Mianyang	Taiwan_Hanben	Mbuti	-0.005476	0.000272	-20.157	7753	8395	117186
Tibetan_Shigatse	HanS_Ziyang	Taiwan_Hanben	Mbuti	-0.004628	0.00023	-20.151	7775	8317	117187
Tamang_Nepal	HanY_Zhaotong	Xitoucun_LN	Mbuti	-0.006849	0.00034	-20.147	4587	5066	69863
Newar_Nepal	Tibetan_Muli	Liangdao1_EN	Mbuti	-0.00822	0.000408	-20.143	4125	4634	61994
Tibetan_Gangcha	HanS_Yibin	BaBanQinCen	Mbuti	-0.004736	0.000235	-20.141	5804	6219	87443
Tamang_Nepal	HanS_Nanchong	Huatudong_Guangxi	Mbuti	-0.005962	0.000296	-20.14	6857	7467	102312
Tibetan_Dujiangyan	HanS_Meishan	Taiwan_Hanben	Mbuti	-0.003021	0.00015	-20.137	7790	8143	116800
Tamang_Nepal	HanS_Deyang	Taiwan_Gongguan	Mbuti	-0.007887	0.000392	-20.127	4869	5450	73687
Tamang_Nepal	HanS_Meishan	Taiwan_Gongguan	Mbuti	-0.007675	0.000381	-20.127	4883	5449	73687
Tibetan_Zhuoni	HanS_Mianyang	Baitaishan_Guangxi	Mbuti	-0.004083	0.000203	-20.124	6668	7075	99759
Newar_Nepal	Tibetan_Gangcha	Liangdao2_EN	Mbuti	-0.006896	0.000343	-20.105	6953	7662	102742
Tamang_Nepal	Bai_Dali	Xitoucun_LN	Mbuti	-0.006176	0.000307	-20.104	4614	5045	69864
Newar_Nepal	Yi_Yuxi	Chuanyun_H	Mbuti	-0.011131	0.000554	-20.102	2814	3289	42680
Newar_Nepal	Yi_Lincang	Tanshishan_LN	Mbuti	-0.010671	0.000531	-20.098	3315	3854	50520
Tamang_Nepal	HanY_Zhaotong	GaoHuaHua	Mbuti	-0.006347	0.000316	-20.097	7111	7791	107183
Tibetan_Gangcha	HanS_Leshan	BaBanQinCen	Mbuti	-0.004921	0.000245	-20.094	5791	6221	87444
Tamang_Nepal	HanY_Kunming	LaCen	Mbuti	-0.006651	0.000331	-20.094	6395	7038	96666
Newar_Nepal	Qiang_Mianyang	Chuanyun_H	Mbuti	-0.01145	0.00057	-20.092	2808	3297	42679
Tibetan_Chamdo	HanS_Nanchong	Taiwan_Hanben	Mbuti	-0.003677	0.000183	-20.082	7788	8219	117187
Newar_Nepal	Tibetan_Xining	Shenxian	Mbuti	-0.008218	0.000409	-20.079	5301	5948	78659
Newar_Nepal	Tibetan_Xining	Shenxian	Mbuti	-0.008218	0.000409	-20.079	5301	5948	78659
Newar_Nepal	Tibetan_Ganzi	Liangdao1_EN	Mbuti	-0.009098	0.000453	-20.076	4111	4677	62245
Tibetan_Chamdo	HanS_Neijiang	Taiwan_Hanben	Mbuti	-0.004098	0.000204	-20.069	7772	8252	117186
Tamang_Nepal	HanS_Guangan	Taiwan_Gongguan	Mbuti	-0.007751	0.000386	-20.068	4889	5460	73688
Newar_Nepal	Tibetan_Dujiangyan	Chuanyun_H	Mbuti	-0.010032	0.0005	-20.058	2828	3254	42521
Newar_Nepal	Qiang_Mianyang	Liangdao1_EN	Mbuti	-0.009659	0.000482	-20.04	4093	4694	62244
Tibetan_Zhuoni	HanS_Luzhou	GaoHuaHua	Mbuti	-0.004253	0.000212	-20.035	7149	7605	107283
Tamang_Nepal	HanS_Yaan	Xitoucun_LN	Mbuti	-0.007078	0.000353	-20.023	4586	5081	69863
Newar_Nepal	HanS_Dazhou	Qihe_EN	Mbuti	-0.009445	0.000472	-20.023	2853	3265	43606
Newar_Nepal	Hani_Puer	Liangdao1_EN	Mbuti	-0.009622	0.000481	-20.017	4103	4702	62244
Tibetan_Zhuoni	HanS_Deyang	GaoHuaHua	Mbuti	-0.004025	0.000201	-20.016	7156	7587	107282
Tibetan_Zhuoni	HanS_Guangyuan	GaoHuaHua	Mbuti	-0.003727	0.000186	-20.007	7168	7567	107282
Tibetan_Shigatse	HanS_Yibin	Taiwan_Hanben	Mbuti	-0.004463	0.000223	-19.987	7781	8304	117185
Tibetan_Shannan	HanY_Zhaotong	Taiwan_Hanben	Mbuti	-0.004583	0.00023	-19.948	7781	8318	117186
Tibetan_Zhuoni	HanS_Ziyang	Baitaishan_Guangxi	Mbuti	-0.004343	0.000218	-19.928	6664	7098	99765
Tibetan_Shigatse	HanS_Bazhong	Taiwan_Hanben	Mbuti	-0.004285	0.000215	-19.922	7769	8271	117187
Tibetan_Zhuoni	HanS_Leshan	Xitoucun_LN	Mbuti	-0.004983	0.00025	-19.922	4606	4954	69921
Newar_Nepal	Mosuo_Yanyuan	Yiyang	Mbuti	-0.009662	0.000485	-19.922	2546	2918	38465
Tamang_Nepal	HanS_Guangyuan	LaCen	Mbuti	-0.006851	0.000344	-19.92	6380	7042	96665
Newar_Nepal	HanG_Longnan	Shenxian	Mbuti	-0.010304	0.000517	-19.916	5217	6028	78644
Newar_Nepal	HanG_Qingyang	Chuanyun_H	Mbuti	-0.010487	0.000527	-19.912	2834	3282	42679
Tibetan_Zhuoni	HanS_Bazhong	Xitoucun_LN	Mbuti	-0.004659	0.000234	-19.911	4614	4940	69921
Tibetan_Zhuoni	Achang_China	LaCen	Mbuti	-0.004344	0.000218	-19.905	6430	6850	96750
Newar_Nepal	HanG_Qingyang	Baojianshan	Mbuti	-0.007313	0.000367	-19.902	6330	7020	94316
Tibetan_Zhuoni	HanS_Chengdu	Xitoucun_LN	Mbuti	-0.004629	0.000233	-19.897	4622	4946	69921
Tibetan_Xining	HanS_Zigong	Taiwan_Hanben	Mbuti	-0.00369	0.000185	-19.895	7789	8222	117294
Newar_Nepal	HanG_Lanzhou	Baojianshan	Mbuti	-0.007327	0.000369	-19.859	6326	7017	94317
Tamang_Nepal	HanS_Chengdu	Taiwan_Gongguan	Mbuti	-0.007633	0.000384	-19.858	4881	5444	73688
Tamang_Nepal	HanS_Deyang	Baitaishan_Guangxi	Mbuti	-0.006363	0.000321	-19.848	6623	7257	99672
Tibetan_Muli	HanS_Mianyang	Taiwan_Hanben	Mbuti	-0.002915	0.000147	-19.838	7799	8140	116800
Tamang_Nepal	HanY_Zhaotong	Huatudong_Guangxi	Mbuti	-0.006336	0.000319	-19.838	6831	7479	102311
Tibetan_Zhuoni	HanG_Wuwei	Taiwan_Hanben	Mbuti	-0.00309	0.000156	-19.837	7885	8247	117294
Newar_Nepal	Nakhi_Lijiang	Liangdao1_EN	Mbuti	-0.00887	0.000447	-19.834	4129	4681	62244
Tamang_Nepal	Achang_China	Baitaishan_Guangxi	Mbuti	-0.00638	0.000322	-19.833	6623	7259	99673
Tibetan_Chamdo	HanS_Deyang	Taiwan_Hanben	Mbuti	-0.003908	0.000197	-19.813	7773	8231	117186
Newar_Nepal	HanS_Zigong	Qihe_EN	Mbuti	-0.009919	0.000501	-19.812	2844	3277	43606
Newar_Nepal	Yi_Kunming	Liangdao1_EN	Mbuti	-0.009472	0.000478	-19.811	4109	4699	62245
Tibetan_Zhuoni	HanS_Bazhong	LaCen	Mbuti	-0.004319	0.000218	-19.806	6433	6851	96750
Tibetan_Zhuoni	HanS_Luzhou	BaBanQinCen	Mbuti	-0.004369	0.000221	-19.804	5838	6221	87526
Rai_Nepal	HanS_Zigong	Taiwan_Hanben	Mbuti	-0.005102	0.000258	-19.804	7741	8338	117187
Tibetan_Zhuoni	HanS_Dazhou	Huatudong_Guangxi	Mbuti	-0.004089	0.000206	-19.803	6859	7278	102405
Tamang_Nepal	HanS_Ziyang	Baitaishan_Guangxi	Mbuti	-0.006497	0.000328	-19.795	6631	7279	99673
Tamang_Nepal	HanS_Luzhou	LaCen	Mbuti	-0.007057	0.000357	-19.794	6380	7062	96666
Tamang_Nepal	HanS_Leshan	Taiwan_Gongguan	Mbuti	-0.007892	0.000399	-19.792	4871	5452	73688
Tamang_Nepal	HanS_Dazhou	Baitaishan_Guangxi	Mbuti	-0.006517	0.000329	-19.786	6618	7267	99673
Newar_Nepal	Tibetan_Muli	Chuanyun_H	Mbuti	-0.009899	0.0005	-19.782	2832	3253	42521
Tamang_Nepal	HanS_Liangshan	Xitoucun_LN	Mbuti	-0.006747	0.000341	-19.777	4594	5065	69861
Newar_Nepal	Tibetan_Zhuoni	Tanshishan_LN	Mbuti	-0.00774	0.000391	-19.771	3400	3791	50522
Gurung_Nepal	HanY_Yuxi	Taiwan_Hanben	Mbuti	-0.005186	0.000262	-19.768	7777	8384	117186
Tibetan_Zhuoni	HanS_Dazhou	Baitaishan_Guangxi	Mbuti	-0.004364	0.000221	-19.766	6647	7082	99765
Tamang_Nepal	HanS_Suining	Taiwan_Gongguan	Mbuti	-0.007949	0.000402	-19.764	4873	5459	73688
Tamang_Nepal	HanS_Luzhou	Taiwan_Gongguan	Mbuti	-0.007995	0.000405	-19.756	4873	5462	73688
Tibetan_Chamdo	HanS_Guangan	Taiwan_Hanben	Mbuti	-0.003836	0.000194	-19.755	7790	8240	117187
Tamang_Nepal	HanY_Honghe	LaCen	Mbuti	-0.006533	0.000331	-19.749	6408	7039	96666
Newar_Nepal	Tibetan_Dujiangyan	Liangdao1_EN	Mbuti	-0.008007	0.000405	-19.749	4127	4624	61994
Newar_Nepal	HanG_Jiuquan	Yiyang	Mbuti	-0.010166	0.000515	-19.737	2544	2936	38607
Newar_Nepal	Tibetan_Ganzi	Baojianshan	Mbuti	-0.007423	0.000376	-19.735	6320	7020	94317
Tibetan_Zhuoni	HanS_Meishan	Baitaishan_Guangxi	Mbuti	-0.004174	0.000212	-19.718	6662	7079	99764
Tamang_Nepal	HanS_Luzhou	Xitoucun_LN	Mbuti	-0.007037	0.000357	-19.718	4589	5080	69864
Newar_Nepal	Yi_Kunming	Yiyang	Mbuti	-0.011041	0.00056	-19.714	2531	2958	38607
Newar_Nepal	Hani_Puer	Chuanyun_H	Mbuti	-0.011402	0.000578	-19.712	2818	3305	42680
Newar_Nepal	HanY_Chuxiong	Liangdao1_EN	Mbuti	-0.009677	0.000491	-19.698	4100	4702	62242
Tibetan_Zhuoni	Achang_China	Xitoucun_LN	Mbuti	-0.004624	0.000235	-19.694	4617	4940	69921
Tibetan_Zhuoni	HanS_Dazhou	Xitoucun_LN	Mbuti	-0.004669	0.000237	-19.694	4613	4939	69921
Tamang_Nepal	HanS_Leshan	Liangdao2_EN	Mbuti	-0.006529	0.000332	-19.687	6755	7425	102742
Newar_Nepal	HanG_Dingxi	Chuanyun_H	Mbuti	-0.01094	0.000556	-19.686	2825	3292	42679
Tibetan_Zhuoni	HanS_Deyang	Baitaishan_Guangxi	Mbuti	-0.00421	0.000214	-19.679	6659	7079	99764
Tibetan_Zhuoni	HanY_Dali	Taiwan_Hanben	Mbuti	-0.003491	0.000177	-19.673	7874	8284	117292
Tibetan_Gangcha	Yi_Liangshan	Taiwan_Hanben	Mbuti	-0.003498	0.000178	-19.666	7827	8237	117186
Newar_Nepal	HanG_Dingxi	Yiyang	Mbuti	-0.010629	0.000541	-19.654	2538	2948	38607
Newar_Nepal	HanG_Tianshui	Baojianshan	Mbuti	-0.007439	0.000379	-19.651	6319	7021	94316
Tamang_Nepal	HanY_Kunming	GaoHuaHua	Mbuti	-0.005794	0.000295	-19.65	7140	7761	107184
Newar_Nepal	HanG_Baiyin	Liangdao1_EN	Mbuti	-0.008912	0.000454	-19.65	4124	4679	62245
Tamang_Nepal	Yi_Yuxi	BaBanQinCen	Mbuti	-0.006314	0.000321	-19.648	5806	6358	87444
Tibetan_Zhuoni	HanS_Nanchong	Baitaishan_Guangxi	Mbuti	-0.004021	0.000205	-19.646	6677	7078	99765
Newar_Nepal	HanG_Lanzhou	Yiyang	Mbuti	-0.010216	0.00052	-19.646	2546	2940	38607
Newar_Nepal	HanS_Neijiang	Qihe_EN	Mbuti	-0.009509	0.000484	-19.638	2854	3268	43606
Tamang_Nepal	HanS_Guangan	Baitaishan_Guangxi	Mbuti	-0.006227	0.000317	-19.636	6641	7262	99673
Tibetan_Gangcha	Yi_Xichang	Taiwan_Hanben	Mbuti	-0.002743	0.00014	-19.635	7836	8156	116700
Tibetan_Shigatse	HanS_Liangshan	Taiwan_Hanben	Mbuti	-0.004437	0.000226	-19.635	7775	8295	117183
Tibetan_Zhuoni	HanS_Mianyang	Huatudong_Guangxi	Mbuti	-0.003861	0.000197	-19.635	6880	7276	102400
Tibetan_Zhuoni	Yi_Liangshan	Taiwan_Hanben	Mbuti	-0.003324	0.000169	-19.63	7883	8273	117293
Tibetan_Gangcha	HanY_Dali	Taiwan_Hanben	Mbuti	-0.003658	0.000186	-19.628	7828	8257	117185
Tamang_Nepal	Yi_Honghe	GaoHuaHua	Mbuti	-0.005888	0.0003	-19.626	7146	7777	107184
Newar_Nepal	Yi_Guizhou	Chuanyun_H	Mbuti	-0.011361	0.000579	-19.623	2819	3304	42680
Newar_Nepal	HanS_Ziyang	Qihe_EN	Mbuti	-0.009257	0.000472	-19.621	2863	3267	43606
Tamang_Nepal	HanS_Deyang	Xitoucun_LN	Mbuti	-0.006754	0.000344	-19.618	4594	5065	69863
Tamang_Nepal	HanS_Bazhong	Taiwan_Gongguan	Mbuti	-0.007625	0.000389	-19.615	4870	5432	73688
Tibetan_Chamdo	HanS_Bazhong	Taiwan_Hanben	Mbuti	-0.003648	0.000186	-19.609	7781	8208	117187
Tibetan_Shannan	Yi_Honghe	Taiwan_Hanben	Mbuti	-0.004228	0.000216	-19.606	7809	8304	117187
Newar_Nepal	Qiang_Mianyang	Baojianshan	Mbuti	-0.007901	0.000403	-19.595	6290	7035	94316
Tibetan_Gangcha	HanS_Ziyang	BaBanQinCen	Mbuti	-0.004634	0.000237	-19.592	5816	6221	87444
Tibetan_Zhuoni	HanS_Nanchong	BaBanQinCen	Mbuti	-0.004209	0.000215	-19.59	5845	6213	87526
Tamang_Nepal	HanS_Guangyuan	Xitoucun_LN	Mbuti	-0.006712	0.000343	-19.588	4592	5061	69863
Tamang_Nepal	HanS_Meishan	Huatudong_Guangxi	Mbuti	-0.005975	0.000305	-19.585	6854	7466	102311
Newar_Nepal	Nakhi_Lijiang	Baojianshan	Mbuti	-0.007819	0.000399	-19.578	6318	7055	94316
Tibetan_Zhuoni	HanS_Chengdu	Baitaishan_Guangxi	Mbuti	-0.004134	0.000211	-19.571	6666	7078	99765
Tamang_Nepal	HanS_Dazhou	Taiwan_Gongguan	Mbuti	-0.00786	0.000402	-19.567	4868	5447	73688
Tamang_Nepal	Yi_Guizhou	GaoHuaHua	Mbuti	-0.006302	0.000322	-19.565	7118	7794	107184
Newar_Nepal	Hani_Puer	Yiyang	Mbuti	-0.011106	0.000568	-19.565	2533	2962	38607
Tamang_Nepal	HanS_Guangyuan	Baitaishan_Guangxi	Mbuti	-0.006	0.000307	-19.554	6639	7237	99672
Tibetan_Zhuoni	HanS_Neijiang	GaoHuaHua	Mbuti	-0.004343	0.000222	-19.544	7140	7606	107282
Tamang_Nepal	HanS_Yaan	Baitaishan_Guangxi	Mbuti	-0.006622	0.000339	-19.537	6615	7275	99670
Tibetan_Dujiangyan	HanS_Mianyang	Taiwan_Hanben	Mbuti	-0.002874	0.000147	-19.534	7797	8133	116800
Tamang_Nepal	HanS_Yibin	Baitaishan_Guangxi	Mbuti	-0.006396	0.000327	-19.532	6633	7270	99671
Tamang_Nepal	Qiang_Mianyang	Xitoucun_LN	Mbuti	-0.006723	0.000344	-19.525	4585	5054	69863
Tamang_Nepal	HanY_Kunming	Xitoucun_LN	Mbuti	-0.006366	0.000326	-19.525	4607	5052	69864
Newar_Nepal	HanS_Bazhong	Qihe_EN	Mbuti	-0.009202	0.000471	-19.525	2857	3258	43606
Tibetan_Chamdo	HanS_Dazhou	Taiwan_Hanben	Mbuti	-0.003913	0.0002	-19.517	7768	8226	117187
Newar_Nepal	Tibetan_Muli	Baojianshan	Mbuti	-0.006834	0.00035	-19.517	6316	6957	93927
Tibetan_Zhuoni	HanS_Guangyuan	Huatudong_Guangxi	Mbuti	-0.003835	0.000197	-19.514	6874	7267	102403
Tibetan_Zhuoni	Achang_China	Huatudong_Guangxi	Mbuti	-0.003929	0.000201	-19.509	6870	7273	102405
Newar_Nepal	HanG_Zhangye	Yiyang	Mbuti	-0.010836	0.000555	-19.509	2531	2949	38607
Tamang_Nepal	HanS_Ziyang	Taiwan_Gongguan	Mbuti	-0.007737	0.000397	-19.502	4882	5452	73688
Newar_Nepal	Tibetan_Dujiangyan	Baojianshan	Mbuti	-0.006864	0.000352	-19.497	6315	6960	93927
Gurung_Nepal	Yi_Kunming	Taiwan_Hanben	Mbuti	-0.005145	0.000264	-19.496	7777	8380	117185
Tamang_Nepal	HanS_Nanchong	Baitaishan_Guangxi	Mbuti	-0.00618	0.000317	-19.495	6642	7258	99673
Newar_Nepal	Tibetan_Ganzi	Dushan	Mbuti	-0.008531	0.000438	-19.495	4754	5365	71693
Tamang_Nepal	HanY_Qujing	Xitoucun_LN	Mbuti	-0.006395	0.000328	-19.491	4607	5053	69864
Tamang_Nepal	Qiang_Mianyang	Huatudong_Guangxi	Mbuti	-0.006115	0.000314	-19.485	6835	7461	102311
Tibetan_Zhuoni	HanS_Guangan	Huatudong_Guangxi	Mbuti	-0.003973	0.000204	-19.482	6875	7282	102405
Tibetan_Zhuoni	HanS_Meishan	BaBanQinCen	Mbuti	-0.004209	0.000216	-19.478	5839	6208	87525
Newar_Nepal	HanG_Wuwei	Baojianshan	Mbuti	-0.007533	0.000387	-19.478	6313	7024	94317
Tamang_Nepal	Yi_Lincang	Taiwan_Hanben	Mbuti	-0.005949	0.000306	-19.473	7804	8501	117178
Newar_Nepal	HanS_Zigong	Layi	Mbuti	-0.012088	0.000621	-19.473	1505	1783	23031
Tibetan_Muli	HanS_Chengdu	Taiwan_Hanben	Mbuti	-0.003103	0.000159	-19.464	7788	8150	116800
Newar_Nepal	Achang_China	Qihe_EN	Mbuti	-0.00921	0.000473	-19.451	2860	3262	43606
Tamang_Nepal	HanY_Yuxi	LaCen	Mbuti	-0.006746	0.000347	-19.45	6387	7039	96666
Tamang_Nepal	HanS_Mianyang	Taiwan_Gongguan	Mbuti	-0.007627	0.000392	-19.446	4885	5447	73686
Newar_Nepal	Qiang_Aba	Shenxian	Mbuti	-0.009696	0.000499	-19.443	5246	6009	78655
Tamang_Nepal	HanS_Yibin	Taiwan_Gongguan	Mbuti	-0.007597	0.000391	-19.437	4885	5445	73687
Newar_Nepal	Tibetan_Diqing	Tanshishan_LN	Mbuti	-0.009805	0.000505	-19.434	3330	3825	50521
Rai_Nepal	HanS_Leshan	Taiwan_Hanben	Mbuti	-0.004939	0.000254	-19.431	7751	8330	117186
Tibetan_Zhuoni	HanS_Guangan	GaoHuaHua	Mbuti	-0.003952	0.000203	-19.425	7164	7588	107283
Newar_Nepal	Tibetan_Xining	Dushan	Mbuti	-0.00794	0.000409	-19.425	4784	5353	71693
Newar_Nepal	Tibetan_Xining	Dushan	Mbuti	-0.00794	0.000409	-19.425	4784	5353	71693
Newar_Nepal	Tibetan_Xunhua	Huatudong_Guangxi	Mbuti	-0.008164	0.000421	-19.411	6962	7797	102312
Tibetan_Gangcha	Yi_Kunming	Taiwan_Hanben	Mbuti	-0.003863	0.000199	-19.408	7823	8276	117185
Tamang_Nepal	Yi_Kunming	BaBanQinCen	Mbuti	-0.006594	0.00034	-19.402	5796	6373	87443
Tibetan_Shannan	Qiang_Mianyang	Taiwan_Hanben	Mbuti	-0.00433	0.000223	-19.392	7781	8288	117186
Tibetan_Zhuoni	Yi_Xichang	Taiwan_Hanben	Mbuti	-0.002568	0.000132	-19.39	7908	8208	116800
Tibetan_Zhuoni	HanS_Leshan	LaCen	Mbuti	-0.00458	0.000236	-19.382	6424	6867	96750
Newar_Nepal	HanG_Tianshui	Yiyang	Mbuti	-0.010454	0.000539	-19.377	2537	2941	38607
Tibetan_Zhuoni	HanS_Guangan	BaBanQinCen	Mbuti	-0.004159	0.000215	-19.375	5848	6212	87526
Tibetan_Zhuoni	HanS_Guangan	Xitoucun_LN	Mbuti	-0.004457	0.00023	-19.359	4632	4943	69921
Tamang_Nepal	HanY_Dali	BaBanQinCen	Mbuti	-0.006143	0.000318	-19.345	5818	6355	87443
Tibetan_Gangcha	Achang_China	BaBanQinCen	Mbuti	-0.004607	0.000238	-19.331	5801	6204	87444
Tamang_Nepal	HanS_Neijiang	Baitaishan_Guangxi	Mbuti	-0.006329	0.000327	-19.331	6636	7267	99672
Newar_Nepal	HanY_Chuxiong	Yiyang	Mbuti	-0.01151	0.000596	-19.326	2523	2968	38607
Tamang_Nepal	Achang_China	Taiwan_Gongguan	Mbuti	-0.007529	0.00039	-19.324	4882	5437	73688
Tibetan_Dujiangyan	HanS_Guangan	Taiwan_Hanben	Mbuti	-0.002956	0.000153	-19.322	7800	8145	116800
Newar_Nepal	HanG_Pingliang	Yiyang	Mbuti	-0.010165	0.000526	-19.319	2546	2939	38607
Newar_Nepal	Yi_Lincang	Dushan	Mbuti	-0.010077	0.000522	-19.317	4713	5435	71689
Newar_Nepal	Yi_Kunming	Chuanyun_H	Mbuti	-0.010981	0.000569	-19.315	2823	3292	42680
Tibetan_Xining	HanS_Leshan	Taiwan_Hanben	Mbuti	-0.003525	0.000183	-19.304	7799	8212	117292
Newar_Nepal	HanS_Nanchong	Qihe_EN	Mbuti	-0.008921	0.000462	-19.302	2871	3260	43606
Tamang_Nepal	Qiang_Mianyang	LaCen	Mbuti	-0.006843	0.000355	-19.299	6373	7034	96665
Tibetan_Zhuoni	HanG_Zhangye	Taiwan_Hanben	Mbuti	-0.003245	0.000168	-19.293	7875	8256	117292
Newar_Nepal	Bai_Dali	Qihe_EN	Mbuti	-0.008372	0.000434	-19.292	2877	3242	43606
Tamang_Nepal	Yi_Xichang	GaoHuaHua	Mbuti	-0.005085	0.000264	-19.286	7142	7685	106757
Tibetan_Zhuoni	HanS_Nanchong	LaCen	Mbuti	-0.004267	0.000221	-19.285	6444	6856	96750
Tibetan_Zhuoni	HanS_Yibin	Baitaishan_Guangxi	Mbuti	-0.004238	0.00022	-19.281	6665	7088	99763
Tamang_Nepal	HanS_Neijiang	Taiwan_Gongguan	Mbuti	-0.007762	0.000403	-19.281	4883	5455	73688
Tibetan_Shigatse	HanS_Luzhou	Taiwan_Hanben	Mbuti	-0.004444	0.000231	-19.277	7787	8307	117187
Tamang_Nepal	Yi_Xichang	Huatudong_Guangxi	Mbuti	-0.005112	0.000265	-19.276	6859	7379	101880
Newar_Nepal	HanS_Deyang	Qihe_EN	Mbuti	-0.009423	0.000489	-19.269	2856	3267	43606
Newar_Nepal	Tibetan_Zhuoni	Shenxian	Mbuti	-0.006996	0.000363	-19.266	5369	5919	78659
Gurung_Nepal	Yi_Liangshan	Taiwan_Hanben	Mbuti	-0.004778	0.000248	-19.265	7789	8349	117186
Tamang_Nepal	HanY_Dali	GaoHuaHua	Mbuti	-0.005993	0.000311	-19.261	7133	7775	107182
Tibetan_Zhuoni	HanS_Guangyuan	BaBanQinCen	Mbuti	-0.003982	0.000207	-19.256	5845	6194	87525
Newar_Nepal	HanG_Jinchang	Liangdao2_EN	Mbuti	-0.009161	0.000476	-19.256	6832	7773	102717
Tamang_Nepal	Hani_Puer	BaBanQinCen	Mbuti	-0.006357	0.00033	-19.253	5815	6371	87444
Newar_Nepal	HanS_Guangan	Qihe_EN	Mbuti	-0.009066	0.000471	-19.248	2867	3262	43606
Tibetan_Nagqu	HanS_Leshan	Taiwan_Hanben	Mbuti	-0.004184	0.000217	-19.246	7765	8256	117186
Tamang_Nepal	HanS_Yaan	GaoHuaHua	Mbuti	-0.006279	0.000326	-19.246	7115	7788	107181
Tibetan_Muli	HanS_Yibin	Taiwan_Hanben	Mbuti	-0.002975	0.000155	-19.245	7802	8149	116800
Tibetan_Gangcha	HanS_Bazhong	BaBanQinCen	Mbuti	-0.004499	0.000234	-19.198	5806	6200	87444
Gurung_Nepal	Yi_Yuxi	Taiwan_Hanben	Mbuti	-0.005039	0.000262	-19.198	7781	8372	117186
Newar_Nepal	Tibetan_Xunhua	GaoHuaHua	Mbuti	-0.007918	0.000413	-19.195	7265	8114	107184
Tibetan_Gangcha	HanS_Dazhou	BaBanQinCen	Mbuti	-0.004681	0.000244	-19.192	5803	6212	87444
Tibetan_Lhasa	HanS_Zigong	Taiwan_Hanben	Mbuti	-0.003967	0.000207	-19.188	7776	8241	117293
Tibetan_Zhuoni	HanS_Neijiang	LaCen	Mbuti	-0.004667	0.000243	-19.185	6424	6876	96749
Tamang_Nepal	HanG_Jiuquan	BaBanQinCen	Mbuti	-0.005689	0.000297	-19.181	5834	6331	87444
Tibetan_Muli	HanS_Guangan	Taiwan_Hanben	Mbuti	-0.002997	0.000156	-19.179	7802	8153	116800
Tibetan_Muli	HanS_Bazhong	Taiwan_Hanben	Mbuti	-0.002792	0.000146	-19.164	7796	8122	116800
Tamang_Nepal	HanG_Qingyang	BaBanQinCen	Mbuti	-0.005612	0.000293	-19.161	5835	6325	87443
Newar_Nepal	HanS_Yibin	Qihe_EN	Mbuti	-0.008989	0.00047	-19.137	2870	3262	43606
Tibetan_Shannan	HanY_Honghe	Taiwan_Hanben	Mbuti	-0.004038	0.000211	-19.128	7821	8294	117187
Tamang_Nepal	HanY_Honghe	GaoHuaHua	Mbuti	-0.00581	0.000304	-19.124	7144	7767	107184
Newar_Nepal	HanS_Liangshan	Qihe_EN	Mbuti	-0.009162	0.000479	-19.113	2861	3261	43605
Tibetan_Muli	HanS_Ziyang	Taiwan_Hanben	Mbuti	-0.003138	0.000164	-19.111	7796	8163	116800
Newar_Nepal	HanS_Yibin	Layi	Mbuti	-0.011988	0.000627	-19.107	1509	1785	23031
Tamang_Nepal	Yi_Chuxiong	BaBanQinCen	Mbuti	-0.006528	0.000342	-19.104	5812	6383	87438
Tibetan_Dujiangyan	Achang_China	Taiwan_Hanben	Mbuti	-0.003034	0.000159	-19.097	7786	8140	116800
Newar_Nepal	HanS_Meishan	Layi	Mbuti	-0.011906	0.000624	-19.089	1511	1785	23030
Tibetan_Zhuoni	HanY_Zhaotong	Huatudong_Guangxi	Mbuti	-0.004065	0.000213	-19.08	6869	7285	102404
Newar_Nepal	HanG_Pingliang	Baojianshan	Mbuti	-0.0073	0.000383	-19.08	6326	7014	94316
Tibetan_Zhuoni	Bai_Dali	GaoHuaHua	Mbuti	-0.003303	0.000173	-19.076	7206	7561	107283
Tibetan_Zhuoni	Hani_Puer	Taiwan_Hanben	Mbuti	-0.003445	0.000181	-19.075	7892	8296	117292
Tamang_Nepal	HanS_Neijiang	Huatudong_Guangxi	Mbuti	-0.006279	0.000329	-19.075	6839	7481	102311
Newar_Nepal	Tibetan_Ganzi	Chuanyun_H	Mbuti	-0.010896	0.000571	-19.075	2825	3290	42680
Tamang_Nepal	HanS_Zigong	Taiwan_Gongguan	Mbuti	-0.008097	0.000425	-19.067	4869	5465	73688
Tamang_Nepal	HanS_Yaan	LaCen	Mbuti	-0.007091	0.000372	-19.065	6376	7061	96664
Tibetan_Muli	Achang_China	Taiwan_Hanben	Mbuti	-0.003075	0.000161	-19.064	7787	8147	116800
Tibetan_Zhuoni	HanS_Deyang	Xitoucun_LN	Mbuti	-0.004296	0.000225	-19.06	4630	4930	69920
Tamang_Nepal	HanS_Ziyang	Shenxian	Mbuti	-0.007201	0.000378	-19.052	5176	5742	78659
Tibetan_Gangcha	HanS_Nanchong	BaBanQinCen	Mbuti	-0.004515	0.000237	-19.05	5812	6207	87444
Newar_Nepal	Tibetan_Aba	Shenxian	Mbuti	-0.01113	0.000584	-19.049	5199	6075	78653
Newar_Nepal	Tibetan_Dujiangyan	Yiyang	Mbuti	-0.009215	0.000484	-19.043	2554	2909	38465
Newar_Nepal	HanS_Suining	Layi	Mbuti	-0.012227	0.000642	-19.043	1507	1788	23031
Tibetan_Gangcha	HanS_Liangshan	BaBanQinCen	Mbuti	-0.004636	0.000243	-19.042	5800	6206	87441
Tamang_Nepal	HanS_Mianyang	Shenxian	Mbuti	-0.007125	0.000374	-19.041	5173	5733	78656
Tibetan_Zhuoni	HanS_Neijiang	BaBanQinCen	Mbuti	-0.004425	0.000233	-19.028	5834	6221	87525
Tamang_Nepal	HanS_Ziyang	Huatudong_Guangxi	Mbuti	-0.006068	0.000319	-19.026	6854	7474	102312
Tamang_Nepal	Yi_Liangshan	GaoHuaHua	Mbuti	-0.005756	0.000303	-19.023	7135	7752	107183
Tamang_Nepal	HanG_Longnan	Taiwan_Hanben	Mbuti	-0.00602	0.000316	-19.023	7788	8494	117160
Newar_Nepal	Qiang_Aba	Tanshishan_LN	Mbuti	-0.010522	0.000553	-19.018	3315	3847	50521
Tibetan_Muli	HanS_Dazhou	Taiwan_Hanben	Mbuti	-0.003064	0.000161	-19.017	7785	8142	116800
Newar_Nepal	Nakhi_Lijiang	Yiyang	Mbuti	-0.01001	0.000527	-19.009	2549	2935	38607
Newar_Nepal	Yi_Chuxiong	Liangdao1_EN	Mbuti	-0.009618	0.000506	-19.008	4112	4711	62241
Newar_Nepal	Tibetan_Gannan	Dushan	Mbuti	-0.007906	0.000416	-18.993	4793	5360	71693
Tamang_Nepal	Yi_Honghe	LaCen	Mbuti	-0.006943	0.000366	-18.988	6388	7059	96666
Tamang_Nepal	Bai_Dali	Baitaishan_Guangxi	Mbuti	-0.005602	0.000295	-18.973	6664	7223	99673
Tibetan_Zhuoni	HanS_Deyang	Taiwan_Gongguan	Mbuti	-0.004806	0.000253	-18.966	4928	5283	73752
Tibetan_Gangcha	HanS_Guangyuan	BaBanQinCen	Mbuti	-0.004294	0.000226	-18.963	5810	6186	87444
Newar_Nepal	Menba_Nanning	LaCen	Mbuti	-0.013299	0.000701	-18.959	6312	7593	96379
Tibetan_Chamdo	HanS_Liangshan	Taiwan_Hanben	Mbuti	-0.003798	0.0002	-18.955	7780	8225	117183
Newar_Nepal	HanS_Yaan	Qihe_EN	Mbuti	-0.009467	0.0005	-18.938	2854	3267	43605
Tamang_Nepal	HanS_Yaan	Huatudong_Guangxi	Mbuti	-0.006251	0.00033	-18.931	6834	7474	102309
Tibetan_Chamdo	HanS_Luzhou	Taiwan_Hanben	Mbuti	-0.003806	0.000201	-18.928	7785	8231	117187
Tibetan_Gangcha	HanS_Luzhou	BaBanQinCen	Mbuti	-0.004677	0.000247	-18.92	5808	6217	87444
Newar_Nepal	Nakhi_Lijiang	Chuanyun_H	Mbuti	-0.010474	0.000554	-18.914	2836	3283	42679
Tibetan_Zhuoni	HanG_Pingliang	Taiwan_Hanben	Mbuti	-0.003072	0.000162	-18.913	7888	8249	117293
Tibetan_Zhuoni	HanS_Bazhong	Huatudong_Guangxi	Mbuti	-0.003789	0.0002	-18.912	6874	7262	102405
Tamang_Nepal	HanS_Liangshan	Baitaishan_Guangxi	Mbuti	-0.006316	0.000334	-18.912	6625	7255	99669
Newar_Nepal	Yi_Chuxiong	Chuanyun_H	Mbuti	-0.010879	0.000575	-18.909	2828	3293	42677
Tibetan_Zhuoni	HanY_Zhaotong	LaCen	Mbuti	-0.004538	0.00024	-18.906	6427	6866	96749
Tibetan_Dujiangyan	HanS_Nanchong	Taiwan_Hanben	Mbuti	-0.002786	0.000147	-18.899	7804	8129	116800
Tibetan_Zhuoni	HanS_Mianyang	Shenxian	Mbuti	-0.004582	0.000243	-18.894	5217	5577	78724
Tamang_Nepal	HanY_Dali	LaCen	Mbuti	-0.006598	0.000349	-18.881	6400	7037	96664
Gurung_Nepal	HanY_Dali	Taiwan_Hanben	Mbuti	-0.004938	0.000262	-18.881	7780	8359	117185
Tibetan_Dujiangyan	HanS_Chengdu	Taiwan_Hanben	Mbuti	-0.003062	0.000162	-18.878	7788	8146	116800
Tibetan_Xining	HanS_Meishan	Taiwan_Hanben	Mbuti	-0.003295	0.000175	-18.875	7817	8203	117293
Tamang_Nepal	Bai_Dali	Huatudong_Guangxi	Mbuti	-0.005494	0.000291	-18.874	6874	7436	102312
Tibetan_Gangcha	HanS_Deyang	BaBanQinCen	Mbuti	-0.004517	0.000239	-18.87	5808	6203	87443
Tibetan_Shigatse	HanY_Zhaotong	Taiwan_Hanben	Mbuti	-0.004382	0.000232	-18.868	7776	8289	117186
Tamang_Nepal	HanG_Lanzhou	GaoHuaHua	Mbuti	-0.005395	0.000286	-18.865	7158	7737	107184
Tamang_Nepal	HanG_Pingliang	BaBanQinCen	Mbuti	-0.005655	0.0003	-18.858	5838	6332	87443
Tamang_Nepal	HanY_Yuxi	Xitoucun_LN	Mbuti	-0.006312	0.000335	-18.854	4610	5051	69864
Newar_Nepal	HanS_Guangyuan	Qihe_EN	Mbuti	-0.009019	0.000478	-18.853	2862	3255	43606
Tibetan_Zhuoni	Bai_Dali	Baitaishan_Guangxi	Mbuti	-0.003442	0.000183	-18.852	6712	7055	99765
Gurung_Nepal	HanG_Jiuquan	Taiwan_Hanben	Mbuti	-0.004564	0.000242	-18.852	7802	8337	117187
Tibetan_Dujiangyan	HanS_Yibin	Taiwan_Hanben	Mbuti	-0.002934	0.000156	-18.847	7797	8140	116800
Tamang_Nepal	HanS_Luzhou	Baitaishan_Guangxi	Mbuti	-0.006435	0.000341	-18.846	6622	7264	99673
Tibetan_Gangcha	HanS_Mianyang	BaBanQinCen	Mbuti	-0.004365	0.000232	-18.835	5817	6199	87440
Tamang_Nepal	HanS_Bazhong	Shenxian	Mbuti	-0.006834	0.000363	-18.833	5175	5712	78659
Tibetan_Zhuoni	HanS_Liangshan	BaBanQinCen	Mbuti	-0.004319	0.000229	-18.831	5832	6210	87522
Tamang_Nepal	HanS_Zigong	Shenxian	Mbuti	-0.007403	0.000393	-18.825	5165	5747	78659
Tibetan_Shannan	HanY_Yuxi	Taiwan_Hanben	Mbuti	-0.004041	0.000215	-18.82	7811	8285	117186
Tamang_Nepal	HanS_Nanchong	Taiwan_Gongguan	Mbuti	-0.007411	0.000394	-18.811	4895	5441	73688
Newar_Nepal	HanS_Suining	Qihe_EN	Mbuti	-0.00903	0.00048	-18.807	2865	3258	43606
Tamang_Nepal	Yi_Honghe	Xitoucun_LN	Mbuti	-0.006434	0.000342	-18.794	4608	5057	69864
Newar_Nepal	HanS_Leshan	Layi	Mbuti	-0.011654	0.00062	-18.792	1512	1781	23030
Tibetan_Gangcha	HanS_Zigong	GaoHuaHua	Mbuti	-0.004343	0.000231	-18.787	7118	7583	107184
Tibetan_Gangcha	HanG_Jiuquan	Taiwan_Hanben	Mbuti	-0.003283	0.000175	-18.786	7847	8232	117187
Tamang_Nepal	Yi_Liangshan	Huatudong_Guangxi	Mbuti	-0.00565	0.000301	-18.786	6857	7435	102311
Tamang_Nepal	HanY_Kunming	Huatudong_Guangxi	Mbuti	-0.00561	0.000299	-18.786	6867	7441	102312
Tamang_Nepal	HanY_Honghe	Huatudong_Guangxi	Mbuti	-0.00575	0.000306	-18.782	6866	7454	102312
Tibetan_Nagqu	HanS_Zigong	Taiwan_Hanben	Mbuti	-0.004347	0.000232	-18.757	7756	8265	117187
Tamang_Nepal	HanS_Ziyang	Liangdao2_EN	Mbuti	-0.00635	0.000339	-18.749	6773	7426	102742
Tibetan_Shannan	HanY_Qujing	Taiwan_Hanben	Mbuti	-0.00403	0.000215	-18.746	7809	8281	117186
Tamang_Nepal	Bai_Dali	LaCen	Mbuti	-0.006147	0.000328	-18.744	6415	7010	96666
Tamang_Nepal	Tibetan_Dujiangyan	Taiwan_Hanben	Mbuti	-0.004137	0.000221	-18.739	7838	8321	116700
Newar_Nepal	HanY_Honghe	Qihe_EN	Mbuti	-0.008616	0.00046	-18.733	2879	3254	43606
Tamang_Nepal	HanY_Kunming	Baitaishan_Guangxi	Mbuti	-0.005834	0.000312	-18.724	6651	7233	99673
Tibetan_Gangcha	HanS_Chengdu	LaCen	Mbuti	-0.004849	0.000259	-18.722	6404	6873	96666
Tibetan_Xining	HanS_Suining	Taiwan_Hanben	Mbuti	-0.003455	0.000185	-18.719	7809	8214	117294
Tibetan_Zhuoni	Yi_Honghe	BaBanQinCen	Mbuti	-0.003937	0.00021	-18.715	5864	6209	87526
Newar_Nepal	HanG_Longnan	Tanshishan_LN	Mbuti	-0.010954	0.000585	-18.711	3301	3854	50515
Tamang_Nepal	Achang_China	Shenxian	Mbuti	-0.00698	0.000373	-18.71	5175	5724	78659
Tibetan_Dujiangyan	HanS_Deyang	Taiwan_Hanben	Mbuti	-0.003018	0.000161	-18.708	7788	8141	116800
Tibetan_Shigatse	HanS_Guangyuan	Taiwan_Hanben	Mbuti	-0.004155	0.000222	-18.704	7780	8267	117186
Newar_Nepal	HanY_Qujing	Qihe_EN	Mbuti	-0.00847	0.000453	-18.697	2876	3246	43606
Newar_Nepal	Tibetan_Diqing	Dushan	Mbuti	-0.008985	0.000481	-18.693	4744	5388	71692
Newar_Nepal	HanG_Dingxi	Baojianshan	Mbuti	-0.007464	0.000399	-18.689	6325	7029	94316
Tibetan_Dujiangyan	HanS_Ziyang	Taiwan_Hanben	Mbuti	-0.003097	0.000166	-18.688	7795	8156	116800
Newar_Nepal	Yi_Xichang	Qihe_EN	Mbuti	-0.008081	0.000432	-18.686	2875	3226	43461
Tibetan_Gangcha	HanS_Meishan	BaBanQinCen	Mbuti	-0.004518	0.000242	-18.684	5810	6205	87443
Newar_Nepal	Tibetan_Diqing	Shenxian	Mbuti	-0.009168	0.000491	-18.67	5256	5977	78658
Tamang_Nepal	HanY_Yuxi	GaoHuaHua	Mbuti	-0.005794	0.00031	-18.669	7141	7762	107184
Tibetan_Lhasa	HanS_Leshan	Taiwan_Hanben	Mbuti	-0.003801	0.000204	-18.66	7789	8235	117291
Tamang_Nepal	Yi_Guizhou	LaCen	Mbuti	-0.006626	0.000355	-18.656	6399	7040	96666
Newar_Nepal	HanY_Zhaotong	Qihe_EN	Mbuti	-0.009128	0.000489	-18.653	2857	3255	43606
Tibetan_Zhuoni	HanG_Qingyang	Taiwan_Hanben	Mbuti	-0.002947	0.000158	-18.645	7900	8246	117293
Newar_Nepal	HanY_Chuxiong	Baojianshan	Mbuti	-0.008148	0.000437	-18.642	6285	7054	94311
Tibetan_Muli	HanS_Deyang	Taiwan_Hanben	Mbuti	-0.003059	0.000164	-18.64	7789	8147	116800
Tibetan_Gangcha	HanS_Suining	LaCen	Mbuti	-0.00461	0.000247	-18.634	6414	6859	96666
Tibetan_Muli	HanS_Nanchong	Taiwan_Hanben	Mbuti	-0.002827	0.000152	-18.63	7808	8138	116800
Gurung_Nepal	Hani_Puer	Taiwan_Hanben	Mbuti	-0.004893	0.000263	-18.624	7805	8378	117185
Tamang_Nepal	HanS_Suining	Liangdao2_EN	Mbuti	-0.006137	0.00033	-18.622	6777	7407	102742
Tibetan_Zhuoni	HanY_Zhaotong	GaoHuaHua	Mbuti	-0.003957	0.000213	-18.621	7157	7582	107282
Tibetan_Chamdo	HanS_Guangyuan	Taiwan_Hanben	Mbuti	-0.003516	0.000189	-18.618	7780	8192	117186
Newar_Nepal	HanS_Mianyang	Qihe_EN	Mbuti	-0.008874	0.000477	-18.617	2867	3254	43605
Tamang_Nepal	Nakhi_Lijiang	BaBanQinCen	Mbuti	-0.005643	0.000303	-18.609	5839	6333	87443
Tibetan_Gangcha	Yi_Yuxi	Taiwan_Hanben	Mbuti	-0.003758	0.000202	-18.606	7824	8265	117186
Newar_Nepal	HanY_Chuxiong	Chuanyun_H	Mbuti	-0.01078	0.000579	-18.604	2826	3286	42678
Rai_Nepal	HanS_Guangan	Taiwan_Hanben	Mbuti	-0.004641	0.000249	-18.601	7771	8315	117187
Newar_Nepal	HanG_Baiyin	Yiyang	Mbuti	-0.010231	0.00055	-18.596	2548	2943	38607
Tamang_Nepal	HanY_Yuxi	Huatudong_Guangxi	Mbuti	-0.005782	0.000311	-18.595	6859	7450	102311
Tibetan_Dujiangyan	HanS_Neijiang	Taiwan_Hanben	Mbuti	-0.003198	0.000172	-18.593	7783	8156	116800
Tamang_Nepal	Yi_Kunming	LaCen	Mbuti	-0.006828	0.000367	-18.593	6382	7042	96666
Newar_Nepal	Tibetan_Xunhua	Xitoucun_LN	Mbuti	-0.008689	0.000467	-18.589	4680	5287	69864
Tamang_Nepal	HanY_Qujing	LaCen	Mbuti	-0.00647	0.000349	-18.561	6403	7028	96666
Tibetan_Muli	HanS_Neijiang	Taiwan_Hanben	Mbuti	-0.003239	0.000175	-18.559	7784	8163	116800
Newar_Nepal	Tibetan_Xining	Tanshishan_LN	Mbuti	-0.008432	0.000454	-18.557	3364	3790	50522
Newar_Nepal	Tibetan_Xining	Tanshishan_LN	Mbuti	-0.008432	0.000454	-18.557	3364	3790	50522
Tamang_Nepal	Tibetan_Muli	Taiwan_Hanben	Mbuti	-0.004095	0.000221	-18.548	7844	8322	116700
Tamang_Nepal	HanS_Suining	Shenxian	Mbuti	-0.006961	0.000375	-18.548	5183	5730	78659
Tibetan_Zhuoni	HanS_Neijiang	Baitaishan_Guangxi	Mbuti	-0.00417	0.000225	-18.541	6662	7078	99764
Tamang_Nepal	HanY_Honghe	Xitoucun_LN	Mbuti	-0.006231	0.000336	-18.539	4617	5052	69864
Tibetan_Dujiangyan	HanS_Dazhou	Taiwan_Hanben	Mbuti	-0.003023	0.000163	-18.536	7783	8136	116800
Newar_Nepal	Bai_Guizhou	Liangdao1_EN	Mbuti	-0.010146	0.000548	-18.512	4099	4731	62245
Newar_Nepal	Yi_Chuxiong	Baojianshan	Mbuti	-0.007819	0.000422	-18.51	6323	7060	94310
Tamang_Nepal	Nakhi_Lijiang	LaCen	Mbuti	-0.00617	0.000334	-18.5	6421	7018	96665
Tibetan_Gangcha	Hani_Puer	Taiwan_Hanben	Mbuti	-0.003613	0.000195	-18.494	7851	8275	117185
Tibetan_Gangcha	HanS_Leshan	GaoHuaHua	Mbuti	-0.004196	0.000227	-18.489	7123	7573	107184
Tibetan_Zhuoni	Bai_Dali	Huatudong_Guangxi	Mbuti	-0.003225	0.000174	-18.489	6922	7252	102405
Tibetan_Zhuoni	HanS_Guangyuan	Xitoucun_LN	Mbuti	-0.004251	0.00023	-18.486	4629	4926	69919
Tibetan_Zhuoni	HanS_Neijiang	Xitoucun_LN	Mbuti	-0.004628	0.00025	-18.486	4621	4944	69920
Tamang_Nepal	Yi_Xichang	Baitaishan_Guangxi	Mbuti	-0.004993	0.00027	-18.485	6656	7152	99268
Newar_Nepal	Achang_China	Layi	Mbuti	-0.011775	0.000637	-18.485	1511	1782	23031
Tamang_Nepal	Yi_Liangshan	LaCen	Mbuti	-0.006211	0.000336	-18.48	6404	7004	96665
Tibetan_Shannan	HanS_Yaan	Taiwan_Hanben	Mbuti	-0.004581	0.000248	-18.472	7780	8317	117184
Tibetan_Gangcha	HanG_Wuwei	Taiwan_Hanben	Mbuti	-0.003258	0.000176	-18.47	7842	8224	117187
Newar_Nepal	HanG_Jinchang	Shenxian	Mbuti	-0.010421	0.000564	-18.469	5216	6035	78642
Newar_Nepal	Tibetan_Ganzi	Yiyang	Mbuti	-0.010103	0.000547	-18.468	2547	2937	38607
Newar_Nepal	Bai_Guizhou	Baojianshan	Mbuti	-0.008076	0.000437	-18.465	6309	7071	94317
Tamang_Nepal	Yi_Kunming	GaoHuaHua	Mbuti	-0.005991	0.000325	-18.459	7126	7768	107183
Tibetan_Xining	HanS_Chengdu	Taiwan_Hanben	Mbuti	-0.003341	0.000181	-18.452	7816	8208	117294
Tibetan_Zhuoni	HanS_Nanchong	Huatudong_Guangxi	Mbuti	-0.003691	0.0002	-18.447	6892	7270	102405
Tamang_Nepal	HanS_Liangshan	Taiwan_Gongguan	Mbuti	-0.007639	0.000414	-18.445	4876	5438	73685
Tamang_Nepal	HanY_Yuxi	Baitaishan_Guangxi	Mbuti	-0.00582	0.000316	-18.437	6652	7232	99672
Tibetan_Gangcha	HanG_Lanzhou	Taiwan_Hanben	Mbuti	-0.00331	0.00018	-18.436	7845	8233	117187
Newar_Nepal	HanG_Baiyin	Baojianshan	Mbuti	-0.007003	0.00038	-18.432	6344	7005	94317
Tibetan_Shannan	HanY_Kunming	Taiwan_Hanben	Mbuti	-0.004006	0.000217	-18.43	7811	8280	117187
Tamang_Nepal	HanG_Tianshui	BaBanQinCen	Mbuti	-0.00572	0.00031	-18.43	5829	6330	87443
Newar_Nepal	Tibetan_Gangcha	Shenxian	Mbuti	-0.007203	0.000391	-18.429	5343	5910	78659
Tibetan_Dujiangyan	HanS_Bazhong	Taiwan_Hanben	Mbuti	-0.00275	0.000149	-18.423	7794	8115	116800
Rai_Nepal	HanS_Suining	Taiwan_Hanben	Mbuti	-0.004873	0.000265	-18.413	7758	8329	117187
Tibetan_Gangcha	HanS_Guangan	BaBanQinCen	Mbuti	-0.004475	0.000243	-18.397	5818	6210	87444
Tibetan_Zhuoni	HanS_Liangshan	LaCen	Mbuti	-0.004519	0.000246	-18.397	6429	6866	96746
Tibetan_Shannan	Yi_Guizhou	Taiwan_Hanben	Mbuti	-0.004252	0.000231	-18.391	7801	8299	117187
Newar_Nepal	HanS_Leshan	Qihe_EN	Mbuti	-0.009003	0.00049	-18.389	2863	3256	43606
Tamang_Nepal	HanY_Zhaotong	Baitaishan_Guangxi	Mbuti	-0.006315	0.000344	-18.374	6634	7263	99672
Tibetan_Zhuoni	HanS_Ziyang	Shenxian	Mbuti	-0.00466	0.000254	-18.372	5220	5587	78728
Newar_Nepal	HanS_Guangan	Layi	Mbuti	-0.012004	0.000654	-18.366	1509	1786	23031
Tibetan_Zhuoni	HanS_Meishan	Huatudong_Guangxi	Mbuti	-0.003709	0.000202	-18.357	6886	7266	102404
Newar_Nepal	Yi_Lincang	Chuanyun_H	Mbuti	-0.011068	0.000603	-18.349	2824	3296	42679
Newar_Nepal	HanY_Kunming	Qihe_EN	Mbuti	-0.008662	0.000472	-18.345	2872	3250	43606
Tibetan_Zhuoni	HanS_Mianyang	Taiwan_Gongguan	Mbuti	-0.004536	0.000247	-18.342	4944	5278	73751
Rai_Nepal	HanS_Yibin	Taiwan_Hanben	Mbuti	-0.00463	0.000252	-18.339	7774	8316	117185
Tibetan_Gangcha	HanS_Dazhou	GaoHuaHua	Mbuti	-0.004088	0.000223	-18.331	7132	7570	107184
Tamang_Nepal	HanG_Jiuquan	LaCen	Mbuti	-0.006135	0.000335	-18.326	6420	7013	96666
Tamang_Nepal	Qiang_Mianyang	Taiwan_Gongguan	Mbuti	-0.007528	0.000411	-18.325	4878	5433	73687
Tamang_Nepal	Yi_Honghe	Huatudong_Guangxi	Mbuti	-0.005754	0.000314	-18.321	6869	7458	102312
Sherpa_Nepal	HanS_Zigong	Taiwan_Hanben	Mbuti	-0.004931	0.000269	-18.319	7749	8327	117187
Tibetan_Zhuoni	HanY_Zhaotong	Xitoucun_LN	Mbuti	-0.004391	0.00024	-18.317	4623	4930	69920
Tibetan_Nagqu	HanS_Meishan	Taiwan_Hanben	Mbuti	-0.003955	0.000216	-18.315	7784	8248	117186
Tibetan_Zhuoni	HanY_Honghe	LaCen	Mbuti	-0.003825	0.000209	-18.314	6473	6843	96750
Tibetan_Zhuoni	HanS_Chengdu	Shenxian	Mbuti	-0.004405	0.000241	-18.31	5225	5572	78728
Gurung_Nepal	HanG_Wuwei	Taiwan_Hanben	Mbuti	-0.00454	0.000248	-18.304	7804	8336	117187
Tamang_Nepal	HanY_Zhaotong	Taiwan_Gongguan	Mbuti	-0.007373	0.000403	-18.299	4889	5432	73688
Newar_Nepal	Menba_Nanning	Xitoucun_LN	Mbuti	-0.012276	0.000671	-18.297	4567	5423	69675
Tibetan_Zhuoni	HanY_Kunming	LaCen	Mbuti	-0.003945	0.000216	-18.281	6466	6848	96750
Tibetan_Gangcha	HanS_Neijiang	BaBanQinCen	Mbuti	-0.004741	0.000259	-18.277	5806	6220	87443
Newar_Nepal	Yi_Lincang	Yiyang	Mbuti	-0.0111	0.000607	-18.277	2529	2957	38604
Tamang_Nepal	HanG_Zhangye	GaoHuaHua	Mbuti	-0.005568	0.000305	-18.273	7147	7744	107183
Gurung_Nepal	HanS_Suining	BaBanQinCen	Mbuti	-0.006033	0.00033	-18.273	5774	6301	87444
Newar_Nepal	Yi_Honghe	Qihe_EN	Mbuti	-0.008899	0.000487	-18.266	2867	3255	43606
Rai_Nepal	HanS_Chengdu	Taiwan_Hanben	Mbuti	-0.004759	0.000261	-18.265	7759	8316	117187
Tamang_Nepal	HanS_Meishan	Shenxian	Mbuti	-0.006838	0.000375	-18.253	5188	5726	78658
Newar_Nepal	HanG_Jiuquan	Qihe_EN	Mbuti	-0.008293	0.000454	-18.252	2878	3240	43606
Rai_Nepal	Achang_China	Taiwan_Hanben	Mbuti	-0.004725	0.000259	-18.243	7763	8316	117187
Tibetan_Zhuoni	HanS_Liangshan	GaoHuaHua	Mbuti	-0.003845	0.000211	-18.242	7163	7575	107278
Tamang_Nepal	Qiang_Aba	Taiwan_Hanben	Mbuti	-0.005464	0.0003	-18.241	7816	8457	117182
Tibetan_Zhuoni	HanY_Zhaotong	BaBanQinCen	Mbuti	-0.004212	0.000231	-18.236	5840	6209	87526
Tibetan_Zhuoni	HanS_Guangan	Baitaishan_Guangxi	Mbuti	-0.004069	0.000223	-18.231	6672	7078	99765
Newar_Nepal	HanS_Ziyang	Layi	Mbuti	-0.012101	0.000664	-18.23	1510	1789	23031
Tamang_Nepal	Yi_Chuxiong	LaCen	Mbuti	-0.00687	0.000377	-18.222	6392	7057	96657
Tamang_Nepal	Qiang_Mianyang	Baitaishan_Guangxi	Mbuti	-0.006238	0.000343	-18.209	6628	7250	99672
Newar_Nepal	Tibetan_Muli	Yiyang	Mbuti	-0.008757	0.000481	-18.208	2561	2898	38465
Tibetan_Gangcha	HanS_Mianyang	GaoHuaHua	Mbuti	-0.003963	0.000218	-18.205	7141	7565	107180
Tamang_Nepal	HanS_Chengdu	Shenxian	Mbuti	-0.006947	0.000382	-18.203	5182	5729	78659
Tibetan_Gannan	HanS_Zigong	Taiwan_Hanben	Mbuti	-0.003451	0.00019	-18.197	7800	8204	117292
Tibetan_Zhuoni	HanS_Suining	Shenxian	Mbuti	-0.004422	0.000243	-18.19	5223	5571	78728
Tibetan_Lhasa	HanS_Suining	Taiwan_Hanben	Mbuti	-0.003731	0.000205	-18.188	7800	8237	117293
Rai_Nepal	HanS_Meishan	Taiwan_Hanben	Mbuti	-0.00471	0.000259	-18.184	7768	8320	117186
Newar_Nepal	Bai_Guizhou	Yiyang	Mbuti	-0.011543	0.000635	-18.182	2528	2974	38607
Rai_Nepal	HanS_Mianyang	Taiwan_Hanben	Mbuti	-0.004566	0.000251	-18.175	7770	8305	117182
Rai_Nepal	HanS_Neijiang	Taiwan_Hanben	Mbuti	-0.004901	0.00027	-18.172	7759	8333	117186
Tamang_Nepal	HanS_Zigong	Tanshishan_LN	Mbuti	-0.007734	0.000426	-18.171	3278	3669	50522
Tamang_Nepal	HanS_Dazhou	Shenxian	Mbuti	-0.006948	0.000382	-18.17	5175	5722	78659
Gurung_Nepal	HanS_Suining	LaCen	Mbuti	-0.006037	0.000332	-18.168	6374	6958	96666
Tibetan_Xining	HanS_Mianyang	Taiwan_Hanben	Mbuti	-0.003154	0.000174	-18.167	7828	8198	117288
Tibetan_Shigatse	Yi_Guizhou	Taiwan_Hanben	Mbuti	-0.004052	0.000223	-18.167	7792	8267	117187
Tibetan_Xining	Achang_China	Taiwan_Hanben	Mbuti	-0.003312	0.000182	-18.158	7812	8201	117294
Tibetan_Nagqu	HanS_Suining	Taiwan_Hanben	Mbuti	-0.004118	0.000227	-18.157	7774	8256	117187
Tibetan_Zhuoni	HanS_Ziyang	Xitoucun_LN	Mbuti	-0.004306	0.000237	-18.153	4639	4940	69921
Newar_Nepal	Qiang_Mianyang	Qihe_EN	Mbuti	-0.009149	0.000504	-18.15	2856	3255	43606
Tamang_Nepal	HanG_Wuwei	Xitoucun_LN	Mbuti	-0.005966	0.000329	-18.145	4614	5031	69864
Gurung_Nepal	HanG_Lanzhou	Taiwan_Hanben	Mbuti	-0.004591	0.000253	-18.13	7810	8348	117187
Tibetan_Lhasa	HanS_Chengdu	Taiwan_Hanben	Mbuti	-0.003617	0.0002	-18.129	7807	8231	117293
Tibetan_Gangcha	HanS_Zigong	LaCen	Mbuti	-0.004771	0.000263	-18.123	6399	6860	96666
Gurung_Nepal	HanS_Chengdu	LaCen	Mbuti	-0.006276	0.000346	-18.119	6360	6967	96666
Tamang_Nepal	HanG_Wuwei	BaBanQinCen	Mbuti	-0.005582	0.000308	-18.109	5830	6318	87444
Tibetan_Zhuoni	HanG_Tianshui	Taiwan_Hanben	Mbuti	-0.003006	0.000166	-18.107	7894	8246	117293
Tibetan_Zhuoni	HanY_Kunming	BaBanQinCen	Mbuti	-0.003759	0.000208	-18.107	5867	6196	87526
Tamang_Nepal	HanS_Suining	Tanshishan_LN	Mbuti	-0.007365	0.000407	-18.105	3288	3661	50522
Tibetan_Zhuoni	HanS_Guangyuan	Baitaishan_Guangxi	Mbuti	-0.003845	0.000212	-18.104	6674	7058	99763
Tibetan_Gangcha	HanG_Qingyang	Taiwan_Hanben	Mbuti	-0.003114	0.000172	-18.093	7855	8220	117186
Tibetan_Chamdo	HanY_Zhaotong	Taiwan_Hanben	Mbuti	-0.003743	0.000207	-18.085	7781	8219	117186
Tibetan_Zhuoni	HanS_Ziyang	Huatudong_Guangxi	Mbuti	-0.003803	0.00021	-18.08	6888	7277	102405
Tibetan_Xining	HanS_Yibin	Taiwan_Hanben	Mbuti	-0.003215	0.000178	-18.077	7825	8203	117292
Tibetan_Zhuoni	HanS_Luzhou	Xitoucun_LN	Mbuti	-0.004579	0.000253	-18.066	4626	4946	69921
Tamang_Nepal	HanG_Lanzhou	BaBanQinCen	Mbuti	-0.005626	0.000311	-18.065	5836	6328	87444
Tamang_Nepal	Yi_Honghe	Taiwan_Gongguan	Mbuti	-0.007142	0.000396	-18.055	4907	5433	73688
Tibetan_Zhuoni	HanS_Luzhou	Baitaishan_Guangxi	Mbuti	-0.004279	0.000237	-18.051	6660	7087	99765
Tibetan_Shannan	Bai_Dali	Taiwan_Hanben	Mbuti	-0.003638	0.000202	-18.042	7828	8254	117187
Rai_Nepal	HanS_Nanchong	Taiwan_Hanben	Mbuti	-0.004482	0.000248	-18.037	7781	8307	117187
Tamang_Nepal	HanS_Meishan	Liangdao2_EN	Mbuti	-0.006055	0.000336	-18.034	6782	7404	102741
Rai_Nepal	HanS_Ziyang	Taiwan_Hanben	Mbuti	-0.004795	0.000266	-18.027	7767	8329	117187
Tibetan_Zhuoni	HanS_Guangyuan	LaCen	Mbuti	-0.00414	0.00023	-18.026	6443	6843	96748
Tibetan_Zhuoni	Yi_Honghe	LaCen	Mbuti	-0.004234	0.000235	-18.016	6452	6862	96750
Newar_Nepal	HanS_Mianyang	Layi	Mbuti	-0.011692	0.000649	-18.012	1512	1782	23030
Newar_Nepal	HanG_Zhangye	Qihe_EN	Mbuti	-0.008584	0.000477	-18.008	2871	3245	43606
Tamang_Nepal	HanS_Nanchong	Liangdao2_EN	Mbuti	-0.005742	0.000319	-18.006	6796	7386	102742
Tamang_Nepal	HanS_Zigong	Liangdao2_EN	Mbuti	-0.0064	0.000355	-18.004	6761	7418	102742
Tamang_Nepal	Yi_Xichang	LaCen	Mbuti	-0.005405	0.0003	-18.002	6420	6940	96291
Tibetan_Lhasa	HanS_Meishan	Taiwan_Hanben	Mbuti	-0.003572	0.000199	-17.991	7809	8228	117292
Tamang_Nepal	Yi_Xichang	Xitoucun_LN	Mbuti	-0.005307	0.000295	-17.991	4618	4987	69609
Tamang_Nepal	HanY_Qujing	Taiwan_Gongguan	Mbuti	-0.007153	0.000398	-17.988	4899	5426	73688
Tibetan_Xining	HanS_Ziyang	Taiwan_Hanben	Mbuti	-0.003382	0.000188	-17.987	7821	8218	117294
Gurung_Nepal	HanG_Qingyang	Taiwan_Hanben	Mbuti	-0.004395	0.000244	-17.981	7818	8333	117186
Tamang_Nepal	Yi_Yuxi	LaCen	Mbuti	-0.006502	0.000362	-17.977	6397	7026	96666
Newar_Nepal	Tibetan_Xunhua	BaBanQinCen	Mbuti	-0.007826	0.000435	-17.976	5930	6614	87444
Tamang_Nepal	HanG_Pingliang	GaoHuaHua	Mbuti	-0.005248	0.000292	-17.975	7169	7732	107183
Tamang_Nepal	HanS_Leshan	Tanshishan_LN	Mbuti	-0.007568	0.000421	-17.971	3280	3662	50522
Tamang_Nepal	HanS_Yibin	Shenxian	Mbuti	-0.006673	0.000372	-17.956	5198	5723	78658
Tibetan_Zhuoni	HanS_Suining	Taiwan_Gongguan	Mbuti	-0.004845	0.00027	-17.947	4932	5289	73753
Gurung_Nepal	Yi_Chuxiong	Taiwan_Hanben	Mbuti	-0.004931	0.000275	-17.947	7800	8378	117174
Tibetan_Zhuoni	HanS_Neijiang	Taiwan_Gongguan	Mbuti	-0.00466	0.00026	-17.946	4935	5279	73753
Tamang_Nepal	HanS_Liangshan	Huatudong_Guangxi	Mbuti	-0.005786	0.000322	-17.945	6857	7449	102308
Tamang_Nepal	HanY_Honghe	Baitaishan_Guangxi	Mbuti	-0.005846	0.000326	-17.926	6656	7239	99673
Tamang_Nepal	HanY_Qujing	GaoHuaHua	Mbuti	-0.005506	0.000307	-17.916	7156	7746	107184
Tamang_Nepal	HanY_Honghe	Taiwan_Gongguan	Mbuti	-0.006946	0.000388	-17.915	4910	5422	73688
Gurung_Nepal	HanS_Zigong	BaBanQinCen	Mbuti	-0.006087	0.00034	-17.915	5766	6298	87444
Newar_Nepal	Tibetan_Xining	Chuanyun_H	Mbuti	-0.009357	0.000522	-17.914	2858	3257	42680
Newar_Nepal	Tibetan_Xining	Chuanyun_H	Mbuti	-0.009357	0.000522	-17.914	2858	3257	42680
Newar_Nepal	Tibetan_Diqing	Baojianshan	Mbuti	-0.007368	0.000411	-17.907	6315	7010	94315
Tamang_Nepal	HanS_Mianyang	Liangdao2_EN	Mbuti	-0.005986	0.000334	-17.905	6782	7397	102738
Newar_Nepal	HanG_Jinchang	Tanshishan_LN	Mbuti	-0.010567	0.00059	-17.905	3311	3845	50514
Tibetan_Zhuoni	HanY_Kunming	GaoHuaHua	Mbuti	-0.003405	0.00019	-17.895	7197	7562	107283
Tamang_Nepal	HanS_Bazhong	Liangdao2_EN	Mbuti	-0.005923	0.000331	-17.89	6772	7380	102742
Tamang_Nepal	HanG_Zhangye	BaBanQinCen	Mbuti	-0.005714	0.00032	-17.875	5831	6330	87444
Sherpa_Nepal	HanS_Leshan	Taiwan_Hanben	Mbuti	-0.004769	0.000267	-17.872	7757	8316	117186
Tibetan_Gangcha	HanS_Ziyang	LaCen	Mbuti	-0.004671	0.000261	-17.871	6424	6876	96666
Newar_Nepal	HanS_Deyang	Layi	Mbuti	-0.011282	0.000631	-17.871	1516	1776	23031
Tibetan_Zhuoni	Achang_China	Shenxian	Mbuti	-0.004433	0.000248	-17.865	5217	5566	78728
Tamang_Nepal	Bai_Guizhou	GaoHuaHua	Mbuti	-0.006682	0.000374	-17.858	7121	7837	107183
Rai_Nepal	HanS_Dazhou	Taiwan_Hanben	Mbuti	-0.004718	0.000264	-17.857	7754	8307	117187
Newar_Nepal	Tibetan_Xunhua	Baitaishan_Guangxi	Mbuti	-0.008243	0.000462	-17.857	6755	7577	99673
Tibetan_Gangcha	HanS_Leshan	LaCen	Mbuti	-0.00447	0.00025	-17.856	6415	6847	96666
Tamang_Nepal	HanY_Yuxi	Taiwan_Gongguan	Mbuti	-0.006801	0.000381	-17.854	4907	5408	73688
Tibetan_Zhuoni	Bai_Guizhou	Taiwan_Hanben	Mbuti	-0.004017	0.000225	-17.845	7853	8324	117292
Tamang_Nepal	Yi_Guizhou	Baitaishan_Guangxi	Mbuti	-0.00598	0.000335	-17.845	6646	7242	99673
Newar_Nepal	Menba_Nanning	GaoHuaHua	Mbuti	-0.011188	0.000627	-17.84	7104	8300	106881
Newar_Nepal	HanS_Luzhou	Qihe_EN	Mbuti	-0.008945	0.000502	-17.836	2865	3255	43606
Newar_Nepal	Menba_Nanning	Baitaishan_Guangxi	Mbuti	-0.011778	0.00066	-17.834	6573	7744	99376
Tibetan_Shigatse	HanY_Kunming	Taiwan_Hanben	Mbuti	-0.003806	0.000213	-17.833	7807	8253	117187
Tibetan_Zhuoni	Qiang_Mianyang	GaoHuaHua	Mbuti	-0.003995	0.000224	-17.832	7155	7583	107282
Gurung_Nepal	Bai_Guizhou	Taiwan_Hanben	Mbuti	-0.005463	0.000306	-17.826	7774	8415	117185
Tibetan_Gangcha	Achang_China	GaoHuaHua	Mbuti	-0.00392	0.00022	-17.823	7137	7557	107184
Tibetan_Zhuoni	HanS_Ziyang	Liangdao2_EN	Mbuti	-0.004043	0.000227	-17.819	6817	7233	102836
Newar_Nepal	Tibetan_Aba	Dushan	Mbuti	-0.009549	0.000536	-17.818	4730	5414	71687
Tamang_Nepal	HanG_Jiuquan	GaoHuaHua	Mbuti	-0.005241	0.000294	-17.816	7169	7730	107184
Tibetan_Zhuoni	HanS_Zigong	Shenxian	Mbuti	-0.004871	0.000273	-17.815	5203	5586	78728
Newar_Nepal	Yi_Lincang	Liangdao1_EN	Mbuti	-0.009568	0.000537	-17.814	4109	4704	62242
Newar_Nepal	Menba_Nanning	BaBanQinCen	Mbuti	-0.012005	0.000674	-17.812	5769	6816	87202
Tibetan_Xining	HanS_Guangan	Taiwan_Hanben	Mbuti	-0.003225	0.000181	-17.811	7825	8203	117294
Tamang_Nepal	Yi_Liangshan	Xitoucun_LN	Mbuti	-0.006015	0.000338	-17.807	4613	5033	69863
Gurung_Nepal	Yi_Xichang	Taiwan_Hanben	Mbuti	-0.004022	0.000226	-17.804	7798	8267	116700
Tibetan_Zhuoni	Bai_Dali	BaBanQinCen	Mbuti	-0.003287	0.000185	-17.802	5891	6178	87526
Tibetan_Zhuoni	HanS_Dazhou	Taiwan_Gongguan	Mbuti	-0.00477	0.000268	-17.799	4925	5277	73753
Tibetan_Zhuoni	Yi_Guizhou	GaoHuaHua	Mbuti	-0.003911	0.00022	-17.792	7172	7591	107283
Tibetan_Shannan	HanS_Suining	BaBanQinCen	Mbuti	-0.004911	0.000276	-17.79	5796	6225	87444
Tibetan_Gangcha	HanG_Zhangye	Taiwan_Hanben	Mbuti	-0.003418	0.000192	-17.781	7833	8234	117185
Gurung_Nepal	HanG_Pingliang	Taiwan_Hanben	Mbuti	-0.004523	0.000254	-17.78	7812	8342	117186
Tibetan_Muli	HanS_Liangshan	Taiwan_Hanben	Mbuti	-0.002953	0.000166	-17.772	7795	8140	116800
Newar_Nepal	Yi_Honghe	Layi	Mbuti	-0.011218	0.000631	-17.772	1517	1775	23031
Gurung_Nepal	HanY_Chuxiong	Taiwan_Hanben	Mbuti	-0.005127	0.000289	-17.771	7765	8366	117178
Tamang_Nepal	HanG_Jinchang	Taiwan_Hanben	Mbuti	-0.005857	0.00033	-17.766	7797	8483	117154
Tibetan_Xining	HanS_Dazhou	Taiwan_Hanben	Mbuti	-0.003304	0.000186	-17.762	7813	8201	117294
Tamang_Nepal	HanY_Dali	Baitaishan_Guangxi	Mbuti	-0.005687	0.00032	-17.755	6660	7227	99671
Tamang_Nepal	HanS_Guangyuan	Taiwan_Gongguan	Mbuti	-0.007131	0.000402	-17.752	4892	5417	73688
Tibetan_Zhuoni	HanG_Dingxi	Taiwan_Hanben	Mbuti	-0.0033	0.000186	-17.744	7883	8270	117293
Tibetan_Zhuoni	HanS_Neijiang	Huatudong_Guangxi	Mbuti	-0.004006	0.000226	-17.742	6867	7277	102404
Tibetan_Zhuoni	HanY_Zhaotong	Baitaishan_Guangxi	Mbuti	-0.004155	0.000234	-17.737	6666	7081	99764
Tibetan_Gangcha	HanS_Yibin	LaCen	Mbuti	-0.004333	0.000244	-17.733	6424	6843	96664
Tamang_Nepal	HanS_Dazhou	Liangdao2_EN	Mbuti	-0.006052	0.000341	-17.722	6775	7397	102742
Tibetan_Gangcha	HanS_Zigong	Xitoucun_LN	Mbuti	-0.004619	0.000261	-17.717	4608	4931	69864
Tibetan_Gangcha	HanG_Pingliang	Taiwan_Hanben	Mbuti	-0.003242	0.000183	-17.715	7846	8226	117186
Tibetan_Gangcha	HanS_Guangan	LaCen	Mbuti	-0.004392	0.000248	-17.715	6427	6851	96666
Tamang_Nepal	HanG_Wuwei	GaoHuaHua	Mbuti	-0.005237	0.000296	-17.713	7163	7724	107184
Tamang_Nepal	HanG_Dingxi	BaBanQinCen	Mbuti	-0.0058	0.000328	-17.708	5832	6339	87443
Tamang_Nepal	HanG_Qingyang	GaoHuaHua	Mbuti	-0.00512	0.000289	-17.705	7175	7723	107183
Tibetan_Shigatse	Yi_Honghe	Taiwan_Hanben	Mbuti	-0.004027	0.000228	-17.698	7808	8280	117187
Tibetan_Zhuoni	HanS_Bazhong	Taiwan_Gongguan	Mbuti	-0.00453	0.000256	-17.692	4935	5270	73753
Tibetan_Zhuoni	HanS_Dazhou	Shenxian	Mbuti	-0.004414	0.00025	-17.692	5216	5563	78728
Tibetan_Zhuoni	HanS_Meishan	Shenxian	Mbuti	-0.004297	0.000243	-17.688	5229	5568	78727
Tibetan_Gangcha	HanS_Dazhou	LaCen	Mbuti	-0.004565	0.000258	-17.686	6410	6852	96666
Tibetan_Zhuoni	HanS_Bazhong	Shenxian	Mbuti	-0.004289	0.000243	-17.684	5222	5560	78728
Tamang_Nepal	HanG_Tianshui	LaCen	Mbuti	-0.00603	0.000341	-17.678	6425	7008	96665
Tibetan_Nagqu	HanS_Guangan	Taiwan_Hanben	Mbuti	-0.003886	0.00022	-17.675	7790	8246	117187
Newar_Nepal	HanS_Nanchong	Layi	Mbuti	-0.011027	0.000624	-17.672	1521	1775	23031
Tibetan_Zhuoni	HanY_Qujing	LaCen	Mbuti	-0.003759	0.000213	-17.667	6470	6834	96750
Tamang_Nepal	HanY_Kunming	Taiwan_Gongguan	Mbuti	-0.006952	0.000394	-17.665	4910	5422	73688
Newar_Nepal	Yi_Kunming	Qihe_EN	Mbuti	-0.008878	0.000503	-17.663	2868	3255	43606
Tibetan_Zhuoni	Yi_Honghe	GaoHuaHua	Mbuti	-0.003495	0.000198	-17.653	7195	7570	107283
Tamang_Nepal	HanY_Qujing	Huatudong_Guangxi	Mbuti	-0.005513	0.000312	-17.651	6871	7435	102311
Gurung_Nepal	HanS_Chengdu	BaBanQinCen	Mbuti	-0.005839	0.000331	-17.651	5780	6291	87444
Tamang_Nepal	HanG_Pingliang	LaCen	Mbuti	-0.005996	0.00034	-17.649	6426	7006	96665
Tamang_Nepal	HanG_Lanzhou	Xitoucun_LN	Mbuti	-0.005746	0.000326	-17.648	4625	5026	69864
Gurung_Nepal	HanS_Leshan	BaBanQinCen	Mbuti	-0.005936	0.000336	-17.646	5773	6292	87444
Newar_Nepal	HanY_Honghe	Layi	Mbuti	-0.010991	0.000623	-17.644	1521	1774	23031
Tibetan_Gangcha	HanS_Luzhou	GaoHuaHua	Mbuti	-0.004151	0.000235	-17.641	7135	7580	107184
Newar_Nepal	Yi_Chuxiong	Yiyang	Mbuti	-0.010546	0.000598	-17.636	2543	2950	38606
Tamang_Nepal	HanS_Nanchong	Shenxian	Mbuti	-0.00654	0.000371	-17.633	5200	5714	78659
Newar_Nepal	HanY_Zhaotong	Layi	Mbuti	-0.011691	0.000663	-17.63	1511	1780	23031
Gurung_Nepal	HanS_Zigong	LaCen	Mbuti	-0.006198	0.000352	-17.629	6353	6953	96666
Tamang_Nepal	Yi_Honghe	Baitaishan_Guangxi	Mbuti	-0.00583	0.000331	-17.621	6661	7243	99673
Tamang_Nepal	HanS_Neijiang	Tanshishan_LN	Mbuti	-0.007517	0.000427	-17.619	3286	3666	50522
Tibetan_Zhuoni	Yi_Xichang	Huatudong_Guangxi	Mbuti	-0.002833	0.000161	-17.618	6925	7214	101967
Tamang_Nepal	Yi_Yuxi	Huatudong_Guangxi	Mbuti	-0.005697	0.000323	-17.615	6863	7446	102311
Gurung_Nepal	HanG_Zhangye	Taiwan_Hanben	Mbuti	-0.004698	0.000267	-17.615	7797	8348	117185
Tibetan_Gangcha	HanS_Leshan	Liangdao2_EN	Mbuti	-0.004644	0.000264	-17.607	6757	7235	102742
Tibetan_Zhuoni	HanS_Guangan	Taiwan_Gongguan	Mbuti	-0.004653	0.000264	-17.607	4944	5287	73753
Tamang_Nepal	HanS_Deyang	Shenxian	Mbuti	-0.006754	0.000384	-17.605	5185	5717	78658
Tamang_Nepal	HanS_Chengdu	Liangdao2_EN	Mbuti	-0.005845	0.000332	-17.599	6794	7395	102742
Tibetan_Nagqu	HanS_Neijiang	Taiwan_Hanben	Mbuti	-0.004146	0.000236	-17.597	7778	8264	117186
Newar_Nepal	Tibetan_Xunhua	LaCen	Mbuti	-0.008297	0.000471	-17.597	6525	7327	96666
Tibetan_Xining	HanS_Nanchong	Taiwan_Hanben	Mbuti	-0.003066	0.000174	-17.596	7836	8196	117294
Newar_Nepal	Yi_Guizhou	Layi	Mbuti	-0.011861	0.000674	-17.588	1512	1785	23031
Tibetan_Nagqu	HanS_Ziyang	Taiwan_Hanben	Mbuti	-0.004041	0.00023	-17.585	7792	8266	117187
Tibetan_Zhuoni	HanS_Yaan	Baitaishan_Guangxi	Mbuti	-0.004457	0.000253	-17.581	6647	7092	99762
Tibetan_Shannan	Yi_Yuxi	Taiwan_Hanben	Mbuti	-0.003893	0.000221	-17.58	7818	8274	117186
Tamang_Nepal	HanG_Zhangye	Xitoucun_LN	Mbuti	-0.00589	0.000335	-17.58	4620	5031	69863
Tibetan_Zhuoni	HanY_Honghe	BaBanQinCen	Mbuti	-0.003584	0.000204	-17.579	5876	6190	87526
Tibetan_Gangcha	Yi_Honghe	BaBanQinCen	Mbuti	-0.004247	0.000242	-17.578	5831	6202	87444
Tibetan_Zhuoni	Nakhi_Lijiang	Taiwan_Hanben	Mbuti	-0.002921	0.000166	-17.578	7915	8258	117293
Newar_Nepal	Yi_Liangshan	Layi	Mbuti	-0.010961	0.000624	-17.578	1518	1771	23031
Tibetan_Gangcha	HanS_Meishan	GaoHuaHua	Mbuti	-0.00392	0.000223	-17.577	7144	7564	107183
Tibetan_Zhuoni	HanS_Nanchong	Xitoucun_LN	Mbuti	-0.004189	0.000238	-17.576	4639	4932	69921
Newar_Nepal	Yi_Yuxi	Layi	Mbuti	-0.011649	0.000663	-17.573	1510	1779	23030
Newar_Nepal	HanS_Bazhong	Layi	Mbuti	-0.011175	0.000636	-17.568	1516	1774	23031
Tibetan_Shigatse	HanY_Yuxi	Taiwan_Hanben	Mbuti	-0.00384	0.000219	-17.563	7805	8255	117186
Tamang_Nepal	Yi_Guizhou	Xitoucun_LN	Mbuti	-0.006624	0.000377	-17.558	4605	5068	69864
Tibetan_Gangcha	HanG_Tianshui	Taiwan_Hanben	Mbuti	-0.003174	0.000181	-17.554	7853	8225	117186
Newar_Nepal	HanS_Neijiang	Layi	Mbuti	-0.011505	0.000656	-17.549	1514	1779	23031
Gurung_Nepal	HanG_Dingxi	Taiwan_Hanben	Mbuti	-0.004749	0.000271	-17.549	7808	8365	117186
Tamang_Nepal	HanS_Guangan	Liangdao2_EN	Mbuti	-0.005925	0.000338	-17.543	6792	7401	102742
Tibetan_Zhuoni	HanY_Kunming	Baitaishan_Guangxi	Mbuti	-0.003676	0.00021	-17.534	6696	7062	99765
Tibetan_Shannan	Yi_Kunming	Taiwan_Hanben	Mbuti	-0.003999	0.000228	-17.529	7809	8278	117185
Tibetan_Zhuoni	HanS_Meishan	Taiwan_Gongguan	Mbuti	-0.00458	0.000261	-17.525	4940	5278	73752
Tibetan_Gangcha	HanS_Yibin	GaoHuaHua	Mbuti	-0.003994	0.000228	-17.52	7140	7568	107182
Tibetan_Zhuoni	Bai_Dali	Xitoucun_LN	Mbuti	-0.00371	0.000212	-17.512	4661	4920	69921
Newar_Nepal	Tibetan_Gangcha	Tanshishan_LN	Mbuti	-0.007262	0.000415	-17.51	3394	3761	50522
Tibetan_Zhuoni	HanS_Deyang	Shenxian	Mbuti	-0.004217	0.000241	-17.507	5229	5561	78727
Tibetan_Nagqu	Achang_China	Taiwan_Hanben	Mbuti	-0.00397	0.000227	-17.503	7773	8238	117187
Tamang_Nepal	HanY_Qujing	Baitaishan_Guangxi	Mbuti	-0.005459	0.000312	-17.503	6667	7211	99672
Tibetan_Gangcha	Yi_Liangshan	BaBanQinCen	Mbuti	-0.003981	0.000228	-17.498	5821	6170	87444
Tamang_Nepal	HanS_Dazhou	Tanshishan_LN	Mbuti	-0.007274	0.000416	-17.498	3286	3654	50522
Tamang_Nepal	HanG_Wuwei	LaCen	Mbuti	-0.005911	0.000338	-17.496	6418	6990	96666
Newar_Nepal	Nakhi_Lijiang	Qihe_EN	Mbuti	-0.008104	0.000463	-17.493	2885	3239	43606
Tamang_Nepal	Yi_Liangshan	Baitaishan_Guangxi	Mbuti	-0.005589	0.00032	-17.492	6654	7211	99672
Tamang_Nepal	HanY_Dali	Huatudong_Guangxi	Mbuti	-0.005661	0.000324	-17.492	6868	7447	102310
Tibetan_Gangcha	HanS_Suining	GaoHuaHua	Mbuti	-0.004013	0.000229	-17.491	7138	7569	107184
Newar_Nepal	Menba_Nanning	Huatudong_Guangxi	Mbuti	-0.011733	0.000671	-17.488	6790	7987	102018
Tamang_Nepal	Yi_Liangshan	Taiwan_Gongguan	Mbuti	-0.006698	0.000383	-17.483	4906	5400	73688
Tamang_Nepal	HanS_Deyang	Liangdao2_EN	Mbuti	-0.006067	0.000347	-17.483	6774	7397	102741
Tibetan_Gangcha	HanY_Kunming	BaBanQinCen	Mbuti	-0.004068	0.000233	-17.48	5829	6184	87444
Tibetan_Shigatse	HanS_Yaan	Taiwan_Hanben	Mbuti	-0.00438	0.000251	-17.474	7775	8288	117184
Tamang_Nepal	HanG_Jiuquan	Baitaishan_Guangxi	Mbuti	-0.00545	0.000312	-17.467	6670	7213	99673
Tamang_Nepal	Yi_Kunming	Huatudong_Guangxi	Mbuti	-0.005748	0.000329	-17.451	6857	7445	102311
Tamang_Nepal	HanS_Guangan	Shenxian	Mbuti	-0.006709	0.000384	-17.451	5194	5722	78659
Tibetan_Xining	HanS_Neijiang	Taiwan_Hanben	Mbuti	-0.003482	0.0002	-17.447	7807	8216	117293
Tibetan_Gangcha	HanY_Zhaotong	BaBanQinCen	Mbuti	-0.00452	0.000259	-17.445	5812	6207	87444
Newar_Nepal	HanG_Longnan	Chuanyun_H	Mbuti	-0.011576	0.000664	-17.443	2803	3297	42671
Newar_Nepal	Tibetan_Gangcha	Liangdao1_EN	Mbuti	-0.007102	0.000408	-17.427	4181	4624	62245
Tamang_Nepal	Nakhi_Lijiang	GaoHuaHua	Mbuti	-0.005443	0.000312	-17.423	7163	7746	107183
Tibetan_Shigatse	HanY_Honghe	Taiwan_Hanben	Mbuti	-0.003837	0.00022	-17.422	7816	8266	117187
Tibetan_Zhuoni	HanS_Leshan	Liangdao2_EN	Mbuti	-0.004227	0.000243	-17.422	6798	7233	102835
Newar_Nepal	HanS_Chengdu	Layi	Mbuti	-0.011607	0.000666	-17.422	1513	1780	23031
Tibetan_Lhasa	HanS_Mianyang	Taiwan_Hanben	Mbuti	-0.003432	0.000197	-17.417	7817	8220	117287
Tamang_Nepal	Mosuo_Yanyuan	BaBanQinCen	Mbuti	-0.004793	0.000275	-17.411	5836	6253	87107
Tamang_Nepal	HanY_Chuxiong	GaoHuaHua	Mbuti	-0.006028	0.000346	-17.404	7135	7781	107178
Tamang_Nepal	HanS_Guangan	Tanshishan_LN	Mbuti	-0.007109	0.000409	-17.395	3303	3662	50522
Tibetan_Nagqu	HanS_Nanchong	Taiwan_Hanben	Mbuti	-0.003727	0.000214	-17.392	7796	8233	117187
Rai_Nepal	HanS_Deyang	Taiwan_Hanben	Mbuti	-0.004713	0.000271	-17.39	7765	8317	117186
Tibetan_Gangcha	HanS_Neijiang	GaoHuaHua	Mbuti	-0.004248	0.000244	-17.389	7129	7584	107183
Tibetan_Shigatse	HanY_Qujing	Taiwan_Hanben	Mbuti	-0.003829	0.00022	-17.388	7810	8258	117186
Tibetan_Gannan	HanS_Leshan	Taiwan_Hanben	Mbuti	-0.003286	0.000189	-17.386	7816	8202	117290
Tibetan_Gangcha	HanS_Chengdu	GaoHuaHua	Mbuti	-0.004004	0.00023	-17.381	7137	7566	107184
Gurung_Nepal	Achang_China	BaBanQinCen	Mbuti	-0.005623	0.000324	-17.379	5783	6275	87444
Tibetan_Zhuoni	HanS_Liangshan	Xitoucun_LN	Mbuti	-0.004294	0.000247	-17.378	4628	4928	69918
Tibetan_Zhuoni	HanS_Zigong	Taiwan_Gongguan	Mbuti	-0.005005	0.000288	-17.375	4924	5293	73753
Tamang_Nepal	HanS_Liangshan	Liangdao2_EN	Mbuti	-0.005964	0.000343	-17.375	6783	7395	102738
Tamang_Nepal	HanS_Meishan	Tanshishan_LN	Mbuti	-0.007164	0.000412	-17.375	3299	3661	50522
Newar_Nepal	HanG_Longnan	Dushan	Mbuti	-0.009368	0.000539	-17.375	4729	5400	71680
Newar_Nepal	HanS_Dazhou	Layi	Mbuti	-0.011318	0.000651	-17.375	1515	1776	23031
Tibetan_Gangcha	Achang_China	LaCen	Mbuti	-0.004235	0.000244	-17.374	6420	6829	96666
Tibetan_Gangcha	HanS_Meishan	LaCen	Mbuti	-0.004372	0.000252	-17.372	6425	6848	96665
Tibetan_Zhuoni	Yi_Liangshan	GaoHuaHua	Mbuti	-0.003369	0.000194	-17.368	7201	7563	107282
Tibetan_Chamdo	Qiang_Mianyang	Taiwan_Hanben	Mbuti	-0.003492	0.000201	-17.364	7786	8196	117186
Gurung_Nepal	HanS_Leshan	GaoHuaHua	Mbuti	-0.005261	0.000303	-17.363	7104	7668	107184
Newar_Nepal	Yi_Yuxi	Qihe_EN	Mbuti	-0.00877	0.000505	-17.362	2866	3249	43606
Tamang_Nepal	HanY_Chuxiong	BaBanQinCen	Mbuti	-0.006453	0.000372	-17.361	5808	6372	87440
Sherpa_Nepal	HanS_Suining	Taiwan_Hanben	Mbuti	-0.004703	0.000271	-17.36	7760	8311	117187
Tibetan_Zhuoni	Yi_Xichang	GaoHuaHua	Mbuti	-0.002685	0.000155	-17.359	7222	7509	106850
Tamang_Nepal	HanY_Qujing	Shenxian	Mbuti	-0.006503	0.000375	-17.355	5195	5707	78659
Tibetan_Muli	HanS_Luzhou	Taiwan_Hanben	Mbuti	-0.002957	0.00017	-17.353	7803	8149	116800
Tibetan_Zhuoni	HanS_Chengdu	Taiwan_Gongguan	Mbuti	-0.004533	0.000261	-17.353	4939	5273	73753
Tibetan_Zhuoni	HanS_Yibin	Shenxian	Mbuti	-0.004133	0.000238	-17.351	5236	5562	78727
Tamang_Nepal	HanG_Tianshui	GaoHuaHua	Mbuti	-0.005265	0.000303	-17.348	7167	7731	107183
Tibetan_Shannan	HanG_Lanzhou	Taiwan_Hanben	Mbuti	-0.003446	0.000199	-17.346	7832	8236	117187
Tamang_Nepal	HanG_Qingyang	Huatudong_Guangxi	Mbuti	-0.005015	0.000289	-17.346	6896	7409	102311
Tibetan_Shannan	Yi_Liangshan	Taiwan_Hanben	Mbuti	-0.003634	0.00021	-17.345	7810	8236	117186
Rai_Nepal	HanS_Luzhou	Taiwan_Hanben	Mbuti	-0.004611	0.000266	-17.342	7773	8313	117187
Tibetan_Dujiangyan	HanS_Luzhou	Taiwan_Hanben	Mbuti	-0.002916	0.000168	-17.339	7801	8142	116800
Newar_Nepal	Tibetan_Zhuoni	Dushan	Mbuti	-0.006511	0.000376	-17.337	4853	5320	71693
Tamang_Nepal	HanG_Jiuquan	Xitoucun_LN	Mbuti	-0.005843	0.000337	-17.335	4624	5032	69864
Tamang_Nepal	HanS_Luzhou	Shenxian	Mbuti	-0.006814	0.000393	-17.335	5190	5726	78659
Tibetan_Zhuoni	HanS_Yaan	Xitoucun_LN	Mbuti	-0.004602	0.000266	-17.328	4621	4942	69920
Tibetan_Shigatse	Qiang_Mianyang	Taiwan_Hanben	Mbuti	-0.00413	0.000238	-17.318	7784	8268	117186
Tibetan_Lhasa	HanS_Yibin	Taiwan_Hanben	Mbuti	-0.003491	0.000202	-17.317	7812	8221	117291
Tibetan_Xining	HanS_Deyang	Taiwan_Hanben	Mbuti	-0.003302	0.000191	-17.315	7815	8202	117293
Tamang_Nepal	Bai_Dali	Taiwan_Gongguan	Mbuti	-0.006454	0.000373	-17.312	4926	5402	73688
Tibetan_Gangcha	HanS_Meishan	Xitoucun_LN	Mbuti	-0.004303	0.000249	-17.309	4621	4921	69863
Tamang_Nepal	HanY_Dali	Xitoucun_LN	Mbuti	-0.006097	0.000352	-17.306	4616	5042	69862
Tibetan_Zhuoni	HanS_Liangshan	Baitaishan_Guangxi	Mbuti	-0.004162	0.000241	-17.304	6661	7076	99760
Tamang_Nepal	Bai_Guizhou	BaBanQinCen	Mbuti	-0.006538	0.000378	-17.304	5813	6385	87444
Gurung_Nepal	HanS_Meishan	BaBanQinCen	Mbuti	-0.005534	0.00032	-17.303	5788	6272	87443
Tibetan_Gangcha	Yi_Xichang	BaBanQinCen	Mbuti	-0.003109	0.00018	-17.301	5835	6106	87107
Gurung_Nepal	HanS_Yibin	BaBanQinCen	Mbuti	-0.005752	0.000332	-17.3	5787	6290	87443
Tibetan_Gangcha	HanS_Mianyang	LaCen	Mbuti	-0.004264	0.000246	-17.298	6427	6840	96662
Gurung_Nepal	HanG_Tianshui	Taiwan_Hanben	Mbuti	-0.004455	0.000258	-17.297	7813	8335	117186
Newar_Nepal	HanS_Liangshan	Layi	Mbuti	-0.011398	0.000659	-17.293	1514	1776	23030
Newar_Nepal	Lahu_Puer	LaCen	Mbuti	-0.011268	0.000652	-17.292	6320	7397	95580
Tamang_Nepal	Mosuo_Yanyuan	GaoHuaHua	Mbuti	-0.004755	0.000275	-17.288	7154	7661	106757
Tibetan_Lhasa	HanS_Dazhou	Taiwan_Hanben	Mbuti	-0.003581	0.000207	-17.281	7800	8220	117293
Newar_Nepal	Tibetan_Gangcha	Dushan	Mbuti	-0.00668	0.000387	-17.281	4828	5307	71693
Tamang_Nepal	Yi_Guizhou	Huatudong_Guangxi	Mbuti	-0.005757	0.000333	-17.279	6864	7453	102312
Tibetan_Lhasa	Achang_China	Taiwan_Hanben	Mbuti	-0.003588	0.000208	-17.273	7803	8224	117293
Newar_Nepal	HanS_Guangyuan	Layi	Mbuti	-0.011607	0.000672	-17.273	1513	1781	23031
Tibetan_Shannan	HanS_Zigong	BaBanQinCen	Mbuti	-0.004966	0.000288	-17.272	5792	6226	87444
Rai_Nepal	HanS_Bazhong	Taiwan_Hanben	Mbuti	-0.004453	0.000258	-17.271	7765	8287	117187
Gurung_Nepal	HanS_Meishan	LaCen	Mbuti	-0.005799	0.000336	-17.269	6379	6939	96665
Tibetan_Zhuoni	HanS_Luzhou	LaCen	Mbuti	-0.004353	0.000252	-17.265	6443	6864	96750
Tibetan_Zhuoni	HanY_Dali	GaoHuaHua	Mbuti	-0.003605	0.000209	-17.264	7188	7574	107281
Tamang_Nepal	HanY_Zhaotong	Liangdao2_EN	Mbuti	-0.006037	0.00035	-17.263	6781	7401	102741
Tibetan_Zhuoni	HanY_Honghe	Huatudong_Guangxi	Mbuti	-0.003487	0.000202	-17.258	6909	7266	102405
Tamang_Nepal	Mosuo_Yanyuan	Huatudong_Guangxi	Mbuti	-0.004747	0.000275	-17.253	6868	7352	101880
Tibetan_Gangcha	Bai_Dali	BaBanQinCen	Mbuti	-0.003595	0.000208	-17.252	5850	6165	87444
Tibetan_Zhuoni	HanY_Honghe	GaoHuaHua	Mbuti	-0.003424	0.000199	-17.233	7195	7563	107283
Tamang_Nepal	Yi_Honghe	Shenxian	Mbuti	-0.006832	0.000396	-17.231	5191	5729	78659
Tibetan_Nagqu	HanS_Chengdu	Taiwan_Hanben	Mbuti	-0.004004	0.000232	-17.229	7778	8247	117187
Newar_Nepal	Tibetan_Aba	Yiyang	Mbuti	-0.01126	0.000654	-17.223	2526	2961	38607
Gurung_Nepal	HanS_Guangan	LaCen	Mbuti	-0.005819	0.000338	-17.222	6379	6941	96666
Tibetan_Gangcha	HanS_Bazhong	LaCen	Mbuti	-0.004216	0.000245	-17.221	6418	6826	96666
Tamang_Nepal	HanG_Qingyang	Xitoucun_LN	Mbuti	-0.005671	0.000329	-17.218	4629	5025	69863
Tibetan_Zhuoni	Yi_Chuxiong	Taiwan_Hanben	Mbuti	-0.003482	0.000202	-17.213	7893	8302	117280
Tamang_Nepal	HanY_Honghe	Shenxian	Mbuti	-0.006412	0.000373	-17.209	5203	5707	78659
Tibetan_Lhasa	HanS_Deyang	Taiwan_Hanben	Mbuti	-0.003578	0.000208	-17.207	7805	8225	117292
Tamang_Nepal	Yi_Yuxi	GaoHuaHua	Mbuti	-0.005644	0.000328	-17.206	7148	7753	107184
Newar_Nepal	Qiang_Mianyang	Layi	Mbuti	-0.011171	0.000649	-17.206	1515	1772	23031
Tibetan_Gangcha	HanS_Deyang	LaCen	Mbuti	-0.00438	0.000255	-17.205	6419	6842	96665
Tamang_Nepal	HanG_Jiuquan	Huatudong_Guangxi	Mbuti	-0.005119	0.000298	-17.205	6892	7416	102312
Newar_Nepal	Bai_Dali	Layi	Mbuti	-0.010449	0.000607	-17.203	1525	1766	23031
Newar_Nepal	HanY_Yuxi	Qihe_EN	Mbuti	-0.008302	0.000483	-17.198	2877	3239	43606
Tibetan_Zhuoni	HanS_Leshan	Taiwan_Gongguan	Mbuti	-0.004802	0.000279	-17.197	4930	5284	73752
Tibetan_Dujiangyan	HanS_Guangyuan	Taiwan_Hanben	Mbuti	-0.002622	0.000153	-17.19	7803	8109	116800
Newar_Nepal	HanS_Luzhou	Layi	Mbuti	-0.011415	0.000664	-17.184	1517	1780	23031
Tamang_Nepal	HanG_Baiyin	BaBanQinCen	Mbuti	-0.005158	0.0003	-17.181	5860	6311	87444
Tamang_Nepal	Achang_China	Liangdao2_EN	Mbuti	-0.005705	0.000332	-17.177	6792	7378	102742
Tibetan_Nagqu	HanS_Mianyang	Taiwan_Hanben	Mbuti	-0.003813	0.000222	-17.175	7787	8234	117182
Tibetan_Gangcha	HanG_Dingxi	Taiwan_Hanben	Mbuti	-0.003468	0.000202	-17.169	7841	8247	117186
Tibetan_Shigatse	HanS_Suining	BaBanQinCen	Mbuti	-0.004836	0.000282	-17.166	5793	6215	87444
Tibetan_Zhuoni	HanY_Chuxiong	Taiwan_Hanben	Mbuti	-0.003675	0.000214	-17.165	7863	8294	117284
Tamang_Nepal	Yi_Yuxi	Xitoucun_LN	Mbuti	-0.006262	0.000365	-17.161	4608	5045	69864
Qiang_Daofu	HanS_Zigong	Taiwan_Hanben	Mbuti	-0.003678	0.000214	-17.159	7772	8203	117187
Newar_Nepal	HanY_Qujing	Layi	Mbuti	-0.010802	0.00063	-17.148	1522	1771	23030
Tibetan_Gangcha	HanS_Suining	Huatudong_Guangxi	Mbuti	-0.003926	0.000229	-17.146	6859	7261	102312
Newar_Nepal	HanG_Lanzhou	Qihe_EN	Mbuti	-0.00807	0.000471	-17.146	2882	3234	43606
Newar_Nepal	Qiang_Aba	Liangdao1_EN	Mbuti	-0.009387	0.000548	-17.143	4113	4697	62243
Tamang_Nepal	HanS_Leshan	Shenxian	Mbuti	-0.006821	0.000398	-17.136	5181	5717	78659
Newar_Nepal	Tibetan_Aba	Liangdao1_EN	Mbuti	-0.010159	0.000593	-17.136	4094	4726	62241
Newar_Nepal	Tibetan_Aba	Baojianshan	Mbuti	-0.008407	0.000491	-17.134	6276	7069	94310
Tibetan_Zhuoni	HanS_Mianyang	Liangdao2_EN	Mbuti	-0.003676	0.000215	-17.131	6826	7204	102831
Tibetan_Dujiangyan	HanS_Liangshan	Taiwan_Hanben	Mbuti	-0.002912	0.00017	-17.13	7793	8133	116800
Newar_Nepal	Hani_Puer	Qihe_EN	Mbuti	-0.008795	0.000513	-17.129	2875	3259	43606
Rai_Nepal	HanS_Liangshan	Taiwan_Hanben	Mbuti	-0.004604	0.000269	-17.128	7769	8308	117183
Tibetan_Nagqu	HanS_Bazhong	Taiwan_Hanben	Mbuti	-0.003698	0.000216	-17.123	7783	8217	117187
Gurung_Nepal	HanS_Mianyang	LaCen	Mbuti	-0.005689	0.000332	-17.118	6383	6933	96662
Newar_Nepal	Lahu_Puer	GaoHuaHua	Mbuti	-0.010644	0.000622	-17.109	7047	8174	105892
Tibetan_Chamdo	HanS_Yaan	Taiwan_Hanben	Mbuti	-0.003741	0.000219	-17.108	7783	8222	117184
Sherpa_Nepal	HanS_Deyang	Taiwan_Hanben	Mbuti	-0.004543	0.000266	-17.107	7769	8301	117186
Gurung_Nepal	HanS_Neijiang	LaCen	Mbuti	-0.005987	0.00035	-17.104	6373	6952	96665
Tibetan_Muli	HanS_Guangyuan	Taiwan_Hanben	Mbuti	-0.002663	0.000156	-17.101	7803	8114	116800
Tamang_Nepal	Tibetan_Ganzi	GaoHuaHua	Mbuti	-0.005012	0.000293	-17.1	7157	7695	107184
Newar_Nepal	Yi_Guizhou	Qihe_EN	Mbuti	-0.008898	0.000521	-17.093	2873	3261	43606
Tibetan_Chamdo	Yi_Honghe	Taiwan_Hanben	Mbuti	-0.003389	0.000198	-17.091	7816	8213	117187
Tamang_Nepal	HanG_Pingliang	Xitoucun_LN	Mbuti	-0.00548	0.000321	-17.082	4637	5019	69863
Tibetan_Zhuoni	HanS_Meishan	Liangdao2_EN	Mbuti	-0.003749	0.000219	-17.081	6822	7207	102835
Tamang_Nepal	HanS_Yibin	Liangdao2_EN	Mbuti	-0.005974	0.00035	-17.08	6790	7404	102740
Tibetan_Zhuoni	HanS_Ziyang	Taiwan_Gongguan	Mbuti	-0.004641	0.000272	-17.078	4944	5286	73753
Gurung_Nepal	HanS_Dazhou	LaCen	Mbuti	-0.005992	0.000351	-17.075	6366	6945	96666
Tibetan_Gangcha	HanS_Luzhou	Huatudong_Guangxi	Mbuti	-0.004137	0.000242	-17.074	6857	7280	102312
Tamang_Nepal	HanS_Chengdu	Tanshishan_LN	Mbuti	-0.007375	0.000432	-17.073	3289	3661	50522
Rai_Nepal	HanY_Zhaotong	Taiwan_Hanben	Mbuti	-0.00455	0.000266	-17.073	7778	8311	117186
Tibetan_Nagqu	HanS_Yibin	Taiwan_Hanben	Mbuti	-0.003876	0.000227	-17.068	7790	8244	117185
Tamang_Nepal	HanS_Mianyang	Tanshishan_LN	Mbuti	-0.007089	0.000416	-17.059	3295	3653	50521
Tibetan_Zhuoni	Qiang_Mianyang	BaBanQinCen	Mbuti	-0.004031	0.000236	-17.057	5844	6197	87525
Tibetan_Zhuoni	Yi_Guizhou	Baitaishan_Guangxi	Mbuti	-0.003825	0.000224	-17.056	6686	7068	99765
Tamang_Nepal	HanG_Lanzhou	Huatudong_Guangxi	Mbuti	-0.005184	0.000304	-17.054	6886	7417	102312
Tibetan_Shigatse	Bai_Dali	Taiwan_Hanben	Mbuti	-0.003437	0.000202	-17.052	7828	8230	117187
Newar_Nepal	Tibetan_Gannan	Liangdao1_EN	Mbuti	-0.007421	0.000435	-17.051	4173	4635	62245
Tibetan_Lhasa	HanS_Guangan	Taiwan_Hanben	Mbuti	-0.003502	0.000205	-17.05	7824	8235	117293
Tamang_Nepal	Hani_Puer	LaCen	Mbuti	-0.00605	0.000355	-17.049	6431	7016	96665
Newar_Nepal	Lahu_Puer	Huatudong_Guangxi	Mbuti	-0.011401	0.000669	-17.047	6740	7892	101018
Gurung_Nepal	HanS_Leshan	LaCen	Mbuti	-0.005897	0.000346	-17.047	6373	6943	96666
Tamang_Nepal	HanG_Pingliang	Huatudong_Guangxi	Mbuti	-0.005222	0.000306	-17.045	6890	7424	102311
Gurung_Nepal	Nakhi_Lijiang	Taiwan_Hanben	Mbuti	-0.004374	0.000257	-17.039	7823	8336	117186
Tamang_Nepal	HanS_Neijiang	Shenxian	Mbuti	-0.006972	0.000409	-17.036	5188	5736	78659
Tamang_Nepal	HanG_Dingxi	Xitoucun_LN	Mbuti	-0.006051	0.000355	-17.035	4619	5042	69863
Tibetan_Zhuoni	HanY_Yuxi	BaBanQinCen	Mbuti	-0.003785	0.000222	-17.033	5863	6194	87526
Gurung_Nepal	HanS_Leshan	Xitoucun_LN	Mbuti	-0.006058	0.000356	-17.033	4578	5002	69864
Newar_Nepal	HanY_Yuxi	Layi	Mbuti	-0.011173	0.000656	-17.032	1517	1774	23030
Newar_Nepal	Tibetan_Gannan	Baojianshan	Mbuti	-0.006334	0.000372	-17.029	6385	6982	94317
Newar_Nepal	HanG_Qingyang	Qihe_EN	Mbuti	-0.007885	0.000463	-17.022	2888	3232	43606
Tibetan_Gangcha	Bai_Guizhou	Taiwan_Hanben	Mbuti	-0.004181	0.000246	-17.021	7815	8305	117185
Tibetan_Zhuoni	HanS_Luzhou	Taiwan_Gongguan	Mbuti	-0.004907	0.000288	-17.019	4931	5293	73753
Tamang_Nepal	Bai_Guizhou	Huatudong_Guangxi	Mbuti	-0.006592	0.000387	-17.016	6837	7511	102311
Tibetan_Lhasa	HanS_Ziyang	Taiwan_Hanben	Mbuti	-0.003659	0.000215	-17.011	7811	8240	117293
Tibetan_Zhuoni	Yi_Xichang	Baitaishan_Guangxi	Mbuti	-0.002826	0.000166	-17.004	6720	7001	99353
Tamang_Nepal	Tibetan_Ganzi	Huatudong_Guangxi	Mbuti	-0.004992	0.000294	-17.001	6879	7390	102312
Tibetan_Shannan	HanS_Leshan	BaBanQinCen	Mbuti	-0.004815	0.000283	-16.999	5797	6218	87444
Newar_Nepal	Lahu_Puer	Baitaishan_Guangxi	Mbuti	-0.011273	0.000663	-16.999	6530	7640	98435
Newar_Nepal	Qiang_Aba	Dushan	Mbuti	-0.008554	0.000503	-16.996	4760	5373	71689
Newar_Nepal	Bai_Guizhou	Chuanyun_H	Mbuti	-0.01055	0.000621	-16.995	2843	3293	42680
Tamang_Nepal	Yi_Kunming	Xitoucun_LN	Mbuti	-0.006209	0.000365	-16.992	4610	5044	69864
Tibetan_Gangcha	HanS_Bazhong	Xitoucun_LN	Mbuti	-0.004276	0.000252	-16.991	4614	4913	69864
Tibetan_Nagqu	HanS_Dazhou	Taiwan_Hanben	Mbuti	-0.003963	0.000233	-16.988	7775	8240	117187
Tamang_Nepal	HanS_Deyang	Tanshishan_LN	Mbuti	-0.00712	0.000419	-16.988	3293	3653	50521
Newar_Nepal	Yi_Lincang	Baojianshan	Mbuti	-0.007612	0.000448	-16.987	6309	7027	94312
Newar_Nepal	Tibetan_Muli	Qihe_EN	Mbuti	-0.007407	0.000436	-16.98	2885	3207	43461
Newar_Nepal	Tibetan_Xining	Baojianshan	Mbuti	-0.006386	0.000376	-16.978	6375	6977	94317
Newar_Nepal	Tibetan_Xining	Baojianshan	Mbuti	-0.006386	0.000376	-16.978	6375	6977	94317
Gurung_Nepal	HanS_Zigong	GaoHuaHua	Mbuti	-0.005408	0.000319	-16.977	7094	7674	107184
Tibetan_Zhuoni	HanS_Yaan	BaBanQinCen	Mbuti	-0.004058	0.000239	-16.974	5845	6200	87526
Tibetan_Zhuoni	HanY_Qujing	BaBanQinCen	Mbuti	-0.003476	0.000205	-16.968	5878	6183	87526
Tamang_Nepal	HanS_Neijiang	Liangdao2_EN	Mbuti	-0.006176	0.000364	-16.966	6783	7418	102741
Tamang_Nepal	HanS_Yaan	Taiwan_Gongguan	Mbuti	-0.007161	0.000422	-16.964	4899	5427	73688
Tibetan_Gangcha	HanS_Leshan	Baitaishan_Guangxi	Mbuti	-0.004161	0.000245	-16.956	6645	7060	99672
Newar_Nepal	Tibetan_Xining	Liangdao1_EN	Mbuti	-0.007752	0.000457	-16.952	4159	4642	62245
Newar_Nepal	Tibetan_Xining	Liangdao1_EN	Mbuti	-0.007752	0.000457	-16.952	4159	4642	62245
Tibetan_Gangcha	HanS_Yibin	Huatudong_Guangxi	Mbuti	-0.003762	0.000222	-16.945	6869	7254	102310
Tibetan_Gangcha	HanS_Bazhong	GaoHuaHua	Mbuti	-0.003812	0.000225	-16.941	7138	7546	107184
Tibetan_Gangcha	Nakhi_Lijiang	Taiwan_Hanben	Mbuti	-0.003093	0.000183	-16.94	7866	8229	117186
Tibetan_Gangcha	HanS_Nanchong	GaoHuaHua	Mbuti	-0.003765	0.000222	-16.94	7150	7554	107184
[truncated: 34,212 more rows]

## Sheet: Table S6b
Table S6b. Shared drift inferred from f4 statistics in the form f4(Sino-Tibetan1, Sino-Tibetan2; YRB ancients, Mbuti)
W	X	Y	Z	f4	stderr	Zscore	BABA	ABBA	nsnps
Newar_Nepal	Mosuo_Yanyuan	Lajia_LN	Mbuti	-0.010686	0.000278	-38.416	7671	8906	115518
Newar_Nepal	Tibetan_Dujiangyan	Lajia_LN	Mbuti	-0.010849	0.000283	-38.372	7659	8912	115518
Newar_Nepal	Yi_Xichang	Lajia_LN	Mbuti	-0.010561	0.000277	-38.122	7686	8906	115518
Newar_Nepal	Tibetan_Muli	Lajia_LN	Mbuti	-0.01068	0.000282	-37.825	7671	8905	115518
Newar_Nepal	HanS_Leshan	Pingliangtai_LN	Mbuti	-0.011992	0.00032	-37.462	7733	9139	117214
Newar_Nepal	HanS_Zigong	Pingliangtai_LN	Mbuti	-0.012162	0.000327	-37.191	7720	9146	117215
Newar_Nepal	HanS_Meishan	Pingliangtai_LN	Mbuti	-0.011799	0.000318	-37.156	7748	9131	117214
Newar_Nepal	Tibetan_Muli	Shimao_LN	Mbuti	-0.0112	0.000301	-37.155	7663	8961	115934
Newar_Nepal	HanS_Guangan	Pingliangtai_LN	Mbuti	-0.011684	0.000315	-37.074	7755	9124	117215
Newar_Nepal	Tibetan_Dujiangyan	Shimao_LN	Mbuti	-0.011424	0.000309	-36.935	7651	8975	115934
Newar_Nepal	HanS_Nanchong	Pingliangtai_LN	Mbuti	-0.01186	0.000322	-36.846	7748	9138	117215
Newar_Nepal	HanG_Lanzhou	Pingliangtai_LN	Mbuti	-0.01156	0.000315	-36.721	7760	9115	117215
Newar_Nepal	Yi_Xichang	Pingliangtai_LN	Mbuti	-0.010964	0.000299	-36.672	7767	9046	116729
Newar_Nepal	Bai_Dali	Pingliangtai_LN	Mbuti	-0.011197	0.000306	-36.65	7780	9093	117215
Newar_Nepal	HanS_Yibin	Pingliangtai_LN	Mbuti	-0.011721	0.00032	-36.59	7752	9126	117213
Newar_Nepal	Achang_China	Pingliangtai_LN	Mbuti	-0.011989	0.000328	-36.569	7737	9142	117215
Newar_Nepal	Yi_Xichang	Shimao_LN	Mbuti	-0.011284	0.000309	-36.537	7667	8975	115934
Newar_Nepal	HanY_Zhaotong	Pingliangtai_LN	Mbuti	-0.011685	0.00032	-36.461	7743	9112	117214
Newar_Nepal	HanG_Wuwei	Pingliangtai_LN	Mbuti	-0.011672	0.00032	-36.429	7753	9121	117215
Newar_Nepal	HanG_Jiuquan	Pingliangtai_LN	Mbuti	-0.011599	0.000319	-36.411	7751	9110	117215
Newar_Nepal	HanS_Suining	Pingliangtai_LN	Mbuti	-0.011804	0.000324	-36.389	7744	9127	117215
Newar_Nepal	Tibetan_Muli	Pingliangtai_LN	Mbuti	-0.010593	0.000291	-36.36	7777	9013	116729
Newar_Nepal	HanS_Mianyang	Pingliangtai_LN	Mbuti	-0.011866	0.000327	-36.334	7740	9130	117210
Newar_Nepal	Mosuo_Yanyuan	Shimao_LN	Mbuti	-0.011213	0.000309	-36.287	7663	8963	115934
Newar_Nepal	Yi_Xichang	Wadian_LN	Mbuti	-0.011014	0.000304	-36.255	7732	9013	116320
Newar_Nepal	HanG_Pingliang	Pingliangtai_LN	Mbuti	-0.011499	0.000319	-36.083	7761	9109	117214
Newar_Nepal	Tibetan_Dujiangyan	Pingliangtai_LN	Mbuti	-0.01074	0.000298	-36.067	7767	9021	116729
Newar_Nepal	HanS_Guangyuan	Pingliangtai_LN	Mbuti	-0.011942	0.000331	-36.058	7740	9139	117214
Newar_Nepal	HanS_Liangshan	Pingliangtai_LN	Mbuti	-0.011843	0.000329	-35.998	7743	9131	117211
Newar_Nepal	HanS_Zigong	Lajia_LN	Mbuti	-0.01083	0.000302	-35.888	7689	8945	115999
Newar_Nepal	HanG_Qingyang	Pingliangtai_LN	Mbuti	-0.01141	0.000318	-35.865	7767	9105	117214
Newar_Nepal	HanY_Qujing	Pingliangtai_LN	Mbuti	-0.011499	0.000321	-35.822	7761	9109	117214
Newar_Nepal	HanS_Dazhou	Pingliangtai_LN	Mbuti	-0.011894	0.000332	-35.801	7739	9133	117215
Newar_Nepal	HanG_Wuwei	Shimao_LN	Mbuti	-0.011623	0.000325	-35.74	7673	9026	116419
Newar_Nepal	HanS_Chengdu	Pingliangtai_LN	Mbuti	-0.011881	0.000332	-35.735	7738	9131	117215
Newar_Nepal	HanS_Leshan	Wadian_LN	Mbuti	-0.011741	0.000329	-35.735	7714	9086	116801
Newar_Nepal	Achang_China	Lajia_LN	Mbuti	-0.010645	0.000298	-35.715	7703	8938	115999
Newar_Nepal	Achang_China	Shimao_LN	Mbuti	-0.011685	0.000327	-35.7	7667	9027	116419
Newar_Nepal	HanS_Bazhong	Pingliangtai_LN	Mbuti	-0.011818	0.000331	-35.656	7738	9123	117215
Newar_Nepal	HanS_Zigong	Shimao_LN	Mbuti	-0.01178	0.000331	-35.626	7655	9026	116419
Newar_Nepal	HanS_Bazhong	Shimao_LN	Mbuti	-0.01176	0.000331	-35.579	7657	9026	116419
Newar_Nepal	HanS_Nanchong	Lajia_LN	Mbuti	-0.010658	0.0003	-35.527	7707	8943	115999
Newar_Nepal	Bai_Dali	Lajia_LN	Mbuti	-0.010359	0.000292	-35.504	7720	8922	115999
Newar_Nepal	Tibetan_Dujiangyan	Dacaozi_IA	Mbuti	-0.010701	0.000302	-35.457	7534	8748	113453
Newar_Nepal	HanS_Deyang	Pingliangtai_LN	Mbuti	-0.011935	0.000337	-35.455	7741	9140	117214
Newar_Nepal	Mosuo_Yanyuan	Pingliangtai_LN	Mbuti	-0.010848	0.000306	-35.405	7764	9030	116729
Newar_Nepal	Tibetan_Muli	Wadian_LN	Mbuti	-0.010762	0.000304	-35.349	7737	8988	116320
Newar_Nepal	HanY_Honghe	Pingliangtai_LN	Mbuti	-0.011392	0.000322	-35.343	7776	9111	117215
Newar_Nepal	HanY_Kunming	Pingliangtai_LN	Mbuti	-0.011565	0.000327	-35.329	7758	9113	117215
Newar_Nepal	Bai_Dali	Shimao_LN	Mbuti	-0.011255	0.000319	-35.304	7692	9003	116419
Newar_Nepal	HanS_Liangshan	Lajia_LN	Mbuti	-0.010759	0.000305	-35.226	7690	8938	115995
Newar_Nepal	Yi_Xichang	Dacaozi_IA	Mbuti	-0.010634	0.000302	-35.225	7548	8754	113453
Newar_Nepal	Mosuo_Yanyuan	Wadian_LN	Mbuti	-0.011033	0.000313	-35.224	7721	9004	116320
Newar_Nepal	HanY_Yuxi	Pingliangtai_LN	Mbuti	-0.011472	0.000326	-35.205	7756	9101	117214
Newar_Nepal	HanS_Ziyang	Pingliangtai_LN	Mbuti	-0.011899	0.000338	-35.203	7746	9141	117215
Newar_Nepal	HanG_Wuwei	Lajia_LN	Mbuti	-0.010637	0.000302	-35.192	7704	8938	115999
Newar_Nepal	HanS_Leshan	Shimao_LN	Mbuti	-0.011506	0.000327	-35.18	7677	9016	116418
Newar_Nepal	HanG_Zhangye	Pingliangtai_LN	Mbuti	-0.011713	0.000333	-35.133	7750	9123	117213
Newar_Nepal	HanS_Neijiang	Pingliangtai_LN	Mbuti	-0.011932	0.00034	-35.127	7739	9138	117214
Newar_Nepal	Achang_China	Wadian_LN	Mbuti	-0.011774	0.000335	-35.126	7714	9089	116802
Newar_Nepal	HanS_Guangyuan	Wadian_LN	Mbuti	-0.011759	0.000335	-35.125	7718	9091	116801
Newar_Nepal	HanG_Jiuquan	Lajia_LN	Mbuti	-0.010604	0.000302	-35.084	7700	8930	115999
Newar_Nepal	HanS_Leshan	Wanggou_MN	Mbuti	-0.011171	0.000318	-35.077	6422	7506	97025
Newar_Nepal	Tibetan_Dujiangyan	Wadian_LN	Mbuti	-0.010877	0.00031	-35.045	7728	8993	116320
Newar_Nepal	HanS_Neijiang	Shimao_LN	Mbuti	-0.011637	0.000332	-35.044	7670	9025	116418
Newar_Nepal	HanS_Bazhong	Wadian_LN	Mbuti	-0.011718	0.000335	-34.967	7709	9078	116802
Newar_Nepal	HanG_Pingliang	Wanggou_MN	Mbuti	-0.011104	0.000318	-34.966	6425	7502	97026
Newar_Nepal	Tibetan_Ganzi	Pingliangtai_LN	Mbuti	-0.010999	0.000315	-34.918	7783	9072	117215
Newar_Nepal	Qiang_Mianyang	Pingliangtai_LN	Mbuti	-0.011673	0.000334	-34.907	7741	9110	117214
Newar_Nepal	HanS_Chengdu	Lajia_LN	Mbuti	-0.010764	0.000308	-34.906	7692	8940	115999
Newar_Nepal	HanS_Zigong	Wadian_LN	Mbuti	-0.011792	0.000338	-34.903	7708	9085	116802
Newar_Nepal	Tibetan_Muli	Dacaozi_IA	Mbuti	-0.010572	0.000303	-34.88	7542	8741	113453
Newar_Nepal	HanS_Suining	Wadian_LN	Mbuti	-0.011621	0.000333	-34.861	7718	9075	116802
Newar_Nepal	HanS_Leshan	Dacaozi_IA	Mbuti	-0.01125	0.000323	-34.824	7537	8819	113920
Newar_Nepal	Mosuo_Yanyuan	Dacaozi_IA	Mbuti	-0.010546	0.000303	-34.791	7544	8740	113453
Newar_Nepal	Tibetan_Ganzi	Lajia_LN	Mbuti	-0.010699	0.000308	-34.78	7695	8936	115999
Newar_Nepal	HanY_Zhaotong	Shimao_LN	Mbuti	-0.011518	0.000332	-34.702	7669	9010	116418
Newar_Nepal	HanS_Suining	Shimao_LN	Mbuti	-0.011538	0.000333	-34.69	7675	9018	116419
Newar_Nepal	HanS_Leshan	Lajia_LN	Mbuti	-0.010481	0.000302	-34.684	7710	8926	115998
Newar_Nepal	HanS_Meishan	Wadian_LN	Mbuti	-0.011628	0.000335	-34.684	7718	9076	116801
Newar_Nepal	HanS_Luzhou	Pingliangtai_LN	Mbuti	-0.011996	0.000346	-34.659	7739	9145	117215
Newar_Nepal	HanS_Guangan	Shimao_LN	Mbuti	-0.011158	0.000322	-34.651	7698	8997	116419
Newar_Nepal	HanG_Lanzhou	Shimao_LN	Mbuti	-0.011352	0.000328	-34.65	7688	9009	116419
Newar_Nepal	Tibetan_Dujiangyan	Wanggou_MN	Mbuti	-0.010491	0.000303	-34.624	6425	7439	96637
Newar_Nepal	HanY_Yuxi	Lajia_LN	Mbuti	-0.010674	0.000308	-34.619	7695	8933	115998
Newar_Nepal	HanG_Jiuquan	Wadian_LN	Mbuti	-0.011422	0.00033	-34.614	7727	9061	116802
Newar_Nepal	HanS_Deyang	Lajia_LN	Mbuti	-0.010714	0.00031	-34.569	7701	8944	115998
Newar_Nepal	HanG_Pingliang	Lajia_LN	Mbuti	-0.010553	0.000306	-34.543	7707	8931	115998
Newar_Nepal	HanS_Meishan	Shimao_LN	Mbuti	-0.011543	0.000334	-34.531	7673	9017	116418
Newar_Nepal	Yi_Liangshan	Shimao_LN	Mbuti	-0.011209	0.000325	-34.506	7690	8995	116418
Newar_Nepal	HanS_Bazhong	Lajia_LN	Mbuti	-0.010766	0.000312	-34.506	7690	8939	115999
Newar_Nepal	Yi_Xichang	Wanggou_MN	Mbuti	-0.010375	0.000301	-34.503	6439	7441	96637
Newar_Nepal	HanG_Zhangye	Lajia_LN	Mbuti	-0.010821	0.000314	-34.491	7690	8946	115997
Newar_Nepal	HanS_Yibin	Lajia_LN	Mbuti	-0.010389	0.000301	-34.477	7721	8926	115997
Newar_Nepal	HanS_Mianyang	Wadian_LN	Mbuti	-0.011543	0.000335	-34.469	7724	9073	116797
Newar_Nepal	HanS_Nanchong	Shimao_LN	Mbuti	-0.011447	0.000332	-34.427	7686	9019	116419
Newar_Nepal	HanG_Jiuquan	Shimao_LN	Mbuti	-0.011439	0.000332	-34.421	7675	9007	116419
Newar_Nepal	HanS_Yaan	Shimao_LN	Mbuti	-0.011922	0.000346	-34.412	7654	9042	116416
Newar_Nepal	HanG_Pingliang	Shimao_LN	Mbuti	-0.011476	0.000334	-34.372	7677	9013	116418
Newar_Nepal	HanG_Qingyang	Shimao_LN	Mbuti	-0.011396	0.000332	-34.372	7684	9011	116418
Newar_Nepal	Mosuo_Yanyuan	Wanggou_MN	Mbuti	-0.010615	0.000309	-34.36	6423	7448	96637
Newar_Nepal	HanY_Qujing	Shimao_LN	Mbuti	-0.011448	0.000333	-34.36	7681	9014	116418
Newar_Nepal	Yi_Liangshan	Pingliangtai_LN	Mbuti	-0.011263	0.000328	-34.356	7771	9091	117214
Newar_Nepal	HanS_Zigong	Luoheguxiang_LBIA	Mbuti	-0.011968	0.000348	-34.346	7075	8362	107568
Newar_Nepal	HanS_Guangan	Lajia_LN	Mbuti	-0.010338	0.000301	-34.34	7719	8918	115999
Newar_Nepal	HanS_Guangan	Wanggou_MN	Mbuti	-0.010872	0.000317	-34.336	6439	7494	97026
Newar_Nepal	HanG_Lanzhou	Lajia_LN	Mbuti	-0.010526	0.000307	-34.334	7710	8931	115999
Newar_Nepal	HanY_Kunming	Lajia_LN	Mbuti	-0.010638	0.00031	-34.329	7702	8936	115999
Newar_Nepal	HanS_Dazhou	Shimao_LN	Mbuti	-0.011563	0.000337	-34.313	7672	9018	116419
Newar_Nepal	HanG_Pingliang	Wadian_LN	Mbuti	-0.011277	0.000329	-34.306	7738	9055	116801
Newar_Nepal	HanS_Meishan	Luoheguxiang_LBIA	Mbuti	-0.011774	0.000343	-34.297	7087	8353	107567
Newar_Nepal	HanY_Honghe	Shimao_LN	Mbuti	-0.011226	0.000328	-34.277	7701	9008	116419
Newar_Nepal	HanG_Baiyin	Pingliangtai_LN	Mbuti	-0.011284	0.000329	-34.257	7779	9101	117215
Newar_Nepal	HanS_Nanchong	Dacaozi_IA	Mbuti	-0.011131	0.000325	-34.251	7551	8819	113921
Newar_Nepal	Tibetan_Muli	Wanggou_MN	Mbuti	-0.010442	0.000305	-34.245	6429	7438	96637
Newar_Nepal	HanS_Mianyang	Wanggou_MN	Mbuti	-0.011004	0.000321	-34.232	6432	7500	97024
Newar_Nepal	HanG_Lanzhou	Luoheguxiang_LBIA	Mbuti	-0.011495	0.000336	-34.223	7102	8339	107568
Newar_Nepal	HanG_Wuwei	Wadian_LN	Mbuti	-0.011454	0.000335	-34.21	7731	9069	116802
Newar_Nepal	HanS_Ziyang	Lajia_LN	Mbuti	-0.010456	0.000306	-34.198	7715	8928	115999
Newar_Nepal	HanS_Chengdu	Shimao_LN	Mbuti	-0.011717	0.000343	-34.175	7662	9026	116419
Newar_Nepal	HanS_Liangshan	Shimao_LN	Mbuti	-0.0117	0.000342	-34.175	7664	9026	116415
Newar_Nepal	Achang_China	Luoheguxiang_LBIA	Mbuti	-0.012001	0.000351	-34.163	7079	8370	107568
Newar_Nepal	Bai_Dali	Wanggou_MN	Mbuti	-0.010648	0.000312	-34.129	6449	7482	97026
Newar_Nepal	HanS_Bazhong	Wanggou_MN	Mbuti	-0.011191	0.000328	-34.099	6418	7503	97026
Newar_Nepal	HanS_Guangyuan	Lajia_LN	Mbuti	-0.010686	0.000313	-34.096	7703	8942	115998
Newar_Nepal	HanS_Yaan	Pingliangtai_LN	Mbuti	-0.011923	0.00035	-34.088	7738	9136	117212
Newar_Nepal	HanS_Leshan	Luoheguxiang_LBIA	Mbuti	-0.012015	0.000352	-34.087	7075	8368	107567
Newar_Nepal	HanS_Luzhou	Shimao_LN	Mbuti	-0.011759	0.000345	-34.087	7668	9037	116419
Newar_Nepal	HanY_Qujing	Wadian_LN	Mbuti	-0.011294	0.000331	-34.085	7741	9060	116801
Newar_Nepal	HanY_Yuxi	Shimao_LN	Mbuti	-0.011545	0.000339	-34.073	7667	9011	116418
Newar_Nepal	Yi_Guizhou	Pingliangtai_LN	Mbuti	-0.011481	0.000337	-34.068	7770	9116	117215
Newar_Nepal	HanS_Zigong	Wanggou_MN	Mbuti	-0.011292	0.000331	-34.067	6413	7509	97026
Newar_Nepal	HanG_Jiuquan	Wanggou_MN	Mbuti	-0.011012	0.000323	-34.063	6428	7496	97026
Newar_Nepal	HanS_Bazhong	Luoheguxiang_LBIA	Mbuti	-0.012006	0.000353	-34.051	7073	8364	107568
Newar_Nepal	HanY_Zhaotong	Lajia_LN	Mbuti	-0.010447	0.000307	-34.041	7709	8920	115998
Newar_Nepal	HanS_Mianyang	Shimao_LN	Mbuti	-0.011507	0.000338	-34.023	7677	9017	116414
Newar_Nepal	HanG_Tianshui	Shimao_LN	Mbuti	-0.011511	0.000338	-34.007	7677	9017	116418
Newar_Nepal	Achang_China	Dacaozi_IA	Mbuti	-0.011372	0.000334	-34.004	7532	8828	113921
Newar_Nepal	HanS_Guangyuan	Shimao_LN	Mbuti	-0.011661	0.000343	-34	7672	9029	116418
Newar_Nepal	Yi_Xichang	Luoheguxiang_LBIA	Mbuti	-0.010961	0.000322	-33.994	7109	8283	107126
Newar_Nepal	HanY_Honghe	Lajia_LN	Mbuti	-0.010278	0.000302	-33.977	7732	8924	115999
Newar_Nepal	HanS_Liangshan	Wadian_LN	Mbuti	-0.011707	0.000345	-33.975	7717	9084	116798
Newar_Nepal	HanG_Qingyang	Lajia_LN	Mbuti	-0.010406	0.000306	-33.967	7717	8924	115998
Newar_Nepal	HanS_Deyang	Shimao_LN	Mbuti	-0.011637	0.000343	-33.958	7676	9031	116418
Newar_Nepal	HanG_Dingxi	Pingliangtai_LN	Mbuti	-0.011461	0.000338	-33.95	7764	9107	117214
Newar_Nepal	HanS_Meishan	Lajia_LN	Mbuti	-0.010486	0.000309	-33.95	7710	8926	115998
Newar_Nepal	HanY_Qujing	Lajia_LN	Mbuti	-0.010394	0.000306	-33.927	7715	8921	115998
Newar_Nepal	HanG_Tianshui	Lajia_LN	Mbuti	-0.010587	0.000312	-33.911	7707	8935	115998
Newar_Nepal	Bai_Dali	Dacaozi_IA	Mbuti	-0.010622	0.000313	-33.9	7573	8783	113921
Newar_Nepal	HanS_Nanchong	Wadian_LN	Mbuti	-0.011555	0.000341	-33.9	7731	9081	116802
Newar_Nepal	HanS_Yibin	Shimao_LN	Mbuti	-0.011268	0.000333	-33.87	7691	9003	116417
Newar_Nepal	HanG_Baiyin	Shimao_LN	Mbuti	-0.011432	0.000338	-33.858	7687	9018	116419
Newar_Nepal	HanG_Lanzhou	Dacaozi_IA	Mbuti	-0.010988	0.000325	-33.832	7554	8806	113921
Newar_Nepal	HanG_Lanzhou	Wadian_LN	Mbuti	-0.011297	0.000334	-33.816	7740	9060	116802
Newar_Nepal	HanG_Wuwei	Wanggou_MN	Mbuti	-0.011231	0.000332	-33.78	6421	7511	97026
Newar_Nepal	HanG_Lanzhou	Wanggou_MN	Mbuti	-0.011017	0.000326	-33.771	6432	7501	97026
Newar_Nepal	HanY_Qujing	Dacaozi_IA	Mbuti	-0.011107	0.000329	-33.749	7544	8809	113920
Newar_Nepal	HanS_Neijiang	Wadian_LN	Mbuti	-0.011535	0.000342	-33.732	7725	9072	116801
Newar_Nepal	Yi_Honghe	Pingliangtai_LN	Mbuti	-0.011016	0.000327	-33.729	7791	9082	117215
Newar_Nepal	HanS_Meishan	Wanggou_MN	Mbuti	-0.011037	0.000327	-33.716	6429	7500	97025
Newar_Nepal	HanG_Zhangye	Wanggou_MN	Mbuti	-0.011179	0.000332	-33.699	6423	7507	97025
Newar_Nepal	HanG_Qingyang	Wanggou_MN	Mbuti	-0.010867	0.000323	-33.69	6436	7491	97026
Newar_Nepal	HanS_Liangshan	Wanggou_MN	Mbuti	-0.011156	0.000331	-33.687	6422	7505	97024
Newar_Nepal	HanS_Mianyang	Lajia_LN	Mbuti	-0.010562	0.000314	-33.674	7706	8931	115994
Newar_Nepal	HanS_Chengdu	Wadian_LN	Mbuti	-0.011619	0.000345	-33.671	7721	9078	116802
Newar_Nepal	HanS_Guangyuan	Wanggou_MN	Mbuti	-0.010963	0.000326	-33.656	6431	7495	97026
Newar_Nepal	HanG_Tianshui	Pingliangtai_LN	Mbuti	-0.011445	0.00034	-33.652	7766	9107	117214
Newar_Nepal	HanS_Suining	Lajia_LN	Mbuti	-0.010589	0.000315	-33.651	7704	8932	115999
Newar_Nepal	HanS_Yibin	Luoheguxiang_LBIA	Mbuti	-0.011668	0.000347	-33.635	7097	8352	107566
Newar_Nepal	HanS_Ziyang	Shimao_LN	Mbuti	-0.011453	0.000341	-33.62	7682	9016	116419
Newar_Nepal	HanS_Guangan	Dacaozi_IA	Mbuti	-0.011126	0.000331	-33.612	7547	8814	113921
Newar_Nepal	HanG_Zhangye	Wadian_LN	Mbuti	-0.011295	0.000336	-33.593	7738	9057	116800
Newar_Nepal	HanS_Neijiang	Lajia_LN	Mbuti	-0.010594	0.000315	-33.593	7706	8935	115998
Newar_Nepal	HanS_Guangyuan	Dacaozi_IA	Mbuti	-0.011266	0.000335	-33.588	7537	8820	113920
Newar_Nepal	HanY_Zhaotong	Wadian_LN	Mbuti	-0.011458	0.000341	-33.582	7722	9060	116801
Newar_Nepal	HanS_Mianyang	Luoheguxiang_LBIA	Mbuti	-0.01172	0.000349	-33.563	7092	8353	107563
Newar_Nepal	HanS_Mianyang	Dacaozi_IA	Mbuti	-0.011165	0.000333	-33.545	7540	8812	113916
Newar_Nepal	Achang_China	Wanggou_MN	Mbuti	-0.011099	0.000331	-33.538	6426	7503	97026
Newar_Nepal	Qiang_Mianyang	Shimao_LN	Mbuti	-0.011334	0.000338	-33.538	7671	8991	116418
Newar_Nepal	HanS_Chengdu	Luoheguxiang_LBIA	Mbuti	-0.011951	0.000357	-33.509	7079	8365	107568
Newar_Nepal	HanG_Zhangye	Shimao_LN	Mbuti	-0.011515	0.000344	-33.502	7674	9015	116417
Newar_Nepal	HanS_Guangan	Wadian_LN	Mbuti	-0.011465	0.000342	-33.49	7733	9072	116802
Newar_Nepal	HanS_Chengdu	Dacaozi_IA	Mbuti	-0.011302	0.000338	-33.477	7534	8822	113921
Newar_Nepal	HanS_Dazhou	Lajia_LN	Mbuti	-0.010485	0.000314	-33.424	7710	8927	115999
Newar_Nepal	Bai_Dali	Wadian_LN	Mbuti	-0.01105	0.000331	-33.421	7755	9046	116802
Newar_Nepal	Yi_Liangshan	Wadian_LN	Mbuti	-0.011254	0.000337	-33.416	7740	9055	116801
Newar_Nepal	HanY_Dali	Pingliangtai_LN	Mbuti	-0.011457	0.000343	-33.414	7760	9103	117213
Newar_Nepal	HanY_Qujing	Wanggou_MN	Mbuti	-0.011102	0.000333	-33.378	6425	7502	97025
Newar_Nepal	HanS_Meishan	Jiaozuoniecun_LBIA	Mbuti	-0.011881	0.000356	-33.372	7142	8427	108162
Newar_Nepal	HanS_Dazhou	Wadian_LN	Mbuti	-0.011498	0.000345	-33.37	7727	9070	116802
Newar_Nepal	HanS_Nanchong	Wanggou_MN	Mbuti	-0.010858	0.000326	-33.33	6442	7495	97026
Newar_Nepal	HanS_Deyang	Luoheguxiang_LBIA	Mbuti	-0.011887	0.000357	-33.325	7084	8363	107567
Newar_Nepal	HanS_Zigong	Dacaozi_IA	Mbuti	-0.011297	0.000339	-33.321	7529	8816	113921
Newar_Nepal	HanS_Meishan	Dacaozi_IA	Mbuti	-0.011075	0.000333	-33.297	7547	8808	113920
Newar_Nepal	HanS_Suining	Dacaozi_IA	Mbuti	-0.011154	0.000335	-33.289	7541	8812	113921
Newar_Nepal	HanY_Dali	Shimao_LN	Mbuti	-0.011485	0.000345	-33.257	7672	9009	116417
Newar_Nepal	HanY_Kunming	Wanggou_MN	Mbuti	-0.010985	0.00033	-33.253	6432	7497	97026
Newar_Nepal	HanG_Tianshui	Dacaozi_IA	Mbuti	-0.010796	0.000325	-33.235	7561	8791	113920
Newar_Nepal	HanS_Neijiang	Wanggou_MN	Mbuti	-0.011029	0.000332	-33.21	6430	7500	97025
Newar_Nepal	HanS_Yibin	Wadian_LN	Mbuti	-0.011422	0.000344	-33.206	7734	9068	116800
Newar_Nepal	Tibetan_Dujiangyan	Luoheguxiang_LBIA	Mbuti	-0.010818	0.000326	-33.205	7105	8264	107126
Newar_Nepal	HanG_Baiyin	Lajia_LN	Mbuti	-0.010207	0.000308	-33.172	7733	8917	115999
Newar_Nepal	Hani_Puer	Pingliangtai_LN	Mbuti	-0.011035	0.000333	-33.158	7796	9089	117213
Newar_Nepal	HanS_Dazhou	Dacaozi_IA	Mbuti	-0.011064	0.000334	-33.158	7546	8807	113921
Newar_Nepal	HanS_Deyang	Wadian_LN	Mbuti	-0.011574	0.000349	-33.151	7728	9080	116801
Newar_Nepal	Yi_Guizhou	Shimao_LN	Mbuti	-0.011235	0.000339	-33.145	7697	9005	116419
Newar_Nepal	Bai_Dali	Luoheguxiang_LBIA	Mbuti	-0.011003	0.000332	-33.129	7127	8311	107568
Newar_Nepal	HanY_Yuxi	Luoheguxiang_LBIA	Mbuti	-0.011482	0.000347	-33.083	7096	8331	107567
Newar_Nepal	HanS_Dazhou	Wanggou_MN	Mbuti	-0.011085	0.000335	-33.068	6429	7504	97026
Newar_Nepal	HanY_Kunming	Wadian_LN	Mbuti	-0.011432	0.000346	-33.068	7733	9068	116802
Newar_Nepal	Tibetan_Gangcha	Lajia_LN	Mbuti	-0.009199	0.000278	-33.049	7795	8862	115999
Newar_Nepal	HanY_Honghe	Wadian_LN	Mbuti	-0.011153	0.000338	-33.003	7757	9060	116802
Newar_Nepal	HanS_Luzhou	Wadian_LN	Mbuti	-0.011746	0.000356	-33	7715	9087	116802
Newar_Nepal	HanS_Luzhou	Lajia_LN	Mbuti	-0.01069	0.000324	-32.998	7707	8947	115999
Newar_Nepal	HanG_Dingxi	Luoheguxiang_LBIA	Mbuti	-0.011678	0.000354	-32.975	7094	8350	107567
Newar_Nepal	HanG_Dingxi	Lajia_LN	Mbuti	-0.010513	0.000319	-32.974	7711	8930	115998
Newar_Nepal	HanS_Ziyang	Wanggou_MN	Mbuti	-0.011011	0.000334	-32.971	6433	7501	97026
Newar_Nepal	Tibetan_Ganzi	Shimao_LN	Mbuti	-0.011262	0.000342	-32.958	7687	8998	116419
Newar_Nepal	Yi_Xichang	Jiaozuoniecun_LBIA	Mbuti	-0.010931	0.000332	-32.953	7168	8345	107721
Newar_Nepal	HanS_Chengdu	Wanggou_MN	Mbuti	-0.011113	0.000338	-32.921	6421	7499	97026
Newar_Nepal	HanS_Neijiang	Luoheguxiang_LBIA	Mbuti	-0.011901	0.000362	-32.921	7080	8360	107567
Newar_Nepal	HanS_Deyang	Wanggou_MN	Mbuti	-0.011101	0.000337	-32.916	6429	7506	97026
Newar_Nepal	Nakhi_Lijiang	Pingliangtai_LN	Mbuti	-0.011011	0.000335	-32.89	7800	9091	117214
Newar_Nepal	HanY_Zhaotong	Wanggou_MN	Mbuti	-0.011012	0.000335	-32.87	6426	7495	97026
Newar_Nepal	HanY_Kunming	Dacaozi_IA	Mbuti	-0.011031	0.000336	-32.85	7548	8805	113921
Newar_Nepal	HanG_Tianshui	Wanggou_MN	Mbuti	-0.010973	0.000334	-32.839	6433	7498	97025
Newar_Nepal	Achang_China	Jiaozuoniecun_LBIA	Mbuti	-0.011908	0.000363	-32.838	7137	8425	108163
Newar_Nepal	HanS_Liangshan	Luoheguxiang_LBIA	Mbuti	-0.0118	0.00036	-32.823	7085	8355	107564
Newar_Nepal	HanY_Dali	Lajia_LN	Mbuti	-0.010441	0.000318	-32.821	7706	8917	115997
Newar_Nepal	Yi_Kunming	Pingliangtai_LN	Mbuti	-0.011356	0.000346	-32.798	7770	9101	117213
Newar_Nepal	Yi_Liangshan	Lajia_LN	Mbuti	-0.010465	0.00032	-32.729	7711	8925	115998
Newar_Nepal	HanS_Yaan	Lajia_LN	Mbuti	-0.010693	0.000327	-32.727	7700	8941	115996
Newar_Nepal	Yi_Yuxi	Pingliangtai_LN	Mbuti	-0.011189	0.000342	-32.718	7773	9085	117214
Newar_Nepal	HanS_Yibin	Dacaozi_IA	Mbuti	-0.01107	0.000338	-32.709	7550	8811	113919
Newar_Nepal	HanS_Leshan	Jiaozuoniecun_LBIA	Mbuti	-0.011798	0.000361	-32.692	7145	8421	108162
Newar_Nepal	Tibetan_Muli	Luoheguxiang_LBIA	Mbuti	-0.010565	0.000323	-32.682	7119	8251	107126
Newar_Nepal	Yi_Honghe	Shimao_LN	Mbuti	-0.010972	0.000336	-32.679	7710	8987	116419
Newar_Nepal	HanS_Deyang	Dacaozi_IA	Mbuti	-0.011249	0.000344	-32.671	7539	8821	113920
Newar_Nepal	HanY_Kunming	Shimao_LN	Mbuti	-0.0114	0.000349	-32.67	7683	9011	116419
Newar_Nepal	HanG_Zhangye	Dacaozi_IA	Mbuti	-0.01108	0.000339	-32.665	7544	8806	113919
Newar_Nepal	HanG_Wuwei	Luoheguxiang_LBIA	Mbuti	-0.011564	0.000354	-32.654	7100	8344	107568
Newar_Nepal	HanY_Chuxiong	Pingliangtai_LN	Mbuti	-0.011831	0.000362	-32.654	7736	9123	117206
Newar_Nepal	HanG_Tianshui	Luoheguxiang_LBIA	Mbuti	-0.011377	0.000349	-32.627	7109	8332	107567
Newar_Nepal	HanS_Suining	Luoheguxiang_LBIA	Mbuti	-0.011822	0.000362	-32.621	7085	8357	107568
Newar_Nepal	HanY_Dali	Wadian_LN	Mbuti	-0.011361	0.000348	-32.611	7731	9058	116800
Newar_Nepal	HanY_Zhaotong	Dacaozi_IA	Mbuti	-0.010958	0.000336	-32.609	7545	8794	113920
Newar_Nepal	HanS_Ziyang	Luoheguxiang_LBIA	Mbuti	-0.011709	0.000359	-32.585	7094	8353	107568
Newar_Nepal	Nakhi_Lijiang	Lajia_LN	Mbuti	-0.010253	0.000315	-32.556	7732	8921	115998
Newar_Nepal	HanS_Liangshan	Dacaozi_IA	Mbuti	-0.01115	0.000342	-32.555	7544	8814	113917
Newar_Nepal	Bai_Dali	Jiaozuoniecun_LBIA	Mbuti	-0.011194	0.000344	-32.533	7179	8389	108163
Newar_Nepal	Qiang_Mianyang	Lajia_LN	Mbuti	-0.010401	0.00032	-32.531	7703	8909	115998
Newar_Nepal	HanG_Qingyang	Wadian_LN	Mbuti	-0.011161	0.000343	-32.528	7745	9049	116801
Newar_Nepal	HanG_Baiyin	Wadian_LN	Mbuti	-0.011089	0.000341	-32.519	7758	9053	116802
Newar_Nepal	Bai_Guizhou	Pingliangtai_LN	Mbuti	-0.011843	0.000364	-32.499	7752	9140	117213
Newar_Nepal	Mosuo_Yanyuan	Jiaozuoniecun_LBIA	Mbuti	-0.010733	0.00033	-32.498	7168	8325	107721
Newar_Nepal	HanS_Guangan	Luoheguxiang_LBIA	Mbuti	-0.011503	0.000354	-32.495	7105	8342	107568
Newar_Nepal	HanY_Yuxi	Wadian_LN	Mbuti	-0.011054	0.00034	-32.495	7744	9035	116801
Newar_Nepal	Yi_Guizhou	Lajia_LN	Mbuti	-0.010272	0.000316	-32.491	7729	8920	115999
Newar_Nepal	Mosuo_Yanyuan	Luoheguxiang_LBIA	Mbuti	-0.010751	0.000331	-32.472	7112	8263	107126
Newar_Nepal	HanG_Jiuquan	Dacaozi_IA	Mbuti	-0.011054	0.000341	-32.454	7547	8806	113921
Newar_Nepal	Tibetan_Ganzi	Wadian_LN	Mbuti	-0.010885	0.000335	-32.452	7756	9028	116802
Newar_Nepal	HanS_Guangyuan	Luoheguxiang_LBIA	Mbuti	-0.011674	0.00036	-32.449	7093	8349	107567
Newar_Nepal	HanS_Suining	Wanggou_MN	Mbuti	-0.010939	0.000337	-32.427	6432	7493	97026
Newar_Nepal	HanY_Qujing	Luoheguxiang_LBIA	Mbuti	-0.011616	0.000358	-32.426	7095	8345	107567
Newar_Nepal	HanS_Chengdu	Jiaozuoniecun_LBIA	Mbuti	-0.011884	0.000367	-32.401	7137	8422	108163
Newar_Nepal	HanG_Jiuquan	Luoheguxiang_LBIA	Mbuti	-0.011525	0.000356	-32.381	7096	8335	107568
Newar_Nepal	HanS_Ziyang	Dacaozi_IA	Mbuti	-0.011104	0.000343	-32.378	7549	8814	113921
Newar_Nepal	HanS_Bazhong	Jiaozuoniecun_LBIA	Mbuti	-0.01183	0.000366	-32.361	7135	8415	108163
Newar_Nepal	Qiang_Mianyang	Wadian_LN	Mbuti	-0.011433	0.000353	-32.357	7720	9056	116801
Newar_Nepal	HanG_Wuwei	Dacaozi_IA	Mbuti	-0.01096	0.000339	-32.348	7554	8802	113921
Newar_Nepal	Nakhi_Lijiang	Shimao_LN	Mbuti	-0.011231	0.000348	-32.294	7705	9013	116418
Newar_Nepal	HanS_Mianyang	Jiaozuoniecun_LBIA	Mbuti	-0.011688	0.000362	-32.29	7153	8417	108158
Newar_Nepal	HanY_Kunming	Luoheguxiang_LBIA	Mbuti	-0.011456	0.000355	-32.279	7106	8339	107568
Newar_Nepal	HanS_Yibin	Wanggou_MN	Mbuti	-0.010742	0.000333	-32.275	6443	7486	97026
Newar_Nepal	HanS_Nanchong	Luoheguxiang_LBIA	Mbuti	-0.01144	0.000355	-32.226	7108	8339	107568
Newar_Nepal	HanG_Dingxi	Wadian_LN	Mbuti	-0.011271	0.00035	-32.207	7739	9056	116801
Newar_Nepal	HanY_Yuxi	Wanggou_MN	Mbuti	-0.0108	0.000336	-32.154	6433	7481	97025
Newar_Nepal	Tibetan_Muli	Jiaozuoniecun_LBIA	Mbuti	-0.010524	0.000327	-32.146	7179	8312	107721
Newar_Nepal	HanG_Wuwei	Jiaozuoniecun_LBIA	Mbuti	-0.01157	0.00036	-32.123	7160	8411	108163
Newar_Nepal	HanY_Zhaotong	Luoheguxiang_LBIA	Mbuti	-0.011671	0.000363	-32.111	7085	8340	107567
Newar_Nepal	HanS_Bazhong	Dacaozi_IA	Mbuti	-0.011073	0.000345	-32.105	7541	8803	113921
Newar_Nepal	Yi_Liangshan	Dacaozi_IA	Mbuti	-0.010648	0.000332	-32.099	7566	8779	113920
Newar_Nepal	HanG_Tianshui	Wadian_LN	Mbuti	-0.011071	0.000345	-32.097	7753	9046	116801
Newar_Nepal	HanS_Ziyang	Wadian_LN	Mbuti	-0.011397	0.000355	-32.09	7738	9069	116802
Newar_Nepal	HanY_Honghe	Wanggou_MN	Mbuti	-0.010562	0.000329	-32.069	6459	7484	97026
Newar_Nepal	HanG_Qingyang	Luoheguxiang_LBIA	Mbuti	-0.011366	0.000355	-32.057	7111	8334	107567
Newar_Nepal	HanG_Qingyang	Dacaozi_IA	Mbuti	-0.010802	0.000337	-32.04	7561	8791	113920
Newar_Nepal	HanS_Yaan	Wadian_LN	Mbuti	-0.011652	0.000364	-32.032	7718	9079	116799
Newar_Nepal	HanG_Pingliang	Luoheguxiang_LBIA	Mbuti	-0.011411	0.000356	-32.029	7107	8334	107567
Newar_Nepal	Tibetan_Dujiangyan	Jiaozuoniecun_LBIA	Mbuti	-0.010665	0.000333	-31.985	7168	8317	107721
Newar_Nepal	HanS_Yibin	Jiaozuoniecun_LBIA	Mbuti	-0.011625	0.000364	-31.97	7159	8417	108161
Newar_Nepal	HanG_Baiyin	Luoheguxiang_LBIA	Mbuti	-0.011194	0.00035	-31.963	7125	8329	107568
Newar_Nepal	HanS_Dazhou	Jiaozuoniecun_LBIA	Mbuti	-0.011843	0.000371	-31.959	7140	8421	108163
Newar_Nepal	HanY_Honghe	Dacaozi_IA	Mbuti	-0.010569	0.000331	-31.959	7581	8785	113921
Newar_Nepal	HanS_Nanchong	Jiaozuoniecun_LBIA	Mbuti	-0.011608	0.000363	-31.956	7160	8415	108163
Newar_Nepal	HanG_Baiyin	Wanggou_MN	Mbuti	-0.010582	0.000331	-31.934	6455	7481	97026
Newar_Nepal	HanY_Qujing	Jiaozuoniecun_LBIA	Mbuti	-0.011531	0.000361	-31.909	7160	8407	108162
Newar_Nepal	HanS_Neijiang	Dacaozi_IA	Mbuti	-0.011006	0.000345	-31.894	7549	8803	113920
Newar_Nepal	Tibetan_Xining	Lajia_LN	Mbuti	-0.009879	0.00031	-31.893	7758	8904	115999
Newar_Nepal	HanG_Lanzhou	Jiaozuoniecun_LBIA	Mbuti	-0.011434	0.000359	-31.878	7164	8400	108163
Newar_Nepal	HanS_Guangan	Jiaozuoniecun_LBIA	Mbuti	-0.011644	0.000365	-31.864	7154	8413	108163
Newar_Nepal	Qiang_Mianyang	Jiaozuoniecun_LBIA	Mbuti	-0.011567	0.000364	-31.82	7142	8394	108162
Newar_Nepal	HanG_Jiuquan	Jiaozuoniecun_LBIA	Mbuti	-0.011613	0.000365	-31.8	7152	8408	108163
Newar_Nepal	Hani_Puer	Lajia_LN	Mbuti	-0.010018	0.000315	-31.794	7745	8907	115997
Newar_Nepal	HanG_Pingliang	Dacaozi_IA	Mbuti	-0.010775	0.000339	-31.775	7563	8790	113920
Newar_Nepal	HanG_Zhangye	Luoheguxiang_LBIA	Mbuti	-0.011586	0.000365	-31.762	7097	8343	107566
Newar_Nepal	HanG_Pingliang	Jiaozuoniecun_LBIA	Mbuti	-0.011443	0.000361	-31.724	7161	8399	108162
Newar_Nepal	HanS_Suining	Haojiatai_LN	Mbuti	-0.011554	0.000364	-31.72	5711	6715	86950
Newar_Nepal	HanS_Suining	Jiaozuoniecun_LBIA	Mbuti	-0.01183	0.000373	-31.706	7142	8422	108163
Newar_Nepal	HanG_Jiuquan	Haojiatai_LN	Mbuti	-0.011316	0.000357	-31.698	5717	6701	86950
Newar_Nepal	Yi_Xichang	Haojiatai_LN	Mbuti	-0.010738	0.000339	-31.688	5726	6656	86610
Newar_Nepal	HanS_Deyang	Jiaozuoniecun_LBIA	Mbuti	-0.011679	0.000369	-31.655	7154	8417	108162
Newar_Nepal	Yi_Kunming	Shimao_LN	Mbuti	-0.01116	0.000353	-31.65	7694	8993	116417
Newar_Nepal	Tibetan_Ganzi	Wanggou_MN	Mbuti	-0.010514	0.000332	-31.648	6446	7467	97026
Newar_Nepal	Tibetan_Xining	Pingliangtai_LN	Mbuti	-0.009887	0.000312	-31.645	7859	9018	117215
Newar_Nepal	HanS_Zigong	Jiaozuoniecun_LBIA	Mbuti	-0.011912	0.000376	-31.645	7134	8422	108163
Newar_Nepal	Hani_Puer	Wadian_LN	Mbuti	-0.011118	0.000351	-31.64	7756	9054	116800
Newar_Nepal	HanS_Dazhou	Luoheguxiang_LBIA	Mbuti	-0.01153	0.000365	-31.58	7099	8339	107568
Newar_Nepal	HanS_Yaan	Dacaozi_IA	Mbuti	-0.011274	0.000357	-31.58	7533	8817	113918
Newar_Nepal	Tibetan_Muli	Haojiatai_LN	Mbuti	-0.010551	0.000334	-31.571	5731	6644	86610
Newar_Nepal	Yi_Guizhou	Wadian_LN	Mbuti	-0.011328	0.000359	-31.547	7746	9069	116802
Newar_Nepal	Tibetan_Ganzi	Dacaozi_IA	Mbuti	-0.010628	0.000337	-31.527	7566	8777	113921
Newar_Nepal	Yi_Guizhou	Wanggou_MN	Mbuti	-0.010644	0.000338	-31.521	6453	7486	97026
Newar_Nepal	HanY_Dali	Wanggou_MN	Mbuti	-0.010562	0.000335	-31.514	6444	7469	97025
Newar_Nepal	Yi_Honghe	Lajia_LN	Mbuti	-0.009919	0.000315	-31.51	7744	8895	115999
Newar_Nepal	Yi_Honghe	Wadian_LN	Mbuti	-0.010875	0.000345	-31.509	7766	9036	116802
Newar_Nepal	HanS_Luzhou	Luoheguxiang_LBIA	Mbuti	-0.011659	0.000371	-31.456	7096	8350	107568
Newar_Nepal	Nakhi_Lijiang	Wanggou_MN	Mbuti	-0.010531	0.000335	-31.451	6460	7482	97026
Newar_Nepal	Yi_Yuxi	Shimao_LN	Mbuti	-0.011242	0.000358	-31.445	7686	8994	116418
Newar_Nepal	HanG_Tianshui	Jiaozuoniecun_LBIA	Mbuti	-0.011422	0.000364	-31.398	7164	8400	108162
Newar_Nepal	HanY_Dali	Luoheguxiang_LBIA	Mbuti	-0.011352	0.000362	-31.396	7104	8325	107566
Newar_Nepal	Nakhi_Lijiang	Wadian_LN	Mbuti	-0.010992	0.00035	-31.387	7760	9044	116801
Newar_Nepal	HanS_Luzhou	Wanggou_MN	Mbuti	-0.011049	0.000352	-31.383	6430	7502	97026
Newar_Nepal	Tibetan_Gangcha	Shimao_LN	Mbuti	-0.009674	0.000308	-31.382	7791	8918	116419
Newar_Nepal	HanY_Yuxi	Dacaozi_IA	Mbuti	-0.010825	0.000345	-31.371	7555	8788	113920
Newar_Nepal	HanS_Yaan	Luoheguxiang_LBIA	Mbuti	-0.011924	0.00038	-31.359	7078	8360	107565
Newar_Nepal	HanY_Dali	Dacaozi_IA	Mbuti	-0.010928	0.000349	-31.334	7546	8791	113919
Newar_Nepal	HanS_Liangshan	Jiaozuoniecun_LBIA	Mbuti	-0.011614	0.000371	-31.315	7152	8408	108159
Newar_Nepal	HanS_Yaan	Wanggou_MN	Mbuti	-0.011289	0.000361	-31.291	6415	7510	97024
Newar_Nepal	HanS_Meishan	Haojiatai_LN	Mbuti	-0.011681	0.000373	-31.281	5707	6722	86950
Newar_Nepal	Qiang_Mianyang	Dacaozi_IA	Mbuti	-0.011125	0.000356	-31.278	7530	8797	113920
Newar_Nepal	HanS_Chengdu	Haojiatai_LN	Mbuti	-0.011585	0.00037	-31.269	5712	6720	86950
Newar_Nepal	Tibetan_Xining	Shimao_LN	Mbuti	-0.010493	0.000336	-31.26	7743	8965	116419
Newar_Nepal	Qiang_Mianyang	Luoheguxiang_LBIA	Mbuti	-0.011598	0.000371	-31.226	7088	8335	107567
Newar_Nepal	HanS_Chengdu	Haojiatai_LBIA	Mbuti	-0.012047	0.000386	-31.222	6016	7124	91956
Newar_Nepal	Nakhi_Lijiang	Dacaozi_IA	Mbuti	-0.010469	0.000335	-31.208	7586	8779	113920
Newar_Nepal	Mosuo_Yanyuan	Haojiatai_LN	Mbuti	-0.010805	0.000346	-31.202	5719	6655	86610
Newar_Nepal	HanS_Guangyuan	Jiaozuoniecun_LBIA	Mbuti	-0.011575	0.000371	-31.161	7158	8410	108162
Newar_Nepal	HanG_Dingxi	Shimao_LN	Mbuti	-0.011072	0.000355	-31.154	7697	8986	116418
Newar_Nepal	HanS_Luzhou	Jiaozuoniecun_LBIA	Mbuti	-0.012019	0.000386	-31.138	7137	8437	108163
Newar_Nepal	Achang_China	Haojiatai_LN	Mbuti	-0.011778	0.000378	-31.119	5703	6727	86950
Newar_Nepal	Yi_Xichang	Xiaowu_MN	Mbuti	-0.011052	0.000355	-31.11	7639	8912	115160
Newar_Nepal	HanY_Honghe	Luoheguxiang_LBIA	Mbuti	-0.011173	0.000359	-31.105	7129	8331	107568
Newar_Nepal	HanS_Ziyang	Haojiatai_LN	Mbuti	-0.011734	0.000377	-31.097	5705	6726	86950
Newar_Nepal	HanG_Wuwei	Haojiatai_LBIA	Mbuti	-0.011704	0.000376	-31.087	6036	7112	91956
Newar_Nepal	HanY_Honghe	Jiaozuoniecun_LBIA	Mbuti	-0.011359	0.000365	-31.087	7174	8403	108163
Newar_Nepal	HanS_Liangshan	Haojiatai_LN	Mbuti	-0.011611	0.000374	-31.083	5712	6722	86950
Newar_Nepal	Yi_Honghe	Wanggou_MN	Mbuti	-0.010254	0.00033	-31.062	6466	7461	97026
Newar_Nepal	Achang_China	Haojiatai_LBIA	Mbuti	-0.011732	0.000378	-31.052	6029	7108	91956
Newar_Nepal	HanS_Zigong	Haojiatai_LN	Mbuti	-0.011976	0.000386	-31.043	5693	6734	86950
Newar_Nepal	Tibetan_Gannan	Lajia_LN	Mbuti	-0.009568	0.000308	-31.032	7782	8892	115999
Newar_Nepal	HanY_Zhaotong	Jiaozuoniecun_LBIA	Mbuti	-0.01164	0.000376	-30.975	7143	8402	108162
Newar_Nepal	HanS_Yaan	Jiaozuoniecun_LBIA	Mbuti	-0.011687	0.000377	-30.969	7147	8411	108160
Newar_Nepal	Tibetan_Dujiangyan	Haojiatai_LN	Mbuti	-0.010637	0.000344	-30.954	5727	6648	86610
Newar_Nepal	HanS_Luzhou	Dacaozi_IA	Mbuti	-0.011163	0.000361	-30.953	7544	8815	113921
Newar_Nepal	HanG_Baiyin	Dacaozi_IA	Mbuti	-0.010466	0.000338	-30.952	7585	8777	113921
Newar_Nepal	Tibetan_Ganzi	Luoheguxiang_LBIA	Mbuti	-0.010891	0.000352	-30.943	7127	8298	107568
Newar_Nepal	Bai_Dali	Haojiatai_LN	Mbuti	-0.011008	0.000356	-30.94	5735	6692	86950
Newar_Nepal	Qiang_Mianyang	Wanggou_MN	Mbuti	-0.010929	0.000353	-30.932	6425	7486	97026
Newar_Nepal	Hani_Puer	Shimao_LN	Mbuti	-0.011021	0.000357	-30.913	7715	8998	116417
Newar_Nepal	HanG_Longnan	Pingliangtai_LN	Mbuti	-0.011865	0.000384	-30.901	7733	9123	117188
Newar_Nepal	Bai_Dali	Haojiatai_LBIA	Mbuti	-0.011318	0.000366	-30.9	6052	7093	91956
Newar_Nepal	Yi_Honghe	Dacaozi_IA	Mbuti	-0.010476	0.000339	-30.893	7586	8780	113921
Newar_Nepal	Yi_Xichang	Haojiatai_LBIA	Mbuti	-0.010905	0.000353	-30.881	6050	7048	91586
Newar_Nepal	Yi_Kunming	Lajia_LN	Mbuti	-0.010205	0.00033	-30.88	7729	8913	115997
Newar_Nepal	HanS_Guangyuan	Haojiatai_LN	Mbuti	-0.011427	0.00037	-30.862	5718	6712	86950
Newar_Nepal	Yi_Liangshan	Luoheguxiang_LBIA	Mbuti	-0.011284	0.000366	-30.837	7112	8326	107567
Newar_Nepal	Tibetan_Dujiangyan	Xiaowu_MN	Mbuti	-0.010824	0.000351	-30.826	7642	8889	115160
Newar_Nepal	HanS_Guangan	Haojiatai_LN	Mbuti	-0.011288	0.000366	-30.809	5727	6708	86950
Newar_Nepal	Yi_Yuxi	Wadian_LN	Mbuti	-0.01101	0.000357	-30.804	7751	9037	116801
Newar_Nepal	Yi_Guizhou	Luoheguxiang_LBIA	Mbuti	-0.011368	0.000369	-30.786	7116	8339	107568
Newar_Nepal	HanS_Leshan	Haojiatai_LBIA	Mbuti	-0.011737	0.000382	-30.74	6030	7109	91955
Newar_Nepal	Nakhi_Lijiang	Luoheguxiang_LBIA	Mbuti	-0.010979	0.000358	-30.708	7137	8318	107567
Newar_Nepal	HanG_Zhangye	Jiaozuoniecun_LBIA	Mbuti	-0.011309	0.000368	-30.707	7167	8390	108161
Newar_Nepal	HanS_Ziyang	Jiaozuoniecun_LBIA	Mbuti	-0.011517	0.000375	-30.7	7162	8407	108163
Newar_Nepal	HanG_Dingxi	Dacaozi_IA	Mbuti	-0.010814	0.000352	-30.698	7560	8792	113920
Newar_Nepal	HanS_Mianyang	Haojiatai_LN	Mbuti	-0.011429	0.000373	-30.674	5720	6714	86950
Newar_Nepal	HanY_Kunming	Jiaozuoniecun_LBIA	Mbuti	-0.011254	0.000367	-30.674	7173	8390	108163
Newar_Nepal	Yi_Guizhou	Dacaozi_IA	Mbuti	-0.010759	0.000351	-30.666	7573	8798	113921
Newar_Nepal	HanS_Bazhong	Haojiatai_LN	Mbuti	-0.011565	0.000377	-30.655	5709	6714	86950
Newar_Nepal	HanG_Qingyang	Jiaozuoniecun_LBIA	Mbuti	-0.011292	0.000369	-30.624	7170	8391	108162
Newar_Nepal	HanS_Neijiang	Jiaozuoniecun_LBIA	Mbuti	-0.011568	0.000378	-30.623	7156	8407	108162
Newar_Nepal	Yi_Yuxi	Wanggou_MN	Mbuti	-0.010498	0.000343	-30.622	6451	7469	97025
Newar_Nepal	HanS_Deyang	Xiaowu_MN	Mbuti	-0.011724	0.000384	-30.55	7630	8986	115640
Newar_Nepal	HanG_Tianshui	Haojiatai_LN	Mbuti	-0.011118	0.000364	-30.521	5732	6698	86950
Newar_Nepal	HanY_Zhaotong	Haojiatai_LBIA	Mbuti	-0.011741	0.000385	-30.521	6023	7102	91955
Newar_Nepal	HanY_Chuxiong	Dacaozi_IA	Mbuti	-0.011157	0.000366	-30.5	7536	8807	113914
Newar_Nepal	HanG_Lanzhou	Haojiatai_LN	Mbuti	-0.011394	0.000374	-30.493	5716	6707	86950
Newar_Nepal	HanS_Nanchong	Haojiatai_LBIA	Mbuti	-0.011743	0.000385	-30.479	6034	7114	91956
Newar_Nepal	Hani_Puer	Wanggou_MN	Mbuti	-0.010454	0.000343	-30.475	6460	7474	97025
Newar_Nepal	HanS_Nanchong	Haojiatai_LN	Mbuti	-0.011387	0.000374	-30.46	5726	6716	86950
Newar_Nepal	Tibetan_Diqing	Lajia_LN	Mbuti	-0.0102	0.000335	-30.411	7717	8900	115997
Newar_Nepal	HanS_Leshan	Haojiatai_LN	Mbuti	-0.011668	0.000384	-30.392	5711	6726	86949
Newar_Nepal	Yi_Yuxi	Lajia_LN	Mbuti	-0.01003	0.00033	-30.352	7729	8892	115998
Newar_Nepal	HanG_Jiuquan	Haojiatai_LBIA	Mbuti	-0.011475	0.000378	-30.348	6038	7093	91956
Newar_Nepal	Tibetan_Diqing	Pingliangtai_LN	Mbuti	-0.010663	0.000351	-30.342	7797	9047	117213
Newar_Nepal	Mosuo_Yanyuan	Xiaowu_MN	Mbuti	-0.010945	0.000361	-30.339	7637	8897	115160
Newar_Nepal	Achang_China	Xiaojingshan_EN	Mbuti	-0.011036	0.000364	-30.326	4617	5389	69902
Newar_Nepal	Yi_Liangshan	Wanggou_MN	Mbuti	-0.010314	0.00034	-30.319	6457	7458	97026
Newar_Nepal	HanG_Zhangye	Haojiatai_LBIA	Mbuti	-0.011595	0.000382	-30.317	6034	7100	91954
Newar_Nepal	HanS_Deyang	Haojiatai_LBIA	Mbuti	-0.011895	0.000393	-30.293	6027	7121	91955
Newar_Nepal	HanG_Dingxi	Wanggou_MN	Mbuti	-0.010592	0.00035	-30.276	6448	7476	97026
Newar_Nepal	Yi_Xichang	Xiaogao_EN	Mbuti	-0.01031	0.000341	-30.255	6918	7985	103418
Newar_Nepal	HanS_Deyang	Haojiatai_LN	Mbuti	-0.011547	0.000382	-30.25	5715	6719	86950
Newar_Nepal	Mosuo_Yanyuan	Haojiatai_LBIA	Mbuti	-0.010793	0.000357	-30.23	6051	7040	91586
Newar_Nepal	Yi_Liangshan	Jiaozuoniecun_LBIA	Mbuti	-0.011173	0.00037	-30.218	7177	8386	108162
Newar_Nepal	Tibetan_Gannan	Shimao_LN	Mbuti	-0.01019	0.000337	-30.217	7768	8954	116419
Newar_Nepal	HanS_Yibin	Haojiatai_LBIA	Mbuti	-0.011588	0.000384	-30.206	6039	7105	91954
Newar_Nepal	HanS_Leshan	Xiaowu_MN	Mbuti	-0.011643	0.000386	-30.199	7629	8975	115640
Newar_Nepal	Tibetan_Muli	Haojiatai_LBIA	Mbuti	-0.010381	0.000344	-30.198	6064	7014	91586
Newar_Nepal	Yi_Honghe	Luoheguxiang_LBIA	Mbuti	-0.011015	0.000365	-30.197	7128	8313	107568
Newar_Nepal	HanG_Pingliang	Xiaowu_MN	Mbuti	-0.011503	0.000381	-30.181	7639	8969	115640
Newar_Nepal	Yi_Kunming	Luoheguxiang_LBIA	Mbuti	-0.011458	0.00038	-30.172	7106	8338	107566
Newar_Nepal	Tibetan_Gangcha	Wadian_LN	Mbuti	-0.009287	0.000308	-30.157	7860	8944	116802
Newar_Nepal	Tibetan_Dujiangyan	Haojiatai_LBIA	Mbuti	-0.010682	0.000354	-30.154	6050	7029	91586
Newar_Nepal	HanY_Qujing	Haojiatai_LN	Mbuti	-0.011052	0.000367	-30.151	5732	6693	86949
Newar_Nepal	Tibetan_Gangcha	Pingliangtai_LN	Mbuti	-0.009055	0.0003	-30.149	7904	8965	117215
Newar_Nepal	HanG_Dingxi	Jiaozuoniecun_LBIA	Mbuti	-0.011429	0.000379	-30.132	7163	8399	108162
Newar_Nepal	HanG_Baiyin	Jiaozuoniecun_LBIA	Mbuti	-0.011078	0.000368	-30.106	7187	8385	108163
Newar_Nepal	HanY_Zhaotong	Haojiatai_LN	Mbuti	-0.011287	0.000375	-30.082	5721	6703	86950
Newar_Nepal	Yi_Honghe	Jiaozuoniecun_LBIA	Mbuti	-0.010964	0.000365	-30.079	7188	8374	108163
Newar_Nepal	Yi_Yuxi	Jiaozuoniecun_LBIA	Mbuti	-0.011175	0.000372	-30.065	7168	8377	108162
Newar_Nepal	HanS_Guangan	Haojiatai_LBIA	Mbuti	-0.01167	0.000388	-30.064	6036	7109	91956
Newar_Nepal	HanS_Suining	Xiaowu_MN	Mbuti	-0.0117	0.000389	-30.058	7628	8981	115641
Newar_Nepal	HanS_Chengdu	Xiaowu_MN	Mbuti	-0.011804	0.000393	-30.049	7619	8984	115641
Newar_Nepal	HanY_Yuxi	Jiaozuoniecun_LBIA	Mbuti	-0.011449	0.000381	-30.042	7159	8397	108162
Newar_Nepal	HanS_Meishan	Haojiatai_LBIA	Mbuti	-0.011917	0.000397	-30.032	6023	7119	91956
Newar_Nepal	HanS_Liangshan	Xiaowu_MN	Mbuti	-0.011635	0.000388	-30.01	7625	8970	115637
Newar_Nepal	HanS_Yibin	Haojiatai_LN	Mbuti	-0.011559	0.000385	-29.998	5718	6723	86950
Newar_Nepal	Tibetan_Ganzi	Jiaozuoniecun_LBIA	Mbuti	-0.01098	0.000366	-29.991	7181	8368	108163
Newar_Nepal	HanS_Liangshan	Haojiatai_LBIA	Mbuti	-0.011903	0.000397	-29.991	6024	7118	91953
Newar_Nepal	HanS_Zigong	Haojiatai_LBIA	Mbuti	-0.01184	0.000396	-29.923	6022	7111	91956
Newar_Nepal	Tibetan_Muli	Xiaowu_MN	Mbuti	-0.010679	0.000357	-29.88	7653	8883	115160
Newar_Nepal	Tibetan_Xining	Dacaozi_IA	Mbuti	-0.009704	0.000325	-29.876	7630	8735	113921
Newar_Nepal	Tibetan_Diqing	Shimao_LN	Mbuti	-0.011345	0.00038	-29.873	7675	8996	116417
Newar_Nepal	HanG_Wuwei	Haojiatai_LN	Mbuti	-0.011232	0.000376	-29.873	5726	6703	86950
Newar_Nepal	Hani_Puer	Jiaozuoniecun_LBIA	Mbuti	-0.011026	0.000369	-29.868	7188	8381	108161
Newar_Nepal	HanS_Meishan	Xiaojingshan_EN	Mbuti	-0.010947	0.000367	-29.867	4619	5385	69901
Newar_Nepal	Yi_Kunming	Dacaozi_IA	Mbuti	-0.010712	0.000359	-29.849	7569	8789	113919
Newar_Nepal	HanY_Kunming	Haojiatai_LN	Mbuti	-0.011112	0.000372	-29.846	5728	6694	86950
Newar_Nepal	Achang_China	Xiaogao_EN	Mbuti	-0.011109	0.000372	-29.842	6900	8053	103834
Newar_Nepal	Tibetan_Xining	Wadian_LN	Mbuti	-0.009879	0.000331	-29.814	7827	8981	116802
Newar_Nepal	Yi_Chuxiong	Pingliangtai_LN	Mbuti	-0.011077	0.000372	-29.807	7798	9096	117202
Newar_Nepal	Tibetan_Gannan	Pingliangtai_LN	Mbuti	-0.009771	0.000328	-29.799	7876	9021	117215
Newar_Nepal	HanS_Mianyang	Xiaowu_MN	Mbuti	-0.01152	0.000387	-29.792	7638	8970	115636
Newar_Nepal	HanG_Pingliang	Haojiatai_LN	Mbuti	-0.011304	0.000379	-29.788	5721	6704	86950
Newar_Nepal	Tibetan_Xining	Wanggou_MN	Mbuti	-0.009527	0.00032	-29.786	6508	7432	97026
Newar_Nepal	HanS_Zigong	Xiaowu_MN	Mbuti	-0.011851	0.000398	-29.766	7614	8984	115641
Newar_Nepal	HanY_Honghe	Haojiatai_LN	Mbuti	-0.011114	0.000373	-29.761	5735	6701	86950
Newar_Nepal	Qiang_Aba	Pingliangtai_LN	Mbuti	-0.011173	0.000375	-29.758	7780	9089	117210
Newar_Nepal	HanY_Yuxi	Haojiatai_LN	Mbuti	-0.011432	0.000385	-29.732	5712	6706	86949
Newar_Nepal	Tibetan_Gangcha	Dacaozi_IA	Mbuti	-0.009033	0.000304	-29.729	7668	8697	113921
Newar_Nepal	HanS_Mianyang	Xiaojingshan_EN	Mbuti	-0.011144	0.000375	-29.697	4613	5392	69898
Newar_Nepal	Hani_Puer	Dacaozi_IA	Mbuti	-0.010341	0.000348	-29.693	7597	8775	113919
Newar_Nepal	Yi_Yuxi	Dacaozi_IA	Mbuti	-0.010546	0.000355	-29.69	7572	8773	113920
Newar_Nepal	Mosuo_Yanyuan	Boshan_EN	Mbuti	-0.010423	0.000351	-29.684	7312	8463	110439
Newar_Nepal	HanY_Honghe	Haojiatai_LBIA	Mbuti	-0.011468	0.000386	-29.68	6052	7106	91956
Newar_Nepal	HanG_Zhangye	Xiaowu_MN	Mbuti	-0.011416	0.000385	-29.654	7644	8964	115639
Newar_Nepal	Achang_China	Boshan_EN	Mbuti	-0.011373	0.000384	-29.638	7293	8554	110898
Newar_Nepal	Yi_Guizhou	Jiaozuoniecun_LBIA	Mbuti	-0.011357	0.000383	-29.632	7174	8402	108163
Newar_Nepal	HanY_Qujing	Haojiatai_LBIA	Mbuti	-0.011598	0.000391	-29.626	6035	7102	91955
Newar_Nepal	Yi_Kunming	Wadian_LN	Mbuti	-0.011032	0.000372	-29.62	7752	9040	116800
Newar_Nepal	Tibetan_Dujiangyan	Boshan_EN	Mbuti	-0.010366	0.00035	-29.611	7310	8454	110439
Newar_Nepal	HanS_Mianyang	Haojiatai_LBIA	Mbuti	-0.011607	0.000393	-29.563	6038	7105	91952
Newar_Nepal	Achang_China	Xiaowu_MN	Mbuti	-0.011678	0.000395	-29.559	7628	8978	115641
Newar_Nepal	Nakhi_Lijiang	Jiaozuoniecun_LBIA	Mbuti	-0.01092	0.00037	-29.532	7200	8381	108162
Newar_Nepal	HanG_Wuwei	Xiaogao_EN	Mbuti	-0.011245	0.000381	-29.525	6893	8061	103834
Newar_Nepal	HanS_Dazhou	Haojiatai_LN	Mbuti	-0.011388	0.000386	-29.511	5714	6705	86950
Newar_Nepal	HanS_Guangan	Xiaowu_MN	Mbuti	-0.01144	0.000388	-29.51	7644	8966	115641
Newar_Nepal	Yi_Xichang	Xiaojingshan_EN	Mbuti	-0.010185	0.000345	-29.498	4631	5340	69643
Newar_Nepal	HanS_Ziyang	Xiaowu_MN	Mbuti	-0.011606	0.000394	-29.493	7638	8980	115641
Newar_Nepal	HanY_Chuxiong	Lajia_LN	Mbuti	-0.01036	0.000352	-29.467	7710	8912	115990
Newar_Nepal	Tibetan_Gangcha	Wanggou_MN	Mbuti	-0.008936	0.000303	-29.466	6531	7398	97026
Newar_Nepal	HanS_Liangshan	Xiaojingshan_EN	Mbuti	-0.011418	0.000388	-29.455	4607	5405	69899
Newar_Nepal	HanS_Bazhong	Haojiatai_LBIA	Mbuti	-0.011647	0.000396	-29.435	6030	7101	91956
Newar_Nepal	Yi_Xichang	Boshan_EN	Mbuti	-0.010351	0.000352	-29.432	7319	8462	110439
Newar_Nepal	HanY_Qujing	Xiaowu_MN	Mbuti	-0.011415	0.000388	-29.422	7642	8962	115640
Newar_Nepal	Hani_Puer	Luoheguxiang_LBIA	Mbuti	-0.010929	0.000372	-29.415	7138	8314	107566
Newar_Nepal	HanS_Guangyuan	Haojiatai_LBIA	Mbuti	-0.011644	0.000396	-29.403	6037	7108	91955
Newar_Nepal	HanG_Jinchang	Pingliangtai_LN	Mbuti	-0.011493	0.000391	-29.395	7759	9106	117182
Newar_Nepal	HanS_Mianyang	Xiaogao_EN	Mbuti	-0.010945	0.000372	-29.393	6906	8042	103831
Newar_Nepal	Bai_Dali	Xiaowu_MN	Mbuti	-0.0111	0.000378	-29.381	7662	8945	115641
Newar_Nepal	HanS_Bazhong	Xiaowu_MN	Mbuti	-0.011536	0.000393	-29.368	7627	8961	115641
Newar_Nepal	Tibetan_Zhuoni	Lajia_LN	Mbuti	-0.007882	0.000268	-29.358	7892	8807	115999
Newar_Nepal	Tibetan_Ganzi	Haojiatai_LN	Mbuti	-0.011055	0.000377	-29.341	5725	6686	86950
Newar_Nepal	HanS_Suining	Xiaogao_EN	Mbuti	-0.010689	0.000364	-29.34	6918	8028	103834
Newar_Nepal	HanY_Dali	Jiaozuoniecun_LBIA	Mbuti	-0.011166	0.000381	-29.338	7169	8377	108161
Newar_Nepal	Tibetan_Dujiangyan	Xiaogao_EN	Mbuti	-0.010248	0.000349	-29.335	6911	7971	103418
Newar_Nepal	Yi_Chuxiong	Shimao_LN	Mbuti	-0.011045	0.000377	-29.331	7714	9000	116406
Newar_Nepal	HanG_Pingliang	Haojiatai_LBIA	Mbuti	-0.011204	0.000382	-29.324	6054	7084	91955
Newar_Nepal	HanG_Lanzhou	Xiaowu_MN	Mbuti	-0.011488	0.000392	-29.314	7639	8968	115641
Newar_Nepal	Tibetan_Muli	Boshan_EN	Mbuti	-0.010278	0.000351	-29.304	7316	8451	110439
Newar_Nepal	Yi_Yuxi	Luoheguxiang_LBIA	Mbuti	-0.011119	0.000379	-29.3	7116	8312	107567
Newar_Nepal	Yi_Guizhou	Haojiatai_LN	Mbuti	-0.011324	0.000387	-29.293	5726	6711	86950
Newar_Nepal	HanS_Zigong	Xiaojingshan_EN	Mbuti	-0.011402	0.000389	-29.291	4604	5401	69902
Newar_Nepal	Bai_Guizhou	Wadian_LN	Mbuti	-0.011598	0.000396	-29.271	7742	9097	116800
Newar_Nepal	HanG_Tianshui	Xiaowu_MN	Mbuti	-0.011258	0.000385	-29.271	7650	8952	115640
Newar_Nepal	Yi_Chuxiong	Lajia_LN	Mbuti	-0.010337	0.000353	-29.256	7732	8931	115986
Newar_Nepal	Yi_Honghe	Haojiatai_LBIA	Mbuti	-0.010986	0.000376	-29.255	6066	7077	91956
Newar_Nepal	HanS_Meishan	Xiaowu_MN	Mbuti	-0.011519	0.000394	-29.254	7640	8972	115640
Newar_Nepal	HanS_Nanchong	Boshan_EN	Mbuti	-0.010983	0.000375	-29.254	7316	8534	110898
Newar_Nepal	HanS_Leshan	Xiaojingshan_EN	Mbuti	-0.011024	0.000377	-29.25	4616	5386	69902
Newar_Nepal	HanG_Jiuquan	Boshan_EN	Mbuti	-0.011389	0.00039	-29.24	7293	8556	110898
Newar_Nepal	Tibetan_Gannan	Dacaozi_IA	Mbuti	-0.009632	0.000329	-29.238	7645	8742	113921
Newar_Nepal	HanG_Pingliang	Xiaogao_EN	Mbuti	-0.010741	0.000368	-29.227	6915	8030	103833
Newar_Nepal	HanG_Lanzhou	Boshan_EN	Mbuti	-0.010889	0.000373	-29.219	7316	8523	110898
Newar_Nepal	HanS_Nanchong	Xiaowu_MN	Mbuti	-0.011437	0.000392	-29.208	7647	8970	115641
Newar_Nepal	HanS_Yibin	Xiaowu_MN	Mbuti	-0.011545	0.000395	-29.206	7640	8975	115639
Newar_Nepal	HanS_Meishan	Xiaogao_EN	Mbuti	-0.010881	0.000373	-29.202	6909	8039	103833
Newar_Nepal	HanG_Jiuquan	Xiaogao_EN	Mbuti	-0.010706	0.000367	-29.197	6917	8028	103834
Newar_Nepal	Qiang_Mianyang	Haojiatai_LN	Mbuti	-0.011396	0.00039	-29.192	5711	6702	86950
Newar_Nepal	HanS_Suining	Haojiatai_LBIA	Mbuti	-0.011698	0.000401	-29.19	6031	7107	91956
Newar_Nepal	Tibetan_Gannan	Wanggou_MN	Mbuti	-0.00942	0.000323	-29.177	6515	7429	97026
Newar_Nepal	HanG_Tianshui	Haojiatai_LBIA	Mbuti	-0.011519	0.000395	-29.166	6044	7103	91955
Newar_Nepal	HanG_Lanzhou	Xiaogao_EN	Mbuti	-0.010679	0.000367	-29.124	6922	8031	103834
Newar_Nepal	HanS_Bazhong	Xiaojingshan_EN	Mbuti	-0.011113	0.000382	-29.103	4612	5389	69902
Newar_Nepal	Yi_Xichang	Jinchankou_LN	Mbuti	-0.010536	0.000362	-29.095	5572	6454	83687
Newar_Nepal	HanG_Jiuquan	Xiaojingshan_EN	Mbuti	-0.0108	0.000371	-29.094	4627	5382	69902
Newar_Nepal	Yi_Kunming	Jiaozuoniecun_LBIA	Mbuti	-0.011144	0.000383	-29.093	7181	8387	108161
Newar_Nepal	HanS_Guangyuan	Xiaowu_MN	Mbuti	-0.011434	0.000393	-29.061	7644	8966	115640
Newar_Nepal	HanS_Guangan	Xiaogao_EN	Mbuti	-0.010536	0.000363	-29.06	6931	8025	103834
Newar_Nepal	HanY_Honghe	Xiaowu_MN	Mbuti	-0.011268	0.000388	-29.06	7659	8962	115641
Newar_Nepal	HanS_Dazhou	Haojiatai_LBIA	Mbuti	-0.011815	0.000407	-29.048	6027	7114	91956
Newar_Nepal	HanG_Longnan	Wadian_LN	Mbuti	-0.011617	0.0004	-29.041	7715	9071	116775
Newar_Nepal	HanG_Jiuquan	Xiaowu_MN	Mbuti	-0.011345	0.000391	-29.035	7645	8957	115641
Newar_Nepal	Tibetan_Aba	Pingliangtai_LN	Mbuti	-0.011632	0.000401	-29.02	7760	9123	117204
Newar_Nepal	HanY_Qujing	Xiaojingshan_EN	Mbuti	-0.010846	0.000374	-28.991	4623	5382	69902
Newar_Nepal	HanS_Dazhou	Xiaojingshan_EN	Mbuti	-0.010979	0.000379	-28.989	4616	5384	69902
Newar_Nepal	HanY_Yuxi	Xiaowu_MN	Mbuti	-0.011556	0.000399	-28.96	7632	8969	115640
Newar_Nepal	HanS_Leshan	Xiaogao_EN	Mbuti	-0.011002	0.00038	-28.946	6906	8048	103834
Newar_Nepal	Tibetan_Diqing	Wadian_LN	Mbuti	-0.010972	0.000379	-28.937	7749	9030	116800
Newar_Nepal	HanS_Guangyuan	Boshan_EN	Mbuti	-0.011386	0.000394	-28.927	7293	8555	110897
Newar_Nepal	HanG_Qingyang	Haojiatai_LN	Mbuti	-0.010777	0.000373	-28.918	5744	6681	86950
Newar_Nepal	HanY_Kunming	Haojiatai_LBIA	Mbuti	-0.011478	0.000397	-28.9	6043	7098	91956
Newar_Nepal	HanS_Guangyuan	Xiaogao_EN	Mbuti	-0.011001	0.000381	-28.899	6910	8052	103834
Newar_Nepal	Tibetan_Zhuoni	Pingliangtai_LN	Mbuti	-0.008355	0.000289	-28.896	7971	8950	117215
Newar_Nepal	HanS_Ziyang	Haojiatai_LBIA	Mbuti	-0.01174	0.000406	-28.885	6039	7119	91956
Newar_Nepal	HanS_Yaan	Haojiatai_LN	Mbuti	-0.011804	0.000409	-28.865	5699	6725	86949
Newar_Nepal	Bai_Guizhou	Lajia_LN	Mbuti	-0.01047	0.000363	-28.831	7724	8938	115997
Newar_Nepal	Yi_Liangshan	Haojiatai_LN	Mbuti	-0.010881	0.000378	-28.822	5739	6685	86950
Newar_Nepal	Achang_China	Bianbian_EN	Mbuti	-0.011307	0.000392	-28.815	5369	6292	81599
Newar_Nepal	HanG_Lanzhou	Xiaojingshan_EN	Mbuti	-0.010783	0.000374	-28.803	4625	5379	69902
Newar_Nepal	HanS_Zigong	Xiaogao_EN	Mbuti	-0.010919	0.000379	-28.803	6902	8036	103834
Newar_Nepal	Qiang_Aba	Lajia_LN	Mbuti	-0.010655	0.00037	-28.778	7706	8942	115994
Newar_Nepal	HanS_Luzhou	Haojiatai_LN	Mbuti	-0.011534	0.000401	-28.768	5719	6722	86950
Newar_Nepal	Mosuo_Yanyuan	Xiaogao_EN	Mbuti	-0.010167	0.000353	-28.764	6921	7972	103418
Newar_Nepal	Tibetan_Xining	Luoheguxiang_LBIA	Mbuti	-0.00983	0.000342	-28.752	7192	8249	107568
Newar_Nepal	HanS_Neijiang	Haojiatai_LN	Mbuti	-0.011238	0.000391	-28.738	5727	6704	86950
Newar_Nepal	HanY_Chuxiong	Wadian_LN	Mbuti	-0.011267	0.000392	-28.726	7733	9049	116794
Newar_Nepal	HanG_Wuwei	Xiaowu_MN	Mbuti	-0.01148	0.0004	-28.725	7642	8969	115641
Newar_Nepal	Mosuo_Yanyuan	Jinchankou_LN	Mbuti	-0.010658	0.000371	-28.724	5562	6453	83687
Newar_Nepal	Bai_Dali	Xiaogao_EN	Mbuti	-0.010283	0.000358	-28.702	6943	8011	103834
Newar_Nepal	HanY_Qujing	Xiaogao_EN	Mbuti	-0.0106	0.000369	-28.695	6923	8023	103834
Newar_Nepal	Tibetan_Gannan	Luoheguxiang_LBIA	Mbuti	-0.009988	0.000348	-28.678	7198	8272	107568
Newar_Nepal	Tibetan_Gannan	Wadian_LN	Mbuti	-0.009759	0.00034	-28.677	7841	8981	116802
Newar_Nepal	HanG_Qingyang	Haojiatai_LBIA	Mbuti	-0.011088	0.000387	-28.669	6056	7076	91955
Newar_Nepal	Nakhi_Lijiang	Haojiatai_LN	Mbuti	-0.010945	0.000382	-28.665	5745	6696	86950
Newar_Nepal	HanS_Chengdu	Boshan_EN	Mbuti	-0.011223	0.000392	-28.652	7297	8542	110898
Newar_Nepal	HanS_Meishan	Boshan_EN	Mbuti	-0.010975	0.000383	-28.645	7312	8529	110897
Newar_Nepal	HanS_Yibin	Xiaogao_EN	Mbuti	-0.010649	0.000372	-28.628	6924	8030	103833
Newar_Nepal	HanY_Chuxiong	Shimao_LN	Mbuti	-0.011239	0.000393	-28.628	7687	8995	116410
Newar_Nepal	Tibetan_Muli	Xiaogao_EN	Mbuti	-0.010034	0.000351	-28.627	6922	7960	103418
Newar_Nepal	Yi_Liangshan	Haojiatai_LBIA	Mbuti	-0.011219	0.000392	-28.623	6049	7080	91955
Newar_Nepal	HanG_Longnan	Lajia_LN	Mbuti	-0.010621	0.000371	-28.622	7698	8930	115973
Newar_Nepal	Yi_Chuxiong	Dacaozi_IA	Mbuti	-0.010662	0.000373	-28.617	7579	8793	113910
Newar_Nepal	HanG_Dingxi	Haojiatai_LN	Mbuti	-0.011093	0.000388	-28.593	5734	6699	86950
Newar_Nepal	HanS_Bazhong	Xiaogao_EN	Mbuti	-0.011022	0.000386	-28.585	6897	8041	103834
Newar_Nepal	HanS_Dazhou	Xiaowu_MN	Mbuti	-0.011608	0.000406	-28.585	7634	8976	115641
Newar_Nepal	HanS_Nanchong	Xiaogao_EN	Mbuti	-0.010653	0.000373	-28.58	6925	8031	103834
Newar_Nepal	Tibetan_Xining	Jiaozuoniecun_LBIA	Mbuti	-0.009886	0.000346	-28.558	7249	8318	108163
Newar_Nepal	HanS_Luzhou	Haojiatai_LBIA	Mbuti	-0.011725	0.000411	-28.541	6038	7116	91956
Newar_Nepal	Mosuo_Yanyuan	Xiaojingshan_EN	Mbuti	-0.010038	0.000352	-28.537	4635	5334	69643
Newar_Nepal	HanS_Chengdu	Xiaogao_EN	Mbuti	-0.010959	0.000384	-28.522	6904	8041	103834
Newar_Nepal	HanG_Zhangye	Xiaogao_EN	Mbuti	-0.010668	0.000374	-28.512	6924	8032	103834
Newar_Nepal	HanG_Tianshui	Boshan_EN	Mbuti	-0.011029	0.000387	-28.493	7309	8532	110897
Newar_Nepal	HanS_Ziyang	Xiaogao_EN	Mbuti	-0.010712	0.000376	-28.475	6921	8033	103834
Newar_Nepal	HanY_Zhaotong	Xiaowu_MN	Mbuti	-0.011339	0.000398	-28.465	7639	8950	115640
Newar_Nepal	HanY_Kunming	Xiaowu_MN	Mbuti	-0.011432	0.000402	-28.458	7645	8967	115641
Newar_Nepal	HanS_Deyang	Boshan_EN	Mbuti	-0.011407	0.000401	-28.454	7295	8560	110897
Newar_Nepal	HanY_Zhaotong	Xiaojingshan_EN	Mbuti	-0.010936	0.000384	-28.453	4613	5378	69902
Newar_Nepal	Yi_Liangshan	Xiaowu_MN	Mbuti	-0.01118	0.000393	-28.445	7656	8949	115640
Newar_Nepal	HanS_Yaan	Haojiatai_LBIA	Mbuti	-0.011767	0.000414	-28.435	6033	7115	91953
Newar_Nepal	HanG_Tianshui	Xiaogao_EN	Mbuti	-0.010472	0.000368	-28.423	6928	8016	103833
Newar_Nepal	HanG_Qingyang	Xiaojingshan_EN	Mbuti	-0.010707	0.000377	-28.422	4629	5377	69901
Newar_Nepal	HanY_Dali	Haojiatai_LBIA	Mbuti	-0.011661	0.00041	-28.419	6030	7102	91955
Newar_Nepal	HanS_Bazhong	Boshan_EN	Mbuti	-0.011057	0.000389	-28.413	7302	8528	110898
Newar_Nepal	HanS_Chengdu	Xiaojingshan_EN	Mbuti	-0.010995	0.000387	-28.397	4618	5387	69902
Newar_Nepal	HanS_Neijiang	Haojiatai_LBIA	Mbuti	-0.011472	0.000404	-28.397	6041	7096	91956
Newar_Nepal	HanG_Baiyin	Haojiatai_LN	Mbuti	-0.010728	0.000378	-28.392	5749	6682	86950
Newar_Nepal	HanG_Pingliang	Boshan_EN	Mbuti	-0.011008	0.000388	-28.387	7311	8532	110897
Newar_Nepal	Tibetan_Muli	Xiaojingshan_EN	Mbuti	-0.009936	0.00035	-28.383	4634	5326	69643
Newar_Nepal	Tibetan_Muli	Jinchankou_LN	Mbuti	-0.010695	0.000377	-28.381	5559	6454	83687
Newar_Nepal	Yi_Yuxi	Haojiatai_LN	Mbuti	-0.011282	0.000398	-28.377	5715	6696	86949
Newar_Nepal	HanG_Lanzhou	Haojiatai_LBIA	Mbuti	-0.011233	0.000396	-28.358	6053	7086	91956
Newar_Nepal	Yi_Kunming	Wanggou_MN	Mbuti	-0.010695	0.000377	-28.345	6442	7480	97025
Newar_Nepal	HanS_Suining	Xiaojingshan_EN	Mbuti	-0.011119	0.000392	-28.338	4611	5388	69902
Newar_Nepal	HanS_Deyang	Xiaogao_EN	Mbuti	-0.011029	0.000389	-28.324	6907	8052	103833
Newar_Nepal	HanY_Yuxi	Haojiatai_LBIA	Mbuti	-0.011379	0.000402	-28.32	6038	7084	91955
Newar_Nepal	HanG_Zhangye	Haojiatai_LN	Mbuti	-0.011224	0.000396	-28.309	5727	6703	86949
Newar_Nepal	Tibetan_Dujiangyan	Xiaojingshan_EN	Mbuti	-0.010092	0.000357	-28.308	4628	5331	69643
Newar_Nepal	Qiang_Aba	Shimao_LN	Mbuti	-0.011388	0.000403	-28.292	7687	9013	116414
Newar_Nepal	Yi_Honghe	Haojiatai_LN	Mbuti	-0.010816	0.000382	-28.29	5746	6687	86950
Newar_Nepal	HanS_Liangshan	Boshan_EN	Mbuti	-0.011253	0.000398	-28.288	7294	8542	110894
Newar_Nepal	HanS_Nanchong	Xiaojingshan_EN	Mbuti	-0.010737	0.00038	-28.279	4632	5383	69902
Newar_Nepal	HanS_Mianyang	Boshan_EN	Mbuti	-0.011103	0.000393	-28.252	7306	8537	110893
Newar_Nepal	Qiang_Aba	Dacaozi_IA	Mbuti	-0.010873	0.000385	-28.24	7563	8802	113916
Newar_Nepal	Tibetan_Zhuoni	Shimao_LN	Mbuti	-0.008694	0.000308	-28.237	7871	8883	116419
Newar_Nepal	Yi_Chuxiong	Wadian_LN	Mbuti	-0.010743	0.000381	-28.199	7779	9034	116789
Newar_Nepal	Qiang_Mianyang	Xiaowu_MN	Mbuti	-0.011577	0.000411	-28.173	7619	8958	115640
Newar_Nepal	Bai_Dali	Boshan_EN	Mbuti	-0.010531	0.000374	-28.171	7337	8505	110898
Newar_Nepal	Tibetan_Dujiangyan	Jinchankou_LN	Mbuti	-0.010671	0.000379	-28.17	5560	6453	83687
Newar_Nepal	Tibetan_Muli	Bianbian_EN	Mbuti	-0.010205	0.000362	-28.16	5391	6220	81303
Newar_Nepal	HanY_Honghe	Xiaojingshan_EN	Mbuti	-0.010431	0.00037	-28.157	4642	5371	69902
Newar_Nepal	HanG_Qingyang	Xiaogao_EN	Mbuti	-0.010584	0.000376	-28.156	6926	8025	103833
Newar_Nepal	HanS_Guangyuan	Xiaojingshan_EN	Mbuti	-0.010892	0.000387	-28.149	4620	5381	69902
Newar_Nepal	HanS_Yibin	Xiaojingshan_EN	Mbuti	-0.010553	0.000375	-28.148	4636	5374	69901
Newar_Nepal	HanS_Yaan	Xiaojingshan_EN	Mbuti	-0.010824	0.000385	-28.141	4622	5379	69902
Newar_Nepal	HanS_Zigong	Boshan_EN	Mbuti	-0.011205	0.000398	-28.137	7295	8538	110898
Newar_Nepal	HanY_Chuxiong	Luoheguxiang_LBIA	Mbuti	-0.011331	0.000403	-28.135	7103	8321	107560
Newar_Nepal	HanS_Suining	Boshan_EN	Mbuti	-0.010905	0.000388	-28.107	7316	8525	110898
Newar_Nepal	HanG_Wuwei	Boshan_EN	Mbuti	-0.011097	0.000395	-28.088	7304	8535	110898
Newar_Nepal	HanG_Wuwei	Xiaojingshan_EN	Mbuti	-0.010807	0.000385	-28.07	4626	5381	69902
Newar_Nepal	HanS_Yaan	Xiaowu_MN	Mbuti	-0.011658	0.000415	-28.066	7627	8975	115638
Newar_Nepal	HanG_Qingyang	Boshan_EN	Mbuti	-0.01088	0.000388	-28.05	7320	8526	110897
Newar_Nepal	Bai_Dali	Xiaojingshan_EN	Mbuti	-0.010306	0.000368	-27.995	4641	5362	69902
Newar_Nepal	HanY_Kunming	Xiaogao_EN	Mbuti	-0.010546	0.000377	-27.972	6925	8020	103834
Newar_Nepal	Tibetan_Aba	Lajia_LN	Mbuti	-0.01064	0.000381	-27.899	7706	8940	115988
Newar_Nepal	Tibetan_Zhuoni	Wadian_LN	Mbuti	-0.008434	0.000302	-27.895	7936	8921	116802
Newar_Nepal	Tibetan_Dujiangyan	Bianbian_EN	Mbuti	-0.010229	0.000367	-27.893	5389	6221	81303
Newar_Nepal	HanG_Qingyang	Xiaowu_MN	Mbuti	-0.011067	0.000397	-27.889	7665	8945	115640
Newar_Nepal	Tibetan_Zhuoni	Wanggou_MN	Mbuti	-0.008233	0.000295	-27.876	6586	7385	97026
Newar_Nepal	HanS_Liangshan	Xiaogao_EN	Mbuti	-0.010931	0.000392	-27.874	6906	8041	103831
Newar_Nepal	HanS_Guangan	Xiaojingshan_EN	Mbuti	-0.0104	0.000373	-27.849	4643	5370	69902
Newar_Nepal	HanS_Leshan	Boshan_EN	Mbuti	-0.011132	0.0004	-27.844	7307	8542	110898
Newar_Nepal	Yi_Liangshan	Boshan_EN	Mbuti	-0.010717	0.000385	-27.84	7322	8510	110897
Newar_Nepal	HanS_Dazhou	Boshan_EN	Mbuti	-0.010889	0.000391	-27.839	7316	8524	110898
Newar_Nepal	Qiang_Aba	Wadian_LN	Mbuti	-0.011193	0.000402	-27.831	7746	9053	116797
Newar_Nepal	HanY_Zhaotong	Xiaogao_EN	Mbuti	-0.010581	0.00038	-27.822	6916	8015	103834
Newar_Nepal	HanS_Yibin	Boshan_EN	Mbuti	-0.010974	0.000395	-27.798	7316	8533	110896
Newar_Nepal	HanG_Longnan	Luoheguxiang_LBIA	Mbuti	-0.011834	0.000426	-27.785	7076	8349	107544
Newar_Nepal	Yi_Xichang	Bianbian_EN	Mbuti	-0.010371	0.000373	-27.779	5389	6232	81303
Newar_Nepal	HanG_Pingliang	Xiaojingshan_EN	Mbuti	-0.010706	0.000386	-27.763	4626	5375	69901
Newar_Nepal	HanS_Ziyang	Boshan_EN	Mbuti	-0.010951	0.000395	-27.737	7317	8531	110898
Newar_Nepal	Yi_Lincang	Lajia_LN	Mbuti	-0.010107	0.000364	-27.734	7731	8904	115991
Newar_Nepal	HanY_Qujing	Boshan_EN	Mbuti	-0.010844	0.000391	-27.711	7319	8521	110898
Newar_Nepal	HanY_Chuxiong	Jiaozuoniecun_LBIA	Mbuti	-0.011304	0.000408	-27.703	7158	8381	108155
Newar_Nepal	HanS_Dazhou	Xiaogao_EN	Mbuti	-0.010854	0.000392	-27.685	6908	8035	103834
Newar_Nepal	HanG_Zhangye	Boshan_EN	Mbuti	-0.011002	0.000398	-27.675	7310	8530	110897
Newar_Nepal	HanS_Deyang	Bianbian_EN	Mbuti	-0.01128	0.000408	-27.642	5375	6296	81598
Newar_Nepal	Bai_Guizhou	Wanggou_MN	Mbuti	-0.011129	0.000403	-27.63	6439	7519	97024
Newar_Nepal	HanY_Yuxi	Xiaogao_EN	Mbuti	-0.01053	0.000381	-27.625	6923	8016	103834
Newar_Nepal	HanG_Baiyin	Xiaowu_MN	Mbuti	-0.010942	0.000396	-27.622	7675	8940	115641
Newar_Nepal	HanS_Luzhou	Xiaowu_MN	Mbuti	-0.011483	0.000416	-27.616	7645	8973	115641
Newar_Nepal	Bai_Guizhou	Shimao_LN	Mbuti	-0.011079	0.000401	-27.602	7711	9001	116417
Newar_Nepal	HanY_Dali	Haojiatai_LN	Mbuti	-0.010856	0.000393	-27.597	5736	6680	86950
Newar_Nepal	Tibetan_Ganzi	Haojiatai_LBIA	Mbuti	-0.010754	0.00039	-27.585	6070	7059	91956
Newar_Nepal	HanS_Neijiang	Xiaogao_EN	Mbuti	-0.010832	0.000393	-27.556	6914	8039	103834
Newar_Nepal	Tibetan_Diqing	Wanggou_MN	Mbuti	-0.010172	0.000369	-27.545	6462	7448	97025
Newar_Nepal	HanS_Deyang	Xiaojingshan_EN	Mbuti	-0.011057	0.000402	-27.533	4618	5391	69901
Newar_Nepal	HanS_Luzhou	Xiaojingshan_EN	Mbuti	-0.010816	0.000393	-27.533	4630	5386	69902
Newar_Nepal	HanY_Honghe	Xiaogao_EN	Mbuti	-0.010339	0.000376	-27.525	6942	8016	103834
Newar_Nepal	Bai_Guizhou	Luoheguxiang_LBIA	Mbuti	-0.011559	0.00042	-27.517	7113	8357	107566
Newar_Nepal	Tibetan_Zhuoni	Dacaozi_IA	Mbuti	-0.008075	0.000294	-27.51	7745	8665	113921
Newar_Nepal	Tibetan_Gangcha	Luoheguxiang_LBIA	Mbuti	-0.008905	0.000324	-27.498	7243	8201	107568
Newar_Nepal	Tibetan_Aba	Wadian_LN	Mbuti	-0.011346	0.000413	-27.495	7737	9062	116791
Newar_Nepal	Tibetan_Diqing	Dacaozi_IA	Mbuti	-0.010467	0.000381	-27.488	7571	8763	113919
Newar_Nepal	Yi_Guizhou	Xiaowu_MN	Mbuti	-0.011158	0.000406	-27.481	7663	8953	115641
Newar_Nepal	Tibetan_Ganzi	Xiaowu_MN	Mbuti	-0.010907	0.000397	-27.478	7668	8930	115641
Newar_Nepal	HanG_Wuwei	Bianbian_EN	Mbuti	-0.010992	0.0004	-27.473	5382	6279	81599
Newar_Nepal	Tibetan_Diqing	Luoheguxiang_LBIA	Mbuti	-0.010658	0.000388	-27.471	7136	8282	107566
Newar_Nepal	HanG_Longnan	Dacaozi_IA	Mbuti	-0.011215	0.000408	-27.468	7533	8810	113896
Newar_Nepal	Tibetan_Zhuoni	Luoheguxiang_LBIA	Mbuti	-0.008582	0.000312	-27.468	7284	8208	107568
Newar_Nepal	HanY_Kunming	Xiaojingshan_EN	Mbuti	-0.010515	0.000383	-27.458	4637	5372	69902
Newar_Nepal	HanS_Bazhong	Bianbian_EN	Mbuti	-0.01096	0.000399	-27.457	5378	6273	81599
Newar_Nepal	HanG_Zhangye	Xiaojingshan_EN	Mbuti	-0.010578	0.000385	-27.449	4628	5368	69902
Newar_Nepal	HanG_Tianshui	Xiaojingshan_EN	Mbuti	-0.010708	0.000391	-27.417	4628	5377	69901
Newar_Nepal	HanG_Jinchang	Shimao_LN	Mbuti	-0.011851	0.000433	-27.397	7657	9036	116386
Newar_Nepal	Yi_Lincang	Wadian_LN	Mbuti	-0.010932	0.000399	-27.393	7759	9036	116793
Newar_Nepal	HanG_Jiuquan	Bianbian_EN	Mbuti	-0.011074	0.000404	-27.393	5377	6280	81599
Newar_Nepal	Tibetan_Ganzi	Boshan_EN	Mbuti	-0.010501	0.000383	-27.389	7330	8495	110898
Newar_Nepal	Tibetan_Dujiangyan	Yumin_EN	Mbuti	-0.009674	0.000353	-27.374	6526	7475	98150
Newar_Nepal	Tibetan_Ganzi	Xiaojingshan_EN	Mbuti	-0.010382	0.000379	-27.358	4637	5362	69902
Newar_Nepal	HanG_Jinchang	Wadian_LN	Mbuti	-0.011376	0.000416	-27.334	7733	9061	116770
Newar_Nepal	HanG_Dingxi	Xiaojingshan_EN	Mbuti	-0.010607	0.000388	-27.322	4631	5373	69901
Newar_Nepal	HanG_Baiyin	Haojiatai_LBIA	Mbuti	-0.011072	0.000405	-27.315	6063	7081	91956
Newar_Nepal	Tibetan_Ganzi	Xiaogao_EN	Mbuti	-0.010191	0.000373	-27.313	6935	7994	103834
Newar_Nepal	Bai_Guizhou	Dacaozi_IA	Mbuti	-0.010802	0.000396	-27.312	7571	8802	113919
Newar_Nepal	Hani_Puer	Haojiatai_LN	Mbuti	-0.010637	0.00039	-27.302	5756	6681	86949
Newar_Nepal	Yi_Liangshan	Xiaojingshan_EN	Mbuti	-0.010588	0.000388	-27.302	4628	5368	69902
Newar_Nepal	Yi_Chuxiong	Wanggou_MN	Mbuti	-0.010086	0.00037	-27.292	6476	7455	97016
Newar_Nepal	HanY_Kunming	Boshan_EN	Mbuti	-0.010966	0.000402	-27.276	7311	8527	110898
Newar_Nepal	HanY_Yuxi	Boshan_EN	Mbuti	-0.010668	0.000391	-27.272	7320	8503	110898
Newar_Nepal	HanG_Dingxi	Xiaowu_MN	Mbuti	-0.01117	0.00041	-27.266	7654	8945	115640
Newar_Nepal	Qiang_Mianyang	Xiaogao_EN	Mbuti	-0.010547	0.000387	-27.263	6910	8005	103833
Newar_Nepal	Yi_Honghe	Xiaowu_MN	Mbuti	-0.010859	0.000398	-27.263	7679	8935	115641
Newar_Nepal	Yi_Chuxiong	Luoheguxiang_LBIA	Mbuti	-0.0109	0.0004	-27.262	7141	8313	107555
Newar_Nepal	HanS_Guangan	Boshan_EN	Mbuti	-0.010766	0.000395	-27.261	7326	8520	110898
Newar_Nepal	HanG_Baiyin	Xiaogao_EN	Mbuti	-0.01025	0.000376	-27.258	6944	8008	103834
Newar_Nepal	Yi_Kunming	Haojiatai_LBIA	Mbuti	-0.011569	0.000425	-27.248	6037	7101	91954
Newar_Nepal	HanS_Zigong	Bianbian_EN	Mbuti	-0.01149	0.000422	-27.209	5361	6299	81599
Newar_Nepal	HanS_Luzhou	Xiaogao_EN	Mbuti	-0.010844	0.000399	-27.208	6916	8042	103834
Newar_Nepal	Tibetan_Muli	Yumin_EN	Mbuti	-0.009621	0.000354	-27.198	6527	7471	98150
Newar_Nepal	HanG_Longnan	Shimao_LN	Mbuti	-0.011818	0.000435	-27.194	7654	9029	116392
Newar_Nepal	Tibetan_Gangcha	Haojiatai_LN	Mbuti	-0.009162	0.000337	-27.18	5817	6613	86950
Newar_Nepal	HanG_Dingxi	Haojiatai_LBIA	Mbuti	-0.011226	0.000413	-27.157	6053	7085	91955
Newar_Nepal	Tibetan_Gangcha	Jiaozuoniecun_LBIA	Mbuti	-0.009146	0.000337	-27.153	7285	8274	108163
Newar_Nepal	Yi_Kunming	Haojiatai_LN	Mbuti	-0.011131	0.00041	-27.149	5728	6696	86950
Newar_Nepal	HanS_Neijiang	Xiaowu_MN	Mbuti	-0.011412	0.00042	-27.146	7644	8963	115640
Newar_Nepal	Yi_Guizhou	Haojiatai_LBIA	Mbuti	-0.01117	0.000412	-27.131	6062	7089	91956
Newar_Nepal	HanY_Dali	Boshan_EN	Mbuti	-0.010849	0.0004	-27.127	7311	8514	110896
Newar_Nepal	HanS_Leshan	Bianbian_EN	Mbuti	-0.011068	0.000408	-27.116	5379	6282	81599
Newar_Nepal	Tibetan_Aba	Shimao_LN	Mbuti	-0.011427	0.000421	-27.115	7681	9012	116408
Newar_Nepal	Yi_Guizhou	Xiaogao_EN	Mbuti	-0.010595	0.000391	-27.11	6927	8028	103834
Newar_Nepal	Qiang_Mianyang	Haojiatai_LBIA	Mbuti	-0.011349	0.000419	-27.097	6037	7081	91955
Newar_Nepal	HanG_Baiyin	Boshan_EN	Mbuti	-0.010659	0.000393	-27.095	7337	8519	110898
Newar_Nepal	Yi_Guizhou	Xiaojingshan_EN	Mbuti	-0.010401	0.000384	-27.091	4644	5371	69902
Newar_Nepal	Yi_Honghe	Boshan_EN	Mbuti	-0.010444	0.000386	-27.089	7344	8502	110898
Newar_Nepal	HanY_Chuxiong	Wanggou_MN	Mbuti	-0.010461	0.000386	-27.071	6445	7460	97019
Newar_Nepal	Yi_Liangshan	Xiaogao_EN	Mbuti	-0.010411	0.000385	-27.068	6925	8006	103834
Newar_Nepal	Tibetan_Gannan	Jiaozuoniecun_LBIA	Mbuti	-0.009874	0.000365	-27.046	7261	8329	108163
Newar_Nepal	Yi_Lincang	Pingliangtai_LN	Mbuti	-0.010531	0.00039	-27.037	7810	9044	117206
Newar_Nepal	HanY_Zhaotong	Boshan_EN	Mbuti	-0.010795	0.000399	-27.027	7316	8513	110897
Newar_Nepal	HanY_Honghe	Boshan_EN	Mbuti	-0.010401	0.000385	-27.02	7353	8507	110898
Newar_Nepal	HanS_Neijiang	Xiaojingshan_EN	Mbuti	-0.010612	0.000393	-27.013	4631	5372	69902
Newar_Nepal	HanS_Yaan	Boshan_EN	Mbuti	-0.011192	0.000414	-27.011	7298	8539	110895
Newar_Nepal	HanG_Jinchang	Lajia_LN	Mbuti	-0.010557	0.000391	-27.007	7704	8929	115966
Newar_Nepal	HanY_Dali	Xiaowu_MN	Mbuti	-0.010993	0.000408	-26.954	7657	8928	115639
Newar_Nepal	HanG_Dingxi	Xiaogao_EN	Mbuti	-0.010559	0.000392	-26.941	6928	8025	103833
Newar_Nepal	Bai_Dali	Jinchankou_LN	Mbuti	-0.010527	0.000391	-26.94	5589	6474	84018
Newar_Nepal	HanS_Luzhou	Boshan_EN	Mbuti	-0.011096	0.000412	-26.933	7311	8542	110898
Newar_Nepal	Qiang_Mianyang	Boshan_EN	Mbuti	-0.010856	0.000403	-26.923	7306	8510	110897
Newar_Nepal	Yi_Yuxi	Haojiatai_LBIA	Mbuti	-0.011208	0.000417	-26.908	6049	7080	91955
Newar_Nepal	Yi_Honghe	Xiaojingshan_EN	Mbuti	-0.010181	0.000379	-26.863	4647	5359	69902
Newar_Nepal	HanS_Chengdu	Bianbian_EN	Mbuti	-0.011171	0.000416	-26.832	5377	6289	81599
Newar_Nepal	HanY_Yuxi	Xiaojingshan_EN	Mbuti	-0.010531	0.000392	-26.831	4631	5367	69902
Newar_Nepal	Bai_Dali	Bianbian_EN	Mbuti	-0.010329	0.000385	-26.824	5408	6250	81599
Newar_Nepal	HanG_Dingxi	Boshan_EN	Mbuti	-0.01072	0.0004	-26.821	7325	8514	110897
Newar_Nepal	HanG_Qingyang	Bianbian_EN	Mbuti	-0.010887	0.000406	-26.807	5393	6281	81598
Newar_Nepal	Yi_Guizhou	Boshan_EN	Mbuti	-0.010834	0.000404	-26.8	7323	8524	110898
Newar_Nepal	HanS_Suining	Bianbian_EN	Mbuti	-0.011239	0.000419	-26.792	5368	6286	81599
Newar_Nepal	Yi_Honghe	Xiaogao_EN	Mbuti	-0.010171	0.00038	-26.79	6944	8001	103834
Newar_Nepal	HanS_Guangyuan	Bianbian_EN	Mbuti	-0.011014	0.000411	-26.772	5381	6280	81599
Newar_Nepal	HanS_Yaan	Xiaogao_EN	Mbuti	-0.010939	0.000409	-26.753	6904	8040	103832
Newar_Nepal	Tibetan_Gannan	Haojiatai_LN	Mbuti	-0.00992	0.000371	-26.734	5793	6656	86950
Newar_Nepal	HanG_Wuwei	Jinchankou_LN	Mbuti	-0.010845	0.000406	-26.724	5577	6488	84018
Newar_Nepal	HanY_Qujing	Bianbian_EN	Mbuti	-0.010766	0.000403	-26.698	5387	6266	81599
Newar_Nepal	HanS_Ziyang	Xiaojingshan_EN	Mbuti	-0.0105	0.000393	-26.688	4639	5373	69902
Newar_Nepal	HanS_Meishan	Bianbian_EN	Mbuti	-0.011074	0.000415	-26.671	5376	6280	81598
Newar_Nepal	Tibetan_Gannan	Haojiatai_LBIA	Mbuti	-0.009943	0.000373	-26.627	6125	7039	91956
Newar_Nepal	Yi_Chuxiong	Jiaozuoniecun_LBIA	Mbuti	-0.010797	0.000406	-26.594	7207	8374	108150
Newar_Nepal	HanS_Neijiang	Boshan_EN	Mbuti	-0.010948	0.000412	-26.591	7316	8530	110897
Newar_Nepal	Achang_China	Jinchankou_LN	Mbuti	-0.010868	0.000409	-26.583	5576	6489	84018
Newar_Nepal	Tibetan_Diqing	Jiaozuoniecun_LBIA	Mbuti	-0.010439	0.000393	-26.567	7203	8332	108161
Newar_Nepal	Hani_Puer	Xiaowu_MN	Mbuti	-0.010901	0.00041	-26.56	7683	8944	115639
Newar_Nepal	HanS_Mianyang	Bianbian_EN	Mbuti	-0.010722	0.000404	-26.557	5391	6266	81595
Newar_Nepal	Tibetan_Aba	Wanggou_MN	Mbuti	-0.01095	0.000413	-26.53	6432	7494	97017
Newar_Nepal	Mosuo_Yanyuan	Bianbian_EN	Mbuti	-0.010401	0.000392	-26.515	5386	6231	81303
Newar_Nepal	HanS_Meishan	Jinchankou_LN	Mbuti	-0.010732	0.000405	-26.48	5581	6483	84018
Newar_Nepal	HanS_Liangshan	Bianbian_EN	Mbuti	-0.011198	0.000423	-26.478	5372	6286	81596
Newar_Nepal	HanG_Longnan	Wanggou_MN	Mbuti	-0.011286	0.000427	-26.45	6411	7506	97007
Newar_Nepal	Tibetan_Aba	Dacaozi_IA	Mbuti	-0.010768	0.000408	-26.396	7562	8788	113912
Newar_Nepal	HanS_Ziyang	Bianbian_EN	Mbuti	-0.011125	0.000422	-26.39	5381	6288	81599
Newar_Nepal	HanG_Tianshui	Bianbian_EN	Mbuti	-0.011006	0.000417	-26.367	5378	6276	81598
Newar_Nepal	HanG_Dingxi	Bianbian_EN	Mbuti	-0.011041	0.000419	-26.353	5382	6283	81598
Newar_Nepal	Yi_Liangshan	Bianbian_EN	Mbuti	-0.010606	0.000403	-26.331	5392	6258	81599
Newar_Nepal	Nakhi_Lijiang	Boshan_EN	Mbuti	-0.010357	0.000393	-26.323	7351	8500	110897
Newar_Nepal	HanS_Guangan	Bianbian_EN	Mbuti	-0.010735	0.000408	-26.298	5396	6272	81599
Newar_Nepal	Yi_Kunming	Xiaowu_MN	Mbuti	-0.010976	0.000418	-26.277	7666	8935	115639
Newar_Nepal	HanG_Baiyin	Xiaojingshan_EN	Mbuti	-0.010288	0.000392	-26.263	4646	5366	69902
Newar_Nepal	Qiang_Mianyang	Xiaojingshan_EN	Mbuti	-0.010682	0.000407	-26.236	4620	5367	69901
Newar_Nepal	HanS_Guangyuan	Jinchankou_LN	Mbuti	-0.010725	0.000409	-26.218	5581	6482	84017
Newar_Nepal	HanY_Dali	Xiaojingshan_EN	Mbuti	-0.010161	0.000388	-26.199	4642	5352	69902
Newar_Nepal	HanY_Dali	Xiaogao_EN	Mbuti	-0.010335	0.000395	-26.176	6926	7999	103834
Newar_Nepal	Yi_Lincang	Dacaozi_IA	Mbuti	-0.010193	0.00039	-26.167	7589	8750	113912
Newar_Nepal	Tibetan_Gangcha	Xiaowu_MN	Mbuti	-0.00925	0.000354	-26.163	7771	8841	115641
Newar_Nepal	Nakhi_Lijiang	Xiaowu_MN	Mbuti	-0.010768	0.000412	-26.156	7686	8931	115640
Newar_Nepal	Yi_Xichang	Yumin_EN	Mbuti	-0.009151	0.00035	-26.13	6557	7455	98150
Newar_Nepal	Tibetan_Aba	Luoheguxiang_LBIA	Mbuti	-0.011431	0.000438	-26.127	7107	8337	107557
Newar_Nepal	Tibetan_Gangcha	Xiaogao_EN	Mbuti	-0.008949	0.000343	-26.108	7012	7941	103834
Newar_Nepal	HanY_Chuxiong	Haojiatai_LN	Mbuti	-0.011314	0.000434	-26.089	5718	6702	86942
Newar_Nepal	HanG_Jinchang	Dacaozi_IA	Mbuti	-0.011285	0.000433	-26.087	7529	8814	113891
Newar_Nepal	Yi_Kunming	Boshan_EN	Mbuti	-0.010791	0.000414	-26.067	7320	8516	110896
Newar_Nepal	Tibetan_Xining	Haojiatai_LN	Mbuti	-0.009435	0.000362	-26.046	5807	6627	86950
Newar_Nepal	HanS_Leshan	Jinchankou_LN	Mbuti	-0.010538	0.000405	-26.043	5587	6473	84017
Newar_Nepal	Hani_Puer	Haojiatai_LBIA	Mbuti	-0.010936	0.00042	-26.03	6070	7076	91954
Newar_Nepal	HanG_Jiuquan	Jinchankou_LN	Mbuti	-0.010525	0.000405	-26.005	5583	6467	84018
Newar_Nepal	HanS_Neijiang	Bianbian_EN	Mbuti	-0.011182	0.00043	-26.004	5378	6291	81599
Newar_Nepal	HanG_Lanzhou	Bianbian_EN	Mbuti	-0.010722	0.000413	-25.969	5392	6267	81599
Newar_Nepal	Nakhi_Lijiang	Xiaojingshan_EN	Mbuti	-0.009945	0.000383	-25.966	4656	5352	69901
Newar_Nepal	Yi_Lincang	Shimao_LN	Mbuti	-0.010664	0.000411	-25.954	7721	8963	116410
Newar_Nepal	HanS_Nanchong	Bianbian_EN	Mbuti	-0.010746	0.000414	-25.946	5395	6271	81599
Newar_Nepal	Tibetan_Xining	Haojiatai_LBIA	Mbuti	-0.009934	0.000383	-25.939	6120	7033	91956
Newar_Nepal	HanG_Jinchang	Luoheguxiang_LBIA	Mbuti	-0.011562	0.000446	-25.934	7093	8336	107540
Newar_Nepal	Qiang_Aba	Luoheguxiang_LBIA	Mbuti	-0.010602	0.000409	-25.919	7145	8285	107563
Newar_Nepal	Nakhi_Lijiang	Haojiatai_LBIA	Mbuti	-0.0106	0.000409	-25.914	6089	7064	91955
Newar_Nepal	HanS_Chengdu	Jinchankou_LN	Mbuti	-0.010692	0.000413	-25.881	5579	6478	84018
Newar_Nepal	HanY_Kunming	Bianbian_EN	Mbuti	-0.010685	0.000413	-25.852	5394	6266	81599
Newar_Nepal	Mosuo_Yanyuan	Yumin_EN	Mbuti	-0.009415	0.000364	-25.845	6536	7461	98150
Newar_Nepal	HanG_Jinchang	Wanggou_MN	Mbuti	-0.010693	0.000414	-25.813	6441	7478	97002
Newar_Nepal	HanS_Suining	Jinchankou_LN	Mbuti	-0.010573	0.00041	-25.804	5583	6471	84018
Newar_Nepal	Tibetan_Zhuoni	Jiaozuoniecun_LBIA	Mbuti	-0.008382	0.000325	-25.793	7351	8258	108163
Newar_Nepal	Qiang_Aba	Jiaozuoniecun_LBIA	Mbuti	-0.011245	0.000436	-25.768	7170	8386	108158
Newar_Nepal	HanS_Luzhou	Bianbian_EN	Mbuti	-0.011211	0.000435	-25.756	5379	6294	81599
Newar_Nepal	Hani_Puer	Xiaogao_EN	Mbuti	-0.010006	0.000388	-25.755	6963	8002	103834
Newar_Nepal	Yi_Yuxi	Xiaogao_EN	Mbuti	-0.010384	0.000403	-25.755	6929	8007	103834
Newar_Nepal	HanG_Jinchang	Jiaozuoniecun_LBIA	Mbuti	-0.012114	0.000471	-25.729	7132	8442	108134
Newar_Nepal	Bai_Guizhou	Jiaozuoniecun_LBIA	Mbuti	-0.011274	0.000438	-25.713	7181	8400	108161
Newar_Nepal	Tibetan_Ganzi	Jinchankou_LN	Mbuti	-0.010397	0.000404	-25.707	5589	6462	84018
Newar_Nepal	HanS_Dazhou	Bianbian_EN	Mbuti	-0.011155	0.000434	-25.672	5377	6287	81599
Newar_Nepal	Yi_Yuxi	Xiaojingshan_EN	Mbuti	-0.010331	0.000403	-25.659	4633	5355	69902
Newar_Nepal	HanG_Lanzhou	Jinchankou_LN	Mbuti	-0.010226	0.000399	-25.636	5601	6460	84018
Newar_Nepal	Nakhi_Lijiang	Xiaogao_EN	Mbuti	-0.009827	0.000383	-25.635	6967	7987	103833
Newar_Nepal	HanG_Baiyin	Bianbian_EN	Mbuti	-0.010625	0.000415	-25.623	5403	6270	81599
Newar_Nepal	HanS_Yaan	Bianbian_EN	Mbuti	-0.011256	0.000439	-25.62	5374	6292	81598
Newar_Nepal	HanS_Nanchong	Jinchankou_LN	Mbuti	-0.010591	0.000414	-25.602	5590	6480	84018
Newar_Nepal	HanG_Zhangye	Jinchankou_LN	Mbuti	-0.01086	0.000426	-25.508	5573	6485	84016
Newar_Nepal	HanG_Baiyin	Jinchankou_LN	Mbuti	-0.01024	0.000402	-25.499	5605	6466	84018
Newar_Nepal	HanG_Pingliang	Jinchankou_LN	Mbuti	-0.010483	0.000411	-25.478	5587	6467	84018
Newar_Nepal	Nakhi_Lijiang	Bianbian_EN	Mbuti	-0.010165	0.000399	-25.477	5414	6244	81598
Newar_Nepal	HanG_Zhangye	Bianbian_EN	Mbuti	-0.010656	0.000418	-25.477	5395	6264	81599
Newar_Nepal	Yi_Lincang	Luoheguxiang_LBIA	Mbuti	-0.010965	0.000431	-25.443	7129	8309	107559
Newar_Nepal	Yi_Yuxi	Xiaowu_MN	Mbuti	-0.010847	0.000427	-25.424	7666	8921	115640
Newar_Nepal	Tibetan_Ganzi	Bianbian_EN	Mbuti	-0.010453	0.000411	-25.413	5399	6252	81599
Newar_Nepal	HanS_Yibin	Bianbian_EN	Mbuti	-0.010678	0.00042	-25.4	5396	6268	81598
Newar_Nepal	HanY_Kunming	Jinchankou_LN	Mbuti	-0.010344	0.000408	-25.383	5599	6468	84018
Newar_Nepal	Qiang_Aba	Wanggou_MN	Mbuti	-0.010194	0.000402	-25.382	6464	7453	97021
Newar_Nepal	HanG_Qingyang	Jinchankou_LN	Mbuti	-0.010282	0.000406	-25.344	5596	6460	84018
Newar_Nepal	HanY_Qujing	Jinchankou_LN	Mbuti	-0.010276	0.000406	-25.335	5598	6462	84017
Newar_Nepal	HanG_Pingliang	Bianbian_EN	Mbuti	-0.010503	0.000415	-25.325	5400	6257	81598
Newar_Nepal	HanY_Honghe	Jinchankou_LN	Mbuti	-0.010256	0.000406	-25.28	5605	6467	84018
Newar_Nepal	HanG_Tianshui	Jinchankou_LN	Mbuti	-0.010256	0.000406	-25.26	5598	6460	84018
Newar_Nepal	HanS_Bazhong	Jinchankou_LN	Mbuti	-0.01071	0.000424	-25.249	5574	6474	84018
Newar_Nepal	Bai_Guizhou	Haojiatai_LN	Mbuti	-0.01133	0.000449	-25.242	5736	6721	86949
Newar_Nepal	HanS_Ziyang	Jinchankou_LN	Mbuti	-0.010607	0.00042	-25.236	5584	6476	84018
Newar_Nepal	HanY_Chuxiong	Xiaowu_MN	Mbuti	-0.011152	0.000443	-25.193	7644	8934	115632
Newar_Nepal	Tibetan_Gangcha	Boshan_EN	Mbuti	-0.008947	0.000355	-25.187	7424	8416	110898
Newar_Nepal	HanY_Dali	Bianbian_EN	Mbuti	-0.010653	0.000423	-25.178	5390	6259	81599
Newar_Nepal	HanS_Guangan	Jinchankou_LN	Mbuti	-0.010317	0.00041	-25.172	5597	6464	84018
Newar_Nepal	Bai_Guizhou	Haojiatai_LBIA	Mbuti	-0.0115	0.000457	-25.159	6051	7109	91954
Newar_Nepal	HanG_Wuwei	Yumin_EN	Mbuti	-0.009533	0.000379	-25.154	6557	7497	98542
Newar_Nepal	Yi_Liangshan	Jinchankou_LN	Mbuti	-0.01057	0.00042	-25.148	5588	6476	84017
Newar_Nepal	HanY_Zhaotong	Bianbian_EN	Mbuti	-0.010835	0.000431	-25.144	5384	6268	81599
Newar_Nepal	Yi_Lincang	Jiaozuoniecun_LBIA	Mbuti	-0.010676	0.000425	-25.119	7199	8353	108154
Newar_Nepal	HanS_Liangshan	Jinchankou_LN	Mbuti	-0.01042	0.000415	-25.079	5589	6464	84016
Newar_Nepal	Yi_Lincang	Haojiatai_LN	Mbuti	-0.010948	0.000437	-25.033	5724	6676	86944
Newar_Nepal	HanS_Luzhou	Jinchankou_LN	Mbuti	-0.01055	0.000422	-25.026	5592	6478	84018
Newar_Nepal	Tibetan_Diqing	Haojiatai_LN	Mbuti	-0.010396	0.000416	-25.018	5752	6656	86949
Newar_Nepal	HanS_Yibin	Jinchankou_LN	Mbuti	-0.010286	0.000412	-24.991	5599	6464	84017
Newar_Nepal	HanG_Longnan	Jiaozuoniecun_LBIA	Mbuti	-0.011483	0.00046	-24.952	7152	8393	108139
Newar_Nepal	Yi_Kunming	Xiaojingshan_EN	Mbuti	-0.010356	0.000415	-24.947	4640	5364	69901
Newar_Nepal	Hani_Puer	Xiaojingshan_EN	Mbuti	-0.010319	0.000414	-24.932	4650	5372	69902
Newar_Nepal	HanY_Chuxiong	Haojiatai_LBIA	Mbuti	-0.01119	0.00045	-24.88	6048	7077	91950
Newar_Nepal	Qiang_Mianyang	Bianbian_EN	Mbuti	-0.010823	0.000436	-24.807	5383	6266	81598
Newar_Nepal	HanY_Honghe	Bianbian_EN	Mbuti	-0.010395	0.000419	-24.807	5411	6260	81599
Newar_Nepal	Tibetan_Xining	Xiaowu_MN	Mbuti	-0.010045	0.000405	-24.798	7726	8887	115641
Newar_Nepal	HanS_Neijiang	Jinchankou_LN	Mbuti	-0.010503	0.000424	-24.744	5590	6473	84018
Newar_Nepal	HanY_Yuxi	Bianbian_EN	Mbuti	-0.010603	0.000429	-24.733	5392	6257	81599
Newar_Nepal	HanS_Deyang	Jinchankou_LN	Mbuti	-0.010505	0.000425	-24.725	5591	6474	84018
Newar_Nepal	Yi_Honghe	Jinchankou_LN	Mbuti	-0.010022	0.000405	-24.716	5616	6458	84018
Newar_Nepal	Yi_Kunming	Xiaogao_EN	Mbuti	-0.010317	0.000418	-24.71	6940	8011	103833
Newar_Nepal	Yi_Lincang	Wanggou_MN	Mbuti	-0.01007	0.000408	-24.701	6474	7451	97018
Newar_Nepal	HanS_Zigong	Jinchankou_LN	Mbuti	-0.01069	0.000433	-24.687	5580	6479	84018
Newar_Nepal	Tibetan_Zhuoni	Haojiatai_LBIA	Mbuti	-0.008371	0.000339	-24.671	6209	6979	91956
Newar_Nepal	Yi_Liangshan	Yumin_EN	Mbuti	-0.009228	0.000374	-24.665	6563	7472	98541
Newar_Nepal	Tibetan_Gangcha	Xiaojingshan_EN	Mbuti	-0.008448	0.000343	-24.652	4708	5299	69902
Newar_Nepal	HanS_Mianyang	Jinchankou_LN	Mbuti	-0.010324	0.000419	-24.633	5597	6464	84016
Newar_Nepal	Qiang_Aba	Xiaowu_MN	Mbuti	-0.010943	0.000444	-24.627	7672	8937	115636
Newar_Nepal	Tibetan_Xining	Xiaojingshan_EN	Mbuti	-0.009369	0.000381	-24.618	4677	5332	69902
Newar_Nepal	Yi_Chuxiong	Haojiatai_LBIA	Mbuti	-0.011033	0.000448	-24.608	6073	7087	91947
Newar_Nepal	Tibetan_Zhuoni	Haojiatai_LN	Mbuti	-0.008241	0.000335	-24.592	5874	6591	86950
Newar_Nepal	HanY_Chuxiong	Xiaogao_EN	Mbuti	-0.010372	0.000422	-24.585	6923	8000	103827
Newar_Nepal	Tibetan_Gannan	Xiaojingshan_EN	Mbuti	-0.009292	0.000378	-24.584	4685	5334	69902
Newar_Nepal	Tibetan_Xining	Xiaogao_EN	Mbuti	-0.009479	0.000386	-24.556	6988	7972	103834
Newar_Nepal	Tibetan_Gangcha	Haojiatai_LBIA	Mbuti	-0.008713	0.000355	-24.529	6169	6970	91956
Newar_Nepal	Tibetan_Xining	Boshan_EN	Mbuti	-0.009605	0.000392	-24.497	7394	8459	110898
Newar_Nepal	Tibetan_Gangcha	Yumin_EN	Mbuti	-0.008564	0.00035	-24.495	6614	7458	98542
Newar_Nepal	HanY_Yuxi	Jinchankou_LN	Mbuti	-0.010296	0.000421	-24.464	5591	6456	84017
Newar_Nepal	Tibetan_Gannan	Xiaowu_MN	Mbuti	-0.009659	0.000395	-24.458	7757	8874	115641
Newar_Nepal	Tibetan_Zhuoni	Xiaowu_MN	Mbuti	-0.008232	0.000337	-24.437	7856	8808	115641
Newar_Nepal	Tibetan_Diqing	Xiaowu_MN	Mbuti	-0.010729	0.000439	-24.422	7677	8918	115639
Newar_Nepal	Tibetan_Aba	Jiaozuoniecun_LBIA	Mbuti	-0.011299	0.000463	-24.388	7170	8392	108152
Newar_Nepal	Tibetan_Aba	Xiaowu_MN	Mbuti	-0.012101	0.000497	-24.353	7606	9006	115630
Newar_Nepal	HanY_Chuxiong	Xiaojingshan_EN	Mbuti	-0.010695	0.00044	-24.282	4622	5370	69899
Newar_Nepal	Yi_Guizhou	Bianbian_EN	Mbuti	-0.010482	0.000432	-24.274	5409	6265	81599
Newar_Nepal	Yi_Yuxi	Boshan_EN	Mbuti	-0.010266	0.000424	-24.235	7344	8482	110898
Newar_Nepal	HanY_Chuxiong	Boshan_EN	Mbuti	-0.010541	0.000435	-24.233	7327	8496	110891
Newar_Nepal	Tibetan_Gannan	Xiaogao_EN	Mbuti	-0.009279	0.000383	-24.228	7005	7968	103834
Newar_Nepal	HanS_Dazhou	Jinchankou_LN	Mbuti	-0.010492	0.000433	-24.219	5589	6470	84018
Newar_Nepal	Tibetan_Gangcha	Bianbian_EN	Mbuti	-0.008741	0.000361	-24.215	5478	6191	81599
Newar_Nepal	Hani_Puer	Boshan_EN	Mbuti	-0.010168	0.00042	-24.203	7357	8485	110897
Newar_Nepal	Tibetan_Aba	Haojiatai_LBIA	Mbuti	-0.011959	0.000494	-24.201	6024	7124	91948
Newar_Nepal	Tibetan_Gannan	Boshan_EN	Mbuti	-0.009546	0.000395	-24.194	7403	8461	110898
Newar_Nepal	HanY_Zhaotong	Jinchankou_LN	Mbuti	-0.010513	0.000435	-24.164	5582	6466	84017
Newar_Nepal	HanG_Dingxi	Yumin_EN	Mbuti	-0.009174	0.00038	-24.118	6572	7476	98541
Newar_Nepal	Yi_Honghe	Bianbian_EN	Mbuti	-0.010274	0.000426	-24.116	5411	6249	81599
Newar_Nepal	Tibetan_Xining	Bianbian_EN	Mbuti	-0.009502	0.000395	-24.08	5447	6222	81599
Newar_Nepal	Yi_Kunming	Bianbian_EN	Mbuti	-0.010396	0.000432	-24.054	5408	6256	81598
Newar_Nepal	Yi_Guizhou	Jinchankou_LN	Mbuti	-0.010361	0.000431	-24.048	5597	6467	84018
Newar_Nepal	Qiang_Mianyang	Jinchankou_LN	Mbuti	-0.010827	0.00045	-24.041	5566	6476	84018
Newar_Nepal	Yi_Chuxiong	Haojiatai_LN	Mbuti	-0.010454	0.000435	-24.03	5765	6674	86944
Newar_Nepal	HanG_Longnan	Haojiatai_LBIA	Mbuti	-0.011721	0.000488	-24.005	6027	7105	91937
Newar_Nepal	Bai_Guizhou	Xiaowu_MN	Mbuti	-0.011074	0.000462	-23.967	7676	8957	115639
Newar_Nepal	Nakhi_Lijiang	Jinchankou_LN	Mbuti	-0.010384	0.000433	-23.966	5602	6474	84018
Newar_Nepal	Tibetan_Gangcha	Jinchankou_LN	Mbuti	-0.008724	0.000365	-23.912	5669	6402	84018
Newar_Nepal	Yi_Chuxiong	Boshan_EN	Mbuti	-0.010506	0.00044	-23.896	7343	8508	110887
Newar_Nepal	Tibetan_Ganzi	Yumin_EN	Mbuti	-0.009479	0.000397	-23.855	6554	7488	98542
Newar_Nepal	HanG_Jinchang	Haojiatai_LN	Mbuti	-0.011151	0.000468	-23.849	5732	6702	86932
Newar_Nepal	HanS_Suining	Yumin_EN	Mbuti	-0.009015	0.000378	-23.84	6576	7465	98542
Newar_Nepal	Tibetan_Zhuoni	Boshan_EN	Mbuti	-0.007996	0.000336	-23.804	7506	8392	110898
Newar_Nepal	HanY_Dali	Jinchankou_LN	Mbuti	-0.010283	0.000432	-23.793	5596	6460	84017
Newar_Nepal	Bai_Dali	Yumin_EN	Mbuti	-0.008613	0.000362	-23.785	6596	7445	98542
Newar_Nepal	HanG_Jinchang	Boshan_EN	Mbuti	-0.011502	0.000484	-23.756	7282	8558	110868
Newar_Nepal	Yi_Lincang	Xiaowu_MN	Mbuti	-0.010905	0.000459	-23.744	7667	8928	115632
Newar_Nepal	HanG_Dingxi	Jinchankou_LN	Mbuti	-0.010443	0.00044	-23.744	5590	6467	84018
Newar_Nepal	HanY_Qujing	Yumin_EN	Mbuti	-0.008972	0.000378	-23.727	6577	7461	98541
Newar_Nepal	Tibetan_Diqing	Boshan_EN	Mbuti	-0.010527	0.000444	-23.692	7325	8493	110896
Newar_Nepal	HanS_Yaan	Jinchankou_LN	Mbuti	-0.010435	0.00044	-23.69	5592	6468	84015
Newar_Nepal	HanS_Meishan	Yumin_EN	Mbuti	-0.00909	0.000384	-23.68	6573	7469	98541
Newar_Nepal	HanG_Jinchang	Xiaogao_EN	Mbuti	-0.011501	0.000486	-23.672	6877	8071	103811
Newar_Nepal	HanG_Qingyang	Yumin_EN	Mbuti	-0.009145	0.000386	-23.667	6575	7476	98541
Newar_Nepal	HanG_Tianshui	Yumin_EN	Mbuti	-0.008974	0.00038	-23.631	6582	7466	98541
Newar_Nepal	HanS_Bazhong	Yumin_EN	Mbuti	-0.009015	0.000382	-23.63	6570	7458	98542
Newar_Nepal	Tibetan_Xunhua	Pingliangtai_LN	Mbuti	-0.009123	0.000386	-23.604	7907	8976	117215
Newar_Nepal	HanG_Longnan	Xiaowu_MN	Mbuti	-0.011238	0.000476	-23.599	7645	8945	115614
Newar_Nepal	HanS_Mianyang	Yumin_EN	Mbuti	-0.008748	0.000371	-23.56	6589	7451	98537
Newar_Nepal	Yi_Chuxiong	Xiaogao_EN	Mbuti	-0.009916	0.000421	-23.55	6968	7997	103827
Newar_Nepal	Bai_Guizhou	Boshan_EN	Mbuti	-0.010613	0.000451	-23.507	7346	8523	110896
Newar_Nepal	HanG_Lanzhou	Yumin_EN	Mbuti	-0.008957	0.000381	-23.495	6580	7462	98542
Newar_Nepal	Tibetan_Gannan	Bianbian_EN	Mbuti	-0.009215	0.000394	-23.414	5461	6213	81599
Newar_Nepal	HanS_Deyang	Yumin_EN	Mbuti	-0.009136	0.00039	-23.403	6576	7476	98541
Newar_Nepal	HanG_Jiuquan	Yumin_EN	Mbuti	-0.009022	0.000386	-23.364	6575	7464	98542
Newar_Nepal	Tibetan_Xunhua	Wadian_LN	Mbuti	-0.009279	0.000398	-23.338	7868	8952	116802
Newar_Nepal	HanG_Longnan	Haojiatai_LN	Mbuti	-0.011086	0.000476	-23.315	5731	6695	86931
Newar_Nepal	Tibetan_Zhuoni	Xiaogao_EN	Mbuti	-0.007834	0.000336	-23.307	7091	7904	103834
Newar_Nepal	Yi_Chuxiong	Xiaowu_MN	Mbuti	-0.010598	0.000455	-23.295	7699	8925	115628
Newar_Nepal	HanS_Nanchong	Yumin_EN	Mbuti	-0.008717	0.000374	-23.288	6593	7452	98542
Newar_Nepal	Yi_Chuxiong	Xiaojingshan_EN	Mbuti	-0.010102	0.000435	-23.236	4654	5360	69897
Newar_Nepal	Tibetan_Xunhua	Lajia_LN	Mbuti	-0.008939	0.000385	-23.234	7817	8854	115999
Newar_Nepal	HanG_Pingliang	Yumin_EN	Mbuti	-0.008862	0.000382	-23.192	6587	7460	98541
Newar_Nepal	HanS_Guangyuan	Yumin_EN	Mbuti	-0.00891	0.000384	-23.179	6582	7460	98541
Newar_Nepal	Bai_Guizhou	Xiaojingshan_EN	Mbuti	-0.010218	0.000441	-23.169	4655	5370	69902
Tamang_Nepal	HanS_Zigong	Pingliangtai_LN	Mbuti	-0.006303	0.000272	-23.145	7807	8546	117215
Tamang_Nepal	HanS_Leshan	Pingliangtai_LN	Mbuti	-0.006133	0.000265	-23.141	7814	8533	117214
Newar_Nepal	Tibetan_Diqing	Haojiatai_LBIA	Mbuti	-0.010379	0.000449	-23.136	6078	7033	91954
Newar_Nepal	Qiang_Aba	Haojiatai_LN	Mbuti	-0.010596	0.000458	-23.121	5753	6674	86948
Newar_Nepal	Hani_Puer	Jinchankou_LN	Mbuti	-0.009977	0.000432	-23.12	5609	6447	84016
Tamang_Nepal	HanS_Nanchong	Pingliangtai_LN	Mbuti	-0.006001	0.00026	-23.118	7836	8539	117215
Newar_Nepal	HanY_Yuxi	Yumin_EN	Mbuti	-0.008923	0.000386	-23.112	6577	7457	98541
Newar_Nepal	Tibetan_Zhuoni	Xiaojingshan_EN	Mbuti	-0.007858	0.00034	-23.109	4741	5291	69902
Newar_Nepal	Yi_Yuxi	Jinchankou_LN	Mbuti	-0.010243	0.000444	-23.087	5599	6460	84017
Newar_Nepal	Achang_China	Yumin_EN	Mbuti	-0.008783	0.000381	-23.064	6587	7453	98542
Newar_Nepal	HanS_Ziyang	Yumin_EN	Mbuti	-0.008891	0.000386	-23.036	6584	7460	98542
Newar_Nepal	Tibetan_Xining	Jinchankou_LN	Mbuti	-0.00958	0.000416	-23.011	5630	6435	84018
Newar_Nepal	HanY_Kunming	Yumin_EN	Mbuti	-0.00895	0.000389	-22.988	6581	7463	98542
Newar_Nepal	HanS_Zigong	Yumin_EN	Mbuti	-0.009122	0.000397	-22.971	6571	7470	98542
Newar_Nepal	Tibetan_Aba	Haojiatai_LN	Mbuti	-0.010784	0.00047	-22.933	5747	6685	86944
Newar_Nepal	HanG_Zhangye	Yumin_EN	Mbuti	-0.009256	0.000404	-22.907	6565	7477	98540
Newar_Nepal	Tibetan_Diqing	Xiaojingshan_EN	Mbuti	-0.009763	0.000427	-22.886	4656	5338	69901
Newar_Nepal	HanG_Baiyin	Yumin_EN	Mbuti	-0.008965	0.000392	-22.842	6590	7473	98542
Newar_Nepal	Yi_Yuxi	Bianbian_EN	Mbuti	-0.010214	0.000449	-22.764	5406	6240	81599
Newar_Nepal	HanY_Zhaotong	Yumin_EN	Mbuti	-0.008786	0.000386	-22.749	6585	7451	98541
Newar_Nepal	Yi_Lincang	Xiaogao_EN	Mbuti	-0.010007	0.00044	-22.729	6953	7992	103829
Newar_Nepal	Hani_Puer	Bianbian_EN	Mbuti	-0.010094	0.000444	-22.724	5424	6247	81599
Newar_Nepal	HanG_Longnan	Bianbian_EN	Mbuti	-0.011594	0.000511	-22.703	5350	6296	81588
Newar_Nepal	HanS_Leshan	Yumin_EN	Mbuti	-0.008686	0.000383	-22.672	6588	7444	98541
Newar_Nepal	Qiang_Aba	Xiaojingshan_EN	Mbuti	-0.01016	0.000448	-22.671	4651	5361	69898
Newar_Nepal	Qiang_Aba	Haojiatai_LBIA	Mbuti	-0.010809	0.000477	-22.645	6073	7067	91952
Tamang_Nepal	HanS_Guangyuan	Pingliangtai_LN	Mbuti	-0.006082	0.000269	-22.618	7819	8532	117214
Newar_Nepal	HanG_Longnan	Xiaogao_EN	Mbuti	-0.011077	0.00049	-22.616	6892	8042	103816
Newar_Nepal	Yi_Lincang	Haojiatai_LBIA	Mbuti	-0.010687	0.000473	-22.593	6073	7056	91949
Newar_Nepal	HanG_Jinchang	Xiaojingshan_EN	Mbuti	-0.011213	0.000497	-22.577	4610	5394	69886
Newar_Nepal	Tibetan_Gannan	Jinchankou_LN	Mbuti	-0.008993	0.000398	-22.572	5661	6417	84018
Newar_Nepal	Tibetan_Xunhua	Shimao_LN	Mbuti	-0.009335	0.000416	-22.461	7818	8905	116419
Newar_Nepal	Tibetan_Diqing	Xiaogao_EN	Mbuti	-0.010173	0.000454	-22.393	6938	7994	103833
Newar_Nepal	HanG_Jinchang	Xiaowu_MN	Mbuti	-0.011249	0.000503	-22.379	7645	8946	115608
Newar_Nepal	HanY_Chuxiong	Bianbian_EN	Mbuti	-0.010529	0.000471	-22.358	5398	6257	81597
Newar_Nepal	Bai_Guizhou	Xiaogao_EN	Mbuti	-0.010441	0.000467	-22.354	6940	8024	103833
Newar_Nepal	HanS_Yaan	Yumin_EN	Mbuti	-0.009267	0.000415	-22.321	6558	7472	98541
Tamang_Nepal	HanS_Mianyang	Pingliangtai_LN	Mbuti	-0.006007	0.00027	-22.281	7830	8534	117210
Newar_Nepal	Tibetan_Xining	Yumin_EN	Mbuti	-0.008817	0.000396	-22.244	6600	7469	98542
Newar_Nepal	Tibetan_Zhuoni	Bianbian_EN	Mbuti	-0.008141	0.000366	-22.225	5518	6182	81599
Newar_Nepal	HanS_Chengdu	Yumin_EN	Mbuti	-0.008743	0.000395	-22.141	6588	7450	98542
Newar_Nepal	HanG_Jinchang	Haojiatai_LBIA	Mbuti	-0.011252	0.000508	-22.131	6049	7084	91930
Tamang_Nepal	Achang_China	Pingliangtai_LN	Mbuti	-0.006129	0.000277	-22.13	7820	8539	117215
Newar_Nepal	Qiang_Aba	Boshan_EN	Mbuti	-0.010533	0.000477	-22.104	7344	8512	110893
Newar_Nepal	HanG_Longnan	Xiaojingshan_EN	Mbuti	-0.011212	0.000508	-22.085	4608	5391	69890
Newar_Nepal	HanY_Honghe	Yumin_EN	Mbuti	-0.008603	0.00039	-22.069	6603	7451	98542
Newar_Nepal	HanY_Chuxiong	Jinchankou_LN	Mbuti	-0.010075	0.000457	-22.068	5594	6440	84013
Newar_Nepal	Tibetan_Aba	Xiaojingshan_EN	Mbuti	-0.010768	0.000489	-22.043	4623	5376	69897
Newar_Nepal	Yi_Lincang	Xiaojingshan_EN	Mbuti	-0.009929	0.000451	-22.032	4649	5343	69898
Tamang_Nepal	HanS_Meishan	Pingliangtai_LN	Mbuti	-0.005939	0.00027	-22.029	7837	8533	117214
Newar_Nepal	Yi_Kunming	Jinchankou_LN	Mbuti	-0.010176	0.000462	-22.028	5603	6458	84016
Newar_Nepal	Tibetan_Xunhua	Dacaozi_IA	Mbuti	-0.00896	0.000407	-22.013	7674	8695	113921
Newar_Nepal	Qiang_Aba	Jinchankou_LN	Mbuti	-0.010426	0.000475	-21.958	5599	6475	84015
Newar_Nepal	Tibetan_Zhuoni	Jinchankou_LN	Mbuti	-0.007689	0.00035	-21.957	5728	6374	84018
Newar_Nepal	Tibetan_Aba	Xiaogao_EN	Mbuti	-0.010726	0.000489	-21.952	6917	8030	103828
Tamang_Nepal	HanS_Guangan	Pingliangtai_LN	Mbuti	-0.005824	0.000266	-21.917	7849	8531	117215
Newar_Nepal	HanS_Guangan	Yumin_EN	Mbuti	-0.008507	0.000388	-21.911	6603	7441	98542
Newar_Nepal	HanG_Longnan	Boshan_EN	Mbuti	-0.011005	0.000502	-21.91	7301	8521	110873
Newar_Nepal	HanS_Luzhou	Yumin_EN	Mbuti	-0.00873	0.000399	-21.855	6596	7456	98542
Tamang_Nepal	HanS_Bazhong	Pingliangtai_LN	Mbuti	-0.005958	0.000273	-21.82	7820	8518	117215
Tamang_Nepal	HanG_Wuwei	Pingliangtai_LN	Mbuti	-0.005813	0.000267	-21.782	7834	8515	117215
Newar_Nepal	Tibetan_Aba	Boshan_EN	Mbuti	-0.011006	0.000506	-21.764	7317	8537	110888
Tamang_Nepal	HanS_Suining	Pingliangtai_LN	Mbuti	-0.005945	0.000274	-21.733	7834	8531	117215
Newar_Nepal	HanS_Neijiang	Yumin_EN	Mbuti	-0.008493	0.000391	-21.712	6602	7439	98541
Newar_Nepal	HanS_Liangshan	Yumin_EN	Mbuti	-0.009002	0.000415	-21.669	6575	7462	98538
Newar_Nepal	Nakhi_Lijiang	Yumin_EN	Mbuti	-0.008497	0.000392	-21.668	6609	7446	98541
Newar_Nepal	Yi_Chuxiong	Bianbian_EN	Mbuti	-0.010433	0.000482	-21.658	5419	6270	81594
Tamang_Nepal	HanS_Dazhou	Pingliangtai_LN	Mbuti	-0.006034	0.000279	-21.657	7824	8531	117215
Newar_Nepal	HanS_Yibin	Yumin_EN	Mbuti	-0.008534	0.000394	-21.642	6601	7442	98540
Newar_Nepal	HanS_Dazhou	Yumin_EN	Mbuti	-0.008776	0.000406	-21.601	6583	7448	98542
Tamang_Nepal	HanS_Chengdu	Pingliangtai_LN	Mbuti	-0.006021	0.000279	-21.567	7832	8538	117215
Tamang_Nepal	HanS_Deyang	Pingliangtai_LN	Mbuti	-0.006076	0.000283	-21.471	7825	8537	117214
Tamang_Nepal	HanG_Jiuquan	Pingliangtai_LN	Mbuti	-0.005739	0.000267	-21.467	7847	8519	117215
Newar_Nepal	Qiang_Aba	Bianbian_EN	Mbuti	-0.010351	0.000483	-21.445	5403	6248	81595
Newar_Nepal	Qiang_Mianyang	Yumin_EN	Mbuti	-0.008711	0.000407	-21.429	6579	7437	98541
Tamang_Nepal	Qiang_Mianyang	Pingliangtai_LN	Mbuti	-0.005814	0.000272	-21.382	7829	8511	117214
Tamang_Nepal	HanS_Liangshan	Pingliangtai_LN	Mbuti	-0.005983	0.00028	-21.369	7831	8532	117211
Newar_Nepal	Tibetan_Diqing	Bianbian_EN	Mbuti	-0.010082	0.000472	-21.356	5415	6238	81598
Newar_Nepal	Tibetan_Gannan	Yumin_EN	Mbuti	-0.00822	0.000385	-21.334	6632	7442	98542
Tamang_Nepal	HanS_Yibin	Pingliangtai_LN	Mbuti	-0.005861	0.000275	-21.307	7843	8530	117213
Newar_Nepal	Yi_Chuxiong	Jinchankou_LN	Mbuti	-0.009953	0.000468	-21.258	5621	6457	84011
Newar_Nepal	Yi_Yuxi	Yumin_EN	Mbuti	-0.00858	0.000404	-21.255	6592	7437	98541
Tamang_Nepal	HanS_Luzhou	Pingliangtai_LN	Mbuti	-0.006137	0.000289	-21.244	7826	8545	117215
Tamang_Nepal	HanS_Ziyang	Pingliangtai_LN	Mbuti	-0.006039	0.000284	-21.244	7837	8545	117215
Newar_Nepal	Qiang_Aba	Xiaogao_EN	Mbuti	-0.009919	0.000467	-21.223	6959	7989	103829
Newar_Nepal	HanG_Longnan	Jinchankou_LN	Mbuti	-0.011263	0.000531	-21.223	5558	6504	84000
Tamang_Nepal	HanY_Qujing	Pingliangtai_LN	Mbuti	-0.00564	0.000267	-21.134	7850	8511	117214
Tamang_Nepal	HanS_Neijiang	Pingliangtai_LN	Mbuti	-0.006073	0.000288	-21.066	7834	8546	117214
Newar_Nepal	Yi_Lincang	Boshan_EN	Mbuti	-0.010063	0.000478	-21.057	7353	8469	110890
Newar_Nepal	Yi_Honghe	Yumin_EN	Mbuti	-0.008284	0.000394	-21.034	6614	7430	98542
Newar_Nepal	Bai_Guizhou	Bianbian_EN	Mbuti	-0.010398	0.000495	-21.016	5414	6262	81598
Newar_Nepal	HanY_Dali	Yumin_EN	Mbuti	-0.008491	0.000404	-21.009	6594	7430	98540
Newar_Nepal	Tibetan_Xunhua	Jiaozuoniecun_LBIA	Mbuti	-0.009529	0.000454	-21.005	7275	8306	108163
Tamang_Nepal	HanY_Kunming	Pingliangtai_LN	Mbuti	-0.005706	0.000272	-20.985	7847	8515	117215
Newar_Nepal	Menba_Nanning	Pingliangtai_LN	Mbuti	-0.011992	0.000573	-20.942	7750	9151	116878
Newar_Nepal	Tibetan_Xunhua	Wanggou_MN	Mbuti	-0.00915	0.000438	-20.9	6530	7418	97026
Newar_Nepal	Yi_Guizhou	Yumin_EN	Mbuti	-0.008491	0.000408	-20.82	6609	7446	98542
Newar_Nepal	HanG_Jinchang	Bianbian_EN	Mbuti	-0.010991	0.000528	-20.797	5381	6278	81582
Newar_Nepal	Yi_Xichang	Miaozigou_MN	Mbuti	-0.01037	0.0005	-20.749	2127	2456	31662
Newar_Nepal	Tibetan_Dujiangyan	Miaozigou_MN	Mbuti	-0.010608	0.000512	-20.71	2123	2459	31662
Tamang_Nepal	HanS_Yaan	Pingliangtai_LN	Mbuti	-0.006064	0.000293	-20.68	7828	8539	117212
Tamang_Nepal	HanG_Pingliang	Pingliangtai_LN	Mbuti	-0.005639	0.000273	-20.661	7853	8514	117214
Newar_Nepal	Mosuo_Yanyuan	Miaozigou_MN	Mbuti	-0.010695	0.000518	-20.641	2121	2460	31662
Newar_Nepal	Tibetan_Muli	Miaozigou_MN	Mbuti	-0.010547	0.000512	-20.613	2124	2457	31662
Newar_Nepal	Tibetan_Aba	Bianbian_EN	Mbuti	-0.01098	0.000533	-20.607	5378	6274	81595
Tamang_Nepal	Bai_Dali	Pingliangtai_LN	Mbuti	-0.005337	0.000259	-20.594	7868	8493	117215
Tamang_Nepal	HanY_Zhaotong	Pingliangtai_LN	Mbuti	-0.005824	0.000283	-20.581	7838	8520	117214
Tamang_Nepal	HanG_Lanzhou	Pingliangtai_LN	Mbuti	-0.005701	0.000277	-20.566	7848	8516	117215
Tamang_Nepal	Yi_Xichang	Pingliangtai_LN	Mbuti	-0.005097	0.000249	-20.495	7842	8437	116729
Newar_Nepal	Tibetan_Xunhua	Luoheguxiang_LBIA	Mbuti	-0.008944	0.000436	-20.493	7252	8214	107568
Tamang_Nepal	HanG_Qingyang	Pingliangtai_LN	Mbuti	-0.00555	0.000272	-20.418	7857	8508	117214
Newar_Nepal	Tibetan_Diqing	Jinchankou_LN	Mbuti	-0.009844	0.000482	-20.411	5615	6442	84016
Newar_Nepal	Hani_Puer	Yumin_EN	Mbuti	-0.008164	0.000401	-20.382	6625	7430	98540
Tamang_Nepal	HanS_Leshan	Wadian_LN	Mbuti	-0.005503	0.00027	-20.372	7814	8457	116801
Newar_Nepal	HanY_Chuxiong	Yumin_EN	Mbuti	-0.008971	0.000442	-20.297	6574	7458	98540
Newar_Nepal	Lahu_Puer	Pingliangtai_LN	Mbuti	-0.010818	0.000534	-20.271	7708	8960	115702
Tibetan_Zhuoni	HanS_Mianyang	Pingliangtai_LN	Mbuti	-0.00351	0.000173	-20.247	7887	8299	117316
Tibetan_Zhuoni	HanS_Deyang	Pingliangtai_LN	Mbuti	-0.00358	0.000178	-20.123	7881	8301	117321
Newar_Nepal	Yi_Kunming	Yumin_EN	Mbuti	-0.008252	0.00041	-20.115	6615	7429	98541
Newar_Nepal	Bai_Guizhou	Jinchankou_LN	Mbuti	-0.009902	0.000493	-20.079	5618	6450	84016
Newar_Nepal	HanG_Wuwei	Miaozigou_MN	Mbuti	-0.010926	0.000544	-20.069	2126	2473	31817
Newar_Nepal	Bai_Dali	Miaozigou_MN	Mbuti	-0.010458	0.000522	-20.052	2134	2467	31817
Tamang_Nepal	HanS_Bazhong	Luoheguxiang_LBIA	Mbuti	-0.005906	0.000295	-20.037	7162	7797	107568
Newar_Nepal	HanS_Zigong	Miaozigou_MN	Mbuti	-0.010976	0.000548	-20.027	2126	2475	31817
Tamang_Nepal	HanG_Zhangye	Pingliangtai_LN	Mbuti	-0.005853	0.000292	-20.021	7839	8525	117213
Tibetan_Zhuoni	HanS_Guangyuan	Pingliangtai_LN	Mbuti	-0.003586	0.000179	-20.018	7878	8299	117320
Newar_Nepal	Bai_Guizhou	Yumin_EN	Mbuti	-0.008852	0.000442	-20.013	6591	7463	98542
Newar_Nepal	Yi_Lincang	Bianbian_EN	Mbuti	-0.009562	0.000479	-19.976	5429	6210	81596
Tibetan_Zhuoni	HanS_Zigong	Pingliangtai_LN	Mbuti	-0.003812	0.000191	-19.938	7862	8309	117322
Tibetan_Zhuoni	HanS_Nanchong	Pingliangtai_LN	Mbuti	-0.003506	0.000176	-19.922	7893	8305	117322
Newar_Nepal	HanG_Jiuquan	Miaozigou_MN	Mbuti	-0.010907	0.000549	-19.861	2124	2471	31817
Newar_Nepal	Tibetan_Aba	Jinchankou_LN	Mbuti	-0.010221	0.000515	-19.859	5592	6451	84011
Tamang_Nepal	HanY_Yuxi	Pingliangtai_LN	Mbuti	-0.005613	0.000283	-19.848	7853	8510	117214
Tibetan_Zhuoni	Achang_China	Pingliangtai_LN	Mbuti	-0.003637	0.000183	-19.845	7875	8302	117322
Newar_Nepal	Tibetan_Diqing	Yumin_EN	Mbuti	-0.008901	0.00045	-19.799	6579	7456	98540
Newar_Nepal	Tibetan_Ganzi	Miaozigou_MN	Mbuti	-0.01102	0.000557	-19.784	2120	2471	31817
Newar_Nepal	HanY_Qujing	Miaozigou_MN	Mbuti	-0.010582	0.000535	-19.784	2130	2466	31817
Tibetan_Zhuoni	HanS_Dazhou	Pingliangtai_LN	Mbuti	-0.003542	0.000179	-19.768	7878	8294	117322
Tamang_Nepal	HanY_Honghe	Pingliangtai_LN	Mbuti	-0.005533	0.00028	-19.752	7863	8511	117215
Newar_Nepal	Qiang_Aba	Yumin_EN	Mbuti	-0.008959	0.000454	-19.748	6580	7463	98538
Newar_Nepal	Tibetan_Zhuoni	Yumin_EN	Mbuti	-0.006805	0.000345	-19.736	6718	7389	98542
Tamang_Nepal	HanY_Dali	Pingliangtai_LN	Mbuti	-0.005597	0.000284	-19.73	7854	8510	117213
Newar_Nepal	HanG_Jinchang	Jinchankou_LN	Mbuti	-0.01055	0.000535	-19.713	5584	6470	83995
Tamang_Nepal	Mosuo_Yanyuan	Pingliangtai_LN	Mbuti	-0.004981	0.000254	-19.624	7841	8423	116729
Tibetan_Zhuoni	HanS_Bazhong	Pingliangtai_LN	Mbuti	-0.003461	0.000177	-19.515	7885	8291	117322
Tamang_Nepal	HanG_Baiyin	Pingliangtai_LN	Mbuti	-0.005425	0.000278	-19.511	7872	8507	117215
Tibetan_Zhuoni	HanS_Suining	Pingliangtai_LN	Mbuti	-0.003453	0.000177	-19.491	7889	8294	117322
Newar_Nepal	HanG_Lanzhou	Miaozigou_MN	Mbuti	-0.010728	0.000551	-19.484	2130	2471	31817
Tamang_Nepal	Achang_China	Wadian_LN	Mbuti	-0.005536	0.000284	-19.466	7817	8464	116802
Newar_Nepal	HanY_Zhaotong	Miaozigou_MN	Mbuti	-0.010903	0.00056	-19.463	2124	2471	31817
Tamang_Nepal	HanS_Meishan	Wadian_LN	Mbuti	-0.005389	0.000277	-19.441	7831	8461	116801
Newar_Nepal	HanS_Guangyuan	Miaozigou_MN	Mbuti	-0.010901	0.000562	-19.413	2127	2474	31817
Tamang_Nepal	HanS_Guangyuan	Wadian_LN	Mbuti	-0.005521	0.000285	-19.388	7817	8462	116801
Tamang_Nepal	Yi_Guizhou	Pingliangtai_LN	Mbuti	-0.005622	0.00029	-19.383	7854	8513	117215
Tamang_Nepal	HanS_Chengdu	Luoheguxiang_LBIA	Mbuti	-0.005851	0.000302	-19.354	7174	7804	107568
Newar_Nepal	Tibetan_Xunhua	Xiaowu_MN	Mbuti	-0.00913	0.000472	-19.347	7777	8833	115641
Tamang_Nepal	Yi_Liangshan	Pingliangtai_LN	Mbuti	-0.005403	0.00028	-19.323	7857	8490	117214
Newar_Nepal	HanS_Meishan	Miaozigou_MN	Mbuti	-0.010856	0.000562	-19.301	2127	2472	31817
Tibetan_Zhuoni	HanS_Leshan	Pingliangtai_LN	Mbuti	-0.00364	0.000189	-19.295	7873	8300	117320
Newar_Nepal	Tibetan_Xunhua	Haojiatai_LN	Mbuti	-0.008938	0.000463	-19.283	5838	6615	86950
Tamang_Nepal	Tibetan_Dujiangyan	Pingliangtai_LN	Mbuti	-0.004873	0.000253	-19.274	7836	8405	116729
Tamang_Nepal	HanG_Tianshui	Pingliangtai_LN	Mbuti	-0.005587	0.00029	-19.265	7858	8513	117214
Newar_Nepal	HanS_Guangan	Miaozigou_MN	Mbuti	-0.010644	0.000553	-19.261	2132	2470	31817
Newar_Nepal	HanG_Qingyang	Miaozigou_MN	Mbuti	-0.010361	0.000539	-19.237	2136	2466	31817
Newar_Nepal	HanS_Deyang	Miaozigou_MN	Mbuti	-0.011051	0.000575	-19.218	2124	2476	31817
Tamang_Nepal	HanS_Meishan	Jiaozuoniecun_LBIA	Mbuti	-0.005721	0.000298	-19.197	7243	7861	108162
Newar_Nepal	HanY_Honghe	Miaozigou_MN	Mbuti	-0.010608	0.000553	-19.183	2133	2471	31817
Newar_Nepal	HanS_Yaan	Miaozigou_MN	Mbuti	-0.011233	0.000586	-19.179	2122	2479	31817
Newar_Nepal	HanS_Yibin	Miaozigou_MN	Mbuti	-0.010403	0.000544	-19.125	2134	2465	31817
Tamang_Nepal	HanS_Leshan	Luoheguxiang_LBIA	Mbuti	-0.005915	0.000309	-19.117	7161	7797	107567
Tamang_Nepal	Achang_China	Luoheguxiang_LBIA	Mbuti	-0.0059	0.00031	-19.048	7167	7802	107568
Tibetan_Zhuoni	HanS_Chengdu	Pingliangtai_LN	Mbuti	-0.003527	0.000185	-19.037	7886	8299	117322
Tamang_Nepal	HanS_Suining	Wadian_LN	Mbuti	-0.005382	0.000283	-19.01	7829	8458	116802
Tamang_Nepal	HanG_Dingxi	Pingliangtai_LN	Mbuti	-0.005602	0.000295	-18.99	7858	8515	117214
Newar_Nepal	HanS_Dazhou	Miaozigou_MN	Mbuti	-0.010646	0.000561	-18.967	2129	2468	31817
Tamang_Nepal	Tibetan_Ganzi	Pingliangtai_LN	Mbuti	-0.00514	0.000271	-18.945	7855	8457	117215
Tamang_Nepal	Tibetan_Muli	Pingliangtai_LN	Mbuti	-0.004726	0.00025	-18.943	7847	8399	116729
Tibetan_Zhuoni	HanS_Yibin	Pingliangtai_LN	Mbuti	-0.003368	0.000178	-18.932	7897	8292	117320
Newar_Nepal	HanS_Chengdu	Miaozigou_MN	Mbuti	-0.010831	0.000572	-18.93	2128	2472	31817
Tamang_Nepal	HanS_Chengdu	Wadian_LN	Mbuti	-0.005381	0.000285	-18.882	7834	8462	116802
Tibetan_Zhuoni	HanS_Ziyang	Pingliangtai_LN	Mbuti	-0.003547	0.000188	-18.854	7895	8311	117322
Tibetan_Zhuoni	HanS_Meishan	Pingliangtai_LN	Mbuti	-0.003446	0.000183	-18.84	7891	8296	117321
Tamang_Nepal	Yi_Kunming	Pingliangtai_LN	Mbuti	-0.005496	0.000292	-18.818	7852	8496	117213
Newar_Nepal	HanG_Tianshui	Miaozigou_MN	Mbuti	-0.010638	0.000565	-18.814	2127	2466	31816
Tamang_Nepal	HanS_Nanchong	Wadian_LN	Mbuti	-0.005316	0.000283	-18.808	7838	8459	116802
Newar_Nepal	HanS_Leshan	Miaozigou_MN	Mbuti	-0.010624	0.000565	-18.806	2129	2467	31817
Newar_Nepal	Yi_Chuxiong	Yumin_EN	Mbuti	-0.008288	0.000441	-18.775	6618	7434	98534
Newar_Nepal	HanS_Ziyang	Miaozigou_MN	Mbuti	-0.01069	0.00057	-18.759	2129	2470	31817
Tamang_Nepal	HanS_Meishan	Luoheguxiang_LBIA	Mbuti	-0.005674	0.000303	-18.727	7185	7795	107567
Newar_Nepal	Achang_China	Miaozigou_MN	Mbuti	-0.010545	0.000563	-18.727	2131	2466	31817
Newar_Nepal	HanG_Pingliang	Miaozigou_MN	Mbuti	-0.01041	0.000556	-18.72	2134	2465	31817
Tamang_Nepal	Tibetan_Dujiangyan	Shimao_LN	Mbuti	-0.004928	0.000264	-18.681	7757	8329	115934
Tibetan_Zhuoni	HanG_Wuwei	Pingliangtai_LN	Mbuti	-0.003318	0.000178	-18.668	7900	8289	117322
Newar_Nepal	HanY_Kunming	Miaozigou_MN	Mbuti	-0.010798	0.000579	-18.657	2129	2473	31817
Tamang_Nepal	Mosuo_Yanyuan	Wadian_LN	Mbuti	-0.004779	0.000256	-18.656	7819	8374	116320
Tamang_Nepal	HanS_Bazhong	Wadian_LN	Mbuti	-0.005479	0.000294	-18.631	7810	8450	116802
Newar_Nepal	Lahu_Puer	Wadian_LN	Mbuti	-0.010899	0.000586	-18.601	7687	8943	115301
Tamang_Nepal	Yi_Xichang	Wadian_LN	Mbuti	-0.004759	0.000256	-18.579	7827	8381	116320
Tamang_Nepal	HanS_Guangyuan	Dacaozi_IA	Mbuti	-0.00531	0.000286	-18.567	7622	8227	113920
Newar_Nepal	HanG_Longnan	Yumin_EN	Mbuti	-0.00925	0.000499	-18.545	6557	7469	98525
Newar_Nepal	HanS_Suining	Miaozigou_MN	Mbuti	-0.010609	0.000572	-18.541	2132	2470	31817
Tamang_Nepal	HanS_Bazhong	Shimao_LN	Mbuti	-0.00527	0.000284	-18.538	7776	8389	116419
Newar_Nepal	Yi_Lincang	Jinchankou_LN	Mbuti	-0.0096	0.000518	-18.533	5619	6425	84011
Tibetan_Zhuoni	HanS_Guangan	Pingliangtai_LN	Mbuti	-0.003329	0.00018	-18.53	7901	8291	117322
Tamang_Nepal	HanS_Mianyang	Wadian_LN	Mbuti	-0.005307	0.000287	-18.518	7836	8456	116797
Newar_Nepal	HanS_Nanchong	Miaozigou_MN	Mbuti	-0.010368	0.00056	-18.507	2137	2466	31817
Newar_Nepal	Lahu_Puer	Luoheguxiang_LBIA	Mbuti	-0.011003	0.000595	-18.502	7053	8222	106216
Tamang_Nepal	HanS_Suining	Luoheguxiang_LBIA	Mbuti	-0.005722	0.000309	-18.493	7181	7796	107568
Tamang_Nepal	Yi_Xichang	Shimao_LN	Mbuti	-0.004787	0.000259	-18.455	7779	8334	115934
Tibetan_Zhuoni	HanS_Neijiang	Pingliangtai_LN	Mbuti	-0.003577	0.000194	-18.451	7882	8302	117321
Tamang_Nepal	HanS_Mianyang	Luoheguxiang_LBIA	Mbuti	-0.005619	0.000305	-18.444	7188	7792	107563
Tamang_Nepal	Nakhi_Lijiang	Pingliangtai_LN	Mbuti	-0.005152	0.00028	-18.429	7884	8487	117214
Tamang_Nepal	HanS_Chengdu	Dacaozi_IA	Mbuti	-0.005346	0.00029	-18.418	7628	8237	113921
Tibetan_Zhuoni	Tibetan_Dujiangyan	Lajia_LN	Mbuti	-0.002949	0.00016	-18.411	7801	8142	115617
Tamang_Nepal	HanY_Chuxiong	Pingliangtai_LN	Mbuti	-0.00597	0.000325	-18.367	7834	8534	117206
Tamang_Nepal	HanS_Leshan	Dacaozi_IA	Mbuti	-0.005295	0.000288	-18.36	7617	8221	113920
Tamang_Nepal	HanS_Zigong	Luoheguxiang_LBIA	Mbuti	-0.005868	0.00032	-18.335	7167	7798	107568
Newar_Nepal	Menba_Nanning	Lajia_LN	Mbuti	-0.01045	0.00057	-18.328	7713	8922	115665
Tamang_Nepal	HanS_Zigong	Wadian_LN	Mbuti	-0.005553	0.000304	-18.295	7816	8465	116802
Tamang_Nepal	HanS_Guangyuan	Shimao_LN	Mbuti	-0.00517	0.000283	-18.29	7789	8391	116418
Tamang_Nepal	HanS_Meishan	Dacaozi_IA	Mbuti	-0.00512	0.00028	-18.288	7640	8223	113920
Newar_Nepal	Menba_Nanning	Shimao_LN	Mbuti	-0.011594	0.000634	-18.283	7679	9025	116082
Newar_Nepal	Tibetan_Xunhua	Haojiatai_LBIA	Mbuti	-0.008734	0.000478	-18.282	6177	6980	91956
Tamang_Nepal	HanS_Chengdu	Jiaozuoniecun_LBIA	Mbuti	-0.005724	0.000313	-18.274	7236	7856	108163
Tamang_Nepal	HanS_Deyang	Luoheguxiang_LBIA	Mbuti	-0.005788	0.000317	-18.273	7175	7797	107567
Tamang_Nepal	HanG_Jiuquan	Wadian_LN	Mbuti	-0.005184	0.000284	-18.255	7839	8445	116802
Tamang_Nepal	HanS_Suining	Jiaozuoniecun_LBIA	Mbuti	-0.00567	0.000311	-18.249	7241	7854	108163
Newar_Nepal	HanG_Zhangye	Miaozigou_MN	Mbuti	-0.010681	0.000585	-18.247	2129	2468	31817
Tibetan_Zhuoni	Achang_China	Wadian_LN	Mbuti	-0.003341	0.000183	-18.24	7858	8248	116909
Newar_Nepal	Yi_Liangshan	Miaozigou_MN	Mbuti	-0.010379	0.000569	-18.237	2135	2465	31817
Newar_Nepal	HanS_Bazhong	Miaozigou_MN	Mbuti	-0.010198	0.000559	-18.234	2137	2462	31817
Tamang_Nepal	Bai_Guizhou	Pingliangtai_LN	Mbuti	-0.005984	0.000328	-18.217	7851	8552	117213
Newar_Nepal	HanS_Mianyang	Miaozigou_MN	Mbuti	-0.010382	0.00057	-18.21	2134	2464	31816
Newar_Nepal	HanY_Yuxi	Miaozigou_MN	Mbuti	-0.010123	0.000556	-18.205	2136	2458	31817
Newar_Nepal	HanS_Liangshan	Miaozigou_MN	Mbuti	-0.010706	0.000588	-18.197	2126	2467	31817
Tamang_Nepal	Achang_China	Jiaozuoniecun_LBIA	Mbuti	-0.005748	0.000316	-18.194	7230	7852	108163
Tamang_Nepal	Achang_China	Dacaozi_IA	Mbuti	-0.005416	0.000298	-18.176	7618	8235	113921
Tamang_Nepal	HanS_Zigong	Shimao_LN	Mbuti	-0.005289	0.000291	-18.176	7780	8396	116419
Newar_Nepal	HanS_Luzhou	Miaozigou_MN	Mbuti	-0.010537	0.000581	-18.139	2131	2466	31817
Tamang_Nepal	HanY_Kunming	Wadian_LN	Mbuti	-0.005194	0.000286	-18.137	7841	8447	116802
Tamang_Nepal	Yi_Xichang	Luoheguxiang_LBIA	Mbuti	-0.004854	0.000268	-18.121	7191	7711	107126
Tamang_Nepal	HanS_Luzhou	Jiaozuoniecun_LBIA	Mbuti	-0.005859	0.000323	-18.117	7231	7865	108163
Tamang_Nepal	HanS_Guangan	Wadian_LN	Mbuti	-0.005226	0.000289	-18.11	7846	8457	116802
Tamang_Nepal	HanS_Yibin	Luoheguxiang_LBIA	Mbuti	-0.005567	0.000308	-18.088	7192	7791	107566
Tamang_Nepal	HanS_Nanchong	Jiaozuoniecun_LBIA	Mbuti	-0.005448	0.000301	-18.086	7255	7844	108163
Tamang_Nepal	HanS_Bazhong	Jiaozuoniecun_LBIA	Mbuti	-0.00567	0.000314	-18.083	7228	7841	108163
Tamang_Nepal	HanS_Guangyuan	Luoheguxiang_LBIA	Mbuti	-0.005574	0.000308	-18.083	7179	7778	107567
Tamang_Nepal	Yi_Xichang	Dacaozi_IA	Mbuti	-0.004686	0.000259	-18.081	7625	8156	113453
Tamang_Nepal	HanS_Leshan	Jiaozuoniecun_LBIA	Mbuti	-0.005638	0.000312	-18.075	7231	7841	108162
Tamang_Nepal	HanS_Ziyang	Luoheguxiang_LBIA	Mbuti	-0.005609	0.00031	-18.065	7191	7795	107568
Newar_Nepal	Lahu_Puer	Jiaozuoniecun_LBIA	Mbuti	-0.010889	0.000603	-18.056	7113	8276	106805
Tamang_Nepal	Achang_China	Shimao_LN	Mbuti	-0.005195	0.000288	-18.048	7788	8393	116419
Tamang_Nepal	HanS_Liangshan	Wadian_LN	Mbuti	-0.005468	0.000303	-18.044	7824	8463	116798
Tibetan_Zhuoni	HanS_Luzhou	Pingliangtai_LN	Mbuti	-0.00364	0.000202	-18.035	7885	8312	117322
Tamang_Nepal	HanS_Dazhou	Jiaozuoniecun_LBIA	Mbuti	-0.005683	0.000315	-18.012	7232	7847	108163
Tamang_Nepal	Yi_Honghe	Pingliangtai_LN	Mbuti	-0.005156	0.000286	-18.009	7886	8490	117215
Newar_Nepal	Lahu_Puer	Shimao_LN	Mbuti	-0.011039	0.000613	-18.002	7629	8898	114914
Tibetan_Zhuoni	HanS_Bazhong	Luoheguxiang_LBIA	Mbuti	-0.003427	0.00019	-18	7219	7588	107666
Tibetan_Zhuoni	HanS_Bazhong	Jiaozuoniecun_LBIA	Mbuti	-0.00345	0.000192	-17.992	7274	7648	108262
Tibetan_Zhuoni	HanS_Meishan	Jiaozuoniecun_LBIA	Mbuti	-0.003503	0.000195	-17.973	7275	7655	108261
Tamang_Nepal	Yi_Yuxi	Pingliangtai_LN	Mbuti	-0.00533	0.000297	-17.971	7863	8488	117214
Tamang_Nepal	HanS_Yaan	Luoheguxiang_LBIA	Mbuti	-0.005824	0.000324	-17.967	7174	7801	107565
Tamang_Nepal	HanS_Dazhou	Wadian_LN	Mbuti	-0.00526	0.000293	-17.956	7832	8447	116802
Tamang_Nepal	HanS_Meishan	Haojiatai_LBIA	Mbuti	-0.006039	0.000336	-17.951	6101	6656	91956
Tamang_Nepal	HanS_Zigong	Jiaozuoniecun_LBIA	Mbuti	-0.005752	0.000321	-17.942	7231	7853	108163
Tibetan_Zhuoni	Bai_Dali	Pingliangtai_LN	Mbuti	-0.002841	0.000158	-17.93	7940	8273	117322
Tamang_Nepal	HanS_Leshan	Shimao_LN	Mbuti	-0.005015	0.00028	-17.919	7794	8378	116418
Newar_Nepal	Tibetan_Xunhua	Boshan_EN	Mbuti	-0.008792	0.000491	-17.914	7447	8422	110898
Tamang_Nepal	HanY_Yuxi	Luoheguxiang_LBIA	Mbuti	-0.005382	0.0003	-17.91	7194	7773	107567
Tamang_Nepal	HanG_Wuwei	Wadian_LN	Mbuti	-0.005215	0.000292	-17.889	7829	8439	116802
Newar_Nepal	HanG_Dingxi	Miaozigou_MN	Mbuti	-0.010149	0.000569	-17.842	2135	2457	31817
Tibetan_Zhuoni	HanG_Jiuquan	Pingliangtai_LN	Mbuti	-0.003249	0.000182	-17.839	7904	8286	117322
Tamang_Nepal	HanS_Liangshan	Luoheguxiang_LBIA	Mbuti	-0.0057	0.00032	-17.831	7179	7792	107564
Newar_Nepal	Tibetan_Xunhua	Xiaogao_EN	Mbuti	-0.00864	0.000485	-17.824	7035	7932	103834
Tamang_Nepal	HanS_Nanchong	Dacaozi_IA	Mbuti	-0.005176	0.00029	-17.818	7640	8229	113921
Tamang_Nepal	HanS_Zigong	Haojiatai_LN	Mbuti	-0.00594	0.000334	-17.811	5765	6282	86950
Tamang_Nepal	HanG_Jiuquan	Luoheguxiang_LBIA	Mbuti	-0.005424	0.000305	-17.801	7197	7781	107568
Tamang_Nepal	HanS_Deyang	Wadian_LN	Mbuti	-0.005336	0.0003	-17.789	7830	8453	116801
Tamang_Nepal	HanS_Suining	Shimao_LN	Mbuti	-0.005048	0.000284	-17.788	7804	8392	116419
Newar_Nepal	HanG_Baiyin	Miaozigou_MN	Mbuti	-0.010341	0.000581	-17.788	2136	2465	31817
Tibetan_Zhuoni	HanS_Guangyuan	Wadian_LN	Mbuti	-0.003326	0.000187	-17.778	7863	8252	116907
Tibetan_Zhuoni	HanS_Bazhong	Wadian_LN	Mbuti	-0.003282	0.000185	-17.766	7862	8246	116909
Newar_Nepal	Tibetan_Xining	Miaozigou_MN	Mbuti	-0.009628	0.000543	-17.748	2149	2455	31817
Tibetan_Zhuoni	HanY_Kunming	Pingliangtai_LN	Mbuti	-0.003214	0.000181	-17.747	7914	8291	117322
Tamang_Nepal	HanS_Yibin	Wadian_LN	Mbuti	-0.005184	0.000292	-17.734	7844	8450	116800
Tamang_Nepal	HanG_Wuwei	Luoheguxiang_LBIA	Mbuti	-0.005464	0.000308	-17.731	7189	7776	107568
Tamang_Nepal	HanS_Guangan	Jiaozuoniecun_LBIA	Mbuti	-0.005484	0.000309	-17.731	7255	7848	108163
Tamang_Nepal	Achang_China	Haojiatai_LN	Mbuti	-0.005742	0.000324	-17.728	5772	6271	86950
Tamang_Nepal	HanS_Suining	Haojiatai_LBIA	Mbuti	-0.005821	0.000328	-17.726	6108	6643	91956
Tamang_Nepal	HanY_Qujing	Luoheguxiang_LBIA	Mbuti	-0.005516	0.000311	-17.722	7190	7784	107567
Tamang_Nepal	HanS_Chengdu	Shimao_LN	Mbuti	-0.005226	0.000295	-17.707	7793	8402	116419
Tamang_Nepal	Tibetan_Muli	Shimao_LN	Mbuti	-0.004704	0.000266	-17.705	7769	8315	115934
Tibetan_Zhuoni	HanS_Liangshan	Pingliangtai_LN	Mbuti	-0.003487	0.000197	-17.698	7887	8296	117317
Tamang_Nepal	HanY_Kunming	Dacaozi_IA	Mbuti	-0.005076	0.000287	-17.69	7639	8217	113921
Tamang_Nepal	HanG_Pingliang	Jiaozuoniecun_LBIA	Mbuti	-0.005283	0.000299	-17.681	7262	7834	108162
Tamang_Nepal	Tibetan_Dujiangyan	Dacaozi_IA	Mbuti	-0.004753	0.000269	-17.658	7604	8143	113453
Tamang_Nepal	HanS_Mianyang	Dacaozi_IA	Mbuti	-0.005209	0.000295	-17.658	7634	8227	113916
Tamang_Nepal	HanS_Bazhong	Haojiatai_LBIA	Mbuti	-0.005769	0.000327	-17.652	6103	6633	91956
Tamang_Nepal	HanS_Nanchong	Luoheguxiang_LBIA	Mbuti	-0.00534	0.000303	-17.652	7200	7775	107568
Tamang_Nepal	HanS_Neijiang	Wadian_LN	Mbuti	-0.005295	0.0003	-17.645	7838	8456	116801
Tibetan_Zhuoni	Yi_Xichang	Lajia_LN	Mbuti	-0.00266	0.000151	-17.642	7825	8133	115617
Tamang_Nepal	Achang_China	Bianbian_EN	Mbuti	-0.006173	0.00035	-17.635	5396	5900	81599
Tibetan_Zhuoni	Achang_China	Dacaozi_IA	Mbuti	-0.003299	0.000187	-17.631	7654	8030	114020
Newar_Nepal	Menba_Nanning	Wadian_LN	Mbuti	-0.010925	0.00062	-17.631	7779	9052	116466
Tamang_Nepal	HanG_Pingliang	Wadian_LN	Mbuti	-0.005038	0.000286	-17.63	7852	8440	116801
Tamang_Nepal	HanS_Guangyuan	Jiaozuoniecun_LBIA	Mbuti	-0.005415	0.000307	-17.626	7248	7834	108162
Tamang_Nepal	HanS_Leshan	Haojiatai_LN	Mbuti	-0.005632	0.00032	-17.617	5777	6266	86949
Tamang_Nepal	Bai_Dali	Wadian_LN	Mbuti	-0.004812	0.000273	-17.597	7862	8424	116802
Tamang_Nepal	HanG_Lanzhou	Wadian_LN	Mbuti	-0.005059	0.000288	-17.591	7847	8438	116802
Tamang_Nepal	HanS_Guangan	Dacaozi_IA	Mbuti	-0.005171	0.000294	-17.586	7644	8233	113921
Tamang_Nepal	HanS_Deyang	Dacaozi_IA	Mbuti	-0.005294	0.000301	-17.577	7624	8228	113920
Tamang_Nepal	Mosuo_Yanyuan	Shimao_LN	Mbuti	-0.004717	0.000269	-17.557	7778	8325	115934
Tamang_Nepal	HanS_Luzhou	Wadian_LN	Mbuti	-0.005507	0.000314	-17.544	7824	8467	116802
Tibetan_Zhuoni	HanY_Qujing	Pingliangtai_LN	Mbuti	-0.003147	0.000179	-17.542	7916	8285	117321
Tamang_Nepal	HanG_Wuwei	Jiaozuoniecun_LBIA	Mbuti	-0.00541	0.000309	-17.531	7251	7836	108163
Tamang_Nepal	HanS_Zigong	Dacaozi_IA	Mbuti	-0.005341	0.000305	-17.525	7620	8229	113921
Tamang_Nepal	HanG_Qingyang	Luoheguxiang_LBIA	Mbuti	-0.005266	0.000301	-17.518	7206	7772	107567
Tibetan_Zhuoni	HanS_Mianyang	Dacaozi_IA	Mbuti	-0.003087	0.000176	-17.513	7669	8021	114014
Tamang_Nepal	HanS_Mianyang	Jiaozuoniecun_LBIA	Mbuti	-0.005528	0.000316	-17.508	7250	7848	108158
Tamang_Nepal	Achang_China	Haojiatai_LBIA	Mbuti	-0.005854	0.000335	-17.491	6103	6642	91956
Newar_Nepal	Qiang_Mianyang	Miaozigou_MN	Mbuti	-0.01032	0.00059	-17.49	2133	2461	31817
Tamang_Nepal	HanS_Suining	Dacaozi_IA	Mbuti	-0.005198	0.000297	-17.487	7632	8224	113921
Tamang_Nepal	HanY_Qujing	Dacaozi_IA	Mbuti	-0.005152	0.000295	-17.487	7635	8222	113920
Tamang_Nepal	HanS_Zigong	Bianbian_EN	Mbuti	-0.006355	0.000364	-17.483	5391	5910	81599
Newar_Nepal	HanG_Jinchang	Yumin_EN	Mbuti	-0.009067	0.000519	-17.482	6576	7469	98518
Tamang_Nepal	HanS_Ziyang	Wadian_LN	Mbuti	-0.005159	0.000295	-17.46	7850	8453	116802
Tamang_Nepal	HanS_Chengdu	Haojiatai_LBIA	Mbuti	-0.00617	0.000353	-17.458	6095	6662	91956
Tibetan_Zhuoni	HanG_Pingliang	Pingliangtai_LN	Mbuti	-0.003149	0.00018	-17.456	7911	8281	117321
Tibetan_Zhuoni	HanS_Suining	Wadian_LN	Mbuti	-0.003188	0.000183	-17.45	7872	8245	116909
Tamang_Nepal	HanG_Wuwei	Shimao_LN	Mbuti	-0.005133	0.000294	-17.444	7792	8389	116419
Tamang_Nepal	HanS_Neijiang	Shimao_LN	Mbuti	-0.005146	0.000295	-17.428	7801	8400	116418
Tibetan_Zhuoni	HanS_Mianyang	Jiaozuoniecun_LBIA	Mbuti	-0.003307	0.00019	-17.423	7290	7648	108256
Tamang_Nepal	HanY_Kunming	Luoheguxiang_LBIA	Mbuti	-0.005356	0.000307	-17.423	7200	7776	107568
Tamang_Nepal	HanG_Zhangye	Luoheguxiang_LBIA	Mbuti	-0.005485	0.000315	-17.422	7191	7781	107566
Tamang_Nepal	HanS_Dazhou	Dacaozi_IA	Mbuti	-0.005109	0.000293	-17.421	7634	8216	113921
Newar_Nepal	Yi_Lincang	Yumin_EN	Mbuti	-0.00811	0.000466	-17.421	6620	7419	98536
Newar_Nepal	Tibetan_Xunhua	Bianbian_EN	Mbuti	-0.008936	0.000513	-17.42	5473	6203	81599
Tamang_Nepal	HanS_Guangan	Luoheguxiang_LBIA	Mbuti	-0.005402	0.00031	-17.417	7203	7785	107568
Tibetan_Zhuoni	HanY_Zhaotong	Pingliangtai_LN	Mbuti	-0.003329	0.000191	-17.414	7895	8285	117321
Newar_Nepal	HanY_Dali	Miaozigou_MN	Mbuti	-0.010203	0.000586	-17.407	2135	2460	31817
Tamang_Nepal	HanS_Bazhong	Haojiatai_LN	Mbuti	-0.005529	0.000318	-17.405	5775	6256	86950
Tamang_Nepal	HanS_Neijiang	Luoheguxiang_LBIA	Mbuti	-0.0058	0.000333	-17.402	7180	7804	107567
Tamang_Nepal	HanS_Suining	Bianbian_EN	Mbuti	-0.006104	0.000351	-17.398	5399	5897	81599
Tamang_Nepal	HanG_Pingliang	Luoheguxiang_LBIA	Mbuti	-0.005311	0.000305	-17.397	7203	7775	107567
Tamang_Nepal	Tibetan_Dujiangyan	Wadian_LN	Mbuti	-0.004622	0.000266	-17.395	7816	8354	116320
Tibetan_Zhuoni	HanS_Leshan	Wadian_LN	Mbuti	-0.003312	0.00019	-17.394	7861	8248	116907
Tamang_Nepal	HanS_Ziyang	Haojiatai_LN	Mbuti	-0.005698	0.000328	-17.392	5779	6275	86950
Tamang_Nepal	HanG_Jiuquan	Dacaozi_IA	Mbuti	-0.005099	0.000293	-17.377	7642	8223	113921
Newar_Nepal	Menba_Nanning	Dacaozi_IA	Mbuti	-0.010169	0.000585	-17.373	7598	8754	113593
Newar_Nepal	Menba_Nanning	Haojiatai_LN	Mbuti	-0.011839	0.000682	-17.37	5710	6737	86692
Tamang_Nepal	Bai_Dali	Haojiatai_LBIA	Mbuti	-0.00544	0.000313	-17.364	6127	6627	91956
Tamang_Nepal	Hani_Puer	Pingliangtai_LN	Mbuti	-0.005175	0.000298	-17.338	7885	8491	117213
Tamang_Nepal	Tibetan_Muli	Wadian_LN	Mbuti	-0.004507	0.00026	-17.333	7825	8350	116320
Tamang_Nepal	HanY_Zhaotong	Luoheguxiang_LBIA	Mbuti	-0.00557	0.000321	-17.333	7184	7783	107567
Tamang_Nepal	HanS_Meishan	Bianbian_EN	Mbuti	-0.00594	0.000343	-17.331	5409	5894	81598
Tamang_Nepal	HanS_Suining	Haojiatai_LN	Mbuti	-0.005519	0.000319	-17.321	5786	6266	86950
Tamang_Nepal	Tibetan_Muli	Dacaozi_IA	Mbuti	-0.004624	0.000267	-17.312	7613	8138	113453
Tamang_Nepal	Yi_Liangshan	Wadian_LN	Mbuti	-0.005015	0.00029	-17.295	7843	8429	116801
Tamang_Nepal	HanS_Deyang	Haojiatai_LBIA	Mbuti	-0.006018	0.000348	-17.287	6099	6653	91955
Tamang_Nepal	HanS_Nanchong	Shimao_LN	Mbuti	-0.004956	0.000287	-17.284	7811	8388	116419
Tamang_Nepal	HanY_Qujing	Wadian_LN	Mbuti	-0.005056	0.000293	-17.283	7849	8440	116801
Tamang_Nepal	HanS_Yibin	Jiaozuoniecun_LBIA	Mbuti	-0.005465	0.000316	-17.282	7258	7849	108161
Newar_Nepal	Yi_Kunming	Miaozigou_MN	Mbuti	-0.010627	0.000615	-17.282	2131	2469	31817
Tamang_Nepal	Tibetan_Dujiangyan	Luoheguxiang_LBIA	Mbuti	-0.004711	0.000273	-17.279	7180	7684	107126
Tamang_Nepal	HanS_Chengdu	Haojiatai_LN	Mbuti	-0.005549	0.000321	-17.274	5790	6273	86950
Tamang_Nepal	HanY_Zhaotong	Wadian_LN	Mbuti	-0.005219	0.000302	-17.274	7837	8447	116801
Tibetan_Zhuoni	HanS_Guangyuan	Dacaozi_IA	Mbuti	-0.003191	0.000185	-17.273	7659	8023	114018
Newar_Nepal	Menba_Nanning	Wanggou_MN	Mbuti	-0.01093	0.000633	-17.265	6437	7495	96751
Tibetan_Zhuoni	Tibetan_Muli	Lajia_LN	Mbuti	-0.002782	0.000161	-17.264	7817	8139	115617
Tamang_Nepal	HanS_Meishan	Shimao_LN	Mbuti	-0.005052	0.000293	-17.26	7801	8389	116418
Tamang_Nepal	Qiang_Mianyang	Luoheguxiang_LBIA	Mbuti	-0.005498	0.000319	-17.255	7181	7773	107567
Tamang_Nepal	Qiang_Mianyang	Jiaozuoniecun_LBIA	Mbuti	-0.005408	0.000314	-17.247	7242	7826	108162
Newar_Nepal	Tibetan_Gannan	Miaozigou_MN	Mbuti	-0.009811	0.000569	-17.23	2149	2461	31817
Tibetan_Zhuoni	HanS_Suining	Jiaozuoniecun_LBIA	Mbuti	-0.003449	0.0002	-17.221	7280	7653	108262
Tibetan_Zhuoni	Achang_China	Luoheguxiang_LBIA	Mbuti	-0.003424	0.000199	-17.22	7220	7588	107666
Tamang_Nepal	HanS_Meishan	Haojiatai_LN	Mbuti	-0.005646	0.000328	-17.212	5784	6275	86950
Newar_Nepal	Yi_Guizhou	Miaozigou_MN	Mbuti	-0.010076	0.000586	-17.205	2140	2460	31817
Tamang_Nepal	HanG_Qingyang	Wadian_LN	Mbuti	-0.004923	0.000286	-17.197	7856	8431	116801
Newar_Nepal	Menba_Nanning	Luoheguxiang_LBIA	Mbuti	-0.010907	0.000634	-17.197	7141	8311	107259
Tamang_Nepal	Yi_Xichang	Jiaozuoniecun_LBIA	Mbuti	-0.004768	0.000277	-17.194	7252	7766	107721
Tamang_Nepal	HanG_Baiyin	Luoheguxiang_LBIA	Mbuti	-0.005094	0.000296	-17.19	7220	7768	107568
Tibetan_Zhuoni	Achang_China	Jiaozuoniecun_LBIA	Mbuti	-0.003531	0.000205	-17.189	7270	7652	108262
Tamang_Nepal	Qiang_Mianyang	Wadian_LN	Mbuti	-0.005195	0.000302	-17.184	7826	8433	116801
Tibetan_Zhuoni	HanS_Leshan	Dacaozi_IA	Mbuti	-0.003179	0.000185	-17.174	7659	8021	114018
Tamang_Nepal	HanS_Dazhou	Luoheguxiang_LBIA	Mbuti	-0.00543	0.000316	-17.17	7190	7774	107568
Tibetan_Zhuoni	HanG_Zhangye	Pingliangtai_LN	Mbuti	-0.003358	0.000196	-17.168	7899	8293	117320
Tamang_Nepal	HanS_Deyang	Jiaozuoniecun_LBIA	Mbuti	-0.005519	0.000322	-17.16	7246	7843	108162
Tamang_Nepal	Bai_Dali	Luoheguxiang_LBIA	Mbuti	-0.004903	0.000286	-17.159	7220	7747	107568
Tamang_Nepal	HanG_Jiuquan	Jiaozuoniecun_LBIA	Mbuti	-0.005453	0.000318	-17.15	7254	7844	108163
Tamang_Nepal	HanS_Ziyang	Dacaozi_IA	Mbuti	-0.005148	0.0003	-17.147	7642	8228	113921
Tamang_Nepal	HanY_Honghe	Jiaozuoniecun_LBIA	Mbuti	-0.005199	0.000303	-17.131	7269	7832	108163
Newar_Nepal	Nakhi_Lijiang	Miaozigou_MN	Mbuti	-0.009977	0.000583	-17.126	2146	2463	31817
Tamang_Nepal	Bai_Dali	Shimao_LN	Mbuti	-0.004765	0.000278	-17.112	7817	8372	116419
Tibetan_Zhuoni	HanS_Mianyang	Wadian_LN	Mbuti	-0.003111	0.000182	-17.108	7877	8241	116903
Tamang_Nepal	Yi_Chuxiong	Pingliangtai_LN	Mbuti	-0.005217	0.000305	-17.104	7883	8495	117202
Tamang_Nepal	HanS_Mianyang	Shimao_LN	Mbuti	-0.005016	0.000293	-17.098	7803	8387	116414
Tamang_Nepal	HanY_Kunming	Shimao_LN	Mbuti	-0.00491	0.000287	-17.098	7811	8382	116419
Tibetan_Zhuoni	HanS_Deyang	Dacaozi_IA	Mbuti	-0.003173	0.000186	-17.09	7661	8023	114019
Tamang_Nepal	Bai_Dali	Jiaozuoniecun_LBIA	Mbuti	-0.005034	0.000295	-17.09	7271	7816	108163
Tamang_Nepal	HanG_Qingyang	Shimao_LN	Mbuti	-0.004906	0.000287	-17.087	7812	8383	116418
Tamang_Nepal	HanS_Luzhou	Luoheguxiang_LBIA	Mbuti	-0.005559	0.000325	-17.079	7187	7785	107568
Tamang_Nepal	HanS_Nanchong	Haojiatai_LBIA	Mbuti	-0.005865	0.000343	-17.077	6109	6648	91956
Tamang_Nepal	HanG_Jiuquan	Bianbian_EN	Mbuti	-0.005939	0.000348	-17.075	5410	5895	81599
Newar_Nepal	HanS_Neijiang	Miaozigou_MN	Mbuti	-0.010197	0.000598	-17.062	2140	2464	31817
Tamang_Nepal	HanS_Deyang	Shimao_LN	Mbuti	-0.005147	0.000302	-17.06	7796	8395	116418
Tamang_Nepal	HanS_Leshan	Wanggou_MN	Mbuti	-0.004914	0.000288	-17.053	6511	6988	97025
Tamang_Nepal	HanS_Mianyang	Haojiatai_LBIA	Mbuti	-0.005729	0.000336	-17.048	6114	6641	91952
Tamang_Nepal	HanS_Bazhong	Dacaozi_IA	Mbuti	-0.005117	0.0003	-17.047	7626	8209	113921
Tamang_Nepal	HanS_Mianyang	Haojiatai_LN	Mbuti	-0.005393	0.000316	-17.043	5793	6262	86950
Tamang_Nepal	HanS_Deyang	Haojiatai_LN	Mbuti	-0.005511	0.000323	-17.04	5785	6264	86950
Tamang_Nepal	HanS_Liangshan	Shimao_LN	Mbuti	-0.005209	0.000306	-17.033	7788	8394	116415
Newar_Nepal	Tibetan_Xunhua	Jinchankou_LN	Mbuti	-0.008843	0.000519	-17.032	5677	6420	84018
Tamang_Nepal	Bai_Dali	Dacaozi_IA	Mbuti	-0.004667	0.000274	-17.029	7661	8193	113921
Tamang_Nepal	HanG_Wuwei	Haojiatai_LBIA	Mbuti	-0.005827	0.000342	-17.029	6106	6642	91956
Tamang_Nepal	HanG_Lanzhou	Luoheguxiang_LBIA	Mbuti	-0.005394	0.000317	-17.027	7197	7778	107568
Tibetan_Zhuoni	Yi_Xichang	Pingliangtai_LN	Mbuti	-0.002599	0.000153	-17.026	7933	8237	116829
Tibetan_Zhuoni	HanS_Deyang	Jiaozuoniecun_LBIA	Mbuti	-0.003306	0.000194	-17.018	7285	7643	108261
Tamang_Nepal	HanG_Pingliang	Shimao_LN	Mbuti	-0.004986	0.000293	-17.003	7809	8389	116418
Tamang_Nepal	HanG_Longnan	Pingliangtai_LN	Mbuti	-0.005998	0.000353	-17.002	7821	8524	117188
Tibetan_Zhuoni	HanS_Suining	Dacaozi_IA	Mbuti	-0.003079	0.000181	-16.996	7667	8018	114020
Tamang_Nepal	HanS_Yibin	Haojiatai_LN	Mbuti	-0.005524	0.000325	-16.995	5791	6271	86950
Newar_Nepal	Lahu_Puer	Lajia_LN	Mbuti	-0.009581	0.000564	-16.992	7682	8779	114493
Tibetan_Zhuoni	HanS_Meishan	Luoheguxiang_LBIA	Mbuti	-0.003196	0.000188	-16.987	7232	7576	107665
Tamang_Nepal	HanS_Dazhou	Shimao_LN	Mbuti	-0.005073	0.000299	-16.979	7796	8386	116419
Newar_Nepal	Lahu_Puer	Dacaozi_IA	Mbuti	-0.010054	0.000593	-16.963	7520	8651	112456
Tamang_Nepal	HanS_Luzhou	Shimao_LN	Mbuti	-0.005268	0.000311	-16.96	7792	8405	116419
Tamang_Nepal	HanY_Qujing	Shimao_LN	Mbuti	-0.004958	0.000292	-16.956	7806	8384	116418
Tibetan_Zhuoni	HanG_Qingyang	Pingliangtai_LN	Mbuti	-0.003059	0.00018	-16.955	7923	8282	117321
Tibetan_Zhuoni	HanS_Chengdu	Dacaozi_IA	Mbuti	-0.003225	0.00019	-16.938	7663	8031	114020
Tamang_Nepal	HanG_Lanzhou	Dacaozi_IA	Mbuti	-0.005033	0.000297	-16.937	7645	8218	113921
Tibetan_Zhuoni	Tibetan_Dujiangyan	Dacaozi_IA	Mbuti	-0.002627	0.000155	-16.936	7685	7983	113546
Tamang_Nepal	HanG_Dingxi	Luoheguxiang_LBIA	Mbuti	-0.005578	0.000329	-16.933	7191	7791	107567
Tibetan_Zhuoni	HanG_Lanzhou	Pingliangtai_LN	Mbuti	-0.003211	0.00019	-16.926	7911	8288	117322
Tamang_Nepal	HanY_Honghe	Wadian_LN	Mbuti	-0.004914	0.000291	-16.9	7864	8438	116802
Tamang_Nepal	HanS_Ziyang	Shimao_LN	Mbuti	-0.004962	0.000294	-16.893	7811	8389	116419
Tamang_Nepal	HanY_Dali	Luoheguxiang_LBIA	Mbuti	-0.005251	0.000311	-16.89	7205	7770	107566
Newar_Nepal	Tibetan_Aba	Yumin_EN	Mbuti	-0.008371	0.000496	-16.885	6603	7428	98534
Tamang_Nepal	HanS_Leshan	Haojiatai_LBIA	Mbuti	-0.00586	0.000347	-16.881	6100	6638	91955
Tamang_Nepal	Yi_Xichang	Bianbian_EN	Mbuti	-0.00524	0.00031	-16.88	5409	5835	81303
Tamang_Nepal	HanG_Tianshui	Luoheguxiang_LBIA	Mbuti	-0.005276	0.000313	-16.862	7204	7772	107567
Tibetan_Zhuoni	HanY_Honghe	Pingliangtai_LN	Mbuti	-0.003042	0.00018	-16.858	7927	8284	117322
Tamang_Nepal	Mosuo_Yanyuan	Dacaozi_IA	Mbuti	-0.004598	0.000273	-16.854	7624	8145	113453
Tamang_Nepal	HanG_Baiyin	Shimao_LN	Mbuti	-0.004942	0.000293	-16.852	7817	8392	116419
Tamang_Nepal	HanS_Yaan	Wadian_LN	Mbuti	-0.005413	0.000321	-16.842	7827	8459	116799
Tibetan_Zhuoni	HanS_Meishan	Wadian_LN	Mbuti	-0.003197	0.00019	-16.837	7869	8243	116908
Tamang_Nepal	Mosuo_Yanyuan	Haojiatai_LN	Mbuti	-0.004767	0.000283	-16.835	5783	6196	86610
Newar_Nepal	Menba_Nanning	Jiaozuoniecun_LBIA	Mbuti	-0.010916	0.000648	-16.835	7201	8379	107854
Tibetan_Zhuoni	HanS_Chengdu	Luoheguxiang_LBIA	Mbuti	-0.003372	0.0002	-16.826	7224	7587	107666
Tamang_Nepal	HanS_Chengdu	Bianbian_EN	Mbuti	-0.006036	0.000359	-16.82	5407	5900	81599
Tamang_Nepal	HanS_Ziyang	Bianbian_EN	Mbuti	-0.00599	0.000356	-16.812	5414	5903	81599
Newar_Nepal	Hani_Puer	Miaozigou_MN	Mbuti	-0.009889	0.000588	-16.811	2145	2459	31817
Tamang_Nepal	HanS_Yibin	Dacaozi_IA	Mbuti	-0.005114	0.000304	-16.808	7642	8225	113919
Tamang_Nepal	HanG_Baiyin	Wadian_LN	Mbuti	-0.004851	0.000289	-16.803	7870	8436	116802
Tamang_Nepal	Qiang_Mianyang	Shimao_LN	Mbuti	-0.004845	0.000288	-16.8	7799	8363	116418
Tibetan_Zhuoni	HanS_Nanchong	Wadian_LN	Mbuti	-0.003119	0.000186	-16.798	7882	8246	116909
Tamang_Nepal	HanS_Guangyuan	Haojiatai_LBIA	Mbuti	-0.005765	0.000343	-16.797	6106	6636	91955
Tamang_Nepal	HanS_Yaan	Shimao_LN	Mbuti	-0.005431	0.000323	-16.796	7782	8415	116416
Tibetan_Zhuoni	HanS_Meishan	Dacaozi_IA	Mbuti	-0.003002	0.000179	-16.795	7672	8015	114019
Tamang_Nepal	HanY_Zhaotong	Jiaozuoniecun_LBIA	Mbuti	-0.00548	0.000326	-16.792	7244	7837	108162
Tibetan_Zhuoni	Mosuo_Yanyuan	Lajia_LN	Mbuti	-0.002787	0.000166	-16.791	7817	8140	115617
Tamang_Nepal	HanG_Qingyang	Jiaozuoniecun_LBIA	Mbuti	-0.005133	0.000306	-16.786	7269	7824	108162
Tamang_Nepal	HanS_Guangyuan	Haojiatai_LN	Mbuti	-0.005391	0.000321	-16.782	5786	6255	86950
Tamang_Nepal	Yi_Xichang	Haojiatai_LBIA	Mbuti	-0.00503	0.0003	-16.764	6115	6576	91586
Tamang_Nepal	HanG_Zhangye	Wadian_LN	Mbuti	-0.005057	0.000302	-16.744	7849	8440	116800
Tibetan_Zhuoni	HanS_Chengdu	Wadian_LN	Mbuti	-0.003182	0.00019	-16.733	7873	8245	116909
Tibetan_Zhuoni	HanS_Chengdu	Jiaozuoniecun_LBIA	Mbuti	-0.003502	0.000209	-16.732	7275	7655	108262
Tamang_Nepal	HanS_Dazhou	Haojiatai_LBIA	Mbuti	-0.005937	0.000355	-16.73	6100	6646	91956
Newar_Nepal	Tibetan_Gangcha	Miaozigou_MN	Mbuti	-0.008754	0.000523	-16.727	2165	2443	31817
Tamang_Nepal	HanS_Liangshan	Dacaozi_IA	Mbuti	-0.005195	0.000311	-16.726	7632	8223	113917
Tibetan_Zhuoni	HanS_Nanchong	Jiaozuoniecun_LBIA	Mbuti	-0.003226	0.000193	-16.72	7295	7645	108262
Tamang_Nepal	HanS_Liangshan	Jiaozuoniecun_LBIA	Mbuti	-0.005455	0.000326	-16.72	7245	7835	108159
Tamang_Nepal	HanG_Jiuquan	Haojiatai_LN	Mbuti	-0.00528	0.000316	-16.711	5791	6250	86950
Newar_Nepal	Qiang_Aba	Miaozigou_MN	Mbuti	-0.011313	0.000677	-16.705	2122	2482	31816
Tibetan_Zhuoni	HanS_Luzhou	Jiaozuoniecun_LBIA	Mbuti	-0.003646	0.000218	-16.704	7273	7668	108262
Tamang_Nepal	HanY_Dali	Shimao_LN	Mbuti	-0.004994	0.000299	-16.699	7807	8388	116417
Tibetan_Zhuoni	Yi_Xichang	Dacaozi_IA	Mbuti	-0.002556	0.000153	-16.696	7694	7984	113546
Tibetan_Zhuoni	HanS_Deyang	Wadian_LN	Mbuti	-0.003142	0.000188	-16.685	7874	8241	116908
Tamang_Nepal	Mosuo_Yanyuan	Luoheguxiang_LBIA	Mbuti	-0.004644	0.000278	-16.677	7195	7693	107126
Tamang_Nepal	HanY_Yuxi	Shimao_LN	Mbuti	-0.005054	0.000303	-16.677	7801	8389	116418
Tamang_Nepal	Yi_Liangshan	Shimao_LN	Mbuti	-0.004718	0.000283	-16.675	7810	8360	116418
Tamang_Nepal	Tibetan_Ganzi	Wadian_LN	Mbuti	-0.004646	0.000279	-16.674	7848	8390	116802
Newar_Nepal	HanY_Chuxiong	Miaozigou_MN	Mbuti	-0.01065	0.000639	-16.672	2130	2468	31815
Tamang_Nepal	HanY_Qujing	Jiaozuoniecun_LBIA	Mbuti	-0.005371	0.000322	-16.668	7258	7839	108162
Tamang_Nepal	HanG_Wuwei	Dacaozi_IA	Mbuti	-0.005005	0.000301	-16.656	7640	8210	113921
Tamang_Nepal	HanS_Yibin	Haojiatai_LBIA	Mbuti	-0.00571	0.000343	-16.652	6119	6644	91954
Tamang_Nepal	HanG_Jiuquan	Shimao_LN	Mbuti	-0.004949	0.000297	-16.645	7807	8384	116419
Tamang_Nepal	HanS_Luzhou	Dacaozi_IA	Mbuti	-0.005208	0.000313	-16.642	7632	8226	113921
Tamang_Nepal	Yi_Liangshan	Luoheguxiang_LBIA	Mbuti	-0.005183	0.000311	-16.641	7201	7758	107567
Tamang_Nepal	HanS_Zigong	Haojiatai_LBIA	Mbuti	-0.005962	0.000358	-16.632	6099	6648	91956
Newar_Nepal	Menba_Nanning	Xiaowu_MN	Mbuti	-0.011742	0.000706	-16.626	7641	8995	115308
Tamang_Nepal	HanS_Deyang	Bianbian_EN	Mbuti	-0.006145	0.00037	-16.625	5405	5906	81598
Newar_Nepal	Yi_Honghe	Miaozigou_MN	Mbuti	-0.009314	0.00056	-16.618	2152	2449	31817
Tamang_Nepal	HanG_Tianshui	Jiaozuoniecun_LBIA	Mbuti	-0.005262	0.000317	-16.599	7265	7834	108162
Tibetan_Zhuoni	HanS_Dazhou	Jiaozuoniecun_LBIA	Mbuti	-0.003468	0.000209	-16.594	7270	7646	108262
Tamang_Nepal	Qiang_Mianyang	Dacaozi_IA	Mbuti	-0.00517	0.000312	-16.575	7622	8211	113920
Tamang_Nepal	HanS_Ziyang	Haojiatai_LBIA	Mbuti	-0.005863	0.000354	-16.569	6116	6655	91956
Tamang_Nepal	Tibetan_Muli	Luoheguxiang_LBIA	Mbuti	-0.004458	0.000269	-16.564	7196	7673	107126
Tibetan_Zhuoni	Yi_Xichang	Shimao_LN	Mbuti	-0.002586	0.000156	-16.56	7856	8156	116034
Tamang_Nepal	HanG_Lanzhou	Shimao_LN	Mbuti	-0.004862	0.000294	-16.557	7810	8376	116419
Tamang_Nepal	HanS_Yaan	Dacaozi_IA	Mbuti	-0.005319	0.000322	-16.537	7627	8232	113918
Newar_Nepal	Yi_Yuxi	Miaozigou_MN	Mbuti	-0.009881	0.000598	-16.534	2141	2456	31817
Tamang_Nepal	HanS_Bazhong	Bianbian_EN	Mbuti	-0.005826	0.000352	-16.531	5403	5878	81599
Tamang_Nepal	HanG_Pingliang	Wanggou_MN	Mbuti	-0.004847	0.000293	-16.526	6529	6999	97026
Tamang_Nepal	HanG_Lanzhou	Haojiatai_LN	Mbuti	-0.005358	0.000324	-16.512	5789	6254	86950
Tamang_Nepal	HanY_Honghe	Luoheguxiang_LBIA	Mbuti	-0.005073	0.000307	-16.51	7220	7765	107568
Tibetan_Zhuoni	HanS_Nanchong	Dacaozi_IA	Mbuti	-0.003055	0.000185	-16.508	7677	8025	114020
Tamang_Nepal	HanS_Leshan	Bianbian_EN	Mbuti	-0.005933	0.00036	-16.501	5404	5888	81599
Tibetan_Zhuoni	Qiang_Mianyang	Pingliangtai_LN	Mbuti	-0.003328	0.000202	-16.5	7896	8286	117321
Tibetan_Zhuoni	Tibetan_Dujiangyan	Shimao_LN	Mbuti	-0.002727	0.000165	-16.496	7846	8162	116034
Tibetan_Zhuoni	HanS_Bazhong	Lajia_LN	Mbuti	-0.002885	0.000175	-16.488	7809	8144	116105
Tamang_Nepal	HanY_Qujing	Haojiatai_LBIA	Mbuti	-0.005721	0.000347	-16.472	6114	6640	91955
Tibetan_Zhuoni	HanS_Yaan	Pingliangtai_LN	Mbuti	-0.003566	0.000217	-16.463	7885	8303	117319
Tamang_Nepal	HanY_Zhaotong	Shimao_LN	Mbuti	-0.005027	0.000306	-16.448	7799	8385	116418
Tamang_Nepal	HanY_Dali	Wadian_LN	Mbuti	-0.005122	0.000311	-16.442	7847	8445	116800
Tamang_Nepal	Yi_Liangshan	Jiaozuoniecun_LBIA	Mbuti	-0.005013	0.000305	-16.439	7268	7810	108162
Tamang_Nepal	HanG_Qingyang	Wanggou_MN	Mbuti	-0.00461	0.00028	-16.439	6535	6982	97026
Tamang_Nepal	Yi_Liangshan	Dacaozi_IA	Mbuti	-0.004693	0.000285	-16.437	7651	8185	113920
Tamang_Nepal	HanS_Bazhong	Wanggou_MN	Mbuti	-0.004934	0.0003	-16.434	6509	6987	97026
Tamang_Nepal	HanG_Tianshui	Wadian_LN	Mbuti	-0.004835	0.000294	-16.426	7865	8430	116801
Tamang_Nepal	HanG_Jiuquan	Haojiatai_LBIA	Mbuti	-0.005597	0.000341	-16.424	6118	6632	91956
Tamang_Nepal	HanG_Qingyang	Dacaozi_IA	Mbuti	-0.004847	0.000295	-16.424	7655	8207	113920
Tibetan_Zhuoni	HanS_Leshan	Jiaozuoniecun_LBIA	Mbuti	-0.003427	0.000209	-16.421	7275	7646	108261
Tibetan_Zhuoni	HanS_Deyang	Luoheguxiang_LBIA	Mbuti	-0.003311	0.000202	-16.407	7226	7582	107665
Tamang_Nepal	HanS_Ziyang	Jiaozuoniecun_LBIA	Mbuti	-0.005357	0.000327	-16.406	7261	7840	108163
Tamang_Nepal	HanS_Nanchong	Haojiatai_LN	Mbuti	-0.005351	0.000326	-16.399	5795	6260	86950
Tamang_Nepal	HanY_Zhaotong	Dacaozi_IA	Mbuti	-0.005002	0.000305	-16.393	7640	8209	113920
Tamang_Nepal	HanS_Yaan	Jiaozuoniecun_LBIA	Mbuti	-0.005528	0.000337	-16.39	7247	7845	108160
Tamang_Nepal	HanG_Zhangye	Dacaozi_IA	Mbuti	-0.005124	0.000313	-16.389	7639	8222	113919
Tamang_Nepal	HanY_Zhaotong	Haojiatai_LBIA	Mbuti	-0.005863	0.000358	-16.388	6105	6644	91955
Tamang_Nepal	HanG_Lanzhou	Jiaozuoniecun_LBIA	Mbuti	-0.005274	0.000322	-16.385	7258	7829	108163
Tibetan_Zhuoni	HanY_Yuxi	Pingliangtai_LN	Mbuti	-0.003119	0.00019	-16.375	7916	8282	117321
Tamang_Nepal	HanG_Dingxi	Jiaozuoniecun_LBIA	Mbuti	-0.005269	0.000322	-16.373	7266	7836	108162
Tamang_Nepal	HanS_Yibin	Shimao_LN	Mbuti	-0.004778	0.000292	-16.371	7821	8377	116417
Tibetan_Zhuoni	HanS_Zigong	Wadian_LN	Mbuti	-0.003368	0.000206	-16.366	7855	8249	116909
Tamang_Nepal	Tibetan_Muli	Bianbian_EN	Mbuti	-0.005074	0.00031	-16.354	5405	5818	81303
Tibetan_Zhuoni	HanY_Qujing	Dacaozi_IA	Mbuti	-0.003033	0.000185	-16.35	7680	8026	114019
Tamang_Nepal	HanS_Liangshan	Haojiatai_LN	Mbuti	-0.005576	0.000341	-16.345	5784	6269	86950
Tamang_Nepal	HanS_Dazhou	Bianbian_EN	Mbuti	-0.00602	0.000369	-16.334	5403	5894	81599
Tamang_Nepal	HanS_Guangyuan	Bianbian_EN	Mbuti	-0.005879	0.00036	-16.334	5405	5885	81599
Tamang_Nepal	Yi_Guizhou	Luoheguxiang_LBIA	Mbuti	-0.005268	0.000323	-16.329	7208	7775	107568
Tamang_Nepal	Tibetan_Muli	Lajia_LN	Mbuti	-0.004286	0.000263	-16.32	7773	8268	115518
Tamang_Nepal	Yi_Xichang	Haojiatai_LN	Mbuti	-0.0047	0.000288	-16.317	5792	6199	86610
Tamang_Nepal	Tibetan_Dujiangyan	Lajia_LN	Mbuti	-0.004455	0.000273	-16.31	7760	8275	115518
Tamang_Nepal	HanS_Mianyang	Wanggou_MN	Mbuti	-0.004748	0.000291	-16.309	6529	6990	97024
Tamang_Nepal	HanG_Wuwei	Wanggou_MN	Mbuti	-0.004974	0.000305	-16.307	6510	6993	97026
Tamang_Nepal	Tibetan_Dujiangyan	Jiaozuoniecun_LBIA	Mbuti	-0.004503	0.000276	-16.296	7248	7733	107721
Tibetan_Zhuoni	Yi_Xichang	Wadian_LN	Mbuti	-0.002566	0.000158	-16.293	7906	8205	116420
Tibetan_Zhuoni	Yi_Guizhou	Pingliangtai_LN	Mbuti	-0.003126	0.000192	-16.291	7917	8284	117322
Tamang_Nepal	HanS_Neijiang	Jiaozuoniecun_LBIA	Mbuti	-0.005406	0.000332	-16.29	7259	7844	108162
Tamang_Nepal	HanG_Tianshui	Shimao_LN	Mbuti	-0.00502	0.000308	-16.285	7810	8395	116418
Tamang_Nepal	HanY_Kunming	Jiaozuoniecun_LBIA	Mbuti	-0.005094	0.000313	-16.275	7269	7820	108163
Tamang_Nepal	HanS_Zigong	Xiaojingshan_EN	Mbuti	-0.005726	0.000352	-16.27	4648	5048	69902
Tamang_Nepal	HanS_Yaan	Haojiatai_LN	Mbuti	-0.005768	0.000355	-16.268	5775	6276	86949
Tamang_Nepal	HanS_Liangshan	Haojiatai_LBIA	Mbuti	-0.006026	0.00037	-16.266	6100	6654	91953
Tamang_Nepal	Mosuo_Yanyuan	Lajia_LN	Mbuti	-0.004292	0.000264	-16.265	7782	8277	115518
Tamang_Nepal	HanG_Tianshui	Bianbian_EN	Mbuti	-0.005875	0.000361	-16.262	5411	5891	81598
Tibetan_Zhuoni	HanS_Zigong	Dacaozi_IA	Mbuti	-0.003231	0.000199	-16.26	7653	8021	114020
Tibetan_Zhuoni	HanS_Ziyang	Haojiatai_LN	Mbuti	-0.003501	0.000215	-16.253	5811	6116	87023
Tamang_Nepal	HanG_Wuwei	Bianbian_EN	Mbuti	-0.005858	0.000361	-16.248	5406	5884	81599
Tibetan_Zhuoni	HanS_Zigong	Luoheguxiang_LBIA	Mbuti	-0.003395	0.000209	-16.243	7216	7582	107666
Newar_Nepal	Tibetan_Xunhua	Yumin_EN	Mbuti	-0.008009	0.000493	-16.231	6656	7446	98542
Tamang_Nepal	HanS_Neijiang	Dacaozi_IA	Mbuti	-0.005051	0.000311	-16.221	7646	8221	113920
Tibetan_Zhuoni	HanS_Meishan	Haojiatai_LN	Mbuti	-0.003442	0.000212	-16.211	5813	6112	87023
Tamang_Nepal	HanG_Wuwei	Xiaogao_EN	Mbuti	-0.005406	0.000334	-16.206	6957	7519	103834
Tamang_Nepal	HanG_Qingyang	Bianbian_EN	Mbuti	-0.005752	0.000355	-16.198	5423	5892	81598
Tamang_Nepal	Yi_Guizhou	Wadian_LN	Mbuti	-0.00509	0.000314	-16.197	7850	8444	116802
Tamang_Nepal	HanS_Chengdu	Wanggou_MN	Mbuti	-0.004856	0.0003	-16.171	6524	6995	97026
Tamang_Nepal	HanY_Kunming	Haojiatai_LBIA	Mbuti	-0.0056	0.000347	-16.161	6117	6632	91956
Tamang_Nepal	HanY_Honghe	Haojiatai_LBIA	Mbuti	-0.005591	0.000346	-16.159	6129	6643	91956
Tibetan_Zhuoni	HanS_Dazhou	Dacaozi_IA	Mbuti	-0.002995	0.000185	-16.156	7667	8009	114020
Tamang_Nepal	HanS_Leshan	Xiaowu_MN	Mbuti	-0.005437	0.000337	-16.156	7733	8362	115640
Tamang_Nepal	HanY_Honghe	Shimao_LN	Mbuti	-0.004736	0.000293	-16.147	7825	8377	116419
Tamang_Nepal	HanS_Guangan	Haojiatai_LN	Mbuti	-0.005253	0.000325	-16.139	5807	6264	86950
Tamang_Nepal	Bai_Dali	Haojiatai_LN	Mbuti	-0.004973	0.000308	-16.131	5807	6240	86950
Tibetan_Zhuoni	HanS_Deyang	Xiaowu_MN	Mbuti	-0.003497	0.000217	-16.123	7764	8169	115746
Tamang_Nepal	HanG_Wuwei	Haojiatai_LN	Mbuti	-0.005196	0.000322	-16.12	5794	6245	86950
Tamang_Nepal	HanG_Zhangye	Shimao_LN	Mbuti	-0.005024	0.000312	-16.113	7804	8389	116417
Tamang_Nepal	HanS_Zigong	Wanggou_MN	Mbuti	-0.005035	0.000312	-16.112	6512	7001	97026
Tamang_Nepal	Mosuo_Yanyuan	Jiaozuoniecun_LBIA	Mbuti	-0.004571	0.000284	-16.11	7255	7747	107721
Tamang_Nepal	HanS_Chengdu	Xiaowu_MN	Mbuti	-0.005598	0.000348	-16.105	7738	8385	115641
Tamang_Nepal	Yi_Xichang	Lajia_LN	Mbuti	-0.004166	0.000259	-16.103	7794	8275	115518
Tamang_Nepal	HanY_Kunming	Haojiatai_LN	Mbuti	-0.005077	0.000315	-16.098	5802	6244	86950
Tamang_Nepal	Yi_Kunming	Luoheguxiang_LBIA	Mbuti	-0.005357	0.000333	-16.095	7193	7769	107566
Tamang_Nepal	HanS_Meishan	Wanggou_MN	Mbuti	-0.004779	0.000297	-16.091	6528	6992	97025
Tamang_Nepal	HanY_Zhaotong	Haojiatai_LN	Mbuti	-0.005251	0.000326	-16.091	5797	6253	86950
Tamang_Nepal	HanS_Guangan	Shimao_LN	Mbuti	-0.004668	0.00029	-16.083	7825	8368	116419
Tamang_Nepal	HanY_Yuxi	Wadian_LN	Mbuti	-0.004815	0.0003	-16.073	7859	8421	116801
Tamang_Nepal	HanY_Dali	Dacaozi_IA	Mbuti	-0.004973	0.000309	-16.07	7646	8212	113919
Tibetan_Zhuoni	Achang_China	Haojiatai_LN	Mbuti	-0.003544	0.000221	-16.065	5804	6112	87023
Tamang_Nepal	HanY_Qujing	Wanggou_MN	Mbuti	-0.004845	0.000302	-16.036	6526	6996	97025
Tibetan_Zhuoni	HanS_Suining	Luoheguxiang_LBIA	Mbuti	-0.003243	0.000202	-16.035	7232	7581	107666
Tamang_Nepal	Nakhi_Lijiang	Shimao_LN	Mbuti	-0.004741	0.000296	-16.03	7827	8379	116418
Tibetan_Zhuoni	HanS_Guangan	Jiaozuoniecun_LBIA	Mbuti	-0.003269	0.000204	-16.028	7289	7643	108262
Tamang_Nepal	HanG_Tianshui	Dacaozi_IA	Mbuti	-0.004841	0.000302	-16.028	7657	8209	113920
Tibetan_Zhuoni	HanS_Luzhou	Wadian_LN	Mbuti	-0.003311	0.000207	-16.017	7869	8256	116909
Tamang_Nepal	HanS_Liangshan	Bianbian_EN	Mbuti	-0.006064	0.000379	-16.005	5403	5897	81596
Tibetan_Zhuoni	HanS_Guangan	Dacaozi_IA	Mbuti	-0.003052	0.000191	-16.004	7674	8022	114020
Tamang_Nepal	Tibetan_Ganzi	Dacaozi_IA	Mbuti	-0.004673	0.000292	-15.998	7643	8175	113921
Tibetan_Zhuoni	HanS_Leshan	Luoheguxiang_LBIA	Mbuti	-0.003437	0.000215	-15.997	7216	7586	107664
Tamang_Nepal	HanG_Pingliang	Dacaozi_IA	Mbuti	-0.00482	0.000301	-15.997	7659	8208	113920
Tibetan_Zhuoni	HanY_Kunming	Dacaozi_IA	Mbuti	-0.002959	0.000185	-15.991	7688	8025	114020
Tamang_Nepal	HanS_Mianyang	Xiaojingshan_EN	Mbuti	-0.005468	0.000342	-15.988	4658	5041	69898
Tibetan_Zhuoni	HanG_Jiuquan	Wadian_LN	Mbuti	-0.002992	0.000187	-15.986	7887	8237	116909
Tamang_Nepal	Tibetan_Dujiangyan	Haojiatai_LBIA	Mbuti	-0.004808	0.000301	-15.976	6109	6549	91586
Tamang_Nepal	HanY_Kunming	Wanggou_MN	Mbuti	-0.004728	0.000296	-15.97	6529	6987	97026
Tamang_Nepal	Tibetan_Muli	Jiaozuoniecun_LBIA	Mbuti	-0.004361	0.000273	-15.963	7258	7727	107721
Tamang_Nepal	HanY_Yuxi	Haojiatai_LN	Mbuti	-0.005397	0.000338	-15.957	5794	6263	86949
Tamang_Nepal	Nakhi_Lijiang	Luoheguxiang_LBIA	Mbuti	-0.004879	0.000306	-15.956	7227	7751	107567
Tamang_Nepal	HanS_Neijiang	Bianbian_EN	Mbuti	-0.006047	0.000379	-15.956	5413	5906	81599
Tamang_Nepal	HanS_Dazhou	Haojiatai_LN	Mbuti	-0.005352	0.000336	-15.948	5787	6252	86950
Tamang_Nepal	HanY_Yuxi	Dacaozi_IA	Mbuti	-0.00487	0.000305	-15.946	7651	8206	113920
Tibetan_Zhuoni	Achang_China	Shimao_LN	Mbuti	-0.00299	0.000188	-15.943	7831	8180	116526
Tamang_Nepal	Tibetan_Ganzi	Shimao_LN	Mbuti	-0.004772	0.000299	-15.943	7796	8351	116419
Newar_Nepal	Tibetan_Xunhua	Xiaojingshan_EN	Mbuti	-0.007978	0.000501	-15.927	4732	5290	69902
Tamang_Nepal	HanG_Dingxi	Wadian_LN	Mbuti	-0.005033	0.000316	-15.923	7854	8442	116801
Tamang_Nepal	HanG_Zhangye	Jiaozuoniecun_LBIA	Mbuti	-0.005149	0.000323	-15.923	7269	7826	108161
Tamang_Nepal	HanS_Suining	Wanggou_MN	Mbuti	-0.004682	0.000294	-15.923	6532	6986	97026
Tamang_Nepal	Yi_Xichang	Xiaowu_MN	Mbuti	-0.004833	0.000304	-15.917	7739	8296	115160
Tamang_Nepal	HanG_Pingliang	Haojiatai_LN	Mbuti	-0.005268	0.000331	-15.917	5798	6256	86950
Tamang_Nepal	HanS_Luzhou	Bianbian_EN	Mbuti	-0.006076	0.000382	-15.914	5406	5902	81599
Tamang_Nepal	HanS_Bazhong	Xiaogao_EN	Mbuti	-0.005183	0.000326	-15.911	6962	7501	103834
Tamang_Nepal	HanY_Yuxi	Jiaozuoniecun_LBIA	Mbuti	-0.005289	0.000333	-15.907	7260	7832	108162
Tamang_Nepal	HanS_Luzhou	Haojiatai_LN	Mbuti	-0.005499	0.000346	-15.899	5790	6269	86950
Tamang_Nepal	HanS_Suining	Xiaowu_MN	Mbuti	-0.005494	0.000346	-15.893	7744	8380	115641
Tamang_Nepal	Tibetan_Ganzi	Haojiatai_LN	Mbuti	-0.00502	0.000316	-15.892	5784	6220	86950
Tibetan_Zhuoni	HanG_Wuwei	Wadian_LN	Mbuti	-0.003021	0.00019	-15.891	7884	8237	116909
Tamang_Nepal	HanS_Guangan	Haojiatai_LBIA	Mbuti	-0.005792	0.000365	-15.889	6117	6650	91956
Tamang_Nepal	HanS_Mianyang	Bianbian_EN	Mbuti	-0.005592	0.000352	-15.882	5423	5879	81595
Tibetan_Zhuoni	HanS_Mianyang	Luoheguxiang_LBIA	Mbuti	-0.003142	0.000198	-15.88	7238	7576	107660
Tamang_Nepal	HanS_Guangyuan	Wanggou_MN	Mbuti	-0.004706	0.000296	-15.873	6525	6981	97026
Tamang_Nepal	HanG_Jiuquan	Wanggou_MN	Mbuti	-0.004755	0.0003	-15.857	6528	6989	97026
Tibetan_Zhuoni	HanG_Jiuquan	Jiaozuoniecun_LBIA	Mbuti	-0.003236	0.000204	-15.844	7296	7647	108262
Tamang_Nepal	HanG_Lanzhou	Bianbian_EN	Mbuti	-0.005588	0.000353	-15.843	5421	5877	81599
Tamang_Nepal	Achang_China	Wanggou_MN	Mbuti	-0.004842	0.000306	-15.839	6518	6988	97026
Tibetan_Zhuoni	HanS_Suining	Haojiatai_LN	Mbuti	-0.003309	0.000209	-15.831	5817	6105	87023
Tamang_Nepal	Yi_Honghe	Luoheguxiang_LBIA	Mbuti	-0.004915	0.000311	-15.82	7228	7757	107568
Tamang_Nepal	HanY_Yuxi	Haojiatai_LBIA	Mbuti	-0.005501	0.000348	-15.813	6120	6626	91955
Tibetan_Zhuoni	HanS_Chengdu	Xiaowu_MN	Mbuti	-0.00357	0.000226	-15.811	7759	8173	115747
Tibetan_Zhuoni	HanS_Zigong	Jiaozuoniecun_LBIA	Mbuti	-0.003536	0.000224	-15.806	7267	7650	108262
Tamang_Nepal	HanS_Meishan	Xiaowu_MN	Mbuti	-0.005313	0.000336	-15.801	7755	8369	115640
Tamang_Nepal	HanG_Tianshui	Haojiatai_LBIA	Mbuti	-0.005641	0.000357	-15.8	6123	6642	91955
Tamang_Nepal	Mosuo_Yanyuan	Wanggou_MN	Mbuti	-0.004331	0.000274	-15.795	6509	6928	96637
Tamang_Nepal	HanS_Suining	Xiaojingshan_EN	Mbuti	-0.005444	0.000345	-15.795	4658	5039	69902
Tamang_Nepal	Bai_Dali	Wanggou_MN	Mbuti	-0.004391	0.000278	-15.793	6543	6969	97026
Tamang_Nepal	HanG_Baiyin	Jiaozuoniecun_LBIA	Mbuti	-0.004918	0.000312	-15.785	7286	7818	108163
Tamang_Nepal	HanG_Qingyang	Haojiatai_LBIA	Mbuti	-0.005211	0.00033	-15.78	6133	6612	91955
Tamang_Nepal	HanS_Liangshan	Wanggou_MN	Mbuti	-0.004899	0.00031	-15.778	6515	6991	97024
Tamang_Nepal	Mosuo_Yanyuan	Bianbian_EN	Mbuti	-0.005269	0.000334	-15.773	5406	5835	81303
Tibetan_Zhuoni	HanS_Mianyang	Haojiatai_LN	Mbuti	-0.003199	0.000203	-15.77	5827	6105	87022
Tamang_Nepal	Achang_China	Xiaowu_MN	Mbuti	-0.005472	0.000347	-15.77	7737	8369	115641
Tamang_Nepal	Achang_China	Xiaogao_EN	Mbuti	-0.00527	0.000334	-15.769	6966	7513	103834
Tamang_Nepal	Tibetan_Dujiangyan	Bianbian_EN	Mbuti	-0.005098	0.000323	-15.767	5403	5818	81303
Tamang_Nepal	HanY_Zhaotong	Xiaojingshan_EN	Mbuti	-0.00526	0.000334	-15.748	4659	5027	69902
Newar_Nepal	Tibetan_Zhuoni	Miaozigou_MN	Mbuti	-0.008011	0.000509	-15.746	2181	2436	31817
Tamang_Nepal	HanG_Zhangye	Haojiatai_LBIA	Mbuti	-0.005716	0.000363	-15.738	6113	6638	91954
Tibetan_Zhuoni	HanS_Chengdu	Lajia_LN	Mbuti	-0.002879	0.000183	-15.737	7810	8145	116105
Tibetan_Zhuoni	HanS_Zigong	Lajia_LN	Mbuti	-0.002955	0.000188	-15.728	7802	8145	116105
Tamang_Nepal	Mosuo_Yanyuan	Haojiatai_LBIA	Mbuti	-0.004918	0.000313	-15.722	6117	6567	91586
Tamang_Nepal	HanS_Guangan	Bianbian_EN	Mbuti	-0.0056	0.000356	-15.716	5432	5889	81599
Tamang_Nepal	HanG_Zhangye	Wanggou_MN	Mbuti	-0.004922	0.000313	-15.715	6524	7002	97025
Tibetan_Zhuoni	HanS_Zigong	Haojiatai_LN	Mbuti	-0.00374	0.000238	-15.709	5797	6122	87023
Tamang_Nepal	Yi_Guizhou	Jiaozuoniecun_LBIA	Mbuti	-0.005197	0.000331	-15.707	7267	7829	108163
Tamang_Nepal	HanS_Nanchong	Bianbian_EN	Mbuti	-0.005611	0.000357	-15.707	5424	5882	81599
Tamang_Nepal	HanS_Bazhong	Xiaojingshan_EN	Mbuti	-0.005438	0.000346	-15.706	4653	5034	69902
Tamang_Nepal	Qiang_Mianyang	Bianbian_EN	Mbuti	-0.005688	0.000362	-15.702	5406	5870	81598
Tibetan_Zhuoni	HanS_Bazhong	Shimao_LN	Mbuti	-0.003064	0.000195	-15.7	7829	8186	116526
Tamang_Nepal	Tibetan_Muli	Haojiatai_LN	Mbuti	-0.004512	0.000287	-15.699	5789	6180	86610
Tibetan_Zhuoni	HanY_Qujing	Jiaozuoniecun_LBIA	Mbuti	-0.003153	0.000201	-15.698	7306	7647	108261
Tamang_Nepal	HanY_Dali	Haojiatai_LBIA	Mbuti	-0.005783	0.000368	-15.696	6112	6644	91955
Tamang_Nepal	Achang_China	Xiaojingshan_EN	Mbuti	-0.005361	0.000342	-15.693	4659	5034	69902
Tamang_Nepal	HanY_Honghe	Haojiatai_LN	Mbuti	-0.005078	0.000324	-15.69	5808	6250	86950
Tamang_Nepal	Yi_Liangshan	Bianbian_EN	Mbuti	-0.005471	0.000349	-15.689	5420	5867	81599
Tibetan_Zhuoni	HanG_Wuwei	Jiaozuoniecun_LBIA	Mbuti	-0.003197	0.000204	-15.686	7298	7644	108262
Tamang_Nepal	HanG_Jinchang	Pingliangtai_LN	Mbuti	-0.005638	0.00036	-15.68	7843	8503	117182
Tamang_Nepal	HanY_Dali	Jiaozuoniecun_LBIA	Mbuti	-0.005005	0.000319	-15.674	7276	7817	108161
Tibetan_Zhuoni	HanY_Kunming	Lajia_LN	Mbuti	-0.002757	0.000176	-15.673	7830	8150	116105
Tamang_Nepal	HanS_Mianyang	Xiaowu_MN	Mbuti	-0.005317	0.000339	-15.666	7754	8369	115636
Tamang_Nepal	Yi_Liangshan	Haojiatai_LBIA	Mbuti	-0.005341	0.000341	-15.665	6124	6616	91955
Newar_Nepal	Tibetan_Diqing	Miaozigou_MN	Mbuti	-0.009945	0.000635	-15.665	2137	2453	31817
Tamang_Nepal	HanS_Ziyang	Wanggou_MN	Mbuti	-0.004754	0.000304	-15.659	6533	6995	97026
Tibetan_Zhuoni	HanS_Suining	Xiaowu_MN	Mbuti	-0.003464	0.000221	-15.656	7768	8169	115747
Tamang_Nepal	HanG_Lanzhou	Haojiatai_LBIA	Mbuti	-0.005356	0.000342	-15.649	6127	6620	91956
Tibetan_Zhuoni	HanS_Deyang	Lajia_LN	Mbuti	-0.002839	0.000182	-15.643	7813	8143	116104
Tibetan_Zhuoni	Achang_China	Lajia_LN	Mbuti	-0.002767	0.000177	-15.641	7814	8135	116105
Tibetan_Zhuoni	HanS_Bazhong	Dacaozi_IA	Mbuti	-0.002996	0.000192	-15.633	7669	8010	114020
Tamang_Nepal	HanG_Lanzhou	Wanggou_MN	Mbuti	-0.00476	0.000305	-15.627	6529	6991	97026
Tibetan_Zhuoni	Bai_Dali	Lajia_LN	Mbuti	-0.002477	0.000159	-15.621	7851	8139	116105
Tamang_Nepal	Nakhi_Lijiang	Wadian_LN	Mbuti	-0.004753	0.000305	-15.609	7867	8422	116801
Tibetan_Zhuoni	Bai_Dali	Dacaozi_IA	Mbuti	-0.002548	0.000163	-15.606	7712	8002	114020
Tibetan_Zhuoni	HanS_Dazhou	Wadian_LN	Mbuti	-0.00307	0.000197	-15.604	7873	8232	116909
Tamang_Nepal	HanS_Dazhou	Wanggou_MN	Mbuti	-0.004828	0.00031	-15.598	6523	6991	97026
Tibetan_Zhuoni	Bai_Dali	Wadian_LN	Mbuti	-0.002614	0.000168	-15.59	7921	8227	116909
Tibetan_Zhuoni	HanS_Guangyuan	Luoheguxiang_LBIA	Mbuti	-0.003093	0.000198	-15.585	7233	7566	107664
Tamang_Nepal	Hani_Puer	Wadian_LN	Mbuti	-0.00488	0.000313	-15.585	7865	8435	116800
Tamang_Nepal	Tibetan_Ganzi	Luoheguxiang_LBIA	Mbuti	-0.00479	0.000307	-15.585	7206	7721	107568
Tamang_Nepal	HanS_Luzhou	Haojiatai_LBIA	Mbuti	-0.005847	0.000375	-15.581	6111	6649	91956
Tibetan_Zhuoni	Tibetan_Dujiangyan	Pingliangtai_LN	Mbuti	-0.002375	0.000152	-15.577	7938	8216	116829
Tamang_Nepal	HanG_Pingliang	Xiaowu_MN	Mbuti	-0.005298	0.00034	-15.568	7759	8371	115640
Tamang_Nepal	HanS_Ziyang	Xiaowu_MN	Mbuti	-0.0054	0.000347	-15.568	7753	8377	115641
Tamang_Nepal	Tibetan_Ganzi	Jiaozuoniecun_LBIA	Mbuti	-0.00482	0.00031	-15.556	7263	7784	108163
Tibetan_Zhuoni	Achang_China	Xiaowu_MN	Mbuti	-0.003447	0.000222	-15.555	7761	8160	115747
Tamang_Nepal	HanS_Bazhong	Xiaowu_MN	Mbuti	-0.00533	0.000343	-15.551	7735	8352	115641
Tibetan_Zhuoni	HanS_Yibin	Jiaozuoniecun_LBIA	Mbuti	-0.00325	0.000209	-15.55	7293	7645	108260
Tibetan_Zhuoni	HanS_Bazhong	Wanggou_MN	Mbuti	-0.002958	0.00019	-15.545	6531	6818	97100
Tibetan_Zhuoni	HanS_Nanchong	Lajia_LN	Mbuti	-0.002777	0.000179	-15.538	7824	8147	116105
Tamang_Nepal	HanG_Lanzhou	Xiaowu_MN	Mbuti	-0.005282	0.00034	-15.538	7755	8366	115641
Tibetan_Zhuoni	HanS_Deyang	Shimao_LN	Mbuti	-0.002941	0.000189	-15.535	7839	8181	116525
Tamang_Nepal	HanS_Deyang	Wanggou_MN	Mbuti	-0.004844	0.000312	-15.532	6523	6993	97026
Tibetan_Zhuoni	HanS_Neijiang	Wadian_LN	Mbuti	-0.003099	0.0002	-15.53	7872	8235	116908
Tamang_Nepal	HanS_Liangshan	Xiaojingshan_EN	Mbuti	-0.005743	0.00037	-15.524	4648	5050	69899
Tibetan_Zhuoni	HanS_Ziyang	Dacaozi_IA	Mbuti	-0.003037	0.000196	-15.523	7680	8026	114020
Tamang_Nepal	HanS_Deyang	Xiaowu_MN	Mbuti	-0.005518	0.000355	-15.523	7738	8376	115640
Tamang_Nepal	HanY_Qujing	Bianbian_EN	Mbuti	-0.005632	0.000363	-15.52	5417	5877	81599
Newar_Nepal	Bai_Guizhou	Miaozigou_MN	Mbuti	-0.010587	0.000683	-15.505	2131	2468	31817
Tamang_Nepal	HanG_Pingliang	Haojiatai_LBIA	Mbuti	-0.005327	0.000344	-15.502	6136	6626	91955
Tamang_Nepal	HanS_Guangan	Wanggou_MN	Mbuti	-0.004615	0.000298	-15.497	6541	6989	97026
Tibetan_Zhuoni	HanY_Qujing	Wanggou_MN	Mbuti	-0.002868	0.000185	-15.496	6548	6826	97099
Tamang_Nepal	HanS_Guangyuan	Xiaowu_MN	Mbuti	-0.005228	0.000337	-15.492	7749	8354	115640
Tamang_Nepal	HanS_Nanchong	Wanggou_MN	Mbuti	-0.004601	0.000297	-15.49	6536	6982	97026
Tibetan_Zhuoni	HanG_Baiyin	Pingliangtai_LN	Mbuti	-0.002936	0.00019	-15.483	7933	8278	117322
Tamang_Nepal	HanS_Nanchong	Xiaowu_MN	Mbuti	-0.00523	0.000338	-15.478	7758	8363	115641
Tibetan_Zhuoni	HanS_Bazhong	Xiaowu_MN	Mbuti	-0.0033	0.000213	-15.476	7767	8149	115747
Tamang_Nepal	Yi_Yuxi	Jiaozuoniecun_LBIA	Mbuti	-0.005015	0.000324	-15.474	7266	7808	108162
Tibetan_Zhuoni	Yi_Xichang	Xiaowu_MN	Mbuti	-0.002808	0.000182	-15.458	7800	8124	115259
Tibetan_Zhuoni	HanS_Yibin	Wadian_LN	Mbuti	-0.002986	0.000193	-15.454	7886	8235	116907
Tamang_Nepal	HanS_Zigong	Xiaowu_MN	Mbuti	-0.005645	0.000365	-15.453	7728	8381	115641
Tamang_Nepal	HanS_Liangshan	Xiaowu_MN	Mbuti	-0.00543	0.000351	-15.452	7735	8363	115637
Tibetan_Zhuoni	Achang_China	Boshan_EN	Mbuti	-0.00338	0.000219	-15.45	7409	7784	111001
Tibetan_Zhuoni	HanS_Guangyuan	Jiaozuoniecun_LBIA	Mbuti	-0.003193	0.000207	-15.445	7289	7635	108260
Tibetan_Zhuoni	HanS_Zigong	Shimao_LN	Mbuti	-0.003089	0.0002	-15.441	7822	8182	116526
Tamang_Nepal	HanY_Honghe	Dacaozi_IA	Mbuti	-0.004614	0.000299	-15.438	7670	8196	113921
Tamang_Nepal	HanY_Qujing	Haojiatai_LN	Mbuti	-0.005016	0.000325	-15.438	5805	6241	86949
Newar_Nepal	Menba_Nanning	Boshan_EN	Mbuti	-0.01055	0.000684	-15.414	7344	8511	110579
Tamang_Nepal	HanG_Baiyin	Dacaozi_IA	Mbuti	-0.00451	0.000293	-15.412	7678	8192	113921
Tibetan_Zhuoni	HanG_Jiuquan	Lajia_LN	Mbuti	-0.002728	0.000177	-15.406	7826	8142	116105
Tamang_Nepal	Tibetan_Dujiangyan	Haojiatai_LN	Mbuti	-0.004599	0.000299	-15.406	5784	6182	86610
Newar_Nepal	Lahu_Puer	Wanggou_MN	Mbuti	-0.00962	0.000625	-15.4	6426	7348	95821
Tibetan_Zhuoni	HanS_Bazhong	Haojiatai_LN	Mbuti	-0.003317	0.000215	-15.399	5813	6101	87023
Tibetan_Zhuoni	HanS_Neijiang	Luoheguxiang_LBIA	Mbuti	-0.003318	0.000216	-15.396	7223	7580	107665
Tamang_Nepal	Yi_Yuxi	Wadian_LN	Mbuti	-0.004771	0.00031	-15.395	7859	8416	116801
Tibetan_Zhuoni	HanG_Pingliang	Jiaozuoniecun_LBIA	Mbuti	-0.003064	0.000199	-15.39	7304	7635	108261
Tamang_Nepal	Qiang_Mianyang	Haojiatai_LN	Mbuti	-0.00536	0.000348	-15.39	5785	6251	86950
Tibetan_Zhuoni	HanS_Leshan	Wanggou_MN	Mbuti	-0.00294	0.000191	-15.388	6529	6815	97099
Tibetan_Zhuoni	HanG_Lanzhou	Dacaozi_IA	Mbuti	-0.002912	0.000189	-15.387	7688	8020	114020
Tamang_Nepal	Tibetan_Muli	Haojiatai_LBIA	Mbuti	-0.004506	0.000293	-15.38	6123	6536	91586
Tibetan_Zhuoni	HanY_Honghe	Jiaozuoniecun_LBIA	Mbuti	-0.002982	0.000194	-15.378	7316	7639	108262
Tamang_Nepal	Yi_Xichang	Wanggou_MN	Mbuti	-0.004092	0.000266	-15.378	6526	6922	96637
Tamang_Nepal	Qiang_Aba	Pingliangtai_LN	Mbuti	-0.005314	0.000346	-15.372	7861	8483	117210
Tamang_Nepal	HanS_Neijiang	Wanggou_MN	Mbuti	-0.004771	0.00031	-15.372	6530	6992	97025
Tamang_Nepal	Yi_Guizhou	Dacaozi_IA	Mbuti	-0.004804	0.000313	-15.368	7658	8205	113921
Tamang_Nepal	HanG_Zhangye	Bianbian_EN	Mbuti	-0.005522	0.000359	-15.363	5425	5876	81599
Tamang_Nepal	HanG_Tianshui	Wanggou_MN	Mbuti	-0.004718	0.000307	-15.362	6536	6994	97025
Tibetan_Zhuoni	HanG_Wuwei	Dacaozi_IA	Mbuti	-0.002893	0.000188	-15.358	7681	8011	114020
Tamang_Nepal	HanG_Wuwei	Xiaowu_MN	Mbuti	-0.005274	0.000343	-15.355	7751	8361	115641
Tibetan_Zhuoni	HanG_Wuwei	Luoheguxiang_LBIA	Mbuti	-0.002983	0.000194	-15.351	7246	7567	107666
Tibetan_Zhuoni	HanY_Kunming	Wadian_LN	Mbuti	-0.002997	0.000195	-15.342	7895	8245	116909
Tibetan_Zhuoni	HanS_Chengdu	Haojiatai_LN	Mbuti	-0.003342	0.000218	-15.338	5819	6110	87023
Tibetan_Zhuoni	HanG_Tianshui	Pingliangtai_LN	Mbuti	-0.003092	0.000202	-15.336	7917	8280	117321
Tibetan_Zhuoni	HanS_Chengdu	Shimao_LN	Mbuti	-0.003022	0.000197	-15.33	7835	8187	116526
Tibetan_Zhuoni	HanG_Wuwei	Shimao_LN	Mbuti	-0.002933	0.000191	-15.329	7843	8185	116526
Tamang_Nepal	HanY_Kunming	Bianbian_EN	Mbuti	-0.00555	0.000362	-15.329	5424	5877	81599
Tibetan_Zhuoni	HanG_Jiuquan	Dacaozi_IA	Mbuti	-0.002985	0.000195	-15.328	7681	8021	114020
Tamang_Nepal	Bai_Dali	Bianbian_EN	Mbuti	-0.005194	0.000339	-15.324	5437	5860	81599
Tamang_Nepal	HanS_Chengdu	Lajia_LN	Mbuti	-0.004378	0.000286	-15.323	7816	8324	115999
Tamang_Nepal	HanS_Neijiang	Haojiatai_LN	Mbuti	-0.005202	0.00034	-15.32	5804	6256	86950
Tibetan_Zhuoni	Bai_Dali	Jiaozuoniecun_LBIA	Mbuti	-0.002815	0.000184	-15.311	7326	7631	108262
Tamang_Nepal	Tibetan_Dujiangyan	Wanggou_MN	Mbuti	-0.004207	0.000275	-15.308	6506	6913	96637
Tamang_Nepal	Yi_Guizhou	Haojiatai_LN	Mbuti	-0.005288	0.000346	-15.283	5797	6257	86950
Tibetan_Zhuoni	HanS_Yibin	Haojiatai_LN	Mbuti	-0.003314	0.000217	-15.277	5821	6109	87023
Tibetan_Zhuoni	HanS_Ziyang	Xiaowu_MN	Mbuti	-0.003374	0.000221	-15.276	7779	8169	115747
Tamang_Nepal	Yi_Guizhou	Shimao_LN	Mbuti	-0.004745	0.000311	-15.276	7822	8375	116419
Tamang_Nepal	HanS_Leshan	Xiaogao_EN	Mbuti	-0.005163	0.000338	-15.272	6969	7506	103834
Tamang_Nepal	HanS_Chengdu	Xiaogao_EN	Mbuti	-0.00512	0.000335	-15.27	6975	7507	103834
Tamang_Nepal	HanS_Chengdu	Xiaojingshan_EN	Mbuti	-0.005319	0.000348	-15.268	4662	5033	69902
Tamang_Nepal	HanG_Tianshui	Haojiatai_LN	Mbuti	-0.005082	0.000333	-15.266	5808	6250	86950
Tamang_Nepal	HanG_Qingyang	Haojiatai_LN	Mbuti	-0.004742	0.000311	-15.262	5818	6231	86950
Tamang_Nepal	Tibetan_Aba	Pingliangtai_LN	Mbuti	-0.005771	0.000378	-15.259	7854	8530	117204
KarenPadaung	HanS_Zigong	Pingliangtai_LN	Mbuti	-0.003751	0.000246	-15.255	7823	8263	117322
Tamang_Nepal	HanS_Yaan	Bianbian_EN	Mbuti	-0.006123	0.000401	-15.252	5405	5905	81598
Tamang_Nepal	HanS_Mianyang	Xiaogao_EN	Mbuti	-0.005106	0.000335	-15.25	6978	7508	103831
Tamang_Nepal	Yi_Xichang	Xiaogao_EN	Mbuti	-0.004457	0.000292	-15.243	6974	7435	103418
Tibetan_Zhuoni	HanS_Deyang	Haojiatai_LBIA	Mbuti	-0.003525	0.000231	-15.237	6143	6467	92030
Tibetan_Zhuoni	HanG_Wuwei	Lajia_LN	Mbuti	-0.002761	0.000181	-15.228	7823	8143	116105
Tibetan_Zhuoni	HanG_Zhangye	Lajia_LN	Mbuti	-0.002938	0.000193	-15.227	7812	8153	116103
Tamang_Nepal	Yi_Liangshan	Haojiatai_LN	Mbuti	-0.004846	0.000318	-15.227	5810	6231	86950
Tibetan_Zhuoni	Yi_Xichang	Jiaozuoniecun_LBIA	Mbuti	-0.002536	0.000167	-15.225	7325	7599	107815
Tibetan_Zhuoni	HanY_Qujing	Luoheguxiang_LBIA	Mbuti	-0.003035	0.000199	-15.219	7250	7576	107665
Tibetan_Zhuoni	HanS_Yibin	Dacaozi_IA	Mbuti	-0.002997	0.000197	-15.217	7676	8018	114018
Tibetan_Zhuoni	HanS_Luzhou	Shimao_LN	Mbuti	-0.003064	0.000201	-15.213	7837	8194	116526
Tamang_Nepal	HanS_Meishan	Xiaojingshan_EN	Mbuti	-0.005272	0.000347	-15.212	4666	5035	69901
Tamang_Nepal	Yi_Kunming	Wadian_LN	Mbuti	-0.004793	0.000315	-15.197	7853	8413	116800
Tamang_Nepal	HanG_Baiyin	Bianbian_EN	Mbuti	-0.00549	0.000362	-15.184	5434	5882	81599
Tamang_Nepal	HanS_Guangyuan	Xiaogao_EN	Mbuti	-0.005162	0.00034	-15.182	6970	7506	103834
Tibetan_Zhuoni	HanS_Mianyang	Xiaowu_MN	Mbuti	-0.003298	0.000217	-15.177	7778	8160	115741
Tamang_Nepal	HanY_Qujing	Xiaowu_MN	Mbuti	-0.005209	0.000343	-15.176	7758	8360	115640
Tamang_Nepal	HanS_Zigong	Lajia_LN	Mbuti	-0.004443	0.000293	-15.165	7809	8325	115999
Newar_Nepal	Tibetan_Aba	Miaozigou_MN	Mbuti	-0.010644	0.000702	-15.164	2133	2472	31812
Tamang_Nepal	HanS_Guangan	Xiaowu_MN	Mbuti	-0.005234	0.000345	-15.161	7762	8368	115641
Tibetan_Zhuoni	HanS_Ziyang	Luoheguxiang_LBIA	Mbuti	-0.003131	0.000207	-15.158	7243	7580	107666
Tamang_Nepal	Yi_Yuxi	Luoheguxiang_LBIA	Mbuti	-0.005019	0.000331	-15.156	7212	7752	107567
Tamang_Nepal	HanY_Honghe	Xiaowu_MN	Mbuti	-0.005062	0.000334	-15.156	7774	8359	115641
Tibetan_Zhuoni	Yi_Liangshan	Pingliangtai_LN	Mbuti	-0.002908	0.000192	-15.154	7931	8272	117321
Tamang_Nepal	Yi_Yuxi	Haojiatai_LN	Mbuti	-0.005246	0.000347	-15.14	5791	6247	86949
Tamang_Nepal	HanS_Yaan	Haojiatai_LBIA	Mbuti	-0.005889	0.000389	-15.128	6111	6653	91953
Tamang_Nepal	HanY_Qujing	Xiaojingshan_EN	Mbuti	-0.005171	0.000342	-15.126	4667	5029	69902
Tamang_Nepal	HanS_Bazhong	Lajia_LN	Mbuti	-0.00438	0.00029	-15.125	7804	8313	115999
Tamang_Nepal	Tibetan_Muli	Wanggou_MN	Mbuti	-0.004159	0.000275	-15.124	6511	6913	96637
Tamang_Nepal	HanS_Neijiang	Haojiatai_LBIA	Mbuti	-0.005595	0.00037	-15.122	6124	6639	91956
Tibetan_Zhuoni	HanG_Jiuquan	Luoheguxiang_LBIA	Mbuti	-0.002949	0.000195	-15.12	7251	7568	107666
Tamang_Nepal	HanY_Chuxiong	Dacaozi_IA	Mbuti	-0.005203	0.000344	-15.12	7636	8228	113914
Tamang_Nepal	HanG_Dingxi	Dacaozi_IA	Mbuti	-0.004859	0.000321	-15.118	7655	8209	113920
Tamang_Nepal	HanS_Yibin	Bianbian_EN	Mbuti	-0.005543	0.000367	-15.118	5429	5881	81598
Tamang_Nepal	HanS_Nanchong	Lajia_LN	Mbuti	-0.004272	0.000283	-15.115	7826	8322	115999
Tibetan_Zhuoni	HanS_Zigong	Wanggou_MN	Mbuti	-0.003063	0.000203	-15.103	6525	6822	97100
Tibetan_Zhuoni	HanS_Guangan	Wadian_LN	Mbuti	-0.003032	0.000201	-15.1	7884	8238	116909
Tibetan_Zhuoni	HanS_Guangyuan	Boshan_EN	Mbuti	-0.003391	0.000225	-15.096	7410	7786	110999
Tibetan_Zhuoni	HanS_Yibin	Luoheguxiang_LBIA	Mbuti	-0.003086	0.000204	-15.093	7244	7576	107664
Tamang_Nepal	Yi_Yuxi	Shimao_LN	Mbuti	-0.004752	0.000315	-15.09	7811	8365	116418
Tibetan_Zhuoni	Tibetan_Muli	Dacaozi_IA	Mbuti	-0.0025	0.000166	-15.084	7697	7981	113546
Tamang_Nepal	Tibetan_Diqing	Pingliangtai_LN	Mbuti	-0.004803	0.000318	-15.084	7879	8442	117213
Tibetan_Zhuoni	HanS_Guangyuan	Shimao_LN	Mbuti	-0.002962	0.000196	-15.081	7834	8180	116524
Tibetan_Zhuoni	HanY_Dali	Pingliangtai_LN	Mbuti	-0.003104	0.000206	-15.081	7921	8285	117320
Tibetan_Zhuoni	HanG_Jiuquan	Boshan_EN	Mbuti	-0.0034	0.000226	-15.074	7420	7797	111001
Tamang_Nepal	HanY_Yuxi	Wanggou_MN	Mbuti	-0.004543	0.000301	-15.073	6536	6977	97025
Tibetan_Zhuoni	HanS_Mianyang	Xiaojingshan_EN	Mbuti	-0.003288	0.000218	-15.068	4682	4912	69955
Tibetan_Zhuoni	HanS_Ziyang	Wadian_LN	Mbuti	-0.002969	0.000197	-15.061	7892	8239	116909
Tamang_Nepal	HanG_Baiyin	Wanggou_MN	Mbuti	-0.004325	0.000287	-15.057	6554	6973	97026
Tibetan_Zhuoni	Yi_Xichang	Luoheguxiang_LBIA	Mbuti	-0.002369	0.000157	-15.055	7276	7530	107217
Tamang_Nepal	HanG_Dingxi	Shimao_LN	Mbuti	-0.004582	0.000304	-15.051	7830	8364	116418
Tibetan_Zhuoni	HanS_Zigong	Xiaowu_MN	Mbuti	-0.003623	0.000241	-15.042	7750	8169	115747
Tamang_Nepal	HanY_Yuxi	Xiaowu_MN	Mbuti	-0.00535	0.000356	-15.041	7750	8369	115640
Tibetan_Zhuoni	HanS_Dazhou	Luoheguxiang_LBIA	Mbuti	-0.002957	0.000197	-15.033	7240	7558	107666
Tamang_Nepal	HanS_Luzhou	Wanggou_MN	Mbuti	-0.004792	0.000319	-15.03	6526	6991	97026
Tamang_Nepal	HanG_Jiuquan	Xiaowu_MN	Mbuti	-0.005139	0.000342	-15.021	7763	8358	115641
Tamang_Nepal	HanS_Leshan	Xiaojingshan_EN	Mbuti	-0.005349	0.000356	-15.015	4656	5030	69902
Tamang_Nepal	HanS_Yibin	Wanggou_MN	Mbuti	-0.004485	0.000299	-15.014	6541	6976	97026
Tamang_Nepal	Nakhi_Lijiang	Dacaozi_IA	Mbuti	-0.004514	0.000301	-15.006	7674	8188	113920
Tamang_Nepal	HanY_Zhaotong	Wanggou_MN	Mbuti	-0.004755	0.000317	-15.005	6527	6989	97026
Tamang_Nepal	HanS_Dazhou	Xiaojingshan_EN	Mbuti	-0.005304	0.000354	-15.004	4660	5031	69902
Tamang_Nepal	HanG_Pingliang	Bianbian_EN	Mbuti	-0.005368	0.000358	-14.996	5433	5871	81598
Tamang_Nepal	HanG_Baiyin	Haojiatai_LBIA	Mbuti	-0.005195	0.000346	-14.994	6141	6619	91956
Tibetan_Zhuoni	HanS_Nanchong	Luoheguxiang_LBIA	Mbuti	-0.002857	0.000191	-14.992	7253	7561	107666
Tibetan_Zhuoni	HanY_Zhaotong	Wadian_LN	Mbuti	-0.003023	0.000202	-14.992	7881	8234	116908
Newar_Nepal	HanG_Jinchang	Miaozigou_MN	Mbuti	-0.011014	0.000735	-14.991	2120	2471	31810
Tibetan_Zhuoni	HanY_Qujing	Wadian_LN	Mbuti	-0.00286	0.000191	-14.989	7901	8236	116908
Tamang_Nepal	Nakhi_Lijiang	Jiaozuoniecun_LBIA	Mbuti	-0.004761	0.000318	-14.985	7293	7808	108162
Tamang_Nepal	Yi_Honghe	Wadian_LN	Mbuti	-0.004637	0.00031	-14.98	7880	8422	116802
Tibetan_Zhuoni	HanS_Deyang	Boshan_EN	Mbuti	-0.003419	0.000228	-14.979	7410	7790	111000
Tamang_Nepal	Qiang_Mianyang	Wanggou_MN	Mbuti	-0.004672	0.000312	-14.979	6519	6972	97026
Tibetan_Zhuoni	HanG_Wuwei	Wanggou_MN	Mbuti	-0.002999	0.0002	-14.975	6534	6826	97100
Tamang_Nepal	HanS_Yibin	Xiaowu_MN	Mbuti	-0.005339	0.000357	-14.974	7756	8373	115639
Tamang_Nepal	HanG_Dingxi	Bianbian_EN	Mbuti	-0.005906	0.000395	-14.971	5416	5898	81598
Tamang_Nepal	Bai_Dali	Xiaowu_MN	Mbuti	-0.004894	0.000327	-14.958	7774	8340	115641
Tibetan_Zhuoni	HanG_Zhangye	Dacaozi_IA	Mbuti	-0.003006	0.000201	-14.956	7674	8017	114018
Tamang_Nepal	Nakhi_Lijiang	Haojiatai_LN	Mbuti	-0.00491	0.000328	-14.955	5816	6243	86950
Tibetan_Zhuoni	HanG_Wuwei	Xiaogao_EN	Mbuti	-0.003417	0.000229	-14.946	6989	7344	103922
Tamang_Nepal	HanG_Qingyang	Xiaojingshan_EN	Mbuti	-0.005032	0.000337	-14.927	4674	5026	69901
Tamang_Nepal	Yi_Kunming	Dacaozi_IA	Mbuti	-0.004757	0.000319	-14.922	7653	8194	113919
KarenPwo	HanS_Zigong	Pingliangtai_LN	Mbuti	-0.004003	0.000268	-14.911	7828	8298	117322
Gurung_Nepal	Achang_China	Pingliangtai_LN	Mbuti	-0.004092	0.000274	-14.909	7867	8347	117215
Tibetan_Zhuoni	HanS_Ziyang	Jiaozuoniecun_LBIA	Mbuti	-0.003144	0.000211	-14.908	7301	7641	108262
Tibetan_Zhuoni	HanY_Zhaotong	Jiaozuoniecun_LBIA	Mbuti	-0.00326	0.000219	-14.903	7286	7639	108261
Tibetan_Zhuoni	HanG_Jiuquan	Haojiatai_LN	Mbuti	-0.003082	0.000207	-14.889	5827	6095	87023
Tamang_Nepal	HanS_Liangshan	Lajia_LN	Mbuti	-0.004373	0.000294	-14.885	7811	8318	115995
Tibetan_Zhuoni	HanS_Dazhou	Haojiatai_LN	Mbuti	-0.003146	0.000211	-14.882	5816	6090	87023
Tamang_Nepal	HanS_Deyang	Xiaogao_EN	Mbuti	-0.005191	0.000349	-14.882	6972	7511	103833
Tibetan_Zhuoni	HanS_Guangyuan	Lajia_LN	Mbuti	-0.002802	0.000188	-14.879	7814	8139	116103
Tamang_Nepal	HanS_Meishan	Xiaogao_EN	Mbuti	-0.005041	0.000339	-14.879	6983	7507	103833
Tibetan_Zhuoni	Mosuo_Yanyuan	Pingliangtai_LN	Mbuti	-0.002485	0.000167	-14.857	7937	8228	116829
Gurung_Nepal	HanS_Zigong	Pingliangtai_LN	Mbuti	-0.004266	0.000287	-14.854	7854	8354	117215
Tibetan_Zhuoni	HanS_Liangshan	Luoheguxiang_LBIA	Mbuti	-0.003224	0.000217	-14.849	7231	7578	107661
Tibetan_Zhuoni	HanS_Leshan	Haojiatai_LN	Mbuti	-0.003432	0.000231	-14.844	5814	6113	87021
Tamang_Nepal	Bai_Dali	Lajia_LN	Mbuti	-0.003973	0.000268	-14.84	7839	8300	115999
Tamang_Nepal	HanY_Honghe	Bianbian_EN	Mbuti	-0.00526	0.000355	-14.838	5442	5871	81599
Tamang_Nepal	HanY_Dali	Bianbian_EN	Mbuti	-0.005519	0.000372	-14.834	5428	5878	81599
Tamang_Nepal	Yi_Xichang	Xiaojingshan_EN	Mbuti	-0.004519	0.000305	-14.833	4667	4981	69643
Tibetan_Zhuoni	HanS_Leshan	Xiaowu_MN	Mbuti	-0.003414	0.00023	-14.821	7762	8158	115745
Tibetan_Zhuoni	HanS_Mianyang	Wanggou_MN	Mbuti	-0.002774	0.000187	-14.819	6545	6814	97097
Tamang_Nepal	Tibetan_Ganzi	Lajia_LN	Mbuti	-0.004313	0.000291	-14.812	7800	8301	115999
Tibetan_Zhuoni	HanS_Liangshan	Wadian_LN	Mbuti	-0.003279	0.000221	-14.809	7866	8249	116904
Tamang_Nepal	HanS_Yaan	Wanggou_MN	Mbuti	-0.005031	0.00034	-14.806	6514	7002	97024
Newar_Nepal	Yi_Chuxiong	Miaozigou_MN	Mbuti	-0.009078	0.000613	-14.805	2158	2447	31814
Tamang_Nepal	HanY_Zhaotong	Xiaowu_MN	Mbuti	-0.005132	0.000347	-14.803	7759	8353	115640
KarenPadaung	HanS_Leshan	Pingliangtai_LN	Mbuti	-0.003579	0.000242	-14.802	7837	8257	117320
Tibetan_Zhuoni	HanS_Chengdu	Wanggou_MN	Mbuti	-0.002883	0.000195	-14.796	6537	6817	97100
Tamang_Nepal	Qiang_Mianyang	Haojiatai_LBIA	Mbuti	-0.005472	0.00037	-14.795	6114	6617	91955
Tamang_Nepal	Yi_Honghe	Haojiatai_LBIA	Mbuti	-0.005109	0.000345	-14.788	6147	6617	91956
Tamang_Nepal	Yi_Yuxi	Dacaozi_IA	Mbuti	-0.004591	0.000311	-14.785	7665	8188	113920
Tamang_Nepal	Yi_Honghe	Jiaozuoniecun_LBIA	Mbuti	-0.004804	0.000325	-14.781	7292	7811	108163
Tamang_Nepal	HanY_Zhaotong	Bianbian_EN	Mbuti	-0.0057	0.000386	-14.78	5416	5881	81599
Tamang_Nepal	HanS_Guangyuan	Xiaojingshan_EN	Mbuti	-0.005217	0.000353	-14.775	4661	5026	69902
Newar_Nepal	HanG_Longnan	Miaozigou_MN	Mbuti	-0.010404	0.000704	-14.771	2132	2463	31814
Tamang_Nepal	Yi_Liangshan	Xiaowu_MN	Mbuti	-0.004974	0.000337	-14.766	7766	8341	115640
Tamang_Nepal	HanS_Guangyuan	Lajia_LN	Mbuti	-0.004299	0.000291	-14.766	7817	8316	115998
Tamang_Nepal	Bai_Guizhou	Wadian_LN	Mbuti	-0.00536	0.000363	-14.764	7856	8482	116800
Tamang_Nepal	Tibetan_Dujiangyan	Xiaogao_EN	Mbuti	-0.004395	0.000298	-14.754	6961	7415	103418
Tibetan_Zhuoni	Tibetan_Dujiangyan	Wadian_LN	Mbuti	-0.002431	0.000165	-14.75	7906	8189	116420
Tibetan_Zhuoni	HanG_Dingxi	Pingliangtai_LN	Mbuti	-0.003108	0.000211	-14.747	7918	8283	117321
Tamang_Nepal	Hani_Puer	Luoheguxiang_LBIA	Mbuti	-0.004828	0.000327	-14.743	7234	7753	107566
Tamang_Nepal	Yi_Honghe	Shimao_LN	Mbuti	-0.004482	0.000304	-14.739	7841	8362	116419
Tibetan_Zhuoni	HanS_Guangyuan	Haojiatai_LN	Mbuti	-0.003187	0.000216	-14.738	5819	6096	87022
Newar_Nepal	Menba_Nanning	Haojiatai_LBIA	Mbuti	-0.011126	0.000755	-14.737	6053	7073	91681
Tamang_Nepal	Yi_Kunming	Haojiatai_LBIA	Mbuti	-0.005691	0.000386	-14.733	6112	6635	91954
Tibetan_Zhuoni	HanS_Meishan	Haojiatai_LBIA	Mbuti	-0.003548	0.000241	-14.73	6143	6469	92031
Tamang_Nepal	HanS_Yibin	Xiaogao_EN	Mbuti	-0.00481	0.000327	-14.727	6996	7495	103833
Tamang_Nepal	Mosuo_Yanyuan	Xiaowu_MN	Mbuti	-0.004725	0.000321	-14.725	7740	8284	115160
Tibetan_Zhuoni	HanS_Neijiang	Jiaozuoniecun_LBIA	Mbuti	-0.00318	0.000216	-14.724	7292	7636	108261
Tibetan_Zhuoni	HanS_Deyang	Wanggou_MN	Mbuti	-0.002866	0.000195	-14.723	6537	6816	97100
Tamang_Nepal	HanS_Suining	Xiaogao_EN	Mbuti	-0.00485	0.00033	-14.715	6987	7490	103834
Tibetan_Gangcha	HanS_Zigong	Pingliangtai_LN	Mbuti	-0.003107	0.000211	-14.714	7889	8253	117215
Tibetan_Zhuoni	HanS_Nanchong	Xiaowu_MN	Mbuti	-0.003205	0.000218	-14.714	7785	8156	115747
Tamang_Nepal	HanS_Deyang	Xiaojingshan_EN	Mbuti	-0.005381	0.000366	-14.711	4659	5035	69901
Tibetan_Zhuoni	Tibetan_Muli	Pingliangtai_LN	Mbuti	-0.002228	0.000151	-14.708	7952	8212	116829
Tamang_Nepal	HanS_Dazhou	Xiaogao_EN	Mbuti	-0.005015	0.000341	-14.701	6972	7493	103834
Tibetan_Zhuoni	Achang_China	Haojiatai_LBIA	Mbuti	-0.003364	0.000229	-14.693	6147	6456	92031
Tamang_Nepal	Tibetan_Ganzi	Bianbian_EN	Mbuti	-0.005318	0.000362	-14.693	5417	5851	81599
Tibetan_Zhuoni	HanG_Lanzhou	Jiaozuoniecun_LBIA	Mbuti	-0.003054	0.000208	-14.692	7305	7636	108262
Tamang_Nepal	HanS_Dazhou	Xiaowu_MN	Mbuti	-0.005402	0.000368	-14.692	7742	8366	115641
Tibetan_Zhuoni	HanY_Kunming	Jiaozuoniecun_LBIA	Mbuti	-0.002878	0.000196	-14.688	7320	7632	108262
Tamang_Nepal	HanG_Pingliang	Lajia_LN	Mbuti	-0.004167	0.000284	-14.687	7833	8317	115998
Tamang_Nepal	HanG_Jiuquan	Xiaogao_EN	Mbuti	-0.004867	0.000331	-14.686	6992	7497	103834
Tamang_Nepal	Achang_China	Boshan_EN	Mbuti	-0.005302	0.000361	-14.68	7386	7974	110898
Gurung_Nepal	HanS_Leshan	Pingliangtai_LN	Mbuti	-0.004096	0.000279	-14.669	7868	8348	117214
Tibetan_Zhuoni	HanS_Suining	Shimao_LN	Mbuti	-0.00284	0.000194	-14.659	7846	8177	116526
Tamang_Nepal	Achang_China	Lajia_LN	Mbuti	-0.004259	0.000291	-14.659	7818	8312	115999
Tibetan_Zhuoni	HanY_Zhaotong	Dacaozi_IA	Mbuti	-0.00288	0.000197	-14.652	7677	8006	114019
Tibetan_Zhuoni	HanG_Pingliang	Wanggou_MN	Mbuti	-0.002871	0.000196	-14.651	6545	6824	97100
Tamang_Nepal	HanG_Jiuquan	Xiaojingshan_EN	Mbuti	-0.005125	0.00035	-14.651	4675	5033	69902
Tamang_Nepal	Yi_Honghe	Dacaozi_IA	Mbuti	-0.00452	0.000309	-14.65	7682	8197	113921
Tibetan_Zhuoni	Achang_China	Wanggou_MN	Mbuti	-0.002867	0.000196	-14.647	6533	6812	97100
Tamang_Nepal	HanG_Jiuquan	Lajia_LN	Mbuti	-0.004218	0.000288	-14.641	7827	8316	115999
Tibetan_Zhuoni	HanS_Liangshan	Jiaozuoniecun_LBIA	Mbuti	-0.003238	0.000221	-14.632	7285	7635	108258
KarenPadaung	HanS_Meishan	Pingliangtai_LN	Mbuti	-0.003386	0.000232	-14.623	7855	8253	117321
Tamang_Nepal	HanS_Zigong	Xiaogao_EN	Mbuti	-0.00508	0.000347	-14.622	6974	7501	103834
Tamang_Nepal	HanG_Zhangye	Haojiatai_LN	Mbuti	-0.005189	0.000355	-14.621	5802	6253	86949
Tibetan_Gangcha	Achang_China	Pingliangtai_LN	Mbuti	-0.002934	0.000201	-14.617	7901	8245	117215
Tibetan_Zhuoni	HanS_Mianyang	Boshan_EN	Mbuti	-0.003112	0.000213	-14.614	7428	7773	110995
Tamang_Nepal	HanG_Wuwei	Xiaojingshan_EN	Mbuti	-0.005132	0.000351	-14.608	4667	5026	69902
Tibetan_Zhuoni	HanG_Pingliang	Xiaowu_MN	Mbuti	-0.003271	0.000224	-14.607	7784	8163	115746
Tamang_Nepal	HanY_Kunming	Lajia_LN	Mbuti	-0.004252	0.000291	-14.606	7824	8317	115999
Tibetan_Zhuoni	HanS_Deyang	Haojiatai_LN	Mbuti	-0.003314	0.000227	-14.605	5816	6104	87023
Tibetan_Zhuoni	Tibetan_Muli	Yumin_EN	Mbuti	-0.002819	0.000193	-14.599	6589	6866	98231
Gurung_Nepal	HanS_Bazhong	Luoheguxiang_LBIA	Mbuti	-0.004508	0.000309	-14.599	7176	7661	107568
Tibetan_Zhuoni	Bai_Dali	Shimao_LN	Mbuti	-0.002559	0.000175	-14.598	7875	8173	116526
Tibetan_Zhuoni	HanS_Guangan	Xiaowu_MN	Mbuti	-0.003211	0.00022	-14.597	7782	8154	115747
Tamang_Nepal	HanG_Lanzhou	Xiaogao_EN	Mbuti	-0.00484	0.000332	-14.595	6992	7494	103834
Tibetan_Zhuoni	HanS_Yaan	Luoheguxiang_LBIA	Mbuti	-0.003334	0.000229	-14.584	7225	7584	107663
Newar_Nepal	Menba_Nanning	Xiaojingshan_EN	Mbuti	-0.009932	0.000682	-14.571	4654	5347	69688
Tibetan_Zhuoni	Bai_Dali	Xiaowu_MN	Mbuti	-0.002869	0.000197	-14.569	7815	8147	115747
Tibetan_Zhuoni	HanS_Chengdu	Haojiatai_LBIA	Mbuti	-0.003666	0.000252	-14.567	6137	6474	92031
Tibetan_Zhuoni	HanS_Meishan	Xiaowu_MN	Mbuti	-0.003289	0.000226	-14.566	7777	8158	115746
Tamang_Nepal	HanG_Pingliang	Xiaojingshan_EN	Mbuti	-0.005031	0.000345	-14.566	4674	5026	69901
Tamang_Nepal	HanG_Zhangye	Lajia_LN	Mbuti	-0.004435	0.000305	-14.561	7814	8328	115997
Tamang_Nepal	HanS_Guangyuan	Boshan_EN	Mbuti	-0.005313	0.000365	-14.558	7382	7971	110897
KarenSkaw	HanS_Zigong	Pingliangtai_LN	Mbuti	-0.003805	0.000261	-14.556	7830	8276	117322
Tibetan_Zhuoni	HanS_Mianyang	Shimao_LN	Mbuti	-0.002808	0.000193	-14.556	7848	8175	116520
Tamang_Nepal	HanY_Yuxi	Lajia_LN	Mbuti	-0.004288	0.000295	-14.545	7820	8318	115998
KarenPadaung	HanS_Nanchong	Pingliangtai_LN	Mbuti	-0.003444	0.000237	-14.54	7862	8266	117322
Tamang_Nepal	HanS_Luzhou	Xiaojingshan_EN	Mbuti	-0.005141	0.000354	-14.536	4670	5030	69902
Tamang_Nepal	Yi_Kunming	Haojiatai_LN	Mbuti	-0.005096	0.000351	-14.533	5797	6240	86950
Newar_Nepal	Yi_Lincang	Miaozigou_MN	Mbuti	-0.009916	0.000683	-14.528	2141	2457	31816
Tibetan_Zhuoni	HanG_Pingliang	Wadian_LN	Mbuti	-0.002847	0.000196	-14.527	7895	8227	116908
Tamang_Nepal	HanG_Wuwei	Lajia_LN	Mbuti	-0.004251	0.000293	-14.527	7819	8312	115999
Tibetan_Zhuoni	HanS_Nanchong	Haojiatai_LN	Mbuti	-0.003143	0.000216	-14.522	5829	6103	87023
Tibetan_Zhuoni	Tibetan_Muli	Shimao_LN	Mbuti	-0.002505	0.000173	-14.521	7862	8153	116034
Tamang_Nepal	HanG_Zhangye	Xiaowu_MN	Mbuti	-0.00521	0.000359	-14.52	7760	8362	115639
Tamang_Nepal	HanG_Qingyang	Lajia_LN	Mbuti	-0.00402	0.000277	-14.513	7838	8304	115998
Tibetan_Zhuoni	HanS_Liangshan	Xiaojingshan_EN	Mbuti	-0.003563	0.000246	-14.504	4672	4921	69955
Tibetan_Zhuoni	HanS_Neijiang	Shimao_LN	Mbuti	-0.002937	0.000202	-14.504	7836	8178	116525
Tibetan_Zhuoni	HanS_Meishan	Wanggou_MN	Mbuti	-0.002807	0.000194	-14.502	6540	6813	97099
Tamang_Nepal	HanS_Leshan	Lajia_LN	Mbuti	-0.004095	0.000282	-14.5	7822	8297	115998
Tibetan_Zhuoni	HanS_Ziyang	Wanggou_MN	Mbuti	-0.002779	0.000192	-14.494	6551	6820	97100
Tamang_Nepal	HanG_Tianshui	Xiaowu_MN	Mbuti	-0.005054	0.000349	-14.485	7767	8352	115640
Tibetan_Zhuoni	HanG_Qingyang	Dacaozi_IA	Mbuti	-0.002733	0.000189	-14.482	7698	8009	114019
Tamang_Nepal	Qiang_Mianyang	Xiaowu_MN	Mbuti	-0.005372	0.000371	-14.476	7733	8354	115640
Tamang_Nepal	Yi_Guizhou	Haojiatai_LBIA	Mbuti	-0.005292	0.000366	-14.474	6135	6621	91956
Tamang_Nepal	HanS_Nanchong	Xiaojingshan_EN	Mbuti	-0.005061	0.00035	-14.474	4676	5030	69902
Tibetan_Zhuoni	Yi_Kunming	Pingliangtai_LN	Mbuti	-0.003008	0.000208	-14.466	7924	8277	117320
KarenSkaw	Achang_China	Pingliangtai_LN	Mbuti	-0.003629	0.000251	-14.463	7852	8277	117322
Tibetan_Zhuoni	Bai_Dali	Haojiatai_LN	Mbuti	-0.002771	0.000192	-14.456	5852	6093	87023
Gurung_Nepal	HanS_Guangyuan	Wadian_LN	Mbuti	-0.004345	0.000301	-14.456	7815	8323	116801
Gurung_Nepal	HanS_Leshan	Wadian_LN	Mbuti	-0.004327	0.000299	-14.455	7819	8324	116801
Tamang_Nepal	Yi_Kunming	Shimao_LN	Mbuti	-0.00467	0.000323	-14.449	7815	8359	116417
Tamang_Nepal	Tibetan_Dujiangyan	Xiaowu_MN	Mbuti	-0.004605	0.000319	-14.442	7735	8265	115160
Gurung_Nepal	HanS_Guangyuan	Pingliangtai_LN	Mbuti	-0.004044	0.00028	-14.442	7865	8339	117214
Tibetan_Zhuoni	HanG_Lanzhou	Xiaowu_MN	Mbuti	-0.00326	0.000226	-14.441	7787	8164	115747
Tamang_Nepal	Hani_Puer	Jiaozuoniecun_LBIA	Mbuti	-0.004866	0.000337	-14.441	7287	7813	108161
Tibetan_Zhuoni	Bai_Dali	Wanggou_MN	Mbuti	-0.002417	0.000167	-14.438	6573	6808	97100
Tibetan_Zhuoni	Tibetan_Dujiangyan	Yumin_EN	Mbuti	-0.00287	0.000199	-14.437	6583	6865	98231
Tamang_Nepal	Yi_Honghe	Haojiatai_LN	Mbuti	-0.004781	0.000331	-14.433	5820	6236	86950
Tamang_Nepal	HanY_Kunming	Xiaowu_MN	Mbuti	-0.005226	0.000362	-14.428	7761	8366	115641
Tamang_Nepal	HanS_Liangshan	Xiaogao_EN	Mbuti	-0.005093	0.000353	-14.426	6973	7501	103831
KarenPwo	HanS_Leshan	Pingliangtai_LN	Mbuti	-0.003831	0.000266	-14.425	7842	8291	117320
Tibetan_Zhuoni	HanS_Bazhong	Xiaogao_EN	Mbuti	-0.003188	0.000221	-14.424	6993	7324	103922
Tibetan_Zhuoni	HanS_Neijiang	Dacaozi_IA	Mbuti	-0.002932	0.000203	-14.423	7674	8008	114019
Tibetan_Zhuoni	HanS_Luzhou	Dacaozi_IA	Mbuti	-0.003093	0.000214	-14.42	7671	8024	114020
Tamang_Nepal	Bai_Guizhou	Luoheguxiang_LBIA	Mbuti	-0.005458	0.000379	-14.419	7217	7804	107566
Tamang_Nepal	HanG_Longnan	Wadian_LN	Mbuti	-0.005372	0.000373	-14.418	7819	8446	116775
Tamang_Nepal	HanY_Yuxi	Bianbian_EN	Mbuti	-0.005468	0.000379	-14.416	5427	5873	81599
Tibetan_Zhuoni	HanS_Liangshan	Lajia_LN	Mbuti	-0.002879	0.0002	-14.414	7809	8143	116100
Tibetan_Zhuoni	HanS_Yaan	Dacaozi_IA	Mbuti	-0.00319	0.000221	-14.414	7659	8023	114017
Tibetan_Zhuoni	HanG_Lanzhou	Luoheguxiang_LBIA	Mbuti	-0.002917	0.000202	-14.413	7255	7569	107666
Tibetan_Zhuoni	HanG_Qingyang	Jiaozuoniecun_LBIA	Mbuti	-0.002915	0.000202	-14.412	7317	7632	108261
Tamang_Nepal	HanS_Luzhou	Xiaowu_MN	Mbuti	-0.005277	0.000366	-14.411	7757	8367	115641
Tibetan_Zhuoni	Tibetan_Ganzi	Pingliangtai_LN	Mbuti	-0.002645	0.000184	-14.407	7944	8254	117322
Tibetan_Zhuoni	HanS_Dazhou	Wanggou_MN	Mbuti	-0.002855	0.000198	-14.407	6536	6813	97100
Tibetan_Zhuoni	HanY_Kunming	Xiaowu_MN	Mbuti	-0.003201	0.000222	-14.402	7794	8165	115747
Tamang_Nepal	HanG_Dingxi	Haojiatai_LN	Mbuti	-0.005057	0.000351	-14.402	5812	6252	86950
Tibetan_Zhuoni	HanS_Ziyang	Lajia_LN	Mbuti	-0.002582	0.000179	-14.39	7836	8136	116105
Tibetan_Zhuoni	Yi_Liangshan	Wadian_LN	Mbuti	-0.002822	0.000196	-14.388	7906	8236	116908
Tamang_Nepal	HanG_Jiuquan	Boshan_EN	Mbuti	-0.005317	0.00037	-14.385	7391	7981	110898
Tamang_Nepal	Tibetan_Xining	Pingliangtai_LN	Mbuti	-0.004027	0.00028	-14.381	7950	8422	117215
Tamang_Nepal	Tibetan_Muli	Xiaowu_MN	Mbuti	-0.00446	0.00031	-14.38	7747	8261	115160
Tamang_Nepal	Yi_Kunming	Jiaozuoniecun_LBIA	Mbuti	-0.004984	0.000347	-14.37	7271	7810	108161
Gurung_Nepal	Achang_China	Wadian_LN	Mbuti	-0.00436	0.000303	-14.369	7815	8324	116802
Tibetan_Zhuoni	HanS_Liangshan	Wanggou_MN	Mbuti	-0.00292	0.000203	-14.368	6535	6818	97098
Tibetan_Zhuoni	HanY_Honghe	Wadian_LN	Mbuti	-0.002719	0.000189	-14.368	7914	8232	116909
Tamang_Nepal	HanG_Tianshui	Lajia_LN	Mbuti	-0.004203	0.000293	-14.368	7832	8319	115998
Tibetan_Zhuoni	HanY_Zhaotong	Luoheguxiang_LBIA	Mbuti	-0.003088	0.000215	-14.367	7238	7570	107665
Tibetan_Zhuoni	Yi_Xichang	Haojiatai_LN	Mbuti	-0.002491	0.000173	-14.366	5848	6064	86679
Tamang_Nepal	Yi_Liangshan	Xiaojingshan_EN	Mbuti	-0.004913	0.000342	-14.366	4667	5011	69902
Tibetan_Zhuoni	HanS_Suining	Xiaojingshan_EN	Mbuti	-0.003257	0.000227	-14.36	4680	4908	69959
Tibetan_Zhuoni	HanG_Jiuquan	Wanggou_MN	Mbuti	-0.002782	0.000194	-14.357	6546	6816	97100
Tibetan_Zhuoni	HanY_Kunming	Wanggou_MN	Mbuti	-0.002755	0.000192	-14.356	6554	6821	97100
Tibetan_Zhuoni	Yi_Xichang	Jinchankou_LN	Mbuti	-0.002823	0.000197	-14.354	5666	5903	83758
Tamang_Nepal	HanS_Deyang	Lajia_LN	Mbuti	-0.004328	0.000302	-14.354	7817	8319	115998
Tamang_Nepal	HanS_Ziyang	Lajia_LN	Mbuti	-0.00407	0.000284	-14.354	7838	8310	115999
Tibetan_Zhuoni	Qiang_Mianyang	Dacaozi_IA	Mbuti	-0.003063	0.000213	-14.349	7666	8015	114019
Tibetan_Zhuoni	HanS_Zigong	Xiaojingshan_EN	Mbuti	-0.003547	0.000247	-14.334	4667	4916	69959
Tamang_Nepal	HanG_Jinchang	Jiaozuoniecun_LBIA	Mbuti	-0.005953	0.000415	-14.332	7225	7869	108134
Tamang_Nepal	HanS_Yaan	Xiaowu_MN	Mbuti	-0.005452	0.00038	-14.331	7744	8374	115638
Tibetan_Zhuoni	Mosuo_Yanyuan	Shimao_LN	Mbuti	-0.002517	0.000176	-14.329	7861	8153	116034
KarenPadaung	Achang_China	Pingliangtai_LN	Mbuti	-0.003575	0.00025	-14.326	7854	8273	117322
Gurung_Nepal	Achang_China	Luoheguxiang_LBIA	Mbuti	-0.004503	0.000314	-14.323	7178	7663	107568
Tamang_Nepal	HanS_Suining	Lajia_LN	Mbuti	-0.004202	0.000293	-14.321	7826	8314	115999
Tibetan_Zhuoni	HanS_Yaan	Jiaozuoniecun_LBIA	Mbuti	-0.0033	0.000231	-14.304	7286	7643	108259
Tamang_Nepal	HanY_Dali	Haojiatai_LN	Mbuti	-0.00482	0.000337	-14.303	5819	6238	86950
Tibetan_Zhuoni	HanG_Pingliang	Luoheguxiang_LBIA	Mbuti	-0.002837	0.000198	-14.297	7256	7562	107665
Tamang_Nepal	HanY_Kunming	Xiaojingshan_EN	Mbuti	-0.004839	0.000339	-14.297	4681	5019	69902
Newar_Nepal	Tibetan_Dujiangyan	Wuzhuangguoliang_LN	Mbuti	-0.012069	0.000844	-14.294	514	610	7979
Tamang_Nepal	Mosuo_Yanyuan	Xiaojingshan_EN	Mbuti	-0.004372	0.000306	-14.284	4672	4976	69643
Tamang_Nepal	HanG_Baiyin	Haojiatai_LN	Mbuti	-0.004693	0.000329	-14.282	5827	6235	86950
Tamang_Nepal	Yi_Chuxiong	Dacaozi_IA	Mbuti	-0.004706	0.00033	-14.281	7668	8204	113910
KarenSkaw	HanS_Leshan	Pingliangtai_LN	Mbuti	-0.003633	0.000255	-14.266	7843	8269	117320
Tamang_Nepal	HanG_Lanzhou	Xiaojingshan_EN	Mbuti	-0.005108	0.000358	-14.266	4670	5027	69902
Tibetan_Gangcha	HanS_Guangyuan	Pingliangtai_LN	Mbuti	-0.002887	0.000203	-14.258	7897	8235	117214
Gurung_Nepal	HanS_Nanchong	Pingliangtai_LN	Mbuti	-0.003964	0.000278	-14.256	7881	8346	117215
[truncated: 28,242 more rows]

## Sheet: Table S6c
Table S6c. Shared drift inferred from f4 statistics in the form f4(Sino-Tibetan1, Sino-Tibetan2; TP/TYC ancients, Mbuti)
W	X	Y	Z	f4	stderr	Zscore	BABA	ABBA	nsnps
Newar_Nepal	Tibetan_Dujiangyan	Shigatse0.9k	Mbuti	-0.010083	0.00025	-40.284	7663	8824	115105
Newar_Nepal	Tibetan_Muli	Shigatse0.9k	Mbuti	-0.009988	0.000252	-39.589	7670	8820	115105
Newar_Nepal	Mosuo_Yanyuan	Shigatse0.9k	Mbuti	-0.009622	0.000253	-37.962	7689	8796	115105
Newar_Nepal	Yi_Xichang	Shigatse0.9k	Mbuti	-0.009375	0.000247	-37.883	7708	8787	115105
Newar_Nepal	Tibetan_Muli	Samdzong	Mbuti	-0.009605	0.00026	-36.902	7816	8941	117072
Newar_Nepal	Tibetan_Dujiangyan	Kyang	Mbuti	-0.009755	0.000265	-36.781	7801	8943	117092
Newar_Nepal	Tibetan_Muli	Pulanduowa	Mbuti	-0.009443	0.000257	-36.69	7782	8881	116394
Newar_Nepal	Tibetan_Muli	Kyang	Mbuti	-0.009666	0.000264	-36.671	7807	8939	117092
Newar_Nepal	Tibetan_Muli	Zongri4.5k	Mbuti	-0.010552	0.000288	-36.623	7480	8670	112744
Newar_Nepal	Tibetan_Dujiangyan	Samdzong	Mbuti	-0.009643	0.000265	-36.415	7812	8941	117072
Newar_Nepal	Tibetan_Dujiangyan	Pulanduowa	Mbuti	-0.009512	0.000262	-36.372	7776	8883	116394
Newar_Nepal	Tibetan_Dujiangyan	Zongri4.5k	Mbuti	-0.010629	0.000292	-36.344	7475	8673	112744
Newar_Nepal	Tibetan_Ganzi	Shigatse0.9k	Mbuti	-0.00957	0.000269	-35.634	7716	8822	115581
Newar_Nepal	Yi_Xichang	Kyang	Mbuti	-0.009101	0.000256	-35.545	7844	8910	117092
Newar_Nepal	Tibetan_Dujiangyan	Sangdalongguo	Mbuti	-0.00812	0.000228	-35.539	7842	8788	116493
Newar_Nepal	Mosuo_Yanyuan	Samdzong	Mbuti	-0.00926	0.000261	-35.515	7834	8918	117072
Newar_Nepal	Tibetan_Muli	Sangdalongguo	Mbuti	-0.008051	0.000228	-35.337	7847	8785	116493
Newar_Nepal	Mosuo_Yanyuan	Kyang	Mbuti	-0.009259	0.000262	-35.336	7828	8912	117092
Newar_Nepal	Tibetan_Muli	Gebusailu	Mbuti	-0.008994	0.000255	-35.286	7765	8810	116165
Newar_Nepal	Yi_Xichang	Samdzong	Mbuti	-0.009055	0.000257	-35.22	7852	8912	117072
Newar_Nepal	Tibetan_Dujiangyan	Gebusailu	Mbuti	-0.009036	0.000257	-35.165	7760	8810	116165
Newar_Nepal	Tibetan_Dujiangyan	Qulongsazha	Mbuti	-0.009228	0.000264	-35.019	7773	8847	116345
Newar_Nepal	Tibetan_Gangcha	Shigatse0.9k	Mbuti	-0.00874	0.00025	-34.995	7781	8791	115581
Newar_Nepal	Yi_Xichang	Pulanduowa	Mbuti	-0.008912	0.000255	-34.952	7816	8854	116394
Newar_Nepal	Tibetan_Muli	Shigatse0.7k	Mbuti	-0.010283	0.000295	-34.909	7580	8752	113924
Newar_Nepal	Yi_Xichang	Zongri4.5k	Mbuti	-0.009915	0.000284	-34.876	7518	8636	112744
Newar_Nepal	Mosuo_Yanyuan	Zongri4.5k	Mbuti	-0.010226	0.000294	-34.84	7496	8649	112744
Newar_Nepal	Mosuo_Yanyuan	Sangdalongguo	Mbuti	-0.007836	0.000225	-34.781	7858	8771	116493
Newar_Nepal	Tibetan_Dujiangyan	Shigatse0.7k	Mbuti	-0.010388	0.000299	-34.726	7573	8757	113924
Newar_Nepal	Yi_Xichang	Sangdalongguo	Mbuti	-0.007634	0.00022	-34.71	7875	8765	116493
Newar_Nepal	Tibetan_Muli	Qulongsazha	Mbuti	-0.00914	0.000264	-34.672	7781	8844	116345
Newar_Nepal	Yi_Xichang	Gebusailu	Mbuti	-0.008529	0.000248	-34.407	7795	8785	116165
Newar_Nepal	Mosuo_Yanyuan	Gebusailu	Mbuti	-0.008755	0.000255	-34.365	7776	8794	116165
Newar_Nepal	Mosuo_Yanyuan	Pulanduowa	Mbuti	-0.009173	0.000268	-34.242	7795	8863	116394
Newar_Nepal	Tibetan_Muli	Yushu2.8k	Mbuti	-0.010495	0.000308	-34.07	6891	7982	103981
Newar_Nepal	Tibetan_Muli	Nagqu1.4k	Mbuti	-0.010347	0.000306	-33.807	7335	8476	110270
Newar_Nepal	Tibetan_Dujiangyan	Yushu2.8k	Mbuti	-0.010441	0.000309	-33.783	6892	7978	103981
Newar_Nepal	Yi_Xichang	Qulongsazha	Mbuti	-0.008579	0.000254	-33.763	7816	8814	116345
Newar_Nepal	Tibetan_Dujiangyan	Nagqu1.4k	Mbuti	-0.01046	0.00031	-33.723	7329	8482	110270
Newar_Nepal	Bai_Dali	Shigatse0.9k	Mbuti	-0.008692	0.000258	-33.636	7766	8770	115581
Newar_Nepal	HanS_Leshan	Shigatse0.9k	Mbuti	-0.008859	0.000265	-33.369	7752	8776	115581
Newar_Nepal	Tibetan_Muli	Nyingchi2k	Mbuti	-0.01077	0.000323	-33.359	7105	8258	107080
Newar_Nepal	Mosuo_Yanyuan	Qulongsazha	Mbuti	-0.008847	0.000266	-33.318	7794	8824	116345
Newar_Nepal	Tibetan_Muli	Mebrak	Mbuti	-0.009677	0.000291	-33.267	7811	8942	116873
Newar_Nepal	Tibetan_Dujiangyan	Mebrak	Mbuti	-0.009801	0.000296	-33.155	7804	8949	116873
Newar_Nepal	Tibetan_Dujiangyan	Nyingchi2k	Mbuti	-0.0108	0.000326	-33.134	7105	8261	107080
Newar_Nepal	Achang_China	Shigatse0.9k	Mbuti	-0.008823	0.000267	-33.079	7755	8775	115581
Newar_Nepal	Tibetan_Ganzi	Zongri4.5k	Mbuti	-0.010204	0.000309	-33.026	7522	8677	113208
Newar_Nepal	HanG_Lanzhou	Shigatse0.9k	Mbuti	-0.00875	0.000265	-33.012	7760	8771	115581
Newar_Nepal	HanG_Wuwei	Shigatse0.9k	Mbuti	-0.008824	0.000267	-32.993	7757	8777	115581
Newar_Nepal	Mosuo_Yanyuan	Nagqu1.4k	Mbuti	-0.009865	0.000299	-32.979	7358	8446	110270
Newar_Nepal	HanG_Jiuquan	Shigatse0.9k	Mbuti	-0.008793	0.000268	-32.861	7751	8767	115581
Newar_Nepal	HanS_Guangan	Shigatse0.9k	Mbuti	-0.008565	0.000261	-32.799	7772	8762	115581
Newar_Nepal	Mosuo_Yanyuan	Nyingchi2k	Mbuti	-0.010573	0.000322	-32.785	7115	8247	107080
Newar_Nepal	HanS_Guangyuan	Shigatse0.9k	Mbuti	-0.008911	0.000272	-32.724	7753	8783	115580
Newar_Nepal	HanS_Liangshan	Shigatse0.9k	Mbuti	-0.008827	0.000271	-32.588	7754	8774	115577
Newar_Nepal	HanS_Chengdu	Shigatse0.9k	Mbuti	-0.008763	0.000269	-32.559	7754	8767	115581
Newar_Nepal	Yi_Xichang	Shigatse0.7k	Mbuti	-0.009581	0.000294	-32.558	7622	8714	113924
Newar_Nepal	HanS_Mianyang	Shigatse0.9k	Mbuti	-0.008801	0.00027	-32.551	7756	8774	115576
Newar_Nepal	Tibetan_Muli	Shigatse2.1k	Mbuti	-0.010621	0.000327	-32.527	6312	7326	95421
Newar_Nepal	Tibetan_Ganzi	Kyang	Mbuti	-0.009247	0.000285	-32.484	7853	8940	117579
Newar_Nepal	HanS_Bazhong	Shigatse0.9k	Mbuti	-0.008931	0.000275	-32.484	7741	8773	115581
Newar_Nepal	HanG_Zhangye	Shigatse0.9k	Mbuti	-0.008844	0.000272	-32.483	7750	8772	115580
Newar_Nepal	HanS_Zigong	Shigatse0.9k	Mbuti	-0.008806	0.000271	-32.479	7751	8769	115581
Newar_Nepal	HanS_Nanchong	Shigatse0.9k	Mbuti	-0.008744	0.000269	-32.458	7765	8776	115581
Newar_Nepal	Yi_Liangshan	Shigatse0.9k	Mbuti	-0.00909	0.00028	-32.448	7740	8791	115580
Newar_Nepal	Yi_Xichang	Yushu2.8k	Mbuti	-0.009832	0.000304	-32.389	6927	7949	103981
Newar_Nepal	Tibetan_Gangcha	Kyang	Mbuti	-0.00856	0.000264	-32.384	7914	8921	117579
Newar_Nepal	HanG_Qingyang	Shigatse0.9k	Mbuti	-0.008561	0.000264	-32.375	7772	8761	115580
Newar_Nepal	HanS_Yibin	Shigatse0.9k	Mbuti	-0.008709	0.000269	-32.353	7765	8771	115579
Newar_Nepal	HanY_Zhaotong	Shigatse0.9k	Mbuti	-0.008757	0.000271	-32.301	7752	8764	115580
Newar_Nepal	Yi_Xichang	Nagqu1.4k	Mbuti	-0.009705	0.000301	-32.291	7374	8444	110270
Newar_Nepal	HanS_Meishan	Shigatse0.9k	Mbuti	-0.008711	0.000271	-32.186	7762	8769	115580
Newar_Nepal	Mosuo_Yanyuan	Yushu2.8k	Mbuti	-0.009995	0.000311	-32.144	6916	7955	103981
Newar_Nepal	Bai_Dali	Samdzong	Mbuti	-0.008559	0.000266	-32.139	7902	8908	117558
Newar_Nepal	Tibetan_Dujiangyan	Rhirhi	Mbuti	-0.009466	0.000295	-32.13	7642	8722	114121
Newar_Nepal	HanY_Qujing	Shigatse0.9k	Mbuti	-0.008596	0.000268	-32.126	7768	8761	115581
Newar_Nepal	Tibetan_Dujiangyan	Shigatse2.1k	Mbuti	-0.010658	0.000332	-32.111	6313	7330	95421
Newar_Nepal	Mosuo_Yanyuan	Shigatse0.7k	Mbuti	-0.009764	0.000304	-32.11	7606	8719	113924
Newar_Nepal	Tibetan_Ganzi	Pulanduowa	Mbuti	-0.009123	0.000285	-32.056	7823	8889	116877
Newar_Nepal	HanG_Pingliang	Shigatse0.9k	Mbuti	-0.008646	0.00027	-32.038	7764	8763	115580
Newar_Nepal	HanS_Suining	Shigatse0.9k	Mbuti	-0.008729	0.000273	-31.956	7758	8767	115581
Newar_Nepal	Yi_Xichang	Nyingchi2k	Mbuti	-0.010272	0.000323	-31.848	7136	8236	107080
Newar_Nepal	HanS_Deyang	Shigatse0.9k	Mbuti	-0.00887	0.000279	-31.809	7755	8780	115580
Newar_Nepal	Tibetan_Gangcha	Pulanduowa	Mbuti	-0.008301	0.000261	-31.809	7888	8858	116877
Newar_Nepal	Bai_Dali	Zongri4.5k	Mbuti	-0.009349	0.000294	-31.791	7570	8629	113208
Newar_Nepal	Yi_Xichang	Mebrak	Mbuti	-0.00917	0.000289	-31.749	7845	8917	116873
Newar_Nepal	HanY_Yuxi	Shigatse0.9k	Mbuti	-0.008737	0.000275	-31.738	7755	8765	115581
Newar_Nepal	Mosuo_Yanyuan	Mebrak	Mbuti	-0.00937	0.000296	-31.701	7828	8923	116873
Newar_Nepal	Tibetan_Muli	Rhirhi	Mbuti	-0.009389	0.000296	-31.678	7647	8718	114121
Newar_Nepal	HanG_Tianshui	Shigatse0.9k	Mbuti	-0.008617	0.000272	-31.639	7767	8763	115580
Newar_Nepal	HanY_Kunming	Shigatse0.9k	Mbuti	-0.008783	0.000278	-31.635	7759	8774	115581
Newar_Nepal	HanS_Yaan	Shigatse0.9k	Mbuti	-0.009	0.000286	-31.501	7744	8785	115578
Newar_Nepal	HanS_Ziyang	Shigatse0.9k	Mbuti	-0.008611	0.000274	-31.476	7770	8766	115581
Newar_Nepal	Tibetan_Ganzi	Sangdalongguo	Mbuti	-0.007774	0.000247	-31.44	7888	8797	116979
Newar_Nepal	Yi_Guizhou	Shigatse0.9k	Mbuti	-0.008752	0.000278	-31.439	7768	8779	115581
Newar_Nepal	HanS_Dazhou	Shigatse0.9k	Mbuti	-0.008622	0.000275	-31.381	7763	8759	115581
Newar_Nepal	Qiang_Mianyang	Shigatse0.9k	Mbuti	-0.008816	0.000282	-31.312	7742	8761	115580
Newar_Nepal	HanY_Honghe	Shigatse0.9k	Mbuti	-0.008443	0.00027	-31.257	7786	8761	115581
Newar_Nepal	Mosuo_Yanyuan	Rhirhi	Mbuti	-0.009169	0.000294	-31.198	7658	8704	114121
Newar_Nepal	Achang_China	Samdzong	Mbuti	-0.008699	0.000279	-31.142	7890	8913	117558
Newar_Nepal	Bai_Dali	Sangdalongguo	Mbuti	-0.007243	0.000233	-31.134	7922	8769	116979
Newar_Nepal	Bai_Dali	Kyang	Mbuti	-0.008461	0.000272	-31.12	7900	8895	117579
Newar_Nepal	Yi_Liangshan	Pulanduowa	Mbuti	-0.008738	0.000281	-31.081	7844	8865	116876
Newar_Nepal	HanG_Wuwei	Zongri4.5k	Mbuti	-0.009587	0.000309	-31.039	7558	8643	113208
Newar_Nepal	Tibetan_Xining	Shigatse0.9k	Mbuti	-0.008677	0.00028	-31.035	7780	8783	115581
Newar_Nepal	Tibetan_Ganzi	Samdzong	Mbuti	-0.00918	0.000296	-31.028	7866	8945	117558
Newar_Nepal	Tibetan_Ganzi	Gebusailu	Mbuti	-0.008574	0.000276	-31.012	7811	8811	116648
Newar_Nepal	HanG_Wuwei	Samdzong	Mbuti	-0.008706	0.000281	-30.954	7893	8916	117558
Newar_Nepal	Tibetan_Ganzi	Qulongsazha	Mbuti	-0.008815	0.000285	-30.947	7821	8851	116828
Newar_Nepal	HanG_Dingxi	Shigatse0.9k	Mbuti	-0.008661	0.00028	-30.913	7764	8766	115580
Newar_Nepal	HanG_Pingliang	Zongri4.5k	Mbuti	-0.009509	0.000308	-30.893	7560	8637	113207
Newar_Nepal	HanS_Suining	Zongri4.5k	Mbuti	-0.009485	0.000307	-30.862	7559	8633	113208
Newar_Nepal	Bai_Dali	Pulanduowa	Mbuti	-0.008338	0.000271	-30.809	7870	8845	116877
Newar_Nepal	HanS_Nanchong	Samdzong	Mbuti	-0.008574	0.000278	-30.808	7904	8912	117558
Newar_Nepal	Tibetan_Gangcha	Samdzong	Mbuti	-0.008384	0.000272	-30.804	7928	8914	117558
Newar_Nepal	Tibetan_Gangcha	Zongri4.5k	Mbuti	-0.008831	0.000287	-30.757	7613	8612	113208
Newar_Nepal	Yi_Liangshan	Samdzong	Mbuti	-0.008835	0.000288	-30.717	7883	8921	117557
Newar_Nepal	Yi_Liangshan	Zongri4.5k	Mbuti	-0.009755	0.000318	-30.701	7544	8648	113207
Newar_Nepal	Tibetan_Gangcha	Qulongsazha	Mbuti	-0.007966	0.00026	-30.663	7888	8819	116828
Newar_Nepal	Mosuo_Yanyuan	Shigatse2.1k	Mbuti	-0.009983	0.000326	-30.659	6344	7297	95421
Newar_Nepal	HanS_Leshan	Pulanduowa	Mbuti	-0.008431	0.000275	-30.629	7861	8846	116876
Newar_Nepal	HanS_Neijiang	Shigatse0.9k	Mbuti	-0.008581	0.00028	-30.611	7766	8758	115581
Newar_Nepal	Achang_China	Pulanduowa	Mbuti	-0.008495	0.000278	-30.562	7856	8849	116877
Newar_Nepal	Yi_Kunming	Shigatse0.9k	Mbuti	-0.008661	0.000283	-30.555	7765	8767	115579
Newar_Nepal	HanY_Dali	Shigatse0.9k	Mbuti	-0.008703	0.000285	-30.542	7757	8763	115580
Newar_Nepal	Bai_Dali	Qulongsazha	Mbuti	-0.008054	0.000264	-30.53	7867	8808	116828
Newar_Nepal	HanS_Leshan	Zongri4.5k	Mbuti	-0.009569	0.000314	-30.503	7554	8638	113207
Newar_Nepal	HanS_Luzhou	Shigatse0.9k	Mbuti	-0.008613	0.000282	-30.495	7769	8764	115581
Newar_Nepal	Tibetan_Gangcha	Gebusailu	Mbuti	-0.00768	0.000252	-30.436	7880	8775	116648
Newar_Nepal	HanS_Bazhong	Zongri4.5k	Mbuti	-0.009558	0.000314	-30.428	7550	8632	113208
Newar_Nepal	HanG_Jiuquan	Samdzong	Mbuti	-0.008599	0.000283	-30.421	7891	8902	117558
Newar_Nepal	HanS_Zigong	Samdzong	Mbuti	-0.008784	0.000289	-30.405	7880	8913	117558
Newar_Nepal	Bai_Dali	Gebusailu	Mbuti	-0.007911	0.00026	-30.403	7852	8774	116648
Newar_Nepal	HanS_Leshan	Samdzong	Mbuti	-0.0087	0.000286	-30.397	7889	8912	117557
Newar_Nepal	HanG_Baiyin	Shigatse0.9k	Mbuti	-0.008535	0.000281	-30.396	7779	8765	115581
Newar_Nepal	Yi_Liangshan	Nyingchi2k	Mbuti	-0.010465	0.000344	-30.387	7146	8271	107510
Newar_Nepal	HanS_Guangyuan	Zongri4.5k	Mbuti	-0.009576	0.000315	-30.384	7559	8644	113207
Newar_Nepal	HanS_Mianyang	Pulanduowa	Mbuti	-0.008448	0.000278	-30.343	7860	8848	116872
Newar_Nepal	HanS_Nanchong	Pulanduowa	Mbuti	-0.008315	0.000274	-30.342	7874	8845	116877
Newar_Nepal	HanS_Meishan	Zongri4.5k	Mbuti	-0.009513	0.000314	-30.335	7559	8636	113207
Newar_Nepal	Achang_China	Zongri4.5k	Mbuti	-0.009579	0.000317	-30.261	7554	8638	113208
Newar_Nepal	HanG_Jiuquan	Pulanduowa	Mbuti	-0.008472	0.00028	-30.255	7855	8845	116877
Newar_Nepal	HanG_Jiuquan	Zongri4.5k	Mbuti	-0.009622	0.000318	-30.251	7549	8639	113208
Newar_Nepal	HanG_Qingyang	Zongri4.5k	Mbuti	-0.009439	0.000312	-30.231	7565	8633	113207
Newar_Nepal	HanS_Chengdu	Samdzong	Mbuti	-0.008635	0.000286	-30.225	7890	8905	117558
Newar_Nepal	HanS_Zigong	Pulanduowa	Mbuti	-0.008485	0.000281	-30.215	7850	8842	116877
Newar_Nepal	HanS_Zigong	Kyang	Mbuti	-0.008692	0.000288	-30.203	7878	8900	117579
Newar_Nepal	HanS_Liangshan	Pulanduowa	Mbuti	-0.008567	0.000284	-30.191	7851	8853	116873
Newar_Nepal	Tibetan_Dujiangyan	Shannan1.3k	Mbuti	-0.010801	0.000358	-30.188	6553	7623	99131
Newar_Nepal	HanG_Qingyang	Pulanduowa	Mbuti	-0.008252	0.000273	-30.188	7873	8837	116876
Newar_Nepal	Tibetan_Gangcha	Sangdalongguo	Mbuti	-0.006923	0.000229	-30.181	7955	8765	116979
Newar_Nepal	HanG_Jiuquan	Gebusailu	Mbuti	-0.008077	0.000268	-30.152	7834	8776	116648
Newar_Nepal	Tibetan_Ganzi	Nyingchi2k	Mbuti	-0.010626	0.000352	-30.144	7138	8281	107511
Newar_Nepal	HanS_Meishan	Samdzong	Mbuti	-0.008574	0.000284	-30.144	7898	8906	117557
Newar_Nepal	Tibetan_Gangcha	Shigatse0.7k	Mbuti	-0.008946	0.000297	-30.138	7695	8718	114393
Newar_Nepal	HanS_Mianyang	Samdzong	Mbuti	-0.008473	0.000281	-30.124	7903	8899	117553
Newar_Nepal	HanS_Mianyang	Zongri4.5k	Mbuti	-0.009411	0.000312	-30.124	7563	8628	113203
Newar_Nepal	HanG_Lanzhou	Samdzong	Mbuti	-0.008455	0.000281	-30.119	7904	8898	117558
Newar_Nepal	HanY_Qujing	Zongri4.5k	Mbuti	-0.009378	0.000312	-30.104	7565	8627	113207
Newar_Nepal	Yi_Yuxi	Shigatse0.9k	Mbuti	-0.008692	0.000289	-30.094	7760	8764	115581
Newar_Nepal	Nakhi_Lijiang	Shigatse0.9k	Mbuti	-0.008608	0.000286	-30.09	7777	8772	115580
Newar_Nepal	HanS_Zigong	Sangdalongguo	Mbuti	-0.007245	0.000241	-30.089	7912	8760	116979
Newar_Nepal	HanS_Guangan	Zongri4.5k	Mbuti	-0.009319	0.00031	-30.081	7572	8627	113208
Newar_Nepal	HanG_Lanzhou	Zongri4.5k	Mbuti	-0.009292	0.000309	-30.079	7571	8623	113208
Newar_Nepal	Yi_Xichang	Rhirhi	Mbuti	-0.008921	0.000297	-30.076	7677	8696	114121
Newar_Nepal	HanG_Zhangye	Zongri4.5k	Mbuti	-0.009643	0.000321	-30.048	7549	8640	113206
Newar_Nepal	HanG_Pingliang	Pulanduowa	Mbuti	-0.008359	0.000278	-30.039	7866	8843	116876
Newar_Nepal	HanS_Suining	Samdzong	Mbuti	-0.008629	0.000287	-30.034	7892	8906	117558
Newar_Nepal	Achang_China	Nyingchi2k	Mbuti	-0.010134	0.000338	-30.004	7161	8251	107511
Newar_Nepal	HanY_Qujing	Pulanduowa	Mbuti	-0.008291	0.000277	-29.975	7868	8837	116876
Newar_Nepal	HanG_Pingliang	Samdzong	Mbuti	-0.008563	0.000286	-29.954	7898	8905	117557
Newar_Nepal	Tibetan_Ganzi	Nagqu1.4k	Mbuti	-0.009938	0.000332	-29.952	7382	8482	110718
Newar_Nepal	HanS_Zigong	Qulongsazha	Mbuti	-0.008205	0.000274	-29.949	7851	8809	116828
Newar_Nepal	Tibetan_Ganzi	Shigatse0.7k	Mbuti	-0.009676	0.000323	-29.939	7635	8742	114393
Newar_Nepal	HanY_Kunming	Samdzong	Mbuti	-0.008624	0.000288	-29.929	7895	8909	117558
Newar_Nepal	HanS_Zigong	Gebusailu	Mbuti	-0.00811	0.000271	-29.928	7829	8775	116648
Newar_Nepal	HanY_Yuxi	Samdzong	Mbuti	-0.008708	0.000291	-29.902	7885	8909	117557
Newar_Nepal	HanG_Wuwei	Kyang	Mbuti	-0.008535	0.000286	-29.893	7896	8900	117579
Newar_Nepal	Hani_Puer	Shigatse0.9k	Mbuti	-0.00846	0.000283	-29.887	7785	8762	115580
Newar_Nepal	HanG_Zhangye	Samdzong	Mbuti	-0.008636	0.000289	-29.873	7890	8906	117556
Newar_Nepal	Yi_Xichang	Shigatse2.1k	Mbuti	-0.009779	0.000327	-29.868	6356	7289	95421
Newar_Nepal	HanG_Jiuquan	Kyang	Mbuti	-0.008496	0.000285	-29.857	7889	8887	117579
Newar_Nepal	HanS_Deyang	Pulanduowa	Mbuti	-0.00851	0.000285	-29.837	7857	8852	116876
Newar_Nepal	HanS_Zigong	Zongri4.5k	Mbuti	-0.009437	0.000316	-29.836	7555	8623	113208
Newar_Nepal	HanY_Qujing	Samdzong	Mbuti	-0.008459	0.000284	-29.836	7904	8899	117557
Newar_Nepal	Bai_Dali	Nyingchi2k	Mbuti	-0.009952	0.000334	-29.813	7175	8245	107511
Newar_Nepal	HanG_Tianshui	Zongri4.5k	Mbuti	-0.009309	0.000313	-29.784	7570	8624	113207
Newar_Nepal	HanG_Wuwei	Pulanduowa	Mbuti	-0.008342	0.00028	-29.771	7868	8843	116877
Newar_Nepal	HanG_Jiuquan	Sangdalongguo	Mbuti	-0.007384	0.000248	-29.764	7907	8770	116979
Newar_Nepal	Achang_China	Gebusailu	Mbuti	-0.007991	0.000269	-29.747	7841	8773	116648
Newar_Nepal	HanS_Yibin	Zongri4.5k	Mbuti	-0.009202	0.000309	-29.733	7577	8619	113206
Newar_Nepal	Yi_Liangshan	Gebusailu	Mbuti	-0.008223	0.000277	-29.732	7829	8789	116647
Newar_Nepal	HanS_Liangshan	Zongri4.5k	Mbuti	-0.009588	0.000323	-29.724	7554	8639	113204
Newar_Nepal	Tibetan_Gangcha	Shigatse2.1k	Mbuti	-0.009294	0.000313	-29.721	6409	7300	95794
Newar_Nepal	Achang_China	Kyang	Mbuti	-0.008477	0.000285	-29.719	7894	8891	117579
Newar_Nepal	HanS_Nanchong	Zongri4.5k	Mbuti	-0.00937	0.000315	-29.712	7571	8631	113208
Newar_Nepal	HanG_Pingliang	Sangdalongguo	Mbuti	-0.007234	0.000244	-29.707	7920	8766	116978
Newar_Nepal	HanS_Meishan	Kyang	Mbuti	-0.008425	0.000284	-29.707	7899	8890	117578
Newar_Nepal	HanS_Guangyuan	Gebusailu	Mbuti	-0.008237	0.000277	-29.696	7831	8792	116647
Newar_Nepal	HanS_Leshan	Sangdalongguo	Mbuti	-0.007256	0.000244	-29.695	7918	8767	116978
Newar_Nepal	HanS_Leshan	Gebusailu	Mbuti	-0.008016	0.00027	-29.69	7843	8778	116647
Newar_Nepal	Tibetan_Diqing	Shigatse0.9k	Mbuti	-0.009005	0.000303	-29.689	7740	8781	115579
Newar_Nepal	HanS_Yibin	Samdzong	Mbuti	-0.00844	0.000284	-29.68	7907	8899	117556
Newar_Nepal	HanS_Nanchong	Gebusailu	Mbuti	-0.008013	0.00027	-29.676	7848	8783	116648
Newar_Nepal	HanS_Guangan	Samdzong	Mbuti	-0.008322	0.00028	-29.671	7914	8892	117558
Newar_Nepal	HanY_Zhaotong	Samdzong	Mbuti	-0.008539	0.000288	-29.656	7891	8894	117557
Newar_Nepal	Yi_Honghe	Shigatse0.9k	Mbuti	-0.00838	0.000283	-29.652	7786	8754	115581
Newar_Nepal	HanG_Pingliang	Gebusailu	Mbuti	-0.00806	0.000272	-29.65	7841	8781	116647
Newar_Nepal	HanS_Meishan	Pulanduowa	Mbuti	-0.008264	0.000279	-29.636	7869	8835	116876
Newar_Nepal	HanS_Deyang	Samdzong	Mbuti	-0.008656	0.000292	-29.62	7894	8912	117557
Newar_Nepal	HanS_Bazhong	Gebusailu	Mbuti	-0.008156	0.000276	-29.598	7827	8778	116648
Newar_Nepal	Tibetan_Xining	Zongri4.5k	Mbuti	-0.009151	0.000309	-29.584	7592	8628	113208
Newar_Nepal	Yi_Liangshan	Sangdalongguo	Mbuti	-0.007507	0.000254	-29.581	7902	8780	116978
Newar_Nepal	Tibetan_Muli	Shannan1.3k	Mbuti	-0.010612	0.000359	-29.556	6564	7616	99131
Newar_Nepal	HanY_Kunming	Pulanduowa	Mbuti	-0.008452	0.000286	-29.555	7861	8849	116877
Newar_Nepal	HanS_Liangshan	Gebusailu	Mbuti	-0.008097	0.000274	-29.549	7837	8781	116644
Newar_Nepal	HanG_Pingliang	Qulongsazha	Mbuti	-0.008147	0.000276	-29.547	7860	8812	116827
Newar_Nepal	HanS_Guangyuan	Samdzong	Mbuti	-0.00879	0.000297	-29.545	7888	8922	117557
Newar_Nepal	HanS_Yibin	Pulanduowa	Mbuti	-0.008356	0.000283	-29.53	7868	8845	116875
Newar_Nepal	HanG_Wuwei	Sangdalongguo	Mbuti	-0.007369	0.00025	-29.522	7913	8775	116979
Newar_Nepal	Yi_Liangshan	Kyang	Mbuti	-0.008645	0.000293	-29.519	7886	8902	117578
Newar_Nepal	HanS_Guangyuan	Pulanduowa	Mbuti	-0.008428	0.000286	-29.518	7862	8847	116876
Newar_Nepal	HanY_Zhaotong	Pulanduowa	Mbuti	-0.008363	0.000283	-29.506	7857	8835	116876
Newar_Nepal	HanY_Yuxi	Zongri4.5k	Mbuti	-0.009477	0.000321	-29.495	7555	8628	113207
Newar_Nepal	HanS_Nanchong	Qulongsazha	Mbuti	-0.008039	0.000273	-29.492	7870	8809	116828
Newar_Nepal	HanY_Qujing	Sangdalongguo	Mbuti	-0.007146	0.000243	-29.466	7924	8760	116978
Newar_Nepal	Qiang_Mianyang	Samdzong	Mbuti	-0.008613	0.000292	-29.463	7884	8896	117557
Newar_Nepal	HanG_Wuwei	Gebusailu	Mbuti	-0.008107	0.000275	-29.452	7838	8784	116648
Newar_Nepal	HanG_Lanzhou	Kyang	Mbuti	-0.00826	0.000281	-29.441	7908	8879	117579
Newar_Nepal	Tibetan_Ganzi	Mebrak	Mbuti	-0.009472	0.000322	-29.437	7849	8961	117358
Newar_Nepal	HanY_Zhaotong	Zongri4.5k	Mbuti	-0.009357	0.000318	-29.412	7559	8618	113207
Newar_Nepal	HanS_Guangan	Pulanduowa	Mbuti	-0.008169	0.000278	-29.407	7876	8830	116877
Newar_Nepal	HanY_Qujing	Kyang	Mbuti	-0.008289	0.000282	-29.402	7905	8879	117578
Newar_Nepal	Achang_China	Sangdalongguo	Mbuti	-0.007295	0.000248	-29.396	7914	8768	116979
Newar_Nepal	Tibetan_Xining	Pulanduowa	Mbuti	-0.00835	0.000284	-29.396	7882	8858	116877
Newar_Nepal	HanS_Nanchong	Sangdalongguo	Mbuti	-0.00713	0.000243	-29.391	7930	8764	116979
Newar_Nepal	HanG_Lanzhou	Gebusailu	Mbuti	-0.007993	0.000272	-29.389	7844	8776	116648
Newar_Nepal	Tibetan_Gangcha	Yushu2.8k	Mbuti	-0.00908	0.000309	-29.382	6999	7947	104403
Newar_Nepal	HanG_Qingyang	Sangdalongguo	Mbuti	-0.007077	0.000241	-29.378	7929	8757	116978
Newar_Nepal	HanG_Tianshui	Samdzong	Mbuti	-0.008535	0.000291	-29.365	7899	8903	117557
Newar_Nepal	HanS_Dazhou	Zongri4.5k	Mbuti	-0.009366	0.000319	-29.363	7563	8623	113208
Newar_Nepal	HanS_Bazhong	Pulanduowa	Mbuti	-0.008501	0.00029	-29.347	7851	8845	116877
Newar_Nepal	HanS_Guangyuan	Kyang	Mbuti	-0.008615	0.000294	-29.339	7891	8904	117578
Newar_Nepal	HanG_Qingyang	Samdzong	Mbuti	-0.008366	0.000285	-29.333	7910	8894	117557
Newar_Nepal	HanS_Bazhong	Samdzong	Mbuti	-0.008689	0.000296	-29.331	7884	8905	117558
Newar_Nepal	Yi_Guizhou	Zongri4.5k	Mbuti	-0.009488	0.000324	-29.327	7568	8642	113208
Newar_Nepal	HanS_Chengdu	Zongri4.5k	Mbuti	-0.009342	0.000319	-29.319	7565	8622	113208
Newar_Nepal	HanG_Lanzhou	Sangdalongguo	Mbuti	-0.007147	0.000244	-29.308	7925	8761	116979
Newar_Nepal	HanY_Honghe	Nyingchi2k	Mbuti	-0.009945	0.000339	-29.297	7180	8249	107511
Newar_Nepal	HanY_Kunming	Zongri4.5k	Mbuti	-0.009496	0.000324	-29.296	7561	8636	113208
Newar_Nepal	Tibetan_Xining	Kyang	Mbuti	-0.008405	0.000287	-29.29	7918	8907	117579
Newar_Nepal	HanG_Tianshui	Pulanduowa	Mbuti	-0.008212	0.00028	-29.288	7872	8832	116876
Newar_Nepal	HanS_Mianyang	Sangdalongguo	Mbuti	-0.007225	0.000247	-29.285	7919	8764	116974
Newar_Nepal	HanG_Jiuquan	Nyingchi2k	Mbuti	-0.00989	0.000338	-29.284	7169	8232	107511
Newar_Nepal	Tibetan_Muli	Nyingchi0.8k	Mbuti	-0.011126	0.00038	-29.265	5990	6998	90546
Newar_Nepal	HanS_Luzhou	Samdzong	Mbuti	-0.008598	0.000294	-29.263	7899	8910	117558
Newar_Nepal	Bai_Dali	Shigatse0.7k	Mbuti	-0.008921	0.000305	-29.261	7679	8699	114393
Newar_Nepal	Tibetan_Dujiangyan	Nyingchi0.8k	Mbuti	-0.011165	0.000382	-29.26	5990	7001	90546
Newar_Nepal	HanY_Yuxi	Pulanduowa	Mbuti	-0.008328	0.000285	-29.247	7859	8833	116876
Newar_Nepal	HanG_Dingxi	Pulanduowa	Mbuti	-0.008427	0.000288	-29.244	7862	8847	116876
Newar_Nepal	Tibetan_Muli	Shannan2.2k_2	Mbuti	-0.010406	0.000356	-29.236	6979	8075	105368
Newar_Nepal	HanG_Qingyang	Qulongsazha	Mbuti	-0.008	0.000274	-29.236	7870	8804	116827
Newar_Nepal	HanG_Wuwei	Nyingchi2k	Mbuti	-0.009986	0.000342	-29.227	7172	8245	107511
Newar_Nepal	Nakhi_Lijiang	Samdzong	Mbuti	-0.008581	0.000294	-29.223	7908	8917	117557
Newar_Nepal	HanS_Chengdu	Pulanduowa	Mbuti	-0.008301	0.000284	-29.202	7864	8834	116877
Newar_Nepal	HanG_Lanzhou	Pulanduowa	Mbuti	-0.008292	0.000284	-29.195	7868	8837	116877
Newar_Nepal	HanS_Bazhong	Kyang	Mbuti	-0.008555	0.000293	-29.169	7886	8891	117579
Newar_Nepal	HanY_Kunming	Kyang	Mbuti	-0.008436	0.000289	-29.154	7901	8893	117579
Newar_Nepal	Tibetan_Gannan	Shigatse0.9k	Mbuti	-0.008014	0.000275	-29.138	7821	8747	115581
Newar_Nepal	HanY_Qujing	Gebusailu	Mbuti	-0.007987	0.000274	-29.137	7845	8777	116647
Newar_Nepal	Qiang_Mianyang	Zongri4.5k	Mbuti	-0.009407	0.000323	-29.13	7548	8613	113207
Newar_Nepal	HanG_Zhangye	Sangdalongguo	Mbuti	-0.007264	0.000249	-29.129	7914	8763	116977
Newar_Nepal	HanY_Honghe	Samdzong	Mbuti	-0.008331	0.000286	-29.129	7921	8901	117558
Newar_Nepal	Tibetan_Gangcha	Nagqu1.4k	Mbuti	-0.00889	0.000305	-29.126	7452	8436	110718
Newar_Nepal	HanG_Zhangye	Pulanduowa	Mbuti	-0.008431	0.00029	-29.113	7857	8843	116875
Newar_Nepal	HanS_Chengdu	Nyingchi2k	Mbuti	-0.010059	0.000346	-29.11	7162	8244	107511
Newar_Nepal	HanS_Meishan	Gebusailu	Mbuti	-0.007991	0.000275	-29.107	7842	8774	116647
Newar_Nepal	HanS_Mianyang	Kyang	Mbuti	-0.008486	0.000292	-29.092	7897	8894	117574
Newar_Nepal	HanG_Wuwei	Qulongsazha	Mbuti	-0.008128	0.00028	-29.078	7863	8812	116828
Newar_Nepal	HanS_Ziyang	Samdzong	Mbuti	-0.008512	0.000293	-29.075	7903	8904	117558
Newar_Nepal	HanS_Bazhong	Qulongsazha	Mbuti	-0.008181	0.000281	-29.074	7849	8805	116828
Newar_Nepal	HanS_Chengdu	Gebusailu	Mbuti	-0.008074	0.000278	-29.072	7836	8778	116648
Newar_Nepal	HanS_Guangan	Sangdalongguo	Mbuti	-0.00698	0.00024	-29.07	7936	8752	116979
Newar_Nepal	HanS_Suining	Pulanduowa	Mbuti	-0.008295	0.000285	-29.059	7866	8836	116877
Newar_Nepal	Tibetan_Gangcha	Nyingchi2k	Mbuti	-0.009268	0.000319	-29.059	7220	8216	107511
Newar_Nepal	HanS_Bazhong	Sangdalongguo	Mbuti	-0.007372	0.000254	-29.052	7903	8765	116979
Newar_Nepal	HanG_Jiuquan	Shigatse0.7k	Mbuti	-0.00901	0.00031	-29.05	7668	8699	114393
Newar_Nepal	HanY_Honghe	Pulanduowa	Mbuti	-0.008194	0.000282	-29.039	7885	8842	116877
Newar_Nepal	HanY_Honghe	Zongri4.5k	Mbuti	-0.009066	0.000312	-29.034	7590	8617	113208
Newar_Nepal	HanS_Nanchong	Nyingchi2k	Mbuti	-0.009991	0.000344	-29.023	7172	8246	107511
Newar_Nepal	Tibetan_Dujiangyan	Shannan2.2k_2	Mbuti	-0.010413	0.000359	-29.014	6978	8075	105368
Newar_Nepal	HanS_Guangyuan	Qulongsazha	Mbuti	-0.00828	0.000285	-29.005	7853	8820	116827
Newar_Nepal	HanS_Leshan	Kyang	Mbuti	-0.008469	0.000292	-28.998	7896	8891	117578
Newar_Nepal	HanY_Qujing	Nyingchi2k	Mbuti	-0.009858	0.00034	-28.996	7178	8238	107511
Newar_Nepal	Yi_Liangshan	Qulongsazha	Mbuti	-0.008199	0.000283	-28.995	7855	8813	116827
Newar_Nepal	HanS_Meishan	Sangdalongguo	Mbuti	-0.00715	0.000247	-28.979	7923	8759	116978
Newar_Nepal	HanS_Leshan	Nyingchi2k	Mbuti	-0.010019	0.000346	-28.978	7167	8244	107511
Newar_Nepal	HanS_Yaan	Samdzong	Mbuti	-0.008767	0.000303	-28.974	7885	8915	117555
Newar_Nepal	HanY_Zhaotong	Gebusailu	Mbuti	-0.007927	0.000274	-28.974	7838	8763	116647
Newar_Nepal	Bai_Dali	Nagqu1.4k	Mbuti	-0.009022	0.000311	-28.973	7428	8427	110718
Newar_Nepal	Bai_Dali	Mebrak	Mbuti	-0.008646	0.000298	-28.967	7897	8911	117358
Newar_Nepal	HanY_Honghe	Gebusailu	Mbuti	-0.007869	0.000272	-28.954	7861	8779	116648
Newar_Nepal	HanS_Liangshan	Samdzong	Mbuti	-0.008759	0.000303	-28.953	7885	8914	117554
Newar_Nepal	HanS_Ziyang	Pulanduowa	Mbuti	-0.008284	0.000286	-28.942	7872	8840	116877
Newar_Nepal	HanG_Zhangye	Gebusailu	Mbuti	-0.008085	0.000279	-28.931	7836	8779	116646
Newar_Nepal	HanS_Meishan	Qulongsazha	Mbuti	-0.007967	0.000275	-28.926	7868	8799	116827
Newar_Nepal	HanG_Pingliang	Kyang	Mbuti	-0.008386	0.00029	-28.923	7901	8887	117578
Newar_Nepal	HanS_Dazhou	Samdzong	Mbuti	-0.008396	0.00029	-28.92	7903	8890	117558
Newar_Nepal	HanG_Jiuquan	Qulongsazha	Mbuti	-0.008106	0.000281	-28.894	7857	8804	116828
Newar_Nepal	HanG_Qingyang	Kyang	Mbuti	-0.008253	0.000286	-28.882	7910	8880	117578
Newar_Nepal	Tibetan_Xining	Samdzong	Mbuti	-0.008297	0.000287	-28.88	7930	8905	117558
Newar_Nepal	HanS_Guangyuan	Sangdalongguo	Mbuti	-0.007289	0.000252	-28.88	7918	8770	116978
Newar_Nepal	HanS_Ziyang	Zongri4.5k	Mbuti	-0.009226	0.00032	-28.873	7578	8622	113208
Newar_Nepal	HanS_Liangshan	Kyang	Mbuti	-0.008465	0.000293	-28.87	7896	8891	117575
Newar_Nepal	HanY_Kunming	Gebusailu	Mbuti	-0.007956	0.000276	-28.87	7846	8774	116648
Newar_Nepal	HanS_Chengdu	Kyang	Mbuti	-0.008408	0.000291	-28.867	7897	8885	117579
Newar_Nepal	HanG_Lanzhou	Qulongsazha	Mbuti	-0.007917	0.000274	-28.865	7872	8797	116828
Newar_Nepal	HanS_Guangan	Gebusailu	Mbuti	-0.007837	0.000272	-28.863	7854	8768	116648
Newar_Nepal	Tibetan_Ganzi	Shigatse2.1k	Mbuti	-0.010106	0.00035	-28.855	6355	7323	95794
Newar_Nepal	HanS_Yibin	Kyang	Mbuti	-0.008308	0.000288	-28.852	7908	8885	117577
Newar_Nepal	Nakhi_Lijiang	Kyang	Mbuti	-0.008346	0.000289	-28.838	7913	8895	117578
Newar_Nepal	Tibetan_Dujiangyan	Yushu0.5k	Mbuti	-0.010546	0.000366	-28.831	6881	7976	103791
Newar_Nepal	HanS_Mianyang	Qulongsazha	Mbuti	-0.00799	0.000277	-28.827	7866	8800	116823
Newar_Nepal	Qiang_Aba	Shigatse0.9k	Mbuti	-0.009149	0.000318	-28.784	7743	8800	115576
Newar_Nepal	Tibetan_Muli	Zongri4.7k	Mbuti	-0.010514	0.000365	-28.775	6809	7882	102060
Newar_Nepal	HanG_Dingxi	Zongri4.5k	Mbuti	-0.009444	0.000328	-28.763	7564	8633	113207
Newar_Nepal	Tibetan_Diqing	Samdzong	Mbuti	-0.009025	0.000314	-28.757	7866	8927	117556
Newar_Nepal	HanY_Yuxi	Sangdalongguo	Mbuti	-0.007226	0.000251	-28.756	7914	8759	116978
Newar_Nepal	HanY_Honghe	Kyang	Mbuti	-0.008102	0.000282	-28.755	7926	8879	117579
Newar_Nepal	HanS_Guangyuan	Nyingchi2k	Mbuti	-0.010182	0.000354	-28.744	7160	8255	107510
Newar_Nepal	Yi_Liangshan	Nagqu1.4k	Mbuti	-0.009609	0.000334	-28.73	7392	8456	110717
Newar_Nepal	Nakhi_Lijiang	Pulanduowa	Mbuti	-0.008346	0.000291	-28.728	7875	8851	116876
Newar_Nepal	HanS_Nanchong	Kyang	Mbuti	-0.008262	0.000288	-28.728	7914	8886	117579
Newar_Nepal	HanS_Suining	Sangdalongguo	Mbuti	-0.007172	0.00025	-28.709	7919	8758	116979
Newar_Nepal	HanS_Yaan	Pulanduowa	Mbuti	-0.008534	0.000297	-28.709	7855	8853	116874
Newar_Nepal	HanS_Guangyuan	Shigatse0.7k	Mbuti	-0.009099	0.000317	-28.7	7669	8710	114392
Newar_Nepal	Qiang_Mianyang	Kyang	Mbuti	-0.008302	0.000289	-28.698	7893	8870	117578
Newar_Nepal	HanG_Pingliang	Shigatse0.7k	Mbuti	-0.008924	0.000311	-28.687	7678	8699	114392
Newar_Nepal	Hani_Puer	Zongri4.5k	Mbuti	-0.009158	0.000319	-28.683	7588	8625	113206
Newar_Nepal	HanS_Leshan	Qulongsazha	Mbuti	-0.008134	0.000284	-28.681	7859	8809	116827
Newar_Nepal	HanS_Dazhou	Nyingchi2k	Mbuti	-0.009982	0.000348	-28.662	7168	8241	107511
Newar_Nepal	Tibetan_Gannan	Zongri4.5k	Mbuti	-0.008766	0.000306	-28.658	7621	8613	113208
Newar_Nepal	HanS_Mianyang	Gebusailu	Mbuti	-0.00799	0.000279	-28.656	7843	8775	116643
Newar_Nepal	HanS_Bazhong	Nyingchi2k	Mbuti	-0.010114	0.000353	-28.653	7156	8244	107511
Newar_Nepal	HanG_Zhangye	Kyang	Mbuti	-0.008437	0.000295	-28.647	7895	8887	117577
Newar_Nepal	Nakhi_Lijiang	Zongri4.5k	Mbuti	-0.009329	0.000326	-28.645	7576	8632	113207
Newar_Nepal	Tibetan_Gangcha	Mebrak	Mbuti	-0.00851	0.000297	-28.641	7921	8920	117358
Newar_Nepal	Tibetan_Xining	Qulongsazha	Mbuti	-0.008014	0.00028	-28.633	7884	8820	116828
Newar_Nepal	HanY_Zhaotong	Kyang	Mbuti	-0.008373	0.000292	-28.631	7893	8878	117578
Newar_Nepal	HanS_Deyang	Zongri4.5k	Mbuti	-0.009534	0.000333	-28.621	7560	8639	113207
Newar_Nepal	HanS_Liangshan	Sangdalongguo	Mbuti	-0.007213	0.000252	-28.619	7917	8761	116975
Newar_Nepal	Yi_Yuxi	Samdzong	Mbuti	-0.008718	0.000305	-28.608	7888	8913	117557
Newar_Nepal	HanS_Suining	Gebusailu	Mbuti	-0.007961	0.000278	-28.607	7842	8771	116648
Newar_Nepal	HanY_Kunming	Qulongsazha	Mbuti	-0.008163	0.000285	-28.603	7858	8812	116828
Newar_Nepal	Yi_Guizhou	Samdzong	Mbuti	-0.008423	0.000295	-28.591	7914	8905	117558
Newar_Nepal	Tibetan_Dujiangyan	Zongri4.7k	Mbuti	-0.01062	0.000372	-28.556	6803	7887	102060
Newar_Nepal	HanS_Yaan	Zongri4.5k	Mbuti	-0.009553	0.000335	-28.552	7556	8637	113205
Newar_Nepal	HanS_Bazhong	Mebrak	Mbuti	-0.009088	0.000318	-28.544	7863	8930	117358
Newar_Nepal	HanS_Dazhou	Gebusailu	Mbuti	-0.007965	0.000279	-28.532	7842	8771	116648
Newar_Nepal	HanS_Guangan	Kyang	Mbuti	-0.008224	0.000288	-28.53	7911	8878	117579
Newar_Nepal	HanS_Yibin	Nyingchi2k	Mbuti	-0.009697	0.00034	-28.505	7185	8228	107509
Newar_Nepal	Tibetan_Xining	Sangdalongguo	Mbuti	-0.00697	0.000245	-28.496	7949	8764	116979
Newar_Nepal	HanG_Qingyang	Gebusailu	Mbuti	-0.007814	0.000274	-28.495	7855	8766	116647
Newar_Nepal	HanS_Liangshan	Qulongsazha	Mbuti	-0.008099	0.000284	-28.489	7859	8805	116824
Newar_Nepal	HanS_Deyang	Kyang	Mbuti	-0.008475	0.000298	-28.488	7898	8894	117578
Newar_Nepal	HanS_Liangshan	Nyingchi2k	Mbuti	-0.009941	0.000349	-28.485	7172	8241	107507
Newar_Nepal	Tibetan_Dujiangyan	Lubrak	Mbuti	-0.010029	0.000352	-28.484	5244	6030	78459
Newar_Nepal	HanY_Dali	Zongri4.5k	Mbuti	-0.009217	0.000324	-28.473	7567	8611	113206
Newar_Nepal	HanS_Zigong	Mebrak	Mbuti	-0.008933	0.000314	-28.47	7873	8922	117358
Newar_Nepal	Tibetan_Muli	Zongri5.1k	Mbuti	-0.010238	0.00036	-28.468	6500	7501	97829
Newar_Nepal	Bai_Dali	Yushu2.8k	Mbuti	-0.008943	0.000314	-28.454	6989	7923	104403
Newar_Nepal	Tibetan_Muli	Yushu0.5k	Mbuti	-0.010501	0.000369	-28.449	6887	7976	103791
Newar_Nepal	HanS_Deyang	Nyingchi2k	Mbuti	-0.00994	0.000349	-28.448	7175	8244	107510
Newar_Nepal	HanS_Yibin	Sangdalongguo	Mbuti	-0.007018	0.000247	-28.448	7933	8754	116977
Newar_Nepal	Qiang_Mianyang	Pulanduowa	Mbuti	-0.008382	0.000295	-28.439	7851	8831	116876
Newar_Nepal	HanG_Zhangye	Qulongsazha	Mbuti	-0.008084	0.000284	-28.425	7859	8804	116826
Newar_Nepal	HanS_Yaan	Gebusailu	Mbuti	-0.008191	0.000288	-28.424	7831	8787	116645
Newar_Nepal	HanS_Chengdu	Shigatse0.7k	Mbuti	-0.009004	0.000317	-28.423	7667	8697	114393
Newar_Nepal	HanG_Zhangye	Nyingchi2k	Mbuti	-0.010014	0.000352	-28.419	7167	8243	107510
Newar_Nepal	Yi_Honghe	Zongri4.5k	Mbuti	-0.009058	0.000319	-28.418	7589	8614	113208
Newar_Nepal	Achang_China	Qulongsazha	Mbuti	-0.008044	0.000283	-28.403	7864	8804	116828
Newar_Nepal	HanS_Meishan	Nyingchi2k	Mbuti	-0.00984	0.000347	-28.392	7178	8236	107510
Newar_Nepal	HanS_Yibin	Gebusailu	Mbuti	-0.007794	0.000275	-28.39	7856	8765	116646
Newar_Nepal	HanS_Neijiang	Samdzong	Mbuti	-0.008359	0.000294	-28.387	7908	8890	117557
Newar_Nepal	HanS_Chengdu	Sangdalongguo	Mbuti	-0.007225	0.000255	-28.376	7917	8762	116979
Newar_Nepal	Yi_Xichang	Shannan1.3k	Mbuti	-0.009902	0.000349	-28.373	6598	7580	99131
Newar_Nepal	Tibetan_Diqing	Gebusailu	Mbuti	-0.008298	0.000293	-28.359	7821	8789	116646
Newar_Nepal	HanY_Qujing	Qulongsazha	Mbuti	-0.007891	0.000278	-28.356	7873	8795	116827
Newar_Nepal	HanG_Baiyin	Samdzong	Mbuti	-0.008263	0.000291	-28.348	7920	8892	117558
Newar_Nepal	HanY_Dali	Samdzong	Mbuti	-0.008559	0.000302	-28.346	7892	8899	117556
Newar_Nepal	HanY_Zhaotong	Qulongsazha	Mbuti	-0.007972	0.000281	-28.335	7861	8793	116827
Newar_Nepal	HanS_Dazhou	Pulanduowa	Mbuti	-0.008316	0.000293	-28.334	7864	8836	116877
Newar_Nepal	HanG_Lanzhou	Shigatse0.7k	Mbuti	-0.008853	0.000313	-28.319	7681	8694	114393
Newar_Nepal	HanS_Suining	Qulongsazha	Mbuti	-0.008102	0.000286	-28.317	7858	8805	116828
Newar_Nepal	HanS_Suining	Nyingchi2k	Mbuti	-0.009767	0.000345	-28.316	7180	8230	107511
Newar_Nepal	HanY_Dali	Pulanduowa	Mbuti	-0.008301	0.000293	-28.301	7862	8832	116875
Newar_Nepal	HanS_Neijiang	Zongri4.5k	Mbuti	-0.009188	0.000325	-28.3	7579	8619	113207
Newar_Nepal	HanS_Suining	Kyang	Mbuti	-0.008384	0.000296	-28.296	7900	8885	117579
Newar_Nepal	HanS_Deyang	Sangdalongguo	Mbuti	-0.007321	0.000259	-28.29	7916	8772	116978
Newar_Nepal	HanY_Kunming	Shigatse0.7k	Mbuti	-0.008949	0.000316	-28.281	7676	8699	114393
Newar_Nepal	Achang_China	Shigatse0.7k	Mbuti	-0.008952	0.000317	-28.265	7672	8696	114393
Newar_Nepal	HanY_Dali	Kyang	Mbuti	-0.008327	0.000295	-28.264	7898	8877	117577
Newar_Nepal	Yi_Honghe	Samdzong	Mbuti	-0.008236	0.000291	-28.263	7924	8892	117558
Newar_Nepal	HanY_Yuxi	Gebusailu	Mbuti	-0.007876	0.000279	-28.259	7844	8763	116647
Newar_Nepal	Yi_Yuxi	Zongri4.5k	Mbuti	-0.009383	0.000332	-28.257	7562	8624	113207
Newar_Nepal	HanG_Pingliang	Nagqu1.4k	Mbuti	-0.009043	0.00032	-28.25	7423	8424	110717
Newar_Nepal	HanG_Tianshui	Kyang	Mbuti	-0.008311	0.000294	-28.242	7907	8884	117578
Newar_Nepal	Tibetan_Muli	Lubrak	Mbuti	-0.009893	0.00035	-28.23	5249	6025	78459
Newar_Nepal	Yi_Liangshan	Shigatse0.7k	Mbuti	-0.009243	0.000327	-28.228	7657	8715	114392
Newar_Nepal	Tibetan_Dujiangyan	Zongri5.1k	Mbuti	-0.010413	0.000369	-28.22	6493	7511	97829
Newar_Nepal	Yi_Guizhou	Pulanduowa	Mbuti	-0.008361	0.000296	-28.22	7872	8849	116877
Newar_Nepal	Tibetan_Muli	Shigatse1.9k	Mbuti	-0.010173	0.000361	-28.216	6398	7383	96877
Newar_Nepal	Nakhi_Lijiang	Gebusailu	Mbuti	-0.007878	0.000279	-28.209	7861	8780	116647
Newar_Nepal	HanY_Zhaotong	Sangdalongguo	Mbuti	-0.007117	0.000252	-28.209	7917	8749	116978
Newar_Nepal	Tibetan_Dujiangyan	Shigatse2.6k	Mbuti	-0.010234	0.000363	-28.207	5794	6691	87625
Newar_Nepal	Mosuo_Yanyuan	Nyingchi0.8k	Mbuti	-0.010676	0.000379	-28.205	6010	6976	90546
Newar_Nepal	HanY_Yuxi	Qulongsazha	Mbuti	-0.007971	0.000283	-28.194	7863	8794	116827
Newar_Nepal	HanS_Guangan	Qulongsazha	Mbuti	-0.007801	0.000277	-28.178	7879	8790	116828
Newar_Nepal	HanS_Dazhou	Qulongsazha	Mbuti	-0.007919	0.000281	-28.155	7868	8793	116828
Newar_Nepal	Tibetan_Diqing	Kyang	Mbuti	-0.00903	0.000321	-28.154	7862	8923	117577
Newar_Nepal	HanS_Chengdu	Qulongsazha	Mbuti	-0.008035	0.000285	-28.153	7860	8799	116828
Newar_Nepal	HanS_Bazhong	Shigatse0.7k	Mbuti	-0.009069	0.000322	-28.152	7661	8698	114393
Newar_Nepal	HanS_Yaan	Kyang	Mbuti	-0.008669	0.000308	-28.149	7885	8904	117576
Newar_Nepal	HanS_Dazhou	Kyang	Mbuti	-0.00826	0.000294	-28.137	7904	8875	117579
Newar_Nepal	HanY_Kunming	Sangdalongguo	Mbuti	-0.007171	0.000255	-28.129	7923	8762	116979
Newar_Nepal	Achang_China	Nagqu1.4k	Mbuti	-0.009167	0.000326	-28.125	7420	8435	110718
Newar_Nepal	HanG_Tianshui	Gebusailu	Mbuti	-0.007854	0.000279	-28.119	7851	8767	116647
Newar_Nepal	Hani_Puer	Samdzong	Mbuti	-0.008401	0.000299	-28.117	7915	8903	117556
Newar_Nepal	Yi_Kunming	Zongri4.5k	Mbuti	-0.009413	0.000335	-28.111	7564	8630	113206
Newar_Nepal	HanS_Ziyang	Kyang	Mbuti	-0.008215	0.000292	-28.097	7912	8878	117579
Newar_Nepal	HanG_Baiyin	Zongri4.5k	Mbuti	-0.009075	0.000323	-28.089	7588	8615	113208
Newar_Nepal	HanG_Zhangye	Shigatse0.7k	Mbuti	-0.008878	0.000316	-28.088	7676	8691	114392
Newar_Nepal	HanY_Yuxi	Kyang	Mbuti	-0.008346	0.000297	-28.087	7898	8879	117578
Newar_Nepal	Hani_Puer	Pulanduowa	Mbuti	-0.008073	0.000287	-28.086	7890	8833	116875
Newar_Nepal	HanG_Tianshui	Qulongsazha	Mbuti	-0.008002	0.000285	-28.076	7868	8802	116827
Newar_Nepal	HanS_Yibin	Qulongsazha	Mbuti	-0.007818	0.000278	-28.072	7878	8792	116826
Newar_Nepal	HanS_Luzhou	Pulanduowa	Mbuti	-0.008254	0.000294	-28.067	7874	8838	116877
Newar_Nepal	HanY_Chuxiong	Shigatse0.9k	Mbuti	-0.008665	0.000309	-28.067	7759	8760	115574
Newar_Nepal	HanG_Lanzhou	Nagqu1.4k	Mbuti	-0.008848	0.000315	-28.051	7434	8414	110718
Newar_Nepal	Yi_Honghe	Kyang	Mbuti	-0.008154	0.000291	-28.035	7921	8879	117579
Newar_Nepal	HanS_Neijiang	Gebusailu	Mbuti	-0.007897	0.000282	-28.035	7848	8769	116647
Newar_Nepal	Yi_Xichang	Zongri4.7k	Mbuti	-0.010249	0.000366	-28.033	6828	7874	102060
Newar_Nepal	Tibetan_Dujiangyan	Lhasa0.7k	Mbuti	-0.010493	0.000374	-28.027	5713	6622	86642
Newar_Nepal	Yi_Honghe	Pulanduowa	Mbuti	-0.00804	0.000287	-28.02	7886	8826	116877
Newar_Nepal	HanY_Honghe	Qulongsazha	Mbuti	-0.007768	0.000277	-28.016	7890	8798	116828
Newar_Nepal	Tibetan_Dujiangyan	Nagqu2.7k	Mbuti	-0.010419	0.000372	-28.011	5135	5946	77865
Newar_Nepal	Yi_Xichang	Nyingchi0.8k	Mbuti	-0.010494	0.000375	-28.007	6020	6971	90546
Newar_Nepal	Tibetan_Ganzi	Rhirhi	Mbuti	-0.009093	0.000325	-28	7684	8725	114592
Newar_Nepal	HanG_Qingyang	Nyingchi2k	Mbuti	-0.009748	0.000348	-28	7184	8232	107510
Newar_Nepal	HanG_Lanzhou	Mebrak	Mbuti	-0.00872	0.000312	-27.948	7889	8912	117358
Newar_Nepal	HanG_Wuwei	Shigatse0.7k	Mbuti	-0.008929	0.000319	-27.948	7680	8702	114393
Newar_Nepal	HanG_Dingxi	Kyang	Mbuti	-0.008347	0.000299	-27.942	7903	8885	117578
Newar_Nepal	HanS_Deyang	Qulongsazha	Mbuti	-0.008112	0.00029	-27.931	7863	8811	116827
Newar_Nepal	HanG_Tianshui	Sangdalongguo	Mbuti	-0.007074	0.000253	-27.928	7926	8754	116978
Newar_Nepal	HanS_Guangyuan	Nagqu1.4k	Mbuti	-0.009123	0.000327	-27.924	7420	8430	110717
Newar_Nepal	Qiang_Mianyang	Gebusailu	Mbuti	-0.00794	0.000284	-27.919	7834	8760	116647
Newar_Nepal	Yi_Yuxi	Gebusailu	Mbuti	-0.007957	0.000285	-27.903	7842	8770	116647
Newar_Nepal	Qiang_Mianyang	Qulongsazha	Mbuti	-0.008065	0.000289	-27.9	7851	8794	116827
Newar_Nepal	HanS_Deyang	Gebusailu	Mbuti	-0.008078	0.00029	-27.9	7840	8782	116647
Newar_Nepal	HanS_Guangan	Shigatse0.7k	Mbuti	-0.008709	0.000312	-27.899	7687	8684	114393
Newar_Nepal	HanS_Zigong	Nyingchi2k	Mbuti	-0.009929	0.000356	-27.886	7167	8235	107511
Newar_Nepal	HanG_Lanzhou	Nyingchi2k	Mbuti	-0.009786	0.000351	-27.883	7179	8231	107511
Newar_Nepal	HanG_Baiyin	Pulanduowa	Mbuti	-0.008027	0.000288	-27.879	7890	8828	116877
Newar_Nepal	HanS_Nanchong	Shigatse0.7k	Mbuti	-0.008888	0.000319	-27.878	7681	8697	114393
Newar_Nepal	HanS_Suining	Nagqu1.4k	Mbuti	-0.00904	0.000324	-27.878	7422	8422	110718
Newar_Nepal	HanS_Ziyang	Nyingchi2k	Mbuti	-0.009822	0.000352	-27.874	7181	8236	107511
Newar_Nepal	Tibetan_Muli	Shigatse2.6k	Mbuti	-0.009992	0.000359	-27.87	5805	6680	87625
Newar_Nepal	HanG_Dingxi	Sangdalongguo	Mbuti	-0.007216	0.000259	-27.867	7921	8766	116978
Newar_Nepal	HanS_Ziyang	Qulongsazha	Mbuti	-0.007952	0.000285	-27.856	7871	8800	116828
Newar_Nepal	Mosuo_Yanyuan	Shannan1.3k	Mbuti	-0.010154	0.000365	-27.851	6584	7591	99131
Newar_Nepal	HanS_Dazhou	Sangdalongguo	Mbuti	-0.007056	0.000253	-27.836	7925	8750	116979
Newar_Nepal	HanS_Luzhou	Gebusailu	Mbuti	-0.008	0.000287	-27.835	7847	8780	116648
Newar_Nepal	HanG_Jiuquan	Yushu2.8k	Mbuti	-0.009192	0.00033	-27.828	6970	7929	104403
Newar_Nepal	Tibetan_Xining	Gebusailu	Mbuti	-0.00771	0.000277	-27.815	7876	8775	116648
Newar_Nepal	HanS_Nanchong	Nagqu1.4k	Mbuti	-0.008967	0.000322	-27.806	7432	8425	110718
Newar_Nepal	Yi_Liangshan	Mebrak	Mbuti	-0.008845	0.000318	-27.805	7881	8919	117357
Newar_Nepal	HanG_Wuwei	Mebrak	Mbuti	-0.008804	0.000317	-27.803	7888	8921	117358
Newar_Nepal	HanY_Honghe	Sangdalongguo	Mbuti	-0.006898	0.000248	-27.798	7947	8754	116979
Newar_Nepal	HanS_Ziyang	Sangdalongguo	Mbuti	-0.007086	0.000255	-27.795	7929	8758	116979
Newar_Nepal	HanY_Zhaotong	Nyingchi2k	Mbuti	-0.009819	0.000353	-27.79	7169	8225	107510
Newar_Nepal	Mosuo_Yanyuan	Shigatse1.9k	Mbuti	-0.009798	0.000353	-27.782	6416	7366	96877
Newar_Nepal	Mosuo_Yanyuan	Shannan2.2k_2	Mbuti	-0.010007	0.00036	-27.778	6996	8050	105368
Newar_Nepal	HanS_Yibin	Shigatse0.7k	Mbuti	-0.008739	0.000315	-27.772	7688	8688	114391
Newar_Nepal	Nakhi_Lijiang	Sangdalongguo	Mbuti	-0.007053	0.000254	-27.771	7938	8763	116978
Newar_Nepal	HanS_Ziyang	Gebusailu	Mbuti	-0.007919	0.000285	-27.77	7850	8774	116648
Newar_Nepal	Tibetan_Muli	Lhasa0.7k	Mbuti	-0.01033	0.000372	-27.769	5722	6617	86642
Newar_Nepal	Yi_Guizhou	Gebusailu	Mbuti	-0.007891	0.000284	-27.768	7857	8778	116648
Newar_Nepal	HanS_Bazhong	Nagqu1.4k	Mbuti	-0.009019	0.000325	-27.743	7418	8416	110718
Newar_Nepal	HanG_Pingliang	Nyingchi2k	Mbuti	-0.00984	0.000355	-27.739	7177	8235	107510
Newar_Nepal	HanY_Kunming	Nyingchi2k	Mbuti	-0.009787	0.000353	-27.739	7179	8232	107511
Newar_Nepal	HanS_Mianyang	Nyingchi2k	Mbuti	-0.009816	0.000354	-27.715	7176	8232	107507
Newar_Nepal	HanS_Neijiang	Pulanduowa	Mbuti	-0.008185	0.000296	-27.683	7873	8830	116876
Newar_Nepal	Tibetan_Muli	Zongri4.5k_o2	Mbuti	-0.01044	0.000377	-27.673	6131	7094	92218
Newar_Nepal	HanG_Dingxi	Samdzong	Mbuti	-0.008416	0.000304	-27.672	7905	8894	117557
Newar_Nepal	HanS_Zigong	Nagqu1.4k	Mbuti	-0.009046	0.000327	-27.664	7418	8420	110718
Newar_Nepal	HanS_Neijiang	Sangdalongguo	Mbuti	-0.007016	0.000254	-27.659	7930	8751	116978
Tibetan_Zhuoni	Tibetan_Dujiangyan	Shigatse0.9k	Mbuti	-0.003399	0.000123	-27.646	7729	8121	115202
Newar_Nepal	HanY_Zhaotong	Mebrak	Mbuti	-0.008637	0.000312	-27.645	7886	8899	117357
Newar_Nepal	HanS_Neijiang	Qulongsazha	Mbuti	-0.007896	0.000286	-27.642	7873	8795	116827
Newar_Nepal	Hani_Puer	Gebusailu	Mbuti	-0.007787	0.000282	-27.608	7864	8773	116646
Newar_Nepal	HanS_Luzhou	Zongri4.5k	Mbuti	-0.009298	0.000337	-27.6	7574	8627	113208
Newar_Nepal	HanS_Neijiang	Nyingchi2k	Mbuti	-0.009796	0.000355	-27.592	7182	8235	107511
Newar_Nepal	Yi_Kunming	Kyang	Mbuti	-0.008311	0.000301	-27.588	7907	8884	117577
Newar_Nepal	Nakhi_Lijiang	Qulongsazha	Mbuti	-0.007956	0.000288	-27.587	7880	8809	116827
Newar_Nepal	HanS_Deyang	Shigatse0.7k	Mbuti	-0.009036	0.000328	-27.584	7673	8707	114392
Newar_Nepal	HanS_Yaan	Sangdalongguo	Mbuti	-0.007285	0.000264	-27.582	7914	8766	116976
Newar_Nepal	HanS_Yaan	Qulongsazha	Mbuti	-0.008179	0.000297	-27.571	7854	8810	116825
Newar_Nepal	Tibetan_Ganzi	Yushu2.8k	Mbuti	-0.009786	0.000355	-27.567	6944	7966	104403
Newar_Nepal	HanG_Wuwei	Nagqu1.4k	Mbuti	-0.009244	0.000335	-27.565	7414	8438	110718
Newar_Nepal	HanS_Guangan	Nyingchi2k	Mbuti	-0.0095	0.000345	-27.563	7195	8217	107511
Newar_Nepal	Tibetan_Dujiangyan	Zongri4.5k_o1	Mbuti	-0.010523	0.000382	-27.56	5473	6346	82924
Newar_Nepal	Tibetan_Diqing	Pulanduowa	Mbuti	-0.008555	0.00031	-27.557	7848	8848	116875
Newar_Nepal	Tibetan_Dujiangyan	Zongri4.5k_o2	Mbuti	-0.010455	0.000379	-27.556	6130	7095	92218
Newar_Nepal	Tibetan_Xining	Nyingchi2k	Mbuti	-0.009391	0.000341	-27.55	7212	8221	107511
Newar_Nepal	Tibetan_Dujiangyan	Shigatse1.9k	Mbuti	-0.009996	0.000363	-27.54	6404	7372	96877
Newar_Nepal	Yi_Liangshan	Shigatse2.1k	Mbuti	-0.009609	0.000349	-27.54	6374	7294	95793
Newar_Nepal	Tibetan_Gannan	Samdzong	Mbuti	-0.007989	0.00029	-27.538	7951	8890	117558
Newar_Nepal	Bai_Dali	Shigatse2.1k	Mbuti	-0.00921	0.000335	-27.504	6400	7282	95794
Newar_Nepal	HanG_Longnan	Shigatse0.9k	Mbuti	-0.00892	0.000324	-27.503	7741	8772	115558
Newar_Nepal	Tibetan_Diqing	Shigatse0.7k	Mbuti	-0.009806	0.000357	-27.497	7625	8747	114391
Newar_Nepal	Achang_China	Mebrak	Mbuti	-0.00871	0.000317	-27.489	7888	8911	117358
Newar_Nepal	HanY_Zhaotong	Nagqu1.4k	Mbuti	-0.009017	0.000328	-27.484	7417	8415	110717
Newar_Nepal	Mosuo_Yanyuan	Zongri4.7k	Mbuti	-0.01031	0.000375	-27.482	6818	7870	102060
Newar_Nepal	HanS_Chengdu	Mebrak	Mbuti	-0.008754	0.000319	-27.477	7884	8911	117358
Newar_Nepal	HanY_Qujing	Yushu2.8k	Mbuti	-0.008949	0.000326	-27.457	6987	7921	104403
Newar_Nepal	HanS_Zigong	Shigatse0.7k	Mbuti	-0.008906	0.000324	-27.45	7670	8689	114393
Newar_Nepal	Yi_Guizhou	Mebrak	Mbuti	-0.008721	0.000318	-27.449	7899	8922	117358
Newar_Nepal	HanS_Suining	Shigatse0.7k	Mbuti	-0.008818	0.000321	-27.446	7677	8686	114393
Newar_Nepal	HanS_Meishan	Mebrak	Mbuti	-0.008669	0.000316	-27.427	7892	8910	117357
Newar_Nepal	HanY_Honghe	Shigatse0.7k	Mbuti	-0.00853	0.000311	-27.416	7705	8681	114393
Newar_Nepal	Tibetan_Zhuoni	Shigatse0.9k	Mbuti	-0.006676	0.000244	-27.414	7915	8686	115581
Newar_Nepal	HanG_Pingliang	Mebrak	Mbuti	-0.008607	0.000314	-27.404	7898	8908	117357
Newar_Nepal	HanG_Baiyin	Sangdalongguo	Mbuti	-0.006931	0.000253	-27.398	7942	8752	116979
Newar_Nepal	Yi_Kunming	Samdzong	Mbuti	-0.008371	0.000306	-27.382	7909	8893	117556
Newar_Nepal	Tibetan_Muli	Nagqu2.7k	Mbuti	-0.010481	0.000383	-27.378	5132	5948	77865
Newar_Nepal	HanS_Yibin	Mebrak	Mbuti	-0.008646	0.000316	-27.375	7897	8911	117356
Newar_Nepal	HanG_Baiyin	Kyang	Mbuti	-0.008027	0.000293	-27.374	7927	8871	117579
Newar_Nepal	Qiang_Mianyang	Nyingchi2k	Mbuti	-0.010031	0.000366	-27.371	7151	8229	107510
Newar_Nepal	HanS_Luzhou	Sangdalongguo	Mbuti	-0.007131	0.000261	-27.365	7927	8761	116979
Newar_Nepal	HanG_Qingyang	Mebrak	Mbuti	-0.008593	0.000314	-27.358	7898	8906	117357
[truncated: 51,203 more rows]

## Sheet: Table S6d
Table S6d. Shared drift inferred from f4 statistics in the form f4(Sino-Tibetan1, Sino-Tibetan2; AR/WLR ancients, Mbuti)
[truncated: 14,855 more rows]

[truncated: 2 more sheets: Table S6e, Table S6f]
